# Supplementary material for: High-throughput quantum-mechanics/molecular-mechanics (ONIOM) macromolecular crystallographic refinement with PHENIX/DivCon: the impact of mixed Hamiltonian methods on ligand and protein structure
Source: Acta Crystallogr D Struct Biol. 2018 Oct 29;74(Pt 11):1063–77. doi: 10.1107/S2059798318012913 (PMC6213575; doi:10.1107/S2059798318012913)
Supplement: Supplementary file 3 [file d-74-01063-sup3.gz › results_regionQM/1KZK-H_refine_001.pdb]

REMARK Date 2017-01-10 Time 22:57:03 EST -0500 (1484107023.99 s)
REMARK PHENIX refinement
REMARK 
REMARK ****************** INPUT FILES AND LABELS ******************************
REMARK Reflections:
REMARK   file name      : 1KZK.sf
REMARK   labels         : ['r1kzksf,wavelength_id=1,_refln.F_meas_au,_refln.F_meas_sigma_au']
REMARK R-free flags:
REMARK   file name      : 1KZK.sf
REMARK   label          : r1kzksf,wavelength_id=1,_refln.status
REMARK   test_flag_value: 0
REMARK Model file name(s): 
REMARK   /scratch/oleg/2711146.gondor.quantumbioinc.com/1KZK-H.pdb
REMARK 
REMARK ******************** REFINEMENT SUMMARY: QUICK FACTS *******************
REMARK Start: r_work = 0.1957 r_free = 0.2108 bonds = 0.018 angles = 2.285
REMARK Final: r_work = 0.1893 r_free = 0.2077 bonds = 0.013 angles = 1.346
REMARK ************************************************************************
REMARK 
REMARK ****************** REFINEMENT STATISTICS STEP BY STEP ******************
REMARK leading digit, like 1_, means number of macro-cycle                     
REMARK 0    : statistics at the very beginning when nothing is done yet        
REMARK 1_bss: bulk solvent correction and/or (anisotropic) scaling             
REMARK 1_xyz: refinement of coordinates                                        
REMARK 1_adp: refinement of ADPs (Atomic Displacement Parameters)              
REMARK 1_occ: refinement of occupancies                                        
REMARK ------------------------------------------------------------------------
REMARK  stage       r-work r-free bonds angles b_min b_max b_ave n_water shift
REMARK       0    : 0.2515 0.2499 0.018  2.28   3.7  93.8  14.5 669      0.000
REMARK       1_bss: 0.1957 0.2108 0.018  2.28   3.4  93.6  14.2 669      0.000
REMARK 1_settarget: 0.1957 0.2108 0.018  2.28   3.4  93.6  14.2 669      0.000
REMARK       1_nqh: 0.1957 0.2108 0.018  2.28   3.4  93.6  14.2 669      0.000
REMARK    1_weight: 0.1957 0.2108 0.018  2.28   3.4  93.6  14.2 669      0.000
REMARK    1_checkH: 0.1957 0.2106 0.018  2.28   3.4  93.6  14.2 669      0.228
REMARK    1_xyzrec: 0.1971 0.2122 0.014  1.60   3.4  93.6  14.2 669      0.266
REMARK    1_checkH: 0.1971 0.2123 0.014  1.60   3.4  93.6  14.2 669      0.266
REMARK       1_adp: 0.1971 0.2156 0.014  1.60   3.7  88.6  14.1 669      0.266
REMARK   1_regHadp: 0.1967 0.2150 0.014  1.60   3.7  88.6  14.1 669      0.266
REMARK       1_occ: 0.1953 0.2135 0.014  1.60   3.7  88.6  14.1 669      0.266
REMARK       2_bss: 0.1944 0.2125 0.014  1.60   3.5  88.4  13.8 669      0.266
REMARK 2_settarget: 0.1944 0.2125 0.014  1.60   3.5  88.4  13.8 669      0.266
REMARK 2_updatecdl: 0.1944 0.2125 0.014  1.60   3.5  88.4  13.8 669      0.266
REMARK       2_nqh: 0.1944 0.2125 0.014  1.60   3.5  88.4  13.8 669      0.266
REMARK    2_weight: 0.1944 0.2125 0.014  1.60   3.5  88.4  13.8 669      0.266
REMARK    2_checkH: 0.1944 0.2125 0.014  1.60   3.5  88.4  13.8 669      0.266
REMARK    2_xyzrec: 0.1924 0.2112 0.013  1.45   3.5  88.4  13.8 669      0.272
REMARK    2_checkH: 0.1924 0.2112 0.013  1.45   3.5  88.4  13.8 669      0.272
REMARK       2_adp: 0.1896 0.2080 0.013  1.45   4.8  85.8  13.5 669      0.272
REMARK   2_regHadp: 0.1897 0.2079 0.013  1.45   4.8  85.8  13.5 669      0.272
REMARK       2_occ: 0.1896 0.2085 0.013  1.45   4.8  85.8  13.5 669      0.272
REMARK       3_bss: 0.1893 0.2072 0.013  1.45   4.3  85.3  13.0 669      0.272
REMARK 3_settarget: 0.1893 0.2072 0.013  1.45   4.3  85.3  13.0 669      0.272
REMARK 3_updatecdl: 0.1893 0.2072 0.013  1.45   4.3  85.3  13.0 669      0.272
REMARK       3_nqh: 0.1894 0.2069 0.013  1.45   4.3  85.3  13.0 669      0.274
REMARK    3_weight: 0.1894 0.2069 0.013  1.45   4.3  85.3  13.0 669      0.274
REMARK    3_checkH: 0.1894 0.2069 0.013  1.45   4.3  85.3  13.0 669      0.274
REMARK    3_xyzrec: 0.1890 0.2067 0.013  1.35   4.3  85.3  13.0 669      0.292
REMARK    3_checkH: 0.1890 0.2068 0.013  1.35   4.3  85.3  13.0 669      0.292
REMARK       3_adp: 0.1895 0.2079 0.013  1.35   4.6  81.9  12.8 669      0.292
REMARK   3_regHadp: 0.1896 0.2080 0.013  1.35   4.6  81.9  12.8 669      0.292
REMARK       3_occ: 0.1896 0.2082 0.013  1.35   4.6  81.9  12.8 669      0.292
REMARK         end: 0.1893 0.2077 0.013  1.35   4.4  81.7  12.7 669      0.292
REMARK ------------------------------------------------------------------------
REMARK MODEL CONTENT.
REMARK  ELEMENT        ATOM RECORD COUNT   OCCUPANCY SUM
REMARK        C                     1014         1003.62
REMARK        H                     2107         2053.40
REMARK        O                      488          474.39
REMARK        N                      263          259.54
REMARK        S                        9            7.75
REMARK     Cl1-                        5            5.00
REMARK      O1-                       18           17.79
REMARK    TOTAL                     3904         3821.50
REMARK -----------------------------------------------------------------------
REMARK r_free_flags.md5.hexdigest eb4064408b53a2a2524a9762ff00556f
REMARK 
REMARK ---------------------------------------------------------------
REMARK  Atom Name   Residue Name    Residue ID     Chain     Charge  
REMARK ---------------------------------------------------------------
REMARK      C1           JE2            701          A       0.2582  
REMARK     C12           JE2            701          A       0.0394  
REMARK     C13           JE2            701          A      -0.3673  
REMARK     C14           JE2            701          A       0.1152  
REMARK     C15           JE2            701          A      -0.2072  
REMARK     C16           JE2            701          A      -0.1277  
REMARK     C17           JE2            701          A      -0.1964  
REMARK     C18           JE2            701          A      -0.1272  
REMARK     C19           JE2            701          A      -0.2152  
REMARK     C20           JE2            701          A       0.0483  
REMARK     C22           JE2            701          A       0.5478  
REMARK     C25           JE2            701          A      -0.0754  
REMARK     C27           JE2            701          A       0.2467  
REMARK     C28           JE2            701          A      -0.5452  
REMARK     C29           JE2            701          A      -0.5438  
REMARK      C3           JE2            701          A      -0.2437  
REMARK     C30           JE2            701          A      -0.0981  
REMARK     C31           JE2            701          A       0.5953  
REMARK     C34           JE2            701          A      -0.0984  
REMARK     C35           JE2            701          A      -0.0922  
REMARK     C36           JE2            701          A       0.1437  
REMARK     C37           JE2            701          A      -0.2207  
REMARK     C38           JE2            701          A      -0.1227  
REMARK     C39           JE2            701          A      -0.2018  
REMARK      C4           JE2            701          A      -0.1025  
REMARK     C40           JE2            701          A      -0.1464  
REMARK     C41           JE2            701          A       -0.533  
REMARK      C5           JE2            701          A       -0.192  
REMARK      C6           JE2            701          A      -0.1095  
REMARK      C7           JE2            701          A      -0.0565  
REMARK      C8           JE2            701          A      -0.4812  
REMARK      C9           JE2            701          A       0.6026  
REMARK     N11           JE2            701          A      -0.4714  
REMARK     N24           JE2            701          A      -0.4334  
REMARK     N33           JE2            701          A      -0.4829  
REMARK     O10           JE2            701          A       -0.676  
REMARK      O2           JE2            701          A      -0.4272  
REMARK     O21           JE2            701          A      -0.5233  
REMARK     O23           JE2            701          A      -0.5096  
REMARK     O32           JE2            701          A      -0.6397  
REMARK     S26           JE2            701          A      -0.2776  
REMARK     H11           JE2            701          A       0.3283  
REMARK     H12           JE2            701          A       0.1347  
REMARK     H15           JE2            701          A       0.1761  
REMARK     H16           JE2            701          A       0.1331  
REMARK     H17           JE2            701          A       0.1344  
REMARK     H18           JE2            701          A       0.1391  
REMARK     H19           JE2            701          A       0.1563  
REMARK     H20           JE2            701          A       0.2047  
REMARK     H21           JE2            701          A       0.3736  
REMARK     H30           JE2            701          A       0.2168  
REMARK     H33           JE2            701          A       0.3039  
REMARK     H37           JE2            701          A       0.1651  
REMARK     H38           JE2            701          A       0.1427  
REMARK     H39           JE2            701          A       0.1541  
REMARK     H40           JE2            701          A       0.1337  
REMARK     HC3           JE2            701          A       0.2054  
REMARK     HC4           JE2            701          A       0.1534  
REMARK     HC5           JE2            701          A       0.1678  
REMARK     HO2           JE2            701          A       0.3157  
REMARK     H13           JE2            701          A       0.1948  
REMARK     H13           JE2            701          A       0.1925  
REMARK     H25           JE2            701          A       0.1629  
REMARK     H25           JE2            701          A       0.2037  
REMARK     H28           JE2            701          A       0.1796  
REMARK     H28           JE2            701          A       0.1613  
REMARK     H28           JE2            701          A       0.2084  
REMARK     H29           JE2            701          A       0.1773  
REMARK     H29           JE2            701          A       0.1841  
REMARK     H29           JE2            701          A       0.1622  
REMARK     H34           JE2            701          A       0.1687  
REMARK     H34           JE2            701          A       0.142   
REMARK     H41           JE2            701          A       0.1912  
REMARK     H41           JE2            701          A       0.1666  
REMARK     H41           JE2            701          A       0.2049  
REMARK     HC8           JE2            701          A       0.1855  
REMARK     HC8           JE2            701          A       0.1639  
REMARK     HC8           JE2            701          A       0.1683  
REMARK ---------------------------------------------------------------
REMARK IF THIS FILE IS FOR PDB DEPOSITION: REMOVE ALL FROM THIS LINE UP.
REMARK   3
REMARK   3 REFINEMENT.
REMARK   3   PROGRAM     : PHENIX (1.11.1_2575: ???)
REMARK   3   AUTHORS     : Adams,Afonine,Bunkoczi,Burnley,Chen,Dar,Davis,
REMARK   3               : Draizen,Echols,Gildea,Gros,Grosse-Kunstleve,Headd,
REMARK   3               : Hintze,Hung,Ioerger,Liebschner,McCoy,McKee,Moriarty,
REMARK   3               : Oeffner,Poon,Read,Richardson,Richardson,Sacchettini,
REMARK   3               : Sauter,Sobolev,Storoni,Terwilliger,Williams,Zwart
REMARK   3
REMARK   3  REFINEMENT TARGET : ML
REMARK   3  
REMARK   3  DATA USED IN REFINEMENT.
REMARK   3   RESOLUTION RANGE HIGH (ANGSTROMS) : 1.090   
REMARK   3   RESOLUTION RANGE LOW  (ANGSTROMS) : 19.849  
REMARK   3   MIN(FOBS/SIGMA_FOBS)              : 1.33  
REMARK   3   COMPLETENESS FOR RANGE        (%) : 93.33 
REMARK   3   NUMBER OF REFLECTIONS             : 73858     
REMARK   3   NUMBER OF REFLECTIONS (NON-ANOMALOUS) : 73858     
REMARK   3  
REMARK   3  FIT TO DATA USED IN REFINEMENT.
REMARK   3   R VALUE     (WORKING + TEST SET) : 0.1898
REMARK   3   R VALUE            (WORKING SET) : 0.1893
REMARK   3   FREE R VALUE                     : 0.2077
REMARK   3   FREE R VALUE TEST SET SIZE   (%) : 3.07  
REMARK   3   FREE R VALUE TEST SET COUNT      : 2271      
REMARK   3  
REMARK   3  FIT TO DATA USED IN REFINEMENT (IN BINS).
REMARK   3   BIN  RESOLUTION RANGE  COMPL.    NWORK NFREE   RWORK  RFREE  CCWORK CCFREE
REMARK   3     1 19.8527 -  2.7454    0.99     5020   168  0.1593 0.1826   0.946  0.921
REMARK   3     2  2.7454 -  2.1800    1.00     4915   131  0.1661 0.1807   0.933  0.908
REMARK   3     3  2.1800 -  1.9047    1.00     4851   136  0.1620 0.1781   0.933  0.904
REMARK   3     4  1.9047 -  1.7307    1.00     4820   147  0.1755 0.1958   0.927  0.919
REMARK   3     5  1.7307 -  1.6067    1.00     4811   150  0.1782 0.1903   0.920  0.919
REMARK   3     6  1.6067 -  1.5120    1.00     4766   167  0.1883 0.1925   0.911  0.906
REMARK   3     7  1.5120 -  1.4363    1.00     4770   151  0.1999 0.2501   0.894  0.882
REMARK   3     8  1.4363 -  1.3738    1.00     4791   153  0.2196 0.2875   0.878  0.814
REMARK   3     9  1.3738 -  1.3209    1.00     4710   162  0.2343 0.2112   0.863  0.900
REMARK   3    10  1.3209 -  1.2753    0.99     4720   145  0.2377 0.2476   0.859  0.834
REMARK   3    11  1.2753 -  1.2355    0.97     4641   147  0.2457 0.2676   0.845  0.834
REMARK   3    12  1.2355 -  1.2001    0.94     4430   145  0.2515 0.2693   0.848  0.810
REMARK   3    13  1.2001 -  1.1686    0.88     4153   129  0.2629 0.2476   0.829  0.846
REMARK   3    14  1.1686 -  1.1400    0.81     3828   117  0.2676 0.2567   0.811  0.816
REMARK   3    15  1.1400 -  1.1141    0.72     3393   126  0.2857 0.2931   0.792  0.761
REMARK   3    16  1.1141 -  1.0904    0.63     2968    97  0.3170 0.3193   0.752  0.761
REMARK   3  
REMARK   3  BULK SOLVENT MODELLING.
REMARK   3   METHOD USED        : FLAT BULK SOLVENT MODEL
REMARK   3   SOLVENT RADIUS     : 1.11    
REMARK   3   SHRINKAGE RADIUS   : 0.90    
REMARK   3   GRID STEP FACTOR   : 4.00    
REMARK   3  
REMARK   3  ERROR ESTIMATES.
REMARK   3   COORDINATE ERROR (MAXIMUM-LIKELIHOOD BASED)     : 0.10    
REMARK   3   PHASE ERROR (DEGREES, MAXIMUM-LIKELIHOOD BASED) : 21.44   
REMARK   3  
REMARK   3  STRUCTURE FACTORS CALCULATION ALGORITHM : FFT
REMARK   3  
REMARK   3  RESTRAINTS LIBRARY
REMARK   3    GEOSTD + MON.LIB. + CDL v1.2
REMARK   3  
REMARK   3  DEVIATIONS FROM IDEAL VALUES.
REMARK   3                 RMSD     MAX  COUNT
REMARK   3   BOND      :  0.013   0.102   1595
REMARK   3   ANGLE     :  1.346   6.772   2159
REMARK   3   CHIRALITY :  0.120   0.529    251
REMARK   3   PLANARITY :  0.009   0.062    270
REMARK   3   DIHEDRAL  : 13.973  86.536    587
REMARK   3   MIN NONBONDED DISTANCE : 1.689 
REMARK   3  
REMARK   3  MOLPROBITY STATISTICS.
REMARK   3   ALL-ATOM CLASHSCORE : 3.10
REMARK   3   RAMACHANDRAN PLOT:
REMARK   3     OUTLIERS : 0.00  %
REMARK   3     ALLOWED  : 1.03  %
REMARK   3     FAVORED  : 98.97 %
REMARK   3   ROTAMER OUTLIERS : 1.22 %
REMARK   3   CBETA DEVIATIONS : 0
REMARK   3   PEPTIDE PLANE:
REMARK   3     CIS-PROLINE     : 0
REMARK   3     CIS-GENERAL     : 0
REMARK   3     TWISTED PROLINE : 0
REMARK   3     TWISTED GENERAL : 0
REMARK   3  
REMARK   3  ATOMIC DISPLACEMENT PARAMETERS.
REMARK   3   WILSON B : 8.90
REMARK   3   RMS(B_ISO_OR_EQUIVALENT_BONDED) : 2.97
REMARK   3   ATOMS          NUMBER OF ATOMS
REMARK   3                    ISO.  ANISO. 
REMARK   3    ALL         :   3904       0
REMARK   3    ALL (NO H)  :   1797       0
REMARK   3    SOLVENT     :    223       0
REMARK   3    NON-SOLVENT :   1574       0
REMARK   3    HYDROGENS   :   2107       0
REMARK   3
REMARK   3
REMARK   3   OTHER REFINEMENT REMARKS:
REMARK   3   XRAY REFINEMENT USING QUANTUM MECHANICAL FUNCTIONAL
REMARK   3   PROGRAM      :QuantumBio DivCon 6 build-7.1.1-b4015.17
REMARK   3   AUTHORS      :BORBULEVYCH O.Y., PLUMLEY J., 
REMARK   3                :MARTIN, R.I., WESTERHOFF L.M. 
REMARK   3
REMARK   3   REFERENCE     :BORBULEVYCH O.Y., PLUMLEY J.A.,
REMARK   3                 :MARTIN, R.I., MERZ, K.M.,  WESTERHOFF L.M.
REMARK   3                 :ACTA CRYSTLLOGRAPHICA SECTION D, 2014, 
REMARK   3                 :V. D70, pp. 1233-1247
REMARK   3   QM METHOD(HAMILTONIAN): PM6
REMARK   3   REGION QM REFINEMENT: 
REMARK   3      MAIN/BUFFER QM REGION RADII (A): 3.0 / 2.5
REMARK   3      LIGAND / STRAIN ENERGY: JE2_A_701 / 10.94 KCAL/MOLE
REMARK   3
HELIX    1   1 ARG A   87  LEU A   90  1               Generated by MOE    4
HELIX    2   2 ARG B   87  LEU B   90  1               Generated by MOE    4
HELIX    3   3 THR B   91  ILE B   93  5               Generated by MOE    3
SHEET    1       GLN A   2  ILE A   3                  Generated by MOE
SHEET    2       LEU A  10  ILE A  15                  Generated by MOE
SHEET    3       GLN A  18  ALA A  22                  Generated by MOE
SHEET    4       LEU A  23  LEU A  24                  Generated by MOE
SHEET    5       VAL A  32  LEU A  33                  Generated by MOE
SHEET    6       LYS A  43  GLY A  49                  Generated by MOE
SHEET    7       GLY A  52  ILE A  66                  Generated by MOE
SHEET    8       HIS A  69  VAL A  75                  Generated by MOE
SHEET    9       LEU A  76  VAL A  77                  Generated by MOE
SHEET   10       ILE A  84  ILE A  85                  Generated by MOE
SHEET   11       THR A  96  ASN A  98                  Generated by MOE
SHEET   12       GLN B   2  ILE B   3                  Generated by MOE
SHEET   13       LEU B  10  ILE B  15                  Generated by MOE
SHEET   14       GLN B  18  ALA B  22                  Generated by MOE
SHEET   15       LEU B  23  LEU B  24                  Generated by MOE
SHEET   16       VAL B  32  GLU B  34                  Generated by MOE
SHEET   17       LYS B  43  GLY B  49                  Generated by MOE
SHEET   18       GLY B  52  ILE B  66                  Generated by MOE
SHEET   19       HIS B  69  VAL B  75                  Generated by MOE
SHEET   20       LEU B  76  GLY B  78                  Generated by MOE
SHEET   21       ILE B  84  ILE B  85                  Generated by MOE
SHEET   22       THR B  96  ASN B  98                  Generated by MOE
CRYST1   51.203   58.409   62.858  90.00  90.00  90.00 P 21 21 21
SCALE1      0.019530  0.000000  0.000000        0.00000
SCALE2      0.000000  0.017121  0.000000        0.00000
SCALE3      0.000000  0.000000  0.015909        0.00000
ATOM      1  N   PRO A   1      29.285   7.137  -2.870  1.00 17.06           N1+
ATOM      2  CA  PRO A   1      28.307   6.191  -3.418  1.00 17.34           C
ATOM      3  C   PRO A   1      26.875   6.508  -3.013  1.00 17.15           C
ATOM      4  O   PRO A   1      26.647   7.337  -2.131  1.00 12.93           O
ATOM      5  CB  PRO A   1      28.732   4.864  -2.783  1.00 21.71           C
ATOM      6  CG  PRO A   1      29.375   5.272  -1.507  1.00 23.35           C
ATOM      7  CD  PRO A   1      30.162   6.480  -1.888  1.00 21.20           C
ATOM      8  H2  PRO A   1      28.831   7.866  -2.440  1.00 20.51           H
ATOM      9  H3  PRO A   1      29.816   7.477  -3.595  1.00 20.51           H
ATOM     10  HA  PRO A   1      28.378   6.138  -4.383  1.00 20.84           H
ATOM     11  HB2 PRO A   1      27.960   4.300  -2.622  1.00 26.09           H
ATOM     12  HB3 PRO A   1      29.377   4.422  -3.356  1.00 26.09           H
ATOM     13  HG2 PRO A   1      28.692   5.505  -0.858  1.00 28.05           H
ATOM     14  HG3 PRO A   1      29.950   4.568  -1.169  1.00 28.05           H
ATOM     15  HD2 PRO A   1      30.312   7.055  -1.122  1.00 25.48           H
ATOM     16  HD3 PRO A   1      30.996   6.214  -2.309  1.00 25.48           H
ATOM     17  N   GLN A   2      25.917   5.852  -3.672  1.00 15.72           N
ATOM     18  CA  GLN A   2      24.517   5.852  -3.264  1.00 13.09           C
ATOM     19  C   GLN A   2      24.135   4.404  -3.024  1.00 19.15           C
ATOM     20  O   GLN A   2      24.017   3.621  -3.971  1.00 20.25           O
ATOM     21  CB  GLN A   2      23.648   6.466  -4.350  0.84 16.32           C
ATOM     22  CG  GLN A   2      22.208   6.466  -4.034  0.57 18.11           C
ATOM     23  CD  GLN A   2      21.470   7.403  -4.922  0.51 20.68           C
ATOM     24  OE1 GLN A   2      20.875   7.000  -5.921  0.29 21.22           O
ATOM     25  NE2 GLN A   2      21.485   8.675  -4.567  1.00 23.51           N
ATOM     26  H   GLN A   2      26.053   5.417  -4.401  1.00 18.90           H
ATOM     27  HA  GLN A   2      24.410   6.362  -2.445  1.00 15.75           H
ATOM     28  HB2 GLN A   2      23.915   7.389  -4.490  1.00 19.62           H
ATOM     29  HB3 GLN A   2      23.764   5.955  -5.166  1.00 19.62           H
ATOM     30  HG2 GLN A   2      21.867   5.570  -4.171  0.13 21.78           H
ATOM     31  HG3 GLN A   2      22.082   6.748  -3.115  0.60 21.78           H
ATOM     32 HE21 GLN A   2      21.860   8.896  -3.824  0.00 28.25           H
ATOM     33 HE22 GLN A   2      21.108   9.271  -5.051  1.00 28.25           H
ATOM     34  N   ILE A   3      23.966   4.043  -1.764  1.00 17.44           N
ATOM     35  CA  ILE A   3      23.825   2.657  -1.353  1.00 16.72           C
ATOM     36  C   ILE A   3      22.339   2.368  -1.132  1.00 18.46           C
ATOM     37  O   ILE A   3      21.693   3.014  -0.301  1.00 15.75           O
ATOM     38  CB  ILE A   3      24.641   2.405  -0.076  1.00 15.76           C
ATOM     39  CG1 ILE A   3      26.127   2.733  -0.322  1.00 20.75           C
ATOM     40  CG2 ILE A   3      24.455   0.984   0.419  1.00 22.06           C
ATOM     41  CD1 ILE A   3      27.017   2.586   0.902  1.00 21.87           C
ATOM     42  H   ILE A   3      23.924   4.600  -1.109  1.00 20.97           H
ATOM     43  HA  ILE A   3      24.153   2.080  -2.063  1.00 20.10           H
ATOM     44  HB  ILE A   3      24.304   3.016   0.598  1.00 18.95           H
ATOM     45 HG12 ILE A   3      26.464   2.139  -1.009  1.00 24.94           H
ATOM     46 HG13 ILE A   3      26.195   3.654  -0.621  1.00 24.94           H
ATOM     47 HG21 ILE A   3      25.007   0.856   1.203  1.00 26.51           H
ATOM     48 HG22 ILE A   3      23.524   0.849   0.652  1.00 26.51           H
ATOM     49 HG23 ILE A   3      24.718   0.368  -0.282  1.00 26.51           H
ATOM     50 HD11 ILE A   3      27.926   2.828   0.667  1.00 26.28           H
ATOM     51 HD12 ILE A   3      26.686   3.181   1.594  1.00 26.28           H
ATOM     52 HD13 ILE A   3      26.991   1.671   1.218  1.00 26.28           H
ATOM     53  N   THR A   4      21.768   1.440  -1.914  0.90 21.74           N
ATOM     54  CA  THR A   4      20.399   0.987  -1.667  0.90 17.33           C
ATOM     55  C   THR A   4      20.355  -0.093  -0.577  0.90 15.71           C
ATOM     56  O   THR A   4      21.377  -0.570  -0.083  0.90 15.58           O
ATOM     57  CB  THR A   4      19.706   0.533  -2.957  0.90 26.94           C
ATOM     58  OG1 THR A   4      20.498  -0.419  -3.649  0.90 27.61           O
ATOM     59  CG2 THR A   4      19.481   1.638  -3.849  0.90 23.94           C
ATOM     60  H   THR A   4      22.132   1.111  -2.618  0.90 26.13           H
ATOM     61  HA  THR A   4      19.901   1.759  -1.352  0.90 20.83           H
ATOM     62  HB  THR A   4      18.834   0.158  -2.777  0.90 32.37           H
ATOM     63  HG1 THR A   4      20.079  -1.145  -3.704  0.90 33.17           H
ATOM     64 HG21 THR A   4      19.086   1.247  -4.639  0.90 28.77           H
ATOM     65 HG22 THR A   4      18.857   2.268  -3.467  0.90 28.77           H
ATOM     66 HG23 THR A   4      20.311   2.080  -4.084  0.90 28.77           H
ATOM     67  N   LEU A   5      19.134  -0.496  -0.185  1.00 14.87           N
ATOM     68  CA  LEU A   5      18.964  -1.211   1.079  1.00 12.95           C
ATOM     69  C   LEU A   5      18.296  -2.595   0.940  1.00 12.92           C
ATOM     70  O   LEU A   5      17.697  -3.105   1.895  1.00 11.46           O
ATOM     71  CB  LEU A   5      18.238  -0.310   2.089  1.00 11.31           C
ATOM     72  CG  LEU A   5      19.001   0.984   2.483  1.00 10.23           C
ATOM     73  CD1 LEU A   5      18.127   1.969   3.265  1.00 10.88           C
ATOM     74  CD2 LEU A   5      20.236   0.665   3.265  1.00 12.15           C
ATOM     75  H   LEU A   5      18.400  -0.337  -0.624  1.00 17.88           H
ATOM     76  HA  LEU A   5      19.850  -1.362   1.419  1.00 15.58           H
ATOM     77  HB2 LEU A   5      17.406  -0.012   1.689  1.00 13.61           H
ATOM     78  HB3 LEU A   5      18.065  -0.824   2.891  1.00 13.61           H
ATOM     79  HG  LEU A   5      19.278   1.442   1.672  1.00 12.32           H
ATOM     80 HD11 LEU A   5      18.654   2.755   3.480  1.00 13.10           H
ATOM     81 HD12 LEU A   5      17.375   2.227   2.709  1.00 13.10           H
ATOM     82 HD13 LEU A   5      17.811   1.548   4.078  1.00 13.10           H
ATOM     83 HD21 LEU A   5      20.695   1.492   3.474  1.00 14.61           H
ATOM     84 HD22 LEU A   5      19.970   0.216   4.082  1.00 14.61           H
ATOM     85 HD23 LEU A   5      20.810   0.088   2.738  1.00 14.61           H
ATOM     86  N   TRP A   6      18.424  -3.263  -0.217  1.00 12.39           N
ATOM     87  CA  TRP A   6      17.863  -4.617  -0.357  1.00 10.96           C
ATOM     88  C   TRP A   6      18.598  -5.658   0.485  1.00 13.58           C
ATOM     89  O   TRP A   6      17.987  -6.652   0.902  1.00 16.17           O
ATOM     90  CB  TRP A   6      17.865  -5.052  -1.824  1.00 16.06           C
ATOM     91  CG  TRP A   6      17.380  -3.995  -2.721  1.00 13.35           C
ATOM     92  CD1 TRP A   6      18.135  -3.179  -3.511  1.00 18.58           C
ATOM     93  CD2 TRP A   6      16.020  -3.604  -2.926  1.00 15.71           C
ATOM     94  NE1 TRP A   6      17.325  -2.304  -4.196  1.00 18.22           N
ATOM     95  CE2 TRP A   6      16.020  -2.547  -3.857  1.00 20.85           C
ATOM     96  CE3 TRP A   6      14.800  -4.050  -2.419  1.00 15.38           C
ATOM     97  CZ2 TRP A   6      14.844  -1.928  -4.286  1.00 22.59           C
ATOM     98  CZ3 TRP A   6      13.642  -3.433  -2.846  1.00 16.06           C
ATOM     99  CH2 TRP A   6      13.672  -2.388  -3.771  1.00 20.20           C
ATOM    100  H   TRP A   6      18.786  -2.946  -0.929  1.00 14.91           H
ATOM    101  HA  TRP A   6      16.942  -4.585  -0.066  1.00 13.20           H
ATOM    102  HB2 TRP A   6      18.765  -5.278  -2.101  1.00 19.31           H
ATOM    103  HB3 TRP A   6      17.270  -5.810  -1.928  1.00 19.31           H
ATOM    104  HD1 TRP A   6      19.058  -3.203  -3.573  1.00 22.34           H
ATOM    105  HE1 TRP A   6      17.587  -1.703  -4.750  1.00 21.90           H
ATOM    106  HE3 TRP A   6      14.763  -4.747  -1.803  1.00 18.50           H
ATOM    107  HZ2 TRP A   6      14.849  -1.232  -4.902  1.00 27.14           H
ATOM    108  HZ3 TRP A   6      12.820  -3.726  -2.517  1.00 19.31           H
ATOM    109  HH2 TRP A   6      12.867  -2.001  -4.037  1.00 24.28           H
ATOM    110  N   LYS A   7      19.908  -5.470   0.706  1.00 11.91           N
ATOM    111  CA  LYS A   7      20.730  -6.310   1.571  1.00 11.37           C
ATOM    112  C   LYS A   7      21.323  -5.450   2.689  1.00 10.51           C
ATOM    113  O   LYS A   7      21.290  -4.219   2.568  1.00 13.09           O
ATOM    114  CB  LYS A   7      21.868  -6.888   0.724  1.00 24.49           C
ATOM    115  H   LYS A   7      20.357  -4.850   0.306  1.00 14.34           H
ATOM    116  HA  LYS A   7      20.195  -7.014   1.944  1.00 13.68           H
ATOM    117  HB1 LYS A   7      21.496  -7.428   0.004  1.00 29.43           H
ATOM    118  HB3 LYS A   7      22.469  -7.400   1.275  1.00 29.43           H
ATOM    119  N   ARG A   8      21.872  -6.074   3.769  1.00 13.06           N
ATOM    120  CA  ARG A   8      22.622  -5.213   4.710  1.00 12.03           C
ATOM    121  C   ARG A   8      23.680  -4.323   3.984  1.00 11.90           C
ATOM    122  O   ARG A   8      24.463  -4.783   3.147  1.00 13.09           O
ATOM    123  CB  ARG A   8      23.286  -6.127   5.724  1.00 13.02           C
ATOM    124  CG  ARG A   8      22.222  -6.891   6.533  1.00 17.47           C
ATOM    125  CD  ARG A   8      22.856  -7.465   7.804  0.92 18.85           C
ATOM    126  NE  ARG A   8      21.824  -8.085   8.695  0.61 18.63           N
ATOM    127  CZ  ARG A   8      22.102  -8.301  10.038  0.73 22.46           C
ATOM    128  NH1 ARG A   8      23.393  -8.254  10.530  1.00 26.15           N
ATOM    129  NH2 ARG A   8      21.096  -8.746  10.872  0.71 16.72           N1+
ATOM    130  H   ARG A   8      22.071  -7.085   3.741  1.00 15.71           H
ATOM    131  HA  ARG A   8      21.857  -4.526   5.188  1.00 14.48           H
ATOM    132  HB2 ARG A   8      23.948  -6.836   5.177  1.00 15.67           H
ATOM    133  HB3 ARG A   8      23.942  -5.515   6.380  1.00 15.67           H
ATOM    134  HG2 ARG A   8      21.379  -6.207   6.792  1.00 21.00           H
ATOM    135  HG3 ARG A   8      21.779  -7.700   5.915  1.00 21.00           H
ATOM    136  HD2 ARG A   8      23.599  -8.250   7.542  1.00 22.66           H
ATOM    137  HD3 ARG A   8      23.388  -6.627   8.320  0.00 22.66           H
ATOM    138  HE  ARG A   8      20.819  -7.820   8.458  0.71 22.40           H
ATOM    139 HH11 ARG A   8      24.179  -7.948   9.963  0.57 31.41           H
ATOM    140 HH12 ARG A   8      23.604  -8.521  11.484  1.00 31.41           H
ATOM    141 HH21 ARG A   8      20.112  -8.816  10.543  1.00 20.11           H
ATOM    142 HH22 ARG A   8      21.291  -9.017  11.830  1.00 20.11           H
ATOM    143  N   PRO A   9      23.775  -2.998   4.357  1.00 10.05           N
ATOM    144  CA  PRO A   9      24.817  -2.090   3.789  1.00 11.55           C
ATOM    145  C   PRO A   9      26.192  -2.285   4.426  1.00  9.99           C
ATOM    146  O   PRO A   9      26.664  -1.489   5.266  1.00  9.86           O
ATOM    147  CB  PRO A   9      24.246  -0.696   4.079  1.00 10.96           C
ATOM    148  CG  PRO A   9      23.388  -0.874   5.283  1.00  9.72           C
ATOM    149  CD  PRO A   9      22.768  -2.236   5.131  1.00  9.24           C
ATOM    150  HA  PRO A   9      24.893  -2.196   2.827  1.00 13.90           H
ATOM    151  HB2 PRO A   9      24.964  -0.065   4.252  1.00 13.19           H
ATOM    152  HB3 PRO A   9      23.715  -0.393   3.325  1.00 13.19           H
ATOM    153  HG2 PRO A   9      23.940  -0.837   6.079  1.00 11.71           H
ATOM    154  HG3 PRO A   9      22.708  -0.184   5.302  1.00 11.71           H
ATOM    155  HD2 PRO A   9      22.657  -2.648   6.000  1.00 11.12           H
ATOM    156  HD3 PRO A   9      21.930  -2.176   4.645  1.00 11.12           H
ATOM    157  N   LEU A  10      26.857  -3.361   3.998  1.00 10.18           N
ATOM    158  CA  LEU A  10      28.203  -3.703   4.455  1.00 10.41           C
ATOM    159  C   LEU A  10      29.255  -3.093   3.525  1.00  9.78           C
ATOM    160  O   LEU A  10      29.093  -3.074   2.296  1.00 11.48           O
ATOM    161  CB  LEU A  10      28.355  -5.226   4.449  1.00 10.89           C
ATOM    162  CG  LEU A  10      27.486  -6.031   5.430  1.00 13.80           C
ATOM    163  CD1 LEU A  10      27.595  -7.521   5.148  1.00 18.82           C
ATOM    164  CD2 LEU A  10      27.838  -5.774   6.873  1.00 14.67           C
ATOM    165  H   LEU A  10      26.545  -3.918   3.416  1.00 12.26           H
ATOM    166  HA  LEU A  10      28.335  -3.375   5.358  1.00 12.53           H
ATOM    167  HB2 LEU A  10      28.119  -5.530   3.558  1.00 13.10           H
ATOM    168  HB3 LEU A  10      29.282  -5.451   4.626  1.00 13.10           H
ATOM    169  HG  LEU A  10      26.556  -5.780   5.305  1.00 16.60           H
ATOM    170 HD11 LEU A  10      27.062  -8.011   5.794  1.00 22.62           H
ATOM    171 HD12 LEU A  10      27.274  -7.694   4.250  1.00 22.62           H
ATOM    172 HD13 LEU A  10      28.527  -7.780   5.226  1.00 22.62           H
ATOM    173 HD21 LEU A  10      27.267  -6.318   7.439  1.00 17.65           H
ATOM    174 HD22 LEU A  10      28.768  -6.005   7.022  1.00 17.65           H
ATOM    175 HD23 LEU A  10      27.692  -4.834   7.066  1.00 17.65           H
ATOM    176  N   VAL A  11      30.342  -2.580   4.114  1.00  8.56           N
ATOM    177  CA  VAL A  11      31.475  -2.047   3.358  1.00  8.32           C
ATOM    178  C   VAL A  11      32.770  -2.469   4.033  1.00  7.45           C
ATOM    179  O   VAL A  11      32.796  -2.869   5.202  1.00  8.90           O
ATOM    180  CB  VAL A  11      31.416  -0.506   3.259  1.00  9.21           C
ATOM    181  CG1 VAL A  11      30.129  -0.049   2.557  1.00 10.23           C
ATOM    182  CG2 VAL A  11      31.569   0.142   4.640  1.00  9.03           C
ATOM    183  H   VAL A  11      30.449  -2.529   4.966  1.00 10.31           H
ATOM    184  HA  VAL A  11      31.468  -2.414   2.456  1.00 10.02           H
ATOM    185  HB  VAL A  11      32.163  -0.205   2.720  1.00 11.09           H
ATOM    186 HG11 VAL A  11      30.135   0.918   2.501  1.00 12.32           H
ATOM    187 HG12 VAL A  11      30.095  -0.433   1.666  1.00 12.32           H
ATOM    188 HG13 VAL A  11      29.365  -0.343   3.074  1.00 12.32           H
ATOM    189 HG21 VAL A  11      31.533   1.106   4.539  1.00 10.87           H
ATOM    190 HG22 VAL A  11      30.852  -0.156   5.221  1.00 10.87           H
ATOM    191 HG23 VAL A  11      32.427  -0.103   5.019  1.00 10.87           H
ATOM    192  N   THR A  12      33.874  -2.340   3.286  1.00  7.98           N
ATOM    193  CA  THR A  12      35.205  -2.578   3.829  1.00  7.64           C
ATOM    194  C   THR A  12      35.734  -1.316   4.532  1.00  8.36           C
ATOM    195  O   THR A  12      35.629  -0.198   4.002  1.00  9.30           O
ATOM    196  CB  THR A  12      36.180  -3.008   2.716  1.00  8.27           C
ATOM    197  OG1 THR A  12      35.627  -4.093   1.952  1.00  9.57           O
ATOM    198  CG2 THR A  12      37.532  -3.434   3.301  1.00  9.82           C
ATOM    199  H   THR A  12      33.871  -2.111   2.460  1.00  9.62           H
ATOM    200  HA  THR A  12      35.163  -3.300   4.482  1.00  9.21           H
ATOM    201  HB  THR A  12      36.331  -2.250   2.130  1.00  9.97           H
ATOM    202  HG1 THR A  12      35.544  -4.768   2.445  1.00 11.52           H
ATOM    203 HG21 THR A  12      38.135  -3.698   2.592  1.00 11.82           H
ATOM    204 HG22 THR A  12      37.935  -2.702   3.799  1.00 11.82           H
ATOM    205 HG23 THR A  12      37.408  -4.186   3.903  1.00 11.82           H
ATOM    206  N   ILE A  13      36.283  -1.506   5.738  1.00  7.36           N
ATOM    207  CA  ILE A  13      36.967  -0.463   6.507  1.00  8.04           C
ATOM    208  C   ILE A  13      38.429  -0.866   6.752  1.00  6.89           C
ATOM    209  O   ILE A  13      38.795  -2.040   6.675  1.00  7.93           O
ATOM    210  CB  ILE A  13      36.250  -0.173   7.854  1.00  7.74           C
ATOM    211  CG1 ILE A  13      36.378  -1.344   8.845  1.00  9.64           C
ATOM    212  CG2 ILE A  13      34.783   0.162   7.625  1.00  6.99           C
ATOM    213  CD1 ILE A  13      35.887  -1.026  10.271  1.00  8.49           C
ATOM    214  H   ILE A  13      36.279  -2.264   6.142  1.00  8.87           H
ATOM    215  HA  ILE A  13      36.963   0.358   5.987  1.00  9.69           H
ATOM    216  HB  ILE A  13      36.676   0.603   8.251  1.00  9.32           H
ATOM    217 HG12 ILE A  13      35.856  -2.093   8.515  1.00 11.61           H
ATOM    218 HG13 ILE A  13      37.308  -1.602   8.923  1.00 11.61           H
ATOM    219 HG21 ILE A  13      34.370   0.336   8.484  1.00  8.43           H
ATOM    220 HG22 ILE A  13      34.726   0.954   7.067  1.00  8.43           H
ATOM    221 HG23 ILE A  13      34.346  -0.584   7.191  1.00  8.43           H
ATOM    222 HD11 ILE A  13      36.016  -1.808  10.831  1.00 10.23           H
ATOM    223 HD12 ILE A  13      36.411  -0.287  10.620  1.00 10.23           H
ATOM    224 HD13 ILE A  13      34.949  -0.784  10.256  1.00 10.23           H
ATOM    225  N   ARG A  14      39.276   0.124   7.073  1.00  7.66           N
ATOM    226  CA  ARG A  14      40.613  -0.128   7.621  1.00  7.80           C
ATOM    227  C   ARG A  14      40.716   0.552   8.986  1.00  6.60           C
ATOM    228  O   ARG A  14      40.355   1.727   9.117  1.00  8.25           O
ATOM    229  CB  ARG A  14      41.754   0.331   6.683  1.00  9.34           C
ATOM    230  CG  ARG A  14      43.113  -0.251   7.078  1.00 10.23           C
ATOM    231  CD  ARG A  14      44.313   0.262   6.278  1.00 12.58           C
ATOM    232  NE  ARG A  14      44.406  -0.147   4.870  1.00 12.47           N
ATOM    233  CZ  ARG A  14      44.953  -1.276   4.418  1.00 11.90           C
ATOM    234  NH1 ARG A  14      45.431  -2.215   5.230  1.00 13.19           N
ATOM    235  NH2 ARG A  14      45.016  -1.473   3.107  1.00 15.57           N1+
ATOM    236  H   ARG A  14      39.094   0.960   6.980  1.00  9.23           H
ATOM    237  HA  ARG A  14      40.715  -1.083   7.761  1.00  9.40           H
ATOM    238  HB2 ARG A  14      41.550   0.034   5.782  1.00 11.25           H
ATOM    239  HB3 ARG A  14      41.813   1.300   6.703  1.00 11.25           H
ATOM    240  HG2 ARG A  14      43.270  -0.001   8.003  1.00 12.32           H
ATOM    241  HG3 ARG A  14      43.080  -1.218   7.002  1.00 12.32           H
ATOM    242  HD2 ARG A  14      44.265   1.231   6.276  1.00 15.14           H
ATOM    243  HD3 ARG A  14      45.128  -0.016   6.727  1.00 15.14           H
ATOM    244  HE  ARG A  14      44.083   0.395   4.285  1.00 15.01           H
ATOM    245 HH11 ARG A  14      45.417  -2.114   6.084  1.00 15.86           H
ATOM    246 HH12 ARG A  14      45.764  -2.933   4.889  1.00 15.86           H
ATOM    247 HH21 ARG A  14      44.697  -0.877   2.573  1.00 18.73           H
ATOM    248 HH22 ARG A  14      45.339  -2.204   2.793  1.00 18.73           H
ATOM    249  N   ILE A  15      41.190  -0.182   9.996  1.00  7.31           N
ATOM    250  CA  ILE A  15      41.336   0.336  11.356  1.00  7.15           C
ATOM    251  C   ILE A  15      42.574  -0.319  11.956  1.00  8.21           C
ATOM    252  O   ILE A  15      42.741  -1.536  11.861  1.00  7.69           O
ATOM    253  CB  ILE A  15      40.073   0.107  12.222  1.00  7.27           C
ATOM    254  CG1 ILE A  15      40.284   0.675  13.631  1.00  7.80           C
ATOM    255  CG2 ILE A  15      39.643  -1.373  12.231  1.00  9.68           C
ATOM    256  CD1 ILE A  15      39.057   0.627  14.506  1.00  8.28           C
ATOM    257  H   ILE A  15      41.419  -1.009   9.928  1.00  8.81           H
ATOM    258  HA  ILE A  15      41.499   1.288  11.309  1.00  8.62           H
ATOM    259  HB  ILE A  15      39.354   0.615  11.813  1.00  8.76           H
ATOM    260 HG12 ILE A  15      40.987   0.176  14.077  1.00  9.39           H
ATOM    261 HG13 ILE A  15      40.541   1.607  13.546  1.00  9.39           H
ATOM    262 HG21 ILE A  15      38.849  -1.464  12.781  1.00 11.66           H
ATOM    263 HG22 ILE A  15      39.438  -1.644  11.324  1.00 11.66           H
ATOM    264 HG23 ILE A  15      40.360  -1.916  12.589  1.00 11.66           H
ATOM    265 HD11 ILE A  15      39.259   1.042  15.359  1.00  9.98           H
ATOM    266 HD12 ILE A  15      38.347   1.117  14.060  1.00  9.98           H
ATOM    267 HD13 ILE A  15      38.790  -0.294  14.639  1.00  9.98           H
ATOM    268  N   GLY A  16      43.472   0.487  12.520  1.00  7.89           N
ATOM    269  CA  GLY A  16      44.696  -0.054  13.089  1.00  9.00           C
ATOM    270  C   GLY A  16      45.565  -0.792  12.092  1.00  8.34           C
ATOM    271  O   GLY A  16      46.358  -1.660  12.489  1.00  9.71           O
ATOM    272  H   GLY A  16      43.393   1.336  12.590  1.00  9.51           H
ATOM    273  HA2 GLY A  16      45.216   0.672  13.466  1.00 10.83           H
ATOM    274  HA3 GLY A  16      44.474  -0.676  13.802  1.00 10.83           H
ATOM    275  N   GLY A  17      45.454  -0.470  10.810  1.00  7.81           N
ATOM    276  CA  GLY A  17      46.143  -1.184   9.755  1.00  9.34           C
ATOM    277  C   GLY A  17      45.420  -2.381   9.158  1.00  8.87           C
ATOM    278  O   GLY A  17      45.861  -2.863   8.096  1.00 10.30           O
ATOM    279  H   GLY A  17      44.980   0.184  10.516  1.00  9.42           H
ATOM    280  HA2 GLY A  17      46.308  -0.567   9.026  1.00 11.25           H
ATOM    281  HA3 GLY A  17      46.997  -1.492  10.099  1.00 11.25           H
ATOM    282  N   GLN A  18      44.335  -2.871   9.784  1.00  8.31           N
ATOM    283  CA  GLN A  18      43.665  -4.110   9.387  1.00  8.00           C
ATOM    284  C   GLN A  18      42.366  -3.835   8.626  1.00  8.81           C
ATOM    285  O   GLN A  18      41.575  -2.955   9.002  1.00  9.33           O
ATOM    286  CB  GLN A  18      43.318  -4.941  10.626  1.00  9.17           C
ATOM    287  CG  GLN A  18      44.503  -5.476  11.397  1.00 12.02           C
ATOM    288  CD  GLN A  18      45.232  -6.510  10.591  1.00 13.12           C
ATOM    289  OE1 GLN A  18      44.639  -7.521  10.187  1.00 14.22           O
ATOM    290  NE2 GLN A  18      46.497  -6.234  10.281  1.00 14.12           N
ATOM    291  H   GLN A  18      43.961  -2.491  10.461  1.00 10.01           H
ATOM    292  HA  GLN A  18      44.256  -4.625   8.812  1.00  9.64           H
ATOM    293  HB2 GLN A  18      42.783  -4.399  11.225  1.00 11.04           H
ATOM    294  HB3 GLN A  18      42.808  -5.711  10.326  1.00 11.04           H
ATOM    295  HG2 GLN A  18      45.095  -4.736  11.638  1.00 14.46           H
ATOM    296  HG3 GLN A  18      44.179  -5.918  12.195  1.00 14.46           H
ATOM    297 HE21 GLN A  18      46.755  -5.428  10.419  1.00 16.99           H
ATOM    298 HE22 GLN A  18      47.006  -6.817   9.903  1.00 16.99           H
ATOM    299  N   LEU A  19      42.100  -4.650   7.597  1.00  8.57           N
ATOM    300  CA  LEU A  19      40.842  -4.565   6.858  1.00  7.73           C
ATOM    301  C   LEU A  19      39.764  -5.429   7.511  1.00  8.49           C
ATOM    302  O   LEU A  19      40.031  -6.561   7.932  1.00  9.34           O
ATOM    303  CB  LEU A  19      41.039  -5.007   5.400  1.00 10.06           C
ATOM    304  CG  LEU A  19      41.980  -4.174   4.523  1.00 10.39           C
ATOM    305  CD1 LEU A  19      42.134  -4.813   3.147  1.00 15.84           C
ATOM    306  CD2 LEU A  19      41.510  -2.743   4.372  1.00 10.82           C
ATOM    307  H   LEU A  19      42.625  -5.276   7.315  1.00 10.32           H
ATOM    308  HA  LEU A  19      40.535  -3.646   6.859  1.00  9.32           H
ATOM    309  HB2 LEU A  19      41.348  -5.927   5.389  1.00 12.11           H
ATOM    310  HB3 LEU A  19      40.172  -4.956   4.970  1.00 12.11           H
ATOM    311  HG  LEU A  19      42.856  -4.158   4.942  1.00 12.51           H
ATOM    312 HD11 LEU A  19      42.770  -4.286   2.638  1.00 19.05           H
ATOM    313 HD12 LEU A  19      42.466  -5.718   3.253  1.00 19.05           H
ATOM    314 HD13 LEU A  19      41.274  -4.821   2.698  1.00 19.05           H
ATOM    315 HD21 LEU A  19      42.150  -2.261   3.827  1.00 13.03           H
ATOM    316 HD22 LEU A  19      40.640  -2.735   3.947  1.00 13.03           H
ATOM    317 HD23 LEU A  19      41.457  -2.336   5.251  1.00 13.03           H
ATOM    318  N   LYS A  20      38.545  -4.880   7.592  1.00  8.02           N
ATOM    319  CA  LYS A  20      37.381  -5.558   8.158  1.00  7.31           C
ATOM    320  C   LYS A  20      36.146  -5.182   7.348  1.00  7.84           C
ATOM    321  O   LYS A  20      36.142  -4.176   6.636  1.00  9.44           O
ATOM    322  CB  LYS A  20      37.132  -5.130   9.610  1.00  9.85           C
ATOM    323  CG  LYS A  20      38.248  -5.457  10.574  1.00  9.92           C
ATOM    324  CD  LYS A  20      37.939  -4.900  11.943  1.00 11.14           C
ATOM    325  CE  LYS A  20      38.992  -5.288  12.955  1.00 13.35           C
ATOM    326  NZ  LYS A  20      38.781  -6.657  13.477  1.00 12.32           N1+
ATOM    327  H   LYS A  20      38.366  -4.083   7.314  1.00  9.66           H
ATOM    328  HA  LYS A  20      37.496  -6.523   8.129  1.00  8.82           H
ATOM    329  HB2 LYS A  20      36.990  -4.171   9.631  1.00 11.86           H
ATOM    330  HB3 LYS A  20      36.338  -5.584   9.928  1.00 11.86           H
ATOM    331  HG2 LYS A  20      38.345  -6.418  10.649  1.00 11.94           H
ATOM    332  HG3 LYS A  20      39.075  -5.061  10.261  1.00 11.94           H
ATOM    333  HD2 LYS A  20      37.901  -3.931  11.895  1.00 13.41           H
ATOM    334  HD3 LYS A  20      37.092  -5.256  12.251  1.00 13.41           H
ATOM    335  HE2 LYS A  20      39.869  -5.254  12.538  1.00 16.05           H
ATOM    336  HE3 LYS A  20      38.956  -4.670  13.704  1.00 16.05           H
ATOM    337  HZ1 LYS A  20      39.491  -6.916  13.950  1.00 14.82           H
ATOM    338  HZ2 LYS A  20      38.063  -6.670  14.004  1.00 14.82           H
ATOM    339  HZ3 LYS A  20      38.660  -7.225  12.803  1.00 14.82           H
ATOM    340  N   GLU A  21      35.084  -5.990   7.471  1.00  7.66           N
ATOM    341  CA  GLU A  21      33.751  -5.653   6.963  1.00  8.53           C
ATOM    342  C   GLU A  21      32.900  -5.073   8.094  1.00  9.06           C
ATOM    343  O   GLU A  21      32.942  -5.571   9.224  1.00  9.43           O
ATOM    344  CB  GLU A  21      33.047  -6.892   6.393  1.00  9.78           C
ATOM    345  CG  GLU A  21      33.759  -7.529   5.197  1.00 12.93           C
ATOM    346  CD  GLU A  21      33.924  -6.577   4.011  1.00 11.47           C
ATOM    347  OE1 GLU A  21      32.892  -6.151   3.446  1.00 15.96           O
ATOM    348  OE2 GLU A  21      35.081  -6.257   3.632  1.00 13.65           O1-
ATOM    349  H   GLU A  21      35.114  -6.763   7.851  1.00  9.23           H
ATOM    350  HA  GLU A  21      33.819  -4.985   6.266  1.00 10.28           H
ATOM    351  HB2 GLU A  21      32.998  -7.562   7.094  1.00 11.78           H
ATOM    352  HB3 GLU A  21      32.150  -6.652   6.108  1.00 11.78           H
ATOM    353  HG2 GLU A  21      34.646  -7.810   5.474  1.00 15.56           H
ATOM    354  HG3 GLU A  21      33.242  -8.293   4.897  1.00 15.56           H
ATOM    355  N   ALA A  22      32.106  -4.042   7.791  1.00  7.57           N
ATOM    356  CA  ALA A  22      31.285  -3.395   8.821  1.00  7.72           C
ATOM    357  C   ALA A  22      29.974  -2.866   8.242  1.00  7.89           C
ATOM    358  O   ALA A  22      29.883  -2.544   7.046  1.00  8.09           O
ATOM    359  CB  ALA A  22      32.043  -2.244   9.516  1.00  8.61           C
ATOM    360  H   ALA A  22      32.013  -3.701   7.007  1.00  9.12           H
ATOM    361  HA  ALA A  22      31.056  -4.053   9.495  1.00  9.30           H
ATOM    362  HB1 ALA A  22      31.467  -1.843  10.183  1.00 10.38           H
ATOM    363  HB2 ALA A  22      32.840  -2.603   9.937  1.00 10.38           H
ATOM    364  HB3 ALA A  22      32.289  -1.583   8.851  1.00 10.38           H
ATOM    365  N   LEU A  23      28.951  -2.757   9.123  1.00  6.93           N
ATOM    366  CA  LEU A  23      27.583  -2.362   8.719  1.00  7.24           C
ATOM    367  C   LEU A  23      27.384  -0.875   9.009  1.00  7.74           C
ATOM    368  O   LEU A  23      27.628  -0.339  10.078  1.00  8.48           O
ATOM    369  CB  LEU A  23      26.615  -3.161   9.611  1.00  8.51           C
ATOM    370  CG  LEU A  23      25.123  -2.863   9.395  1.00  8.62           C
ATOM    371  CD1 LEU A  23      24.681  -3.311   8.001  1.00 11.34           C
ATOM    372  CD2 LEU A  23      24.300  -3.551  10.492  1.00 11.07           C
ATOM    373  H   LEU A  23      29.063  -2.970  10.132  1.00  8.36           H
ATOM    374  HA  LEU A  23      27.431  -2.575   7.623  1.00  8.72           H
ATOM    375  HB2 LEU A  23      26.796  -4.247   9.475  1.00 10.25           H
ATOM    376  HB3 LEU A  23      26.866  -2.956  10.677  1.00 10.25           H
ATOM    377  HG  LEU A  23      24.945  -1.756   9.481  1.00 10.39           H
ATOM    378 HD11 LEU A  23      23.608  -3.122   7.854  1.00 13.65           H
ATOM    379 HD12 LEU A  23      25.197  -2.755   7.205  1.00 13.65           H
ATOM    380 HD13 LEU A  23      24.862  -4.373   7.834  1.00 13.65           H
ATOM    381 HD21 LEU A  23      23.226  -3.359  10.340  1.00 13.32           H
ATOM    382 HD22 LEU A  23      24.433  -4.633  10.481  1.00 13.32           H
ATOM    383 HD23 LEU A  23      24.542  -3.183  11.493  1.00 13.32           H
ATOM    384  N   LEU A  24      26.937  -0.145   7.956  1.00  7.89           N
ATOM    385  CA  LEU A  24      26.604   1.289   8.064  1.00  7.17           C
ATOM    386  C   LEU A  24      25.206   1.438   8.692  1.00  7.84           C
ATOM    387  O   LEU A  24      24.189   1.114   8.042  1.00  8.73           O
ATOM    388  CB  LEU A  24      26.661   1.965   6.689  1.00  9.16           C
ATOM    389  CG  LEU A  24      27.969   1.891   5.880  1.00  9.55           C
ATOM    390  CD1 LEU A  24      27.834   2.673   4.571  1.00 13.90           C
ATOM    391  CD2 LEU A  24      29.165   2.401   6.678  1.00 10.48           C
ATOM    392  H   LEU A  24      26.814  -0.465   7.173  1.00  9.51           H
ATOM    393  HA  LEU A  24      27.250   1.718   8.644  1.00  8.64           H
ATOM    394  HB2 LEU A  24      25.962   1.580   6.137  1.00 11.03           H
ATOM    395  HB3 LEU A  24      26.460   2.904   6.818  1.00 11.03           H
ATOM    396  HG  LEU A  24      28.142   0.965   5.656  1.00 11.50           H
ATOM    397 HD11 LEU A  24      28.673   2.620   4.088  1.00 16.72           H
ATOM    398 HD12 LEU A  24      27.117   2.301   4.035  1.00 16.72           H
ATOM    399 HD13 LEU A  24      27.636   3.601   4.777  1.00 16.72           H
ATOM    400 HD21 LEU A  24      29.960   2.349   6.125  1.00 12.62           H
ATOM    401 HD22 LEU A  24      28.997   3.328   6.919  1.00 12.62           H
ATOM    402 HD23 LEU A  24      29.281   1.869   7.480  1.00 12.62           H
ATOM    403  N   ASP A  25      25.160   1.865   9.984  1.00  6.57           N
ATOM    404  CA  ASP A  25      23.955   1.677  10.813  1.00  6.24           C
ATOM    405  C   ASP A  25      23.520   3.039  11.387  1.00  6.77           C
ATOM    406  O   ASP A  25      23.990   3.591  12.369  1.00  6.43           O
ATOM    407  CB  ASP A  25      24.308   0.720  11.935  1.00  7.27           C
ATOM    408  CG  ASP A  25      23.111   0.327  12.787  1.00  8.53           C
ATOM    409  OD1 ASP A  25      22.081   1.039  12.683  1.00  8.01           O
ATOM    410  OD2 ASP A  25      23.271  -0.647  13.557  1.00  9.53           O1-
ATOM    411  H   ASP A  25      26.016   2.136  10.516  1.00  7.92           H
ATOM    412  HA  ASP A  25      23.129   1.236  10.188  1.00  7.52           H
ATOM    413  HB2 ASP A  25      24.811  -0.189  11.549  1.00  8.76           H
ATOM    414  HB3 ASP A  25      25.061   1.176  12.616  1.00  8.76           H
ATOM    415  N   THR A  26      22.492   3.621  10.714  1.00  6.52           N
ATOM    416  CA  THR A  26      21.945   4.927  11.101  1.00  6.24           C
ATOM    417  C   THR A  26      21.166   4.866  12.410  1.00  5.76           C
ATOM    418  O   THR A  26      20.937   5.925  13.007  1.00  7.00           O
ATOM    419  CB  THR A  26      21.067   5.559   9.996  1.00  6.55           C
ATOM    420  OG1 THR A  26      19.929   4.725   9.708  1.00  6.52           O
ATOM    421  CG2 THR A  26      21.842   5.809   8.728  1.00  7.93           C
ATOM    422  H   THR A  26      22.110   3.273  10.029  1.00  7.86           H
ATOM    423  HA  THR A  26      22.699   5.521  11.247  1.00  7.53           H
ATOM    424  HB  THR A  26      20.753   6.414  10.319  1.00  7.90           H
ATOM    425  HG1 THR A  26      19.214   5.122   9.889  1.00  7.87           H
ATOM    426 HG21 THR A  26      21.259   6.217   8.069  1.00  9.56           H
ATOM    427 HG22 THR A  26      22.589   6.400   8.902  1.00  9.56           H
ATOM    428 HG23 THR A  26      22.179   4.970   8.373  1.00  9.56           H
ATOM    429  N   GLY A  27      20.784   3.662  12.897  1.00  6.02           N
ATOM    430  CA  GLY A  27      20.105   3.569  14.185  1.00  6.16           C
ATOM    431  C   GLY A  27      21.061   3.425  15.363  1.00  6.76           C
ATOM    432  O   GLY A  27      20.576   3.377  16.517  1.00  7.39           O
ATOM    433  H   GLY A  27      21.001   2.715  12.464  1.00  7.26           H
ATOM    434  HA2 GLY A  27      19.435   4.438  14.366  1.00  7.43           H
ATOM    435  HA3 GLY A  27      19.448   2.647  14.164  1.00  7.43           H
ATOM    436  N   ALA A  28      22.397   3.402  15.143  1.00  5.86           N
ATOM    437  CA  ALA A  28      23.377   3.284  16.242  1.00  6.50           C
ATOM    438  C   ALA A  28      24.004   4.672  16.474  1.00  7.06           C
ATOM    439  O   ALA A  28      24.536   5.333  15.597  1.00  6.70           O
ATOM    440  CB  ALA A  28      24.482   2.337  15.777  1.00  6.91           C
ATOM    441  H   ALA A  28      22.822   3.375  14.190  1.00  7.07           H
ATOM    442  HA  ALA A  28      22.863   2.892  17.161  1.00  7.84           H
ATOM    443  HB1 ALA A  28      25.299   2.252  16.499  1.00  8.34           H
ATOM    444  HB2 ALA A  28      24.090   1.328  15.573  1.00  8.34           H
ATOM    445  HB3 ALA A  28      24.926   2.673  14.825  1.00  8.34           H
ATOM    446  N   ASP A  29      23.958   5.096  17.791  1.00  6.47           N
ATOM    447  CA  ASP A  29      24.585   6.391  18.150  1.00  7.65           C
ATOM    448  C   ASP A  29      26.131   6.325  18.012  1.00  7.33           C
ATOM    449  O   ASP A  29      26.757   7.324  17.671  1.00  8.39           O
ATOM    450  CB  ASP A  29      24.254   6.819  19.579  1.00  7.87           C
ATOM    451  CG  ASP A  29      22.762   6.978  19.880  1.00  8.49           C
ATOM    452  OD1 ASP A  29      21.959   7.197  18.920  1.00  8.60           O
ATOM    453  OD2 ASP A  29      22.374   6.905  21.078  1.00 10.59           O1-
ATOM    454  H   ASP A  29      23.515   4.561  18.539  1.00  7.80           H
ATOM    455  HA  ASP A  29      24.224   7.160  17.419  1.00  9.22           H
ATOM    456  HB2 ASP A  29      24.705   6.113  20.325  1.00  9.48           H
ATOM    457  HB3 ASP A  29      24.761   7.775  19.829  1.00  9.48           H
ATOM    458  N   ASP A  30      26.675   5.107  18.311  1.00  6.74           N
ATOM    459  CA  ASP A  30      28.115   4.876  18.466  1.00  6.73           C
ATOM    460  C   ASP A  30      28.530   3.819  17.438  1.00  7.12           C
ATOM    461  O   ASP A  30      27.766   3.072  16.845  1.00  7.40           O
ATOM    462  CB  ASP A  30      28.434   4.336  19.865  1.00  7.92           C
ATOM    463  CG  ASP A  30      27.766   5.188  20.980  1.00  8.75           C
ATOM    464  OD1 ASP A  30      28.150   6.374  21.115  1.00 10.28           O
ATOM    465  OD2 ASP A  30      26.824   4.668  21.621  1.00  9.10           O1-
ATOM    466  H   ASP A  30      26.093   4.313  18.614  1.00  8.13           H
ATOM    467  HA  ASP A  30      28.650   5.864  18.300  1.00  8.12           H
ATOM    468  HB2 ASP A  30      28.083   3.297  20.003  1.00  9.54           H
ATOM    469  HB3 ASP A  30      29.526   4.352  20.049  1.00  9.54           H
ATOM    470  N   THR A  31      29.873   3.774  17.232  1.00  7.57           N
ATOM    471  CA  THR A  31      30.577   2.756  16.432  1.00  7.25           C
ATOM    472  C   THR A  31      31.054   1.641  17.369  1.00  7.70           C
ATOM    473  O   THR A  31      31.730   1.937  18.372  1.00  8.47           O
ATOM    474  CB  THR A  31      31.746   3.439  15.705  1.00  7.10           C
ATOM    475  OG1 THR A  31      31.227   4.329  14.699  1.00  7.06           O
ATOM    476  CG2 THR A  31      32.705   2.430  15.044  1.00  7.39           C
ATOM    477  H   THR A  31      30.410   4.348  17.568  1.00  9.13           H
ATOM    478  HA  THR A  31      29.966   2.388  15.771  1.00  8.74           H
ATOM    479  HB  THR A  31      32.255   3.954  16.351  1.00  8.56           H
ATOM    480  HG1 THR A  31      30.714   4.892  15.050  1.00  8.51           H
ATOM    481 HG21 THR A  31      33.414   2.901  14.585  1.00  8.90           H
ATOM    482 HG22 THR A  31      33.093   1.840  15.710  1.00  8.90           H
ATOM    483 HG23 THR A  31      32.215   1.898  14.396  1.00  8.90           H
ATOM    484  N   VAL A  32      30.703   0.363  17.061  1.00  7.32           N
ATOM    485  CA  VAL A  32      30.948  -0.707  18.042  1.00  7.21           C
ATOM    486  C   VAL A  32      31.453  -1.864  17.170  1.00  8.38           C
ATOM    487  O   VAL A  32      30.823  -2.367  16.248  1.00  7.93           O
ATOM    488  CB  VAL A  32      29.656  -1.171  18.795  1.00  9.09           C
ATOM    489  CG1 VAL A  32      30.101  -2.067  19.958  1.00 11.22           C
ATOM    490  CG2 VAL A  32      28.788   0.009  19.231  1.00 10.00           C
ATOM    491  H   VAL A  32      30.174   0.117  16.197  1.00  8.83           H
ATOM    492  HA  VAL A  32      31.699  -0.341  18.797  1.00  8.70           H
ATOM    493  HB  VAL A  32      29.040  -1.786  18.076  1.00 10.95           H
ATOM    494 HG11 VAL A  32      29.250  -2.421  20.541  1.00 13.50           H
ATOM    495 HG12 VAL A  32      30.651  -2.949  19.610  1.00 13.50           H
ATOM    496 HG13 VAL A  32      30.761  -1.539  20.656  1.00 13.50           H
ATOM    497 HG21 VAL A  32      27.912  -0.340  19.785  1.00 12.03           H
ATOM    498 HG22 VAL A  32      29.349   0.688  19.887  1.00 12.03           H
ATOM    499 HG23 VAL A  32      28.432   0.607  18.382  1.00 12.03           H
ATOM    500  N   LEU A  33      32.677  -2.345  17.523  1.00  7.39           N
ATOM    501  CA  LEU A  33      33.384  -3.412  16.806  1.00  6.79           C
ATOM    502  C   LEU A  33      33.521  -4.660  17.677  1.00  7.45           C
ATOM    503  O   LEU A  33      33.636  -4.574  18.905  1.00  7.65           O
ATOM    504  CB  LEU A  33      34.772  -2.932  16.330  1.00  8.89           C
ATOM    505  CG  LEU A  33      34.783  -1.694  15.412  1.00  9.03           C
ATOM    506  CD1 LEU A  33      36.173  -1.427  14.887  1.00  9.54           C
ATOM    507  CD2 LEU A  33      33.830  -1.783  14.232  1.00 11.52           C
ATOM    508  H   LEU A  33      33.116  -2.060  18.196  1.00  8.91           H
ATOM    509  HA  LEU A  33      32.877  -3.658  16.013  1.00  8.19           H
ATOM    510  HB2 LEU A  33      35.288  -2.700  17.117  1.00 10.71           H
ATOM    511  HB3 LEU A  33      35.211  -3.653  15.849  1.00 10.71           H
ATOM    512  HG  LEU A  33      34.512  -0.923  15.935  1.00 10.88           H
ATOM    513 HD11 LEU A  33      36.146  -0.653  14.303  1.00 11.49           H
ATOM    514 HD12 LEU A  33      36.767  -1.256  15.634  1.00 11.49           H
ATOM    515 HD13 LEU A  33      36.466  -2.206  14.391  1.00 11.49           H
ATOM    516 HD21 LEU A  33      33.903  -0.963  13.718  1.00 13.86           H
ATOM    517 HD22 LEU A  33      34.081  -2.537  13.674  1.00 13.86           H
ATOM    518 HD23 LEU A  33      32.920  -1.889  14.551  1.00 13.86           H
ATOM    519  N   GLU A  34      33.518  -5.831  17.019  1.00  7.13           N
ATOM    520  CA  GLU A  34      33.814  -7.110  17.672  1.00  7.47           C
ATOM    521  C   GLU A  34      35.215  -7.092  18.308  1.00  7.67           C
ATOM    522  O   GLU A  34      36.107  -6.334  17.912  1.00  7.88           O
ATOM    523  CB  GLU A  34      33.708  -8.253  16.649  1.00  9.93           C
ATOM    524  CG  GLU A  34      32.333  -8.382  15.948  1.00 10.27           C
ATOM    525  CD  GLU A  34      32.307  -9.363  14.793  1.00 12.76           C
ATOM    526  OE1 GLU A  34      33.345  -9.970  14.480  1.00 20.32           O
ATOM    527  OE2 GLU A  34      31.226  -9.516  14.185  1.00 15.56           O1-
ATOM    528  H   GLU A  34      33.346  -5.908  16.179  1.00  8.59           H
ATOM    529  HA  GLU A  34      33.162  -7.265  18.372  1.00  9.00           H
ATOM    530  HB2 GLU A  34      34.384  -8.117  15.968  1.00 11.96           H
ATOM    531  HB3 GLU A  34      33.878  -9.088  17.114  1.00 11.96           H
ATOM    532  HG2 GLU A  34      31.677  -8.683  16.596  1.00 12.37           H
ATOM    533  HG3 GLU A  34      32.080  -7.518  15.589  1.00 12.37           H
ATOM    534  N   GLU A  35      35.410  -7.961  19.308  1.00  8.88           N
ATOM    535  CA  GLU A  35      36.677  -8.036  20.054  1.00  8.54           C
ATOM    536  C   GLU A  35      37.897  -7.937  19.134  1.00  8.73           C
ATOM    537  O   GLU A  35      38.017  -8.675  18.148  1.00  9.36           O
ATOM    538  CB  GLU A  35      36.747  -9.338  20.864  1.00 10.30           C
ATOM    539  CG  GLU A  35      38.040  -9.509  21.683  1.00 14.77           C
ATOM    540  CD  GLU A  35      38.313  -8.340  22.611  1.00 15.73           C
ATOM    541  OE1 GLU A  35      37.346  -7.816  23.199  1.00 17.59           O
ATOM    542  OE2 GLU A  35      39.488  -7.926  22.745  1.00 21.74           O1-
ATOM    543  H   GLU A  35      34.821  -8.529  19.572  1.00 10.69           H
ATOM    544  HA  GLU A  35      36.705  -7.295  20.680  1.00 10.29           H
ATOM    545  HB2 GLU A  35      36.006  -9.338  21.491  1.00 12.40           H
ATOM    546  HB3 GLU A  35      36.668 -10.092  20.258  1.00 12.40           H
ATOM    547  HG2 GLU A  35      37.941 -10.301  22.235  1.00 17.76           H
ATOM    548  HG3 GLU A  35      38.794  -9.616  21.083  1.00 17.76           H
ATOM    549  N   MET A  36      38.813  -7.026  19.485  1.00  8.94           N
ATOM    550  CA  MET A  36      40.045  -6.755  18.750  1.00  8.73           C
ATOM    551  C   MET A  36      40.968  -5.970  19.676  1.00  9.49           C
ATOM    552  O   MET A  36      40.536  -5.434  20.703  1.00 11.74           O
ATOM    553  CB  MET A  36      39.778  -5.934  17.478  1.00  8.39           C
ATOM    554  CG  MET A  36      39.304  -4.497  17.759  1.00  9.00           C
ATOM    555  SD  MET A  36      39.103  -3.460  16.290  1.00 10.06           S
ATOM    556  CE  MET A  36      40.794  -3.417  15.652  1.00 10.47           C
ATOM    557  H   MET A  36      38.744  -6.534  20.189  1.00 10.76           H
ATOM    558  HA  MET A  36      40.462  -7.598  18.501  1.00 10.52           H
ATOM    559  HB2 MET A  36      40.602  -5.874  16.975  1.00 10.11           H
ATOM    560  HB3 MET A  36      39.101  -6.384  16.944  1.00 10.11           H
ATOM    561  HG2 MET A  36      38.459  -4.525  18.234  1.00 10.84           H
ATOM    562  HG3 MET A  36      39.971  -4.058  18.308  1.00 10.84           H
ATOM    563  HE1 MET A  36      40.811  -2.881  14.842  1.00 12.61           H
ATOM    564  HE2 MET A  36      41.372  -3.013  16.319  1.00 12.61           H
ATOM    565  HE3 MET A  36      41.092  -4.317  15.455  1.00 12.61           H
ATOM    566  N   ASN A  37      42.241  -5.881  19.279  1.00  9.27           N
ATOM    567  CA  ASN A  37      43.241  -5.044  19.941  1.00 10.47           C
ATOM    568  C   ASN A  37      43.276  -3.664  19.288  1.00  9.54           C
ATOM    569  O   ASN A  37      43.302  -3.562  18.065  1.00 11.12           O
ATOM    570  CB  ASN A  37      44.618  -5.725  19.838  1.00 11.59           C
ATOM    571  CG  ASN A  37      44.671  -7.052  20.590  1.00 14.71           C
ATOM    572  OD1 ASN A  37      44.097  -7.180  21.670  1.00 16.95           O
ATOM    573  ND2 ASN A  37      45.362  -8.040  20.026  1.00 16.67           N
ATOM    574  H   ASN A  37      42.563  -6.324  18.613  1.00 11.17           H
ATOM    575  HA  ASN A  37      43.017  -4.936  20.876  1.00 12.60           H
ATOM    576  HB2 ASN A  37      44.817  -5.908  18.906  1.00 13.95           H
ATOM    577  HB3 ASN A  37      45.293  -5.146  20.216  1.00 13.95           H
ATOM    578 HD21 ASN A  37      45.426  -8.798  20.429  1.00 20.04           H
ATOM    579 HD22 ASN A  37      45.753  -7.925  19.269  1.00 20.04           H
ATOM    580  N   LEU A  38      43.308  -2.608  20.102  1.00  9.80           N
ATOM    581  CA  LEU A  38      43.580  -1.257  19.622  1.00  9.48           C
ATOM    582  C   LEU A  38      44.615  -0.587  20.519  1.00  9.39           C
ATOM    583  O   LEU A  38      44.662  -0.858  21.727  1.00  9.43           O
ATOM    584  CB  LEU A  38      42.320  -0.384  19.606  1.00  9.96           C
ATOM    585  CG  LEU A  38      41.308  -0.622  18.477  1.00  8.47           C
ATOM    586  CD1 LEU A  38      40.032   0.162  18.697  1.00  9.95           C
ATOM    587  CD2 LEU A  38      41.892  -0.311  17.106  1.00 10.02           C
ATOM    588  H   LEU A  38      43.179  -2.651  20.949  1.00 11.80           H
ATOM    589  HA  LEU A  38      43.926  -1.318  18.716  1.00 11.42           H
ATOM    590  HB2 LEU A  38      41.849  -0.539  20.440  1.00 12.00           H
ATOM    591  HB3 LEU A  38      42.593   0.545  19.563  1.00 12.00           H
ATOM    592  HG  LEU A  38      41.059  -1.559  18.483  1.00 10.20           H
ATOM    593 HD11 LEU A  38      39.424  -0.023  17.965  1.00 11.98           H
ATOM    594 HD12 LEU A  38      39.635  -0.110  19.539  1.00 11.98           H
ATOM    595 HD13 LEU A  38      40.250   1.107  18.719  1.00 11.98           H
ATOM    596 HD21 LEU A  38      41.216  -0.493  16.435  1.00 12.07           H
ATOM    597 HD22 LEU A  38      42.167   0.616  17.061  1.00 12.07           H
ATOM    598 HD23 LEU A  38      42.655  -0.893  16.957  1.00 12.07           H
ATOM    599  N   PRO A  39      45.431   0.310  19.967  1.00 10.23           N
ATOM    600  CA  PRO A  39      46.460   0.981  20.770  1.00 11.63           C
ATOM    601  C   PRO A  39      45.906   2.159  21.566  1.00 10.33           C
ATOM    602  O   PRO A  39      44.879   2.761  21.228  1.00 11.87           O
ATOM    603  CB  PRO A  39      47.468   1.459  19.716  1.00 10.81           C
ATOM    604  CG  PRO A  39      46.650   1.693  18.507  1.00 13.87           C
ATOM    605  CD  PRO A  39      45.517   0.685  18.547  1.00 10.52           C
ATOM    606  HA  PRO A  39      46.888   0.350  21.370  1.00 14.00           H
ATOM    607  HB2 PRO A  39      47.899   2.279  20.002  1.00 13.01           H
ATOM    608  HB3 PRO A  39      48.115   0.756  19.551  1.00 13.01           H
ATOM    609  HG2 PRO A  39      46.303   2.599  18.510  1.00 16.69           H
ATOM    610  HG3 PRO A  39      47.192   1.538  17.717  1.00 16.69           H
ATOM    611  HD2 PRO A  39      44.688   1.099  18.259  1.00 12.67           H
ATOM    612  HD3 PRO A  39      45.737  -0.092  18.008  1.00 12.67           H
ATOM    613  N   GLY A  40      46.619   2.485  22.650  1.00 11.21           N
ATOM    614  CA  GLY A  40      46.336   3.665  23.449  1.00 12.19           C
ATOM    615  C   GLY A  40      45.431   3.412  24.643  1.00 10.81           C
ATOM    616  O   GLY A  40      45.151   2.278  25.034  1.00 12.07           O
ATOM    617  H   GLY A  40      47.279   2.021  22.944  1.00 13.50           H
ATOM    618  HA2 GLY A  40      47.183   3.988  23.792  1.00 14.66           H
ATOM    619  HA3 GLY A  40      45.949   4.356  22.888  1.00 14.66           H
ATOM    620  N   LYS A  41      44.978   4.512  25.243  1.00 10.05           N
ATOM    621  CA  LYS A  41      44.180   4.464  26.459  1.00 10.06           C
ATOM    622  C   LYS A  41      42.738   4.062  26.154  1.00  9.99           C
ATOM    623  O   LYS A  41      42.215   4.329  25.068  1.00 10.02           O
ATOM    624  CB  LYS A  41      44.191   5.851  27.116  1.00 11.49           C
ATOM    625  CG  LYS A  41      45.568   6.339  27.618  1.00 14.33           C
ATOM    626  CD  LYS A  41      45.499   7.760  28.192  0.80 19.24           C
ATOM    627  CE  LYS A  41      46.655   7.997  29.151  0.49 30.12           C
ATOM    628  NZ  LYS A  41      47.031   9.427  29.362  0.64 44.83           N1+
ATOM    629  H   LYS A  41      45.114   5.309  24.952  1.00 12.09           H
ATOM    630  HA  LYS A  41      44.555   3.813  27.072  1.00 12.12           H
ATOM    631  HB2 LYS A  41      43.877   6.501  26.465  1.00 13.83           H
ATOM    632  HB3 LYS A  41      43.583   5.835  27.871  1.00 13.83           H
ATOM    633  HG2 LYS A  41      45.881   5.751  28.321  1.00 17.23           H
ATOM    634  HG3 LYS A  41      46.194   6.345  26.878  1.00 17.23           H
ATOM    635  HD2 LYS A  41      45.563   8.407  27.471  1.00 23.13           H
ATOM    636  HD3 LYS A  41      44.667   7.877  28.678  1.00 23.13           H
ATOM    637  HE2 LYS A  41      46.409   7.632  30.015  0.00 36.18           H
ATOM    638  HE3 LYS A  41      47.434   7.535  28.806  1.00 36.18           H
ATOM    639  HZ1 LYS A  41      47.715   9.469  29.930  0.36 53.84           H
ATOM    640  HZ2 LYS A  41      47.277   9.797  28.591  1.00 53.84           H
ATOM    641  HZ3 LYS A  41      46.347   9.885  29.701  1.00 53.84           H
ATOM    642  N   TRP A  42      42.083   3.456  27.149  1.00  9.15           N
ATOM    643  CA  TRP A  42      40.654   3.153  27.088  1.00  8.25           C
ATOM    644  C   TRP A  42      40.058   3.206  28.496  1.00 10.34           C
ATOM    645  O   TRP A  42      40.782   3.147  29.500  1.00 10.99           O
ATOM    646  CB  TRP A  42      40.359   1.794  26.406  1.00  8.91           C
ATOM    647  CG  TRP A  42      40.870   0.578  27.144  1.00  9.76           C
ATOM    648  CD1 TRP A  42      42.104   0.004  27.025  1.00 12.26           C
ATOM    649  CD2 TRP A  42      40.155  -0.205  28.112  1.00 10.55           C
ATOM    650  NE1 TRP A  42      42.200  -1.084  27.864  1.00 12.25           N
ATOM    651  CE2 TRP A  42      41.021  -1.234  28.541  1.00 11.67           C
ATOM    652  CE3 TRP A  42      38.864  -0.143  28.646  1.00  9.91           C
ATOM    653  CZ2 TRP A  42      40.635  -2.186  29.488  1.00 15.07           C
ATOM    654  CZ3 TRP A  42      38.492  -1.085  29.590  1.00 12.70           C
ATOM    655  CH2 TRP A  42      39.365  -2.102  29.989  1.00 13.49           C
ATOM    656  H   TRP A  42      42.448   3.211  27.890  1.00 11.02           H
ATOM    657  HA  TRP A  42      40.223   3.845  26.563  1.00  9.94           H
ATOM    658  HB2 TRP A  42      39.398   1.695  26.320  1.00 10.73           H
ATOM    659  HB3 TRP A  42      40.764   1.795  25.524  1.00 10.73           H
ATOM    660  HD1 TRP A  42      42.786   0.314  26.473  1.00 14.76           H
ATOM    661  HE1 TRP A  42      42.889  -1.590  27.956  1.00 14.75           H
ATOM    662  HE3 TRP A  42      38.271   0.527  28.388  1.00 11.94           H
ATOM    663  HZ2 TRP A  42      41.207  -2.864  29.761  1.00 18.13           H
ATOM    664  HZ3 TRP A  42      37.635  -1.048  29.952  1.00 15.27           H
ATOM    665  HH2 TRP A  42      39.078  -2.716  30.626  1.00 16.23           H
ATOM    666  N   LYS A  43      38.728   3.323  28.563  1.00  9.98           N
ATOM    667  CA  LYS A  43      37.991   3.242  29.819  1.00 10.93           C
ATOM    668  C   LYS A  43      36.720   2.428  29.615  1.00 10.96           C
ATOM    669  O   LYS A  43      36.179   2.368  28.496  1.00 10.97           O
ATOM    670  CB  LYS A  43      37.607   4.624  30.378  0.83 14.25           C
ATOM    671  CG  LYS A  43      36.742   5.473  29.458  0.83 16.36           C
ATOM    672  CD  LYS A  43      36.659   6.907  29.944  0.00 33.18           C
ATOM    673  CE  LYS A  43      35.982   7.815  28.935  0.87 26.34           C
ATOM    674  NZ  LYS A  43      34.810   8.496  29.548  0.78 32.83           N1+
ATOM    675  H   LYS A  43      38.221   3.478  27.883  1.00 12.02           H
ATOM    676  HA  LYS A  43      38.553   2.797  30.475  1.00 13.16           H
ATOM    677  HB2 LYS A  43      37.101   4.491  31.196  0.00 17.14           H
ATOM    678  HB3 LYS A  43      38.416   5.128  30.570  1.00 17.14           H
ATOM    679  HG2 LYS A  43      37.117   5.474  28.563  0.24 19.67           H
ATOM    680  HG3 LYS A  43      35.841   5.113  29.450  0.17 19.67           H
ATOM    681  HD2 LYS A  43      36.136   6.935  30.760  0.12 39.86           H
ATOM    682  HD3 LYS A  43      37.554   7.243  30.101  0.26 39.86           H
ATOM    683  HE2 LYS A  43      36.610   8.495  28.645  1.00 31.64           H
ATOM    684  HE3 LYS A  43      35.672   7.292  28.180  0.98 31.64           H
ATOM    685  HZ1 LYS A  43      34.416   9.026  28.952  0.77 39.44           H
ATOM    686  HZ2 LYS A  43      34.223   7.890  29.830  0.28 39.44           H
ATOM    687  HZ3 LYS A  43      35.073   8.986  30.243  0.43 39.44           H
ATOM    688  N   PRO A  44      36.211   1.801  30.682  1.00 11.02           N
ATOM    689  CA  PRO A  44      34.934   1.072  30.575  1.00 13.57           C
ATOM    690  C   PRO A  44      33.746   2.002  30.313  1.00 13.12           C
ATOM    691  O   PRO A  44      33.724   3.157  30.748  1.00 14.77           O
ATOM    692  CB  PRO A  44      34.795   0.382  31.942  1.00 14.00           C
ATOM    693  CG  PRO A  44      36.053   0.603  32.689  1.00 16.40           C
ATOM    694  CD  PRO A  44      36.768   1.753  32.048  1.00 15.25           C
ATOM    695  HA  PRO A  44      34.971   0.402  29.872  1.00 16.32           H
ATOM    696  HB2 PRO A  44      34.043   0.773  32.416  1.00 16.84           H
ATOM    697  HB3 PRO A  44      34.644  -0.567  31.802  1.00 16.84           H
ATOM    698  HG2 PRO A  44      35.815   0.838  33.600  1.00 19.71           H
ATOM    699  HG3 PRO A  44      36.590  -0.199  32.672  1.00 19.71           H
ATOM    700  HD2 PRO A  44      36.560   2.579  32.513  1.00 18.34           H
ATOM    701  HD3 PRO A  44      37.721   1.583  32.034  1.00 18.34           H
ATOM    702  N   LYS A  45      32.746   1.474  29.587  1.00 11.44           N
ATOM    703  CA  LYS A  45      31.507   2.164  29.213  1.00 13.48           C
ATOM    704  C   LYS A  45      30.385   1.123  29.064  1.00 11.10           C
ATOM    705  O   LYS A  45      30.650  -0.071  28.880  1.00 11.90           O
ATOM    706  CB  LYS A  45      31.694   2.975  27.903  1.00 19.07           C
ATOM    707  CG  LYS A  45      30.449   3.745  27.408  1.00 17.46           C
ATOM    708  CD  LYS A  45      30.634   4.500  26.082  0.64 16.94           C
ATOM    709  CE  LYS A  45      29.322   5.161  25.651  0.00 23.16           C
ATOM    710  NZ  LYS A  45      29.229   6.608  25.999  1.00 42.84           N1+
ATOM    711  H   LYS A  45      32.774   0.674  29.276  1.00 13.77           H
ATOM    712  HA  LYS A  45      31.266   2.790  29.914  1.00 16.22           H
ATOM    713  HB2 LYS A  45      32.390   3.635  28.047  1.00 22.92           H
ATOM    714  HB3 LYS A  45      31.970   2.377  27.190  1.00 22.92           H
ATOM    715  HG2 LYS A  45      29.729   3.112  27.266  1.00 21.00           H
ATOM    716  HG3 LYS A  45      30.188   4.397  28.077  1.00 21.00           H
ATOM    717  HD2 LYS A  45      31.293   5.203  26.195  0.00 20.36           H
ATOM    718  HD3 LYS A  45      30.909   3.889  25.381  1.00 20.36           H
ATOM    719  HE2 LYS A  45      29.213   5.076  24.691  0.90 27.84           H
ATOM    720  HE3 LYS A  45      28.595   4.712  26.108  1.00 27.84           H
ATOM    721  HZ1 LYS A  45      28.436   6.929  25.749  1.00 51.45           H
ATOM    722  HZ2 LYS A  45      29.319   6.719  26.877  0.59 51.45           H
ATOM    723  HZ3 LYS A  45      29.868   7.066  25.581  0.93 51.45           H
ATOM    724  N   MET A  46      29.120   1.575  29.142  1.00 11.32           N
ATOM    725  CA  MET A  46      27.953   0.718  28.910  1.00  9.42           C
ATOM    726  C   MET A  46      27.066   1.349  27.834  1.00 10.30           C
ATOM    727  O   MET A  46      26.922   2.582  27.804  1.00 12.03           O
ATOM    728  CB  MET A  46      27.152   0.506  30.212  1.00 11.11           C
ATOM    729  CG  MET A  46      27.882  -0.377  31.235  1.00 13.21           C
ATOM    730  SD  MET A  46      26.965  -0.564  32.765  1.00 13.66           S
ATOM    731  CE  MET A  46      25.569  -1.483  32.140  1.00 17.95           C
ATOM    732  H   MET A  46      28.908   2.391  29.324  1.00 13.63           H
ATOM    733  HA  MET A  46      28.260  -0.146  28.600  1.00 11.34           H
ATOM    734  HB2 MET A  46      26.995   1.369  30.628  1.00 13.38           H
ATOM    735  HB3 MET A  46      26.306   0.090  29.985  1.00 13.38           H
ATOM    736  HG2 MET A  46      27.989  -1.263  30.855  1.00 15.89           H
ATOM    737  HG3 MET A  46      28.747   0.011  31.438  1.00 15.89           H
ATOM    738  HE1 MET A  46      24.957  -1.680  32.867  1.00 21.58           H
ATOM    739  HE2 MET A  46      25.118  -0.951  31.465  1.00 21.58           H
ATOM    740  HE3 MET A  46      25.892  -2.310  31.745  1.00 21.58           H
ATOM    741  N   ILE A  47      26.488   0.522  26.914  1.00  9.81           N
ATOM    742  CA  ILE A  47      25.617   1.039  25.858  1.00  8.95           C
ATOM    743  C   ILE A  47      24.450   0.033  25.875  1.00  9.65           C
ATOM    744  O   ILE A  47      24.508  -1.124  26.276  1.00 10.64           O
ATOM    745  CB  ILE A  47      26.250   1.106  24.432  1.00  8.84           C
ATOM    746  CG1 ILE A  47      26.724  -0.290  23.970  1.00 10.18           C
ATOM    747  CG2 ILE A  47      27.389   2.132  24.440  1.00 10.52           C
ATOM    748  CD1 ILE A  47      27.327  -0.297  22.557  1.00 11.91           C
ATOM    749  H   ILE A  47      26.694  -0.487  26.880  1.00 11.81           H
ATOM    750  HA  ILE A  47      25.286   2.087  26.119  1.00 10.78           H
ATOM    751  HB  ILE A  47      25.462   1.473  23.726  1.00 10.65           H
ATOM    752 HG12 ILE A  47      27.486  -0.669  24.680  1.00 12.25           H
ATOM    753 HG13 ILE A  47      25.885  -1.011  24.012  1.00 12.25           H
ATOM    754 HG21 ILE A  47      27.838   2.238  23.447  1.00 12.66           H
ATOM    755 HG22 ILE A  47      27.025   3.143  24.698  1.00 12.66           H
ATOM    756 HG23 ILE A  47      28.168   1.885  25.161  1.00 12.66           H
ATOM    757 HD11 ILE A  47      27.664  -1.287  22.261  1.00 14.33           H
ATOM    758 HD12 ILE A  47      26.589   0.065  21.828  1.00 14.33           H
ATOM    759 HD13 ILE A  47      28.184   0.387  22.501  1.00 14.33           H
ATOM    760  N   GLY A  48      23.319   0.547  25.345  1.00  9.09           N
ATOM    761  CA  GLY A  48      22.086  -0.238  25.226  1.00 10.01           C
ATOM    762  C   GLY A  48      21.496  -0.273  23.828  1.00  8.77           C
ATOM    763  O   GLY A  48      21.428   0.754  23.139  1.00 11.91           O
ATOM    764  H   GLY A  48      23.242   1.355  25.059  1.00 10.95           H
ATOM    765  HA2 GLY A  48      22.248  -1.148  25.521  1.00 12.05           H
ATOM    766  HA3 GLY A  48      21.427   0.148  25.813  1.00 12.05           H
ATOM    767  N   GLY A  49      21.030  -1.483  23.408  1.00  7.87           N
ATOM    768  CA  GLY A  49      20.392  -1.634  22.106  1.00  8.31           C
ATOM    769  C   GLY A  49      19.071  -2.372  22.258  1.00  8.34           C
ATOM    770  O   GLY A  49      18.341  -2.271  23.247  1.00  8.67           O
ATOM    771  H   GLY A  49      21.045  -2.338  23.998  1.00  9.48           H
ATOM    772  HA2 GLY A  49      20.221  -0.636  21.616  1.00 10.01           H
ATOM    773  HA3 GLY A  49      21.097  -2.194  21.419  1.00 10.01           H
ATOM    774  N   ILE A  50      18.696  -3.170  21.190  1.00  8.11           N
ATOM    775  CA  ILE A  50      17.315  -3.742  21.117  1.00  7.40           C
ATOM    776  C   ILE A  50      17.013  -4.649  22.305  1.00  7.99           C
ATOM    777  O   ILE A  50      15.902  -4.785  22.797  1.00  9.69           O
ATOM    778  CB  ILE A  50      17.151  -4.495  19.766  1.00  8.09           C
ATOM    779  CG1 ILE A  50      15.657  -4.848  19.528  1.00  8.36           C
ATOM    780  CG2 ILE A  50      18.022  -5.747  19.637  1.00  9.13           C
ATOM    781  CD1 ILE A  50      14.744  -3.637  19.408  1.00  9.89           C
ATOM    782  H   ILE A  50      19.342  -3.401  20.406  1.00  9.77           H
ATOM    783  HA  ILE A  50      16.578  -2.887  21.178  1.00  8.92           H
ATOM    784  HB  ILE A  50      17.467  -3.771  18.966  1.00  9.75           H
ATOM    785 HG12 ILE A  50      15.600  -5.444  18.597  1.00 10.07           H
ATOM    786 HG13 ILE A  50      15.312  -5.525  20.337  1.00 10.07           H
ATOM    787 HG21 ILE A  50      17.888  -6.209  18.654  1.00 10.99           H
ATOM    788 HG22 ILE A  50      19.087  -5.525  19.737  1.00 10.99           H
ATOM    789 HG23 ILE A  50      17.766  -6.504  20.386  1.00 10.99           H
ATOM    790 HD11 ILE A  50      13.717  -3.942  19.181  1.00 11.91           H
ATOM    791 HD12 ILE A  50      14.699  -3.050  20.331  1.00 11.91           H
ATOM    792 HD13 ILE A  50      15.063  -2.960  18.609  1.00 11.91           H
ATOM    793  N   GLY A  51      18.073  -5.364  22.777  1.00  8.56           N
ATOM    794  CA  GLY A  51      17.950  -6.399  23.796  1.00  8.65           C
ATOM    795  C   GLY A  51      18.287  -5.991  25.219  1.00 12.70           C
ATOM    796  O   GLY A  51      18.001  -6.761  26.149  1.00 16.82           O
ATOM    797  H   GLY A  51      18.881  -5.252  22.508  1.00 10.31           H
ATOM    798  HA2 GLY A  51      17.041  -6.732  23.800  1.00 10.42           H
ATOM    799  HA3 GLY A  51      18.533  -7.134  23.556  1.00 10.42           H
ATOM    800  N   GLY A  52      18.844  -4.786  25.419  1.00  9.32           N
ATOM    801  CA  GLY A  52      19.323  -4.340  26.713  1.00  9.96           C
ATOM    802  C   GLY A  52      20.744  -3.796  26.644  1.00  8.91           C
ATOM    803  O   GLY A  52      21.246  -3.429  25.570  1.00  9.79           O
ATOM    804  H   GLY A  52      18.941  -4.196  24.800  1.00 11.23           H
ATOM    805  HA2 GLY A  52      18.744  -3.643  27.060  1.00 11.99           H
ATOM    806  HA3 GLY A  52      19.317  -5.086  27.333  1.00 11.99           H
ATOM    807  N   PHE A  53      21.388  -3.739  27.810  1.00  9.74           N
ATOM    808  CA  PHE A  53      22.692  -3.099  27.969  1.00  9.17           C
ATOM    809  C   PHE A  53      23.858  -4.087  27.985  1.00  9.27           C
ATOM    810  O   PHE A  53      23.741  -5.216  28.469  1.00 10.04           O
ATOM    811  CB  PHE A  53      22.680  -2.244  29.247  1.00 11.46           C
ATOM    812  CG  PHE A  53      21.953  -0.937  29.084  1.00 12.30           C
ATOM    813  CD1 PHE A  53      20.564  -0.880  29.141  1.00 14.85           C
ATOM    814  CD2 PHE A  53      22.658   0.231  28.832  1.00 14.73           C
ATOM    815  CE1 PHE A  53      19.896   0.323  28.966  1.00 16.62           C
ATOM    816  CE2 PHE A  53      21.992   1.435  28.664  1.00 16.34           C
ATOM    817  CZ  PHE A  53      20.611   1.472  28.722  1.00 17.95           C
ATOM    818  H   PHE A  53      21.076  -4.069  28.542  1.00 11.72           H
ATOM    819  HA  PHE A  53      22.833  -2.498  27.220  1.00 11.04           H
ATOM    820  HB2 PHE A  53      22.244  -2.737  29.958  1.00 13.79           H
ATOM    821  HB3 PHE A  53      23.594  -2.044  29.493  1.00 13.79           H
ATOM    822  HD1 PHE A  53      20.080  -1.656  29.302  1.00 17.86           H
ATOM    823  HD2 PHE A  53      23.585   0.210  28.781  1.00 17.71           H
ATOM    824  HE1 PHE A  53      18.967   0.354  29.010  1.00 19.99           H
ATOM    825  HE2 PHE A  53      22.468   2.214  28.492  1.00 19.65           H
ATOM    826  HZ  PHE A  53      20.160   2.279  28.608  1.00 21.58           H
ATOM    827  N   ILE A  54      25.006  -3.638  27.445  1.00  9.81           N
ATOM    828  CA  ILE A  54      26.253  -4.398  27.470  1.00  9.43           C
ATOM    829  C   ILE A  54      27.401  -3.515  27.956  1.00  9.08           C
ATOM    830  O   ILE A  54      27.326  -2.286  27.912  1.00 10.50           O
ATOM    831  CB  ILE A  54      26.620  -5.015  26.093  1.00  9.02           C
ATOM    832  CG1 ILE A  54      26.840  -3.927  25.034  1.00  9.02           C
ATOM    833  CG2 ILE A  54      25.547  -6.002  25.631  1.00  9.72           C
ATOM    834  CD1 ILE A  54      27.503  -4.418  23.737  1.00  9.06           C
ATOM    835  H   ILE A  54      25.074  -2.882  27.045  1.00 11.82           H
ATOM    836  HA  ILE A  54      26.167  -5.127  28.102  1.00 11.35           H
ATOM    837  HB  ILE A  54      27.454  -5.501  26.194  1.00 10.86           H
ATOM    838 HG12 ILE A  54      25.983  -3.538  24.799  1.00 10.86           H
ATOM    839 HG13 ILE A  54      27.422  -3.242  25.397  1.00 10.86           H
ATOM    840 HG21 ILE A  54      25.796  -6.345  24.759  1.00 11.70           H
ATOM    841 HG22 ILE A  54      25.511  -6.731  26.268  1.00 11.70           H
ATOM    842 HG23 ILE A  54      24.690  -5.553  25.586  1.00 11.70           H
ATOM    843 HD11 ILE A  54      27.600  -3.670  23.127  1.00 10.91           H
ATOM    844 HD12 ILE A  54      28.373  -4.795  23.941  1.00 10.91           H
ATOM    845 HD13 ILE A  54      26.935  -5.095  23.336  1.00 10.91           H
ATOM    846  N   LYS A  55      28.483  -4.169  28.390  1.00  9.77           N
ATOM    847  CA  LYS A  55      29.748  -3.507  28.722  1.00  9.04           C
ATOM    848  C   LYS A  55      30.685  -3.484  27.509  1.00 10.24           C
ATOM    849  O   LYS A  55      30.827  -4.487  26.805  1.00 10.26           O
ATOM    850  CB  LYS A  55      30.451  -4.246  29.867  1.00 10.64           C
ATOM    851  CG  LYS A  55      29.707  -4.227  31.213  1.00 14.80           C
ATOM    852  CD  LYS A  55      30.317  -5.156  32.269  1.00 19.44           C
ATOM    853  CE  LYS A  55      31.658  -4.654  32.778  1.00 28.51           C
ATOM    854  NZ  LYS A  55      32.256  -5.594  33.766  0.83 30.33           N1+
ATOM    855  H   LYS A  55      28.518  -5.020  28.515  1.00 11.76           H
ATOM    856  HA  LYS A  55      29.570  -2.591  28.994  1.00 10.89           H
ATOM    857  HB2 LYS A  55      30.559  -5.177  29.612  1.00 12.81           H
ATOM    858  HB3 LYS A  55      31.323  -3.842  30.009  1.00 12.81           H
ATOM    859  HG2 LYS A  55      29.737  -3.326  31.568  1.00 17.80           H
ATOM    860  HG3 LYS A  55      28.785  -4.498  31.073  1.00 17.80           H
ATOM    861  HD2 LYS A  55      29.719  -5.190  33.033  1.00 23.36           H
ATOM    862  HD3 LYS A  55      30.446  -6.043  31.901  1.00 23.36           H
ATOM    863  HE2 LYS A  55      32.273  -4.562  32.034  1.00 34.26           H
ATOM    864  HE3 LYS A  55      31.529  -3.800  33.220  1.00 34.26           H
ATOM    865  HZ1 LYS A  55      33.040  -5.282  34.049  0.00 36.43           H
ATOM    866  HZ2 LYS A  55      31.712  -5.684  34.465  0.62 36.43           H
ATOM    867  HZ3 LYS A  55      32.379  -6.390  33.389  1.00 36.43           H
ATOM    868  N   VAL A  56      31.337  -2.340  27.274  1.00  9.61           N
ATOM    869  CA  VAL A  56      32.293  -2.179  26.176  1.00  7.68           C
ATOM    870  C   VAL A  56      33.527  -1.427  26.673  1.00  9.47           C
ATOM    871  O   VAL A  56      33.546  -0.866  27.768  1.00  9.85           O
ATOM    872  CB  VAL A  56      31.680  -1.445  24.953  1.00  9.34           C
ATOM    873  CG1 VAL A  56      30.487  -2.220  24.353  1.00 10.69           C
ATOM    874  CG2 VAL A  56      31.240  -0.021  25.321  1.00 10.10           C
ATOM    875  H   VAL A  56      31.238  -1.621  27.743  1.00 11.58           H
ATOM    876  HA  VAL A  56      32.579  -3.058  25.878  1.00  9.26           H
ATOM    877  HB  VAL A  56      32.355  -1.371  24.263  1.00 11.25           H
ATOM    878 HG11 VAL A  56      30.151  -1.721  23.591  1.00 12.87           H
ATOM    879 HG12 VAL A  56      30.768  -3.104  24.068  1.00 12.87           H
ATOM    880 HG13 VAL A  56      29.790  -2.297  25.024  1.00 12.87           H
ATOM    881 HG21 VAL A  56      30.854   0.381  24.528  1.00 12.16           H
ATOM    882 HG22 VAL A  56      30.573  -0.061  26.024  1.00 12.16           H
ATOM    883 HG23 VAL A  56      32.004   0.499  25.613  1.00 12.16           H
ATOM    884  N   ARG A  57      34.572  -1.420  25.841  1.00  8.09           N
ATOM    885  CA  ARG A  57      35.774  -0.610  26.060  1.00  7.76           C
ATOM    886  C   ARG A  57      35.723   0.580  25.108  1.00  7.37           C
ATOM    887  O   ARG A  57      35.511   0.389  23.907  1.00  8.82           O
ATOM    888  CB  ARG A  57      37.050  -1.434  25.807  1.00  9.41           C
ATOM    889  CG  ARG A  57      37.129  -2.726  26.618  1.00 10.33           C
ATOM    890  CD  ARG A  57      38.537  -3.345  26.664  1.00 11.57           C
ATOM    891  NE  ARG A  57      39.170  -3.537  25.360  1.00 11.04           N
ATOM    892  CZ  ARG A  57      38.972  -4.589  24.571  1.00 12.37           C
ATOM    893  NH1 ARG A  57      38.153  -5.569  24.927  1.00 13.92           N
ATOM    894  NH2 ARG A  57      39.623  -4.668  23.412  1.00 13.76           N1+
ATOM    895  H   ARG A  57      34.612  -1.902  25.130  1.00  9.75           H
ATOM    896  HA  ARG A  57      35.794  -0.288  26.974  1.00  9.35           H
ATOM    897  HB2 ARG A  57      37.096  -1.675  24.869  1.00 11.33           H
ATOM    898  HB3 ARG A  57      37.812  -0.888  26.050  1.00 11.33           H
ATOM    899  HG2 ARG A  57      36.866  -2.530  27.531  1.00 12.44           H
ATOM    900  HG3 ARG A  57      36.523  -3.381  26.236  1.00 12.44           H
ATOM    901  HD2 ARG A  57      39.117  -2.775  27.190  1.00 13.92           H
ATOM    902  HD3 ARG A  57      38.468  -4.213  27.090  1.00 13.92           H
ATOM    903  HE  ARG A  57      39.708  -2.927  25.083  1.00 13.29           H
ATOM    904 HH11 ARG A  57      37.727  -5.534  25.673  1.00 16.74           H
ATOM    905 HH12 ARG A  57      38.036  -6.239  24.399  1.00 16.74           H
ATOM    906 HH21 ARG A  57      40.155  -4.038  23.169  1.00 16.55           H
ATOM    907 HH22 ARG A  57      39.491  -5.345  22.895  1.00 16.55           H
ATOM    908  N   GLN A  58      35.950   1.796  25.627  1.00  8.49           N
ATOM    909  CA  GLN A  58      35.905   3.026  24.836  1.00  7.17           C
ATOM    910  C   GLN A  58      37.316   3.545  24.530  1.00  8.42           C
ATOM    911  O   GLN A  58      38.054   3.942  25.452  1.00  9.08           O
ATOM    912  CB  GLN A  58      35.144   4.116  25.592  1.00  9.05           C
ATOM    913  CG  GLN A  58      35.069   5.455  24.838  1.00  9.66           C
ATOM    914  CD  GLN A  58      34.311   6.536  25.598  1.00 10.30           C
ATOM    915  OE1 GLN A  58      33.470   6.249  26.467  1.00 13.42           O
ATOM    916  NE2 GLN A  58      34.602   7.797  25.266  1.00 13.82           N
ATOM    917  H   GLN A  58      36.135   1.938  26.453  1.00 10.23           H
ATOM    918  HA  GLN A  58      35.459   2.862  23.994  1.00  8.64           H
ATOM    919  HB2 GLN A  58      34.237   3.815  25.749  1.00 10.90           H
ATOM    920  HB3 GLN A  58      35.586   4.276  26.439  1.00 10.90           H
ATOM    921  HG2 GLN A  58      35.964   5.791  24.664  1.00 11.63           H
ATOM    922  HG3 GLN A  58      34.608   5.313  23.996  1.00 11.63           H
ATOM    923 HE21 GLN A  58      35.208   7.957  24.674  1.00 16.62           H
ATOM    924 HE22 GLN A  58      34.185   8.450  25.638  1.00 16.62           H
ATOM    925  N   TYR A  59      37.651   3.609  23.235  1.00  7.30           N
ATOM    926  CA  TYR A  59      38.914   4.152  22.714  1.00  8.15           C
ATOM    927  C   TYR A  59      38.600   5.444  21.951  1.00  7.79           C
ATOM    928  O   TYR A  59      37.744   5.441  21.056  1.00  8.96           O
ATOM    929  CB  TYR A  59      39.568   3.148  21.753  1.00  8.41           C
ATOM    930  CG  TYR A  59      39.984   1.821  22.359  1.00  7.84           C
ATOM    931  CD1 TYR A  59      39.076   0.779  22.500  1.00  8.23           C
ATOM    932  CD2 TYR A  59      41.309   1.582  22.747  1.00  8.69           C
ATOM    933  CE1 TYR A  59      39.460  -0.438  23.039  1.00  8.76           C
ATOM    934  CE2 TYR A  59      41.690   0.368  23.296  1.00  9.69           C
ATOM    935  CZ  TYR A  59      40.760  -0.636  23.445  1.00 10.00           C
ATOM    936  OH  TYR A  59      41.139  -1.859  23.984  1.00 11.91           O
ATOM    937  H   TYR A  59      37.141   3.320  22.604  1.00  8.80           H
ATOM    938  HA  TYR A  59      39.526   4.338  23.445  1.00  9.82           H
ATOM    939  HB2 TYR A  59      38.942   2.958  21.036  1.00 10.13           H
ATOM    940  HB3 TYR A  59      40.366   3.560  21.386  1.00 10.13           H
ATOM    941  HD1 TYR A  59      38.193   0.907  22.239  1.00  9.92           H
ATOM    942  HD2 TYR A  59      41.935   2.264  22.661  1.00 10.47           H
ATOM    943  HE1 TYR A  59      38.835  -1.118  23.138  1.00 10.55           H
ATOM    944  HE2 TYR A  59      42.572   0.239  23.561  1.00 11.67           H
ATOM    945  HH  TYR A  59      41.956  -1.842  24.183  1.00 14.34           H
ATOM    946  N   ASP A  60      39.240   6.560  22.326  1.00  8.08           N
ATOM    947  CA  ASP A  60      39.012   7.845  21.674  1.00  8.41           C
ATOM    948  C   ASP A  60      40.076   8.171  20.610  1.00  9.28           C
ATOM    949  O   ASP A  60      41.218   7.694  20.647  1.00  8.89           O
ATOM    950  CB  ASP A  60      38.941   8.954  22.726  1.00  9.69           C
ATOM    951  CG  ASP A  60      37.764   8.770  23.681  1.00 11.41           C
ATOM    952  OD1 ASP A  60      36.658   8.375  23.236  1.00 11.56           O
ATOM    953  OD2 ASP A  60      37.946   9.012  24.906  1.00 16.67           O1-
ATOM    954  H   ASP A  60      39.823   6.593  22.962  1.00  9.73           H
ATOM    955  HA  ASP A  60      38.150   7.826  21.227  1.00 10.13           H
ATOM    956  HB2 ASP A  60      39.753   8.919  23.253  1.00 11.67           H
ATOM    957  HB3 ASP A  60      38.851   9.813  22.283  1.00 11.67           H
ATOM    958  N   GLN A  61      39.667   8.989  19.639  1.00  8.83           N
ATOM    959  CA  GLN A  61      40.578   9.569  18.647  1.00  8.76           C
ATOM    960  C   GLN A  61      41.298   8.502  17.814  1.00  8.20           C
ATOM    961  O   GLN A  61      42.511   8.575  17.608  1.00 10.69           O
ATOM    962  CB  GLN A  61      41.548  10.585  19.275  1.00 10.37           C
ATOM    963  CG  GLN A  61      41.758  11.841  18.403  1.00 16.10           C
ATOM    964  CD  GLN A  61      42.526  12.937  19.128  1.00 15.52           C
ATOM    965  OE1 GLN A  61      42.326  13.152  20.326  1.00 25.81           O
ATOM    966  NE2 GLN A  61      43.400  13.636  18.407  1.00 12.64           N
ATOM    967  H   GLN A  61      38.846   9.234  19.533  1.00 10.64           H
ATOM    968  HA  GLN A  61      40.035  10.077  18.024  1.00 10.55           H
ATOM    969  HB2 GLN A  61      41.176  10.891  20.117  1.00 12.49           H
ATOM    970  HB3 GLN A  61      42.412  10.171  19.422  1.00 12.49           H
ATOM    971  HG2 GLN A  61      42.221  11.613  17.583  1.00 19.35           H
ATOM    972  HG3 GLN A  61      40.883  12.211  18.197  1.00 19.35           H
ATOM    973 HE21 GLN A  61      43.514  13.435  17.576  1.00 15.21           H
ATOM    974 HE22 GLN A  61      43.859  14.270  18.761  1.00 15.21           H
ATOM    975  N   ILE A  62      40.522   7.556  17.280  1.00  8.16           N
ATOM    976  CA  ILE A  62      41.028   6.425  16.479  1.00  7.88           C
ATOM    977  C   ILE A  62      40.753   6.699  14.997  1.00  7.74           C
ATOM    978  O   ILE A  62      39.578   6.883  14.624  1.00  7.33           O
ATOM    979  CB  ILE A  62      40.341   5.104  16.898  1.00  7.74           C
ATOM    980  CG1 ILE A  62      40.557   4.780  18.387  1.00  8.01           C
ATOM    981  CG2 ILE A  62      40.810   3.919  16.035  1.00  7.67           C
ATOM    982  CD1 ILE A  62      41.989   4.549  18.811  1.00 10.84           C
ATOM    983  H   ILE A  62      39.663   7.539  17.378  1.00  9.83           H
ATOM    984  HA  ILE A  62      41.979   6.327  16.623  1.00  9.50           H
ATOM    985  HB  ILE A  62      39.387   5.213  16.759  1.00  9.33           H
ATOM    986 HG12 ILE A  62      40.201   5.509  18.918  1.00  9.65           H
ATOM    987 HG13 ILE A  62      40.072   3.965  18.590  1.00  9.65           H
ATOM    988 HG21 ILE A  62      40.391   3.107  16.360  1.00  9.25           H
ATOM    989 HG22 ILE A  62      40.560   4.071  15.110  1.00  9.25           H
ATOM    990 HG23 ILE A  62      41.774   3.844  16.106  1.00  9.25           H
ATOM    991 HD11 ILE A  62      41.999   4.340  19.756  1.00 13.04           H
ATOM    992 HD12 ILE A  62      42.366   3.815  18.306  1.00 13.04           H
ATOM    993 HD13 ILE A  62      42.495   5.361  18.648  1.00 13.04           H
ATOM    994  N   PRO A  63      41.775   6.668  14.112  1.00  7.42           N
ATOM    995  CA  PRO A  63      41.511   6.784  12.669  1.00  8.07           C
ATOM    996  C   PRO A  63      40.820   5.537  12.107  1.00  7.66           C
ATOM    997  O   PRO A  63      41.188   4.404  12.440  1.00  8.23           O
ATOM    998  CB  PRO A  63      42.918   6.969  12.061  1.00  9.26           C
ATOM    999  CG  PRO A  63      43.722   7.540  13.163  1.00  9.03           C
ATOM   1000  CD  PRO A  63      43.218   6.832  14.395  1.00  7.85           C
ATOM   1001  HA  PRO A  63      40.962   7.564  12.489  1.00  9.72           H
ATOM   1002  HB2 PRO A  63      43.262   6.102  11.803  1.00 11.15           H
ATOM   1003  HB3 PRO A  63      42.876   7.570  11.303  1.00 11.15           H
ATOM   1004  HG2 PRO A  63      44.662   7.352  13.022  1.00 10.87           H
ATOM   1005  HG3 PRO A  63      43.560   8.493  13.231  1.00 10.87           H
ATOM   1006  HD2 PRO A  63      43.643   5.965  14.485  1.00  9.45           H
ATOM   1007  HD3 PRO A  63      43.353   7.378  15.186  1.00  9.45           H
ATOM   1008  N   VAL A  64      39.818   5.754  11.236  1.00  7.48           N
ATOM   1009  CA  VAL A  64      39.090   4.677  10.548  1.00  8.25           C
ATOM   1010  C   VAL A  64      38.845   5.123   9.111  1.00  8.80           C
ATOM   1011  O   VAL A  64      38.279   6.199   8.896  1.00 10.61           O
ATOM   1012  CB  VAL A  64      37.734   4.320  11.214  1.00  8.30           C
ATOM   1013  CG1 VAL A  64      37.084   3.087  10.534  1.00  8.98           C
ATOM   1014  CG2 VAL A  64      37.867   4.091  12.711  1.00  9.05           C
ATOM   1015  H   VAL A  64      39.545   6.541  11.008  1.00  9.01           H
ATOM   1016  HA  VAL A  64      39.649   3.884  10.533  1.00  9.93           H
ATOM   1017  HB  VAL A  64      37.130   5.074  11.095  1.00 10.00           H
ATOM   1018 HG11 VAL A  64      36.248   2.894  10.984  1.00 10.81           H
ATOM   1019 HG12 VAL A  64      36.919   3.289   9.601  1.00 10.81           H
ATOM   1020 HG13 VAL A  64      37.687   2.332  10.610  1.00 10.81           H
ATOM   1021 HG21 VAL A  64      36.999   3.848  13.071  1.00 10.90           H
ATOM   1022 HG22 VAL A  64      38.499   3.369  12.857  1.00 10.90           H
ATOM   1023 HG23 VAL A  64      38.188   4.904  13.138  1.00 10.90           H
ATOM   1024  N   GLU A  65      39.242   4.318   8.126  1.00  9.06           N
ATOM   1025  CA  GLU A  65      38.906   4.603   6.734  1.00  8.41           C
ATOM   1026  C   GLU A  65      37.687   3.769   6.361  1.00  8.87           C
ATOM   1027  O   GLU A  65      37.691   2.548   6.532  1.00 10.63           O
ATOM   1028  CB  GLU A  65      40.074   4.324   5.787  1.00 13.14           C
ATOM   1029  CG  GLU A  65      39.817   4.818   4.373  1.00 26.50           C
ATOM   1030  CD  GLU A  65      40.904   4.424   3.391  1.00 57.07           C
ATOM   1031  OE1 GLU A  65      41.906   5.162   3.277  1.00 80.39           O
ATOM   1032  OE2 GLU A  65      40.751   3.374   2.730  1.00 54.66           O1-
ATOM   1033  H   GLU A  65      39.701   3.603   8.241  1.00 10.91           H
ATOM   1034  HA  GLU A  65      38.666   5.540   6.647  1.00 10.14           H
ATOM   1035  HB2 GLU A  65      40.840   4.822   6.114  1.00 15.81           H
ATOM   1036  HB3 GLU A  65      40.265   3.374   5.770  1.00 15.81           H
ATOM   1037  HG2 GLU A  65      38.979   4.447   4.057  1.00 31.84           H
ATOM   1038  HG3 GLU A  65      39.769   5.787   4.391  1.00 31.84           H
ATOM   1039  N   ILE A  66      36.642   4.427   5.865  1.00  8.95           N
ATOM   1040  CA  ILE A  66      35.331   3.808   5.627  1.00  8.70           C
ATOM   1041  C   ILE A  66      34.995   3.986   4.153  1.00 10.61           C
ATOM   1042  O   ILE A  66      34.707   5.105   3.708  1.00 11.14           O
ATOM   1043  CB  ILE A  66      34.245   4.450   6.503  1.00  9.03           C
ATOM   1044  CG1 ILE A  66      34.602   4.340   7.993  1.00 10.89           C
ATOM   1045  CG2 ILE A  66      32.869   3.850   6.160  1.00 10.83           C
ATOM   1046  CD1 ILE A  66      33.868   5.340   8.872  1.00 11.61           C
ATOM   1047  H   ILE A  66      36.667   5.257   5.637  1.00 10.77           H
ATOM   1048  HA  ILE A  66      35.372   2.858   5.825  1.00 10.47           H
ATOM   1049  HB  ILE A  66      34.221   5.393   6.275  1.00 10.87           H
ATOM   1050 HG12 ILE A  66      34.372   3.448   8.298  1.00 13.11           H
ATOM   1051 HG13 ILE A  66      35.554   4.488   8.108  1.00 13.11           H
ATOM   1052 HG21 ILE A  66      32.197   4.238   6.741  1.00 13.04           H
ATOM   1053 HG22 ILE A  66      32.656   4.062   5.237  1.00 13.04           H
ATOM   1054 HG23 ILE A  66      32.898   2.887   6.273  1.00 13.04           H
ATOM   1055 HD11 ILE A  66      34.136   5.222   9.795  1.00 13.97           H
ATOM   1056 HD12 ILE A  66      34.084   6.238   8.574  1.00 13.97           H
ATOM   1057 HD13 ILE A  66      32.914   5.192   8.782  1.00 13.97           H
ATOM   1058  N   CYS A  67      35.034   2.891   3.386  1.00 11.81           N
ATOM   1059  CA  CYS A  67      34.667   2.953   1.966  1.00 14.04           C
ATOM   1060  C   CYS A  67      35.417   4.097   1.280  1.00 13.49           C
ATOM   1061  O   CYS A  67      34.858   4.848   0.482  1.00 16.78           O
ATOM   1062  CB  CYS A  67      33.133   3.057   1.781  1.00 12.90           C
ATOM   1063  SG  CYS A  67      32.455   2.721   0.120  1.00 17.03           S
ATOM   1064  H   CYS A  67      35.265   2.110   3.663  1.00 14.22           H
ATOM   1065  HA  CYS A  67      34.962   2.132   1.547  1.00 16.89           H
ATOM   1066  HB2 CYS A  67      32.727   2.397   2.362  1.00 15.52           H
ATOM   1067  HB3 CYS A  67      32.850   3.946   2.045  1.00 15.52           H
ATOM   1068  HG  CYS A  67      31.260   2.804   0.186  1.00 20.47           H
ATOM   1069  N   GLY A  68      36.698   4.248   1.634  1.00 14.35           N
ATOM   1070  CA  GLY A  68      37.563   5.251   1.048  1.00 15.11           C
ATOM   1071  C   GLY A  68      37.603   6.615   1.721  1.00 16.19           C
ATOM   1072  O   GLY A  68      38.396   7.462   1.290  1.00 19.63           O
ATOM   1073  H   GLY A  68      37.099   3.756   2.213  1.00 17.26           H
ATOM   1074  HA2 GLY A  68      38.469   4.908   1.062  1.00 18.17           H
ATOM   1075  HA3 GLY A  68      37.315   5.382   0.118  1.00 18.17           H
ATOM   1076  N   HIS A  69      36.793   6.865   2.755  1.00 12.48           N
ATOM   1077  CA  HIS A  69      36.677   8.184   3.379  1.00 11.29           C
ATOM   1078  C   HIS A  69      37.266   8.152   4.791  1.00 11.98           C
ATOM   1079  O   HIS A  69      37.012   7.220   5.556  1.00 12.30           O
ATOM   1080  CB  HIS A  69      35.196   8.632   3.426  1.00 12.35           C
ATOM   1081  CG  HIS A  69      34.590   8.892   2.076  1.00 13.21           C
ATOM   1082  ND1 HIS A  69      34.230  10.157   1.660  1.00 18.06           N
ATOM   1083  CD2 HIS A  69      34.285   8.059   1.053  1.00 16.30           C
ATOM   1084  CE1 HIS A  69      33.728  10.092   0.439  1.00 19.02           C
ATOM   1085  NE2 HIS A  69      33.746   8.830   0.049  1.00 18.48           N
ATOM   1086  H   HIS A  69      36.287   6.270   3.119  1.00 15.01           H
ATOM   1087  HA  HIS A  69      37.179   8.833   2.858  1.00 13.58           H
ATOM   1088  HB2 HIS A  69      34.661   7.953   3.864  1.00 14.86           H
ATOM   1089  HB3 HIS A  69      35.150   9.467   3.917  1.00 14.86           H
ATOM   1090  HD2 HIS A  69      34.405   7.138   1.036  1.00 19.60           H
ATOM   1091  HE1 HIS A  69      33.418  10.809  -0.068  1.00 22.86           H
ATOM   1092  HE2 HIS A  69      33.471   8.540  -0.713  1.00 22.22           H
ATOM   1093  N   LYS A  70      38.023   9.189   5.153  1.00 13.28           N
ATOM   1094  CA  LYS A  70      38.727   9.230   6.434  1.00 11.15           C
ATOM   1095  C   LYS A  70      37.844   9.773   7.557  1.00 10.30           C
ATOM   1096  O   LYS A  70      37.133  10.768   7.379  1.00 13.55           O
ATOM   1097  CB  LYS A  70      39.975  10.108   6.324  1.00 14.44           C
ATOM   1098  H   LYS A  70      38.155   9.887   4.668  1.00 15.97           H
ATOM   1099  HA  LYS A  70      39.020   8.333   6.671  1.00 13.42           H
ATOM   1100  HB1 LYS A  70      40.545   9.792   5.604  1.00 17.37           H
ATOM   1101  HB3 LYS A  70      40.459  10.089   7.164  1.00 17.37           H
ATOM   1102  N   ALA A  71      37.883   9.109   8.710  1.00  9.00           N
ATOM   1103  CA  ALA A  71      37.274   9.586   9.946  1.00  7.89           C
ATOM   1104  C   ALA A  71      38.279   9.387  11.081  1.00  8.00           C
ATOM   1105  O   ALA A  71      39.191   8.559  10.992  1.00  8.48           O
ATOM   1106  CB  ALA A  71      35.991   8.789  10.262  1.00  9.42           C
ATOM   1107  H   ALA A  71      38.271   8.344   8.810  1.00 10.84           H
ATOM   1108  HA  ALA A  71      37.052  10.528   9.870  1.00  9.50           H
ATOM   1109  HB1 ALA A  71      35.599   9.110  11.087  1.00 11.34           H
ATOM   1110  HB2 ALA A  71      35.365   8.904   9.529  1.00 11.34           H
ATOM   1111  HB3 ALA A  71      36.218   7.852  10.345  1.00 11.34           H
ATOM   1112  N   ILE A  72      38.126  10.159  12.163  1.00  7.53           N
ATOM   1113  CA  ILE A  72      38.936   9.988  13.378  1.00  7.14           C
ATOM   1114  C   ILE A  72      38.017  10.247  14.569  1.00  8.16           C
ATOM   1115  O   ILE A  72      37.537  11.375  14.747  1.00  7.94           O
ATOM   1116  CB  ILE A  72      40.168  10.922  13.442  1.00  7.71           C
ATOM   1117  CG1 ILE A  72      41.053  10.853  12.178  1.00  8.72           C
ATOM   1118  CG2 ILE A  72      41.003  10.608  14.683  1.00  8.22           C
ATOM   1119  CD1 ILE A  72      42.234  11.869  12.171  1.00  9.14           C
ATOM   1120  H   ILE A  72      37.551  10.796  12.224  1.00  9.07           H
ATOM   1121  HA  ILE A  72      39.244   9.070  13.431  1.00  8.60           H
ATOM   1122  HB  ILE A  72      39.839  11.833  13.525  1.00  9.30           H
ATOM   1123 HG12 ILE A  72      41.434   9.963  12.111  1.00 10.51           H
ATOM   1124 HG13 ILE A  72      40.502  11.033  11.398  1.00 10.51           H
ATOM   1125 HG21 ILE A  72      41.779  11.187  14.717  1.00  9.90           H
ATOM   1126 HG22 ILE A  72      40.463  10.746  15.476  1.00  9.90           H
ATOM   1127 HG23 ILE A  72      41.288   9.682  14.638  1.00  9.90           H
ATOM   1128 HD11 ILE A  72      42.715  11.772  11.334  1.00 11.00           H
ATOM   1129 HD12 ILE A  72      41.890  12.771  12.255  1.00 11.00           H
ATOM   1130 HD13 ILE A  72      42.827  11.667  12.909  1.00 11.00           H
ATOM   1131  N   GLY A  73      37.734   9.219  15.360  1.00  7.24           N
ATOM   1132  CA  GLY A  73      36.813   9.391  16.474  1.00  8.24           C
ATOM   1133  C   GLY A  73      36.755   8.196  17.415  1.00  7.40           C
ATOM   1134  O   GLY A  73      37.639   7.335  17.422  1.00  7.64           O
ATOM   1135  H   GLY A  73      38.050   8.424  15.280  1.00  8.72           H
ATOM   1136  HA2 GLY A  73      37.092  10.165  16.987  1.00  9.93           H
ATOM   1137  HA3 GLY A  73      35.921   9.564  16.136  1.00  9.93           H
ATOM   1138  N   THR A  74      35.701   8.157  18.234  1.00  7.26           N
ATOM   1139  CA  THR A  74      35.575   7.149  19.283  1.00  7.39           C
ATOM   1140  C   THR A  74      35.118   5.823  18.682  1.00  7.65           C
ATOM   1141  O   THR A  74      34.167   5.782  17.883  1.00  7.84           O
ATOM   1142  CB  THR A  74      34.584   7.625  20.363  1.00  7.58           C
ATOM   1143  OG1 THR A  74      35.128   8.788  21.016  1.00  9.99           O
ATOM   1144  CG2 THR A  74      34.306   6.548  21.404  1.00  9.42           C
ATOM   1145  H   THR A  74      35.045   8.710  18.202  1.00  8.75           H
ATOM   1146  HA  THR A  74      36.443   7.018  19.701  1.00  8.91           H
ATOM   1147  HB  THR A  74      33.750   7.870  19.931  1.00  9.14           H
ATOM   1148  HG1 THR A  74      35.234   8.635  21.835  1.00 12.03           H
ATOM   1149 HG21 THR A  74      33.702   6.885  22.084  1.00 11.34           H
ATOM   1150 HG22 THR A  74      33.903   5.771  20.991  1.00 11.34           H
ATOM   1151 HG23 THR A  74      35.139   6.288  21.823  1.00 11.34           H
ATOM   1152  N   VAL A  75      35.787   4.741  19.096  1.00  6.84           N
ATOM   1153  CA  VAL A  75      35.465   3.360  18.718  1.00  6.75           C
ATOM   1154  C   VAL A  75      35.267   2.550  20.000  1.00  6.75           C
ATOM   1155  O   VAL A  75      36.139   2.554  20.889  1.00  7.67           O
ATOM   1156  CB  VAL A  75      36.593   2.764  17.845  1.00  6.86           C
ATOM   1157  CG1 VAL A  75      36.338   1.289  17.564  1.00  8.89           C
ATOM   1158  CG2 VAL A  75      36.728   3.537  16.542  1.00  8.70           C
ATOM   1159  H   VAL A  75      36.455   4.785  19.634  1.00  8.25           H
ATOM   1160  HA  VAL A  75      34.638   3.367  18.205  1.00  8.14           H
ATOM   1161  HB  VAL A  75      37.433   2.835  18.325  1.00  8.27           H
ATOM   1162 HG11 VAL A  75      37.035   0.959  16.977  1.00 10.71           H
ATOM   1163 HG12 VAL A  75      36.362   0.796  18.399  1.00 10.71           H
ATOM   1164 HG13 VAL A  75      35.473   1.189  17.141  1.00 10.71           H
ATOM   1165 HG21 VAL A  75      37.429   3.149  15.993  1.00 10.47           H
ATOM   1166 HG22 VAL A  75      35.879   3.485  16.073  1.00 10.47           H
ATOM   1167 HG23 VAL A  75      36.939   4.464  16.739  1.00 10.47           H
ATOM   1168  N   LEU A  76      34.109   1.880  20.107  1.00  6.90           N
ATOM   1169  CA  LEU A  76      33.800   0.984  21.215  1.00  7.41           C
ATOM   1170  C   LEU A  76      34.083  -0.457  20.781  1.00  7.59           C
ATOM   1171  O   LEU A  76      33.895  -0.801  19.609  1.00  8.98           O
ATOM   1172  CB  LEU A  76      32.331   1.159  21.649  1.00  7.67           C
ATOM   1173  CG  LEU A  76      31.860   2.613  21.917  1.00  7.71           C
ATOM   1174  CD1 LEU A  76      30.392   2.612  22.344  1.00  8.31           C
ATOM   1175  CD2 LEU A  76      32.731   3.359  22.935  1.00  8.25           C
ATOM   1176  H   LEU A  76      33.468   1.940  19.533  1.00  8.32           H
ATOM   1177  HA  LEU A  76      34.374   1.191  21.966  1.00  8.93           H
ATOM   1178  HB2 LEU A  76      31.759   0.782  20.959  1.00  9.25           H
ATOM   1179  HB3 LEU A  76      32.222   0.657  22.472  1.00  9.25           H
ATOM   1180  HG  LEU A  76      31.903   3.101  21.080  1.00  9.30           H
ATOM   1181 HD11 LEU A  76      30.114   3.531  22.463  1.00 10.01           H
ATOM   1182 HD12 LEU A  76      29.865   2.189  21.647  1.00 10.01           H
ATOM   1183 HD13 LEU A  76      30.295   2.125  23.176  1.00 10.01           H
ATOM   1184 HD21 LEU A  76      32.398   4.261  23.040  1.00  9.94           H
ATOM   1185 HD22 LEU A  76      32.688   2.888  23.780  1.00  9.94           H
ATOM   1186 HD23 LEU A  76      33.645   3.377  22.612  1.00  9.94           H
ATOM   1187  N   VAL A  77      34.572  -1.280  21.711  1.00  7.48           N
ATOM   1188  CA  VAL A  77      34.885  -2.688  21.453  1.00  7.40           C
ATOM   1189  C   VAL A  77      34.185  -3.568  22.490  1.00  8.16           C
ATOM   1190  O   VAL A  77      34.314  -3.342  23.699  1.00  8.38           O
ATOM   1191  CB  VAL A  77      36.408  -2.945  21.460  1.00  7.94           C
ATOM   1192  CG1 VAL A  77      36.711  -4.409  21.218  1.00  8.49           C
ATOM   1193  CG2 VAL A  77      37.117  -2.077  20.394  1.00  9.12           C
ATOM   1194  H   VAL A  77      34.746  -1.041  22.518  1.00  9.01           H
ATOM   1195  HA  VAL A  77      34.546  -2.925  20.575  1.00  8.92           H
ATOM   1196  HB  VAL A  77      36.769  -2.714  22.330  1.00  9.57           H
ATOM   1197 HG11 VAL A  77      37.673  -4.520  21.207  1.00 10.22           H
ATOM   1198 HG12 VAL A  77      36.326  -4.955  21.922  1.00 10.22           H
ATOM   1199 HG13 VAL A  77      36.340  -4.667  20.359  1.00 10.22           H
ATOM   1200 HG21 VAL A  77      38.069  -2.261  20.430  1.00 10.99           H
ATOM   1201 HG22 VAL A  77      36.771  -2.300  19.517  1.00 10.99           H
ATOM   1202 HG23 VAL A  77      36.957  -1.141  20.587  1.00 10.99           H
ATOM   1203  N   GLY A  78      33.446  -4.577  22.026  1.00  8.04           N
ATOM   1204  CA  GLY A  78      32.763  -5.479  22.923  1.00  9.10           C
ATOM   1205  C   GLY A  78      31.853  -6.448  22.191  1.00  8.73           C
ATOM   1206  O   GLY A  78      32.002  -6.691  20.987  1.00  8.70           O
ATOM   1207  H   GLY A  78      33.322  -4.756  21.196  1.00  9.68           H
ATOM   1208  HA2 GLY A  78      33.428  -6.000  23.403  1.00 10.96           H
ATOM   1209  HA3 GLY A  78      32.245  -4.968  23.564  1.00 10.96           H
ATOM   1210  N   PRO A  79      30.885  -7.078  22.938  1.00  9.51           N
ATOM   1211  CA  PRO A  79      30.114  -8.208  22.404  1.00  9.25           C
ATOM   1212  C   PRO A  79      28.961  -7.842  21.467  1.00  8.20           C
ATOM   1213  O   PRO A  79      27.817  -8.264  21.653  1.00 10.93           O
ATOM   1214  CB  PRO A  79      29.622  -8.914  23.678  1.00 11.23           C
ATOM   1215  CG  PRO A  79      29.509  -7.803  24.683  1.00 11.47           C
ATOM   1216  CD  PRO A  79      30.628  -6.860  24.379  1.00  9.98           C
ATOM   1217  HA  PRO A  79      30.714  -8.814  21.939  1.00 11.14           H
ATOM   1218  HB2 PRO A  79      28.762  -9.329  23.524  1.00 13.52           H
ATOM   1219  HB3 PRO A  79      30.280  -9.566  23.959  1.00 13.52           H
ATOM   1220  HG2 PRO A  79      28.655  -7.354  24.586  1.00 13.80           H
ATOM   1221  HG3 PRO A  79      29.607  -8.157  25.582  1.00 13.80           H
ATOM   1222  HD2 PRO A  79      30.351  -5.943  24.541  1.00 12.02           H
ATOM   1223  HD3 PRO A  79      31.415  -7.092  24.891  1.00 12.02           H
ATOM   1224  N   THR A  80      29.270  -7.090  20.424  1.00  9.53           N
ATOM   1225  CA  THR A  80      28.306  -6.746  19.389  1.00  9.22           C
ATOM   1226  C   THR A  80      28.096  -7.904  18.389  1.00  7.77           C
ATOM   1227  O   THR A  80      29.042  -8.668  18.127  1.00  9.88           O
ATOM   1228  CB  THR A  80      28.793  -5.486  18.669  1.00  7.97           C
ATOM   1229  OG1 THR A  80      27.871  -5.154  17.641  1.00  8.21           O
ATOM   1230  CG2 THR A  80      30.204  -5.640  18.070  1.00  9.38           C
ATOM   1231  H   THR A  80      30.048  -6.749  20.289  1.00 11.47           H
ATOM   1232  HA  THR A  80      27.454  -6.540  19.813  1.00 11.10           H
ATOM   1233  HB  THR A  80      28.814  -4.753  19.304  1.00  9.60           H
ATOM   1234  HG1 THR A  80      28.252  -5.160  16.891  1.00  9.89           H
ATOM   1235 HG21 THR A  80      30.442  -4.820  17.608  1.00 11.30           H
ATOM   1236 HG22 THR A  80      30.862  -5.813  18.756  1.00 11.30           H
ATOM   1237 HG23 THR A  80      30.209  -6.370  17.431  1.00 11.30           H
ATOM   1238  N   PRO A  81      26.864  -8.068  17.828  1.00  8.82           N
ATOM   1239  CA  PRO A  81      26.614  -9.173  16.882  1.00  9.70           C
ATOM   1240  C   PRO A  81      27.379  -9.017  15.562  1.00  8.48           C
ATOM   1241  O   PRO A  81      27.614  -9.994  14.862  1.00 10.03           O
ATOM   1242  CB  PRO A  81      25.097  -9.122  16.617  1.00 10.60           C
ATOM   1243  CG  PRO A  81      24.646  -7.719  17.041  1.00 15.24           C
ATOM   1244  CD  PRO A  81      25.614  -7.329  18.170  1.00  9.00           C
ATOM   1245  HA  PRO A  81      26.945 -10.152  17.335  1.00 11.68           H
ATOM   1246  HB2 PRO A  81      24.852  -9.316  15.559  1.00 12.76           H
ATOM   1247  HB3 PRO A  81      24.591  -9.910  17.207  1.00 12.76           H
ATOM   1248  HG2 PRO A  81      24.723  -6.994  16.207  1.00 18.33           H
ATOM   1249  HG3 PRO A  81      23.593  -7.688  17.366  1.00 18.33           H
ATOM   1250  HD2 PRO A  81      25.803  -6.236  18.227  1.00 10.84           H
ATOM   1251  HD3 PRO A  81      25.252  -7.683  19.160  1.00 10.84           H
ATOM   1252  N   VAL A  82      27.716  -7.733  15.189  1.00  8.04           N
ATOM   1253  CA  VAL A  82      28.420  -7.447  13.925  1.00 10.70           C
ATOM   1254  C   VAL A  82      29.191  -6.159  14.235  1.00  8.64           C
ATOM   1255  O   VAL A  82      28.935  -5.350  15.116  1.00 10.20           O
ATOM   1256  CB  VAL A  82      27.472  -7.182  12.710  1.00 12.02           C
ATOM   1257  CG1 VAL A  82      26.602  -8.397  12.393  1.00 15.49           C
ATOM   1258  CG2 VAL A  82      26.587  -5.969  12.975  1.00 11.24           C
ATOM   1259  H   VAL A  82      27.470  -6.914  15.764  1.00  9.69           H
ATOM   1260  HA  VAL A  82      29.097  -8.315  13.689  1.00 12.88           H
ATOM   1261  HB  VAL A  82      28.132  -6.962  11.829  1.00 14.47           H
ATOM   1262 HG11 VAL A  82      25.959  -8.186  11.537  1.00 18.63           H
ATOM   1263 HG12 VAL A  82      27.186  -9.299  12.185  1.00 18.63           H
ATOM   1264 HG13 VAL A  82      25.951  -8.634  13.243  1.00 18.63           H
ATOM   1265 HG21 VAL A  82      25.924  -5.760  12.129  1.00 13.53           H
ATOM   1266 HG22 VAL A  82      25.965  -6.085  13.865  1.00 13.53           H
ATOM   1267 HG23 VAL A  82      27.160  -5.040  13.121  1.00 13.53           H
ATOM   1268  N   ASN A  83      30.233  -5.914  13.386  1.00  8.74           N
ATOM   1269  CA  ASN A  83      30.938  -4.613  13.372  1.00  7.53           C
ATOM   1270  C   ASN A  83      29.987  -3.519  12.880  1.00  7.62           C
ATOM   1271  O   ASN A  83      29.427  -3.657  11.780  1.00  8.88           O
ATOM   1272  CB  ASN A  83      32.149  -4.638  12.426  1.00  8.17           C
ATOM   1273  CG  ASN A  83      33.296  -5.558  12.886  1.00  7.70           C
ATOM   1274  OD1 ASN A  83      33.609  -5.660  14.070  1.00  9.10           O
ATOM   1275  ND2 ASN A  83      33.968  -6.182  11.912  1.00  8.88           N
ATOM   1276  H   ASN A  83      30.543  -6.482  12.818  1.00 10.53           H
ATOM   1277  HA  ASN A  83      31.239  -4.386  14.266  1.00  9.08           H
ATOM   1278  HB2 ASN A  83      31.861  -4.925  11.547  1.00  9.84           H
ATOM   1279  HB3 ASN A  83      32.500  -3.740  12.379  1.00  9.84           H
ATOM   1280 HD21 ASN A  83      34.641  -6.680  12.108  1.00 10.70           H
ATOM   1281 HD22 ASN A  83      33.726  -6.084  11.093  1.00 10.70           H
ATOM   1282  N   ILE A  84      29.769  -2.460  13.693  1.00  7.22           N
ATOM   1283  CA  ILE A  84      28.774  -1.415  13.404  1.00  7.79           C
ATOM   1284  C   ILE A  84      29.522  -0.073  13.333  1.00  7.96           C
ATOM   1285  O   ILE A  84      30.257   0.353  14.218  1.00  8.29           O
ATOM   1286  CB  ILE A  84      27.805  -1.280  14.641  1.00  7.99           C
ATOM   1287  CG1 ILE A  84      26.902  -2.537  14.708  1.00 10.60           C
ATOM   1288  CG2 ILE A  84      27.012   0.021  14.548  1.00  9.49           C
ATOM   1289  CD1 ILE A  84      26.102  -2.575  16.000  1.00 12.83           C
ATOM   1290  H   ILE A  84      30.219  -2.371  14.629  1.00  8.71           H
ATOM   1291  HA  ILE A  84      28.217  -1.647  12.459  1.00  9.38           H
ATOM   1292  HB  ILE A  84      28.438  -1.259  15.567  1.00  9.62           H
ATOM   1293 HG12 ILE A  84      26.236  -2.557  13.823  1.00 12.76           H
ATOM   1294 HG13 ILE A  84      27.533  -3.454  14.642  1.00 12.76           H
ATOM   1295 HG21 ILE A  84      26.284   0.095  15.362  1.00 11.43           H
ATOM   1296 HG22 ILE A  84      27.637   0.916  14.609  1.00 11.43           H
ATOM   1297 HG23 ILE A  84      26.418   0.078  13.626  1.00 11.43           H
ATOM   1298 HD11 ILE A  84      25.482  -3.471  16.072  1.00 15.43           H
ATOM   1299 HD12 ILE A  84      26.750  -2.560  16.883  1.00 15.43           H
ATOM   1300 HD13 ILE A  84      25.444  -1.699  16.067  1.00 15.43           H
ATOM   1301  N   ILE A  85      29.304   0.635  12.198  1.00  7.10           N
ATOM   1302  CA  ILE A  85      29.668   2.053  12.017  1.00  7.49           C
ATOM   1303  C   ILE A  85      28.423   2.891  12.313  1.00  5.98           C
ATOM   1304  O   ILE A  85      27.449   2.844  11.552  1.00  7.95           O
ATOM   1305  CB  ILE A  85      30.177   2.357  10.596  1.00  7.77           C
ATOM   1306  CG1 ILE A  85      31.337   1.430  10.155  1.00  9.67           C
ATOM   1307  CG2 ILE A  85      30.598   3.847  10.481  1.00  8.84           C
ATOM   1308  CD1 ILE A  85      32.527   1.395  11.053  1.00 10.22           C
ATOM   1309  H   ILE A  85      28.949   0.301  11.497  1.00  8.56           H
ATOM   1310  HA  ILE A  85      30.371   2.287  12.646  1.00  9.02           H
ATOM   1311  HB  ILE A  85      29.443   2.213   9.978  1.00  9.36           H
ATOM   1312 HG12 ILE A  85      30.992   0.525  10.078  1.00 11.64           H
ATOM   1313 HG13 ILE A  85      31.638   1.736   9.286  1.00 11.64           H
ATOM   1314 HG21 ILE A  85      30.941   4.004   9.587  1.00 10.65           H
ATOM   1315 HG22 ILE A  85      29.827   4.418  10.636  1.00 10.65           H
ATOM   1316 HG23 ILE A  85      31.285   4.031  11.138  1.00 10.65           H
ATOM   1317 HD11 ILE A  85      33.182   0.785  10.679  1.00 12.30           H
ATOM   1318 HD12 ILE A  85      32.899   2.291  11.097  1.00 12.30           H
ATOM   1319 HD13 ILE A  85      32.259   1.099  11.936  1.00 12.30           H
ATOM   1320  N   GLY A  86      28.455   3.654  13.411  1.00  6.53           N
ATOM   1321  CA  GLY A  86      27.330   4.459  13.833  1.00  6.10           C
ATOM   1322  C   GLY A  86      27.488   5.938  13.502  1.00  6.35           C
ATOM   1323  O   GLY A  86      28.419   6.371  12.818  1.00  6.34           O
ATOM   1324  H   GLY A  86      29.139   3.729  13.932  1.00  7.88           H
ATOM   1325  HA2 GLY A  86      26.517   4.126  13.422  1.00  7.35           H
ATOM   1326  HA3 GLY A  86      27.232   4.379  14.792  1.00  7.35           H
ATOM   1327  N   ARG A  87      26.520   6.729  13.994  1.00  5.98           N
ATOM   1328  CA  ARG A  87      26.362   8.122  13.556  1.00  6.75           C
ATOM   1329  C   ARG A  87      27.592   8.981  13.845  1.00  5.43           C
ATOM   1330  O   ARG A  87      27.878   9.923  13.098  1.00  6.94           O
ATOM   1331  CB  ARG A  87      25.110   8.775  14.153  1.00  6.24           C
ATOM   1332  CG  ARG A  87      23.782   8.165  13.650  1.00  5.95           C
ATOM   1333  CD  ARG A  87      22.558   8.994  14.060  1.00  7.35           C
ATOM   1334  NE  ARG A  87      22.389   8.962  15.505  1.00  7.83           N
ATOM   1335  CZ  ARG A  87      22.777   9.911  16.365  1.00  7.80           C
ATOM   1336  NH1 ARG A  87      23.301  11.062  15.952  1.00  7.84           N
ATOM   1337  NH2 ARG A  87      22.614   9.725  17.667  1.00  8.66           N1+
ATOM   1338  H   ARG A  87      25.933   6.476  14.572  1.00  7.21           H
ATOM   1339  HA  ARG A  87      26.244   8.113  12.592  1.00  8.14           H
ATOM   1340  HB2 ARG A  87      25.150   8.696  15.119  1.00  7.53           H
ATOM   1341  HB3 ARG A  87      25.114   9.710  13.896  1.00  7.53           H
ATOM   1342  HG2 ARG A  87      23.800   8.102  12.683  1.00  7.18           H
ATOM   1343  HG3 ARG A  87      23.683   7.281  14.038  1.00  7.18           H
ATOM   1344  HD2 ARG A  87      22.673   9.912  13.772  1.00  8.86           H
ATOM   1345  HD3 ARG A  87      21.761   8.608  13.665  1.00  8.86           H
ATOM   1346  HE  ARG A  87      22.036   8.255  15.840  1.00  9.43           H
ATOM   1347 HH11 ARG A  87      23.425  11.213  15.115  1.00  9.44           H
ATOM   1348 HH12 ARG A  87      23.522  11.657  16.532  1.00  9.44           H
ATOM   1349 HH21 ARG A  87      22.270   8.995  17.962  1.00 10.44           H
ATOM   1350 HH22 ARG A  87      22.837  10.350  18.214  1.00 10.44           H
ATOM   1351  N   ASN A  88      28.322   8.689  14.926  1.00  6.28           N
ATOM   1352  CA  ASN A  88      29.508   9.488  15.253  1.00  6.38           C
ATOM   1353  C   ASN A  88      30.518   9.536  14.101  1.00  6.40           C
ATOM   1354  O   ASN A  88      31.135  10.583  13.867  1.00  8.31           O
ATOM   1355  CB  ASN A  88      30.143   9.025  16.567  1.00  7.43           C
ATOM   1356  CG  ASN A  88      30.889   7.728  16.435  1.00  6.98           C
ATOM   1357  OD1 ASN A  88      30.331   6.726  15.960  1.00  7.38           O
ATOM   1358  ND2 ASN A  88      32.165   7.733  16.840  1.00  7.29           N
ATOM   1359  H   ASN A  88      28.158   8.052  15.486  1.00  7.58           H
ATOM   1360  HA  ASN A  88      29.210  10.402  15.401  1.00  7.70           H
ATOM   1361  HB2 ASN A  88      30.777   9.702  16.849  1.00  8.95           H
ATOM   1362  HB3 ASN A  88      29.448   8.914  17.233  1.00  8.95           H
ATOM   1363 HD21 ASN A  88      32.623   7.004  16.828  1.00  8.79           H
ATOM   1364 HD22 ASN A  88      32.521   8.460  17.130  1.00  8.79           H
ATOM   1365  N   LEU A  89      30.704   8.424  13.372  1.00  6.18           N
ATOM   1366  CA  LEU A  89      31.605   8.400  12.216  1.00  7.24           C
ATOM   1367  C   LEU A  89      30.883   8.592  10.884  1.00  6.90           C
ATOM   1368  O   LEU A  89      31.469   9.152   9.956  1.00  7.61           O
ATOM   1369  CB  LEU A  89      32.445   7.109  12.180  1.00  7.42           C
ATOM   1370  CG  LEU A  89      33.321   6.867  13.415  1.00  7.79           C
ATOM   1371  CD1 LEU A  89      34.234   5.652  13.221  1.00  9.09           C
ATOM   1372  CD2 LEU A  89      34.154   8.089  13.819  1.00  7.80           C
ATOM   1373  H   LEU A  89      30.315   7.671  13.526  1.00  7.46           H
ATOM   1374  HA  LEU A  89      32.212   9.152  12.305  1.00  8.72           H
ATOM   1375  HB2 LEU A  89      31.841   6.358  12.085  1.00  8.95           H
ATOM   1376  HB3 LEU A  89      33.030   7.162  11.414  1.00  8.95           H
ATOM   1377  HG  LEU A  89      32.738   6.664  14.165  1.00  9.39           H
ATOM   1378 HD11 LEU A  89      34.753   5.521  14.030  1.00 10.94           H
ATOM   1379 HD12 LEU A  89      33.692   4.868  13.043  1.00 10.94           H
ATOM   1380 HD13 LEU A  89      34.831   5.817  12.476  1.00 10.94           H
ATOM   1381 HD21 LEU A  89      34.668   7.849  14.606  1.00  9.39           H
ATOM   1382 HD22 LEU A  89      34.750   8.319  13.089  1.00  9.39           H
ATOM   1383 HD23 LEU A  89      33.567   8.832  14.021  1.00  9.39           H
ATOM   1384  N   LEU A  90      29.603   8.182  10.769  1.00  6.76           N
ATOM   1385  CA  LEU A  90      28.848   8.444   9.540  1.00  7.25           C
ATOM   1386  C   LEU A  90      28.774   9.945   9.238  1.00  7.84           C
ATOM   1387  O   LEU A  90      28.863  10.359   8.074  1.00  8.62           O
ATOM   1388  CB  LEU A  90      27.444   7.816   9.596  1.00  7.20           C
ATOM   1389  CG  LEU A  90      27.351   6.286   9.695  1.00  7.37           C
ATOM   1390  CD1 LEU A  90      25.914   5.856   9.972  1.00  8.28           C
ATOM   1391  CD2 LEU A  90      27.880   5.654   8.409  1.00 10.02           C
ATOM   1392  H   LEU A  90      29.152   7.775  11.375  1.00  8.16           H
ATOM   1393  HA  LEU A  90      29.316   8.032   8.800  1.00  8.75           H
ATOM   1394  HB2 LEU A  90      26.962   8.197  10.351  1.00  8.68           H
ATOM   1395  HB3 LEU A  90      26.988   8.074   8.780  1.00  8.68           H
ATOM   1396  HG  LEU A  90      27.901   5.982  10.434  1.00  8.88           H
ATOM   1397 HD11 LEU A  90      25.889   4.891  10.029  1.00  9.98           H
ATOM   1398 HD12 LEU A  90      25.618   6.252  10.808  1.00  9.98           H
ATOM   1399 HD13 LEU A  90      25.354   6.168   9.244  1.00  9.98           H
ATOM   1400 HD21 LEU A  90      27.802   4.693   8.486  1.00 12.07           H
ATOM   1401 HD22 LEU A  90      27.344   5.973   7.668  1.00 12.07           H
ATOM   1402 HD23 LEU A  90      28.807   5.904   8.276  1.00 12.07           H
ATOM   1403  N   THR A  91      28.608  10.782  10.267  1.00  6.82           N
ATOM   1404  CA  THR A  91      28.569  12.228  10.040  1.00  8.08           C
ATOM   1405  C   THR A  91      29.907  12.741   9.508  1.00  7.37           C
ATOM   1406  O   THR A  91      29.941  13.637   8.649  1.00  8.56           O
ATOM   1407  CB  THR A  91      28.195  12.988  11.323  0.79  6.65           C
ATOM   1408  OG1 THR A  91      29.145  12.688  12.361  0.64  8.11           O
ATOM   1409  CG2 THR A  91      26.770  12.689  11.774  0.92  6.79           C
ATOM   1410  H   THR A  91      28.517  10.551  11.089  1.00  8.22           H
ATOM   1411  HA  THR A  91      27.896  12.422   9.371  1.00  9.74           H
ATOM   1412  HB  THR A  91      28.239  13.937  11.127  1.00  8.02           H
ATOM   1413  HG1 THR A  91      28.749  12.425  13.053  0.88  9.77           H
ATOM   1414 HG21 THR A  91      26.602  13.237  12.557  0.00  8.19           H
ATOM   1415 HG22 THR A  91      26.157  12.973  11.076  0.36  8.19           H
ATOM   1416 HG23 THR A  91      26.619  11.765  11.990  1.00  8.19           H
ATOM   1417  N   GLN A  92      31.022  12.180   9.989  1.00  7.25           N
ATOM   1418  CA  GLN A  92      32.344  12.651   9.557  1.00  7.48           C
ATOM   1419  C   GLN A  92      32.575  12.432   8.074  1.00  7.82           C
ATOM   1420  O   GLN A  92      33.297  13.224   7.439  1.00 10.66           O
ATOM   1421  CB  GLN A  92      33.476  12.004  10.360  1.00  7.19           C
ATOM   1422  CG  GLN A  92      33.485  12.364  11.842  1.00  6.60           C
ATOM   1423  CD  GLN A  92      34.815  12.059  12.537  1.00  7.21           C
ATOM   1424  OE1 GLN A  92      35.840  11.775  11.891  1.00  8.83           O
ATOM   1425  NE2 GLN A  92      34.801  12.120  13.865  1.00  9.06           N
ATOM   1426  H   GLN A  92      31.045  11.533  10.561  1.00  8.74           H
ATOM   1427  HA  GLN A  92      32.392  13.605   9.711  1.00  9.01           H
ATOM   1428  HB2 GLN A  92      33.410  11.038  10.287  1.00  8.66           H
ATOM   1429  HB3 GLN A  92      34.323  12.290   9.979  1.00  8.66           H
ATOM   1430  HG2 GLN A  92      33.320  13.315  11.938  1.00  7.96           H
ATOM   1431  HG3 GLN A  92      32.792  11.856  12.296  1.00  7.96           H
ATOM   1432 HE21 GLN A  92      34.067  12.287  14.285  1.00 10.91           H
ATOM   1433 HE22 GLN A  92      35.525  11.984  14.308  1.00 10.91           H
ATOM   1434  N   ILE A  93      32.041  11.342   7.501  1.00  8.87           N
ATOM   1435  CA  ILE A  93      32.226  11.056   6.076  1.00  8.88           C
ATOM   1436  C   ILE A  93      31.134  11.687   5.216  1.00 11.60           C
ATOM   1437  O   ILE A  93      31.127  11.491   3.993  1.00 11.43           O
ATOM   1438  CB  ILE A  93      32.409   9.534   5.809  1.00 10.34           C
ATOM   1439  CG1 ILE A  93      31.101   8.747   6.037  1.00  9.90           C
ATOM   1440  CG2 ILE A  93      33.577   8.975   6.657  1.00 10.83           C
ATOM   1441  CD1 ILE A  93      31.241   7.236   5.757  1.00 12.23           C
ATOM   1442  H   ILE A  93      31.578  10.747   7.917  1.00 10.68           H
ATOM   1443  HA  ILE A  93      33.057  11.470   5.799  1.00 10.69           H
ATOM   1444  HB  ILE A  93      32.650   9.429   4.874  1.00 12.45           H
ATOM   1445 HG12 ILE A  93      30.832   8.850   6.963  1.00 11.92           H
ATOM   1446 HG13 ILE A  93      30.411   9.093   5.450  1.00 11.92           H
ATOM   1447 HG21 ILE A  93      33.673   8.028   6.484  1.00 13.03           H
ATOM   1448 HG22 ILE A  93      34.394   9.429   6.396  1.00 13.03           H
ATOM   1449 HG23 ILE A  93      33.394   9.124   7.597  1.00 13.03           H
ATOM   1450 HD11 ILE A  93      30.384   6.810   5.916  1.00 14.71           H
ATOM   1451 HD12 ILE A  93      31.508   7.103   4.835  1.00 14.71           H
ATOM   1452 HD13 ILE A  93      31.903   6.853   6.353  1.00 14.71           H
ATOM   1453  N   GLY A  94      30.214  12.432   5.813  1.00 10.07           N
ATOM   1454  CA  GLY A  94      29.217  13.147   5.038  1.00 10.61           C
ATOM   1455  C   GLY A  94      27.991  12.349   4.650  1.00 10.48           C
ATOM   1456  O   GLY A  94      27.293  12.722   3.695  1.00 12.24           O
ATOM   1457  H   GLY A  94      30.136  12.543   6.664  1.00 12.12           H
ATOM   1458  HA2 GLY A  94      28.927  13.927   5.539  1.00 12.77           H
ATOM   1459  HA3 GLY A  94      29.631  13.453   4.217  1.00 12.77           H
ATOM   1460  N   CYS A  95      27.666  11.294   5.386  1.00  9.40           N
ATOM   1461  CA  CYS A  95      26.563  10.412   5.021  1.00 11.47           C
ATOM   1462  C   CYS A  95      25.197  11.010   5.397  1.00 10.30           C
ATOM   1463  O   CYS A  95      25.001  11.512   6.510  1.00 12.37           O
ATOM   1464  CB  CYS A  95      26.784   9.060   5.701  1.00 12.96           C
ATOM   1465  SG  CYS A  95      25.764   7.695   5.165  0.59 10.30           S
ATOM   1466  H   CYS A  95      28.071  11.057   6.107  1.00 11.32           H
ATOM   1467  HA  CYS A  95      26.576  10.281   4.062  1.00 13.80           H
ATOM   1468  HB2 CYS A  95      27.694   8.775   5.522  1.00 15.59           H
ATOM   1469  HB3 CYS A  95      26.662   9.165   6.658  1.00 15.59           H
ATOM   1470  HG  CYS A  95      24.713   7.780   5.738  1.00 12.39           H
ATOM   1471  N   THR A  96      24.244  10.946   4.458  1.00 10.54           N
ATOM   1472  CA  THR A  96      22.857  11.346   4.688  1.00 10.86           C
ATOM   1473  C   THR A  96      21.899  10.266   4.178  1.00  8.34           C
ATOM   1474  O   THR A  96      22.245   9.437   3.344  1.00 10.91           O
ATOM   1475  CB  THR A  96      22.510  12.684   3.996  1.00 11.16           C
ATOM   1476  OG1 THR A  96      22.670  12.570   2.575  1.00 13.80           O
ATOM   1477  CG2 THR A  96      23.402  13.816   4.507  1.00 12.71           C
ATOM   1478  H   THR A  96      24.386  10.671   3.653  1.00 12.69           H
ATOM   1479  HA  THR A  96      22.712  11.459   5.639  1.00 13.07           H
ATOM   1480  HB  THR A  96      21.587  12.918   4.198  1.00 13.43           H
ATOM   1481  HG1 THR A  96      22.230  11.915   2.279  1.00 16.60           H
ATOM   1482 HG21 THR A  96      23.170  14.640   4.049  1.00 15.29           H
ATOM   1483 HG22 THR A  96      23.266  13.940   5.458  1.00 15.29           H
ATOM   1484 HG23 THR A  96      24.333  13.609   4.339  1.00 15.29           H
ATOM   1485  N   LEU A  97      20.675  10.289   4.706  1.00  9.42           N
ATOM   1486  CA  LEU A  97      19.566   9.496   4.183  1.00  9.12           C
ATOM   1487  C   LEU A  97      18.768  10.323   3.178  1.00 11.83           C
ATOM   1488  O   LEU A  97      18.540  11.511   3.391  1.00 13.10           O
ATOM   1489  CB  LEU A  97      18.637   9.080   5.328  1.00  9.19           C
ATOM   1490  CG  LEU A  97      19.205   8.047   6.287  1.00 10.43           C
ATOM   1491  CD1 LEU A  97      18.410   8.012   7.570  1.00 11.07           C
ATOM   1492  CD2 LEU A  97      19.207   6.676   5.630  1.00 12.57           C
ATOM   1493  H   LEU A  97      20.453  10.772   5.379  1.00 11.34           H
ATOM   1494  HA  LEU A  97      19.899   8.697   3.744  1.00 10.99           H
ATOM   1495  HB2 LEU A  97      18.420   9.864   5.854  1.00 11.07           H
ATOM   1496  HB3 LEU A  97      17.825   8.708   4.948  1.00 11.07           H
ATOM   1497  HG  LEU A  97      20.122   8.277   6.505  1.00 12.55           H
ATOM   1498 HD11 LEU A  97      18.798   7.333   8.146  1.00 13.32           H
ATOM   1499 HD12 LEU A  97      18.457   8.878   8.002  1.00 13.32           H
ATOM   1500 HD13 LEU A  97      17.488   7.786   7.367  1.00 13.32           H
ATOM   1501 HD21 LEU A  97      19.589   6.034   6.248  1.00 15.12           H
ATOM   1502 HD22 LEU A  97      18.298   6.418   5.408  1.00 15.12           H
ATOM   1503 HD23 LEU A  97      19.746   6.714   4.825  1.00 15.12           H
ATOM   1504  N   ASN A  98      18.331   9.685   2.084  1.00 10.56           N
ATOM   1505  CA  ASN A  98      17.703  10.403   0.977  1.00 11.66           C
ATOM   1506  C   ASN A  98      16.544   9.596   0.414  1.00 11.42           C
ATOM   1507  O   ASN A  98      16.705   8.405   0.165  1.00 12.85           O
ATOM   1508  CB  ASN A  98      18.748  10.673  -0.114  1.00 18.10           C
ATOM   1509  CG  ASN A  98      19.847  11.587   0.359  1.00 16.82           C
ATOM   1510  OD1 ASN A  98      20.845  11.136   0.927  1.00 16.33           O
ATOM   1511  ND2 ASN A  98      19.658  12.874   0.153  1.00 16.84           N
ATOM   1512  H   ASN A  98      18.395   8.839   1.957  1.00 12.71           H
ATOM   1513  HA  ASN A  98      17.354  11.253   1.289  1.00 14.04           H
ATOM   1514  HB2 ASN A  98      19.151   9.830  -0.366  1.00 21.76           H
ATOM   1515  HB3 ASN A  98      18.335  11.101  -0.873  1.00 21.76           H
ATOM   1516 HD21 ASN A  98      20.240  13.450   0.417  1.00 20.24           H
ATOM   1517 HD22 ASN A  98      18.953  13.138  -0.264  1.00 20.24           H
ATOM   1518  N   PHE A  99      15.407  10.262   0.204  1.00 13.35           N
ATOM   1519  CA  PHE A  99      14.236   9.662  -0.448  1.00 12.56           C
ATOM   1520  C   PHE A  99      13.291  10.758  -0.937  1.00 15.20           C
ATOM   1521  O   PHE A  99      13.538  11.952  -0.741  1.00 18.57           O
ATOM   1522  CB  PHE A  99      13.514   8.615   0.441  1.00 14.56           C
ATOM   1523  CG  PHE A  99      12.994   9.142   1.757  1.00 12.59           C
ATOM   1524  CD1 PHE A  99      13.808   9.171   2.879  1.00 15.76           C
ATOM   1525  CD2 PHE A  99      11.676   9.579   1.884  1.00 18.57           C
ATOM   1526  CE1 PHE A  99      13.323   9.637   4.100  1.00 19.18           C
ATOM   1527  CE2 PHE A  99      11.185  10.045   3.103  1.00 21.03           C
ATOM   1528  CZ  PHE A  99      12.015  10.071   4.212  1.00 18.31           C
ATOM   1529  OXT PHE A  99      12.272  10.474  -1.572  1.00 17.19           O1-
ATOM   1530  H   PHE A  99      15.290  11.084   0.420  1.00 16.07           H
ATOM   1531  HA  PHE A  99      14.542   9.193  -1.238  1.00 15.11           H
ATOM   1532  HB2 PHE A  99      12.748   8.281  -0.049  1.00 17.51           H
ATOM   1533  HB3 PHE A  99      14.121   7.885   0.636  1.00 17.51           H
ATOM   1534  HD1 PHE A  99      14.685   8.872   2.818  1.00 18.95           H
ATOM   1535  HD2 PHE A  99      11.113   9.565   1.142  1.00 22.33           H
ATOM   1536  HE1 PHE A  99      13.876   9.651   4.849  1.00 23.05           H
ATOM   1537  HE2 PHE A  99      10.308  10.344   3.176  1.00 25.27           H
ATOM   1538  HZ  PHE A  99      11.695  10.387   5.028  1.00 22.01           H
TER
ATOM   1539  N   PRO B   1      13.076  13.947   1.067  1.00 20.37           N1+
ATOM   1540  CA  PRO B   1      13.930  14.721   1.975  1.00 23.14           C
ATOM   1541  C   PRO B   1      15.364  14.225   1.992  1.00 15.19           C
ATOM   1542  O   PRO B   1      15.598  13.077   1.611  1.00 16.58           O
ATOM   1543  CB  PRO B   1      13.307  14.463   3.354  1.00 23.59           C
ATOM   1544  CG  PRO B   1      12.246  13.424   3.150  1.00 27.39           C
ATOM   1545  CD  PRO B   1      11.839  13.511   1.727  1.00 30.27           C
ATOM   1546  H2  PRO B   1      13.552  13.173   0.756  1.00 24.49           H
ATOM   1547  H3  PRO B   1      12.857  14.509   0.322  1.00 24.49           H
ATOM   1548  HA  PRO B   1      13.900  15.669   1.772  1.00 27.80           H
ATOM   1549  HB2 PRO B   1      13.995  14.110   3.942  1.00 28.34           H
ATOM   1550  HB3 PRO B   1      12.938  15.283   3.717  1.00 28.34           H
ATOM   1551  HG2 PRO B   1      12.611  12.547   3.342  1.00 32.90           H
ATOM   1552  HG3 PRO B   1      11.491  13.614   3.730  1.00 32.90           H
ATOM   1553  HD2 PRO B   1      11.559  12.643   1.395  1.00 36.36           H
ATOM   1554  HD3 PRO B   1      11.144  14.178   1.616  1.00 36.36           H
ATOM   1555  N   GLN B   2      16.305  15.075   2.412  1.00 16.61           N
ATOM   1556  CA  GLN B   2      17.640  14.645   2.811  1.00 13.85           C
ATOM   1557  C   GLN B   2      17.747  14.839   4.319  1.00 15.75           C
ATOM   1558  O   GLN B   2      17.420  15.914   4.831  1.00 17.09           O
ATOM   1559  CB  GLN B   2      18.727  15.455   2.093  1.00 18.10           C
ATOM   1560  CG  GLN B   2      20.147  15.057   2.475  1.00 18.47           C
ATOM   1561  CD  GLN B   2      21.190  15.696   1.582  1.00 19.58           C
ATOM   1562  OE1 GLN B   2      21.485  15.197   0.496  1.00 22.11           O
ATOM   1563  NE2 GLN B   2      21.758  16.807   2.039  1.00 21.73           N
ATOM   1564  H   GLN B   2      16.190  15.925   2.480  1.00 19.98           H
ATOM   1565  HA  GLN B   2      17.759  13.706   2.602  1.00 16.66           H
ATOM   1566  HB2 GLN B   2      18.632  15.335   1.135  1.00 21.76           H
ATOM   1567  HB3 GLN B   2      18.615  16.391   2.320  1.00 21.76           H
ATOM   1568  HG2 GLN B   2      20.321  15.339   3.386  1.00 22.21           H
ATOM   1569  HG3 GLN B   2      20.227  14.093   2.401  1.00 22.21           H
ATOM   1570 HE21 GLN B   2      21.530  17.123   2.806  1.00 26.12           H
ATOM   1571 HE22 GLN B   2      22.353  17.208   1.568  1.00 26.12           H
ATOM   1572  N   ILE B   3      18.170  13.795   5.031  1.00 13.49           N
ATOM   1573  CA  ILE B   3      18.232  13.805   6.493  1.00 13.15           C
ATOM   1574  C   ILE B   3      19.676  13.564   6.934  1.00 11.58           C
ATOM   1575  O   ILE B   3      20.270  12.528   6.605  1.00 11.60           O
ATOM   1576  CB  ILE B   3      17.283  12.751   7.079  1.00 12.40           C
ATOM   1577  CG1 ILE B   3      15.847  13.104   6.691  1.00 15.21           C
ATOM   1578  CG2 ILE B   3      17.364  12.671   8.600  1.00 14.38           C
ATOM   1579  CD1 ILE B   3      14.851  11.997   6.920  1.00 14.84           C
ATOM   1580  H   ILE B   3      18.410  13.043   4.688  1.00 16.23           H
ATOM   1581  HA  ILE B   3      17.948  14.671   6.823  1.00 15.82           H
ATOM   1582  HB  ILE B   3      17.497  11.883   6.701  1.00 14.92           H
ATOM   1583 HG12 ILE B   3      15.561  13.865   7.219  1.00 18.30           H
ATOM   1584 HG13 ILE B   3      15.817  13.329   5.747  1.00 18.30           H
ATOM   1585 HG21 ILE B   3      16.731  11.996   8.898  1.00 17.29           H
ATOM   1586 HG22 ILE B   3      18.259  12.412   8.866  1.00 17.29           H
ATOM   1587 HG23 ILE B   3      17.129  13.529   8.982  1.00 17.29           H
ATOM   1588 HD11 ILE B   3      13.976  12.293   6.628  1.00 17.85           H
ATOM   1589 HD12 ILE B   3      15.132  11.231   6.395  1.00 17.85           H
ATOM   1590 HD13 ILE B   3      14.828  11.762   7.859  1.00 17.85           H
ATOM   1591  N   THR B   4      20.239  14.512   7.695  1.00 13.53           N
ATOM   1592  CA  THR B   4      21.581  14.366   8.256  1.00 14.37           C
ATOM   1593  C   THR B   4      21.545  13.516   9.529  1.00 12.66           C
ATOM   1594  O   THR B   4      20.493  13.131  10.021  1.00 11.36           O
ATOM   1595  CB  THR B   4      22.232  15.728   8.538  1.00 15.89           C
ATOM   1596  OG1 THR B   4      21.551  16.384   9.608  1.00 17.40           O
ATOM   1597  CG2 THR B   4      22.245  16.602   7.256  1.00 17.20           C
ATOM   1598  H   THR B   4      19.846  15.244   7.910  1.00 16.28           H
ATOM   1599  HA  THR B   4      22.144  13.922   7.607  1.00 17.28           H
ATOM   1600  HB  THR B   4      23.154  15.611   8.824  1.00 19.10           H
ATOM   1601  HG1 THR B   4      22.110  16.647  10.177  1.00 20.92           H
ATOM   1602 HG21 THR B   4      22.621  17.479   7.438  1.00 20.68           H
ATOM   1603 HG22 THR B   4      22.794  16.168   6.586  1.00 20.68           H
ATOM   1604 HG23 THR B   4      21.350  16.712   6.890  1.00 20.68           H
ATOM   1605  N   LEU B   5      22.725  13.229  10.075  1.00 10.06           N
ATOM   1606  CA  LEU B   5      22.867  12.250  11.152  1.00  8.77           C
ATOM   1607  C   LEU B   5      23.501  12.834  12.417  1.00  7.53           C
ATOM   1608  O   LEU B   5      23.966  12.089  13.294  1.00  7.74           O
ATOM   1609  CB  LEU B   5      23.607  11.017  10.628  1.00  8.86           C
ATOM   1610  CG  LEU B   5      22.917  10.271   9.475  1.00  8.88           C
ATOM   1611  CD1 LEU B   5      23.821   9.193   8.896  1.00 10.08           C
ATOM   1612  CD2 LEU B   5      21.628   9.649   9.930  1.00  9.07           C
ATOM   1613  H   LEU B   5      23.466  13.592   9.830  1.00 12.12           H
ATOM   1614  HA  LEU B   5      21.979  11.956  11.414  1.00 10.57           H
ATOM   1615  HB2 LEU B   5      24.486  11.285  10.321  1.00 10.67           H
ATOM   1616  HB3 LEU B   5      23.691  10.389  11.358  1.00 10.67           H
ATOM   1617  HG  LEU B   5      22.711  10.902   8.767  1.00 10.70           H
ATOM   1618 HD11 LEU B   5      23.349   8.764   8.166  1.00 12.13           H
ATOM   1619 HD12 LEU B   5      24.637   9.600   8.568  1.00 12.13           H
ATOM   1620 HD13 LEU B   5      24.026   8.543   9.586  1.00 12.13           H
ATOM   1621 HD21 LEU B   5      21.228   9.189   9.176  1.00 10.92           H
ATOM   1622 HD22 LEU B   5      21.801   9.026  10.652  1.00 10.92           H
ATOM   1623 HD23 LEU B   5      21.031  10.355  10.229  1.00 10.92           H
ATOM   1624  N   TRP B   6      23.464  14.168  12.553  1.00  8.79           N
ATOM   1625  CA  TRP B   6      23.940  14.834  13.768  1.00  8.77           C
ATOM   1626  C   TRP B   6      23.178  14.362  15.006  1.00  8.60           C
ATOM   1627  O   TRP B   6      23.766  14.222  16.085  1.00  9.16           O
ATOM   1628  CB  TRP B   6      23.770  16.355  13.647  1.00  8.97           C
ATOM   1629  CG  TRP B   6      24.547  17.063  12.578  1.00  9.61           C
ATOM   1630  CD1 TRP B   6      24.040  17.718  11.481  1.00 11.92           C
ATOM   1631  CD2 TRP B   6      25.961  17.264  12.541  1.00 10.07           C
ATOM   1632  NE1 TRP B   6      25.057  18.300  10.764  1.00 12.89           N
ATOM   1633  CE2 TRP B   6      26.246  18.038  11.393  1.00 11.67           C
ATOM   1634  CE3 TRP B   6      27.019  16.863  13.370  1.00 11.23           C
ATOM   1635  CZ2 TRP B   6      27.547  18.412  11.053  1.00 13.13           C
ATOM   1636  CZ3 TRP B   6      28.306  17.241  13.038  1.00 12.24           C
ATOM   1637  CH2 TRP B   6      28.560  18.018  11.894  1.00 12.52           C
ATOM   1638  H   TRP B   6      23.180  14.712  11.946  1.00 10.59           H
ATOM   1639  HA  TRP B   6      24.885  14.643  13.895  1.00 10.56           H
ATOM   1640  HB2 TRP B   6      22.833  16.531  13.465  1.00 10.80           H
ATOM   1641  HB3 TRP B   6      24.011  16.751  14.496  1.00 10.80           H
ATOM   1642  HD1 TRP B   6      23.140  17.766  11.255  1.00 14.35           H
ATOM   1643  HE1 TRP B   6      24.971  18.748  10.036  1.00 15.50           H
ATOM   1644  HE3 TRP B   6      26.855  16.365  14.142  1.00 13.51           H
ATOM   1645  HZ2 TRP B   6      27.726  18.910  10.291  1.00 15.79           H
ATOM   1646  HZ3 TRP B   6      29.009  16.974  13.585  1.00 14.73           H
ATOM   1647  HH2 TRP B   6      29.441  18.230  11.682  1.00 15.07           H
ATOM   1648  N   LYS B   7      21.869  14.151  14.876  1.00  8.23           N
ATOM   1649  CA  LYS B   7      20.979  13.644  15.920  1.00  8.95           C
ATOM   1650  C   LYS B   7      20.286  12.382  15.395  1.00  7.91           C
ATOM   1651  O   LYS B   7      20.371  12.074  14.188  1.00  8.69           O
ATOM   1652  CB  LYS B   7      19.955  14.726  16.331  1.00 12.36           C
ATOM   1653  CG  LYS B   7      20.596  16.069  16.755  1.00 13.20           C
ATOM   1654  CD  LYS B   7      21.322  15.914  18.107  1.00 13.13           C
ATOM   1655  CE  LYS B   7      21.923  17.212  18.669  1.00 16.35           C
ATOM   1656  NZ  LYS B   7      20.884  18.124  19.189  1.00 19.01           N1+
ATOM   1657  H   LYS B   7      21.444  14.321  14.146  1.00  9.91           H
ATOM   1658  HA  LYS B   7      21.507  13.409  16.703  1.00 10.78           H
ATOM   1659  HB2 LYS B   7      19.355  14.895  15.588  1.00 14.87           H
ATOM   1660  HB3 LYS B   7      19.454  14.395  17.090  1.00 14.87           H
ATOM   1661  HG2 LYS B   7      21.253  16.333  16.089  1.00 15.88           H
ATOM   1662  HG3 LYS B   7      19.911  16.752  16.831  1.00 15.88           H
ATOM   1663  HD2 LYS B   7      20.681  15.596  18.760  1.00 15.80           H
ATOM   1664  HD3 LYS B   7      22.042  15.271  18.009  1.00 15.80           H
ATOM   1665  HE2 LYS B   7      22.508  16.990  19.411  1.00 19.66           H
ATOM   1666  HE3 LYS B   7      22.423  17.679  17.980  1.00 19.66           H
ATOM   1667  HZ1 LYS B   7      21.265  18.850  19.520  1.00 22.85           H
ATOM   1668  HZ2 LYS B   7      20.331  18.364  18.536  1.00 22.85           H
ATOM   1669  HZ3 LYS B   7      20.420  17.716  19.830  1.00 22.85           H
ATOM   1670  N   ARG B   8      19.602  11.618  16.288  1.00  8.61           N
ATOM   1671  CA  ARG B   8      18.895  10.420  15.775  1.00  8.60           C
ATOM   1672  C   ARG B   8      17.912  10.868  14.667  1.00  9.40           C
ATOM   1673  O   ARG B   8      17.143  11.835  14.828  1.00  8.99           O
ATOM   1674  CB  ARG B   8      18.074   9.775  16.896  1.00  9.67           C
ATOM   1675  CG  ARG B   8      18.957   9.178  18.002  1.00  9.23           C
ATOM   1676  CD  ARG B   8      18.167   8.312  19.005  1.00 10.80           C
ATOM   1677  NE  ARG B   8      19.120   7.717  20.000  1.00 14.31           N
ATOM   1678  CZ  ARG B   8      18.718   6.694  20.860  1.00 12.77           C
ATOM   1679  NH1 ARG B   8      17.375   6.419  21.040  1.00 14.55           N
ATOM   1680  NH2 ARG B   8      19.676   6.046  21.595  1.00 16.00           N1+
ATOM   1681  H   ARG B   8      19.463  11.853  17.274  1.00 10.37           H
ATOM   1682  HA  ARG B   8      19.672   9.706  15.383  1.00 10.36           H
ATOM   1683  HB2 ARG B   8      17.344  10.492  17.316  1.00 11.65           H
ATOM   1684  HB3 ARG B   8      17.466   8.950  16.454  1.00 11.65           H
ATOM   1685  HG2 ARG B   8      19.762   8.559  17.535  1.00 11.12           H
ATOM   1686  HG3 ARG B   8      19.483   9.994  18.545  1.00 11.12           H
ATOM   1687  HD2 ARG B   8      17.428   8.938  19.560  1.00 13.00           H
ATOM   1688  HD3 ARG B   8      17.623   7.516  18.451  1.00 13.00           H
ATOM   1689  HE  ARG B   8      20.143   7.710  19.703  1.00 17.21           H
ATOM   1690 HH11 ARG B   8      16.651   6.831  20.454  1.00 17.50           H
ATOM   1691 HH12 ARG B   8      17.064   5.709  21.704  1.00 17.50           H
ATOM   1692 HH21 ARG B   8      20.701   6.320  21.520  1.00 19.24           H
ATOM   1693 HH22 ARG B   8      19.438   5.393  22.336  1.00 19.24           H
ATOM   1694  N   PRO B   9      17.864  10.139  13.505  1.00  8.32           N
ATOM   1695  CA  PRO B   9      16.936  10.479  12.397  1.00  9.50           C
ATOM   1696  C   PRO B   9      15.501  10.018  12.654  1.00  7.68           C
ATOM   1697  O   PRO B   9      15.018   8.994  12.146  1.00  8.86           O
ATOM   1698  CB  PRO B   9      17.563   9.762  11.198  1.00  9.45           C
ATOM   1699  CG  PRO B   9      18.302   8.603  11.771  1.00  8.50           C
ATOM   1700  CD  PRO B   9      18.821   9.085  13.121  1.00  8.55           C
ATOM   1701  HA  PRO B   9      16.945  11.437  12.231  1.00 11.44           H
ATOM   1702  HB2 PRO B   9      16.870   9.462  10.592  1.00 11.38           H
ATOM   1703  HB3 PRO B   9      18.179  10.360  10.744  1.00 11.38           H
ATOM   1704  HG2 PRO B   9      17.698   7.852  11.887  1.00 10.24           H
ATOM   1705  HG3 PRO B   9      19.042   8.358  11.191  1.00 10.24           H
ATOM   1706  HD2 PRO B   9      18.806   8.371  13.774  1.00 10.30           H
ATOM   1707  HD3 PRO B   9      19.708   9.464  13.024  1.00 10.30           H
ATOM   1708  N   LEU B  10      14.802  10.783  13.494  1.00  9.19           N
ATOM   1709  CA  LEU B  10      13.413  10.522  13.851  1.00  9.16           C
ATOM   1710  C   LEU B  10      12.476  11.295  12.932  1.00  9.62           C
ATOM   1711  O   LEU B  10      12.653  12.506  12.726  1.00 11.21           O
ATOM   1712  CB  LEU B  10      13.167  10.971  15.290  1.00 13.02           C
ATOM   1713  CG  LEU B  10      14.009  10.277  16.353  1.00 14.40           C
ATOM   1714  CD1 LEU B  10      13.946  11.007  17.703  1.00 21.62           C
ATOM   1715  CD2 LEU B  10      13.586   8.846  16.521  1.00 18.22           C
ATOM   1716  H   LEU B  10      15.117  11.478  13.894  1.00 11.06           H
ATOM   1717  HA  LEU B  10      13.218   9.574  13.786  1.00 11.03           H
ATOM   1718  HB2 LEU B  10      13.342  11.926  15.345  1.00 15.67           H
ATOM   1719  HB3 LEU B  10      12.238  10.797  15.503  1.00 15.67           H
ATOM   1720  HG  LEU B  10      14.934  10.283  16.058  1.00 17.32           H
ATOM   1721 HD11 LEU B  10      14.539  10.559  18.327  1.00 25.98           H
ATOM   1722 HD12 LEU B  10      14.232  11.918  17.578  1.00 25.98           H
ATOM   1723 HD13 LEU B  10      13.038  11.007  18.041  1.00 25.98           H
ATOM   1724 HD21 LEU B  10      14.145   8.438  17.199  1.00 21.90           H
ATOM   1725 HD22 LEU B  10      12.656   8.823  16.795  1.00 21.90           H
ATOM   1726 HD23 LEU B  10      13.697   8.388  15.674  1.00 21.90           H
ATOM   1727  N   VAL B  11      11.458  10.597  12.415  1.00  8.60           N
ATOM   1728  CA  VAL B  11      10.437  11.189  11.551  1.00  8.34           C
ATOM   1729  C   VAL B  11       9.043  10.761  12.019  1.00  8.28           C
ATOM   1730  O   VAL B  11       8.886   9.823  12.805  1.00  8.49           O
ATOM   1731  CB  VAL B  11      10.635  10.817  10.068  1.00  9.63           C
ATOM   1732  CG1 VAL B  11      12.011  11.270   9.568  1.00 11.51           C
ATOM   1733  CG2 VAL B  11      10.376   9.320   9.821  1.00 11.78           C
ATOM   1734  H   VAL B  11      11.340   9.753  12.548  1.00 10.36           H
ATOM   1735  HA  VAL B  11      10.478  12.156  11.626  1.00 10.04           H
ATOM   1736  HB  VAL B  11       9.968  11.314   9.577  1.00 11.60           H
ATOM   1737 HG11 VAL B  11      12.095  11.033   8.631  1.00 13.85           H
ATOM   1738 HG12 VAL B  11      12.070  12.235   9.669  1.00 13.85           H
ATOM   1739 HG13 VAL B  11      12.701  10.837  10.093  1.00 13.85           H
ATOM   1740 HG21 VAL B  11      10.502   9.144   8.876  1.00 14.18           H
ATOM   1741 HG22 VAL B  11      10.995   8.789  10.343  1.00 14.18           H
ATOM   1742 HG23 VAL B  11       9.462   9.110  10.066  1.00 14.18           H
ATOM   1743  N   THR B  12       8.010  11.428  11.483  1.00  7.75           N
ATOM   1744  CA  THR B  12       6.627  11.078  11.798  1.00  8.24           C
ATOM   1745  C   THR B  12       6.139   9.968  10.873  1.00  8.37           C
ATOM   1746  O   THR B  12       6.317  10.039   9.652  1.00  9.02           O
ATOM   1747  CB  THR B  12       5.743  12.317  11.649  1.00  9.61           C
ATOM   1748  OG1 THR B  12       6.223  13.341  12.533  1.00 11.85           O
ATOM   1749  CG2 THR B  12       4.302  11.993  11.990  1.00 12.49           C
ATOM   1750  H   THR B  12       8.083  12.084  10.928  1.00  9.34           H
ATOM   1751  HA  THR B  12       6.574  10.769  12.717  1.00  9.93           H
ATOM   1752  HB  THR B  12       5.784  12.629  10.731  1.00 11.57           H
ATOM   1753  HG1 THR B  12       7.023  13.529  12.361  1.00 14.26           H
ATOM   1754 HG21 THR B  12       3.757  12.789  11.893  1.00 15.03           H
ATOM   1755 HG22 THR B  12       3.963  11.310  11.391  1.00 15.03           H
ATOM   1756 HG23 THR B  12       4.235  11.675  12.904  1.00 15.03           H
ATOM   1757  N   ILE B  13       5.503   8.946  11.465  1.00  7.88           N
ATOM   1758  CA  ILE B  13       4.876   7.852  10.726  1.00  7.74           C
ATOM   1759  C   ILE B  13       3.404   7.767  11.125  1.00  8.42           C
ATOM   1760  O   ILE B  13       2.987   8.293  12.160  1.00  8.31           O
ATOM   1761  CB  ILE B  13       5.583   6.491  10.970  1.00  8.05           C
ATOM   1762  CG1 ILE B  13       5.377   5.982  12.413  1.00  8.25           C
ATOM   1763  CG2 ILE B  13       7.061   6.614  10.646  1.00  8.29           C
ATOM   1764  CD1 ILE B  13       5.779   4.521  12.615  1.00  8.85           C
ATOM   1765  H   ILE B  13       5.432   8.859  12.318  1.00  9.50           H
ATOM   1766  HA  ILE B  13       4.925   8.056   9.777  1.00  9.33           H
ATOM   1767  HB  ILE B  13       5.201   5.838  10.360  1.00  9.70           H
ATOM   1768 HG12 ILE B  13       5.927   6.512  13.013  1.00  9.94           H
ATOM   1769 HG13 ILE B  13       4.448   6.062  12.670  1.00  9.94           H
ATOM   1770 HG21 ILE B  13       7.488   5.755  10.781  1.00  9.99           H
ATOM   1771 HG22 ILE B  13       7.145   6.885   9.716  1.00  9.99           H
ATOM   1772 HG23 ILE B  13       7.464   7.283  11.221  1.00  9.99           H
ATOM   1773 HD11 ILE B  13       5.631   4.278  13.542  1.00 10.66           H
ATOM   1774 HD12 ILE B  13       5.228   3.973  12.033  1.00 10.66           H
ATOM   1775 HD13 ILE B  13       6.716   4.406  12.389  1.00 10.66           H
ATOM   1776  N   ARG B  14       2.614   7.083  10.292  1.00  8.34           N
ATOM   1777  CA  ARG B  14       1.205   6.787  10.566  1.00  7.92           C
ATOM   1778  C   ARG B  14       0.993   5.279  10.411  1.00  7.41           C
ATOM   1779  O   ARG B  14       1.332   4.713   9.359  1.00  9.58           O
ATOM   1780  CB  ARG B  14       0.297   7.575   9.587  1.00  9.49           C
ATOM   1781  CG  ARG B  14      -1.192   7.542   9.930  1.00 12.80           C
ATOM   1782  CD  ARG B  14      -2.112   8.327   8.917  1.00 23.80           C
ATOM   1783  NE  ARG B  14      -1.586   9.612   8.427  1.00 34.45           N
ATOM   1784  CZ  ARG B  14      -1.985  10.843   8.773  1.00 37.87           C
ATOM   1785  NH1 ARG B  14      -2.942  11.088   9.670  1.00 35.52           N
ATOM   1786  NH2 ARG B  14      -1.386  11.877   8.193  1.00 38.49           N1+
ATOM   1787  H   ARG B  14       2.881   6.767   9.534  1.00 10.04           H
ATOM   1788  HA  ARG B  14       0.981   7.043  11.474  1.00  9.55           H
ATOM   1789  HB2 ARG B  14       0.574   8.504   9.587  1.00 11.43           H
ATOM   1790  HB3 ARG B  14       0.401   7.203   8.696  1.00 11.43           H
ATOM   1791  HG2 ARG B  14      -1.474   6.613   9.918  1.00 15.40           H
ATOM   1792  HG3 ARG B  14      -1.321   7.913  10.817  1.00 15.40           H
ATOM   1793  HD2 ARG B  14      -2.200   7.772   8.127  1.00 28.60           H
ATOM   1794  HD3 ARG B  14      -2.992   8.469   9.303  1.00 28.60           H
ATOM   1795  HE  ARG B  14      -0.970   9.573   7.833  1.00 41.38           H
ATOM   1796 HH11 ARG B  14      -3.361  10.458  10.072  1.00 42.66           H
ATOM   1797 HH12 ARG B  14      -3.140  11.913   9.845  1.00 42.66           H
ATOM   1798 HH21 ARG B  14      -0.768  11.736   7.611  1.00 46.22           H
ATOM   1799 HH22 ARG B  14      -1.611  12.683   8.393  1.00 46.22           H
ATOM   1800  N   ILE B  15       0.433   4.625  11.441  1.00  7.72           N
ATOM   1801  CA  ILE B  15       0.264   3.164  11.445  1.00  8.83           C
ATOM   1802  C   ILE B  15      -0.829   2.792  12.444  1.00  8.87           C
ATOM   1803  O   ILE B  15      -0.850   3.304  13.568  1.00  9.61           O
ATOM   1804  CB  ILE B  15       1.606   2.439  11.750  1.00  9.33           C
ATOM   1805  CG1 ILE B  15       1.478   0.896  11.682  1.00  9.89           C
ATOM   1806  CG2 ILE B  15       2.206   2.920  13.093  1.00 11.80           C
ATOM   1807  CD1 ILE B  15       0.983   0.173  12.947  1.00 11.89           C
ATOM   1808  H   ILE B  15       0.139   5.002  12.157  1.00  9.30           H
ATOM   1809  HA  ILE B  15      -0.036   2.890  10.567  1.00 10.64           H
ATOM   1810  HB  ILE B  15       2.228   2.692  11.046  1.00 11.24           H
ATOM   1811 HG12 ILE B  15       0.844   0.685  10.978  1.00 11.91           H
ATOM   1812 HG13 ILE B  15       2.344   0.518  11.454  1.00 11.91           H
ATOM   1813 HG21 ILE B  15       3.021   2.425  13.272  1.00 14.20           H
ATOM   1814 HG22 ILE B  15       2.404   3.866  13.020  1.00 14.20           H
ATOM   1815 HG23 ILE B  15       1.562   2.766  13.800  1.00 14.20           H
ATOM   1816 HD11 ILE B  15       0.963  -0.780  12.769  1.00 14.31           H
ATOM   1817 HD12 ILE B  15       1.603   0.352  13.673  1.00 14.31           H
ATOM   1818 HD13 ILE B  15       0.097   0.479  13.189  1.00 14.31           H
ATOM   1819  N   GLY B  16      -1.758   1.923  12.042  1.00  9.09           N
ATOM   1820  CA  GLY B  16      -2.771   1.448  12.976  1.00  9.43           C
ATOM   1821  C   GLY B  16      -3.666   2.539  13.512  1.00 10.06           C
ATOM   1822  O   GLY B  16      -4.207   2.411  14.621  1.00 11.43           O
ATOM   1823  H   GLY B  16      -1.838   1.623  11.241  1.00 10.95           H
ATOM   1824  HA2 GLY B  16      -3.318   0.782  12.533  1.00 11.35           H
ATOM   1825  HA3 GLY B  16      -2.330   1.028  13.733  1.00 11.35           H
ATOM   1826  N   GLY B  17      -3.813   3.626  12.768  1.00  9.86           N
ATOM   1827  CA  GLY B  17      -4.629   4.733  13.215  1.00 12.40           C
ATOM   1828  C   GLY B  17      -3.954   5.680  14.183  1.00 12.13           C
ATOM   1829  O   GLY B  17      -4.658   6.486  14.815  1.00 14.64           O
ATOM   1830  H   GLY B  17      -3.468   3.741  11.988  1.00 11.88           H
ATOM   1831  HA2 GLY B  17      -4.962   5.225  12.447  1.00 14.92           H
ATOM   1832  HA3 GLY B  17      -5.388   4.360  13.690  1.00 14.92           H
ATOM   1833  N   GLN B  18      -2.636   5.576  14.370  1.00  9.42           N
ATOM   1834  CA  GLN B  18      -1.883   6.451  15.267  1.00 10.32           C
ATOM   1835  C   GLN B  18      -0.736   7.148  14.529  1.00 10.61           C
ATOM   1836  O   GLN B  18      -0.123   6.564  13.624  1.00 10.59           O
ATOM   1837  CB  GLN B  18      -1.265   5.642  16.411  1.00 11.98           C
ATOM   1838  CG  GLN B  18      -2.267   5.030  17.382  1.00 15.47           C
ATOM   1839  CD  GLN B  18      -1.601   4.385  18.586  1.00 17.64           C
ATOM   1840  OE1 GLN B  18      -0.812   3.448  18.443  1.00 16.41           O
ATOM   1841  NE2 GLN B  18      -1.901   4.895  19.779  1.00 23.87           N
ATOM   1842  H   GLN B  18      -2.152   4.973  13.995  1.00 11.34           H
ATOM   1843  HA  GLN B  18      -2.474   7.124  15.635  1.00 12.43           H
ATOM   1844  HB2 GLN B  18      -0.744   4.916  16.030  1.00 14.41           H
ATOM   1845  HB3 GLN B  18      -0.686   6.227  16.922  1.00 14.41           H
ATOM   1846  HG2 GLN B  18      -2.865   5.722  17.701  1.00 18.61           H
ATOM   1847  HG3 GLN B  18      -2.769   4.339  16.921  1.00 18.61           H
ATOM   1848 HE21 GLN B  18      -2.466   5.540  19.844  1.00 28.68           H
ATOM   1849 HE22 GLN B  18      -1.523   4.583  20.486  1.00 28.68           H
ATOM   1850  N   LEU B  19      -0.465   8.412  14.893  1.00  9.91           N
ATOM   1851  CA  LEU B  19       0.759   9.119  14.501  1.00  8.92           C
ATOM   1852  C   LEU B  19       1.818   8.883  15.563  1.00  9.72           C
ATOM   1853  O   LEU B  19       1.538   8.978  16.763  1.00 13.00           O
ATOM   1854  CB  LEU B  19       0.538  10.632  14.389  1.00 13.72           C
ATOM   1855  CG  LEU B  19      -0.193  11.223  13.186  1.00 13.45           C
ATOM   1856  CD1 LEU B  19      -0.137  12.733  13.308  1.00 17.29           C
ATOM   1857  CD2 LEU B  19       0.417  10.820  11.852  1.00 17.55           C
ATOM   1858  H   LEU B  19      -0.992   8.891  15.378  1.00 11.93           H
ATOM   1859  HA  LEU B  19       1.077   8.785  13.649  1.00 10.74           H
ATOM   1860  HB2 LEU B  19       0.017  10.894  15.164  1.00 16.50           H
ATOM   1861  HB3 LEU B  19       1.402  11.067  14.426  1.00 16.50           H
ATOM   1862  HG  LEU B  19      -1.124  10.951  13.197  1.00 16.18           H
ATOM   1863 HD11 LEU B  19      -0.582  13.104  12.533  1.00 20.79           H
ATOM   1864 HD12 LEU B  19      -0.597  13.008  14.116  1.00 20.79           H
ATOM   1865 HD13 LEU B  19       0.786  13.027  13.331  1.00 20.79           H
ATOM   1866 HD21 LEU B  19      -0.107  11.231  11.145  1.00 21.10           H
ATOM   1867 HD22 LEU B  19       1.329  11.148  11.815  1.00 21.10           H
ATOM   1868 HD23 LEU B  19       0.398   9.855  11.764  1.00 21.10           H
ATOM   1869  N   LYS B  20       3.033   8.567  15.120  1.00  7.86           N
ATOM   1870  CA  LYS B  20       4.141   8.213  16.016  1.00  9.38           C
ATOM   1871  C   LYS B  20       5.437   8.819  15.481  1.00  8.05           C
ATOM   1872  O   LYS B  20       5.526   9.155  14.300  1.00 10.90           O
ATOM   1873  CB  LYS B  20       4.312   6.677  16.099  1.00  9.48           C
ATOM   1874  CG  LYS B  20       3.071   5.888  16.485  1.00 10.13           C
ATOM   1875  CD  LYS B  20       3.373   4.396  16.414  1.00 10.61           C
ATOM   1876  CE  LYS B  20       2.168   3.575  16.823  1.00 12.34           C
ATOM   1877  NZ  LYS B  20       2.034   3.467  18.290  1.00 10.32           N1+
ATOM   1878  H   LYS B  20       3.243   8.539  14.285  1.00  9.47           H
ATOM   1879  HA  LYS B  20       3.977   8.564  16.902  1.00 11.29           H
ATOM   1880  HB2 LYS B  20       4.592   6.348  15.231  1.00 11.42           H
ATOM   1881  HB3 LYS B  20       5.000   6.478  16.752  1.00 11.42           H
ATOM   1882  HG2 LYS B  20       2.839   6.099  17.404  1.00 12.19           H
ATOM   1883  HG3 LYS B  20       2.335   6.093  15.886  1.00 12.19           H
ATOM   1884  HD2 LYS B  20       3.619   4.155  15.507  1.00 12.77           H
ATOM   1885  HD3 LYS B  20       4.096   4.194  17.029  1.00 12.77           H
ATOM   1886  HE2 LYS B  20       1.369   4.012  16.488  1.00 14.84           H
ATOM   1887  HE3 LYS B  20       2.243   2.681  16.453  1.00 14.84           H
ATOM   1888  HZ1 LYS B  20       1.187   3.290  18.501  1.00 12.43           H
ATOM   1889  HZ2 LYS B  20       2.552   2.812  18.598  1.00 12.43           H
ATOM   1890  HZ3 LYS B  20       2.270   4.234  18.673  1.00 12.43           H
ATOM   1891  N   GLU B  21       6.425   8.961  16.366  1.00  8.59           N
ATOM   1892  CA  GLU B  21       7.807   9.257  15.980  1.00  7.85           C
ATOM   1893  C   GLU B  21       8.574   7.939  15.864  1.00  8.97           C
ATOM   1894  O   GLU B  21       8.418   7.059  16.710  1.00  9.42           O
ATOM   1895  CB  GLU B  21       8.440  10.157  17.062  0.90 10.90           C
ATOM   1896  CG  GLU B  21       9.844  10.643  16.866  0.55 17.96           C
ATOM   1897  CD  GLU B  21      10.273  11.565  17.994  0.00 30.07           C
ATOM   1898  OE1 GLU B  21      10.353  11.102  19.152  1.00 34.45           O
ATOM   1899  OE2 GLU B  21      10.510  12.759  17.725  0.79 29.50           O1-
ATOM   1900  H   GLU B  21       6.323   8.869  17.215  1.00 10.35           H
ATOM   1901  HA  GLU B  21       7.820   9.710  15.128  1.00  9.45           H
ATOM   1902  HB2 GLU B  21       7.893  10.960  17.114  1.00 13.12           H
ATOM   1903  HB3 GLU B  21       8.410   9.700  17.918  1.00 13.12           H
ATOM   1904  HG2 GLU B  21      10.446   9.884  16.856  1.00 21.59           H
ATOM   1905  HG3 GLU B  21       9.898  11.143  16.038  1.00 21.59           H
ATOM   1906  N   ALA B  22       9.398   7.794  14.814  1.00  7.43           N
ATOM   1907  CA  ALA B  22      10.133   6.549  14.578  1.00  6.58           C
ATOM   1908  C   ALA B  22      11.516   6.817  13.978  1.00  7.66           C
ATOM   1909  O   ALA B  22      11.711   7.792  13.230  1.00  7.80           O
ATOM   1910  CB  ALA B  22       9.330   5.601  13.678  1.00  8.06           C
ATOM   1911  H   ALA B  22       9.537   8.398  14.223  1.00  8.96           H
ATOM   1912  HA  ALA B  22      10.277   6.111  15.432  1.00  7.94           H
ATOM   1913  HB1 ALA B  22       9.839   4.786  13.552  1.00  9.71           H
ATOM   1914  HB2 ALA B  22       8.484   5.402  14.109  1.00  9.71           H
ATOM   1915  HB3 ALA B  22       9.174   6.029  12.823  1.00  9.71           H
ATOM   1916  N   LEU B  23      12.460   5.902  14.282  1.00  6.78           N
ATOM   1917  CA  LEU B  23      13.872   6.015  13.885  1.00  6.92           C
ATOM   1918  C   LEU B  23      14.049   5.330  12.542  1.00  6.41           C
ATOM   1919  O   LEU B  23      13.752   4.149  12.355  1.00  8.06           O
ATOM   1920  CB  LEU B  23      14.669   5.285  14.995  1.00  8.37           C
ATOM   1921  CG  LEU B  23      16.195   5.299  14.830  1.00  8.28           C
ATOM   1922  CD1 LEU B  23      16.752   6.717  14.985  1.00 10.00           C
ATOM   1923  CD2 LEU B  23      16.820   4.372  15.888  1.00  9.36           C
ATOM   1924  H   LEU B  23      12.222   5.020  14.772  1.00  8.18           H
ATOM   1925  HA  LEU B  23      14.147   7.106  13.817  1.00  8.34           H
ATOM   1926  HB2 LEU B  23      14.399   5.746  15.972  1.00 10.08           H
ATOM   1927  HB3 LEU B  23      14.322   4.228  15.060  1.00 10.08           H
ATOM   1928  HG  LEU B  23      16.455   4.922  13.807  1.00  9.97           H
ATOM   1929 HD11 LEU B  23      17.844   6.713  14.893  1.00 12.04           H
ATOM   1930 HD12 LEU B  23      16.365   7.399  14.222  1.00 12.04           H
ATOM   1931 HD13 LEU B  23      16.500   7.129  15.966  1.00 12.04           H
ATOM   1932 HD21 LEU B  23      17.916   4.368  15.821  1.00 11.27           H
ATOM   1933 HD22 LEU B  23      16.567   4.686  16.898  1.00 11.27           H
ATOM   1934 HD23 LEU B  23      16.502   3.330  15.765  1.00 11.27           H
ATOM   1935  N   LEU B  24      14.660   6.058  11.568  1.00  6.81           N
ATOM   1936  CA  LEU B  24      15.021   5.473  10.262  1.00  7.60           C
ATOM   1937  C   LEU B  24      16.343   4.716  10.402  1.00  6.03           C
ATOM   1938  O   LEU B  24      17.388   5.344  10.651  1.00  7.09           O
ATOM   1939  CB  LEU B  24      15.123   6.543   9.175  1.00  7.46           C
ATOM   1940  CG  LEU B  24      13.870   7.392   8.885  1.00  7.94           C
ATOM   1941  CD1 LEU B  24      14.132   8.309   7.691  1.00 12.91           C
ATOM   1942  CD2 LEU B  24      12.664   6.533   8.615  1.00 10.47           C
ATOM   1943  H   LEU B  24      14.861   6.887  11.644  1.00  8.22           H
ATOM   1944  HA  LEU B  24      14.341   4.833  10.003  1.00  9.16           H
ATOM   1945  HB2 LEU B  24      15.833   7.154   9.421  1.00  8.99           H
ATOM   1946  HB3 LEU B  24      15.363   6.095   8.353  1.00  8.99           H
ATOM   1947  HG  LEU B  24      13.681   7.947   9.659  1.00  9.57           H
ATOM   1948 HD11 LEU B  24      13.325   8.807   7.489  1.00 15.53           H
ATOM   1949 HD12 LEU B  24      14.856   8.919   7.904  1.00 15.53           H
ATOM   1950 HD13 LEU B  24      14.378   7.761   6.927  1.00 15.53           H
ATOM   1951 HD21 LEU B  24      11.898   7.101   8.437  1.00 12.60           H
ATOM   1952 HD22 LEU B  24      12.845   5.971   7.845  1.00 12.60           H
ATOM   1953 HD23 LEU B  24      12.485   5.978   9.391  1.00 12.60           H
ATOM   1954  N   ASP B  25      16.290   3.364  10.332  1.00  6.57           N
ATOM   1955  CA  ASP B  25      17.423   2.565  10.850  1.00  6.30           C
ATOM   1956  C   ASP B  25      17.867   1.560   9.783  1.00  6.60           C
ATOM   1957  O   ASP B  25      17.324   0.492   9.523  1.00  6.53           O
ATOM   1958  CB  ASP B  25      16.947   1.776  12.073  1.00  6.74           C
ATOM   1959  CG  ASP B  25      18.039   0.885  12.684  1.00  7.38           C
ATOM   1960  OD1 ASP B  25      19.156   0.864  12.140  1.00  7.92           O
ATOM   1961  OD2 ASP B  25      17.677   0.173  13.654  1.00  8.43           O1-
ATOM   1962  H   ASP B  25      15.422   2.836  10.129  1.00  7.92           H
ATOM   1963  HA  ASP B  25      18.267   3.242  11.157  1.00  7.59           H
ATOM   1964  HB2 ASP B  25      16.563   2.450  12.857  1.00  8.12           H
ATOM   1965  HB3 ASP B  25      16.094   1.117  11.804  1.00  8.12           H
ATOM   1966  N   THR B  26      19.006   1.917   9.106  1.00  6.82           N
ATOM   1967  CA  THR B  26      19.611   1.068   8.067  1.00  6.38           C
ATOM   1968  C   THR B  26      20.232  -0.211   8.635  1.00  7.95           C
ATOM   1969  O   THR B  26      20.484  -1.151   7.852  1.00  8.23           O
ATOM   1970  CB  THR B  26      20.671   1.840   7.245  1.00  7.60           C
ATOM   1971  OG1 THR B  26      21.729   2.312   8.094  1.00  7.25           O
ATOM   1972  CG2 THR B  26      20.064   3.013   6.514  1.00  8.63           C
ATOM   1973  H   THR B  26      19.428   2.650   9.241  1.00  8.22           H
ATOM   1974  HA  THR B  26      18.911   0.800   7.453  1.00  7.70           H
ATOM   1975  HB  THR B  26      21.048   1.243   6.583  1.00  9.16           H
ATOM   1976  HG1 THR B  26      22.472   1.990   7.860  1.00  8.74           H
ATOM   1977 HG21 THR B  26      20.744   3.454   5.983  1.00 10.39           H
ATOM   1978 HG22 THR B  26      19.354   2.713   5.926  1.00 10.39           H
ATOM   1979 HG23 THR B  26      19.697   3.654   7.146  1.00 10.39           H
ATOM   1980  N   GLY B  27      20.498  -0.271   9.960  1.00  6.65           N
ATOM   1981  CA  GLY B  27      21.023  -1.482  10.595  1.00  7.73           C
ATOM   1982  C   GLY B  27      19.938  -2.520  10.866  1.00  7.28           C
ATOM   1983  O   GLY B  27      20.305  -3.674  11.112  1.00  8.06           O
ATOM   1984  H   GLY B  27      20.281   0.491  10.665  1.00  8.02           H
ATOM   1985  HA2 GLY B  27      21.830  -1.946   9.981  1.00  9.32           H
ATOM   1986  HA3 GLY B  27      21.480  -1.197  11.596  1.00  9.32           H
ATOM   1987  N   ALA B  28      18.625  -2.166  10.762  1.00  6.50           N
ATOM   1988  CA  ALA B  28      17.527  -3.067  11.133  1.00  7.98           C
ATOM   1989  C   ALA B  28      17.026  -3.671   9.807  1.00  7.92           C
ATOM   1990  O   ALA B  28      16.658  -3.058   8.828  1.00  7.73           O
ATOM   1991  CB  ALA B  28      16.369  -2.295  11.774  1.00  8.11           C
ATOM   1992  H   ALA B  28      18.325  -1.185  10.579  1.00  7.84           H
ATOM   1993  HA  ALA B  28      17.920  -3.865  11.826  1.00  9.61           H
ATOM   1994  HB1 ALA B  28      15.530  -2.946  12.014  1.00  9.77           H
ATOM   1995  HB2 ALA B  28      16.726  -1.793  12.699  1.00  9.77           H
ATOM   1996  HB3 ALA B  28      16.004  -1.495  11.123  1.00  9.77           H
ATOM   1997  N   ASP B  29      16.957  -5.041   9.838  1.00  7.85           N
ATOM   1998  CA  ASP B  29      16.419  -5.799   8.707  1.00  9.78           C
ATOM   1999  C   ASP B  29      14.917  -5.578   8.558  1.00  8.81           C
ATOM   2000  O   ASP B  29      14.426  -5.562   7.421  1.00 10.85           O
ATOM   2001  CB  ASP B  29      16.655  -7.324   8.833  1.00  9.39           C
ATOM   2002  CG  ASP B  29      18.129  -7.735   8.909  1.00 13.48           C
ATOM   2003  OD1 ASP B  29      19.024  -7.056   8.366  1.00 11.69           O
ATOM   2004  OD2 ASP B  29      18.380  -8.813   9.510  1.00 14.99           O1-
ATOM   2005  H   ASP B  29      17.213  -5.522  10.499  1.00  9.46           H
ATOM   2006  HA  ASP B  29      16.835  -5.489   7.890  1.00 11.78           H
ATOM   2007  HB2 ASP B  29      16.215  -7.656   9.630  1.00 11.31           H
ATOM   2008  HB3 ASP B  29      16.285  -7.737   8.037  1.00 11.31           H
ATOM   2009  N   ASP B  30      14.188  -5.420   9.684  1.00  7.83           N
ATOM   2010  CA  ASP B  30      12.719  -5.356   9.650  1.00  7.78           C
ATOM   2011  C   ASP B  30      12.368  -4.143  10.526  1.00  7.08           C
ATOM   2012  O   ASP B  30      13.199  -3.382  10.990  1.00  7.48           O
ATOM   2013  CB  ASP B  30      12.129  -6.691  10.134  1.00  8.43           C
ATOM   2014  CG  ASP B  30      11.914  -7.626   8.913  1.00 12.69           C
ATOM   2015  OD1 ASP B  30      11.065  -7.279   8.069  1.00 12.78           O
ATOM   2016  OD2 ASP B  30      12.608  -8.674   8.895  1.00 17.22           O1-
ATOM   2017  H   ASP B  30      14.609  -5.315  10.615  1.00  9.44           H
ATOM   2018  HA  ASP B  30      12.375  -5.155   8.587  1.00  9.38           H
ATOM   2019  HB2 ASP B  30      12.788  -7.194  10.864  1.00 10.15           H
ATOM   2020  HB3 ASP B  30      11.148  -6.567  10.636  1.00 10.15           H
ATOM   2021  N   THR B  31      11.039  -3.978  10.756  1.00  7.85           N
ATOM   2022  CA  THR B  31      10.423  -2.813  11.415  1.00  6.95           C
ATOM   2023  C   THR B  31       9.794  -3.258  12.741  1.00  7.29           C
ATOM   2024  O   THR B  31       8.991  -4.215  12.748  1.00  7.86           O
ATOM   2025  CB  THR B  31       9.370  -2.215  10.464  1.00  7.63           C
ATOM   2026  OG1 THR B  31      10.034  -1.608   9.331  1.00  7.54           O
ATOM   2027  CG2 THR B  31       8.498  -1.159  11.142  1.00  8.16           C
ATOM   2028  H   THR B  31      10.457  -4.561  10.520  1.00  9.46           H
ATOM   2029  HA  THR B  31      11.110  -2.146  11.587  1.00  8.38           H
ATOM   2030  HB  THR B  31       8.798  -2.924  10.143  1.00  9.20           H
ATOM   2031  HG1 THR B  31      10.548  -2.158   8.959  1.00  9.08           H
ATOM   2032 HG21 THR B  31       7.866  -0.812  10.494  1.00  9.83           H
ATOM   2033 HG22 THR B  31       8.002  -1.553  11.876  1.00  9.83           H
ATOM   2034 HG23 THR B  31       9.041  -0.426  11.473  1.00  9.83           H
ATOM   2035  N   VAL B  32      10.155  -2.596  13.872  1.00  5.94           N
ATOM   2036  CA  VAL B  32       9.632  -3.037  15.170  1.00  7.51           C
ATOM   2037  C   VAL B  32       9.159  -1.749  15.844  1.00  6.17           C
ATOM   2038  O   VAL B  32       9.841  -0.743  16.009  1.00  7.12           O
ATOM   2039  CB  VAL B  32      10.632  -3.843  16.049  1.00  8.05           C
ATOM   2040  CG1 VAL B  32      11.886  -3.033  16.377  1.00  8.31           C
ATOM   2041  CG2 VAL B  32       9.953  -4.354  17.328  1.00  9.02           C
ATOM   2042  H   VAL B  32      10.783  -1.765  13.868  1.00  7.16           H
ATOM   2043  HA  VAL B  32       8.744  -3.721  14.965  1.00  9.05           H
ATOM   2044  HB  VAL B  32      10.932  -4.731  15.425  1.00  9.70           H
ATOM   2045 HG11 VAL B  32      12.592  -3.599  16.994  1.00 10.01           H
ATOM   2046 HG12 VAL B  32      12.444  -2.732  15.481  1.00 10.01           H
ATOM   2047 HG13 VAL B  32      11.644  -2.111  16.923  1.00 10.01           H
ATOM   2048 HG21 VAL B  32      10.641  -4.913  17.961  1.00 10.87           H
ATOM   2049 HG22 VAL B  32       9.588  -3.513  17.935  1.00 10.87           H
ATOM   2050 HG23 VAL B  32       9.083  -4.982  17.117  1.00 10.87           H
ATOM   2051  N   LEU B  33       7.892  -1.829  16.327  1.00  7.17           N
ATOM   2052  CA  LEU B  33       7.183  -0.759  17.018  1.00  7.09           C
ATOM   2053  C   LEU B  33       7.049  -1.051  18.510  1.00  6.68           C
ATOM   2054  O   LEU B  33       6.854  -2.200  18.925  1.00  7.38           O
ATOM   2055  CB  LEU B  33       5.780  -0.568  16.432  1.00  9.08           C
ATOM   2056  CG  LEU B  33       5.733  -0.256  14.932  1.00 11.40           C
ATOM   2057  CD1 LEU B  33       4.292  -0.034  14.497  1.00 13.25           C
ATOM   2058  CD2 LEU B  33       6.577   0.942  14.538  1.00 13.90           C
ATOM   2059  H   LEU B  33       7.428  -2.538  16.258  1.00  8.65           H
ATOM   2060  HA  LEU B  33       7.678   0.071  16.910  1.00  8.55           H
ATOM   2061  HB2 LEU B  33       5.274  -1.382  16.573  1.00 10.94           H
ATOM   2062  HB3 LEU B  33       5.351   0.169  16.892  1.00 10.94           H
ATOM   2063  HG  LEU B  33       6.063  -1.028  14.444  1.00 13.72           H
ATOM   2064 HD11 LEU B  33       4.265   0.163  13.548  1.00 15.94           H
ATOM   2065 HD12 LEU B  33       3.792  -0.848  14.681  1.00 15.94           H
ATOM   2066 HD13 LEU B  33       3.915   0.703  15.005  1.00 15.94           H
ATOM   2067 HD21 LEU B  33       6.499   1.079  13.581  1.00 16.72           H
ATOM   2068 HD22 LEU B  33       6.240   1.722  15.008  1.00 16.72           H
ATOM   2069 HD23 LEU B  33       7.501   0.785  14.776  1.00 16.72           H
ATOM   2070  N   GLU B  34       7.082   0.017  19.308  1.00  7.02           N
ATOM   2071  CA  GLU B  34       6.805  -0.058  20.744  1.00  7.44           C
ATOM   2072  C   GLU B  34       5.443  -0.708  21.002  1.00  7.05           C
ATOM   2073  O   GLU B  34       4.494  -0.577  20.213  1.00  8.04           O
ATOM   2074  CB  GLU B  34       6.824   1.352  21.357  1.00  8.70           C
ATOM   2075  CG  GLU B  34       8.180   2.064  21.329  1.00 10.37           C
ATOM   2076  CD  GLU B  34       8.117   3.469  21.845  1.00 13.63           C
ATOM   2077  OE1 GLU B  34       7.507   3.675  22.912  1.00 22.08           O
ATOM   2078  OE2 GLU B  34       8.686   4.373  21.186  1.00 17.01           O1-
ATOM   2079  H   GLU B  34       7.252   0.815  19.040  1.00  8.46           H
ATOM   2080  HA  GLU B  34       7.489  -0.590  21.183  1.00  8.96           H
ATOM   2081  HB2 GLU B  34       6.210   1.907  20.851  1.00 10.48           H
ATOM   2082  HB3 GLU B  34       6.531   1.301  22.279  1.00 10.48           H
ATOM   2083  HG2 GLU B  34       8.794   1.578  21.900  1.00 12.48           H
ATOM   2084  HG3 GLU B  34       8.513   2.094  20.419  1.00 12.48           H
ATOM   2085  N   GLU B  35       5.339  -1.402  22.142  1.00  7.08           N
ATOM   2086  CA  GLU B  35       4.125  -2.148  22.477  1.00  7.66           C
ATOM   2087  C   GLU B  35       2.856  -1.318  22.260  1.00  9.80           C
ATOM   2088  O   GLU B  35       2.749  -0.183  22.723  1.00  9.00           O
ATOM   2089  CB  GLU B  35       4.237  -2.612  23.935  1.00 10.01           C
ATOM   2090  CG  GLU B  35       3.179  -3.610  24.380  1.00 12.57           C
ATOM   2091  CD  GLU B  35       3.213  -4.899  23.564  1.00 12.12           C
ATOM   2092  OE1 GLU B  35       4.254  -5.569  23.517  1.00 13.58           O
ATOM   2093  OE2 GLU B  35       2.168  -5.233  22.959  1.00 17.12           O1-
ATOM   2094  H   GLU B  35       5.952  -1.461  22.746  1.00  8.53           H
ATOM   2095  HA  GLU B  35       4.075  -2.931  21.913  1.00  9.23           H
ATOM   2096  HB2 GLU B  35       5.097  -3.037  24.057  1.00 12.05           H
ATOM   2097  HB3 GLU B  35       4.173  -1.832  24.508  1.00 12.05           H
ATOM   2098  HG2 GLU B  35       3.359  -3.845  25.304  1.00 15.12           H
ATOM   2099  HG3 GLU B  35       2.303  -3.205  24.308  1.00 15.12           H
ATOM   2100  N   MET B  36       1.891  -1.899  21.540  1.00  8.46           N
ATOM   2101  CA  MET B  36       0.606  -1.268  21.260  1.00  9.75           C
ATOM   2102  C   MET B  36      -0.408  -2.370  20.949  1.00  8.98           C
ATOM   2103  O   MET B  36      -0.050  -3.447  20.460  1.00 10.02           O
ATOM   2104  CB  MET B  36       0.711  -0.298  20.079  1.00 13.07           C
ATOM   2105  CG  MET B  36       1.120  -0.962  18.779  1.00 12.21           C
ATOM   2106  SD  MET B  36       0.986   0.106  17.310  1.00 16.02           S
ATOM   2107  CE  MET B  36      -0.780   0.355  17.142  1.00 23.66           C
ATOM   2108  H   MET B  36       1.961  -2.683  21.193  1.00 10.19           H
ATOM   2109  HA  MET B  36       0.317  -0.774  22.045  1.00 11.74           H
ATOM   2110  HB2 MET B  36      -0.149   0.128  19.941  1.00 15.73           H
ATOM   2111  HB3 MET B  36       1.383   0.368  20.291  1.00 15.73           H
ATOM   2112  HG2 MET B  36       2.037  -1.269  18.846  1.00 14.69           H
ATOM   2113  HG3 MET B  36       0.530  -1.713  18.619  1.00 14.69           H
ATOM   2114  HE1 MET B  36      -0.944   0.918  16.366  1.00 28.43           H
ATOM   2115  HE2 MET B  36      -1.216  -0.505  17.017  1.00 28.43           H
ATOM   2116  HE3 MET B  36      -1.126   0.788  17.939  1.00 28.43           H
ATOM   2117  N   ASN B  37      -1.686  -2.088  21.233  1.00  8.89           N
ATOM   2118  CA  ASN B  37      -2.741  -3.100  21.073  1.00  8.79           C
ATOM   2119  C   ASN B  37      -3.322  -3.058  19.653  1.00  9.84           C
ATOM   2120  O   ASN B  37      -4.477  -2.704  19.418  1.00 10.83           O
ATOM   2121  CB  ASN B  37      -3.805  -2.961  22.154  1.00  9.53           C
ATOM   2122  CG  ASN B  37      -4.565  -4.242  22.361  1.00 14.28           C
ATOM   2123  OD1 ASN B  37      -4.074  -5.346  22.076  1.00 15.45           O
ATOM   2124  ND2 ASN B  37      -5.796  -4.111  22.847  1.00 21.39           N
ATOM   2125  H   ASN B  37      -1.972  -1.322  21.515  1.00 10.71           H
ATOM   2126  HA  ASN B  37      -2.337  -3.974  21.192  1.00 10.59           H
ATOM   2127  HB2 ASN B  37      -3.371  -2.750  22.995  1.00 11.48           H
ATOM   2128  HB3 ASN B  37      -4.424  -2.251  21.917  1.00 11.48           H
ATOM   2129 HD21 ASN B  37      -6.296  -4.801  22.949  1.00 25.71           H
ATOM   2130 HD22 ASN B  37      -6.088  -3.330  23.058  1.00 25.71           H
ATOM   2131  N   LEU B  38      -2.489  -3.460  18.693  1.00  9.63           N
ATOM   2132  CA  LEU B  38      -2.838  -3.447  17.273  1.00  8.94           C
ATOM   2133  C   LEU B  38      -3.770  -4.617  16.953  1.00  9.52           C
ATOM   2134  O   LEU B  38      -3.509  -5.740  17.403  1.00 10.25           O
ATOM   2135  CB  LEU B  38      -1.553  -3.573  16.445  1.00  8.69           C
ATOM   2136  CG  LEU B  38      -1.650  -3.421  14.929  1.00 10.33           C
ATOM   2137  CD1 LEU B  38      -1.890  -1.968  14.550  1.00 10.15           C
ATOM   2138  CD2 LEU B  38      -0.402  -3.940  14.243  1.00 11.63           C
ATOM   2139  H   LEU B  38      -1.687  -3.749  18.842  1.00 11.60           H
ATOM   2140  HA  LEU B  38      -3.269  -2.606  17.054  1.00 10.77           H
ATOM   2141  HB2 LEU B  38      -0.950  -2.878  16.752  1.00 10.46           H
ATOM   2142  HB3 LEU B  38      -1.162  -4.445  16.624  1.00 10.46           H
ATOM   2143  HG  LEU B  38      -2.408  -3.940  14.613  1.00 12.44           H
ATOM   2144 HD11 LEU B  38      -1.960  -1.907  13.586  1.00 12.22           H
ATOM   2145 HD12 LEU B  38      -2.707  -1.652  14.969  1.00 12.22           H
ATOM   2146 HD13 LEU B  38      -1.137  -1.438  14.860  1.00 12.22           H
ATOM   2147 HD21 LEU B  38      -0.499  -3.830  13.286  1.00 14.00           H
ATOM   2148 HD22 LEU B  38       0.372  -3.449  14.561  1.00 14.00           H
ATOM   2149 HD23 LEU B  38      -0.304  -4.882  14.459  1.00 14.00           H
ATOM   2150  N   PRO B  39      -4.855  -4.420  16.191  1.00  9.18           N
ATOM   2151  CA  PRO B  39      -5.713  -5.556  15.820  1.00  8.38           C
ATOM   2152  C   PRO B  39      -5.090  -6.424  14.723  1.00  9.13           C
ATOM   2153  O   PRO B  39      -4.206  -6.003  13.978  1.00  9.73           O
ATOM   2154  CB  PRO B  39      -6.997  -4.878  15.310  1.00 10.47           C
ATOM   2155  CG  PRO B  39      -6.558  -3.552  14.828  1.00 10.00           C
ATOM   2156  CD  PRO B  39      -5.431  -3.140  15.728  1.00 10.68           C
ATOM   2157  HA  PRO B  39      -5.917  -6.106  16.591  1.00 10.10           H
ATOM   2158  HB2 PRO B  39      -7.365  -5.396  14.577  1.00 12.60           H
ATOM   2159  HB3 PRO B  39      -7.635  -4.791  16.033  1.00 12.60           H
ATOM   2160  HG2 PRO B  39      -6.265  -3.622  13.906  1.00 12.04           H
ATOM   2161  HG3 PRO B  39      -7.301  -2.932  14.903  1.00 12.04           H
ATOM   2162  HD2 PRO B  39      -4.780  -2.614  15.242  1.00 12.85           H
ATOM   2163  HD3 PRO B  39      -5.792  -2.656  16.488  1.00 12.85           H
ATOM   2164  N   GLY B  40      -5.581  -7.656  14.633  1.00  9.65           N
ATOM   2165  CA  GLY B  40      -5.227  -8.574  13.565  1.00 10.38           C
ATOM   2166  C   GLY B  40      -4.598  -9.862  14.084  1.00  9.74           C
ATOM   2167  O   GLY B  40      -4.266 -10.006  15.260  1.00 11.34           O
ATOM   2168  H   GLY B  40      -6.141  -7.986  15.197  1.00 11.62           H
ATOM   2169  HA2 GLY B  40      -6.021  -8.799  13.056  1.00 12.49           H
ATOM   2170  HA3 GLY B  40      -4.596  -8.145  12.964  1.00 12.49           H
ATOM   2171  N   LYS B  41      -4.434 -10.807  13.151  1.00 11.03           N
ATOM   2172  CA  LYS B  41      -3.725 -12.068  13.388  1.00  9.14           C
ATOM   2173  C   LYS B  41      -2.212 -11.832  13.395  1.00 10.50           C
ATOM   2174  O   LYS B  41      -1.696 -10.965  12.680  1.00 10.93           O
ATOM   2175  CB  LYS B  41      -4.074 -13.062  12.278  1.00 14.50           C
ATOM   2176  CG  LYS B  41      -5.555 -13.443  12.213  1.00 28.15           C
ATOM   2177  CD  LYS B  41      -5.749 -14.682  11.350  1.00 45.02           C
ATOM   2178  CE  LYS B  41      -7.191 -14.906  10.904  1.00 48.17           C
ATOM   2179  NZ  LYS B  41      -7.243 -15.998   9.884  1.00 56.10           N1+
ATOM   2180  H   LYS B  41      -4.720 -10.735  12.345  1.00 13.27           H
ATOM   2181  HA  LYS B  41      -3.982 -12.445  14.242  1.00 11.00           H
ATOM   2182  HB2 LYS B  41      -3.861 -12.642  11.428  1.00 17.44           H
ATOM   2183  HB3 LYS B  41      -3.558 -13.874  12.384  1.00 17.44           H
ATOM   2184  HG2 LYS B  41      -5.876 -13.633  13.108  1.00 33.82           H
ATOM   2185  HG3 LYS B  41      -6.060 -12.713  11.819  1.00 33.82           H
ATOM   2186  HD2 LYS B  41      -5.201 -14.600  10.555  1.00 54.07           H
ATOM   2187  HD3 LYS B  41      -5.478 -15.457  11.865  1.00 54.07           H
ATOM   2188  HE2 LYS B  41      -7.733 -15.175  11.662  1.00 57.84           H
ATOM   2189  HE3 LYS B  41      -7.545 -14.097  10.502  1.00 57.84           H
ATOM   2190  HZ1 LYS B  41      -8.081 -16.138   9.618  1.00 67.36           H
ATOM   2191  HZ2 LYS B  41      -6.750 -15.772   9.178  1.00 67.36           H
ATOM   2192  HZ3 LYS B  41      -6.919 -16.752  10.230  1.00 67.36           H
ATOM   2193  N   TRP B  42      -1.498 -12.628  14.202  1.00  9.16           N
ATOM   2194  CA  TRP B  42      -0.059 -12.466  14.370  1.00  6.91           C
ATOM   2195  C   TRP B  42       0.593 -13.824  14.632  1.00  7.94           C
ATOM   2196  O   TRP B  42      -0.086 -14.824  14.924  1.00 10.29           O
ATOM   2197  CB  TRP B  42       0.256 -11.482  15.509  1.00 10.42           C
ATOM   2198  CG  TRP B  42      -0.318 -11.867  16.826  1.00 10.92           C
ATOM   2199  CD1 TRP B  42      -1.583 -11.608  17.268  1.00 15.99           C
ATOM   2200  CD2 TRP B  42       0.333 -12.580  17.871  1.00 14.38           C
ATOM   2201  NE1 TRP B  42      -1.761 -12.119  18.521  1.00 20.76           N
ATOM   2202  CE2 TRP B  42      -0.597 -12.719  18.921  1.00 16.55           C
ATOM   2203  CE3 TRP B  42       1.612 -13.108  18.032  1.00 14.54           C
ATOM   2204  CZ2 TRP B  42      -0.287 -13.361  20.114  1.00 19.89           C
ATOM   2205  CZ3 TRP B  42       1.920 -13.751  19.218  1.00 19.43           C
ATOM   2206  CH2 TRP B  42       0.973 -13.869  20.244  1.00 22.92           C
ATOM   2207  H   TRP B  42      -1.822 -13.278  14.666  1.00 11.03           H
ATOM   2208  HA  TRP B  42       0.314 -12.110  13.544  1.00  8.33           H
ATOM   2209  HB2 TRP B  42       1.219 -11.407  15.603  1.00 12.55           H
ATOM   2210  HB3 TRP B  42      -0.122 -10.620  15.274  1.00 12.55           H
ATOM   2211  HD1 TRP B  42      -2.234 -11.159  16.780  1.00 19.23           H
ATOM   2212  HE1 TRP B  42      -2.486 -12.064  18.983  1.00 24.95           H
ATOM   2213  HE3 TRP B  42       2.245 -13.028  17.357  1.00 17.49           H
ATOM   2214  HZ2 TRP B  42      -0.919 -13.444  20.794  1.00 23.91           H
ATOM   2215  HZ3 TRP B  42       2.768 -14.109  19.335  1.00 23.35           H
ATOM   2216  HH2 TRP B  42       1.199 -14.309  21.029  1.00 27.54           H
ATOM   2217  N   LYS B  43       1.928 -13.855  14.506  1.00  8.41           N
ATOM   2218  CA  LYS B  43       2.709 -15.035  14.869  1.00  9.68           C
ATOM   2219  C   LYS B  43       3.947 -14.628  15.663  1.00  8.99           C
ATOM   2220  O   LYS B  43       4.493 -13.519  15.467  1.00  9.04           O
ATOM   2221  CB  LYS B  43       3.077 -15.895  13.641  1.00 21.03           C
ATOM   2222  CG  LYS B  43       4.201 -15.425  12.756  1.00 24.01           C
ATOM   2223  CD  LYS B  43       4.244 -16.313  11.490  1.00 27.17           C
ATOM   2224  CE  LYS B  43       4.446 -15.523  10.206  0.00 38.65           C
ATOM   2225  NZ  LYS B  43       5.852 -15.575   9.729  0.52 57.28           N1+
ATOM   2226  H   LYS B  43       2.404 -13.202  14.208  1.00 10.13           H
ATOM   2227  HA  LYS B  43       2.154 -15.575  15.450  1.00 11.66           H
ATOM   2228  HB2 LYS B  43       3.300 -16.789  13.948  1.00 25.28           H
ATOM   2229  HB3 LYS B  43       2.286 -15.956  13.077  1.00 25.28           H
ATOM   2230  HG2 LYS B  43       4.087 -14.496  12.507  1.00 28.86           H
ATOM   2231  HG3 LYS B  43       5.046 -15.545  13.219  1.00 28.86           H
ATOM   2232  HD2 LYS B  43       4.969 -16.953  11.562  1.00 32.64           H
ATOM   2233  HD3 LYS B  43       3.399 -16.784  11.413  1.00 32.64           H
ATOM   2234  HE2 LYS B  43       3.878 -15.895   9.511  0.64 46.42           H
ATOM   2235  HE3 LYS B  43       4.215 -14.595  10.361  1.00 46.42           H
ATOM   2236  HZ1 LYS B  43       5.934 -15.105   8.977  0.98 68.78           H
ATOM   2237  HZ2 LYS B  43       6.391 -15.231  10.347  0.00 68.78           H
ATOM   2238  HZ3 LYS B  43       6.090 -16.418   9.571  0.92 68.78           H
ATOM   2239  N   PRO B  44       4.371 -15.446  16.632  1.00  9.88           N
ATOM   2240  CA  PRO B  44       5.514 -15.045  17.467  1.00 10.06           C
ATOM   2241  C   PRO B  44       6.847 -15.130  16.736  1.00  8.95           C
ATOM   2242  O   PRO B  44       7.044 -15.959  15.847  1.00  9.15           O
ATOM   2243  CB  PRO B  44       5.474 -16.031  18.638  1.00 14.22           C
ATOM   2244  CG  PRO B  44       4.775 -17.208  18.112  1.00 14.42           C
ATOM   2245  CD  PRO B  44       3.769 -16.712  17.094  1.00 12.06           C
ATOM   2246  HA  PRO B  44       5.389 -14.146  17.809  1.00 12.11           H
ATOM   2247  HB2 PRO B  44       6.384 -16.263  18.887  1.00 17.11           H
ATOM   2248  HB3 PRO B  44       5.001 -15.642  19.390  1.00 17.11           H
ATOM   2249  HG2 PRO B  44       5.410 -17.814  17.699  1.00 17.34           H
ATOM   2250  HG3 PRO B  44       4.310 -17.644  18.844  1.00 17.34           H
ATOM   2251  HD2 PRO B  44       3.691 -17.338  16.356  1.00 14.51           H
ATOM   2252  HD3 PRO B  44       2.912 -16.542  17.515  1.00 14.51           H
ATOM   2253  N   LYS B  45       7.776 -14.261  17.147  1.00  8.91           N
ATOM   2254  CA  LYS B  45       9.099 -14.143  16.538  1.00  8.58           C
ATOM   2255  C   LYS B  45      10.093 -13.665  17.599  1.00  7.90           C
ATOM   2256  O   LYS B  45       9.710 -12.975  18.541  1.00  9.88           O
ATOM   2257  CB  LYS B  45       9.021 -13.140  15.368  1.00 10.83           C
ATOM   2258  CG  LYS B  45      10.285 -12.987  14.527  1.00 12.74           C
ATOM   2259  CD  LYS B  45      10.042 -12.066  13.319  1.00 14.61           C
ATOM   2260  CE  LYS B  45      11.325 -11.684  12.602  1.00 21.27           C
ATOM   2261  NZ  LYS B  45      11.778 -12.720  11.659  1.00 24.61           N1+
ATOM   2262  H   LYS B  45       7.654 -13.714  17.798  1.00 10.73           H
ATOM   2263  HA  LYS B  45       9.380 -15.001  16.190  1.00 10.34           H
ATOM   2264  HB2 LYS B  45       8.306 -13.416  14.773  1.00 13.04           H
ATOM   2265  HB3 LYS B  45       8.805 -12.269  15.734  1.00 13.04           H
ATOM   2266  HG2 LYS B  45      10.968 -12.570  15.075  1.00 15.32           H
ATOM   2267  HG3 LYS B  45      10.587 -13.849  14.206  1.00 15.32           H
ATOM   2268  HD2 LYS B  45       9.469 -12.524  12.683  1.00 17.57           H
ATOM   2269  HD3 LYS B  45       9.610 -11.251  13.622  1.00 17.57           H
ATOM   2270  HE2 LYS B  45      11.175 -10.864  12.103  1.00 25.56           H
ATOM   2271  HE3 LYS B  45      12.022 -11.551  13.261  1.00 25.56           H
ATOM   2272  HZ1 LYS B  45      12.465 -12.410  11.185  1.00 29.57           H
ATOM   2273  HZ2 LYS B  45      12.028 -13.451  12.096  1.00 29.57           H
ATOM   2274  HZ3 LYS B  45      11.116 -12.926  11.098  1.00 29.57           H
ATOM   2275  N   MET B  46      11.364 -14.055  17.460  1.00  8.07           N
ATOM   2276  CA  MET B  46      12.457 -13.488  18.255  1.00  8.35           C
ATOM   2277  C   MET B  46      13.376 -12.653  17.364  1.00  7.72           C
ATOM   2278  O   MET B  46      13.736 -13.097  16.269  1.00 10.14           O
ATOM   2279  CB  MET B  46      13.279 -14.605  18.916  0.87  8.57           C
ATOM   2280  CG  MET B  46      12.554 -15.382  19.981  0.90 10.81           C
ATOM   2281  SD  MET B  46      12.582 -14.453  21.535  0.72 13.53           S
ATOM   2282  CE  MET B  46      14.077 -15.087  22.285  0.58 11.42           C
ATOM   2283  H   MET B  46      11.621 -14.674  16.925  1.00  9.72           H
ATOM   2284  HA  MET B  46      12.094 -12.931  18.959  1.00 10.05           H
ATOM   2285  HB2 MET B  46      13.587 -15.226  18.237  1.00 10.33           H
ATOM   2286  HB3 MET B  46      14.040 -14.191  19.351  1.00 10.33           H
ATOM   2287  HG2 MET B  46      11.636 -15.556  19.709  0.81 13.02           H
ATOM   2288  HG3 MET B  46      13.033 -16.217  20.122  0.50 13.02           H
ATOM   2289  HE1 MET B  46      14.171 -14.669  23.152  0.01 13.75           H
ATOM   2290  HE2 MET B  46      14.006 -16.047  22.385  0.51 13.75           H
ATOM   2291  HE3 MET B  46      14.837 -14.866  21.728  1.00 13.75           H
ATOM   2292  N   ILE B  47      13.767 -11.438  17.834  1.00  6.99           N
ATOM   2293  CA  ILE B  47      14.741 -10.601  17.099  1.00  7.29           C
ATOM   2294  C   ILE B  47      15.882 -10.240  18.091  1.00  7.21           C
ATOM   2295  O   ILE B  47      15.693 -10.048  19.281  1.00  7.47           O
ATOM   2296  CB  ILE B  47      14.079  -9.317  16.487  1.00  7.78           C
ATOM   2297  CG1 ILE B  47      13.441  -8.422  17.557  1.00  8.89           C
ATOM   2298  CG2 ILE B  47      13.054  -9.763  15.434  1.00  8.90           C
ATOM   2299  CD1 ILE B  47      13.017  -7.060  17.013  1.00  8.56           C
ATOM   2300  H   ILE B  47      13.456 -11.055  18.750  1.00  8.43           H
ATOM   2301  HA  ILE B  47      15.143 -11.218  16.250  1.00  8.79           H
ATOM   2302  HB  ILE B  47      14.895  -8.744  15.974  1.00  9.37           H
ATOM   2303 HG12 ILE B  47      12.561  -8.929  17.999  1.00 10.70           H
ATOM   2304 HG13 ILE B  47      14.142  -8.280  18.412  1.00 10.70           H
ATOM   2305 HG21 ILE B  47      12.558  -8.891  14.988  1.00 10.72           H
ATOM   2306 HG22 ILE B  47      13.521 -10.326  14.623  1.00 10.72           H
ATOM   2307 HG23 ILE B  47      12.272 -10.392  15.871  1.00 10.72           H
ATOM   2308 HD11 ILE B  47      12.594  -6.442  17.811  1.00 10.31           H
ATOM   2309 HD12 ILE B  47      13.860  -6.504  16.581  1.00 10.31           H
ATOM   2310 HD13 ILE B  47      12.271  -7.154  16.220  1.00 10.31           H
ATOM   2311  N   GLY B  48      17.111 -10.123  17.480  1.00  8.20           N
ATOM   2312  CA  GLY B  48      18.318  -9.973  18.309  1.00  7.84           C
ATOM   2313  C   GLY B  48      19.254  -8.884  17.769  1.00  7.15           C
ATOM   2314  O   GLY B  48      19.387  -8.625  16.577  1.00  7.76           O
ATOM   2315  H   GLY B  48      17.268 -10.213  16.471  1.00  9.88           H
ATOM   2316  HA2 GLY B  48      18.010  -9.719  19.362  1.00  9.45           H
ATOM   2317  HA3 GLY B  48      18.866 -10.939  18.381  1.00  9.45           H
ATOM   2318  N   GLY B  49      19.954  -8.284  18.771  1.00  7.44           N
ATOM   2319  CA  GLY B  49      20.976  -7.262  18.470  1.00  7.92           C
ATOM   2320  C   GLY B  49      21.782  -7.017  19.745  1.00  8.11           C
ATOM   2321  O   GLY B  49      22.019  -7.908  20.556  1.00  8.38           O
ATOM   2322  H   GLY B  49      19.779  -8.454  19.779  1.00  8.97           H
ATOM   2323  HA2 GLY B  49      21.660  -7.608  17.655  1.00  9.55           H
ATOM   2324  HA3 GLY B  49      20.490  -6.327  18.078  1.00  9.55           H
ATOM   2325  N   ILE B  50      22.234  -5.723  19.883  1.00  7.53           N
ATOM   2326  CA  ILE B  50      23.027  -5.352  21.076  1.00  7.97           C
ATOM   2327  C   ILE B  50      22.105  -5.615  22.262  1.00  8.78           C
ATOM   2328  O   ILE B  50      20.971  -5.223  22.425  1.00  8.86           O
ATOM   2329  CB  ILE B  50      23.365  -3.840  21.033  1.00  9.11           C
ATOM   2330  CG1 ILE B  50      24.306  -3.573  19.849  1.00  9.67           C
ATOM   2331  CG2 ILE B  50      23.915  -3.375  22.389  1.00 10.32           C
ATOM   2332  CD1 ILE B  50      25.775  -3.901  20.074  1.00 11.59           C
ATOM   2333  H   ILE B  50      21.898  -4.936  19.273  1.00  9.08           H
ATOM   2334  HA  ILE B  50      23.953  -5.976  21.104  1.00  9.60           H
ATOM   2335  HB  ILE B  50      22.396  -3.279  20.854  1.00 10.97           H
ATOM   2336 HG12 ILE B  50      23.946  -4.111  18.946  1.00 11.65           H
ATOM   2337 HG13 ILE B  50      24.203  -2.499  19.567  1.00 11.65           H
ATOM   2338 HG21 ILE B  50      24.186  -2.312  22.354  1.00 12.42           H
ATOM   2339 HG22 ILE B  50      23.188  -3.487  23.202  1.00 12.42           H
ATOM   2340 HG23 ILE B  50      24.812  -3.928  22.681  1.00 12.42           H
ATOM   2341 HD11 ILE B  50      26.358  -3.682  19.165  1.00 13.95           H
ATOM   2342 HD12 ILE B  50      26.204  -3.319  20.891  1.00 13.95           H
ATOM   2343 HD13 ILE B  50      25.938  -4.959  20.300  1.00 13.95           H
ATOM   2344  N   GLY B  51      22.685  -6.418  23.184  1.00  9.36           N
ATOM   2345  CA  GLY B  51      22.043  -6.838  24.421  1.00 10.81           C
ATOM   2346  C   GLY B  51      21.289  -8.159  24.385  1.00 11.04           C
ATOM   2347  O   GLY B  51      20.772  -8.581  25.434  1.00 16.37           O
ATOM   2348  H   GLY B  51      23.476  -6.731  23.100  1.00 11.27           H
ATOM   2349  HA2 GLY B  51      22.725  -6.933  25.094  1.00 13.01           H
ATOM   2350  HA3 GLY B  51      21.421  -6.156  24.722  1.00 13.01           H
ATOM   2351  N   GLY B  52      21.165  -8.799  23.230  1.00  7.82           N
ATOM   2352  CA  GLY B  52      20.434 -10.061  23.113  1.00  9.31           C
ATOM   2353  C   GLY B  52      19.128  -9.958  22.333  1.00  8.48           C
ATOM   2354  O   GLY B  52      18.932  -9.077  21.489  1.00  8.64           O
ATOM   2355  H   GLY B  52      21.493  -8.520  22.484  1.00  9.42           H
ATOM   2356  HA2 GLY B  52      21.002 -10.711  22.672  1.00 11.22           H
ATOM   2357  HA3 GLY B  52      20.225 -10.389  24.002  1.00 11.22           H
ATOM   2358  N   PHE B  53      18.220 -10.896  22.631  1.00  8.40           N
ATOM   2359  CA  PHE B  53      16.972 -11.084  21.892  1.00  8.09           C
ATOM   2360  C   PHE B  53      15.746 -10.669  22.707  1.00  8.63           C
ATOM   2361  O   PHE B  53      15.725 -10.750  23.936  1.00  9.70           O
ATOM   2362  CB  PHE B  53      16.816 -12.556  21.457  1.00  9.63           C
ATOM   2363  CG  PHE B  53      17.700 -12.958  20.290  1.00  8.73           C
ATOM   2364  CD1 PHE B  53      19.064 -13.207  20.480  1.00  8.92           C
ATOM   2365  CD2 PHE B  53      17.166 -13.151  19.019  1.00  8.29           C
ATOM   2366  CE1 PHE B  53      19.862 -13.590  19.429  1.00 11.07           C
ATOM   2367  CE2 PHE B  53      17.982 -13.529  17.971  1.00 10.13           C
ATOM   2368  CZ  PHE B  53      19.339 -13.756  18.190  1.00 10.94           C
ATOM   2369  H   PHE B  53      18.312 -11.451  23.279  1.00 10.12           H
ATOM   2370  HA  PHE B  53      16.997 -10.536  21.094  1.00  9.74           H
ATOM   2371  HB2 PHE B  53      17.026 -13.132  22.209  1.00 11.59           H
ATOM   2372  HB3 PHE B  53      15.896 -12.696  21.185  1.00 11.59           H
ATOM   2373  HD1 PHE B  53      19.429 -13.090  21.328  1.00 10.74           H
ATOM   2374  HD2 PHE B  53      16.258 -13.000  18.868  1.00  9.98           H
ATOM   2375  HE1 PHE B  53      20.768 -13.736  19.575  1.00 13.32           H
ATOM   2376  HE2 PHE B  53      17.624 -13.648  17.121  1.00 12.19           H
ATOM   2377  HZ  PHE B  53      19.888 -14.011  17.487  1.00 13.17           H
ATOM   2378  N   ILE B  54      14.714 -10.231  21.991  1.00  8.92           N
ATOM   2379  CA  ILE B  54      13.390  -9.970  22.559  1.00  8.56           C
ATOM   2380  C   ILE B  54      12.326 -10.704  21.741  1.00  7.27           C
ATOM   2381  O   ILE B  54      12.499 -10.972  20.550  1.00  8.58           O
ATOM   2382  CB  ILE B  54      13.046  -8.451  22.665  1.00 10.00           C
ATOM   2383  CG1 ILE B  54      13.067  -7.771  21.291  1.00  9.85           C
ATOM   2384  CG2 ILE B  54      13.960  -7.729  23.653  1.00 11.38           C
ATOM   2385  CD1 ILE B  54      12.472  -6.371  21.288  1.00 10.44           C
ATOM   2386  H   ILE B  54      14.756 -10.074  21.147  1.00 10.74           H
ATOM   2387  HA  ILE B  54      13.375 -10.332  23.458  1.00 10.31           H
ATOM   2388  HB  ILE B  54      12.139  -8.384  22.998  1.00 12.04           H
ATOM   2389 HG12 ILE B  54      13.986  -7.716  20.978  1.00 11.86           H
ATOM   2390 HG13 ILE B  54      12.546  -8.300  20.666  1.00 11.86           H
ATOM   2391 HG21 ILE B  54      13.695  -6.797  23.674  1.00 13.70           H
ATOM   2392 HG22 ILE B  54      13.844  -8.113  24.535  1.00 13.70           H
ATOM   2393 HG23 ILE B  54      14.881  -7.805  23.368  1.00 13.70           H
ATOM   2394 HD11 ILE B  54      12.512  -6.032  20.379  1.00 12.56           H
ATOM   2395 HD12 ILE B  54      11.547  -6.419  21.574  1.00 12.56           H
ATOM   2396 HD13 ILE B  54      12.977  -5.793  21.878  1.00 12.56           H
ATOM   2397  N   LYS B  55      11.213 -11.045  22.399  1.00  8.32           N
ATOM   2398  CA  LYS B  55      10.056 -11.661  21.740  1.00  8.44           C
ATOM   2399  C   LYS B  55       9.089 -10.585  21.243  1.00  8.10           C
ATOM   2400  O   LYS B  55       8.773  -9.654  21.977  1.00  8.81           O
ATOM   2401  CB  LYS B  55       9.330 -12.614  22.695  1.00 11.21           C
ATOM   2402  CG  LYS B  55       8.185 -13.352  22.035  1.00 13.99           C
ATOM   2403  CD  LYS B  55       7.463 -14.306  22.986  1.00 20.75           C
ATOM   2404  CE  LYS B  55       6.612 -15.294  22.202  1.00 42.97           C
ATOM   2405  NZ  LYS B  55       6.019 -16.408  23.029  0.39 38.48           N1+
ATOM   2406  H   LYS B  55      11.089 -10.912  23.237  1.00 10.02           H
ATOM   2407  HA  LYS B  55      10.357 -12.171  20.972  1.00 10.17           H
ATOM   2408  HB2 LYS B  55       9.963 -13.284  23.004  1.00 13.49           H
ATOM   2409  HB3 LYS B  55       8.983 -12.113  23.450  1.00 13.49           H
ATOM   2410  HG2 LYS B  55       7.536 -12.709  21.713  1.00 16.82           H
ATOM   2411  HG3 LYS B  55       8.534 -13.880  21.300  1.00 16.82           H
ATOM   2412  HD2 LYS B  55       8.109 -14.806  23.508  1.00 24.94           H
ATOM   2413  HD3 LYS B  55       6.875 -13.794  23.564  1.00 24.94           H
ATOM   2414  HE2 LYS B  55       5.894 -14.798  21.781  1.00 51.60           H
ATOM   2415  HE3 LYS B  55       7.167 -15.701  21.519  1.00 51.60           H
ATOM   2416  HZ1 LYS B  55       5.497 -16.916  22.515  0.67 46.22           H
ATOM   2417  HZ2 LYS B  55       6.662 -16.918  23.370  0.05 46.22           H
ATOM   2418  HZ3 LYS B  55       5.532 -16.082  23.700  1.00 46.22           H
ATOM   2419  N   VAL B  56       8.634 -10.721  19.997  1.00  7.73           N
ATOM   2420  CA  VAL B  56       7.729  -9.772  19.358  1.00  7.84           C
ATOM   2421  C   VAL B  56       6.598 -10.522  18.641  1.00  7.71           C
ATOM   2422  O   VAL B  56       6.650 -11.737  18.413  1.00  9.23           O
ATOM   2423  CB  VAL B  56       8.495  -8.852  18.370  1.00  8.27           C
ATOM   2424  CG1 VAL B  56       9.612  -8.065  19.075  1.00  8.25           C
ATOM   2425  CG2 VAL B  56       9.074  -9.649  17.224  1.00  9.13           C
ATOM   2426  H   VAL B  56       8.848 -11.379  19.477  1.00  9.32           H
ATOM   2427  HA  VAL B  56       7.332  -9.213  20.044  1.00  9.45           H
ATOM   2428  HB  VAL B  56       7.870  -8.211  17.993  1.00  9.97           H
ATOM   2429 HG11 VAL B  56      10.061  -7.514  18.414  1.00  9.94           H
ATOM   2430 HG12 VAL B  56       9.213  -7.503  19.755  1.00  9.94           H
ATOM   2431 HG13 VAL B  56      10.250  -8.676  19.481  1.00  9.94           H
ATOM   2432 HG21 VAL B  56       9.552  -9.048  16.632  1.00 10.99           H
ATOM   2433 HG22 VAL B  56       9.694 -10.305  17.583  1.00 10.99           H
ATOM   2434 HG23 VAL B  56       8.361 -10.090  16.738  1.00 10.99           H
ATOM   2435  N   ARG B  57       5.572  -9.758  18.265  1.00  7.96           N
ATOM   2436  CA  ARG B  57       4.433 -10.255  17.482  1.00  7.07           C
ATOM   2437  C   ARG B  57       4.563  -9.773  16.043  1.00  7.13           C
ATOM   2438  O   ARG B  57       4.736  -8.573  15.819  1.00  8.05           O
ATOM   2439  CB  ARG B  57       3.098  -9.758  18.067  1.00  8.10           C
ATOM   2440  CG  ARG B  57       2.858 -10.136  19.514  1.00  9.79           C
ATOM   2441  CD  ARG B  57       1.413  -9.908  19.975  1.00 10.35           C
ATOM   2442  NE  ARG B  57       0.929  -8.534  19.845  1.00 10.04           N
ATOM   2443  CZ  ARG B  57       1.253  -7.535  20.652  1.00 10.14           C
ATOM   2444  NH1 ARG B  57       2.124  -7.716  21.623  1.00 12.14           N
ATOM   2445  NH2 ARG B  57       0.723  -6.323  20.490  1.00 12.56           N1+
ATOM   2446  H   ARG B  57       5.498  -8.929  18.480  1.00  9.60           H
ATOM   2447  HA  ARG B  57       4.435 -11.223  17.483  1.00  8.52           H
ATOM   2448  HB2 ARG B  57       3.072  -8.789  18.019  1.00  9.76           H
ATOM   2449  HB3 ARG B  57       2.370 -10.133  17.546  1.00  9.76           H
ATOM   2450  HG2 ARG B  57       3.065 -11.076  19.634  1.00 11.79           H
ATOM   2451  HG3 ARG B  57       3.443  -9.587  20.053  1.00 11.79           H
ATOM   2452  HD2 ARG B  57       0.819 -10.474  19.466  1.00 12.46           H
ATOM   2453  HD3 ARG B  57       1.353 -10.138  20.916  1.00 12.46           H
ATOM   2454  HE  ARG B  57       0.347  -8.370  19.234  1.00 12.09           H
ATOM   2455 HH11 ARG B  57       2.471  -8.484  21.754  1.00 14.61           H
ATOM   2456 HH12 ARG B  57       2.339  -7.053  22.131  1.00 14.61           H
ATOM   2457 HH21 ARG B  57       0.161  -6.181  19.854  1.00 15.12           H
ATOM   2458 HH22 ARG B  57       0.964  -5.677  21.006  1.00 15.12           H
ATOM   2459  N   GLN B  58       4.481 -10.692  15.083  1.00  7.32           N
ATOM   2460  CA  GLN B  58       4.606 -10.384  13.661  1.00  7.96           C
ATOM   2461  C   GLN B  58       3.228 -10.244  12.998  1.00  7.02           C
ATOM   2462  O   GLN B  58       2.434 -11.198  12.990  1.00  7.71           O
ATOM   2463  CB  GLN B  58       5.412 -11.480  12.951  1.00  8.59           C
ATOM   2464  CG  GLN B  58       5.530 -11.253  11.460  1.00  9.90           C
ATOM   2465  CD  GLN B  58       6.276 -12.331  10.750  1.00 13.03           C
ATOM   2466  OE1 GLN B  58       7.148 -12.999  11.332  1.00 13.59           O
ATOM   2467  NE2 GLN B  58       5.962 -12.509   9.472  1.00 16.18           N
ATOM   2468  H   GLN B  58       4.362 -11.527  15.235  1.00  8.83           H
ATOM   2469  HA  GLN B  58       5.081  -9.540  13.551  1.00  9.59           H
ATOM   2470  HB2 GLN B  58       6.309 -11.511  13.323  1.00 10.35           H
ATOM   2471  HB3 GLN B  58       4.963 -12.330  13.087  1.00 10.35           H
ATOM   2472  HG2 GLN B  58       4.642 -11.225  11.073  1.00 11.92           H
ATOM   2473  HG3 GLN B  58       5.989 -10.413  11.301  1.00 11.92           H
ATOM   2474 HE21 GLN B  58       5.339 -12.031   9.117  1.00 19.45           H
ATOM   2475 HE22 GLN B  58       6.374 -13.096   8.999  1.00 19.45           H
ATOM   2476  N   TYR B  59       2.948  -9.057  12.441  1.00  7.22           N
ATOM   2477  CA  TYR B  59       1.737  -8.760  11.680  1.00  7.94           C
ATOM   2478  C   TYR B  59       2.108  -8.529  10.213  1.00  7.45           C
ATOM   2479  O   TYR B  59       3.102  -7.852   9.926  1.00 10.52           O
ATOM   2480  CB  TYR B  59       1.076  -7.476  12.212  1.00  7.59           C
ATOM   2481  CG  TYR B  59       0.546  -7.584  13.626  1.00  7.39           C
ATOM   2482  CD1 TYR B  59       1.371  -7.388  14.723  1.00  7.94           C
ATOM   2483  CD2 TYR B  59      -0.799  -7.870  13.858  1.00  8.54           C
ATOM   2484  CE1 TYR B  59       0.893  -7.505  16.018  1.00  8.79           C
ATOM   2485  CE2 TYR B  59      -1.301  -7.985  15.150  1.00  9.55           C
ATOM   2486  CZ  TYR B  59      -0.452  -7.800  16.227  1.00  9.44           C
ATOM   2487  OH  TYR B  59      -0.930  -7.920  17.521  1.00 10.80           O
ATOM   2488  H   TYR B  59       3.475  -8.377  12.491  1.00  8.71           H
ATOM   2489  HA  TYR B  59       1.107  -9.495  11.745  1.00  9.57           H
ATOM   2490  HB2 TYR B  59       1.717  -6.749  12.186  1.00  9.14           H
ATOM   2491  HB3 TYR B  59       0.322  -7.269  11.639  1.00  9.14           H
ATOM   2492  HD1 TYR B  59       2.266  -7.198  14.584  1.00  9.57           H
ATOM   2493  HD2 TYR B  59      -1.368  -8.006  13.135  1.00 10.28           H
ATOM   2494  HE1 TYR B  59       1.462  -7.373  16.737  1.00 10.58           H
ATOM   2495  HE2 TYR B  59      -2.198  -8.187  15.292  1.00 11.50           H
ATOM   2496  HH  TYR B  59      -1.747  -8.126  17.507  1.00 13.00           H
ATOM   2497  N   ASP B  60       1.303  -9.048   9.281  1.00  9.80           N
ATOM   2498  CA  ASP B  60       1.612  -8.927   7.861  1.00  9.84           C
ATOM   2499  C   ASP B  60       0.622  -8.003   7.150  1.00  9.99           C
ATOM   2500  O   ASP B  60      -0.505  -7.779   7.614  1.00 10.39           O
ATOM   2501  CB  ASP B  60       1.638 -10.303   7.190  1.00 15.33           C
ATOM   2502  CG  ASP B  60       2.735 -11.206   7.740  1.00 14.83           C
ATOM   2503  OD1 ASP B  60       3.858 -10.722   8.062  1.00 15.11           O
ATOM   2504  OD2 ASP B  60       2.473 -12.428   7.833  1.00 22.05           O1-
ATOM   2505  H   ASP B  60       0.568  -9.462   9.453  1.00 11.80           H
ATOM   2506  HA  ASP B  60       2.501  -8.548   7.751  1.00 11.85           H
ATOM   2507  HB2 ASP B  60       0.780 -10.736   7.324  1.00 18.43           H
ATOM   2508  HB3 ASP B  60       1.801 -10.179   6.244  1.00 18.43           H
ATOM   2509  N   GLN B  61       1.097  -7.424   6.038  1.00  9.78           N
ATOM   2510  CA  GLN B  61       0.306  -6.575   5.142  1.00 12.37           C
ATOM   2511  C   GLN B  61      -0.321  -5.359   5.842  1.00 10.33           C
ATOM   2512  O   GLN B  61      -1.484  -5.009   5.599  1.00 11.17           O
ATOM   2513  CB  GLN B  61      -0.721  -7.407   4.360  1.00 14.05           C
ATOM   2514  CG  GLN B  61      -0.056  -8.389   3.393  1.00 20.05           C
ATOM   2515  CD  GLN B  61       0.586  -7.700   2.200  1.00 31.40           C
ATOM   2516  OE1 GLN B  61      -0.033  -6.849   1.561  1.00 34.58           O
ATOM   2517  NE2 GLN B  61       1.830  -8.068   1.890  1.00 68.12           N
ATOM   2518  H   GLN B  61       1.911  -7.518   5.770  1.00 11.77           H
ATOM   2519  HA  GLN B  61       0.925  -6.214   4.486  1.00 14.89           H
ATOM   2520  HB2 GLN B  61      -1.282  -7.906   4.977  1.00 16.90           H
ATOM   2521  HB3 GLN B  61      -1.268  -6.800   3.837  1.00 16.90           H
ATOM   2522  HG2 GLN B  61       0.648  -8.863   3.861  1.00 24.10           H
ATOM   2523  HG3 GLN B  61      -0.721  -9.011   3.063  1.00 24.10           H
ATOM   2524 HE21 GLN B  61       2.228  -8.676   2.349  1.00 81.78           H
ATOM   2525 HE22 GLN B  61       2.238  -7.700   1.227  1.00 81.78           H
ATOM   2526  N   ILE B  62       0.470  -4.681   6.668  1.00  8.78           N
ATOM   2527  CA  ILE B  62       0.023  -3.516   7.437  1.00  8.26           C
ATOM   2528  C   ILE B  62       0.409  -2.241   6.682  1.00  7.76           C
ATOM   2529  O   ILE B  62       1.597  -2.042   6.399  1.00  8.00           O
ATOM   2530  CB  ILE B  62       0.646  -3.511   8.846  1.00  8.16           C
ATOM   2531  CG1 ILE B  62       0.318  -4.816   9.612  1.00  7.72           C
ATOM   2532  CG2 ILE B  62       0.202  -2.272   9.630  1.00  9.86           C
ATOM   2533  CD1 ILE B  62      -1.171  -5.160   9.730  1.00  9.20           C
ATOM   2534  H   ILE B  62       1.301  -4.875   6.808  1.00 10.57           H
ATOM   2535  HA  ILE B  62      -0.941  -3.559   7.536  1.00  9.95           H
ATOM   2536  HB  ILE B  62       1.609  -3.471   8.739  1.00  9.83           H
ATOM   2537 HG12 ILE B  62       0.748  -5.556   9.153  1.00  9.31           H
ATOM   2538 HG13 ILE B  62       0.661  -4.738  10.516  1.00  9.31           H
ATOM   2539 HG21 ILE B  62       0.625  -2.297  10.503  1.00 11.87           H
ATOM   2540 HG22 ILE B  62       0.482  -1.473   9.159  1.00 11.87           H
ATOM   2541 HG23 ILE B  62      -0.761  -2.288   9.726  1.00 11.87           H
ATOM   2542 HD11 ILE B  62      -1.259  -5.989  10.223  1.00 11.08           H
ATOM   2543 HD12 ILE B  62      -1.616  -4.442  10.202  1.00 11.08           H
ATOM   2544 HD13 ILE B  62      -1.542  -5.268   8.842  1.00 11.08           H
ATOM   2545  N   PRO B  63      -0.537  -1.343   6.383  1.00  7.96           N
ATOM   2546  CA  PRO B  63      -0.157  -0.044   5.795  1.00  8.70           C
ATOM   2547  C   PRO B  63       0.619   0.825   6.786  1.00  8.44           C
ATOM   2548  O   PRO B  63       0.263   0.910   7.965  1.00  8.68           O
ATOM   2549  CB  PRO B  63      -1.503   0.598   5.417  1.00 10.61           C
ATOM   2550  CG  PRO B  63      -2.500  -0.537   5.411  1.00  9.86           C
ATOM   2551  CD  PRO B  63      -2.006  -1.503   6.450  1.00  8.50           C
ATOM   2552  HA  PRO B  63       0.376  -0.182   4.997  1.00 10.48           H
ATOM   2553  HB2 PRO B  63      -1.738   1.263   6.081  1.00 12.77           H
ATOM   2554  HB3 PRO B  63      -1.432   0.996   4.539  1.00 12.77           H
ATOM   2555  HG2 PRO B  63      -3.382  -0.205   5.646  1.00 11.88           H
ATOM   2556  HG3 PRO B  63      -2.512  -0.954   4.535  1.00 11.88           H
ATOM   2557  HD2 PRO B  63      -2.333  -1.253   7.327  1.00 10.23           H
ATOM   2558  HD3 PRO B  63      -2.268  -2.406   6.211  1.00 10.23           H
ATOM   2559  N   VAL B  64       1.693   1.470   6.302  1.00  9.45           N
ATOM   2560  CA  VAL B  64       2.489   2.423   7.086  1.00 10.02           C
ATOM   2561  C   VAL B  64       2.821   3.605   6.175  1.00 10.97           C
ATOM   2562  O   VAL B  64       3.304   3.397   5.059  1.00 15.69           O
ATOM   2563  CB  VAL B  64       3.804   1.795   7.614  1.00  9.59           C
ATOM   2564  CG1 VAL B  64       4.564   2.772   8.528  1.00 11.28           C
ATOM   2565  CG2 VAL B  64       3.560   0.479   8.347  1.00  9.67           C
ATOM   2566  H   VAL B  64       1.980   1.372   5.497  1.00 11.38           H
ATOM   2567  HA  VAL B  64       1.965   2.756   7.832  1.00 12.06           H
ATOM   2568  HB  VAL B  64       4.376   1.598   6.855  1.00 11.54           H
ATOM   2569 HG11 VAL B  64       5.378   2.342   8.832  1.00 13.57           H
ATOM   2570 HG12 VAL B  64       4.785   3.570   8.021  1.00 13.57           H
ATOM   2571 HG13 VAL B  64       4.005   3.003   9.286  1.00 13.57           H
ATOM   2572 HG21 VAL B  64       4.412   0.138   8.657  1.00 11.65           H
ATOM   2573 HG22 VAL B  64       2.985   0.659   9.107  1.00 11.65           H
ATOM   2574 HG23 VAL B  64       3.143  -0.160   7.750  1.00 11.65           H
ATOM   2575  N   GLU B  65       2.620   4.838   6.646  1.00  9.37           N
ATOM   2576  CA  GLU B  65       3.070   6.028   5.919  1.00 10.22           C
ATOM   2577  C   GLU B  65       4.264   6.632   6.652  1.00  9.42           C
ATOM   2578  O   GLU B  65       4.219   6.781   7.875  1.00 12.00           O
ATOM   2579  CB  GLU B  65       1.933   7.044   5.783  1.00 13.87           C
ATOM   2580  CG  GLU B  65       2.151   8.076   4.689  1.00 16.16           C
ATOM   2581  CD  GLU B  65       0.979   9.028   4.556  1.00 28.35           C
ATOM   2582  OE1 GLU B  65       0.943  10.036   5.291  1.00 41.40           O
ATOM   2583  OE2 GLU B  65       0.087   8.752   3.727  1.00 34.15           O1-
ATOM   2584  H   GLU B  65       2.238   5.015   7.391  1.00 11.28           H
ATOM   2585  HA  GLU B  65       3.366   5.765   5.035  1.00 12.30           H
ATOM   2586  HB2 GLU B  65       1.124   6.560   5.557  1.00 16.69           H
ATOM   2587  HB3 GLU B  65       1.812   7.521   6.618  1.00 16.69           H
ATOM   2588  HG2 GLU B  65       2.948   8.592   4.883  1.00 19.44           H
ATOM   2589  HG3 GLU B  65       2.243   7.610   3.843  1.00 19.44           H
ATOM   2590  N   ILE B  66       5.334   6.934   5.911  1.00  9.56           N
ATOM   2591  CA  ILE B  66       6.602   7.412   6.468  1.00  9.80           C
ATOM   2592  C   ILE B  66       6.903   8.759   5.813  1.00 12.14           C
ATOM   2593  O   ILE B  66       7.253   8.810   4.626  1.00 11.23           O
ATOM   2594  CB  ILE B  66       7.743   6.415   6.210  1.00 11.32           C
ATOM   2595  CG1 ILE B  66       7.417   5.022   6.784  1.00 11.01           C
ATOM   2596  CG2 ILE B  66       9.063   6.967   6.756  1.00 12.56           C
ATOM   2597  CD1 ILE B  66       7.975   3.891   5.944  1.00 14.89           C
ATOM   2598  H   ILE B  66       5.359   6.859   5.056  1.00 11.51           H
ATOM   2599  HA  ILE B  66       6.510   7.548   7.426  1.00 11.80           H
ATOM   2600  HB  ILE B  66       7.841   6.329   5.248  1.00 13.63           H
ATOM   2601 HG12 ILE B  66       7.829   4.955   7.659  1.00 13.25           H
ATOM   2602 HG13 ILE B  66       6.457   4.913   6.862  1.00 13.25           H
ATOM   2603 HG21 ILE B  66       9.769   6.321   6.601  1.00 15.11           H
ATOM   2604 HG22 ILE B  66       9.278   7.795   6.297  1.00 15.11           H
ATOM   2605 HG23 ILE B  66       8.968   7.138   7.707  1.00 15.11           H
ATOM   2606 HD11 ILE B  66       7.759   3.042   6.354  1.00 17.91           H
ATOM   2607 HD12 ILE B  66       7.575   3.946   5.061  1.00 17.91           H
ATOM   2608 HD13 ILE B  66       8.935   3.997   5.874  1.00 17.91           H
ATOM   2609  N   CYS B  67       6.784   9.849   6.575  1.00 13.84           N
ATOM   2610  CA  CYS B  67       7.039  11.191   6.033  1.00 14.69           C
ATOM   2611  C   CYS B  67       6.258  11.456   4.753  1.00 16.58           C
ATOM   2612  O   CYS B  67       6.790  12.037   3.805  1.00 20.25           O
ATOM   2613  CB  CYS B  67       8.509  11.401   5.708  0.92 19.72           C
ATOM   2614  SG  CYS B  67       9.578  11.366   7.037  0.44 17.50           S
ATOM   2615  H   CYS B  67       6.578   9.845   7.407  1.00 16.64           H
ATOM   2616  HA  CYS B  67       6.768  11.852   6.686  1.00 17.67           H
ATOM   2617  HB2 CYS B  67       8.785  10.714   5.084  0.72 23.70           H
ATOM   2618  HB3 CYS B  67       8.594  12.280   5.304  0.79 23.70           H
ATOM   2619  HG  CYS B  67       9.145  12.207   7.771  1.00 21.04           H
ATOM   2620  N   GLY B  68       5.004  11.032   4.699  1.00 15.76           N
ATOM   2621  CA  GLY B  68       4.212  11.255   3.505  1.00 18.23           C
ATOM   2622  C   GLY B  68       4.362  10.217   2.404  1.00 18.59           C
ATOM   2623  O   GLY B  68       3.678  10.329   1.376  1.00 24.63           O
ATOM   2624  H   GLY B  68       4.578  10.646   5.340  1.00 18.96           H
ATOM   2625  HA2 GLY B  68       3.276  11.356   3.743  1.00 21.92           H
ATOM   2626  HA3 GLY B  68       4.506  12.100   3.128  1.00 21.92           H
ATOM   2627  N   HIS B  69       5.233   9.227   2.565  1.00 12.27           N
ATOM   2628  CA  HIS B  69       5.461   8.180   1.572  1.00 13.58           C
ATOM   2629  C   HIS B  69       4.816   6.878   2.043  1.00 14.40           C
ATOM   2630  O   HIS B  69       5.090   6.409   3.155  1.00 12.33           O
ATOM   2631  CB  HIS B  69       6.962   7.950   1.348  1.00 13.14           C
ATOM   2632  CG  HIS B  69       7.671   9.108   0.713  1.00 15.94           C
ATOM   2633  ND1 HIS B  69       8.187   9.052  -0.563  1.00 15.88           N
ATOM   2634  CD2 HIS B  69       7.958  10.348   1.177  1.00 16.19           C
ATOM   2635  CE1 HIS B  69       8.758  10.206  -0.860  1.00 15.98           C
ATOM   2636  NE2 HIS B  69       8.621  11.015   0.173  1.00 16.03           N
ATOM   2637  H   HIS B  69       5.721   9.143   3.268  1.00 14.76           H
ATOM   2638  HA  HIS B  69       5.053   8.443   0.733  1.00 16.34           H
ATOM   2639  HB2 HIS B  69       7.383   7.798   2.210  1.00 15.80           H
ATOM   2640  HB3 HIS B  69       7.083   7.175   0.778  1.00 15.80           H
ATOM   2641  HD2 HIS B  69       7.736  10.695   2.012  1.00 19.47           H
ATOM   2642  HE1 HIS B  69       9.177  10.414  -1.664  1.00 19.22           H
ATOM   2643  HE2 HIS B  69       8.921  11.820   0.222  1.00 19.28           H
ATOM   2644  N   LYS B  70       3.978   6.283   1.193  1.00 11.11           N
ATOM   2645  CA  LYS B  70       3.181   5.119   1.574  1.00  9.93           C
ATOM   2646  C   LYS B  70       3.964   3.823   1.393  1.00 12.05           C
ATOM   2647  O   LYS B  70       4.754   3.679   0.456  1.00 12.28           O
ATOM   2648  CB  LYS B  70       1.874   5.058   0.770  1.00 12.21           C
ATOM   2649  CG  LYS B  70       0.929   6.201   1.061  1.00 12.89           C
ATOM   2650  CD  LYS B  70      -0.365   6.083   0.270  1.00 14.03           C
ATOM   2651  CE  LYS B  70      -1.313   7.244   0.570  1.00 17.20           C
ATOM   2652  NZ  LYS B  70      -0.970   8.427  -0.270  0.56 20.67           N1+
ATOM   2653  H   LYS B  70       3.850   6.543   0.383  1.00 13.37           H
ATOM   2654  HA  LYS B  70       2.940   5.206   2.510  1.00 11.95           H
ATOM   2655  HB2 LYS B  70       2.091   5.081  -0.177  1.00 14.69           H
ATOM   2656  HB3 LYS B  70       1.418   4.229   0.985  1.00 14.69           H
ATOM   2657  HG2 LYS B  70       0.715   6.214   2.006  1.00 15.50           H
ATOM   2658  HG3 LYS B  70       1.362   7.030   0.803  1.00 15.50           H
ATOM   2659  HD2 LYS B  70      -0.149   6.107  -0.678  1.00 16.88           H
ATOM   2660  HD3 LYS B  70      -0.827   5.260   0.490  1.00 16.88           H
ATOM   2661  HE2 LYS B  70      -2.227   6.981   0.373  1.00 20.68           H
ATOM   2662  HE3 LYS B  70      -1.237   7.496   1.505  1.00 20.68           H
ATOM   2663  HZ1 LYS B  70      -1.265   9.178   0.105  0.91 24.85           H
ATOM   2664  HZ2 LYS B  70      -0.088   8.475  -0.364  0.65 24.85           H
ATOM   2665  HZ3 LYS B  70      -1.339   8.336  -1.075  1.00 24.85           H
ATOM   2666  N   ALA B  71       3.744   2.883   2.314  1.00 10.71           N
ATOM   2667  CA  ALA B  71       4.340   1.564   2.288  1.00  9.31           C
ATOM   2668  C   ALA B  71       3.316   0.567   2.835  1.00  8.22           C
ATOM   2669  O   ALA B  71       2.302   0.946   3.448  1.00  9.00           O
ATOM   2670  CB  ALA B  71       5.637   1.563   3.106  1.00 11.03           C
ATOM   2671  H   ALA B  71       3.220   3.000   2.985  1.00 12.89           H
ATOM   2672  HA  ALA B  71       4.553   1.318   1.372  1.00 11.22           H
ATOM   2673  HB1 ALA B  71       6.038   0.681   3.093  1.00 13.27           H
ATOM   2674  HB2 ALA B  71       6.248   2.210   2.717  1.00 13.27           H
ATOM   2675  HB3 ALA B  71       5.429   1.825   4.017  1.00 13.27           H
ATOM   2676  N   ILE B  72       3.596  -0.721   2.626  1.00  8.82           N
ATOM   2677  CA  ILE B  72       2.751  -1.784   3.174  1.00  9.86           C
ATOM   2678  C   ILE B  72       3.587  -3.052   3.326  1.00 10.42           C
ATOM   2679  O   ILE B  72       4.265  -3.489   2.386  1.00  9.66           O
ATOM   2680  CB  ILE B  72       1.479  -2.010   2.323  1.00 10.86           C
ATOM   2681  CG1 ILE B  72       0.632  -3.164   2.900  1.00 10.92           C
ATOM   2682  CG2 ILE B  72       1.826  -2.214   0.854  1.00 10.97           C
ATOM   2683  CD1 ILE B  72      -0.721  -3.366   2.244  1.00 12.59           C
ATOM   2684  H   ILE B  72       4.271  -1.012   2.171  1.00 10.62           H
ATOM   2685  HA  ILE B  72       2.470  -1.517   4.066  1.00 11.88           H
ATOM   2686  HB  ILE B  72       0.943  -1.207   2.398  1.00 13.07           H
ATOM   2687 HG12 ILE B  72       1.128  -3.994   2.808  1.00 13.14           H
ATOM   2688 HG13 ILE B  72       0.461  -2.976   3.837  1.00 13.14           H
ATOM   2689 HG21 ILE B  72       1.009  -2.363   0.355  1.00 13.20           H
ATOM   2690 HG22 ILE B  72       2.261  -1.409   0.533  1.00 13.20           H
ATOM   2691 HG23 ILE B  72       2.418  -2.975   0.760  1.00 13.20           H
ATOM   2692 HD11 ILE B  72      -1.174  -4.112   2.667  1.00 15.15           H
ATOM   2693 HD12 ILE B  72      -1.246  -2.556   2.329  1.00 15.15           H
ATOM   2694 HD13 ILE B  72      -0.570  -3.570   1.306  1.00 15.15           H
ATOM   2695  N   GLY B  73       3.556  -3.654   4.507  1.00  8.86           N
ATOM   2696  CA  GLY B  73       4.366  -4.838   4.723  1.00  9.42           C
ATOM   2697  C   GLY B  73       4.285  -5.343   6.145  1.00  8.38           C
ATOM   2698  O   GLY B  73       3.327  -5.068   6.870  1.00  9.39           O
ATOM   2699  H   GLY B  73       3.083  -3.415   5.182  1.00 10.67           H
ATOM   2700  HA2 GLY B  73       4.053  -5.544   4.133  1.00 11.34           H
ATOM   2701  HA3 GLY B  73       5.295  -4.643   4.511  1.00 11.34           H
ATOM   2702  N   THR B  74       5.320  -6.086   6.533  1.00  7.81           N
ATOM   2703  CA  THR B  74       5.370  -6.715   7.841  1.00  7.63           C
ATOM   2704  C   THR B  74       5.794  -5.692   8.892  1.00  8.62           C
ATOM   2705  O   THR B  74       6.751  -4.927   8.678  1.00  7.64           O
ATOM   2706  CB  THR B  74       6.341  -7.901   7.799  1.00  9.22           C
ATOM   2707  OG1 THR B  74       5.834  -8.910   6.906  1.00 13.56           O
ATOM   2708  CG2 THR B  74       6.537  -8.516   9.183  1.00 10.08           C
ATOM   2709  H   THR B  74       6.025  -6.240   6.050  1.00  9.41           H
ATOM   2710  HA  THR B  74       4.493  -7.046   8.077  1.00  9.20           H
ATOM   2711  HB  THR B  74       7.204  -7.593   7.481  1.00 11.10           H
ATOM   2712  HG1 THR B  74       5.095  -9.195   7.191  1.00 16.31           H
ATOM   2713 HG21 THR B  74       7.167  -9.250   9.119  1.00 12.14           H
ATOM   2714 HG22 THR B  74       6.883  -7.861   9.810  1.00 12.14           H
ATOM   2715 HG23 THR B  74       5.691  -8.856   9.512  1.00 12.14           H
ATOM   2716  N   VAL B  75       5.095  -5.706  10.026  1.00  6.63           N
ATOM   2717  CA  VAL B  75       5.386  -4.859  11.173  1.00  7.16           C
ATOM   2718  C   VAL B  75       5.457  -5.747  12.414  1.00  7.78           C
ATOM   2719  O   VAL B  75       4.569  -6.589  12.629  1.00  8.62           O
ATOM   2720  CB  VAL B  75       4.307  -3.767  11.329  1.00 10.77           C
ATOM   2721  CG1 VAL B  75       4.411  -3.057  12.665  1.00 13.23           C
ATOM   2722  CG2 VAL B  75       4.396  -2.777  10.191  1.00 10.62           C
ATOM   2723  H   VAL B  75       4.435  -6.242  10.170  1.00  8.00           H
ATOM   2724  HA  VAL B  75       6.249  -4.431  11.045  1.00  8.63           H
ATOM   2725  HB  VAL B  75       3.432  -4.184  11.283  1.00 12.96           H
ATOM   2726 HG11 VAL B  75       3.719  -2.379  12.705  1.00 15.91           H
ATOM   2727 HG12 VAL B  75       4.268  -3.699  13.379  1.00 15.91           H
ATOM   2728 HG13 VAL B  75       5.286  -2.651  12.751  1.00 15.91           H
ATOM   2729 HG21 VAL B  75       3.706  -2.108  10.311  1.00 12.78           H
ATOM   2730 HG22 VAL B  75       5.273  -2.364  10.197  1.00 12.78           H
ATOM   2731 HG23 VAL B  75       4.256  -3.246   9.352  1.00 12.78           H
ATOM   2732  N   LEU B  76       6.528  -5.584  13.219  1.00  6.43           N
ATOM   2733  CA  LEU B  76       6.691  -6.358  14.443  1.00  7.09           C
ATOM   2734  C   LEU B  76       6.312  -5.379  15.564  1.00  7.44           C
ATOM   2735  O   LEU B  76       6.543  -4.180  15.539  1.00  8.15           O
ATOM   2736  CB  LEU B  76       8.147  -6.824  14.617  1.00  6.61           C
ATOM   2737  CG  LEU B  76       8.751  -7.506  13.363  1.00  7.22           C
ATOM   2738  CD1 LEU B  76      10.219  -7.881  13.628  1.00  8.20           C
ATOM   2739  CD2 LEU B  76       7.958  -8.761  12.967  1.00  7.16           C
ATOM   2740  H   LEU B  76       7.309  -4.931  13.002  1.00  7.76           H
ATOM   2741  HA  LEU B  76       5.987  -7.248  14.435  1.00  8.55           H
ATOM   2742  HB2 LEU B  76       8.800  -5.957  14.870  1.00  7.97           H
ATOM   2743  HB3 LEU B  76       8.190  -7.503  15.491  1.00  7.97           H
ATOM   2744  HG  LEU B  76       8.729  -6.765  12.515  1.00  8.70           H
ATOM   2745 HD11 LEU B  76      10.665  -8.349  12.746  1.00  9.87           H
ATOM   2746 HD12 LEU B  76      10.821  -6.991  13.854  1.00  9.87           H
ATOM   2747 HD13 LEU B  76      10.319  -8.568  14.472  1.00  9.87           H
ATOM   2748 HD21 LEU B  76       8.410  -9.242  12.095  1.00  8.64           H
ATOM   2749 HD22 LEU B  76       7.913  -9.491  13.773  1.00  8.64           H
ATOM   2750 HD23 LEU B  76       6.927  -8.513  12.688  1.00  8.64           H
ATOM   2751  N   VAL B  77       5.755  -5.967  16.665  1.00  7.43           N
ATOM   2752  CA  VAL B  77       5.331  -5.219  17.871  1.00  6.91           C
ATOM   2753  C   VAL B  77       5.870  -5.900  19.137  1.00  7.29           C
ATOM   2754  O   VAL B  77       5.656  -7.100  19.334  1.00  8.32           O
ATOM   2755  CB  VAL B  77       3.791  -5.080  17.983  1.00  7.91           C
ATOM   2756  CG1 VAL B  77       3.422  -4.281  19.228  1.00  8.12           C
ATOM   2757  CG2 VAL B  77       3.204  -4.397  16.761  1.00  7.91           C
ATOM   2758  H   VAL B  77       5.614  -6.808  16.723  1.00  8.96           H
ATOM   2759  HA  VAL B  77       5.710  -4.322  17.839  1.00  8.33           H
ATOM   2760  HB  VAL B  77       3.392  -5.963  18.047  1.00  9.53           H
ATOM   2761 HG11 VAL B  77       2.457  -4.194  19.252  1.00  9.78           H
ATOM   2762 HG12 VAL B  77       3.726  -4.737  20.027  1.00  9.78           H
ATOM   2763 HG13 VAL B  77       3.827  -3.401  19.168  1.00  9.78           H
ATOM   2764 HG21 VAL B  77       2.242  -4.331  16.856  1.00  9.53           H
ATOM   2765 HG22 VAL B  77       3.597  -3.513  16.684  1.00  9.53           H
ATOM   2766 HG23 VAL B  77       3.425  -4.922  15.973  1.00  9.53           H
ATOM   2767  N   GLY B  78       6.546  -5.128  20.011  1.00  7.68           N
ATOM   2768  CA  GLY B  78       7.029  -5.680  21.259  1.00  8.67           C
ATOM   2769  C   GLY B  78       7.874  -4.697  22.041  1.00  8.18           C
ATOM   2770  O   GLY B  78       7.817  -3.485  21.801  1.00  8.68           O
ATOM   2771  H   GLY B  78       6.717  -4.290  19.904  1.00  9.26           H
ATOM   2772  HA2 GLY B  78       6.279  -5.945  21.806  1.00 10.45           H
ATOM   2773  HA3 GLY B  78       7.571  -6.463  21.068  1.00 10.45           H
ATOM   2774  N   PRO B  79       8.716  -5.223  23.008  1.00  9.56           N
ATOM   2775  CA  PRO B  79       9.418  -4.371  23.982  1.00 10.88           C
ATOM   2776  C   PRO B  79      10.675  -3.656  23.498  1.00  9.79           C
ATOM   2777  O   PRO B  79      11.701  -3.616  24.190  1.00 11.82           O
ATOM   2778  CB  PRO B  79       9.702  -5.341  25.138  1.00 12.62           C
ATOM   2779  CG  PRO B  79       9.814  -6.657  24.500  1.00 14.20           C
ATOM   2780  CD  PRO B  79       8.760  -6.642  23.404  1.00 10.31           C
ATOM   2781  HA  PRO B  79       8.822  -3.681  24.267  1.00 13.09           H
ATOM   2782  HB2 PRO B  79      10.527  -5.096  25.593  1.00 15.19           H
ATOM   2783  HB3 PRO B  79       8.953  -5.317  25.757  1.00 15.19           H
ATOM   2784  HG2 PRO B  79      10.700  -6.765  24.125  1.00 17.08           H
ATOM   2785  HG3 PRO B  79       9.618  -7.355  25.144  1.00 17.08           H
ATOM   2786  HD2 PRO B  79       9.024  -7.206  22.665  1.00 12.41           H
ATOM   2787  HD3 PRO B  79       7.904  -6.904  23.771  1.00 12.41           H
ATOM   2788  N   THR B  80      10.585  -3.032  22.335  1.00 10.13           N
ATOM   2789  CA  THR B  80      11.641  -2.133  21.895  1.00  9.66           C
ATOM   2790  C   THR B  80      11.538  -0.790  22.633  1.00  9.28           C
ATOM   2791  O   THR B  80      10.431  -0.340  22.903  1.00 10.57           O
ATOM   2792  CB  THR B  80      11.525  -1.906  20.378  1.00  8.17           C
ATOM   2793  OG1 THR B  80      12.596  -1.050  19.978  1.00  8.78           O
ATOM   2794  CG2 THR B  80      10.169  -1.316  19.909  1.00  8.54           C
ATOM   2795  H   THR B  80       9.927  -3.102  21.786  1.00 12.20           H
ATOM   2796  HA  THR B  80      12.500  -2.536  22.086  1.00 11.63           H
ATOM   2797  HB  THR B  80      11.634  -2.765  19.940  1.00  9.84           H
ATOM   2798  HG1 THR B  80      12.296  -0.334  19.655  1.00 10.58           H
ATOM   2799 HG21 THR B  80      10.190  -1.205  18.947  1.00 10.28           H
ATOM   2800 HG22 THR B  80       9.447  -1.920  20.134  1.00 10.28           H
ATOM   2801 HG23 THR B  80      10.002  -0.453  20.318  1.00 10.28           H
ATOM   2802  N   PRO B  81      12.667  -0.117  22.974  1.00 10.89           N
ATOM   2803  CA  PRO B  81      12.573   1.191  23.650  1.00 13.13           C
ATOM   2804  C   PRO B  81      12.177   2.318  22.696  1.00 11.18           C
ATOM   2805  O   PRO B  81      11.834   3.410  23.126  1.00 13.53           O
ATOM   2806  CB  PRO B  81      13.987   1.435  24.195  1.00 13.72           C
ATOM   2807  CG  PRO B  81      14.910   0.501  23.403  1.00 13.75           C
ATOM   2808  CD  PRO B  81      14.044  -0.632  22.824  1.00 12.30           C
ATOM   2809  HA  PRO B  81      11.780   1.153  24.453  1.00 15.80           H
ATOM   2810  HB2 PRO B  81      14.287   2.493  24.106  1.00 16.50           H
ATOM   2811  HB3 PRO B  81      14.008   1.209  25.278  1.00 16.50           H
ATOM   2812  HG2 PRO B  81      15.440   1.047  22.596  1.00 16.54           H
ATOM   2813  HG3 PRO B  81      15.708   0.080  24.049  1.00 16.54           H
ATOM   2814  HD2 PRO B  81      14.273  -0.858  21.756  1.00 14.80           H
ATOM   2815  HD3 PRO B  81      14.174  -1.586  23.379  1.00 14.80           H
ATOM   2816  N   VAL B  82      12.232   2.066  21.339  1.00  9.10           N
ATOM   2817  CA  VAL B  82      12.083   3.106  20.315  1.00  9.50           C
ATOM   2818  C   VAL B  82      11.404   2.422  19.128  1.00  7.61           C
ATOM   2819  O   VAL B  82      11.657   1.311  18.716  1.00  8.94           O
ATOM   2820  CB  VAL B  82      13.504   3.629  19.875  1.00 12.95           C
ATOM   2821  CG1 VAL B  82      14.396   2.437  19.584  0.97 36.47           C
ATOM   2822  CG2 VAL B  82      13.419   4.572  18.677  0.64 11.83           C
ATOM   2823  H   VAL B  82      12.504   1.137  20.984  1.00 10.96           H
ATOM   2824  HA  VAL B  82      11.473   3.950  20.730  1.00 11.44           H
ATOM   2825  HB  VAL B  82      13.902   4.202  20.763  1.00 15.58           H
ATOM   2826 HG11 VAL B  82      15.391   2.740  19.250  0.82 43.80           H
ATOM   2827 HG12 VAL B  82      14.538   1.786  20.454  0.00 43.80           H
ATOM   2828 HG13 VAL B  82      13.970   1.804  18.790  0.00 43.80           H
ATOM   2829 HG21 VAL B  82      14.412   4.922  18.389  0.54 14.24           H
ATOM   2830 HG22 VAL B  82      13.003   4.086  17.781  1.00 14.24           H
ATOM   2831 HG23 VAL B  82      12.794   5.453  18.870  1.00 14.24           H
ATOM   2832  N   ASN B  83      10.446   3.174  18.495  1.00  7.66           N
ATOM   2833  CA  ASN B  83       9.853   2.737  17.212  1.00  7.05           C
ATOM   2834  C   ASN B  83      10.914   2.788  16.098  1.00  7.09           C
ATOM   2835  O   ASN B  83      11.571   3.833  15.938  1.00  7.76           O
ATOM   2836  CB  ASN B  83       8.681   3.652  16.776  1.00  7.86           C
ATOM   2837  CG  ASN B  83       7.483   3.640  17.724  1.00  7.26           C
ATOM   2838  OD1 ASN B  83       6.957   2.591  18.084  1.00  8.85           O
ATOM   2839  ND2 ASN B  83       7.028   4.838  18.093  1.00  9.45           N
ATOM   2840  H   ASN B  83      10.141   3.924  18.790  1.00  9.23           H
ATOM   2841  HA  ASN B  83       9.524   1.829  17.296  1.00  8.49           H
ATOM   2842  HB2 ASN B  83       9.008   4.563  16.713  1.00  9.48           H
ATOM   2843  HB3 ASN B  83       8.354   3.354  15.915  1.00  9.48           H
ATOM   2844 HD21 ASN B  83       6.353   4.892  18.624  1.00 11.38           H
ATOM   2845 HD22 ASN B  83       7.399   5.557  17.797  1.00 11.38           H
ATOM   2846  N   ILE B  84      11.100   1.675  15.347  1.00  6.24           N
ATOM   2847  CA  ILE B  84      12.203   1.550  14.392  1.00  5.90           C
ATOM   2848  C   ILE B  84      11.629   1.093  13.045  1.00  6.70           C
ATOM   2849  O   ILE B  84      10.949   0.080  12.887  1.00  7.33           O
ATOM   2850  CB  ILE B  84      13.220   0.483  14.915  1.00  6.49           C
ATOM   2851  CG1 ILE B  84      13.943   1.046  16.152  1.00  8.17           C
ATOM   2852  CG2 ILE B  84      14.184   0.099  13.789  1.00  8.81           C
ATOM   2853  CD1 ILE B  84      14.713  -0.007  16.953  1.00  8.78           C
ATOM   2854  H   ILE B  84      10.549   0.807  15.476  1.00  7.53           H
ATOM   2855  HA  ILE B  84      12.727   2.546  14.293  1.00  7.12           H
ATOM   2856  HB  ILE B  84      12.629  -0.420  15.209  1.00  7.83           H
ATOM   2857 HG12 ILE B  84      14.630   1.857  15.826  1.00  9.85           H
ATOM   2858 HG13 ILE B  84      13.215   1.542  16.831  1.00  9.85           H
ATOM   2859 HG21 ILE B  84      14.960  -0.595  14.138  1.00 10.61           H
ATOM   2860 HG22 ILE B  84      13.693  -0.384  12.937  1.00 10.61           H
ATOM   2861 HG23 ILE B  84      14.745   0.963  13.410  1.00 10.61           H
ATOM   2862 HD11 ILE B  84      15.212   0.440  17.814  1.00 10.57           H
ATOM   2863 HD12 ILE B  84      14.051  -0.793  17.321  1.00 10.57           H
ATOM   2864 HD13 ILE B  84      15.483  -0.476  16.335  1.00 10.57           H
ATOM   2865  N   ILE B  85      11.920   1.920  12.012  1.00  6.99           N
ATOM   2866  CA  ILE B  85      11.668   1.601  10.597  1.00  6.74           C
ATOM   2867  C   ILE B  85      12.932   0.983  10.000  1.00  6.36           C
ATOM   2868  O   ILE B  85      13.985   1.637   9.944  1.00  7.53           O
ATOM   2869  CB  ILE B  85      11.257   2.855   9.785  1.00  7.69           C
ATOM   2870  CG1 ILE B  85      10.026   3.579  10.363  1.00  8.97           C
ATOM   2871  CG2 ILE B  85      11.012   2.465   8.317  1.00  7.39           C
ATOM   2872  CD1 ILE B  85       8.777   2.745  10.432  1.00  9.27           C
ATOM   2873  H   ILE B  85      12.267   2.693  12.120  1.00  8.43           H
ATOM   2874  HA  ILE B  85      10.948   0.950  10.533  1.00  8.13           H
ATOM   2875  HB  ILE B  85      12.003   3.473   9.808  1.00  9.27           H
ATOM   2876 HG12 ILE B  85      10.233   3.887  11.261  1.00 10.81           H
ATOM   2877 HG13 ILE B  85       9.826   4.340   9.794  1.00 10.81           H
ATOM   2878 HG21 ILE B  85      10.748   3.254   7.817  1.00  8.91           H
ATOM   2879 HG22 ILE B  85      11.829   2.106   7.935  1.00  8.91           H
ATOM   2880 HG23 ILE B  85      10.312   1.796   8.276  1.00  8.91           H
ATOM   2881 HD11 ILE B  85       8.052   3.283  10.792  1.00 11.17           H
ATOM   2882 HD12 ILE B  85       8.547   2.445   9.540  1.00 11.17           H
ATOM   2883 HD13 ILE B  85       8.944   1.986  11.011  1.00 11.17           H
ATOM   2884  N   GLY B  86      12.827  -0.269   9.555  1.00  6.66           N
ATOM   2885  CA  GLY B  86      13.953  -0.988   8.975  1.00  7.07           C
ATOM   2886  C   GLY B  86      13.871  -1.139   7.465  1.00  7.16           C
ATOM   2887  O   GLY B  86      13.015  -0.576   6.776  1.00  7.33           O
ATOM   2888  H   GLY B  86      12.107  -0.733   9.581  1.00  8.03           H
ATOM   2889  HA2 GLY B  86      14.772  -0.509   9.174  1.00  8.53           H
ATOM   2890  HA3 GLY B  86      14.010  -1.870   9.372  1.00  8.53           H
ATOM   2891  N   ARG B  87      14.812  -1.935   6.948  1.00  7.34           N
ATOM   2892  CA  ARG B  87      15.053  -1.991   5.504  1.00  7.86           C
ATOM   2893  C   ARG B  87      13.845  -2.498   4.715  1.00  8.00           C
ATOM   2894  O   ARG B  87      13.662  -2.096   3.563  1.00  8.95           O
ATOM   2895  CB  ARG B  87      16.307  -2.812   5.187  1.00  8.18           C
ATOM   2896  CG  ARG B  87      17.620  -2.174   5.657  1.00  8.15           C
ATOM   2897  CD  ARG B  87      18.838  -2.968   5.158  1.00  9.28           C
ATOM   2898  NE  ARG B  87      18.892  -4.342   5.649  1.00 10.10           N
ATOM   2899  CZ  ARG B  87      18.570  -5.437   4.959  1.00 10.24           C
ATOM   2900  NH1 ARG B  87      18.183  -5.344   3.694  1.00 11.11           N
ATOM   2901  NH2 ARG B  87      18.658  -6.618   5.549  1.00 11.67           N1+
ATOM   2902  H   ARG B  87      15.319  -2.451   7.410  1.00  8.85           H
ATOM   2903  HA  ARG B  87      15.210  -1.083   5.201  1.00  9.48           H
ATOM   2904  HB2 ARG B  87      16.227  -3.679   5.613  1.00  9.85           H
ATOM   2905  HB3 ARG B  87      16.368  -2.912   4.226  1.00  9.85           H
ATOM   2906  HG2 ARG B  87      17.671  -1.265   5.319  1.00  9.83           H
ATOM   2907  HG3 ARG B  87      17.646  -2.181   6.627  1.00  9.83           H
ATOM   2908  HD2 ARG B  87      18.855  -2.957   4.189  1.00 11.18           H
ATOM   2909  HD3 ARG B  87      19.626  -2.519   5.501  1.00 11.18           H
ATOM   2910  HE  ARG B  87      19.194  -4.457   6.446  1.00 12.16           H
ATOM   2911 HH11 ARG B  87      18.116  -4.573   3.317  1.00 13.37           H
ATOM   2912 HH12 ARG B  87      17.974  -6.051   3.255  1.00 13.37           H
ATOM   2913 HH21 ARG B  87      18.919  -6.672   6.366  1.00 14.04           H
ATOM   2914 HH22 ARG B  87      18.462  -7.329   5.108  1.00 14.04           H
ATOM   2915  N   ASN B  88      13.019  -3.366   5.308  1.00  7.34           N
ATOM   2916  CA  ASN B  88      11.850  -3.885   4.595  1.00  9.03           C
ATOM   2917  C   ASN B  88      10.931  -2.765   4.111  1.00  8.86           C
ATOM   2918  O   ASN B  88      10.301  -2.898   3.055  1.00 10.32           O
ATOM   2919  CB  ASN B  88      11.073  -4.900   5.450  1.00  8.11           C
ATOM   2920  CG  ASN B  88      10.294  -4.262   6.587  1.00  7.35           C
ATOM   2921  OD1 ASN B  88      10.854  -3.547   7.418  1.00  8.56           O
ATOM   2922  ND2 ASN B  88       9.005  -4.568   6.658  1.00  8.07           N
ATOM   2923  H   ASN B  88      13.100  -3.661   6.110  1.00  8.85           H
ATOM   2924  HA  ASN B  88      12.169  -4.354   3.811  1.00 10.88           H
ATOM   2925  HB2 ASN B  88      10.432  -5.348   4.875  1.00  9.78           H
ATOM   2926  HB3 ASN B  88      11.688  -5.549   5.825  1.00  9.78           H
ATOM   2927 HD21 ASN B  88       8.535  -4.241   7.294  1.00  9.73           H
ATOM   2928 HD22 ASN B  88       8.652  -5.086   6.068  1.00  9.73           H
ATOM   2929  N   LEU B  89      10.780  -1.687   4.888  1.00  7.48           N
ATOM   2930  CA  LEU B  89       9.986  -0.533   4.472  1.00  9.13           C
ATOM   2931  C   LEU B  89      10.829   0.602   3.885  1.00  8.07           C
ATOM   2932  O   LEU B  89      10.330   1.333   3.022  1.00  8.91           O
ATOM   2933  CB  LEU B  89       9.120  -0.009   5.633  1.00  8.81           C
ATOM   2934  CG  LEU B  89       8.165  -1.014   6.300  1.00  7.12           C
ATOM   2935  CD1 LEU B  89       7.345  -0.353   7.409  1.00  9.10           C
ATOM   2936  CD2 LEU B  89       7.230  -1.667   5.305  1.00 10.53           C
ATOM   2937  H   LEU B  89      11.127  -1.600   5.672  1.00  9.01           H
ATOM   2938  HA  LEU B  89       9.379  -0.822   3.771  1.00 10.99           H
ATOM   2939  HB2 LEU B  89       9.711   0.324   6.327  1.00 10.61           H
ATOM   2940  HB3 LEU B  89       8.576   0.715   5.295  1.00 10.61           H
ATOM   2941  HG  LEU B  89       8.693  -1.715   6.712  1.00  8.58           H
ATOM   2942 HD11 LEU B  89       6.758  -1.017   7.801  1.00 10.96           H
ATOM   2943 HD12 LEU B  89       7.944  -0.000   8.086  1.00 10.96           H
ATOM   2944 HD13 LEU B  89       6.817   0.368   7.030  1.00 10.96           H
ATOM   2945 HD21 LEU B  89       6.672  -2.300   5.780  1.00 12.67           H
ATOM   2946 HD22 LEU B  89       6.679  -0.989   4.887  1.00 12.67           H
ATOM   2947 HD23 LEU B  89       7.753  -2.133   4.636  1.00 12.67           H
ATOM   2948  N   LEU B  90      12.097   0.774   4.293  1.00  7.91           N
ATOM   2949  CA  LEU B  90      12.923   1.821   3.685  1.00  8.20           C
ATOM   2950  C   LEU B  90      13.068   1.595   2.178  1.00  9.15           C
ATOM   2951  O   LEU B  90      13.108   2.563   1.408  1.00  9.06           O
ATOM   2952  CB  LEU B  90      14.291   1.926   4.375  1.00  8.45           C
ATOM   2953  CG  LEU B  90      14.335   2.356   5.862  1.00  7.84           C
ATOM   2954  CD1 LEU B  90      15.715   2.158   6.479  1.00  8.84           C
ATOM   2955  CD2 LEU B  90      13.926   3.786   6.037  1.00  9.16           C
ATOM   2956  H   LEU B  90      12.490   0.312   4.899  1.00  9.53           H
ATOM   2957  HA  LEU B  90      12.482   2.676   3.804  1.00  9.88           H
ATOM   2958  HB2 LEU B  90      14.722   1.058   4.323  1.00 10.17           H
ATOM   2959  HB3 LEU B  90      14.817   2.569   3.875  1.00 10.17           H
ATOM   2960  HG  LEU B  90      13.700   1.814   6.358  1.00  9.45           H
ATOM   2961 HD11 LEU B  90      15.685   2.438   7.406  1.00 10.64           H
ATOM   2962 HD12 LEU B  90      15.956   1.221   6.419  1.00 10.64           H
ATOM   2963 HD13 LEU B  90      16.360   2.696   5.991  1.00 10.64           H
ATOM   2964 HD21 LEU B  90      13.949   4.020   6.978  1.00 11.03           H
ATOM   2965 HD22 LEU B  90      14.545   4.342   5.540  1.00 11.03           H
ATOM   2966 HD23 LEU B  90      13.027   3.903   5.687  1.00 11.03           H
ATOM   2967  N   THR B  91      13.177   0.335   1.743  1.00  9.24           N
ATOM   2968  CA  THR B  91      13.324   0.067   0.311  1.00  9.78           C
ATOM   2969  C   THR B  91      12.079   0.469  -0.459  1.00 10.30           C
ATOM   2970  O   THR B  91      12.189   0.936  -1.602  1.00 11.73           O
ATOM   2971  CB  THR B  91      13.653  -1.403   0.032  1.00 11.11           C
ATOM   2972  OG1 THR B  91      12.652  -2.259   0.613  1.00 11.65           O
ATOM   2973  CG2 THR B  91      15.038  -1.773   0.533  1.00 10.37           C
ATOM   2974  H   THR B  91      13.176  -0.369   2.239  1.00 11.13           H
ATOM   2975  HA  THR B  91      14.059   0.602  -0.023  1.00 11.78           H
ATOM   2976  HB  THR B  91      13.649  -1.518  -0.931  1.00 13.37           H
ATOM   2977  HG1 THR B  91      12.621  -2.147   1.445  1.00 14.02           H
ATOM   2978 HG21 THR B  91      15.251  -2.690   0.304  1.00 12.48           H
ATOM   2979 HG22 THR B  91      15.683  -1.180   0.113  1.00 12.48           H
ATOM   2980 HG23 THR B  91      15.090  -1.657   1.494  1.00 12.48           H
ATOM   2981  N   GLN B  92      10.894   0.357   0.170  1.00  9.43           N
ATOM   2982  CA  GLN B  92       9.626   0.670  -0.488  1.00  9.61           C
ATOM   2983  C   GLN B  92       9.451   2.162  -0.721  1.00  9.63           C
ATOM   2984  O   GLN B  92       8.687   2.548  -1.618  1.00 12.76           O
ATOM   2985  CB  GLN B  92       8.430   0.189   0.351  1.00 10.01           C
ATOM   2986  CG  GLN B  92       8.315  -1.291   0.418  1.00 11.06           C
ATOM   2987  CD  GLN B  92       7.035  -1.753   1.082  1.00 11.01           C
ATOM   2988  OE1 GLN B  92       6.034  -1.045   1.081  1.00 13.65           O
ATOM   2989  NE2 GLN B  92       7.063  -2.933   1.655  1.00 13.57           N
ATOM   2990  H   GLN B  92      10.803   0.096   0.985  1.00 11.36           H
ATOM   2991  HA  GLN B  92       9.599   0.218  -1.348  1.00 11.58           H
ATOM   2992  HB2 GLN B  92       8.539   0.518   1.257  1.00 12.05           H
ATOM   2993  HB3 GLN B  92       7.617   0.552  -0.033  1.00 12.05           H
ATOM   2994  HG2 GLN B  92       8.324  -1.638  -0.488  1.00 13.31           H
ATOM   2995  HG3 GLN B  92       9.062  -1.646   0.924  1.00 13.31           H
ATOM   2996 HE21 GLN B  92       7.773  -3.418   1.623  1.00 16.33           H
ATOM   2997 HE22 GLN B  92       6.369  -3.208   2.081  1.00 16.33           H
ATOM   2998  N   ILE B  93      10.138   3.014   0.053  1.00 11.39           N
ATOM   2999  CA  ILE B  93      10.076   4.462  -0.134  1.00 11.95           C
ATOM   3000  C   ILE B  93      11.282   5.004  -0.914  1.00 11.78           C
ATOM   3001  O   ILE B  93      11.401   6.223  -1.075  1.00 14.78           O
ATOM   3002  CB  ILE B  93       9.821   5.219   1.195  1.00 10.08           C
ATOM   3003  CG1 ILE B  93      11.042   5.165   2.128  1.00 11.66           C
ATOM   3004  CG2 ILE B  93       8.586   4.644   1.905  1.00 11.69           C
ATOM   3005  CD1 ILE B  93      10.844   5.882   3.470  1.00 12.00           C
ATOM   3006  H   ILE B  93      10.650   2.776   0.702  1.00 13.71           H
ATOM   3007  HA  ILE B  93       9.300   4.646  -0.684  1.00 14.38           H
ATOM   3008  HB  ILE B  93       9.633   6.149   0.988  1.00 12.13           H
ATOM   3009 HG12 ILE B  93      11.247   4.236   2.313  1.00 14.04           H
ATOM   3010 HG13 ILE B  93      11.795   5.588   1.684  1.00 14.04           H
ATOM   3011 HG21 ILE B  93       8.425   5.138   2.724  1.00 14.07           H
ATOM   3012 HG22 ILE B  93       7.815   4.740   1.324  1.00 14.07           H
ATOM   3013 HG23 ILE B  93       8.735   3.707   2.107  1.00 14.07           H
ATOM   3014 HD11 ILE B  93      11.666   5.841   3.983  1.00 14.44           H
ATOM   3015 HD12 ILE B  93      10.602   6.805   3.299  1.00 14.44           H
ATOM   3016 HD13 ILE B  93      10.136   5.444   3.968  1.00 14.44           H
ATOM   3017  N   GLY B  94      12.155   4.138  -1.415  1.00 12.27           N
ATOM   3018  CA  GLY B  94      13.259   4.589  -2.240  1.00 12.08           C
ATOM   3019  C   GLY B  94      14.447   5.134  -1.483  1.00 12.37           C
ATOM   3020  O   GLY B  94      15.232   5.896  -2.061  1.00 17.05           O
ATOM   3021  H   GLY B  94      12.131   3.286  -1.301  1.00 14.76           H
ATOM   3022  HA2 GLY B  94      13.560   3.859  -2.804  1.00 14.53           H
ATOM   3023  HA3 GLY B  94      12.933   5.304  -2.813  1.00 14.53           H
ATOM   3024  N   CYS B  95      14.629   4.757  -0.214  1.00 11.63           N
ATOM   3025  CA  CYS B  95      15.645   5.379   0.633  1.00 12.21           C
ATOM   3026  C   CYS B  95      17.029   4.802   0.346  1.00 12.37           C
ATOM   3027  O   CYS B  95      17.208   3.579   0.274  1.00 14.24           O
ATOM   3028  CB  CYS B  95      15.262   5.186   2.110  1.00 12.61           C
ATOM   3029  SG  CYS B  95      16.345   5.983   3.315  1.00 13.38           S
ATOM   3030  H   CYS B  95      14.164   4.157   0.188  1.00 14.00           H
ATOM   3031  HA  CYS B  95      15.651   6.332   0.460  1.00 14.69           H
ATOM   3032  HB2 CYS B  95      14.382   5.567   2.253  1.00 15.17           H
ATOM   3033  HB3 CYS B  95      15.244   4.237   2.306  1.00 15.17           H
ATOM   3034  HG  CYS B  95      15.888   5.839   4.416  1.00 16.10           H
ATOM   3035  N   THR B  96      18.017   5.701   0.184  1.00 12.30           N
ATOM   3036  CA  THR B  96      19.416   5.341   0.010  1.00 11.96           C
ATOM   3037  C   THR B  96      20.271   6.112   1.010  1.00 10.89           C
ATOM   3038  O   THR B  96      19.855   7.135   1.560  1.00 10.82           O
ATOM   3039  CB  THR B  96      19.926   5.636  -1.413  1.00 15.28           C
ATOM   3040  OG1 THR B  96      19.792   7.019  -1.699  1.00 13.74           O
ATOM   3041  CG2 THR B  96      19.135   4.878  -2.446  1.00 18.09           C
ATOM   3042  H   THR B  96      17.882   6.554   0.189  1.00 14.79           H
ATOM   3043  HA  THR B  96      19.523   4.395   0.181  1.00 14.39           H
ATOM   3044  HB  THR B  96      20.862   5.396  -1.480  1.00 18.38           H
ATOM   3045  HG1 THR B  96      19.292   7.153  -2.361  1.00 16.52           H
ATOM   3046 HG21 THR B  96      19.503   5.070  -3.323  1.00 21.74           H
ATOM   3047 HG22 THR B  96      19.186   3.933  -2.267  1.00 21.74           H
ATOM   3048 HG23 THR B  96      18.207   5.168  -2.430  1.00 21.74           H
ATOM   3049  N   LEU B  97      21.451   5.573   1.267  1.00 11.06           N
ATOM   3050  CA  LEU B  97      22.511   6.258   1.993  1.00 11.42           C
ATOM   3051  C   LEU B  97      23.457   6.867   0.971  1.00 16.19           C
ATOM   3052  O   LEU B  97      23.877   6.179   0.033  1.00 22.99           O
ATOM   3053  CB  LEU B  97      23.326   5.261   2.799  1.00 15.87           C
ATOM   3054  CG  LEU B  97      22.678   4.639   4.007  0.80 11.62           C
ATOM   3055  CD1 LEU B  97      23.436   3.374   4.369  0.60 12.27           C
ATOM   3056  CD2 LEU B  97      22.682   5.609   5.179  0.68 10.52           C
ATOM   3057  H   LEU B  97      21.677   4.782   1.020  1.00 13.31           H
ATOM   3058  HA  LEU B  97      22.150   6.949   2.571  1.00 13.74           H
ATOM   3059  HB2 LEU B  97      23.603   4.541   2.213  0.71 19.09           H
ATOM   3060  HB3 LEU B  97      24.112   5.727   3.121  0.79 19.09           H
ATOM   3061  HG  LEU B  97      21.762   4.398   3.806  0.19 13.98           H
ATOM   3062 HD11 LEU B  97      23.017   2.949   5.135  0.50 14.76           H
ATOM   3063 HD12 LEU B  97      23.424   2.768   3.610  1.00 14.76           H
ATOM   3064 HD13 LEU B  97      24.355   3.606   4.587  1.00 14.76           H
ATOM   3065 HD21 LEU B  97      22.263   5.176   5.940  0.17 12.66           H
ATOM   3066 HD22 LEU B  97      23.603   5.826   5.392  1.00 12.66           H
ATOM   3067 HD23 LEU B  97      22.199   6.410   4.941  1.00 12.66           H
ATOM   3068  N   ASN B  98      23.826   8.129   1.160  1.00 10.50           N
ATOM   3069  CA  ASN B  98      24.635   8.839   0.185  1.00 11.66           C
ATOM   3070  C   ASN B  98      25.806   9.523   0.880  1.00  9.79           C
ATOM   3071  O   ASN B  98      25.624  10.180   1.912  1.00 11.76           O
ATOM   3072  CB  ASN B  98      23.827   9.948  -0.512  1.00 12.86           C
ATOM   3073  CG  ASN B  98      22.612   9.448  -1.285  0.88 12.77           C
ATOM   3074  OD1 ASN B  98      22.592   9.511  -2.510  0.68 17.13           O
ATOM   3075  ND2 ASN B  98      21.553   9.068  -0.574  0.62 13.63           N
ATOM   3076  H   ASN B  98      23.616   8.606   1.842  1.00 12.64           H
ATOM   3077  HA  ASN B  98      24.984   8.221  -0.478  1.00 14.03           H
ATOM   3078  HB2 ASN B  98      23.504  10.573   0.158  1.00 15.47           H
ATOM   3079  HB3 ASN B  98      24.413  10.410  -1.133  0.00 15.47           H
ATOM   3080 HD21 ASN B  98      20.832   8.833  -0.982  1.00 16.40           H
ATOM   3081 HD22 ASN B  98      21.588   9.044   0.283  0.36 16.40           H
ATOM   3082  N   PHE B  99      26.997   9.388   0.291  1.00 11.11           N
ATOM   3083  CA  PHE B  99      28.184  10.167   0.690  1.00 10.85           C
ATOM   3084  C   PHE B  99      29.214  10.236  -0.447  1.00 14.15           C
ATOM   3085  O   PHE B  99      30.281  10.882  -0.337  1.00 15.58           O
ATOM   3086  CB  PHE B  99      28.828   9.654   2.002  1.00 10.53           C
ATOM   3087  CG  PHE B  99      29.256   8.214   1.969  1.00 10.16           C
ATOM   3088  CD1 PHE B  99      30.585   7.878   1.744  1.00 14.08           C
ATOM   3089  CD2 PHE B  99      28.337   7.191   2.151  1.00 11.48           C
ATOM   3090  CE1 PHE B  99      30.987   6.560   1.714  1.00 14.50           C
ATOM   3091  CE2 PHE B  99      28.746   5.864   2.125  1.00 15.76           C
ATOM   3092  CZ  PHE B  99      30.066   5.552   1.902  1.00 17.56           C
ATOM   3093  OXT PHE B  99      29.006   9.664  -1.523  1.00 16.80           O1-
ATOM   3094  H   PHE B  99      27.150   8.840  -0.354  1.00 13.37           H
ATOM   3095  HA  PHE B  99      27.892  11.075   0.862  1.00 13.06           H
ATOM   3096  HB2 PHE B  99      29.614  10.192   2.184  1.00 12.68           H
ATOM   3097  HB3 PHE B  99      28.189   9.754   2.725  1.00 12.68           H
ATOM   3098  HD1 PHE B  99      31.211   8.554   1.621  1.00 16.94           H
ATOM   3099  HD2 PHE B  99      27.440   7.399   2.301  1.00 13.81           H
ATOM   3100  HE1 PHE B  99      31.881   6.353   1.565  1.00 17.44           H
ATOM   3101  HE2 PHE B  99      28.124   5.185   2.242  1.00 18.96           H
ATOM   3102  HZ  PHE B  99      30.342   4.665   1.874  1.00 21.11           H
TER
HETATM 3103  C1  JE2 A 701      24.488   2.405  20.360  1.00  8.58           C
HETATM 3104  C12 JE2 A 701      20.165  -0.321  16.963  1.00  7.14           C
HETATM 3105  C13 JE2 A 701      18.699   0.185  16.881  1.00  7.88           C
HETATM 3106  C14 JE2 A 701      18.168   0.626  18.208  1.00  6.85           C
HETATM 3107  C15 JE2 A 701      18.101   1.993  18.530  1.00  8.49           C
HETATM 3108  C16 JE2 A 701      17.696   2.401  19.815  1.00 10.29           C
HETATM 3109  C17 JE2 A 701      17.354   1.464  20.791  1.00 11.28           C
HETATM 3110  C18 JE2 A 701      17.365   0.107  20.451  1.00  9.82           C
HETATM 3111  C19 JE2 A 701      17.790  -0.307  19.190  1.00  8.47           C
HETATM 3112  C20 JE2 A 701      20.832  -0.487  15.564  1.00  7.34           C
HETATM 3113  C22 JE2 A 701      20.319  -1.789  14.929  1.00  6.76           C
HETATM 3114  C25 JE2 A 701      22.370  -2.937  15.930  1.00  7.05           C
HETATM 3115  C27 JE2 A 701      21.901  -5.155  14.576  1.00  6.73           C
HETATM 3116  C28 JE2 A 701      22.741  -4.749  13.371  1.00  7.44           C
HETATM 3117  C29 JE2 A 701      21.567  -6.631  14.554  1.00  8.04           C
HETATM 3118  C3  JE2 A 701      23.703   3.429  20.917  1.00 10.36           C
HETATM 3119  C30 JE2 A 701      20.657  -4.235  14.619  1.00  7.14           C
HETATM 3120  C31 JE2 A 701      19.484  -4.762  15.493  1.00  7.71           C
HETATM 3121  C34 JE2 A 701      17.399  -6.186  15.492  1.00  7.48           C
HETATM 3122  C35 JE2 A 701      16.137  -5.986  14.690  1.00  6.98           C
HETATM 3123  C36 JE2 A 701      15.487  -4.728  14.678  1.00  7.51           C
HETATM 3124  C37 JE2 A 701      14.274  -4.633  13.971  1.00  9.73           C
HETATM 3125  C38 JE2 A 701      13.732  -5.725  13.288  1.00  9.90           C
HETATM 3126  C39 JE2 A 701      14.386  -6.950  13.291  1.00 10.05           C
HETATM 3127  C4  JE2 A 701      22.327   3.412  20.706  1.00  9.85           C
HETATM 3128  C40 JE2 A 701      15.590  -7.075  13.990  1.00  8.36           C
HETATM 3129  C41 JE2 A 701      16.017  -3.566  15.441  1.00  8.96           C
HETATM 3130  C5  JE2 A 701      21.747   2.378  19.965  1.00  8.34           C
HETATM 3131  C6  JE2 A 701      22.549   1.351  19.430  1.00  7.49           C
HETATM 3132  C7  JE2 A 701      23.944   1.350  19.574  1.00  8.03           C
HETATM 3133  C8  JE2 A 701      24.882   0.361  18.939  1.00  8.92           C
HETATM 3134  C9  JE2 A 701      21.852   0.243  18.688  1.00  6.73           C
HETATM 3135  N11 JE2 A 701      20.978   0.654  17.721  1.00  6.90           N
HETATM 3136  N24 JE2 A 701      21.083  -2.938  15.171  1.00  6.91           N
HETATM 3137  N33 JE2 A 701      18.576  -5.559  14.829  1.00  7.17           N
HETATM 3138  O10 JE2 A 701      22.045  -0.957  18.939  1.00  8.11           O
HETATM 3139  O2  JE2 A 701      25.849   2.494  20.539  1.00 10.14           O
HETATM 3140  O21 JE2 A 701      20.508   0.588  14.744  1.00  7.35           O
HETATM 3141  O23 JE2 A 701      19.290  -1.881  14.279  1.00  7.28           O
HETATM 3142  O32 JE2 A 701      19.384  -4.508  16.696  1.00  7.72           O
HETATM 3143  S26 JE2 A 701      22.782  -4.705  16.147  1.00  7.62           S
HETATM 3144  H11 JE2 A 701      20.834   1.654  17.481  1.00  8.31           H
HETATM 3145  H12 JE2 A 701      20.184  -1.295  17.521  1.00  8.61           H
HETATM 3146  H15 JE2 A 701      18.374   2.747  17.788  1.00 10.22           H
HETATM 3147  H16 JE2 A 701      17.678   3.468  20.050  1.00 12.39           H
HETATM 3148  H17 JE2 A 701      17.056   1.782  21.788  1.00 13.58           H
HETATM 3149  H18 JE2 A 701      17.060  -0.636  21.188  1.00 11.83           H
HETATM 3150  H19 JE2 A 701      17.839  -1.370  18.957  1.00 10.20           H
HETATM 3151  H20 JE2 A 701      21.957  -0.427  15.580  1.00  8.85           H
HETATM 3152  H21 JE2 A 701      19.570   0.471  14.335  1.00  8.86           H
HETATM 3153  H30 JE2 A 701      20.277  -4.031  13.563  1.00  8.61           H
HETATM 3154  H33 JE2 A 701      18.636  -5.683  13.809  1.00  8.64           H
HETATM 3155  H37 JE2 A 701      13.761  -3.671  13.928  1.00 11.72           H
HETATM 3156  H38 JE2 A 701      12.786  -5.614  12.752  1.00 11.93           H
HETATM 3157  H39 JE2 A 701      13.986  -7.811  12.763  1.00 12.10           H
HETATM 3158  H40 JE2 A 701      16.092  -8.041  14.012  1.00 10.07           H
HETATM 3159  HC3 JE2 A 701      24.215   4.213  21.489  1.00 12.47           H
HETATM 3160  HC4 JE2 A 701      21.706   4.214  21.108  1.00 11.85           H
HETATM 3161  HC5 JE2 A 701      20.659   2.336  19.862  1.00 10.04           H
HETATM 3162  HO2 JE2 A 701      26.341   1.745  20.122  1.00 12.21           H
HETATM 3163 H131 JE2 A 701      18.648   1.013  16.135  1.00  9.50           H
HETATM 3164 H132 JE2 A 701      18.067  -0.596  16.408  1.00  9.50           H
HETATM 3165 H251 JE2 A 701      22.274  -2.459  16.926  1.00  8.50           H
HETATM 3166 H252 JE2 A 701      23.163  -2.413  15.328  1.00  8.50           H
HETATM 3167 H281 JE2 A 701      22.226  -4.951  12.419  1.00  8.97           H
HETATM 3168 H282 JE2 A 701      23.713  -5.249  13.350  1.00  8.97           H
HETATM 3169 H283 JE2 A 701      22.954  -3.665  13.347  1.00  8.97           H
HETATM 3170 H291 JE2 A 701      21.019  -6.879  13.631  1.00  9.68           H
HETATM 3171 H292 JE2 A 701      20.928  -6.971  15.386  1.00  9.68           H
HETATM 3172 H293 JE2 A 701      22.471  -7.258  14.577  1.00  9.68           H
HETATM 3173 H341 JE2 A 701      17.290  -5.769  16.525  1.00  9.02           H
HETATM 3174 H342 JE2 A 701      17.630  -7.271  15.625  1.00  9.02           H
HETATM 3175 H411 JE2 A 701      16.989  -3.737  15.924  1.00 10.79           H
HETATM 3176 H412 JE2 A 701      15.321  -3.224  16.213  1.00 10.79           H
HETATM 3177 H413 JE2 A 701      16.221  -2.706  14.774  1.00 10.79           H
HETATM 3178 HC81 JE2 A 701      24.353  -0.388  18.334  1.00 10.74           H
HETATM 3179 HC82 JE2 A 701      25.439  -0.192  19.700  1.00 10.74           H
HETATM 3180 HC83 JE2 A 701      25.574   0.877  18.262  1.00 10.74           H
HETATM 3181 CL    CL A 902      35.653  -8.730   9.207  1.00 16.75          Cl1-
HETATM 3182 CL    CL A 905      33.491  10.540  17.924  1.00  9.74          Cl1-
HETATM 3183  C1  EDO A 801      29.602  -8.454   9.014  1.00 34.16           C
HETATM 3184  C2  EDO A 801      30.690  -7.574   9.614  1.00 35.92           C
HETATM 3185  O1  EDO A 801      28.844  -8.995  10.093  1.00 62.13           O
HETATM 3186  O2  EDO A 801      30.705  -7.736  11.043  1.00 20.40           O
HETATM 3187  H11 EDO A 801      30.047  -9.256   8.420  1.00 41.04           H
HETATM 3188  H12 EDO A 801      28.949  -7.866   8.366  1.00 41.04           H
HETATM 3189  H21 EDO A 801      31.657  -7.854   9.192  1.00 43.14           H
HETATM 3190  H22 EDO A 801      30.501  -6.530   9.359  1.00 43.14           H
HETATM 3191  HO1 EDO A 801      29.381  -9.672  10.514  1.00 74.60           H
HETATM 3192  HO2 EDO A 801      30.973  -8.637  11.274  1.00 24.51           H
HETATM 3193  C1  EDO A 803      43.817   1.486  29.656  1.00 14.51           C
HETATM 3194  C2  EDO A 803      43.923   1.023  31.103  1.00 16.64           C
HETATM 3195  O1  EDO A 803      43.965   2.907  29.570  1.00 12.95           O
HETATM 3196  O2  EDO A 803      42.827   1.589  31.831  1.00 14.73           O
HETATM 3197  H11 EDO A 803      42.834   1.206  29.274  1.00 17.45           H
HETATM 3198  H12 EDO A 803      44.571   0.981  29.048  1.00 17.45           H
HETATM 3199  H21 EDO A 803      43.867  -0.066  31.143  1.00 20.01           H
HETATM 3200  H22 EDO A 803      44.870   1.338  31.542  1.00 20.01           H
HETATM 3201  HO1 EDO A 803      43.222   3.353  29.987  1.00 15.59           H
HETATM 3202  HO2 EDO A 803      42.008   1.138  31.578  1.00 17.72           H
HETATM 3203  C1  EDO A 804      43.063   3.951   8.881  1.00 13.73           C
HETATM 3204  C2  EDO A 804      43.751   3.167   9.992  1.00 13.56           C
HETATM 3205  O1  EDO A 804      44.084   4.518   8.047  1.00 18.03           O
HETATM 3206  O2  EDO A 804      44.392   1.970   9.501  1.00 12.61           O
HETATM 3207  H11 EDO A 804      42.413   4.728   9.290  1.00 16.52           H
HETATM 3208  H12 EDO A 804      42.450   3.279   8.275  1.00 16.52           H
HETATM 3209  H21 EDO A 804      44.499   3.805  10.464  1.00 16.31           H
HETATM 3210  H22 EDO A 804      43.013   2.897  10.747  1.00 16.31           H
HETATM 3211  HO1 EDO A 804      44.481   5.271   8.507  1.00 21.68           H
HETATM 3212  HO2 EDO A 804      45.165   2.207   8.967  1.00 15.17           H
HETATM 3213  C1  EDO A 805      16.498  10.145  -3.071  1.00 23.56           C
HETATM 3214  C2  EDO A 805      16.866   8.692  -2.812  1.00 21.34           C
HETATM 3215  O1  EDO A 805      16.902  10.426  -4.415  1.00 35.63           O
HETATM 3216  O2  EDO A 805      15.995   7.810  -3.524  1.00 20.50           O
HETATM 3217  H11 EDO A 805      17.011  10.806  -2.377  1.00 28.31           H
HETATM 3218  H12 EDO A 805      15.422  10.283  -2.958  1.00 28.31           H
HETATM 3219  H21 EDO A 805      17.912   8.561  -3.046  1.00 25.65           H
HETATM 3220  H22 EDO A 805      16.775   8.439  -1.781  1.00 25.65           H
HETATM 3221  HO1 EDO A 805      17.865  10.346  -4.474  1.00 42.79           H
HETATM 3222  HO2 EDO A 805      16.093   7.958  -4.470  1.00 24.64           H
TER
HETATM 3223 CL    CL B 901       0.294  10.663  -4.281  1.00 61.92          Cl1-
HETATM 3224 CL    CL B 903      -1.900   0.623  23.005  1.00 14.28          Cl1-
HETATM 3225 CL    CL B 904       7.713  -6.484   4.327  1.00 13.66          Cl1-
HETATM 3226  C1  EDO B 802       5.674  -8.991  22.515  1.00 15.82           C
HETATM 3227  C2  EDO B 802       5.099 -10.399  22.554  1.00 13.34           C
HETATM 3228  O1  EDO B 802       5.190  -8.257  23.638  1.00 15.37           O
HETATM 3229  O2  EDO B 802       3.675 -10.297  22.632  1.00 12.72           O
HETATM 3230  H11 EDO B 802       5.414  -8.500  21.578  1.00 19.02           H
HETATM 3231  H12 EDO B 802       6.755  -9.048  22.595  1.00 19.02           H
HETATM 3232  H21 EDO B 802       5.411 -10.974  21.679  1.00 16.04           H
HETATM 3233  H22 EDO B 802       5.460 -10.925  23.443  1.00 16.04           H
HETATM 3234  HO1 EDO B 802       4.225  -8.227  23.583  1.00 18.49           H
HETATM 3235  HO2 EDO B 802       3.350  -9.869  21.844  1.00 15.31           H
TER
HETATM 3236  O   HOH A 906      21.131  -5.816   9.639  1.00 19.11           O
HETATM 3237  H1  HOH A 906      20.228  -6.028   9.334  1.00 22.97           H
HETATM 3238  H2  HOH A 906      21.020  -5.190  10.387  1.00 22.97           H
HETATM 3239  O   HOH A 907      21.672  -9.192   3.624  1.00 23.08           O
HETATM 3240  H1  HOH A 907      21.059  -9.539   4.081  1.00 27.73           H
HETATM 3241  H2  HOH A 907      22.084  -9.823   3.248  1.00 27.73           H
HETATM 3242  O   HOH A 908      17.732  14.314  -1.345  1.00 28.92           O
HETATM 3243  H1  HOH A 908      17.028  14.339  -1.806  1.00 34.74           H
HETATM 3244  H2  HOH A 908      18.246  14.901  -1.663  1.00 34.74           H
HETATM 3245  O   HOH A 909      19.460  10.716  -3.652  0.59 17.92           O
HETATM 3246  H1  HOH A 909      20.025  11.227  -3.287  0.59 21.55           H
HETATM 3247  H2  HOH A 909      19.811  10.450  -4.369  0.59 21.55           H
HETATM 3248  O   HOH A 910      19.650   9.189  -5.779  0.80 11.78           O
HETATM 3249  H1  HOH A 910      19.764   9.727  -6.419  0.80 14.17           H
HETATM 3250  H2  HOH A 910      19.750   8.419  -6.106  0.80 14.17           H
HETATM 3251  O   HOH A 911      18.706   7.417  -4.527  1.00 17.44           O
HETATM 3252  H1  HOH A 911      19.188   6.957  -5.035  1.00 20.97           H
HETATM 3253  H2  HOH A 911      18.972   8.215  -4.589  1.00 20.97           H
HETATM 3254  O   HOH A 912      19.233   5.145  -6.096  1.00 15.60           O
HETATM 3255  H1  HOH A 912      18.668   5.663  -6.438  1.00 18.76           H
HETATM 3256  H2  HOH A 912      19.957   5.573  -6.047  1.00 18.76           H
HETATM 3257  O   HOH A 913      18.027   2.910  -5.549  0.47  8.58           O
HETATM 3258  H1  HOH A 913      17.844   3.722  -5.707  0.47 10.34           H
HETATM 3259  H2  HOH A 913      18.857   2.890  -5.526  0.47 10.34           H
HETATM 3260  O   HOH A 914      18.806  -1.422  -6.570  1.00 17.40           O
HETATM 3261  H1  HOH A 914      19.159  -2.148  -6.803  1.00 20.91           H
HETATM 3262  H2  HOH A 914      18.937  -0.883  -7.199  1.00 20.91           H
HETATM 3263  O   HOH A 915      21.542  -1.402  -6.896  1.00 18.52           O
HETATM 3264  H1  HOH A 915      20.860  -0.988  -6.621  1.00 22.26           H
HETATM 3265  H2  HOH A 915      22.075  -1.442  -6.248  1.00 22.26           H
HETATM 3266  O   HOH A 916      23.038  -1.255  -4.931  1.00 15.62           O
HETATM 3267  H1  HOH A 916      23.599  -1.659  -4.451  1.00 18.79           H
HETATM 3268  H2  HOH A 916      23.121  -0.438  -4.762  1.00 18.79           H
HETATM 3269  O   HOH A 917      23.795   0.934  -4.999  1.00 20.46           O
HETATM 3270  H1  HOH A 917      23.876   1.743  -4.783  1.00 24.60           H
HETATM 3271  H2  HOH A 917      23.613   0.917  -5.819  1.00 24.60           H
HETATM 3272  O   HOH A 918      20.581  -2.389  -2.366  0.50 21.46           O
HETATM 3273  H1  HOH A 918      20.679  -1.900  -3.045  0.50 25.79           H
HETATM 3274  H2  HOH A 918      21.162  -2.132  -1.808  0.50 25.79           H
HETATM 3275  O   HOH A 919      21.362  -3.701  -1.471  0.67 13.28           O
HETATM 3276  H1  HOH A 919      22.159  -3.923  -1.643  0.67 15.98           H
HETATM 3277  H2  HOH A 919      20.900  -3.936  -2.133  0.67 15.98           H
HETATM 3278  O   HOH A 920      23.045  -2.571   0.869  1.00 22.13           O
HETATM 3279  H1  HOH A 920      22.528  -3.029   1.353  1.00 26.59           H
HETATM 3280  H2  HOH A 920      22.580  -1.933   0.568  1.00 26.59           H
HETATM 3281  O   HOH A 921      25.446  -3.016  -0.118  1.00 31.27           O
HETATM 3282  H1  HOH A 921      25.789  -3.520   0.464  1.00 37.57           H
HETATM 3283  H2  HOH A 921      24.720  -2.738   0.205  1.00 37.57           H
HETATM 3284  O   HOH A 922      27.317  -1.443   0.697  1.00 22.09           O
HETATM 3285  H1  HOH A 922      27.675  -1.976   1.241  1.00 26.54           H
HETATM 3286  H2  HOH A 922      26.801  -1.901   0.213  1.00 26.54           H
HETATM 3287  O   HOH A 923      30.018  -4.675   0.285  0.46 16.49           O
HETATM 3288  H1  HOH A 923      30.820  -4.815   0.508  0.46 19.82           H
HETATM 3289  H2  HOH A 923      29.679  -4.213   0.903  0.46 19.82           H
HETATM 3290  O   HOH A 924      30.023  -3.398  -1.934  1.00 20.68           O
HETATM 3291  H1  HOH A 924      29.706  -3.917  -2.517  1.00 24.86           H
HETATM 3292  H2  HOH A 924      30.039  -3.842  -1.215  1.00 24.86           H
HETATM 3293  O   HOH A 925      32.625  -4.808   1.038  1.00 15.82           O
HETATM 3294  H1  HOH A 925      33.441  -4.640   0.941  1.00 19.02           H
HETATM 3295  H2  HOH A 925      32.533  -5.083   1.830  1.00 19.02           H
HETATM 3296  O   HOH A 926      30.844  -7.909   3.453  1.00 22.84           O
HETATM 3297  H1  HOH A 926      30.732  -7.904   2.616  1.00 27.45           H
HETATM 3298  H2  HOH A 926      31.385  -7.283   3.617  1.00 27.45           H
HETATM 3299  O   HOH A 927      30.653  -9.602   5.724  1.00 33.66           O
HETATM 3300  H1  HOH A 927      30.674  -8.996   5.140  1.00 40.43           H
HETATM 3301  H2  HOH A 927      31.172 -10.211   5.455  1.00 40.43           H
HETATM 3302  O   HOH A 928      25.371 -10.229   6.709  1.00 35.89           O
HETATM 3303  H1  HOH A 928      25.676 -10.234   5.924  1.00 43.11           H
HETATM 3304  H2  HOH A 928      24.690 -10.725   6.705  1.00 43.11           H
HETATM 3305  O   HOH A 929      25.983  -8.917   8.869  1.00 14.34           O
HETATM 3306  H1  HOH A 929      26.087  -9.518   8.291  1.00 17.25           H
HETATM 3307  H2  HOH A 929      26.702  -8.870   9.303  1.00 17.25           H
HETATM 3308  O   HOH A 930      23.245  -9.888  13.375  1.00 20.11           O
HETATM 3309  H1  HOH A 930      23.952 -10.536  13.416  1.00 24.17           H
HETATM 3310  H2  HOH A 930      22.719 -10.026  14.170  1.00 24.17           H
HETATM 3311  O   HOH A 931      25.133  -8.006  22.592  1.00 13.72           O
HETATM 3312  H1  HOH A 931      25.935  -8.141  22.374  1.00 16.51           H
HETATM 3313  H2  HOH A 931      24.723  -8.729  22.458  1.00 16.51           H
HETATM 3314  O   HOH A 932      25.747 -10.007  24.414  1.00 21.16           O
HETATM 3315  H1  HOH A 932      25.801  -9.213  24.127  1.00 25.43           H
HETATM 3316  H2  HOH A 932      26.520 -10.332  24.326  1.00 25.43           H
HETATM 3317  O   HOH A 933      24.781  -7.837  28.808  1.00 20.67           O
HETATM 3318  H1  HOH A 933      24.069  -8.282  28.726  1.00 24.84           H
HETATM 3319  H2  HOH A 933      24.551  -7.028  28.836  1.00 24.84           H
HETATM 3320  O   HOH A 934      21.878  -6.884  29.765  0.67 12.58           O
HETATM 3321  H1  HOH A 934      21.334  -7.388  29.367  0.67 15.14           H
HETATM 3322  H2  HOH A 934      22.451  -6.657  29.192  0.67 15.14           H
HETATM 3323  O   HOH A 935      18.120   2.367  24.836  1.00 23.66           O
HETATM 3324  H1  HOH A 935      17.463   2.795  25.148  1.00 28.43           H
HETATM 3325  H2  HOH A 935      18.008   1.565  25.067  1.00 28.43           H
HETATM 3326  O   HOH A 936      20.525   3.423  23.678  1.00 17.17           O
HETATM 3327  H1  HOH A 936      19.824   3.063  24.240  1.00 20.64           H
HETATM 3328  H2  HOH A 936      20.925   2.640  23.248  1.00 20.64           H
HETATM 3329  O   HOH A 937      23.400   3.533  24.840  1.00 15.82           O
HETATM 3330  H1  HOH A 937      23.055   3.890  25.523  1.00 19.03           H
HETATM 3331  H2  HOH A 937      22.849   3.655  24.212  1.00 19.03           H
HETATM 3332  O   HOH A 938      25.421   5.247  23.932  1.00 12.48           O
HETATM 3333  H1  HOH A 938      25.951   5.017  23.130  1.00 15.01           H
HETATM 3334  H2  HOH A 938      24.521   5.280  23.717  1.00 15.01           H
HETATM 3335  O   HOH A 939      26.247   5.227  26.410  0.72 18.49           O
HETATM 3336  H1  HOH A 939      25.698   4.722  26.803  0.72 22.23           H
HETATM 3337  H2  HOH A 939      25.974   5.295  25.616  0.72 22.23           H
HETATM 3338  O   HOH A 940      25.001   4.596  28.408  0.59 27.05           O
HETATM 3339  H1  HOH A 940      25.577   3.987  28.499  0.59 32.49           H
HETATM 3340  H2  HOH A 940      25.379   5.316  28.632  0.59 32.49           H
HETATM 3341  O   HOH A 941      28.778   4.367  30.755  1.00 16.06           O
HETATM 3342  H1  HOH A 941      29.187   5.100  30.813  1.00 19.31           H
HETATM 3343  H2  HOH A 941      28.061   4.463  31.186  1.00 19.31           H
HETATM 3344  O   HOH A 942      32.428   5.278  31.641  1.00 47.26           O
HETATM 3345  H1  HOH A 942      32.063   4.976  32.338  1.00 56.75           H
HETATM 3346  H2  HOH A 942      32.864   4.642  31.303  1.00 56.75           H
HETATM 3347  O   HOH A 943      33.114  10.245  26.919  1.00 31.90           O
HETATM 3348  H1  HOH A 943      32.473  10.705  26.623  1.00 38.32           H
HETATM 3349  H2  HOH A 943      33.813  10.546  26.559  1.00 38.32           H
HETATM 3350  O   HOH A 944      36.215  10.891  25.935  1.00 33.08           O
HETATM 3351  H1  HOH A 944      36.240  11.510  25.363  1.00 39.73           H
HETATM 3352  H2  HOH A 944      36.748  10.298  25.663  1.00 39.73           H
HETATM 3353  O   HOH A 945      39.937  10.682  25.729  1.00 20.47           O
HETATM 3354  H1  HOH A 945      39.305  10.134  25.612  1.00 24.60           H
HETATM 3355  H2  HOH A 945      40.017  11.104  25.004  1.00 24.60           H
HETATM 3356  O   HOH A 946      41.882   8.834  26.150  1.00 19.85           O
HETATM 3357  H1  HOH A 946      41.262   9.406  26.111  1.00 23.86           H
HETATM 3358  H2  HOH A 946      41.586   8.146  25.763  1.00 23.86           H
HETATM 3359  O   HOH A 947      40.632   7.140  28.028  1.00 18.76           O
HETATM 3360  H1  HOH A 947      39.921   7.188  27.578  1.00 22.55           H
HETATM 3361  H2  HOH A 947      41.138   7.746  27.726  1.00 22.55           H
HETATM 3362  O   HOH A 948      38.477   6.638  26.484  1.00 19.44           O
HETATM 3363  H1  HOH A 948      38.414   7.352  26.036  1.00 23.36           H
HETATM 3364  H2  HOH A 948      38.643   6.029  25.927  1.00 23.36           H
HETATM 3365  O   HOH A 949      41.560   6.926  24.089  1.00 11.00           O
HETATM 3366  H1  HOH A 949      42.143   6.972  23.487  1.00 13.25           H
HETATM 3367  H2  HOH A 949      41.727   6.237  24.538  1.00 13.25           H
HETATM 3368  O   HOH A 950      43.009   7.156  22.158  1.00  6.55           O
HETATM 3369  H1  HOH A 950      43.346   6.445  21.877  1.00  7.89           H
HETATM 3370  H2  HOH A 950      42.420   7.386  21.606  1.00  7.89           H
HETATM 3371  O   HOH A 951      43.097   4.796  22.334  1.00 11.00           O
HETATM 3372  H1  HOH A 951      42.766   4.521  23.058  1.00 13.24           H
HETATM 3373  H2  HOH A 951      43.578   4.176  22.033  1.00 13.24           H
HETATM 3374  O   HOH A 952      45.272   7.214  23.585  1.00 15.55           O
HETATM 3375  H1  HOH A 952      44.475   7.288  23.323  1.00 18.70           H
HETATM 3376  H2  HOH A 952      45.754   7.568  22.990  1.00 18.70           H
HETATM 3377  O   HOH A 953      44.815   9.630  25.448  1.00 20.78           O
HETATM 3378  H1  HOH A 953      43.988   9.577  25.593  1.00 24.97           H
HETATM 3379  H2  HOH A 953      45.050   8.882  25.137  1.00 24.97           H
HETATM 3380  O   HOH A 954      43.110   9.659  22.801  1.00 17.87           O
HETATM 3381  H1  HOH A 954      42.469  10.075  22.452  1.00 21.48           H
HETATM 3382  H2  HOH A 954      42.973   8.841  22.667  1.00 21.48           H
HETATM 3383  O   HOH A 955      41.230  11.849  23.141  1.00 34.24           O
HETATM 3384  H1  HOH A 955      42.017  11.801  23.438  1.00 41.13           H
HETATM 3385  H2  HOH A 955      41.252  12.373  22.481  1.00 41.13           H
HETATM 3386  O   HOH A 956      38.393  12.544  21.908  1.00 22.87           O
HETATM 3387  H1  HOH A 956      38.190  11.939  21.361  1.00 27.49           H
HETATM 3388  H2  HOH A 956      39.173  12.369  22.179  1.00 27.49           H
HETATM 3389  O   HOH A 957      37.208  10.487  19.813  1.00 11.21           O
HETATM 3390  H1  HOH A 957      36.717  10.102  20.376  1.00 13.49           H
HETATM 3391  H2  HOH A 957      36.822  11.193  19.577  1.00 13.49           H
HETATM 3392  O   HOH A 958      33.400  10.653  22.148  0.62 21.52           O
HETATM 3393  H1  HOH A 958      33.985  10.154  21.803  0.62 25.87           H
HETATM 3394  H2  HOH A 958      32.836  10.812  21.541  0.62 25.87           H
HETATM 3395  O   HOH A 959      31.015  10.025  20.116  1.00 22.15           O
HETATM 3396  H1  HOH A 959      30.527   9.393  19.843  1.00 26.62           H
HETATM 3397  H2  HOH A 959      31.582  10.165  19.513  1.00 26.62           H
HETATM 3398  O   HOH A 960      30.281   7.563  19.827  1.00 16.78           O
HETATM 3399  H1  HOH A 960      30.908   7.153  20.221  1.00 20.17           H
HETATM 3400  H2  HOH A 960      29.566   7.223  20.118  1.00 20.17           H
HETATM 3401  O   HOH A 961      31.671   5.225  19.155  1.00  9.11           O
HETATM 3402  H1  HOH A 961      32.415   5.271  18.771  1.00 10.97           H
HETATM 3403  H2  HOH A 961      31.561   4.420  19.368  1.00 10.97           H
HETATM 3404  O   HOH A 962      26.754   8.311  22.272  1.00 20.69           O
HETATM 3405  H1  HOH A 962      26.072   7.839  22.411  1.00 24.86           H
HETATM 3406  H2  HOH A 962      27.271   7.850  21.791  1.00 24.86           H
HETATM 3407  O   HOH A 963      25.436  10.365  20.868  1.00 29.84           O
HETATM 3408  H1  HOH A 963      25.954   9.803  21.224  1.00 35.84           H
HETATM 3409  H2  HOH A 963      24.892  10.600  21.466  1.00 35.84           H
HETATM 3410  O   HOH A 964      26.557  10.019  18.373  1.00 18.45           O
HETATM 3411  H1  HOH A 964      26.351  10.206  19.170  1.00 22.18           H
HETATM 3412  H2  HOH A 964      26.814   9.215  18.387  1.00 22.18           H
HETATM 3413  O   HOH A 965      22.936  12.299  19.264  1.00 23.23           O
HETATM 3414  H1  HOH A 965      23.427  12.957  19.429  1.00 27.91           H
HETATM 3415  H2  HOH A 965      22.284  12.354  19.794  1.00 27.91           H
HETATM 3416  O   HOH A 966      30.994  14.265  16.940  1.00 19.44           O
HETATM 3417  H1  HOH A 966      31.348  13.714  16.405  1.00 23.37           H
HETATM 3418  H2  HOH A 966      31.544  14.365  17.570  1.00 23.37           H
HETATM 3419  O   HOH A 967      32.360  12.390  15.643  1.00 10.33           O
HETATM 3420  H1  HOH A 967      32.701  11.877  16.214  1.00 12.44           H
HETATM 3421  H2  HOH A 967      31.836  11.935  15.174  1.00 12.44           H
HETATM 3422  O   HOH A 968      39.188  13.244  16.045  1.00 11.07           O
HETATM 3423  H1  HOH A 968      38.623  12.755  15.663  1.00 13.32           H
HETATM 3424  H2  HOH A 968      38.882  14.025  16.027  1.00 13.32           H
HETATM 3425  O   HOH A 969      44.385  10.269  16.119  1.00 13.87           O
HETATM 3426  H1  HOH A 969      43.814   9.824  16.552  1.00 16.68           H
HETATM 3427  H2  HOH A 969      45.090   9.813  16.109  1.00 16.68           H
HETATM 3428  O   HOH A 970      46.647   8.906  15.874  1.00 23.55           O
HETATM 3429  H1  HOH A 970      46.963   8.161  16.105  1.00 28.31           H
HETATM 3430  H2  HOH A 970      47.294   9.355  15.573  1.00 28.31           H
HETATM 3431  O   HOH A 971      49.005   8.661  19.862  1.00 25.14           O
HETATM 3432  H1  HOH A 971      48.516   9.343  19.914  1.00 30.20           H
HETATM 3433  H2  HOH A 971      49.325   8.652  19.085  1.00 30.20           H
HETATM 3434  O   HOH A 972      47.666   7.063  21.608  1.00 22.25           O
HETATM 3435  H1  HOH A 972      48.391   7.275  21.232  1.00 26.73           H
HETATM 3436  H2  HOH A 972      47.208   6.659  21.031  1.00 26.73           H
HETATM 3437  O   HOH A 973      45.470   5.346  19.647  0.64 17.50           O
HETATM 3438  H1  HOH A 973      45.066   6.072  19.803  0.64 21.04           H
HETATM 3439  H2  HOH A 973      45.110   4.765  20.139  0.64 21.04           H
HETATM 3440  O   HOH A 974      44.214   7.595  20.106  1.00 16.64           O
HETATM 3441  H1  HOH A 974      43.916   7.967  20.798  1.00 20.00           H
HETATM 3442  H2  HOH A 974      43.638   7.710  19.502  1.00 20.00           H
HETATM 3443  O   HOH A 975      43.469   3.183  13.420  1.00  8.18           O
HETATM 3444  H1  HOH A 975      42.800   3.586  13.118  1.00  9.85           H
HETATM 3445  H2  HOH A 975      43.347   3.044  14.241  1.00  9.85           H
HETATM 3446  O   HOH A 976      45.821   6.559   9.718  1.00 12.29           O
HETATM 3447  H1  HOH A 976      45.698   7.387   9.653  1.00 14.78           H
HETATM 3448  H2  HOH A 976      46.613   6.449   9.975  1.00 14.78           H
HETATM 3449  O   HOH A 977      46.881   2.081   7.940  1.00  8.97           O
HETATM 3450  H1  HOH A 977      47.662   2.131   8.234  1.00 10.80           H
HETATM 3451  H2  HOH A 977      46.839   2.566   7.259  1.00 10.80           H
HETATM 3452  O   HOH A 978      46.653   2.930   5.084  0.86 21.33           O
HETATM 3453  H1  HOH A 978      46.917   3.057   4.289  0.86 25.64           H
HETATM 3454  H2  HOH A 978      45.895   3.301   5.133  0.86 25.64           H
HETATM 3455  O   HOH A 979      47.242   1.909   2.737  0.68 15.53           O
HETATM 3456  H1  HOH A 979      46.747   1.274   2.484  0.68 18.68           H
HETATM 3457  H2  HOH A 979      47.996   1.564   2.894  0.68 18.68           H
HETATM 3458  O   HOH A 980      45.179   0.973   1.266  1.00 19.64           O
HETATM 3459  H1  HOH A 980      44.427   1.266   1.023  1.00 23.60           H
HETATM 3460  H2  HOH A 980      45.753   1.494   0.938  1.00 23.60           H
HETATM 3461  O   HOH A 981      43.144   1.956   3.354  0.90 17.80           O
HETATM 3462  H1  HOH A 981      42.399   2.286   3.144  0.90 21.40           H
HETATM 3463  H2  HOH A 981      43.729   2.504   3.095  0.90 21.40           H
HETATM 3464  O   HOH A 982      38.355   1.949   3.029  1.00 26.14           O
HETATM 3465  H1  HOH A 982      39.079   2.382   3.020  1.00 31.41           H
HETATM 3466  H2  HOH A 982      38.564   1.140   2.908  1.00 31.41           H
HETATM 3467  O   HOH A 983      40.371   0.331  31.911  1.00 21.29           O
HETATM 3468  H1  HOH A 983      39.908  -0.084  31.352  1.00 25.59           H
HETATM 3469  H2  HOH A 983      40.234  -0.044  32.655  1.00 25.59           H
HETATM 3470  O   HOH A 984      37.388  -7.687   4.566  1.00 27.61           O
HETATM 3471  H1  HOH A 984      36.719  -7.226   4.338  1.00 33.17           H
HETATM 3472  H2  HOH A 984      37.089  -8.313   5.045  1.00 33.17           H
HETATM 3473  O   HOH A 985      38.949  -8.932   9.095  1.00 22.11           O
HETATM 3474  H1  HOH A 985      39.133  -8.227   8.676  1.00 26.57           H
HETATM 3475  H2  HOH A 985      38.106  -8.982   9.123  1.00 26.57           H
HETATM 3476  O   HOH A 986      39.515  -8.932  11.642  1.00 17.72           O
HETATM 3477  H1  HOH A 986      39.513  -8.990  10.800  1.00 21.30           H
HETATM 3478  H2  HOH A 986      38.948  -9.491  11.914  1.00 21.30           H
HETATM 3479  O   HOH A 987      42.553  -8.466  11.804  1.00 18.37           O
HETATM 3480  H1  HOH A 987      42.974  -9.114  12.141  1.00 22.08           H
HETATM 3481  H2  HOH A 987      41.753  -8.709  11.728  1.00 22.08           H
HETATM 3482  O   HOH A 988      41.561  -7.095  14.143  1.00 15.94           O
HETATM 3483  H1  HOH A 988      42.004  -7.367  13.479  1.00 19.17           H
HETATM 3484  H2  HOH A 988      41.924  -7.438  14.824  1.00 19.17           H
HETATM 3485  O   HOH A 989      43.069  -8.055  16.862  1.00  4.38           O
HETATM 3486  H1  HOH A 989      42.759  -8.569  17.445  1.00  5.29           H
HETATM 3487  H2  HOH A 989      43.813  -8.359  16.635  1.00  5.29           H
HETATM 3488  O   HOH A 990      41.891 -10.140  19.356  1.00 34.20           O
HETATM 3489  H1  HOH A 990      41.166 -10.548  19.218  1.00 41.08           H
HETATM 3490  H2  HOH A 990      41.828  -9.801  20.126  1.00 41.08           H
HETATM 3491  O   HOH A 991      41.529  -8.603  21.636  1.00 23.23           O
HETATM 3492  H1  HOH A 991      42.203  -8.309  22.047  1.00 27.91           H
HETATM 3493  H2  HOH A 991      40.857  -8.266  22.021  1.00 27.91           H
HETATM 3494  O   HOH A 992      44.978 -10.661  21.496  1.00 43.53           O
HETATM 3495  H1  HOH A 992      44.395 -10.958  20.966  1.00 52.27           H
HETATM 3496  H2  HOH A 992      44.667 -10.754  22.274  1.00 52.27           H
HETATM 3497  O   HOH A 993      38.229 -12.909  16.667  1.00 51.27           O
HETATM 3498  H1  HOH A 993      37.833 -12.252  17.013  1.00 61.57           H
HETATM 3499  H2  HOH A 993      38.031 -12.904  15.849  1.00 61.57           H
HETATM 3500  O   HOH A 994      36.886 -11.073  17.399  1.00 23.02           O
HETATM 3501  H1  HOH A 994      37.258 -10.400  17.748  1.00 27.66           H
HETATM 3502  H2  HOH A 994      36.083 -10.858  17.271  1.00 27.66           H
HETATM 3503  O   HOH A 995      38.582  -8.982  15.412  1.00 20.76           O
HETATM 3504  H1  HOH A 995      38.162  -9.675  15.189  1.00 24.96           H
HETATM 3505  H2  HOH A 995      38.423  -8.851  16.228  1.00 24.96           H
HETATM 3506  O   HOH A 996      36.193  -9.936  14.228  0.57 14.81           O
HETATM 3507  H1  HOH A 996      35.365 -10.008  14.365  0.57 17.81           H
HETATM 3508  H2  HOH A 996      36.358  -9.110  14.201  0.57 17.81           H
HETATM 3509  O   HOH A 997      36.357  -8.064  12.108  1.00 14.55           O
HETATM 3510  H1  HOH A 997      36.322  -8.178  11.275  1.00 17.50           H
HETATM 3511  H2  HOH A 997      35.807  -8.603  12.447  1.00 17.50           H
HETATM 3512  O   HOH A 998      36.404  -6.177  15.127  1.00 11.46           O
HETATM 3513  H1  HOH A 998      35.657  -6.025  14.776  1.00 13.79           H
HETATM 3514  H2  HOH A 998      36.346  -5.958  15.937  1.00 13.79           H
HETATM 3515  O   HOH A 999      32.842  -9.211  10.673  1.00 25.86           O
HETATM 3516  H1  HOH A 999      33.514  -9.172  10.167  1.00 31.08           H
HETATM 3517  H2  HOH A 999      33.122  -9.430  11.436  1.00 31.08           H
HETATM 3518  O   HOH A1000      30.914 -10.384  19.128  0.71 15.33           O
HETATM 3519  H1  HOH A1000      30.221 -10.014  18.826  0.71 18.43           H
HETATM 3520  H2  HOH A1000      31.466 -10.391  18.487  0.71 18.43           H
HETATM 3521  O   HOH A1001      33.258  -9.740  20.292  1.00 16.47           O
HETATM 3522  H1  HOH A1001      32.591 -10.072  19.893  1.00 19.80           H
HETATM 3523  H2  HOH A1001      32.976  -9.049  20.680  1.00 19.80           H
HETATM 3524  O   HOH A1002      34.756  -8.201  23.780  1.00 27.09           O
HETATM 3525  H1  HOH A1002      34.650  -9.034  23.697  1.00 32.55           H
HETATM 3526  H2  HOH A1002      35.579  -8.056  23.666  1.00 32.55           H
HETATM 3527  O   HOH A1003      31.258  -7.119  27.896  1.00 27.35           O
HETATM 3528  H1  HOH A1003      31.236  -6.327  27.607  1.00 32.86           H
HETATM 3529  H2  HOH A1003      31.752  -7.548  27.366  1.00 32.86           H
HETATM 3530  O   HOH A1004      33.027  -2.066  30.413  1.00 17.12           O
HETATM 3531  H1  HOH A1004      33.292  -1.874  29.637  1.00 20.59           H
HETATM 3532  H2  HOH A1004      32.295  -1.654  30.511  1.00 20.59           H
HETATM 3533  O   HOH A1005      35.891  -3.320  31.085  1.00 18.81           O
HETATM 3534  H1  HOH A1005      35.880  -4.067  30.698  1.00 22.61           H
HETATM 3535  H2  HOH A1005      35.132  -2.973  30.958  1.00 22.61           H
HETATM 3536  O   HOH A1006      30.504  -6.434  35.786  1.00 40.31           O
HETATM 3537  H1  HOH A1006      30.490  -7.264  35.931  1.00 48.41           H
HETATM 3538  H2  HOH A1006      30.004  -6.081  36.365  1.00 48.41           H
HETATM 3539  O   HOH A1007      42.348   3.947  31.211  1.00  7.41           O
HETATM 3540  H1  HOH A1007      42.560   3.246  31.623  1.00  8.93           H
HETATM 3541  H2  HOH A1007      41.651   3.752  30.779  1.00  8.93           H
HETATM 3542  O   HOH A1008      42.004   6.058  30.295  1.00 18.34           O
HETATM 3543  H1  HOH A1008      42.310   5.383  30.691  1.00 22.04           H
HETATM 3544  H2  HOH A1008      41.369   5.786  29.813  1.00 22.04           H
HETATM 3545  O   HOH A1009      45.473  -0.302  24.226  1.00 14.03           O
HETATM 3546  H1  HOH A1009      45.583   0.522  24.359  1.00 16.87           H
HETATM 3547  H2  HOH A1009      45.279  -0.389  23.412  1.00 16.87           H
HETATM 3548  O   HOH A1010      43.733  -2.226  24.891  1.00 14.46           O
HETATM 3549  H1  HOH A1010      44.176  -2.939  24.831  1.00 17.40           H
HETATM 3550  H2  HOH A1010      44.272  -1.594  24.763  1.00 17.40           H
HETATM 3551  O   HOH A1011      44.487  -3.335  27.835  1.00 14.45           O
HETATM 3552  H1  HOH A1011      44.420  -4.166  27.734  1.00 17.37           H
HETATM 3553  H2  HOH A1011      45.294  -3.130  27.720  1.00 17.37           H
HETATM 3554  O   HOH A1012      47.630  -3.946  12.046  1.00 11.85           O
HETATM 3555  H1  HOH A1012      46.984  -3.456  11.805  1.00 14.26           H
HETATM 3556  H2  HOH A1012      47.574  -4.710  11.787  1.00 14.26           H
HETATM 3557  O   HOH A1013      46.702  -5.182   6.888  1.00 23.03           O
HETATM 3558  H1  HOH A1013      46.615  -4.420   7.239  1.00 27.68           H
HETATM 3559  H2  HOH A1013      46.951  -5.702   7.501  1.00 27.68           H
HETATM 3560  O   HOH A1014      44.040  -6.714   6.829  1.00 18.20           O
HETATM 3561  H1  HOH A1014      43.720  -7.287   7.361  1.00 21.88           H
HETATM 3562  H2  HOH A1014      44.775  -7.024   6.561  1.00 21.88           H
HETATM 3563  O   HOH A1015      42.578  -8.090   8.354  1.00 35.37           O
HETATM 3564  H1  HOH A1015      42.587  -8.843   7.975  1.00 42.49           H
HETATM 3565  H2  HOH A1015      41.813  -7.765   8.221  1.00 42.49           H
HETATM 3566  O   HOH A1016      45.658 -10.159  10.400  1.00 18.50           O
HETATM 3567  H1  HOH A1016      45.810 -10.986  10.435  1.00 22.24           H
HETATM 3568  H2  HOH A1016      46.249  -9.784  10.865  1.00 22.24           H
HETATM 3569  O   HOH A1017      46.848  -3.388   1.391  1.00 27.20           O
HETATM 3570  H1  HOH A1017      47.430  -2.885   1.045  1.00 32.68           H
HETATM 3571  H2  HOH A1017      46.994  -4.160   1.088  1.00 32.68           H
HETATM 3572  O   HOH A1018      40.606   7.705   0.507  1.00 81.68           O
HETATM 3573  H1  HOH A1018      40.981   7.122   0.986  1.00 98.06           H
HETATM 3574  H2  HOH A1018      39.786   7.672   0.691  1.00 98.06           H
HETATM 3575  O   HOH A1019      38.600  11.415   3.027  1.00 27.55           O
HETATM 3576  H1  HOH A1019      37.979  11.983   3.070  1.00 33.10           H
HETATM 3577  H2  HOH A1019      38.736  11.270   2.208  1.00 33.10           H
HETATM 3578  O   HOH A1020      34.892  12.466   3.495  1.00 29.33           O
HETATM 3579  H1  HOH A1020      35.204  12.498   4.277  1.00 35.23           H
HETATM 3580  H2  HOH A1020      35.027  11.683   3.222  1.00 35.23           H
HETATM 3581  O   HOH A1021      35.735  12.560   5.835  1.00 19.53           O
HETATM 3582  H1  HOH A1021      36.042  11.975   6.358  1.00 23.47           H
HETATM 3583  H2  HOH A1021      34.967  12.756   6.118  1.00 23.47           H
HETATM 3584  O   HOH A1022      28.584  14.174   1.593  1.00 25.57           O
HETATM 3585  H1  HOH A1022      28.270  13.629   2.155  1.00 30.72           H
HETATM 3586  H2  HOH A1022      29.334  13.867   1.361  1.00 30.72           H
HETATM 3587  O   HOH A1023      25.234  13.203   1.682  1.00 13.95           O
HETATM 3588  H1  HOH A1023      24.516  13.049   2.096  1.00 16.78           H
HETATM 3589  H2  HOH A1023      25.854  13.121   2.244  1.00 16.78           H
HETATM 3590  O   HOH A1024      25.917  12.963  -0.919  1.00 28.59           O
HETATM 3591  H1  HOH A1024      26.758  12.967  -0.875  1.00 34.35           H
HETATM 3592  H2  HOH A1024      25.636  12.993  -0.125  1.00 34.35           H
HETATM 3593  O   HOH A1025      33.408   8.000  -2.536  0.65 24.56           O
HETATM 3594  H1  HOH A1025      33.359   8.784  -2.839  0.65 29.52           H
HETATM 3595  H2  HOH A1025      33.881   7.561  -3.074  0.65 29.52           H
HETATM 3596  O   HOH A1026      41.484   8.618   8.788  1.00 22.53           O
HETATM 3597  H1  HOH A1026      40.930   8.671   9.419  1.00 27.08           H
HETATM 3598  H2  HOH A1026      41.416   7.842   8.468  1.00 27.08           H
HETATM 3599  O   HOH A1027      24.926  13.623   8.291  1.00 16.03           O
HETATM 3600  H1  HOH A1027      24.836  13.015   7.715  1.00 19.28           H
HETATM 3601  H2  HOH A1027      25.743  13.825   8.297  1.00 19.28           H
HETATM 3602  O   HOH A1028      24.004   7.473  23.198  1.00 15.87           O
HETATM 3603  H1  HOH A1028      23.549   7.103  22.594  1.00 19.09           H
HETATM 3604  H2  HOH A1028      23.449   7.806  23.737  1.00 19.09           H
HETATM 3605  O   HOH A1029      18.351  -0.418  25.363  1.00 19.57           O
HETATM 3606  H1  HOH A1029      18.322  -0.902  24.674  1.00 23.53           H
HETATM 3607  H2  HOH A1029      18.387  -0.944  26.020  1.00 23.53           H
HETATM 3608  O   HOH A1030      45.491  10.057  20.872  1.00 22.52           O
HETATM 3609  H1  HOH A1030      44.972  10.070  21.533  1.00 27.07           H
HETATM 3610  H2  HOH A1030      45.485   9.267  20.578  1.00 27.07           H
HETATM 3611  O   HOH A1031      11.536   8.297  -2.891  1.00 14.70           O
HETATM 3612  H1  HOH A1031      11.615   9.005  -2.443  1.00 17.67           H
HETATM 3613  H2  HOH A1031      11.679   7.665  -2.357  1.00 17.67           H
HETATM 3614  O   HOH A1032       9.405   9.079  -4.436  0.60 20.71           O
HETATM 3615  H1  HOH A1032      10.118   9.007  -3.987  0.60 24.89           H
HETATM 3616  H2  HOH A1032       9.175   8.292  -4.636  0.60 24.89           H
HETATM 3617  O   HOH A1033      17.685  -9.653  25.958  0.47 18.79           O
HETATM 3618  H1  HOH A1033      17.951  -8.872  25.783  0.47 22.58           H
HETATM 3619  H2  HOH A1033      17.038  -9.805  25.440  0.47 22.58           H
HETATM 3620  O   HOH A1034      10.527  12.286  -2.847  1.00 34.23           O
HETATM 3621  H1  HOH A1034      10.461  11.884  -3.584  1.00 41.11           H
HETATM 3622  H2  HOH A1034      10.977  11.789  -2.339  1.00 41.11           H
HETATM 3623  O   HOH A1035      25.332  -7.111   1.990  1.00 22.65           O
HETATM 3624  H1  HOH A1035      25.434  -6.947   1.171  1.00 27.22           H
HETATM 3625  H2  HOH A1035      25.037  -6.401   2.336  1.00 27.22           H
HETATM 3626  O   HOH A1036      36.864 -14.878  17.481  0.60 20.39           O
HETATM 3627  H1  HOH A1036      37.495 -14.374  17.244  0.60 24.51           H
HETATM 3628  H2  HOH A1036      36.179 -14.391  17.520  0.60 24.51           H
HETATM 3629  O   HOH A1037      20.626  -3.435  18.928  1.00  7.54           O
HETATM 3630  H1  HOH A1037      20.193  -3.579  18.063  1.00  9.09           H
HETATM 3631  H2  HOH A1037      21.102  -2.576  18.862  1.00  9.09           H
HETATM 3632  O   HOH A1038      20.414   6.963  15.592  1.00  8.97           O
HETATM 3633  H1  HOH A1038      20.440   6.491  14.900  1.00 10.81           H
HETATM 3634  H2  HOH A1038      20.508   6.449  16.249  1.00 10.81           H
HETATM 3635  O   HOH A1039      19.813   5.593  17.941  1.00 10.52           O
HETATM 3636  H1  HOH A1039      20.112   4.732  17.575  1.00 12.66           H
HETATM 3637  H2  HOH A1039      20.586   5.960  18.410  1.00 12.66           H
HETATM 3638  O   HOH A1040      18.648  -6.512  11.911  1.00 11.69           O
HETATM 3639  H1  HOH A1040      18.302  -7.294  12.365  1.00 14.07           H
HETATM 3640  H2  HOH A1040      19.020  -6.834  11.092  1.00 14.07           H
TER
HETATM 3641  O   HOH B 905       9.589 -13.208   9.856  1.00 26.14           O
HETATM 3642  H1  HOH B 905       9.406 -12.852   9.116  1.00 31.41           H
HETATM 3643  H2  HOH B 905       8.853 -13.391  10.222  1.00 31.41           H
HETATM 3644  O   HOH B 906      13.683 -10.132  10.952  1.00 21.92           O
HETATM 3645  H1  HOH B 906      14.632 -10.221  10.757  1.00 26.35           H
HETATM 3646  H2  HOH B 906      13.359  -9.494  10.235  1.00 26.35           H
HETATM 3647  O   HOH B 907      16.419 -10.317  11.137  0.58 20.98           O
HETATM 3648  H1  HOH B 907      16.935 -10.381  11.800  0.58 25.22           H
HETATM 3649  H2  HOH B 907      16.894 -10.041  10.495  0.58 25.22           H
HETATM 3650  O   HOH B 908      17.048 -10.961  14.345  1.00 10.50           O
HETATM 3651  H1  HOH B 908      16.273 -10.516  14.015  1.00 12.64           H
HETATM 3652  H2  HOH B 908      16.907 -11.898  14.298  1.00 12.64           H
HETATM 3653  O   HOH B 909      18.966  -8.978  13.699  1.00 17.25           O
HETATM 3654  H1  HOH B 909      18.902  -9.929  13.790  1.00 20.74           H
HETATM 3655  H2  HOH B 909      19.073  -8.631  14.598  1.00 20.74           H
HETATM 3656  O   HOH B 910      17.730  -8.675   3.676  1.00 34.24           O
HETATM 3657  H1  HOH B 910      17.883  -8.771   2.853  1.00 41.13           H
HETATM 3658  H2  HOH B 910      16.918  -8.870   3.794  1.00 41.13           H
HETATM 3659  O   HOH B 911      14.553  -7.276   5.273  1.00 22.80           O
HETATM 3660  H1  HOH B 911      14.409  -6.683   5.856  1.00 27.40           H
HETATM 3661  H2  HOH B 911      14.574  -8.010   5.685  1.00 27.40           H
HETATM 3662  O   HOH B 912      13.547  -9.561   6.484  1.00 31.95           O
HETATM 3663  H1  HOH B 912      13.224  -9.214   7.180  1.00 38.38           H
HETATM 3664  H2  HOH B 912      12.985  -9.430   5.870  1.00 38.38           H
HETATM 3665  O   HOH B 913       9.982  -8.460   5.814  1.00 20.45           O
HETATM 3666  H1  HOH B 913       9.381  -7.883   5.693  1.00 24.58           H
HETATM 3667  H2  HOH B 913      10.355  -8.264   6.546  1.00 24.58           H
HETATM 3668  O   HOH B 914       9.122  -6.007   9.713  1.00 10.04           O
HETATM 3669  H1  HOH B 914       8.421  -5.661   9.401  1.00 12.09           H
HETATM 3670  H2  HOH B 914       9.467  -6.464   9.098  1.00 12.09           H
HETATM 3671  O   HOH B 915       3.689  -8.452   4.982  1.00 13.71           O
HETATM 3672  H1  HOH B 915       4.014  -9.121   4.588  1.00 16.49           H
HETATM 3673  H2  HOH B 915       4.329  -8.079   5.378  1.00 16.49           H
HETATM 3674  O   HOH B 916       3.106 -11.042   3.490  0.99 25.47           O
HETATM 3675  H1  HOH B 916       3.562 -11.476   2.925  0.99 30.60           H
HETATM 3676  H2  HOH B 916       3.153 -11.476   4.210  0.99 30.60           H
HETATM 3677  O   HOH B 917       1.834 -12.931  10.737  1.00 23.48           O
HETATM 3678  H1  HOH B 917       2.142 -12.304  11.206  1.00 28.21           H
HETATM 3679  H2  HOH B 917       1.972 -12.717   9.933  1.00 28.21           H
HETATM 3680  O   HOH B 918      -1.278 -10.269  10.129  1.00 16.65           O
HETATM 3681  H1  HOH B 918      -1.973  -9.873   9.871  1.00 20.02           H
HETATM 3682  H2  HOH B 918      -1.392 -10.452  10.944  1.00 20.02           H
HETATM 3683  O   HOH B 919      -2.954  -8.352   8.933  0.50 12.10           O
HETATM 3684  H1  HOH B 919      -2.240  -8.203   8.517  0.50 14.56           H
HETATM 3685  H2  HOH B 919      -3.261  -7.596   9.071  0.50 14.56           H
HETATM 3686  O   HOH B 920      -3.972  -4.554   4.305  1.00 19.35           O
HETATM 3687  H1  HOH B 920      -3.267  -4.652   4.754  1.00 23.26           H
HETATM 3688  H2  HOH B 920      -4.232  -5.329   4.101  1.00 23.26           H
HETATM 3689  O   HOH B 921      -2.066   0.694   9.450  1.00  8.70           O
HETATM 3690  H1  HOH B 921      -1.308   0.809   9.106  1.00 10.48           H
HETATM 3691  H2  HOH B 921      -2.631   0.810   8.844  1.00 10.48           H
HETATM 3692  O   HOH B 922      -3.271   4.287   9.844  1.00 14.27           O
HETATM 3693  H1  HOH B 922      -3.986   4.345   9.402  1.00 17.17           H
HETATM 3694  H2  HOH B 922      -2.659   4.129   9.286  1.00 17.17           H
HETATM 3695  O   HOH B 923      -4.392   8.761  11.596  1.00 28.64           O
HETATM 3696  H1  HOH B 923      -4.251   8.673  12.422  1.00 34.40           H
HETATM 3697  H2  HOH B 923      -5.226   8.694  11.487  1.00 34.40           H
HETATM 3698  O   HOH B 924      -6.166  10.207  10.216  1.00 36.57           O
HETATM 3699  H1  HOH B 924      -6.546  10.875  10.560  1.00 43.92           H
HETATM 3700  H2  HOH B 924      -6.350  10.223   9.394  1.00 43.92           H
HETATM 3701  O   HOH B 925      -3.717  13.765   9.341  1.00 18.22           O
HETATM 3702  H1  HOH B 925      -4.223  13.700   8.686  1.00 21.91           H
HETATM 3703  H2  HOH B 925      -3.634  14.589   9.498  1.00 21.91           H
HETATM 3704  O   HOH B 926       3.710  15.191  10.174  1.00 33.69           O
HETATM 3705  H1  HOH B 926       3.267  15.824   9.836  1.00 40.46           H
HETATM 3706  H2  HOH B 926       3.551  15.208  11.001  1.00 40.46           H
HETATM 3707  O   HOH B 927       5.961  14.296   8.274  1.00 29.77           O
HETATM 3708  H1  HOH B 927       5.406  14.415   8.897  1.00 35.76           H
HETATM 3709  H2  HOH B 927       6.710  14.181   8.644  1.00 35.76           H
HETATM 3710  O   HOH B 928       8.626  13.942   9.688  1.00 16.03           O
HETATM 3711  H1  HOH B 928       9.283  14.224   9.250  1.00 19.27           H
HETATM 3712  H2  HOH B 928       8.587  14.390  10.397  1.00 19.27           H
HETATM 3713  O   HOH B 929       8.431  15.008  12.364  1.00 26.03           O
HETATM 3714  H1  HOH B 929       9.107  15.112  12.856  1.00 31.27           H
HETATM 3715  H2  HOH B 929       7.935  15.675  12.495  1.00 31.27           H
HETATM 3716  O   HOH B 930      16.627  14.825  12.520  1.00 23.69           O
HETATM 3717  H1  HOH B 930      16.002  14.275  12.645  1.00 28.47           H
HETATM 3718  H2  HOH B 930      17.322  14.363  12.400  1.00 28.47           H
HETATM 3719  O   HOH B 931      18.822  13.386  12.132  1.00 14.11           O
HETATM 3720  H1  HOH B 931      19.258  13.143  11.452  1.00 16.97           H
HETATM 3721  H2  HOH B 931      19.216  13.061  12.799  1.00 16.97           H
HETATM 3722  O   HOH B 932      20.746  15.863  12.111  1.00 14.96           O
HETATM 3723  H1  HOH B 932      20.099  15.334  12.003  1.00 17.99           H
HETATM 3724  H2  HOH B 932      20.825  16.292  11.388  1.00 17.99           H
HETATM 3725  O   HOH B 933      19.014  17.151   7.946  1.00 22.16           O
HETATM 3726  H1  HOH B 933      19.510  16.809   8.518  1.00 26.64           H
HETATM 3727  H2  HOH B 933      19.493  17.491   7.345  1.00 26.64           H
HETATM 3728  O   HOH B 934      18.973  18.119   5.667  1.00 23.02           O
HETATM 3729  H1  HOH B 934      18.448  18.768   5.774  1.00 27.67           H
HETATM 3730  H2  HOH B 934      18.492  17.428   5.624  1.00 27.67           H
HETATM 3731  O   HOH B 935      21.111  18.262   4.210  1.00 28.23           O
HETATM 3732  H1  HOH B 935      21.573  18.956   4.322  1.00 33.92           H
HETATM 3733  H2  HOH B 935      20.443  18.332   4.720  1.00 33.92           H
HETATM 3734  O   HOH B 936      15.261  17.839   2.997  1.00 36.64           O
HETATM 3735  H1  HOH B 936      15.216  18.618   2.679  1.00 44.00           H
HETATM 3736  H2  HOH B 936      15.543  17.918   3.787  1.00 44.00           H
HETATM 3737  O   HOH B 937      25.414  17.452  20.441  1.00 35.84           O
HETATM 3738  H1  HOH B 937      26.116  17.354  20.895  1.00 43.05           H
HETATM 3739  H2  HOH B 937      25.156  16.674  20.239  1.00 43.05           H
HETATM 3740  O   HOH B 938      23.677  -9.364  27.024  1.00 30.33           O
HETATM 3741  H1  HOH B 938      23.728  -9.732  26.269  1.00 36.43           H
HETATM 3742  H2  HOH B 938      24.431  -9.011  27.158  1.00 36.43           H
HETATM 3743  O   HOH B 939      20.136  -8.198  28.007  0.63 13.33           O
HETATM 3744  H1  HOH B 939      19.396  -7.914  27.723  0.63 16.03           H
HETATM 3745  H2  HOH B 939      20.427  -8.727  27.419  0.63 16.03           H
HETATM 3746  O   HOH B 940      18.997 -13.240  24.357  1.00 19.01           O
HETATM 3747  H1  HOH B 940      19.333 -14.010  24.394  1.00 22.85           H
HETATM 3748  H2  HOH B 940      18.451 -13.189  25.000  1.00 22.85           H
HETATM 3749  O   HOH B 941      13.939 -11.654  26.070  0.62 22.08           O
HETATM 3750  H1  HOH B 941      13.301 -11.199  25.758  0.62 26.54           H
HETATM 3751  H2  HOH B 941      14.639 -11.369  25.697  0.62 26.54           H
HETATM 3752  O   HOH B 942      11.159 -10.260  25.489  1.00 15.35           O
HETATM 3753  H1  HOH B 942      11.384 -10.093  26.282  1.00 18.46           H
HETATM 3754  H2  HOH B 942      10.320 -10.202  25.462  1.00 18.46           H
HETATM 3755  O   HOH B 943      11.960  -7.847  26.998  1.00 16.73           O
HETATM 3756  H1  HOH B 943      12.208  -7.120  26.657  1.00 20.11           H
HETATM 3757  H2  HOH B 943      12.188  -7.817  27.810  1.00 20.11           H
HETATM 3758  O   HOH B 944      12.944  -5.431  26.038  1.00 38.53           O
HETATM 3759  H1  HOH B 944      13.725  -5.448  25.720  1.00 46.27           H
HETATM 3760  H2  HOH B 944      12.537  -4.815  25.636  1.00 46.27           H
HETATM 3761  O   HOH B 945      11.878  -1.432  26.233  1.00 20.67           O
HETATM 3762  H1  HOH B 945      11.096  -1.117  26.279  1.00 24.84           H
HETATM 3763  H2  HOH B 945      11.890  -1.942  25.564  1.00 24.84           H
HETATM 3764  O   HOH B 946       7.740  -0.916  23.894  1.00 10.94           O
HETATM 3765  H1  HOH B 946       7.877  -0.329  24.476  1.00 13.17           H
HETATM 3766  H2  HOH B 946       8.452  -0.988  23.452  1.00 13.17           H
HETATM 3767  O   HOH B 947       4.683   4.319  22.624  1.00 26.58           O
HETATM 3768  H1  HOH B 947       4.390   3.984  23.339  1.00 31.93           H
HETATM 3769  H2  HOH B 947       5.506   4.143  22.596  1.00 31.93           H
HETATM 3770  O   HOH B 948       4.669   5.262  19.931  1.00 19.59           O
HETATM 3771  H1  HOH B 948       3.903   5.609  19.882  1.00 23.55           H
HETATM 3772  H2  HOH B 948       4.670   4.774  20.619  1.00 23.55           H
HETATM 3773  O   HOH B 949       1.840   5.881  20.026  0.81 19.26           O
HETATM 3774  H1  HOH B 949       1.526   5.744  20.795  0.81 23.15           H
HETATM 3775  H2  HOH B 949       2.201   6.644  20.053  0.81 23.15           H
HETATM 3776  O   HOH B 950       0.798   7.601  19.187  0.45 22.85           O
HETATM 3777  H1  HOH B 950       0.771   6.776  19.013  0.45 27.46           H
HETATM 3778  H2  HOH B 950       1.140   7.975  18.515  0.45 27.46           H
HETATM 3779  O   HOH B 951      -2.272   9.572  16.888  1.00 16.93           O
HETATM 3780  H1  HOH B 951      -2.922  10.027  17.173  1.00 20.36           H
HETATM 3781  H2  HOH B 951      -1.695   9.573  17.501  1.00 20.36           H
HETATM 3782  O   HOH B 952      -6.158   5.609  17.178  0.75 15.17           O
HETATM 3783  H1  HOH B 952      -6.780   5.236  16.758  0.75 18.24           H
HETATM 3784  H2  HOH B 952      -5.671   5.989  16.602  0.75 18.24           H
HETATM 3785  O   HOH B 953      -6.630   3.069  15.954  1.00 14.51           O
HETATM 3786  H1  HOH B 953      -6.291   3.131  16.721  1.00 17.45           H
HETATM 3787  H2  HOH B 953      -6.013   2.819  15.437  1.00 17.45           H
HETATM 3788  O   HOH B 954      -0.290   2.945  21.861  1.00 32.86           O
HETATM 3789  H1  HOH B 954      -0.721   2.314  22.212  1.00 39.47           H
HETATM 3790  H2  HOH B 954       0.474   2.935  22.212  1.00 39.47           H
HETATM 3791  O   HOH B 955       1.289   4.897  22.765  1.00 54.56           O
HETATM 3792  H1  HOH B 955       0.480   4.669  22.705  1.00 65.51           H
HETATM 3793  H2  HOH B 955       1.747   4.194  22.690  1.00 65.51           H
HETATM 3794  O   HOH B 956       2.685   2.417  21.640  1.00 19.03           O
HETATM 3795  H1  HOH B 956       3.387   2.840  21.838  1.00 22.87           H
HETATM 3796  H2  HOH B 956       2.744   1.670  22.026  1.00 22.87           H
HETATM 3797  O   HOH B 957       4.212   1.806  18.769  1.00 10.33           O
HETATM 3798  H1  HOH B 957       4.321   1.204  19.347  1.00 12.44           H
HETATM 3799  H2  HOH B 957       4.973   2.043  18.504  1.00 12.44           H
HETATM 3800  O   HOH B 958       5.653   8.212  19.379  1.00 11.46           O
HETATM 3801  H1  HOH B 958       5.421   8.567  20.104  1.00 13.79           H
HETATM 3802  H2  HOH B 958       6.363   7.791  19.526  1.00 13.79           H
HETATM 3803  O   HOH B 959       8.424   6.744  20.770  1.00 34.01           O
HETATM 3804  H1  HOH B 959       8.473   5.909  20.881  1.00 40.85           H
HETATM 3805  H2  HOH B 959       8.667   7.094  21.497  1.00 40.85           H
HETATM 3806  O   HOH B 960      10.202   6.032  19.195  1.00 20.12           O
HETATM 3807  H1  HOH B 960       9.579   6.404  19.618  1.00 24.18           H
HETATM 3808  H2  HOH B 960      10.214   6.377  18.430  1.00 24.18           H
HETATM 3809  O   HOH B 961      11.930   7.862  19.901  1.00 27.65           O
HETATM 3810  H1  HOH B 961      11.405   8.510  20.022  1.00 33.22           H
HETATM 3811  H2  HOH B 961      11.446   7.171  19.874  1.00 33.22           H
HETATM 3812  O   HOH B 962      14.936   8.166  20.492  1.00 20.58           O
HETATM 3813  H1  HOH B 962      14.250   7.839  20.132  1.00 24.74           H
HETATM 3814  H2  HOH B 962      14.684   8.844  20.924  1.00 24.74           H
HETATM 3815  O   HOH B 963      11.098   6.142  22.558  1.00 27.63           O
HETATM 3816  H1  HOH B 963      10.456   5.796  22.139  1.00 33.20           H
HETATM 3817  H2  HOH B 963      11.663   5.528  22.679  1.00 33.20           H
HETATM 3818  O   HOH B 964       8.929   5.580  24.732  0.80 25.96           O
HETATM 3819  H1  HOH B 964       9.709   5.285  24.599  0.80 31.19           H
HETATM 3820  H2  HOH B 964       8.423   5.142  24.222  0.80 31.19           H
HETATM 3821  O   HOH B 965      17.021   4.607  23.394  1.00 25.93           O
HETATM 3822  H1  HOH B 965      16.264   4.454  23.937  1.00 31.16           H
HETATM 3823  H2  HOH B 965      17.677   3.923  23.573  1.00 31.16           H
HETATM 3824  O   HOH B 966      24.279  14.212  19.230  1.00 43.40           O
HETATM 3825  H1  HOH B 966      24.155  14.230  18.396  1.00 52.12           H
HETATM 3826  H2  HOH B 966      25.032  13.856  19.354  1.00 52.12           H
HETATM 3827  O   HOH B 967      25.623  14.817  17.421  1.00 14.22           O
HETATM 3828  H1  HOH B 967      26.260  14.320  17.187  1.00 17.11           H
HETATM 3829  H2  HOH B 967      25.033  14.749  16.831  1.00 17.11           H
HETATM 3830  O   HOH B 968      25.542  17.386  17.566  1.00 20.43           O
HETATM 3831  H1  HOH B 968      25.682  16.556  17.572  1.00 24.56           H
HETATM 3832  H2  HOH B 968      25.950  17.695  18.231  1.00 24.56           H
HETATM 3833  O   HOH B 969      30.991  12.731   1.510  1.00 20.12           O
HETATM 3834  H1  HOH B 969      30.968  12.251   0.817  1.00 24.18           H
HETATM 3835  H2  HOH B 969      31.027  12.201   2.163  1.00 24.18           H
HETATM 3836  O   HOH B 970      31.750  11.183  -2.387  0.54 21.87           O
HETATM 3837  H1  HOH B 970      31.237  11.205  -3.055  0.54 26.28           H
HETATM 3838  H2  HOH B 970      31.252  11.147  -1.708  0.54 26.28           H
HETATM 3839  O   HOH B 971      16.888  17.038  14.260  1.00 23.33           O
HETATM 3840  H1  HOH B 971      16.592  17.379  13.546  1.00 28.04           H
HETATM 3841  H2  HOH B 971      16.821  16.204  14.161  1.00 28.04           H
HETATM 3842  O   HOH B 972      16.392  14.266  16.198  0.60 16.13           O
HETATM 3843  H1  HOH B 972      16.015  14.968  16.479  0.60 19.40           H
HETATM 3844  H2  HOH B 972      17.066  14.127  16.692  0.60 19.40           H
HETATM 3845  O   HOH B 973      16.177  12.946  17.229  0.41 15.02           O
HETATM 3846  H1  HOH B 973      15.423  13.224  16.997  0.41 18.06           H
HETATM 3847  H2  HOH B 973      16.400  12.395  16.638  0.41 18.06           H
HETATM 3848  O   HOH B 974      19.721  12.628  19.324  1.00 16.84           O
HETATM 3849  H1  HOH B 974      18.923  12.877  19.188  1.00 20.25           H
HETATM 3850  H2  HOH B 974      19.679  12.058  19.942  1.00 20.25           H
HETATM 3851  O   HOH B 975      19.648  16.797  21.841  1.00 52.42           O
HETATM 3852  H1  HOH B 975      19.991  16.277  22.409  1.00 62.94           H
HETATM 3853  H2  HOH B 975      18.911  17.048  22.161  1.00 62.94           H
HETATM 3854  O   HOH B 976       7.989  -9.879  24.577  1.00 16.44           O
HETATM 3855  H1  HOH B 976       8.362  -9.685  23.845  1.00 19.77           H
HETATM 3856  H2  HOH B 976       7.535  -9.212  24.796  1.00 19.77           H
HETATM 3857  O   HOH B 977      -0.807  -8.151  24.168  1.00 21.55           O
HETATM 3858  H1  HOH B 977      -1.617  -8.259  24.381  1.00 25.90           H
HETATM 3859  H2  HOH B 977      -0.662  -7.322  24.213  1.00 25.90           H
HETATM 3860  O   HOH B 978      -0.383  -5.133  24.234  1.00 29.43           O
HETATM 3861  H1  HOH B 978       0.338  -5.265  23.818  1.00 35.35           H
HETATM 3862  H2  HOH B 978      -0.393  -4.314  24.435  1.00 35.35           H
HETATM 3863  O   HOH B 979      -2.315  -6.492  19.928  1.00 13.83           O
HETATM 3864  H1  HOH B 979      -2.620  -6.258  19.178  1.00 16.64           H
HETATM 3865  H2  HOH B 979      -2.761  -6.072  20.507  1.00 16.64           H
HETATM 3866  O   HOH B 980      -3.794  -8.447  17.540  1.00 12.18           O
HETATM 3867  H1  HOH B 980      -4.012  -7.634  17.530  1.00 14.66           H
HETATM 3868  H2  HOH B 980      -4.118  -8.797  16.846  1.00 14.66           H
HETATM 3869  O   HOH B 981      -3.071 -14.692  15.992  1.00 22.23           O
HETATM 3870  H1  HOH B 981      -3.215 -14.710  16.821  1.00 26.71           H
HETATM 3871  H2  HOH B 981      -2.340 -15.095  15.868  1.00 26.71           H
HETATM 3872  O   HOH B 982      -4.161 -16.991  15.007  1.00 23.58           O
HETATM 3873  H1  HOH B 982      -3.420 -17.347  15.191  1.00 28.33           H
HETATM 3874  H2  HOH B 982      -4.106 -16.186  15.247  1.00 28.33           H
HETATM 3875  O   HOH B 983       9.482  -5.084   1.702  1.00 21.57           O
HETATM 3876  H1  HOH B 983       8.965  -5.336   2.318  1.00 25.92           H
HETATM 3877  H2  HOH B 983       9.956  -4.469   2.030  1.00 25.92           H
HETATM 3878  O   HOH B 984       4.710  -4.225  -0.251  0.53 21.64           O
HETATM 3879  H1  HOH B 984       4.550  -4.132   0.573  0.53 26.01           H
HETATM 3880  H2  HOH B 984       5.225  -3.594  -0.464  0.53 26.01           H
HETATM 3881  O   HOH B 985       6.407   4.461  -1.510  1.00 14.18           O
HETATM 3882  H1  HOH B 985       6.054   4.387  -0.749  1.00 17.06           H
HETATM 3883  H2  HOH B 985       6.568   5.286  -1.602  1.00 17.06           H
HETATM 3884  O   HOH B 986       7.665   6.726  -2.182  1.00 18.07           O
HETATM 3885  H1  HOH B 986       7.605   7.443  -1.762  1.00 21.72           H
HETATM 3886  H2  HOH B 986       8.173   6.878  -2.834  1.00 21.72           H
HETATM 3887  O   HOH B 987       9.625   6.151  -3.482  1.00 24.25           O
HETATM 3888  H1  HOH B 987      10.144   6.485  -2.909  1.00 29.14           H
HETATM 3889  H2  HOH B 987       9.245   5.499  -3.103  1.00 29.14           H
HETATM 3890  O   HOH B 988      16.988   1.149  -0.939  1.00 17.05           O
HETATM 3891  H1  HOH B 988      17.218   1.805  -0.457  1.00 20.50           H
HETATM 3892  H2  HOH B 988      16.322   1.430  -1.380  1.00 20.50           H
HETATM 3893  O   HOH B 989       3.250  10.539   7.468  1.00 27.85           O
HETATM 3894  H1  HOH B 989       3.417   9.842   7.908  1.00 33.46           H
HETATM 3895  H2  HOH B 989       2.556  10.380   7.018  1.00 33.46           H
HETATM 3896  O   HOH B 990      -2.431   7.425  -2.659  1.00  9.80           O
HETATM 3897  H1  HOH B 990      -2.369   8.085  -3.176  1.00 11.80           H
HETATM 3898  H2  HOH B 990      -2.796   6.811  -3.094  1.00 11.80           H
HETATM 3899  O   HOH B 991      -2.012   9.801  -4.760  1.00 22.26           O
HETATM 3900  H1  HOH B 991      -1.268  10.073  -4.501  1.00 26.76           H
HETATM 3901  H2  HOH B 991      -2.021   9.875  -5.601  1.00 26.76           H
HETATM 3902  O   HOH B 992      20.676  -3.967   7.847  1.00 12.09           O
HETATM 3903  H1  HOH B 992      20.696  -3.141   7.998  1.00 14.55           H
HETATM 3904  H2  HOH B 992      20.490  -4.340   8.582  1.00 14.55           H
TER
END
