# Supplementary material for: High-throughput quantum-mechanics/molecular-mechanics (ONIOM) macromolecular crystallographic refinement with PHENIX/DivCon: the impact of mixed Hamiltonian methods on ligand and protein structure
Source: Acta Crystallogr D Struct Biol. 2018 Oct 29;74(Pt 11):1063–77. doi: 10.1107/S2059798318012913 (PMC6213575; doi:10.1107/S2059798318012913)
Supplement: Supplementary file 3 [file d-74-01063-sup3.gz › results_regionQM/1L2S-H_refine_001.pdb]

REMARK Date 2017-02-07 Time 16:08:59 EST -0500 (1486501739.57 s)
REMARK PHENIX refinement
REMARK 
REMARK ****************** INPUT FILES AND LABELS ******************************
REMARK Reflections:
REMARK   file name      : 1L2S.sf
REMARK   labels         : ['r1l2ssf,wavelength_id=1,_refln.F_meas_au,_refln.F_meas_sigma_au']
REMARK R-free flags:
REMARK   file name      : 1L2S.sf
REMARK   label          : r1l2ssf,wavelength_id=1,_refln.status
REMARK   test_flag_value: 0
REMARK Model file name(s): 
REMARK   /scratch/oleg/2712256.gondor.quantumbioinc.com/1L2S-H.pdb
REMARK 
REMARK ******************** REFINEMENT SUMMARY: QUICK FACTS *******************
REMARK Start: r_work = 0.1692 r_free = 0.1969 bonds = 0.015 angles = 1.563
REMARK Final: r_work = 0.1547 r_free = 0.1920 bonds = 0.012 angles = 1.319
REMARK ************************************************************************
REMARK 
REMARK ****************** REFINEMENT STATISTICS STEP BY STEP ******************
REMARK leading digit, like 1_, means number of macro-cycle                     
REMARK 0    : statistics at the very beginning when nothing is done yet        
REMARK 1_bss: bulk solvent correction and/or (anisotropic) scaling             
REMARK 1_xyz: refinement of coordinates                                        
REMARK 1_adp: refinement of ADPs (Atomic Displacement Parameters)              
REMARK 1_occ: refinement of occupancies                                        
REMARK ------------------------------------------------------------------------
REMARK  stage       r-work r-free bonds angles b_min b_max b_ave n_water shift
REMARK       0    : 0.2353 0.2455 0.015  1.56  10.9  57.0  24.2 1056      0.000
REMARK       1_bss: 0.1692 0.1969 0.015  1.56  10.9  57.0  24.2 1056      0.000
REMARK 1_settarget: 0.1692 0.1969 0.015  1.56  10.9  57.0  24.2 1056      0.000
REMARK       1_nqh: 0.1692 0.1971 0.015  1.56  10.9  57.0  24.2 1056      0.005
REMARK    1_weight: 0.1692 0.1971 0.015  1.56  10.9  57.0  24.2 1056      0.005
REMARK    1_checkH: 0.1695 0.1972 0.015  1.56  10.9  57.0  24.2 1056      0.431
REMARK    1_xyzrec: 0.1648 0.1990 0.014  1.39  10.9  57.0  24.2 1056      0.509
REMARK    1_checkH: 0.1648 0.1991 0.014  1.39  10.9  57.0  24.2 1056      0.509
REMARK       1_adp: 0.1593 0.1984 0.014  1.39   9.4  60.0  24.4 1056      0.509
REMARK   1_regHadp: 0.1589 0.1980 0.014  1.39   9.4  60.0  24.4 1056      0.509
REMARK       1_occ: 0.1587 0.1981 0.014  1.39   9.4  60.0  24.4 1056      0.509
REMARK       2_bss: 0.1585 0.1980 0.014  1.39   9.6  60.1  24.5 1056      0.509
REMARK 2_settarget: 0.1585 0.1980 0.014  1.39   9.6  60.1  24.5 1056      0.509
REMARK 2_updatecdl: 0.1585 0.1980 0.014  1.41   9.6  60.1  24.5 1056      0.509
REMARK       2_nqh: 0.1585 0.1980 0.014  1.41   9.6  60.1  24.5 1056      0.509
REMARK    2_weight: 0.1585 0.1980 0.014  1.41   9.6  60.1  24.5 1056      0.509
REMARK    2_checkH: 0.1586 0.1980 0.014  1.41   9.6  60.1  24.5 1056      0.509
REMARK    2_xyzrec: 0.1571 0.1916 0.011  1.30   9.6  60.1  24.5 1056      0.509
REMARK    2_checkH: 0.1571 0.1915 0.011  1.30   9.6  60.1  24.5 1056      0.508
REMARK       2_adp: 0.1556 0.1914 0.011  1.30  11.2  61.6  24.4 1056      0.508
REMARK   2_regHadp: 0.1559 0.1916 0.011  1.30  11.2  61.6  24.4 1056      0.508
REMARK       2_occ: 0.1558 0.1916 0.011  1.30  11.2  61.6  24.4 1056      0.508
REMARK       3_bss: 0.1557 0.1913 0.011  1.30  11.3  61.8  24.6 1056      0.508
REMARK 3_settarget: 0.1557 0.1913 0.011  1.30  11.3  61.8  24.6 1056      0.508
REMARK 3_updatecdl: 0.1557 0.1913 0.011  1.30  11.3  61.8  24.6 1056      0.508
REMARK       3_nqh: 0.1557 0.1913 0.011  1.30  11.3  61.8  24.6 1056      0.508
REMARK    3_weight: 0.1557 0.1913 0.011  1.30  11.3  61.8  24.6 1056      0.508
REMARK    3_checkH: 0.1557 0.1913 0.011  1.30  11.3  61.8  24.6 1056      0.508
REMARK    3_xyzrec: 0.1548 0.1917 0.012  1.32  11.3  61.8  24.6 1056      0.511
REMARK    3_checkH: 0.1548 0.1918 0.012  1.32  11.3  61.8  24.6 1056      0.512
REMARK       3_adp: 0.1548 0.1918 0.012  1.32  11.3  61.9  24.5 1056      0.512
REMARK   3_regHadp: 0.1548 0.1918 0.012  1.32  11.3  61.9  24.5 1056      0.512
REMARK       3_occ: 0.1548 0.1918 0.012  1.32  11.3  61.9  24.5 1056      0.512
REMARK         end: 0.1547 0.1920 0.012  1.32  11.4  62.0  24.7 1056      0.512
REMARK ------------------------------------------------------------------------
REMARK MODEL CONTENT.
REMARK  ELEMENT        ATOM RECORD COUNT   OCCUPANCY SUM
REMARK        C                     3578         3577.69
REMARK       Cl                        3            3.00
REMARK        H                     6151         6150.50
REMARK        O                     1313         1312.87
REMARK        N                      935          934.87
REMARK        S                       18           18.00
REMARK      O1-                       60           60.00
REMARK    TOTAL                    12058        12056.94
REMARK -----------------------------------------------------------------------
REMARK r_free_flags.md5.hexdigest 8e8af73a9ab6bac34ecb038b7148a9fc
REMARK 
REMARK ---------------------------------------------------------------
REMARK  Atom Name   Residue Name    Residue ID     Chain     Charge  
REMARK ---------------------------------------------------------------
REMARK     C15           STC           1115          A      -0.4977  
REMARK     C18           STC           1115          A      -0.2563  
REMARK     C19           STC           1115          A      -0.0446  
REMARK      C2           STC           1115          A       0.1567  
REMARK     C21           STC           1115          A       0.6887  
REMARK     C22           STC           1115          A      -0.2737  
REMARK      C3           STC           1115          A      -0.2311  
REMARK      C4           STC           1115          A      -0.1703  
REMARK      C5           STC           1115          A       -0.132  
REMARK      C6           STC           1115          A      -0.1383  
REMARK      C7           STC           1115          A       0.0264  
REMARK      N1           STC           1115          A      -0.8403  
REMARK     O16           STC           1115          A      -1.0062  
REMARK     O17           STC           1115          A      -0.9106  
REMARK     O23           STC           1115          A      -0.5884  
REMARK     O24           STC           1115          A      -0.5137  
REMARK     S13           STC           1115          A       2.5541  
REMARK     S20           STC           1115          A       0.4104  
REMARK     CL8           STC           1115          A      -0.0411  
REMARK     H31           STC           1115          A       0.161   
REMARK     H41           STC           1115          A       0.1826  
REMARK     H51           STC           1115          A       0.2122  
REMARK     H61           STC           1115          A       0.187   
REMARK     H19           STC           1115          A       0.1941  
REMARK     H22           STC           1115          A        0.22   
REMARK     H23           STC           1115          A       0.3649  
REMARK     HN1           STC           1115          A       0.3456  
REMARK     C15           STC           2115          B      -0.4557  
REMARK     C18           STC           2115          B      -0.2375  
REMARK     C19           STC           2115          B      -0.0667  
REMARK      C2           STC           2115          B       0.1775  
REMARK     C21           STC           2115          B       0.7011  
REMARK     C22           STC           2115          B      -0.2496  
REMARK      C3           STC           2115          B      -0.2144  
REMARK      C4           STC           2115          B      -0.1763  
REMARK      C5           STC           2115          B      -0.1424  
REMARK      C6           STC           2115          B      -0.1284  
REMARK      C7           STC           2115          B       0.0227  
REMARK      N1           STC           2115          B      -0.8765  
REMARK     O16           STC           2115          B       -1.003  
REMARK     O17           STC           2115          B      -0.9076  
REMARK     O23           STC           2115          B       -0.568  
REMARK     O24           STC           2115          B      -0.5211  
REMARK     S13           STC           2115          B       2.5693  
REMARK     S20           STC           2115          B       0.3391  
REMARK     CL8           STC           2115          B      -0.0292  
REMARK     H31           STC           2115          B       0.1604  
REMARK     H41           STC           2115          B       0.1839  
REMARK     H51           STC           2115          B       0.1822  
REMARK     H61           STC           2115          B       0.1887  
REMARK     H19           STC           2115          B       0.1943  
REMARK     H22           STC           2115          B       0.2187  
REMARK     H23           STC           2115          B       0.3476  
REMARK     HN1           STC           2115          B       0.3479  
REMARK     C15           STC           3115          B      -0.4516  
REMARK     C18           STC           3115          B      -0.2429  
REMARK     C19           STC           3115          B      -0.0808  
REMARK      C2           STC           3115          B       0.1792  
REMARK     C21           STC           3115          B       0.6883  
REMARK     C22           STC           3115          B      -0.2202  
REMARK      C3           STC           3115          B      -0.2004  
REMARK      C4           STC           3115          B      -0.1698  
REMARK      C5           STC           3115          B      -0.1642  
REMARK      C6           STC           3115          B       -0.155  
REMARK      C7           STC           3115          B       0.0105  
REMARK      N1           STC           3115          B      -0.8685  
REMARK     O16           STC           3115          B      -0.9509  
REMARK     O17           STC           3115          B      -0.8995  
REMARK     O23           STC           3115          B      -0.5417  
REMARK     O24           STC           3115          B      -0.5492  
REMARK     S13           STC           3115          B       2.5185  
REMARK     S20           STC           3115          B       0.3257  
REMARK     CL8           STC           3115          B      -0.0759  
REMARK     H31           STC           3115          B       0.172   
REMARK     H41           STC           3115          B       0.2015  
REMARK     H51           STC           3115          B       0.1722  
REMARK     H61           STC           3115          B       0.1817  
REMARK     H19           STC           3115          B       0.2004  
REMARK     H22           STC           3115          B       0.2256  
REMARK     H23           STC           3115          B       0.3649  
REMARK     HN1           STC           3115          B       0.3227  
REMARK ---------------------------------------------------------------
REMARK IF THIS FILE IS FOR PDB DEPOSITION: REMOVE ALL FROM THIS LINE UP.
REMARK   3
REMARK   3 REFINEMENT.
REMARK   3   PROGRAM     : PHENIX (1.11.1_2575: ???)
REMARK   3   AUTHORS     : Adams,Afonine,Bunkoczi,Burnley,Chen,Dar,Davis,
REMARK   3               : Draizen,Echols,Gildea,Gros,Grosse-Kunstleve,Headd,
REMARK   3               : Hintze,Hung,Ioerger,Liebschner,McCoy,McKee,Moriarty,
REMARK   3               : Oeffner,Poon,Read,Richardson,Richardson,Sacchettini,
REMARK   3               : Sauter,Sobolev,Storoni,Terwilliger,Williams,Zwart
REMARK   3
REMARK   3  REFINEMENT TARGET : ML
REMARK   3  
REMARK   3  DATA USED IN REFINEMENT.
REMARK   3   RESOLUTION RANGE HIGH (ANGSTROMS) : 1.941   
REMARK   3   RESOLUTION RANGE LOW  (ANGSTROMS) : 19.939  
REMARK   3   MIN(FOBS/SIGMA_FOBS)              : 0.00  
REMARK   3   COMPLETENESS FOR RANGE        (%) : 94.88 
REMARK   3   NUMBER OF REFLECTIONS             : 54909     
REMARK   3   NUMBER OF REFLECTIONS (NON-ANOMALOUS) : 54909     
REMARK   3  
REMARK   3  FIT TO DATA USED IN REFINEMENT.
REMARK   3   R VALUE     (WORKING + TEST SET) : 0.1566
REMARK   3   R VALUE            (WORKING SET) : 0.1547
REMARK   3   FREE R VALUE                     : 0.1920
REMARK   3   FREE R VALUE TEST SET SIZE   (%) : 5.05  
REMARK   3   FREE R VALUE TEST SET COUNT      : 2775      
REMARK   3  
REMARK   3  FIT TO DATA USED IN REFINEMENT (IN BINS).
REMARK   3   BIN  RESOLUTION RANGE  COMPL.    NWORK NFREE   RWORK  RFREE  CCWORK CCFREE
REMARK   3     1 19.9398 -  5.2389    0.99     2807   147  0.1557 0.1770   0.941  0.931
REMARK   3     2  5.2389 -  4.1708    0.99     2739   146  0.1236 0.1489   0.960  0.949
REMARK   3     3  4.1708 -  3.6472    0.99     2729   145  0.1326 0.1626   0.953  0.927
REMARK   3     4  3.6472 -  3.3154    0.99     2726   136  0.1523 0.1794   0.939  0.903
REMARK   3     5  3.3154 -  3.0787    0.98     2684   140  0.1737 0.2024   0.924  0.897
REMARK   3     6  3.0787 -  2.8978    0.98     2694   145  0.1722 0.2195   0.919  0.876
REMARK   3     7  2.8978 -  2.7530    0.98     2666   155  0.1741 0.2185   0.917  0.853
REMARK   3     8  2.7530 -  2.6335    0.97     2633   156  0.1660 0.2184   0.921  0.907
REMARK   3     9  2.6335 -  2.5323    0.96     2645   123  0.1653 0.1929   0.923  0.868
REMARK   3    10  2.5323 -  2.4451    0.96     2633   142  0.1587 0.2084   0.929  0.857
REMARK   3    11  2.4451 -  2.3687    0.95     2597   144  0.1537 0.2041   0.931  0.880
REMARK   3    12  2.3687 -  2.3011    0.94     2539   135  0.1535 0.1857   0.930  0.894
REMARK   3    13  2.3011 -  2.2406    0.94     2602   150  0.1466 0.1998   0.935  0.885
REMARK   3    14  2.2406 -  2.1860    0.92     2491   149  0.1515 0.2045   0.931  0.870
REMARK   3    15  2.1860 -  2.1364    0.93     2534   139  0.1518 0.1965   0.933  0.887
REMARK   3    16  2.1364 -  2.0910    0.92     2546   129  0.1557 0.2125   0.925  0.862
REMARK   3    17  2.0910 -  2.0492    0.92     2542   111  0.1606 0.2096   0.919  0.877
REMARK   3    18  2.0492 -  2.0106    0.90     2420   126  0.1748 0.2333   0.904  0.829
REMARK   3    19  2.0106 -  1.9747    0.89     2438   132  0.1813 0.2304   0.893  0.782
REMARK   3    20  1.9747 -  1.9413    0.89     2469   125  0.1991 0.2498   0.865  0.750
REMARK   3  
REMARK   3  BULK SOLVENT MODELLING.
REMARK   3   METHOD USED        : FLAT BULK SOLVENT MODEL
REMARK   3   SOLVENT RADIUS     : 1.11    
REMARK   3   SHRINKAGE RADIUS   : 0.90    
REMARK   3   GRID STEP FACTOR   : 4.00    
REMARK   3  
REMARK   3  ERROR ESTIMATES.
REMARK   3   COORDINATE ERROR (MAXIMUM-LIKELIHOOD BASED)     : 0.18    
REMARK   3   PHASE ERROR (DEGREES, MAXIMUM-LIKELIHOOD BASED) : 18.39   
REMARK   3  
REMARK   3  STRUCTURE FACTORS CALCULATION ALGORITHM : FFT
REMARK   3  
REMARK   3  RESTRAINTS LIBRARY
REMARK   3    GEOSTD + MON.LIB. + CDL v1.2
REMARK   3  
REMARK   3  DEVIATIONS FROM IDEAL VALUES.
REMARK   3                 RMSD     MAX  COUNT
REMARK   3   BOND      :  0.012   0.101   5717
REMARK   3   ANGLE     :  1.319  13.165   7834
REMARK   3   CHIRALITY :  0.069   0.313    850
REMARK   3   PLANARITY :  0.009   0.065   1008
REMARK   3   DIHEDRAL  : 10.578 165.338   3319
REMARK   3   MIN NONBONDED DISTANCE : 2.216 
REMARK   3  
REMARK   3  MOLPROBITY STATISTICS.
REMARK   3   ALL-ATOM CLASHSCORE : 2.10
REMARK   3   RAMACHANDRAN PLOT:
REMARK   3     OUTLIERS : 0.00  %
REMARK   3     ALLOWED  : 2.26  %
REMARK   3     FAVORED  : 97.74 %
REMARK   3   ROTAMER OUTLIERS : 0.71 %
REMARK   3   CBETA DEVIATIONS : 0
REMARK   3   PEPTIDE PLANE:
REMARK   3     CIS-PROLINE     : 4
REMARK   3     CIS-GENERAL     : 0
REMARK   3     TWISTED PROLINE : 0
REMARK   3     TWISTED GENERAL : 0
REMARK   3  
REMARK   3  ATOMIC DISPLACEMENT PARAMETERS.
REMARK   3   WILSON B : 21.93
REMARK   3   RMS(B_ISO_OR_EQUIVALENT_BONDED) : 3.64
REMARK   3   ATOMS          NUMBER OF ATOMS
REMARK   3                    ISO.  ANISO. 
REMARK   3    ALL         :  12058       0
REMARK   3    ALL (NO H)  :   5907       0
REMARK   3    SOLVENT     :    352       0
REMARK   3    NON-SOLVENT :   5555       0
REMARK   3    HYDROGENS   :   6151       0
REMARK   3
REMARK   3
REMARK   3   OTHER REFINEMENT REMARKS:
REMARK   3   XRAY REFINEMENT USING QUANTUM MECHANICAL FUNCTIONAL
REMARK   3   PROGRAM      :QuantumBio DivCon 6 build-7.1.1-b4015.17
REMARK   3   AUTHORS      :BORBULEVYCH O.Y., PLUMLEY J., 
REMARK   3                :MARTIN, R.I., WESTERHOFF L.M. 
REMARK   3
REMARK   3   REFERENCE     :BORBULEVYCH O.Y., PLUMLEY J.A.,
REMARK   3                 :MARTIN, R.I., MERZ, K.M.,  WESTERHOFF L.M.
REMARK   3                 :ACTA CRYSTLLOGRAPHICA SECTION D, 2014, 
REMARK   3                 :V. D70, pp. 1233-1247
REMARK   3   QM METHOD(HAMILTONIAN): PM6
REMARK   3   REGION QM REFINEMENT: 
REMARK   3      MAIN/BUFFER QM REGION RADII (A): 3.0 / 2.5
REMARK   3      LIGAND / STRAIN ENERGY: STC_A_1115 / 6.71 KCAL/MOLE
REMARK   3      LIGAND / STRAIN ENERGY: STC_B_2115 / 4.6 KCAL/MOLE
REMARK   3      LIGAND / STRAIN ENERGY: STC_B_3115 / 6.07 KCAL/MOLE
REMARK   3
HELIX    1   1 GLN A    6  GLN A   23  1               Generated by MOE   18
HELIX    2   2 GLY A   63  VAL A   65  5               Generated by MOE    3
HELIX    3   3 SER A   66  ALA A   79  1               Generated by MOE   14
HELIX    4   4 THR A   89  TYR A   92  1               Generated by MOE    4
HELIX    5   5 LYS A   99  TRP A  101  5               Generated by MOE    3
HELIX    6   6 LEU A  106  ALA A  110  1               Generated by MOE    5
HELIX    7   7 SER A  128  ASN A  137  1               Generated by MOE   10
HELIX    8   8 ASN A  152  ALA A  162  1               Generated by MOE   11
HELIX    9   9 PHE A  170  ARG A  177  1               Generated by MOE    8
HELIX   10  10 PRO A  193  ASN A  198  5               Generated by MOE    6
HELIX   11  11 ASP A  217  TYR A  221  1               Generated by MOE    5
HELIX   12  12 ILE A  227  LEU A  238  1               Generated by MOE   12
HELIX   13  13 PRO A  240  ASP A  242  5               Generated by MOE    3
HELIX   14  14 LYS A  246  ALA A  255  1               Generated by MOE   10
HELIX   15  15 PRO A  280  GLY A  286  1               Generated by MOE    7
HELIX   16  16 PRO A  330  LYS A  332  5               Generated by MOE    3
HELIX   17  17 ASN A  346  LEU A  360  1               Generated by MOE   15
HELIX   18  18 GLN B    6  GLN B   23  1               Generated by MOE   18
HELIX   19  19 GLY B   63  VAL B   65  5               Generated by MOE    3
HELIX   20  20 SER B   66  ALA B   79  1               Generated by MOE   14
HELIX   21  21 THR B   89  TYR B   92  1               Generated by MOE    4
HELIX   22  22 LYS B   99  TRP B  101  5               Generated by MOE    3
HELIX   23  23 LEU B  106  ALA B  110  1               Generated by MOE    5
HELIX   24  24 SER B  128  ASN B  137  1               Generated by MOE   10
HELIX   25  25 ASN B  152  ALA B  162  1               Generated by MOE   11
HELIX   26  26 PHE B  170  ARG B  177  1               Generated by MOE    8
HELIX   27  27 PRO B  193  ASN B  198  5               Generated by MOE    6
HELIX   28  28 ASP B  217  TYR B  221  1               Generated by MOE    5
HELIX   29  29 ILE B  227  LEU B  238  1               Generated by MOE   12
HELIX   30  30 PRO B  240  ASP B  242  5               Generated by MOE    3
HELIX   31  31 LYS B  246  ALA B  255  1               Generated by MOE   10
HELIX   32  32 PRO B  280  GLY B  286  1               Generated by MOE    7
HELIX   33  33 ASN B  289  ALA B  292  1               Generated by MOE    4
HELIX   34  34 PRO B  330  LYS B  332  5               Generated by MOE    3
HELIX   35  35 ASN B  346  LEU B  360  1               Generated by MOE   15
SHEET    1       GLY A  27  TYR A  34                  Generated by MOE
SHEET    2       LYS A  37  ASP A  47                  Generated by MOE
SHEET    3       GLN A  52  PRO A  53                  Generated by MOE
SHEET    4       PHE A  60  GLU A  61                  Generated by MOE
SHEET    5       GLN A 147  ARG A 148                  Generated by MOE
SHEET    6       THR A 187  TRP A 188                  Generated by MOE
SHEET    7       GLY A 202  GLY A 202                  Generated by MOE
SHEET    8       TYR A 203  TYR A 203                  Generated by MOE
SHEET    9       ARG A 204  ARG A 204                  Generated by MOE
SHEET   10       LYS A 207  VAL A 209                  Generated by MOE
SHEET   11       LYS A 224  SER A 225                  Generated by MOE
SHEET   12       ARG A 258  THR A 262                  Generated by MOE
SHEET   13       MET A 265  GLN A 267                  Generated by MOE
SHEET   14       GLU A 272  ASP A 275                  Generated by MOE
SHEET   15       ARG A 296  PRO A 297                  Generated by MOE
SHEET   16       LYS A 299  THR A 305                  Generated by MOE
SHEET   17       SER A 311  THR A 319                  Generated by MOE
SHEET   18       PHE A 322  ILE A 329                  Generated by MOE
SHEET   19       LEU A 334  ALA A 340                  Generated by MOE
SHEET   20       GLY B  27  TYR B  34                  Generated by MOE
SHEET   21       LYS B  37  ASP B  47                  Generated by MOE
SHEET   22       GLN B  52  PRO B  53                  Generated by MOE
SHEET   23       PHE B  60  GLU B  61                  Generated by MOE
SHEET   24       GLN B 147  ARG B 148                  Generated by MOE
SHEET   25       GLY B 202  GLY B 202                  Generated by MOE
SHEET   26       TYR B 203  TYR B 203                  Generated by MOE
SHEET   27       ARG B 204  ARG B 204                  Generated by MOE
SHEET   28       LYS B 207  VAL B 209                  Generated by MOE
SHEET   29       LYS B 224  SER B 225                  Generated by MOE
SHEET   30       ARG B 258  THR B 262                  Generated by MOE
SHEET   31       MET B 265  GLN B 267                  Generated by MOE
SHEET   32       GLU B 272  ASP B 275                  Generated by MOE
SHEET   33       ARG B 296  PRO B 297                  Generated by MOE
SHEET   34       LYS B 299  THR B 305                  Generated by MOE
SHEET   35       SER B 311  ALA B 318                  Generated by MOE
SHEET   36       GLY B 323  ILE B 329                  Generated by MOE
SHEET   37       LEU B 334  ALA B 340                  Generated by MOE
CRYST1  118.670   76.420   97.900  90.00 116.63  90.00 C 1 2 1
SCALE1      0.008427  0.000000  0.004225        0.00000
SCALE2      0.000000  0.013086  0.000000        0.00000
SCALE3      0.000000  0.000000  0.011427        0.00000
ATOM      1  N   ALA A   4      23.697 -22.068  35.046  1.00 49.38           N
ATOM      2  CA  ALA A   4      22.787 -20.916  35.151  1.00 39.19           C
ATOM      3  C   ALA A   4      22.578 -20.527  36.624  1.00 36.09           C
ATOM      4  O   ALA A   4      21.525 -20.821  37.216  1.00 34.31           O
ATOM      5  CB  ALA A   4      21.488 -21.226  34.502  1.00 34.27           C
ATOM      6  H1  ALA A   4      23.852 -22.276  34.122  1.00 59.23           H
ATOM      7  H2  ALA A   4      23.311 -22.828  35.490  1.00 59.23           H
ATOM      8  HA  ALA A   4      23.168 -20.155  34.685  1.00 47.00           H
ATOM      9  HB1 ALA A   4      21.651 -21.426  33.568  1.00 41.09           H
ATOM     10  HB2 ALA A   4      21.086 -21.989  34.947  1.00 41.09           H
ATOM     11  HB3 ALA A   4      20.912 -20.449  34.575  1.00 41.09           H
ATOM     12  N   PRO A   5      23.580 -19.867  37.210  1.00 35.78           N
ATOM     13  CA  PRO A   5      23.490 -19.488  38.627  1.00 29.52           C
ATOM     14  C   PRO A   5      22.266 -18.636  38.886  1.00 30.09           C
ATOM     15  O   PRO A   5      21.933 -17.736  38.110  1.00 27.75           O
ATOM     16  CB  PRO A   5      24.789 -18.712  38.863  1.00 36.67           C
ATOM     17  CG  PRO A   5      25.728 -19.323  37.866  1.00 33.78           C
ATOM     18  CD  PRO A   5      24.905 -19.554  36.653  1.00 34.07           C
ATOM     19  HA  PRO A   5      23.477 -20.269  39.202  1.00 35.40           H
ATOM     20  HB2 PRO A   5      24.648 -17.771  38.670  1.00 43.97           H
ATOM     21  HB3 PRO A   5      25.106 -18.837  39.771  1.00 43.97           H
ATOM     22  HG2 PRO A   5      26.455 -18.707  37.682  1.00 40.51           H
ATOM     23  HG3 PRO A   5      26.060 -20.167  38.210  1.00 40.51           H
ATOM     24  HD2 PRO A   5      24.857 -18.750  36.112  1.00 40.85           H
ATOM     25  HD3 PRO A   5      25.255 -20.303  36.148  1.00 40.85           H
ATOM     26  N   GLN A   6      21.584 -18.927  39.996  1.00 29.21           N
ATOM     27  CA  GLN A   6      20.348 -18.205  40.283  1.00 26.57           C
ATOM     28  C   GLN A   6      20.604 -16.715  40.446  1.00 23.39           C
ATOM     29  O   GLN A   6      19.779 -15.889  40.029  1.00 23.85           O
ATOM     30  CB  GLN A   6      19.676 -18.770  41.535  1.00 28.83           C
ATOM     31  CG  GLN A   6      18.242 -18.257  41.698  1.00 27.77           C
ATOM     32  CD  GLN A   6      17.446 -19.062  42.703  1.00 30.44           C
ATOM     33  OE1 GLN A   6      18.018 -19.682  43.588  1.00 27.71           O
ATOM     34  NE2 GLN A   6      16.116 -19.086  42.545  1.00 33.22           N
ATOM     35  H   GLN A   6      21.815 -19.518  40.576  1.00 35.02           H
ATOM     36  HA  GLN A   6      19.740 -18.319  39.538  1.00 31.86           H
ATOM     37  HB2 GLN A   6      19.644 -19.739  41.473  1.00 34.57           H
ATOM     38  HB3 GLN A   6      20.190 -18.507  42.315  1.00 34.57           H
ATOM     39  HG2 GLN A   6      18.283 -17.339  42.010  1.00 33.29           H
ATOM     40  HG3 GLN A   6      17.781 -18.298  40.845  1.00 33.29           H
ATOM     41 HE21 GLN A   6      15.749 -18.643  41.906  1.00 39.84           H
ATOM     42 HE22 GLN A   6      15.628 -19.551  43.078  1.00 39.84           H
ATOM     43  N   GLN A   7      21.768 -16.344  40.987  1.00 22.67           N
ATOM     44  CA  GLN A   7      22.095 -14.927  41.131  1.00 24.70           C
ATOM     45  C   GLN A   7      22.065 -14.215  39.785  1.00 24.87           C
ATOM     46  O   GLN A   7      21.510 -13.118  39.659  1.00 25.29           O
ATOM     47  CB  GLN A   7      23.471 -14.790  41.783  1.00 35.46           C
ATOM     48  CG  GLN A   7      23.818 -13.396  42.200  1.00 38.03           C
ATOM     49  CD  GLN A   7      25.304 -13.257  42.491  1.00 42.13           C
ATOM     50  OE1 GLN A   7      26.104 -14.127  42.129  1.00 44.77           O
ATOM     51  NE2 GLN A   7      25.679 -12.160  43.137  1.00 41.45           N
ATOM     52  H   GLN A   7      22.378 -16.883  41.262  1.00 27.18           H
ATOM     53  HA  GLN A   7      21.443 -14.504  41.707  1.00 29.61           H
ATOM     54  HB2 GLN A   7      23.509 -15.356  42.571  1.00 42.53           H
ATOM     55  HB3 GLN A   7      24.145 -15.081  41.147  1.00 42.53           H
ATOM     56  HG2 GLN A   7      23.587 -12.778  41.488  1.00 45.61           H
ATOM     57  HG3 GLN A   7      23.325 -13.175  43.005  1.00 45.61           H
ATOM     58 HE21 GLN A   7      25.096 -11.554  43.326  1.00 49.71           H
ATOM     59 HE22 GLN A   7      26.503 -12.048  43.355  1.00 49.71           H
ATOM     60  N   ILE A   8      22.665 -14.826  38.760  1.00 26.82           N
ATOM     61  CA  ILE A   8      22.645 -14.238  37.422  1.00 26.36           C
ATOM     62  C   ILE A   8      21.221 -14.181  36.899  1.00 22.30           C
ATOM     63  O   ILE A   8      20.764 -13.148  36.406  1.00 22.48           O
ATOM     64  CB  ILE A   8      23.554 -15.036  36.468  1.00 23.44           C
ATOM     65  CG1 ILE A   8      24.994 -14.985  36.965  1.00 25.81           C
ATOM     66  CG2 ILE A   8      23.458 -14.467  35.038  1.00 26.29           C
ATOM     67  CD1 ILE A   8      25.950 -15.788  36.153  1.00 30.82           C
ATOM     68  H   ILE A   8      23.087 -15.574  38.816  1.00 32.16           H
ATOM     69  HA  ILE A   8      22.982 -13.330  37.464  1.00 31.61           H
ATOM     70  HB  ILE A   8      23.259 -15.962  36.456  1.00 28.10           H
ATOM     71 HG12 ILE A   8      25.296 -14.064  36.949  1.00 30.95           H
ATOM     72 HG13 ILE A   8      25.027 -15.324  37.871  1.00 30.95           H
ATOM     73 HG21 ILE A   8      24.005 -15.007  34.447  1.00 31.53           H
ATOM     74 HG22 ILE A   8      22.539 -14.493  34.730  1.00 31.53           H
ATOM     75 HG23 ILE A   8      23.781 -13.551  35.038  1.00 31.53           H
ATOM     76 HD11 ILE A   8      26.826 -15.739  36.567  1.00 36.96           H
ATOM     77 HD12 ILE A   8      25.651 -16.709  36.128  1.00 36.96           H
ATOM     78 HD13 ILE A   8      25.991 -15.426  35.254  1.00 36.96           H
ATOM     79  N   ASN A   9      20.507 -15.309  36.978  1.00 21.13           N
ATOM     80  CA  ASN A   9      19.124 -15.362  36.522  1.00 22.28           C
ATOM     81  C   ASN A   9      18.304 -14.226  37.135  1.00 24.89           C
ATOM     82  O   ASN A   9      17.639 -13.448  36.436  1.00 21.51           O
ATOM     83  CB  ASN A   9      18.536 -16.730  36.904  1.00 27.58           C
ATOM     84  CG  ASN A   9      17.083 -16.873  36.501  1.00 32.35           C
ATOM     85  OD1 ASN A   9      16.783 -17.256  35.373  1.00 27.61           O
ATOM     86  ND2 ASN A   9      16.173 -16.543  37.419  1.00 28.79           N
ATOM     87  H   ASN A   9      20.801 -16.050  37.301  1.00 25.33           H
ATOM     88  HA  ASN A   9      19.096 -15.273  35.556  1.00 26.71           H
ATOM     89  HB2 ASN A   9      19.037 -17.429  36.457  1.00 33.08           H
ATOM     90  HB3 ASN A   9      18.590 -16.848  37.866  1.00 33.08           H
ATOM     91 HD21 ASN A   9      15.336 -16.529  37.221  1.00 34.53           H
ATOM     92 HD22 ASN A   9      16.425 -16.342  38.216  1.00 34.53           H
ATOM     93  N   ASP A  10      18.371 -14.108  38.454  1.00 20.44           N
ATOM     94  CA  ASP A  10      17.536 -13.148  39.161  1.00 20.21           C
ATOM     95  C   ASP A  10      17.887 -11.717  38.802  1.00 21.87           C
ATOM     96  O   ASP A  10      16.993 -10.920  38.505  1.00 23.02           O
ATOM     97  CB  ASP A  10      17.657 -13.393  40.658  1.00 24.01           C
ATOM     98  CG  ASP A  10      16.997 -14.700  41.070  1.00 31.83           C
ATOM     99  OD1 ASP A  10      16.274 -15.306  40.238  1.00 30.93           O
ATOM    100  OD2 ASP A  10      17.208 -15.132  42.209  1.00 28.74           O1-
ATOM    101  H   ASP A  10      18.881 -14.583  38.962  1.00 24.51           H
ATOM    102  HA  ASP A  10      16.610 -13.284  38.906  1.00 24.23           H
ATOM    103  HB2 ASP A  10      18.595 -13.452  40.897  1.00 28.79           H
ATOM    104  HB3 ASP A  10      17.230 -12.667  41.138  1.00 28.79           H
ATOM    105  N   ILE A  11      19.179 -11.354  38.820  1.00 28.30           N
ATOM    106  CA  ILE A  11      19.512  -9.954  38.551  1.00 25.53           C
ATOM    107  C   ILE A  11      19.151  -9.582  37.123  1.00 21.93           C
ATOM    108  O   ILE A  11      18.705  -8.457  36.852  1.00 22.57           O
ATOM    109  CB  ILE A  11      20.996  -9.649  38.840  1.00 26.76           C
ATOM    110  CG1 ILE A  11      21.228  -8.128  38.779  1.00 28.61           C
ATOM    111  CG2 ILE A  11      21.918 -10.319  37.856  1.00 28.22           C
ATOM    112  CD1 ILE A  11      20.508  -7.340  39.907  1.00 35.97           C
ATOM    113  H   ILE A  11      19.850 -11.871  38.979  1.00 33.93           H
ATOM    114  HA  ILE A  11      18.969  -9.400  39.132  1.00 30.61           H
ATOM    115  HB  ILE A  11      21.221  -9.969  39.727  1.00 32.08           H
ATOM    116 HG12 ILE A  11      22.181  -7.963  38.858  1.00 34.31           H
ATOM    117 HG13 ILE A  11      20.913  -7.783  37.929  1.00 34.31           H
ATOM    118 HG21 ILE A  11      22.839 -10.126  38.093  1.00 33.84           H
ATOM    119 HG22 ILE A  11      21.764 -11.276  37.879  1.00 33.84           H
ATOM    120 HG23 ILE A  11      21.739  -9.980  36.965  1.00 33.84           H
ATOM    121 HD11 ILE A  11      20.730  -6.401  39.821  1.00 43.14           H
ATOM    122 HD12 ILE A  11      19.550  -7.455  39.827  1.00 43.14           H
ATOM    123 HD13 ILE A  11      20.815  -7.678  40.764  1.00 43.14           H
ATOM    124  N   VAL A  12      19.394 -10.487  36.170  1.00 23.36           N
ATOM    125  CA  VAL A  12      19.081 -10.159  34.780  1.00 17.56           C
ATOM    126  C   VAL A  12      17.585  -9.957  34.617  1.00 18.91           C
ATOM    127  O   VAL A  12      17.126  -8.917  34.127  1.00 22.18           O
ATOM    128  CB  VAL A  12      19.619 -11.247  33.831  1.00 16.69           C
ATOM    129  CG1 VAL A  12      19.140 -10.995  32.405  1.00 23.04           C
ATOM    130  CG2 VAL A  12      21.185 -11.323  33.889  1.00 18.09           C
ATOM    131  H   VAL A  12      19.744 -11.264  36.295  1.00 28.01           H
ATOM    132  HA  VAL A  12      19.504  -9.321  34.548  1.00 21.04           H
ATOM    133  HB  VAL A  12      19.273 -12.108  34.113  1.00 20.01           H
ATOM    134 HG11 VAL A  12      19.491 -11.704  31.841  1.00 27.63           H
ATOM    135 HG12 VAL A  12      18.171 -11.012  32.375  1.00 27.63           H
ATOM    136 HG13 VAL A  12      19.466 -10.133  32.106  1.00 27.63           H
ATOM    137 HG21 VAL A  12      21.497 -12.041  33.317  1.00 21.68           H
ATOM    138 HG22 VAL A  12      21.553 -10.477  33.587  1.00 21.68           H
ATOM    139 HG23 VAL A  12      21.458 -11.498  34.800  1.00 21.68           H
ATOM    140  N   HIS A  13      16.792 -10.963  35.009  1.00 23.93           N
ATOM    141  CA  HIS A  13      15.347 -10.864  34.830  1.00 20.96           C
ATOM    142  C   HIS A  13      14.773  -9.700  35.606  1.00 20.25           C
ATOM    143  O   HIS A  13      13.947  -8.939  35.079  1.00 23.16           O
ATOM    144  CB  HIS A  13      14.657 -12.165  35.242  1.00 21.71           C
ATOM    145  CG  HIS A  13      14.833 -13.253  34.245  1.00 24.08           C
ATOM    146  ND1 HIS A  13      14.134 -13.305  33.058  1.00 27.28           N
ATOM    147  CD2 HIS A  13      15.675 -14.305  34.236  1.00 23.34           C
ATOM    148  CE1 HIS A  13      14.542 -14.351  32.361  1.00 22.66           C
ATOM    149  NE2 HIS A  13      15.473 -14.976  33.057  1.00 20.18           N
ATOM    150  H   HIS A  13      17.061 -11.695  35.374  1.00 28.69           H
ATOM    151  HA  HIS A  13      15.161 -10.708  33.892  1.00 25.12           H
ATOM    152  HB2 HIS A  13      13.705 -12.013  35.345  1.00 26.02           H
ATOM    153  HB3 HIS A  13      15.040 -12.466  36.081  1.00 26.02           H
ATOM    154  HD2 HIS A  13      16.280 -14.526  34.910  1.00 27.99           H
ATOM    155  HE1 HIS A  13      14.220 -14.617  31.532  1.00 27.16           H
ATOM    156  HE2 HIS A  13      15.885 -15.695  32.821  1.00 24.19           H
ATOM    157  N   ARG A  14      15.206  -9.527  36.857  1.00 21.49           N
ATOM    158  CA  ARG A  14      14.655  -8.432  37.653  1.00 22.18           C
ATOM    159  C   ARG A  14      14.967  -7.069  37.044  1.00 27.24           C
ATOM    160  O   ARG A  14      14.168  -6.133  37.191  1.00 24.56           O
ATOM    161  CB  ARG A  14      15.156  -8.546  39.095  1.00 26.22           C
ATOM    162  CG  ARG A  14      14.419  -9.671  39.820  1.00 28.55           C
ATOM    163  CD  ARG A  14      14.996  -9.953  41.161  1.00 35.19           C
ATOM    164  NE  ARG A  14      14.488 -11.194  41.726  1.00 37.45           N
ATOM    165  CZ  ARG A  14      14.933 -11.700  42.875  1.00 39.21           C
ATOM    166  NH1 ARG A  14      15.898 -11.061  43.538  1.00 33.41           N
ATOM    167  NH2 ARG A  14      14.444 -12.848  43.343  1.00 41.02           N1+
ATOM    168  H   ARG A  14      15.790 -10.016  37.259  1.00 25.76           H
ATOM    169  HA  ARG A  14      13.689  -8.518  37.670  1.00 26.60           H
ATOM    170  HB2 ARG A  14      16.105  -8.745  39.100  1.00 31.44           H
ATOM    171  HB3 ARG A  14      14.985  -7.716  39.566  1.00 31.44           H
ATOM    172  HG2 ARG A  14      13.490  -9.423  39.934  1.00 34.24           H
ATOM    173  HG3 ARG A  14      14.485 -10.487  39.299  1.00 34.24           H
ATOM    174  HD2 ARG A  14      15.961 -10.026  41.089  1.00 42.20           H
ATOM    175  HD3 ARG A  14      14.762  -9.232  41.766  1.00 42.20           H
ATOM    176  HE  ARG A  14      13.844 -11.596  41.321  1.00 44.91           H
ATOM    177 HH11 ARG A  14      16.223 -10.321  43.241  1.00 40.06           H
ATOM    178 HH12 ARG A  14      16.191 -11.384  44.279  1.00 40.06           H
ATOM    179 HH21 ARG A  14      13.823 -13.261  42.913  1.00 49.20           H
ATOM    180 HH22 ARG A  14      14.737 -13.169  44.088  1.00 49.20           H
ATOM    181  N   THR A  15      16.076  -6.949  36.293  1.00 22.37           N
ATOM    182  CA  THR A  15      16.433  -5.670  35.652  1.00 18.69           C
ATOM    183  C   THR A  15      15.799  -5.524  34.261  1.00 22.20           C
ATOM    184  O   THR A  15      15.275  -4.456  33.914  1.00 17.97           O
ATOM    185  CB  THR A  15      17.970  -5.550  35.566  1.00 24.90           C
ATOM    186  OG1 THR A  15      18.527  -5.595  36.872  1.00 20.59           O
ATOM    187  CG2 THR A  15      18.419  -4.240  34.918  1.00 22.11           C
ATOM    188  H   THR A  15      16.632  -7.592  36.153  1.00 26.82           H
ATOM    189  HA  THR A  15      16.126  -4.934  36.203  1.00 22.40           H
ATOM    190  HB  THR A  15      18.327  -6.289  35.050  1.00 29.85           H
ATOM    191  HG1 THR A  15      18.405  -6.354  37.207  1.00 24.68           H
ATOM    192 HG21 THR A  15      19.389  -4.212  34.890  1.00 26.50           H
ATOM    193 HG22 THR A  15      18.072  -4.169  34.016  1.00 26.50           H
ATOM    194 HG23 THR A  15      18.100  -3.490  35.441  1.00 26.50           H
ATOM    195  N   ILE A  16      15.824  -6.584  33.444  1.00 21.25           N
ATOM    196  CA  ILE A  16      15.439  -6.427  32.045  1.00 23.68           C
ATOM    197  C   ILE A  16      13.926  -6.424  31.878  1.00 20.76           C
ATOM    198  O   ILE A  16      13.393  -5.678  31.055  1.00 22.78           O
ATOM    199  CB  ILE A  16      16.103  -7.533  31.198  1.00 23.34           C
ATOM    200  CG1 ILE A  16      17.626  -7.463  31.366  1.00 21.13           C
ATOM    201  CG2 ILE A  16      15.635  -7.428  29.735  1.00 23.16           C
ATOM    202  CD1 ILE A  16      18.241  -6.204  30.810  1.00 24.56           C
ATOM    203  H   ILE A  16      16.059  -7.384  33.667  1.00 25.47           H
ATOM    204  HA  ILE A  16      15.753  -5.566  31.729  1.00 28.40           H
ATOM    205  HB  ILE A  16      15.805  -8.390  31.544  1.00 27.98           H
ATOM    206 HG12 ILE A  16      17.850  -7.507  32.307  1.00 25.32           H
ATOM    207 HG13 ILE A  16      18.018  -8.220  30.904  1.00 25.32           H
ATOM    208 HG21 ILE A  16      16.059  -8.130  29.217  1.00 27.76           H
ATOM    209 HG22 ILE A  16      14.673  -7.528  29.690  1.00 27.76           H
ATOM    210 HG23 ILE A  16      15.887  -6.560  29.381  1.00 27.76           H
ATOM    211 HD11 ILE A  16      19.206  -6.272  30.896  1.00 29.45           H
ATOM    212 HD12 ILE A  16      18.000  -6.113  29.876  1.00 29.45           H
ATOM    213 HD13 ILE A  16      17.919  -5.438  31.309  1.00 29.45           H
ATOM    214  N   THR A  17      13.199  -7.250  32.635  1.00 27.62           N
ATOM    215  CA  THR A  17      11.745  -7.263  32.472  1.00 24.99           C
ATOM    216  C   THR A  17      11.143  -5.871  32.615  1.00 27.49           C
ATOM    217  O   THR A  17      10.383  -5.458  31.730  1.00 27.69           O
ATOM    218  CB  THR A  17      11.095  -8.241  33.469  1.00 30.21           C
ATOM    219  OG1 THR A  17      11.639  -9.547  33.309  1.00 38.13           O
ATOM    220  CG2 THR A  17       9.583  -8.309  33.254  1.00 32.19           C
ATOM    221  H   THR A  17      13.513  -7.788  33.231  1.00 33.12           H
ATOM    222  HA  THR A  17      11.531  -7.573  31.579  1.00 29.96           H
ATOM    223  HB  THR A  17      11.246  -7.969  34.380  1.00 36.23           H
ATOM    224  HG1 THR A  17      12.451  -9.547  33.521  1.00 45.73           H
ATOM    225 HG21 THR A  17       9.191  -8.914  33.903  1.00 38.60           H
ATOM    226 HG22 THR A  17       9.185  -7.431  33.375  1.00 38.60           H
ATOM    227 HG23 THR A  17       9.384  -8.622  32.359  1.00 38.60           H
ATOM    228  N   PRO A  18      11.422  -5.118  33.687  1.00 28.03           N
ATOM    229  CA  PRO A  18      10.880  -3.754  33.780  1.00 25.63           C
ATOM    230  C   PRO A  18      11.340  -2.850  32.651  1.00 26.56           C
ATOM    231  O   PRO A  18      10.590  -1.982  32.165  1.00 24.31           O
ATOM    232  CB  PRO A  18      11.422  -3.299  35.149  1.00 30.39           C
ATOM    233  CG  PRO A  18      11.546  -4.545  35.914  1.00 29.47           C
ATOM    234  CD  PRO A  18      12.142  -5.481  34.918  1.00 28.11           C
ATOM    235  HA  PRO A  18       9.911  -3.770  33.802  1.00 30.73           H
ATOM    236  HB2 PRO A  18      12.299  -2.897  35.045  1.00 36.44           H
ATOM    237  HB3 PRO A  18      10.806  -2.688  35.583  1.00 36.44           H
ATOM    238  HG2 PRO A  18      12.135  -4.429  36.675  1.00 35.33           H
ATOM    239  HG3 PRO A  18      10.672  -4.859  36.193  1.00 35.33           H
ATOM    240  HD2 PRO A  18      13.091  -5.316  34.818  1.00 33.71           H
ATOM    241  HD3 PRO A  18      11.974  -6.386  35.195  1.00 33.71           H
ATOM    242  N   LEU A  19      12.593  -3.020  32.234  1.00 25.73           N
ATOM    243  CA  LEU A  19      13.108  -2.247  31.112  1.00 19.93           C
ATOM    244  C   LEU A  19      12.256  -2.470  29.873  1.00 20.91           C
ATOM    245  O   LEU A  19      11.776  -1.515  29.250  1.00 20.78           O
ATOM    246  CB  LEU A  19      14.573  -2.630  30.849  1.00 21.34           C
ATOM    247  CG  LEU A  19      15.311  -1.949  29.693  1.00 24.83           C
ATOM    248  CD1 LEU A  19      15.493  -0.498  30.007  1.00 25.73           C
ATOM    249  CD2 LEU A  19      16.659  -2.669  29.472  1.00 24.48           C
ATOM    250  H   LEU A  19      13.151  -3.578  32.576  1.00 30.85           H
ATOM    251  HA  LEU A  19      13.065  -1.309  31.343  1.00 23.89           H
ATOM    252  HB2 LEU A  19      15.081  -2.440  31.654  1.00 25.58           H
ATOM    253  HB3 LEU A  19      14.604  -3.584  30.671  1.00 25.58           H
ATOM    254  HG  LEU A  19      14.789  -2.026  28.878  1.00 29.77           H
ATOM    255 HD11 LEU A  19      15.960  -0.077  29.270  1.00 30.86           H
ATOM    256 HD12 LEU A  19      14.622  -0.090  30.124  1.00 30.86           H
ATOM    257 HD13 LEU A  19      16.017  -0.415  30.818  1.00 30.86           H
ATOM    258 HD21 LEU A  19      17.136  -2.236  28.749  1.00 29.35           H
ATOM    259 HD22 LEU A  19      17.179  -2.621  30.293  1.00 29.35           H
ATOM    260 HD23 LEU A  19      16.495  -3.596  29.246  1.00 29.35           H
ATOM    261  N   ILE A  20      12.033  -3.736  29.503  1.00 22.19           N
ATOM    262  CA  ILE A  20      11.233  -4.010  28.307  1.00 25.12           C
ATOM    263  C   ILE A  20       9.831  -3.423  28.452  1.00 24.40           C
ATOM    264  O   ILE A  20       9.276  -2.858  27.498  1.00 28.02           O
ATOM    265  CB  ILE A  20      11.188  -5.526  28.044  1.00 24.32           C
ATOM    266  CG1 ILE A  20      12.571  -6.025  27.599  1.00 23.96           C
ATOM    267  CG2 ILE A  20      10.102  -5.861  27.048  1.00 26.10           C
ATOM    268  CD1 ILE A  20      12.754  -7.546  27.739  1.00 22.16           C
ATOM    269  H   ILE A  20      12.325  -4.433  29.917  1.00 26.60           H
ATOM    270  HA  ILE A  20      11.659  -3.585  27.546  1.00 30.12           H
ATOM    271  HB  ILE A  20      10.973  -5.967  28.879  1.00 29.16           H
ATOM    272 HG12 ILE A  20      12.686  -5.796  26.663  1.00 28.73           H
ATOM    273 HG13 ILE A  20      13.256  -5.592  28.130  1.00 28.73           H
ATOM    274 HG21 ILE A  20      10.130  -6.815  26.879  1.00 31.30           H
ATOM    275 HG22 ILE A  20       9.235  -5.625  27.408  1.00 31.30           H
ATOM    276 HG23 ILE A  20      10.264  -5.375  26.224  1.00 31.30           H
ATOM    277 HD11 ILE A  20      13.640  -7.789  27.431  1.00 26.57           H
ATOM    278 HD12 ILE A  20      12.656  -7.791  28.671  1.00 26.57           H
ATOM    279 HD13 ILE A  20      12.077  -7.996  27.210  1.00 26.57           H
ATOM    280  N   GLU A  21       9.236  -3.540  29.651  1.00 27.55           N
ATOM    281  CA  GLU A  21       7.905  -2.967  29.877  1.00 22.51           C
ATOM    282  C   GLU A  21       7.927  -1.451  29.723  1.00 26.53           C
ATOM    283  O   GLU A  21       7.162  -0.887  28.937  1.00 27.62           O
ATOM    284  CB  GLU A  21       7.388  -3.373  31.260  1.00 27.00           C
ATOM    285  H   GLU A  21       9.575  -3.946  30.331  1.00 33.04           H
ATOM    286  HA  GLU A  21       7.293  -3.318  29.212  1.00 26.98           H
ATOM    287  HB1 GLU A  21       7.350  -4.342  31.303  1.00 32.38           H
ATOM    288  HB3 GLU A  21       6.500  -3.004  31.385  1.00 32.38           H
ATOM    289  N   GLN A  22       8.849  -0.773  30.417  1.00 31.63           N
ATOM    290  CA  GLN A  22       8.877   0.689  30.388  1.00 25.74           C
ATOM    291  C   GLN A  22       9.173   1.229  28.990  1.00 30.59           C
ATOM    292  O   GLN A  22       8.575   2.229  28.565  1.00 26.86           O
ATOM    293  CB  GLN A  22       9.907   1.198  31.405  1.00 28.01           C
ATOM    294  H   GLN A  22       9.461  -1.131  30.909  1.00 37.93           H
ATOM    295  HA  GLN A  22       8.010   1.025  30.659  1.00 30.87           H
ATOM    296  HB1 GLN A  22       9.665   0.870  32.288  1.00 33.59           H
ATOM    297  HB3 GLN A  22       9.901   2.166  31.398  1.00 33.59           H
ATOM    298  N   GLN A  23      10.102   0.590  28.254  1.00 27.34           N
ATOM    299  CA  GLN A  23      10.537   1.101  26.959  1.00 27.49           C
ATOM    300  C   GLN A  23       9.777   0.505  25.790  1.00 25.26           C
ATOM    301  O   GLN A  23       9.990   0.947  24.656  1.00 27.33           O
ATOM    302  CB  GLN A  23      12.041   0.846  26.749  1.00 27.46           C
ATOM    303  CG  GLN A  23      12.903   1.410  27.859  1.00 27.42           C
ATOM    304  CD  GLN A  23      12.919   2.926  27.868  1.00 25.27           C
ATOM    305  OE1 GLN A  23      12.575   3.561  26.891  1.00 27.87           O
ATOM    306  NE2 GLN A  23      13.319   3.504  28.982  1.00 29.73           N
ATOM    307  H   GLN A  23      10.488  -0.143  28.486  1.00 32.78           H
ATOM    308  HA  GLN A  23      10.393   2.060  26.941  1.00 32.96           H
ATOM    309  HB2 GLN A  23      12.189  -0.113  26.730  1.00 32.92           H
ATOM    310  HB3 GLN A  23      12.320   1.243  25.909  1.00 32.92           H
ATOM    311  HG2 GLN A  23      12.562   1.107  28.715  1.00 32.88           H
ATOM    312  HG3 GLN A  23      13.811   1.095  27.741  1.00 32.88           H
ATOM    313 HE21 GLN A  23      13.500   3.030  29.676  1.00 35.65           H
ATOM    314 HE22 GLN A  23      13.407   4.359  29.008  1.00 35.65           H
ATOM    315  N   LYS A  24       8.900  -0.475  26.031  1.00 26.58           N
ATOM    316  CA  LYS A  24       8.065  -1.065  24.982  1.00 25.12           C
ATOM    317  C   LYS A  24       8.927  -1.731  23.910  1.00 23.08           C
ATOM    318  O   LYS A  24       8.695  -1.591  22.707  1.00 26.48           O
ATOM    319  CB  LYS A  24       7.132  -0.018  24.384  1.00 31.27           C
ATOM    320  CG  LYS A  24       6.125   0.506  25.419  1.00 38.62           C
ATOM    321  CD  LYS A  24       5.097   1.420  24.794  1.00 47.34           C
ATOM    322  CE  LYS A  24       3.965   1.753  25.789  1.00 49.07           C
ATOM    323  NZ  LYS A  24       3.007   2.756  25.212  1.00 51.15           N1+
ATOM    324  H   LYS A  24       8.774  -0.830  26.805  1.00 31.86           H
ATOM    325  HA  LYS A  24       7.511  -1.756  25.379  1.00 30.11           H
ATOM    326  HB2 LYS A  24       7.655   0.732  24.067  1.00 37.50           H
ATOM    327  HB3 LYS A  24       6.640  -0.420  23.650  1.00 37.50           H
ATOM    328  HG2 LYS A  24       5.650  -0.245  25.811  1.00 46.32           H
ATOM    329  HG3 LYS A  24       6.592   0.998  26.112  1.00 46.32           H
ATOM    330  HD2 LYS A  24       5.530   2.246  24.522  1.00 56.79           H
ATOM    331  HD3 LYS A  24       4.705   0.976  24.025  1.00 56.79           H
ATOM    332  HE2 LYS A  24       3.474   0.945  26.004  1.00 58.86           H
ATOM    333  HE3 LYS A  24       4.349   2.135  26.594  1.00 58.86           H
ATOM    334  HZ1 LYS A  24       2.370   2.951  25.802  1.00 61.36           H
ATOM    335  HZ2 LYS A  24       3.444   3.504  25.000  1.00 61.36           H
ATOM    336  HZ3 LYS A  24       2.628   2.428  24.476  1.00 61.36           H
ATOM    337  N   ILE A  25       9.917  -2.488  24.373  1.00 23.51           N
ATOM    338  CA  ILE A  25      10.865  -3.187  23.496  1.00 23.88           C
ATOM    339  C   ILE A  25      10.192  -4.444  22.944  1.00 22.90           C
ATOM    340  O   ILE A  25       9.772  -5.313  23.721  1.00 18.14           O
ATOM    341  CB  ILE A  25      12.150  -3.517  24.263  1.00 22.03           C
ATOM    342  CG1 ILE A  25      12.908  -2.205  24.555  1.00 22.57           C
ATOM    343  CG2 ILE A  25      13.029  -4.554  23.527  1.00 23.26           C
ATOM    344  CD1 ILE A  25      14.009  -2.384  25.492  1.00 20.81           C
ATOM    345  H   ILE A  25      10.055  -2.625  25.213  1.00 28.19           H
ATOM    346  HA  ILE A  25      11.109  -2.600  22.767  1.00 28.62           H
ATOM    347  HB  ILE A  25      11.897  -3.909  25.114  1.00 26.41           H
ATOM    348 HG12 ILE A  25      13.266  -1.849  23.729  1.00 27.05           H
ATOM    349 HG13 ILE A  25      12.294  -1.569  24.951  1.00 27.05           H
ATOM    350 HG21 ILE A  25      13.826  -4.727  24.049  1.00 27.89           H
ATOM    351 HG22 ILE A  25      12.537  -5.383  23.415  1.00 27.89           H
ATOM    352 HG23 ILE A  25      13.278  -4.188  22.664  1.00 27.89           H
ATOM    353 HD11 ILE A  25      14.411  -1.519  25.664  1.00 24.95           H
ATOM    354 HD12 ILE A  25      13.669  -2.767  26.315  1.00 24.95           H
ATOM    355 HD13 ILE A  25      14.660  -2.983  25.096  1.00 24.95           H
ATOM    356  N   PRO A  26      10.105  -4.598  21.623  1.00 21.31           N
ATOM    357  CA  PRO A  26       9.477  -5.815  21.064  1.00 20.74           C
ATOM    358  C   PRO A  26      10.238  -7.094  21.344  1.00 20.75           C
ATOM    359  O   PRO A  26       9.606  -8.120  21.595  1.00 19.83           O
ATOM    360  CB  PRO A  26       9.450  -5.519  19.568  1.00 22.56           C
ATOM    361  CG  PRO A  26       9.607  -4.083  19.463  1.00 20.08           C
ATOM    362  CD  PRO A  26      10.471  -3.654  20.554  1.00 22.09           C
ATOM    363  HA  PRO A  26       8.569  -5.914  21.381  1.00 24.86           H
ATOM    364  HB2 PRO A  26      10.194  -5.970  19.138  1.00 27.04           H
ATOM    365  HB3 PRO A  26       8.608  -5.812  19.192  1.00 27.04           H
ATOM    366  HG2 PRO A  26      10.001  -3.855  18.605  1.00 24.07           H
ATOM    367  HG3 PRO A  26       8.730  -3.677  19.560  1.00 24.07           H
ATOM    368  HD2 PRO A  26      11.402  -3.761  20.304  1.00 26.49           H
ATOM    369  HD3 PRO A  26      10.264  -2.739  20.803  1.00 26.49           H
ATOM    370  N   GLY A  27      11.569  -7.062  21.275  1.00 16.16           N
ATOM    371  CA  GLY A  27      12.394  -8.246  21.443  1.00 17.02           C
ATOM    372  C   GLY A  27      13.769  -7.879  21.957  1.00 17.13           C
ATOM    373  O   GLY A  27      14.296  -6.805  21.656  1.00 17.23           O
ATOM    374  H   GLY A  27      12.025  -6.348  21.130  1.00 19.36           H
ATOM    375  HA2 GLY A  27      11.976  -8.848  22.078  1.00 20.39           H
ATOM    376  HA3 GLY A  27      12.484  -8.705  20.593  1.00 20.39           H
ATOM    377  N   MET A  28      14.361  -8.789  22.734  1.00 15.06           N
ATOM    378  CA  MET A  28      15.635  -8.492  23.349  1.00 17.38           C
ATOM    379  C   MET A  28      16.407  -9.769  23.638  1.00 20.81           C
ATOM    380  O   MET A  28      15.832 -10.813  23.973  1.00 19.27           O
ATOM    381  CB  MET A  28      15.414  -7.663  24.626  1.00 21.21           C
ATOM    382  CG  MET A  28      16.656  -7.152  25.275  1.00 23.54           C
ATOM    383  SD  MET A  28      16.259  -5.669  26.238  1.00 26.91           S
ATOM    384  CE  MET A  28      17.946  -5.117  26.461  1.00 28.75           C
ATOM    385  H   MET A  28      14.052  -9.568  22.912  1.00 18.04           H
ATOM    386  HA  MET A  28      16.158  -7.958  22.731  1.00 20.83           H
ATOM    387  HB2 MET A  28      14.894  -6.884  24.372  1.00 25.43           H
ATOM    388  HB3 MET A  28      14.921  -8.184  25.280  1.00 25.43           H
ATOM    389  HG2 MET A  28      17.012  -7.828  25.868  1.00 28.22           H
ATOM    390  HG3 MET A  28      17.306  -6.915  24.595  1.00 28.22           H
ATOM    391  HE1 MET A  28      17.946  -4.298  26.982  1.00 34.48           H
ATOM    392  HE2 MET A  28      18.447  -5.808  26.923  1.00 34.48           H
ATOM    393  HE3 MET A  28      18.336  -4.952  25.588  1.00 34.48           H
ATOM    394  N   ALA A  29      17.717  -9.669  23.472  1.00 16.10           N
ATOM    395  CA  ALA A  29      18.658 -10.700  23.858  1.00 13.08           C
ATOM    396  C   ALA A  29      19.702 -10.068  24.774  1.00 17.79           C
ATOM    397  O   ALA A  29      20.155  -8.944  24.537  1.00 15.69           O
ATOM    398  CB  ALA A  29      19.333 -11.326  22.652  1.00 11.43           C
ATOM    399  H   ALA A  29      18.094  -8.977  23.130  1.00 19.30           H
ATOM    400  HA  ALA A  29      18.198 -11.401  24.343  1.00 15.67           H
ATOM    401  HB1 ALA A  29      19.942 -12.017  22.960  1.00 13.69           H
ATOM    402  HB2 ALA A  29      18.660 -11.714  22.074  1.00 13.69           H
ATOM    403  HB3 ALA A  29      19.815 -10.636  22.173  1.00 13.69           H
ATOM    404  N   VAL A  30      20.082 -10.794  25.809  1.00 14.49           N
ATOM    405  CA  VAL A  30      21.112 -10.358  26.754  1.00 17.73           C
ATOM    406  C   VAL A  30      22.054 -11.521  26.979  1.00 15.16           C
ATOM    407  O   VAL A  30      21.617 -12.669  27.117  1.00 17.06           O
ATOM    408  CB  VAL A  30      20.511  -9.881  28.100  1.00 14.90           C
ATOM    409  CG1 VAL A  30      21.580  -9.653  29.141  1.00 19.97           C
ATOM    410  CG2 VAL A  30      19.742  -8.623  27.910  1.00 19.08           C
ATOM    411  H   VAL A  30      19.753 -11.568  25.988  1.00 17.36           H
ATOM    412  HA  VAL A  30      21.616  -9.630  26.366  1.00 21.24           H
ATOM    413  HB  VAL A  30      19.906 -10.558  28.437  1.00 17.86           H
ATOM    414 HG11 VAL A  30      21.156  -9.348  29.959  1.00 23.94           H
ATOM    415 HG12 VAL A  30      22.054 -10.481  29.313  1.00 23.94           H
ATOM    416 HG13 VAL A  30      22.193  -8.973  28.817  1.00 23.94           H
ATOM    417 HG21 VAL A  30      19.411  -8.330  28.772  1.00 22.87           H
ATOM    418 HG22 VAL A  30      20.334  -7.950  27.538  1.00 22.87           H
ATOM    419 HG23 VAL A  30      19.002  -8.791  27.307  1.00 22.87           H
ATOM    420  N   ALA A  31      23.345 -11.231  27.026  1.00 15.50           N
ATOM    421  CA  ALA A  31      24.349 -12.201  27.448  1.00 14.66           C
ATOM    422  C   ALA A  31      25.102 -11.603  28.621  1.00 19.75           C
ATOM    423  O   ALA A  31      25.433 -10.417  28.601  1.00 16.05           O
ATOM    424  CB  ALA A  31      25.337 -12.543  26.319  1.00 15.08           C
ATOM    425  H   ALA A  31      23.669 -10.459  26.819  1.00 18.57           H
ATOM    426  HA  ALA A  31      23.914 -13.016  27.741  1.00 17.57           H
ATOM    427  HB1 ALA A  31      25.982 -13.186  26.652  1.00 18.07           H
ATOM    428  HB2 ALA A  31      24.850 -12.925  25.574  1.00 18.07           H
ATOM    429  HB3 ALA A  31      25.787 -11.734  26.038  1.00 18.07           H
ATOM    430  N   VAL A  32      25.312 -12.399  29.662  1.00 19.55           N
ATOM    431  CA  VAL A  32      26.214 -12.043  30.738  1.00 17.94           C
ATOM    432  C   VAL A  32      27.393 -12.997  30.667  1.00 21.48           C
ATOM    433  O   VAL A  32      27.212 -14.213  30.545  1.00 21.04           O
ATOM    434  CB  VAL A  32      25.518 -12.096  32.108  1.00 21.13           C
ATOM    435  CG1 VAL A  32      26.531 -11.935  33.223  1.00 22.83           C
ATOM    436  CG2 VAL A  32      24.483 -11.002  32.164  1.00 22.37           C
ATOM    437  H   VAL A  32      24.930 -13.163  29.775  1.00 23.44           H
ATOM    438  HA  VAL A  32      26.538 -11.139  30.599  1.00 21.50           H
ATOM    439  HB  VAL A  32      25.070 -12.950  32.212  1.00 25.33           H
ATOM    440 HG11 VAL A  32      26.049 -11.931  34.066  1.00 27.37           H
ATOM    441 HG12 VAL A  32      27.153 -12.678  33.203  1.00 27.37           H
ATOM    442 HG13 VAL A  32      27.006 -11.098  33.112  1.00 27.37           H
ATOM    443 HG21 VAL A  32      24.033 -11.043  33.021  1.00 26.82           H
ATOM    444 HG22 VAL A  32      24.929 -10.145  32.064  1.00 26.82           H
ATOM    445 HG23 VAL A  32      23.848 -11.124  31.440  1.00 26.82           H
ATOM    446  N   ILE A  33      28.590 -12.431  30.668  1.00 17.56           N
ATOM    447  CA  ILE A  33      29.840 -13.169  30.760  1.00 20.71           C
ATOM    448  C   ILE A  33      30.260 -13.074  32.214  1.00 21.88           C
ATOM    449  O   ILE A  33      30.461 -11.971  32.729  1.00 24.69           O
ATOM    450  CB  ILE A  33      30.919 -12.579  29.829  1.00 26.77           C
ATOM    451  CG1 ILE A  33      30.566 -12.796  28.347  1.00 26.09           C
ATOM    452  CG2 ILE A  33      32.296 -13.218  30.126  1.00 27.94           C
ATOM    453  CD1 ILE A  33      29.391 -11.941  27.801  1.00 30.95           C
ATOM    454  H   ILE A  33      28.706 -11.580  30.626  1.00 21.05           H
ATOM    455  HA  ILE A  33      29.692 -14.099  30.527  1.00 24.83           H
ATOM    456  HB  ILE A  33      30.988 -11.625  29.994  1.00 32.10           H
ATOM    457 HG12 ILE A  33      31.351 -12.566  27.822  1.00 31.29           H
ATOM    458 HG13 ILE A  33      30.344 -13.731  28.207  1.00 31.29           H
ATOM    459 HG21 ILE A  33      32.943 -12.854  29.503  1.00 33.50           H
ATOM    460 HG22 ILE A  33      32.568 -13.013  31.036  1.00 33.50           H
ATOM    461 HG23 ILE A  33      32.229 -14.178  30.007  1.00 33.50           H
ATOM    462 HD11 ILE A  33      29.290 -12.123  26.853  1.00 37.11           H
ATOM    463 HD12 ILE A  33      28.576 -12.185  28.262  1.00 37.11           H
ATOM    464 HD13 ILE A  33      29.582 -10.999  27.938  1.00 37.11           H
ATOM    465  N   TYR A  34      30.340 -14.213  32.897  1.00 27.67           N
ATOM    466  CA  TYR A  34      30.642 -14.256  34.329  1.00 23.92           C
ATOM    467  C   TYR A  34      31.767 -15.249  34.525  1.00 30.36           C
ATOM    468  O   TYR A  34      31.652 -16.402  34.097  1.00 24.79           O
ATOM    469  CB  TYR A  34      29.420 -14.670  35.157  1.00 32.86           C
ATOM    470  CG  TYR A  34      29.676 -14.699  36.661  1.00 35.16           C
ATOM    471  CD1 TYR A  34      29.499 -13.557  37.446  1.00 39.55           C
ATOM    472  CD2 TYR A  34      30.085 -15.870  37.295  1.00 37.02           C
ATOM    473  CE1 TYR A  34      29.730 -13.593  38.831  1.00 39.78           C
ATOM    474  CE2 TYR A  34      30.313 -15.912  38.671  1.00 36.66           C
ATOM    475  CZ  TYR A  34      30.143 -14.777  39.427  1.00 40.63           C
ATOM    476  OH  TYR A  34      30.375 -14.837  40.792  1.00 45.23           O
ATOM    477  H   TYR A  34      30.221 -14.990  32.545  1.00 33.18           H
ATOM    478  HA  TYR A  34      30.941 -13.386  34.638  1.00 28.67           H
ATOM    479  HB2 TYR A  34      28.696 -14.047  34.986  1.00 39.41           H
ATOM    480  HB3 TYR A  34      29.153 -15.564  34.886  1.00 39.41           H
ATOM    481  HD1 TYR A  34      29.226 -12.762  37.047  1.00 47.43           H
ATOM    482  HD2 TYR A  34      30.207 -16.643  36.792  1.00 44.40           H
ATOM    483  HE1 TYR A  34      29.613 -12.826  39.344  1.00 47.72           H
ATOM    484  HE2 TYR A  34      30.590 -16.703  39.074  1.00 43.96           H
ATOM    485  HH  TYR A  34      30.630 -15.611  41.002  1.00 54.25           H
ATOM    486  N   GLN A  35      32.863 -14.798  35.130  1.00 32.55           N
ATOM    487  CA  GLN A  35      34.073 -15.622  35.216  1.00 33.51           C
ATOM    488  C   GLN A  35      34.381 -16.253  33.863  1.00 32.37           C
ATOM    489  O   GLN A  35      34.670 -17.448  33.745  1.00 27.01           O
ATOM    490  CB  GLN A  35      33.935 -16.685  36.302  1.00 32.04           C
ATOM    491  CG  GLN A  35      33.715 -16.078  37.697  1.00 39.90           C
ATOM    492  CD  GLN A  35      33.573 -17.124  38.800  1.00 42.86           C
ATOM    493  OE1 GLN A  35      33.479 -18.326  38.537  1.00 42.25           O
ATOM    494  NE2 GLN A  35      33.541 -16.663  40.038  1.00 43.19           N
ATOM    495  H   GLN A  35      32.932 -14.018  35.491  1.00 39.04           H
ATOM    496  HA  GLN A  35      34.821 -15.056  35.458  1.00 40.18           H
ATOM    497  HB2 GLN A  35      33.161 -17.234  36.094  1.00 38.43           H
ATOM    498  HB3 GLN A  35      34.736 -17.232  36.313  1.00 38.43           H
ATOM    499  HG2 GLN A  35      34.475 -15.517  37.916  1.00 47.86           H
ATOM    500  HG3 GLN A  35      32.903 -15.545  37.688  1.00 47.86           H
ATOM    501 HE21 GLN A  35      33.562 -15.817  40.186  1.00 51.80           H
ATOM    502 HE22 GLN A  35      33.490 -17.218  40.694  1.00 51.80           H
ATOM    503  N   GLY A  36      34.272 -15.447  32.814  1.00 33.34           N
ATOM    504  CA  GLY A  36      34.632 -15.909  31.495  1.00 31.73           C
ATOM    505  C   GLY A  36      33.609 -16.752  30.752  1.00 33.78           C
ATOM    506  O   GLY A  36      33.791 -16.976  29.548  1.00 36.35           O
ATOM    507  H   GLY A  36      34.005 -14.629  32.850  1.00 39.98           H
ATOM    508  HA2 GLY A  36      34.831 -15.131  30.953  1.00 38.05           H
ATOM    509  HA3 GLY A  36      35.441 -16.436  31.571  1.00 38.05           H
ATOM    510  N   LYS A  37      32.525 -17.213  31.405  1.00 27.84           N
ATOM    511  CA  LYS A  37      31.534 -18.086  30.757  1.00 23.46           C
ATOM    512  C   LYS A  37      30.273 -17.297  30.402  1.00 19.89           C
ATOM    513  O   LYS A  37      29.866 -16.430  31.169  1.00 19.83           O
ATOM    514  CB  LYS A  37      31.141 -19.251  31.678  1.00 31.90           C
ATOM    515  CG  LYS A  37      32.277 -20.196  32.036  1.00 37.20           C
ATOM    516  CD  LYS A  37      31.762 -21.382  32.871  1.00 47.32           C
ATOM    517  CE  LYS A  37      32.804 -22.503  33.026  1.00 49.70           C
ATOM    518  NZ  LYS A  37      32.338 -23.585  33.961  1.00 52.08           N1+
ATOM    519  H   LYS A  37      32.354 -17.023  32.224  1.00 33.38           H
ATOM    520  HA  LYS A  37      31.917 -18.460  29.949  1.00 28.12           H
ATOM    521  HB2 LYS A  37      30.795 -18.894  32.511  1.00 38.26           H
ATOM    522  HB3 LYS A  37      30.452 -19.772  31.240  1.00 38.26           H
ATOM    523  HG2 LYS A  37      32.666 -20.544  31.219  1.00 44.62           H
ATOM    524  HG3 LYS A  37      32.944 -19.719  32.553  1.00 44.62           H
ATOM    525  HD2 LYS A  37      31.537 -21.061  33.760  1.00 56.76           H
ATOM    526  HD3 LYS A  37      30.975 -21.758  32.445  1.00 56.76           H
ATOM    527  HE2 LYS A  37      32.981 -22.903  32.160  1.00 59.62           H
ATOM    528  HE3 LYS A  37      33.621 -22.125  33.391  1.00 59.62           H
ATOM    529  HZ1 LYS A  37      32.970 -24.208  34.038  1.00 62.47           H
ATOM    530  HZ2 LYS A  37      32.170 -23.243  34.766  1.00 62.47           H
ATOM    531  HZ3 LYS A  37      31.596 -23.963  33.645  1.00 62.47           H
ATOM    532  N   PRO A  38      29.600 -17.572  29.273  1.00 21.54           N
ATOM    533  CA  PRO A  38      28.414 -16.794  28.901  1.00 20.64           C
ATOM    534  C   PRO A  38      27.113 -17.437  29.351  1.00 22.11           C
ATOM    535  O   PRO A  38      26.946 -18.657  29.313  1.00 19.85           O
ATOM    536  CB  PRO A  38      28.504 -16.783  27.369  1.00 26.10           C
ATOM    537  CG  PRO A  38      29.042 -18.131  27.060  1.00 25.93           C
ATOM    538  CD  PRO A  38      30.059 -18.398  28.144  1.00 28.39           C
ATOM    539  HA  PRO A  38      28.460 -15.886  29.245  1.00 24.74           H
ATOM    540  HB2 PRO A  38      27.625 -16.656  26.980  1.00 31.29           H
ATOM    541  HB3 PRO A  38      29.124 -16.096  27.077  1.00 31.29           H
ATOM    542  HG2 PRO A  38      28.330 -18.787  27.093  1.00 31.09           H
ATOM    543  HG3 PRO A  38      29.464 -18.126  26.191  1.00 31.09           H
ATOM    544  HD2 PRO A  38      30.063 -19.335  28.392  1.00 34.04           H
ATOM    545  HD3 PRO A  38      30.936 -18.093  27.865  1.00 34.04           H
ATOM    546  N   TYR A  39      26.164 -16.585  29.711  1.00 19.29           N
ATOM    547  CA  TYR A  39      24.799 -16.982  30.043  1.00 20.63           C
ATOM    548  C   TYR A  39      23.835 -16.129  29.235  1.00 24.34           C
ATOM    549  O   TYR A  39      23.966 -14.900  29.216  1.00 18.72           O
ATOM    550  CB  TYR A  39      24.550 -16.830  31.545  1.00 20.28           C
ATOM    551  CG  TYR A  39      25.536 -17.644  32.337  1.00 22.14           C
ATOM    552  CD1 TYR A  39      26.760 -17.101  32.719  1.00 26.32           C
ATOM    553  CD2 TYR A  39      25.286 -18.982  32.642  1.00 28.45           C
ATOM    554  CE1 TYR A  39      27.694 -17.854  33.404  1.00 22.35           C
ATOM    555  CE2 TYR A  39      26.227 -19.743  33.344  1.00 25.19           C
ATOM    556  CZ  TYR A  39      27.417 -19.172  33.718  1.00 29.36           C
ATOM    557  OH  TYR A  39      28.345 -19.926  34.402  1.00 30.23           O
ATOM    558  H   TYR A  39      26.291 -15.738  29.758  1.00 23.12           H
ATOM    559  HA  TYR A  39      24.653 -17.911  29.804  1.00 24.73           H
ATOM    560  HB2 TYR A  39      24.670 -15.898  31.785  1.00 24.31           H
ATOM    561  HB3 TYR A  39      23.649 -17.121  31.760  1.00 24.31           H
ATOM    562  HD1 TYR A  39      26.953 -16.214  32.510  1.00 31.56           H
ATOM    563  HD2 TYR A  39      24.478 -19.370  32.390  1.00 34.11           H
ATOM    564  HE1 TYR A  39      28.501 -17.471  33.663  1.00 26.79           H
ATOM    565  HE2 TYR A  39      26.052 -20.630  33.556  1.00 30.20           H
ATOM    566  HH  TYR A  39      28.037 -20.695  34.550  1.00 36.25           H
ATOM    567  N   TYR A  40      22.857 -16.774  28.585  1.00 16.82           N
ATOM    568  CA  TYR A  40      21.998 -16.110  27.619  1.00 15.74           C
ATOM    569  C   TYR A  40      20.545 -16.010  28.076  1.00 23.43           C
ATOM    570  O   TYR A  40      20.017 -16.910  28.723  1.00 20.86           O
ATOM    571  CB  TYR A  40      22.056 -16.867  26.292  1.00 18.70           C
ATOM    572  CG  TYR A  40      23.441 -16.998  25.735  1.00 18.40           C
ATOM    573  CD1 TYR A  40      24.096 -15.899  25.204  1.00 24.19           C
ATOM    574  CD2 TYR A  40      24.091 -18.215  25.716  1.00 19.69           C
ATOM    575  CE1 TYR A  40      25.356 -16.011  24.673  1.00 17.68           C
ATOM    576  CE2 TYR A  40      25.377 -18.336  25.192  1.00 24.39           C
ATOM    577  CZ  TYR A  40      25.992 -17.217  24.671  1.00 22.66           C
ATOM    578  OH  TYR A  40      27.243 -17.290  24.149  1.00 24.35           O
ATOM    579  H   TYR A  40      22.680 -17.610  28.681  1.00 20.16           H
ATOM    580  HA  TYR A  40      22.319 -15.207  27.474  1.00 18.86           H
ATOM    581  HB2 TYR A  40      21.715 -17.761  26.440  1.00 22.42           H
ATOM    582  HB3 TYR A  40      21.511 -16.407  25.637  1.00 22.42           H
ATOM    583  HD1 TYR A  40      23.671 -15.071  25.202  1.00 29.00           H
ATOM    584  HD2 TYR A  40      23.663 -18.963  26.065  1.00 23.60           H
ATOM    585  HE1 TYR A  40      25.783 -15.261  24.327  1.00 21.20           H
ATOM    586  HE2 TYR A  40      25.811 -19.159  25.183  1.00 29.24           H
ATOM    587  HH  TYR A  40      27.517 -18.083  24.189  1.00 29.19           H
ATOM    588  N   PHE A  41      19.897 -14.918  27.679  1.00 21.94           N
ATOM    589  CA  PHE A  41      18.515 -14.598  28.020  1.00 17.52           C
ATOM    590  C   PHE A  41      17.870 -13.951  26.807  1.00 20.33           C
ATOM    591  O   PHE A  41      18.487 -13.106  26.153  1.00 16.85           O
ATOM    592  CB  PHE A  41      18.459 -13.648  29.234  1.00 15.38           C
ATOM    593  CG  PHE A  41      19.227 -14.167  30.407  1.00 19.42           C
ATOM    594  CD1 PHE A  41      20.607 -13.975  30.499  1.00 20.08           C
ATOM    595  CD2 PHE A  41      18.585 -14.907  31.396  1.00 26.69           C
ATOM    596  CE1 PHE A  41      21.318 -14.486  31.581  1.00 23.41           C
ATOM    597  CE2 PHE A  41      19.292 -15.428  32.474  1.00 26.62           C
ATOM    598  CZ  PHE A  41      20.669 -15.208  32.571  1.00 24.87           C
ATOM    599  H   PHE A  41      20.258 -14.322  27.173  1.00 26.30           H
ATOM    600  HA  PHE A  41      18.034 -15.410  28.231  1.00 20.99           H
ATOM    601  HB2 PHE A  41      18.837 -12.790  28.991  1.00 18.43           H
ATOM    602  HB3 PHE A  41      17.535 -13.533  29.500  1.00 18.43           H
ATOM    603  HD1 PHE A  41      21.054 -13.488  29.845  1.00 24.07           H
ATOM    604  HD2 PHE A  41      17.668 -15.051  31.337  1.00 32.01           H
ATOM    605  HE1 PHE A  41      22.236 -14.343  31.640  1.00 28.07           H
ATOM    606  HE2 PHE A  41      18.850 -15.910  33.134  1.00 31.92           H
ATOM    607  HZ  PHE A  41      21.147 -15.550  33.292  1.00 29.82           H
ATOM    608  N   THR A  42      16.642 -14.353  26.501  1.00 16.12           N
ATOM    609  CA  THR A  42      15.902 -13.783  25.394  1.00 16.73           C
ATOM    610  C   THR A  42      14.461 -13.533  25.801  1.00 19.48           C
ATOM    611  O   THR A  42      13.913 -14.195  26.700  1.00 19.65           O
ATOM    612  CB  THR A  42      15.942 -14.681  24.175  1.00 25.47           C
ATOM    613  OG1 THR A  42      15.412 -15.962  24.523  1.00 30.46           O
ATOM    614  CG2 THR A  42      17.364 -14.836  23.670  1.00 19.44           C
ATOM    615  H   THR A  42      16.203 -14.958  26.928  1.00 19.32           H
ATOM    616  HA  THR A  42      16.299 -12.931  25.160  1.00 20.05           H
ATOM    617  HB  THR A  42      15.406 -14.287  23.467  1.00 30.54           H
ATOM    618  HG1 THR A  42      14.659 -16.044  24.161  1.00 36.53           H
ATOM    619 HG21 THR A  42      17.378 -15.432  22.905  1.00 23.30           H
ATOM    620 HG22 THR A  42      17.722 -13.974  23.404  1.00 23.30           H
ATOM    621 HG23 THR A  42      17.923 -15.210  24.369  1.00 23.30           H
ATOM    622  N   TRP A  43      13.866 -12.547  25.129  1.00 19.53           N
ATOM    623  CA  TRP A  43      12.498 -12.107  25.349  1.00 20.98           C
ATOM    624  C   TRP A  43      11.881 -11.693  24.025  1.00 23.34           C
ATOM    625  O   TRP A  43      12.552 -11.103  23.178  1.00 19.36           O
ATOM    626  CB  TRP A  43      12.395 -10.882  26.260  1.00 23.14           C
ATOM    627  CG  TRP A  43      12.915 -11.031  27.666  1.00 21.10           C
ATOM    628  CD1 TRP A  43      12.171 -11.239  28.798  1.00 25.86           C
ATOM    629  CD2 TRP A  43      14.279 -10.936  28.091  1.00 23.52           C
ATOM    630  NE1 TRP A  43      13.000 -11.292  29.905  1.00 25.00           N
ATOM    631  CE2 TRP A  43      14.293 -11.091  29.500  1.00 21.43           C
ATOM    632  CE3 TRP A  43      15.492 -10.718  27.426  1.00 18.89           C
ATOM    633  CZ2 TRP A  43      15.468 -11.068  30.239  1.00 24.59           C
ATOM    634  CZ3 TRP A  43      16.649 -10.673  28.170  1.00 16.16           C
ATOM    635  CH2 TRP A  43      16.628 -10.851  29.563  1.00 19.44           C
ATOM    636  H   TRP A  43      14.259 -12.098  24.509  1.00 23.41           H
ATOM    637  HA  TRP A  43      11.978 -12.827  25.739  1.00 25.16           H
ATOM    638  HB2 TRP A  43      12.902 -10.169  25.837  1.00 27.74           H
ATOM    639  HB3 TRP A  43      11.468 -10.612  26.320  1.00 27.74           H
ATOM    640  HD1 TRP A  43      11.248 -11.341  28.816  1.00 31.00           H
ATOM    641  HE1 TRP A  43      12.751 -11.420  30.720  1.00 29.97           H
ATOM    642  HE3 TRP A  43      15.518 -10.592  26.505  1.00 22.65           H
ATOM    643  HZ2 TRP A  43      15.462 -11.181  31.165  1.00 29.48           H
ATOM    644  HZ3 TRP A  43      17.464 -10.535  27.740  1.00 19.37           H
ATOM    645  HH2 TRP A  43      17.426 -10.828  30.038  1.00 23.30           H
ATOM    646  N   GLY A  44      10.574 -11.937  23.885  1.00 16.91           N
ATOM    647  CA  GLY A  44       9.818 -11.255  22.864  1.00 17.17           C
ATOM    648  C   GLY A  44      10.123 -11.699  21.442  1.00 17.34           C
ATOM    649  O   GLY A  44      10.482 -12.852  21.174  1.00 15.98           O
ATOM    650  H   GLY A  44      10.119 -12.484  24.366  1.00 20.27           H
ATOM    651  HA2 GLY A  44       8.879 -11.411  23.029  1.00 20.58           H
ATOM    652  HA3 GLY A  44       9.957 -10.297  22.918  1.00 20.58           H
ATOM    653  N   TYR A  45       9.914 -10.761  20.516  1.00 17.11           N
ATOM    654  CA  TYR A  45       9.767 -11.056  19.094  1.00 15.77           C
ATOM    655  C   TYR A  45      10.852 -10.416  18.236  1.00 15.43           C
ATOM    656  O   TYR A  45      11.094  -9.202  18.307  1.00 16.89           O
ATOM    657  CB  TYR A  45       8.367 -10.645  18.604  1.00 18.55           C
ATOM    658  CG  TYR A  45       7.357 -11.625  19.163  1.00 21.74           C
ATOM    659  CD1 TYR A  45       6.844 -11.473  20.451  1.00 23.33           C
ATOM    660  CD2 TYR A  45       6.975 -12.741  18.438  1.00 25.94           C
ATOM    661  CE1 TYR A  45       5.943 -12.409  20.991  1.00 22.96           C
ATOM    662  CE2 TYR A  45       6.068 -13.689  18.975  1.00 23.45           C
ATOM    663  CZ  TYR A  45       5.578 -13.521  20.252  1.00 21.03           C
ATOM    664  OH  TYR A  45       4.695 -14.478  20.778  1.00 23.69           O
ATOM    665  H   TYR A  45       9.837  -9.923  20.700  1.00 20.51           H
ATOM    666  HA  TYR A  45       9.840 -12.013  18.979  1.00 18.90           H
ATOM    667  HB2 TYR A  45       8.147  -9.749  18.892  1.00 22.24           H
ATOM    668  HB3 TYR A  45       8.343 -10.713  17.635  1.00 22.24           H
ATOM    669  HD1 TYR A  45       7.097 -10.733  20.957  1.00 27.97           H
ATOM    670  HD2 TYR A  45       7.319 -12.869  17.582  1.00 31.10           H
ATOM    671  HE1 TYR A  45       5.611 -12.287  21.853  1.00 27.53           H
ATOM    672  HE2 TYR A  45       5.821 -14.438  18.478  1.00 28.11           H
ATOM    673  HH  TYR A  45       4.519 -14.299  21.578  1.00 28.40           H
ATOM    674  N   ALA A  46      11.452 -11.240  17.377  1.00 19.73           N
ATOM    675  CA  ALA A  46      12.286 -10.755  16.288  1.00 15.03           C
ATOM    676  C   ALA A  46      11.459 -10.220  15.135  1.00 23.48           C
ATOM    677  O   ALA A  46      11.882  -9.274  14.453  1.00 18.91           O
ATOM    678  CB  ALA A  46      13.177 -11.881  15.786  1.00 16.44           C
ATOM    679  H   ALA A  46      11.381 -12.098  17.402  1.00 23.65           H
ATOM    680  HA  ALA A  46      12.848 -10.040  16.620  1.00 18.01           H
ATOM    681  HB1 ALA A  46      13.790 -11.520  15.124  1.00 19.70           H
ATOM    682  HB2 ALA A  46      13.675 -12.235  16.543  1.00 19.70           H
ATOM    683  HB3 ALA A  46      12.620 -12.573  15.395  1.00 19.70           H
ATOM    684  N   ASP A  47      10.285 -10.816  14.908  1.00 18.27           N
ATOM    685  CA  ASP A  47       9.383 -10.404  13.832  1.00 19.26           C
ATOM    686  C   ASP A  47       7.982 -10.494  14.403  1.00 22.30           C
ATOM    687  O   ASP A  47       7.457 -11.598  14.583  1.00 22.04           O
ATOM    688  CB  ASP A  47       9.549 -11.302  12.609  1.00 18.96           C
ATOM    689  CG  ASP A  47       8.692 -10.855  11.402  1.00 24.14           C
ATOM    690  OD1 ASP A  47       7.600 -10.315  11.600  1.00 22.38           O
ATOM    691  OD2 ASP A  47       9.127 -11.072  10.251  1.00 27.17           O1-
ATOM    692  H   ASP A  47       9.985 -11.473  15.375  1.00 21.90           H
ATOM    693  HA  ASP A  47       9.549  -9.485  13.575  1.00 23.08           H
ATOM    694  HB2 ASP A  47      10.481 -11.299  12.341  1.00 22.72           H
ATOM    695  HB3 ASP A  47       9.285 -12.203  12.853  1.00 22.72           H
ATOM    696  N   ILE A  48       7.380  -9.339  14.687  1.00 21.22           N
ATOM    697  CA  ILE A  48       6.068  -9.325  15.320  1.00 24.43           C
ATOM    698  C   ILE A  48       5.029  -9.953  14.394  1.00 26.94           C
ATOM    699  O   ILE A  48       4.256 -10.821  14.810  1.00 25.77           O
ATOM    700  CB  ILE A  48       5.684  -7.889  15.716  1.00 23.95           C
ATOM    701  CG1 ILE A  48       6.589  -7.383  16.853  1.00 23.22           C
ATOM    702  CG2 ILE A  48       4.244  -7.825  16.117  1.00 33.20           C
ATOM    703  CD1 ILE A  48       6.356  -5.925  17.224  1.00 25.85           C
ATOM    704  H   ILE A  48       7.703  -8.561  14.518  1.00 25.43           H
ATOM    705  HA  ILE A  48       6.105  -9.855  16.132  1.00 29.29           H
ATOM    706  HB  ILE A  48       5.811  -7.315  14.946  1.00 28.71           H
ATOM    707 HG12 ILE A  48       6.419  -7.913  17.648  1.00 27.84           H
ATOM    708 HG13 ILE A  48       7.514  -7.482  16.580  1.00 27.84           H
ATOM    709 HG21 ILE A  48       4.023  -6.919  16.379  1.00 39.81           H
ATOM    710 HG22 ILE A  48       3.685  -8.084  15.370  1.00 39.81           H
ATOM    711 HG23 ILE A  48       4.106  -8.426  16.868  1.00 39.81           H
ATOM    712 HD11 ILE A  48       6.971  -5.673  17.927  1.00 31.00           H
ATOM    713 HD12 ILE A  48       6.499  -5.371  16.442  1.00 31.00           H
ATOM    714 HD13 ILE A  48       5.445  -5.817  17.538  1.00 31.00           H
ATOM    715  N   ALA A  49       4.983  -9.501  13.130  1.00 29.26           N
ATOM    716  CA  ALA A  49       3.932  -9.927  12.198  1.00 27.16           C
ATOM    717  C   ALA A  49       3.975 -11.430  11.957  1.00 29.07           C
ATOM    718  O   ALA A  49       2.930 -12.091  11.896  1.00 29.69           O
ATOM    719  CB  ALA A  49       4.064  -9.173  10.869  1.00 27.40           C
ATOM    720  H   ALA A  49       5.536  -8.934  12.798  1.00 35.09           H
ATOM    721  HA  ALA A  49       3.064  -9.708  12.573  1.00 32.56           H
ATOM    722  HB1 ALA A  49       3.394  -9.498  10.250  1.00 32.86           H
ATOM    723  HB2 ALA A  49       3.947  -8.223  11.018  1.00 32.86           H
ATOM    724  HB3 ALA A  49       4.946  -9.340  10.499  1.00 32.86           H
ATOM    725  N   LYS A  50       5.171 -11.989  11.813  1.00 26.10           N
ATOM    726  CA  LYS A  50       5.330 -13.418  11.618  1.00 21.05           C
ATOM    727  C   LYS A  50       5.454 -14.199  12.922  1.00 21.49           C
ATOM    728  O   LYS A  50       5.684 -15.412  12.873  1.00 21.52           O
ATOM    729  CB  LYS A  50       6.540 -13.673  10.720  1.00 20.80           C
ATOM    730  CG  LYS A  50       6.340 -13.107   9.320  1.00 23.33           C
ATOM    731  CD  LYS A  50       7.545 -13.329   8.435  1.00 32.34           C
ATOM    732  CE  LYS A  50       7.221 -13.024   6.956  1.00 37.88           C
ATOM    733  NZ  LYS A  50       8.385 -13.276   6.054  1.00 42.29           N1+
ATOM    734  H   LYS A  50       5.912 -11.551  11.809  1.00 31.29           H
ATOM    735  HA  LYS A  50       4.547 -13.749  11.150  1.00 25.24           H
ATOM    736  HB2 LYS A  50       7.317 -13.241  11.107  1.00 24.93           H
ATOM    737  HB3 LYS A  50       6.698 -14.628  10.643  1.00 24.93           H
ATOM    738  HG2 LYS A  50       5.582 -13.547   8.908  1.00 27.97           H
ATOM    739  HG3 LYS A  50       6.181 -12.152   9.380  1.00 27.97           H
ATOM    740  HD2 LYS A  50       8.262 -12.738   8.716  1.00 38.78           H
ATOM    741  HD3 LYS A  50       7.825 -14.255   8.509  1.00 38.78           H
ATOM    742  HE2 LYS A  50       6.485 -13.585   6.663  1.00 45.43           H
ATOM    743  HE3 LYS A  50       6.979 -12.088   6.876  1.00 45.43           H
ATOM    744  HZ1 LYS A  50       8.170 -13.070   5.215  1.00 50.73           H
ATOM    745  HZ2 LYS A  50       9.079 -12.774   6.303  1.00 50.73           H
ATOM    746  HZ3 LYS A  50       8.623 -14.133   6.092  1.00 50.73           H
ATOM    747  N   LYS A  51       5.328 -13.538  14.076  1.00 17.90           N
ATOM    748  CA  LYS A  51       5.373 -14.204  15.388  1.00 25.14           C
ATOM    749  C   LYS A  51       6.642 -15.027  15.574  1.00 20.87           C
ATOM    750  O   LYS A  51       6.636 -16.101  16.198  1.00 23.95           O
ATOM    751  CB  LYS A  51       4.121 -15.068  15.586  1.00 27.76           C
ATOM    752  CG  LYS A  51       2.827 -14.281  15.423  1.00 29.92           C
ATOM    753  CD  LYS A  51       1.589 -15.169  15.595  1.00 37.57           C
ATOM    754  CE  LYS A  51       0.324 -14.358  15.333  1.00 38.89           C
ATOM    755  NZ  LYS A  51      -0.899 -15.194  15.469  1.00 48.47           N1+
ATOM    756  H   LYS A  51       5.203 -12.690  14.132  1.00 21.46           H
ATOM    757  HA  LYS A  51       5.370 -13.523  16.080  1.00 30.14           H
ATOM    758  HB2 LYS A  51       4.121 -15.777  14.926  1.00 33.29           H
ATOM    759  HB3 LYS A  51       4.136 -15.445  16.481  1.00 33.29           H
ATOM    760  HG2 LYS A  51       2.793 -13.587  16.101  1.00 35.88           H
ATOM    761  HG3 LYS A  51       2.799 -13.886  14.537  1.00 35.88           H
ATOM    762  HD2 LYS A  51       1.624 -15.903  14.963  1.00 45.06           H
ATOM    763  HD3 LYS A  51       1.558 -15.510  16.503  1.00 45.06           H
ATOM    764  HE2 LYS A  51       0.269 -13.636  15.979  1.00 46.64           H
ATOM    765  HE3 LYS A  51       0.354 -14.000  14.432  1.00 46.64           H
ATOM    766  HZ1 LYS A  51      -1.624 -14.705  15.304  1.00 58.13           H
ATOM    767  HZ2 LYS A  51      -0.868 -15.873  14.893  1.00 58.13           H
ATOM    768  HZ3 LYS A  51      -0.950 -15.521  16.295  1.00 58.13           H
ATOM    769  N   GLN A  52       7.766 -14.497  15.075  1.00 19.06           N
ATOM    770  CA  GLN A  52       9.053 -15.168  15.223  1.00 16.79           C
ATOM    771  C   GLN A  52       9.712 -14.704  16.509  1.00 22.42           C
ATOM    772  O   GLN A  52       9.962 -13.502  16.659  1.00 19.11           O
ATOM    773  CB  GLN A  52       9.986 -14.860  14.073  1.00 22.14           C
ATOM    774  CG  GLN A  52       9.501 -15.347  12.725  1.00 24.32           C
ATOM    775  CD  GLN A  52       9.267 -16.812  12.731  1.00 28.95           C
ATOM    776  OE1 GLN A  52      10.156 -17.586  13.066  1.00 27.97           O
ATOM    777  NE2 GLN A  52       8.031 -17.213  12.435  1.00 34.16           N
ATOM    778  H   GLN A  52       7.804 -13.745  14.661  1.00 22.85           H
ATOM    779  HA  GLN A  52       8.907 -16.123  15.260  1.00 20.12           H
ATOM    780  HB2 GLN A  52      10.101 -13.897  14.019  1.00 26.54           H
ATOM    781  HB3 GLN A  52      10.843 -15.279  14.250  1.00 26.54           H
ATOM    782  HG2 GLN A  52       8.667 -14.903  12.502  1.00 29.16           H
ATOM    783  HG3 GLN A  52      10.179 -15.154  12.059  1.00 29.16           H
ATOM    784 HE21 GLN A  52       7.419 -16.632  12.263  1.00 40.97           H
ATOM    785 HE22 GLN A  52       7.845 -18.053  12.427  1.00 40.97           H
ATOM    786  N   PRO A  53      10.074 -15.597  17.413  1.00 21.74           N
ATOM    787  CA  PRO A  53      10.657 -15.163  18.682  1.00 16.73           C
ATOM    788  C   PRO A  53      12.132 -14.790  18.535  1.00 15.43           C
ATOM    789  O   PRO A  53      12.820 -15.265  17.642  1.00 15.33           O
ATOM    790  CB  PRO A  53      10.518 -16.407  19.544  1.00 17.97           C
ATOM    791  CG  PRO A  53      10.717 -17.532  18.554  1.00 18.29           C
ATOM    792  CD  PRO A  53      10.003 -17.073  17.323  1.00 19.69           C
ATOM    793  HA  PRO A  53      10.151 -14.427  19.060  1.00 20.05           H
ATOM    794  HB2 PRO A  53      11.197 -16.422  20.239  1.00 21.54           H
ATOM    795  HB3 PRO A  53       9.622 -16.434  19.914  1.00 21.54           H
ATOM    796  HG2 PRO A  53      11.662 -17.651  18.371  1.00 21.92           H
ATOM    797  HG3 PRO A  53      10.325 -18.347  18.898  1.00 21.92           H
ATOM    798  HD2 PRO A  53      10.445 -17.401  16.526  1.00 23.60           H
ATOM    799  HD3 PRO A  53       9.078 -17.356  17.367  1.00 23.60           H
ATOM    800  N   VAL A  54      12.617 -13.967  19.474  1.00 15.66           N
ATOM    801  CA  VAL A  54      14.057 -13.796  19.649  1.00 17.23           C
ATOM    802  C   VAL A  54      14.653 -15.094  20.160  1.00 19.25           C
ATOM    803  O   VAL A  54      14.156 -15.689  21.120  1.00 19.85           O
ATOM    804  CB  VAL A  54      14.360 -12.634  20.606  1.00 15.44           C
ATOM    805  CG1 VAL A  54      15.878 -12.533  20.849  1.00 14.14           C
ATOM    806  CG2 VAL A  54      13.821 -11.348  20.035  1.00 13.34           C
ATOM    807  H   VAL A  54      12.140 -13.495  20.010  1.00 18.76           H
ATOM    808  HA  VAL A  54      14.480 -13.597  18.799  1.00 20.65           H
ATOM    809  HB  VAL A  54      13.920 -12.786  21.457  1.00 18.50           H
ATOM    810 HG11 VAL A  54      16.060 -11.775  21.430  1.00 16.95           H
ATOM    811 HG12 VAL A  54      16.190 -13.351  21.268  1.00 16.95           H
ATOM    812 HG13 VAL A  54      16.330 -12.401  19.998  1.00 16.95           H
ATOM    813 HG21 VAL A  54      13.975 -10.634  20.673  1.00 15.99           H
ATOM    814 HG22 VAL A  54      14.283 -11.164  19.205  1.00 15.99           H
ATOM    815 HG23 VAL A  54      12.869 -11.444  19.872  1.00 15.99           H
ATOM    816  N   THR A  55      15.715 -15.545  19.507  1.00 17.18           N
ATOM    817  CA  THR A  55      16.487 -16.699  19.951  1.00 16.68           C
ATOM    818  C   THR A  55      17.957 -16.297  20.072  1.00 19.08           C
ATOM    819  O   THR A  55      18.347 -15.177  19.746  1.00 17.03           O
ATOM    820  CB  THR A  55      16.372 -17.879  18.975  1.00 18.38           C
ATOM    821  OG1 THR A  55      17.159 -17.602  17.814  1.00 16.53           O
ATOM    822  CG2 THR A  55      14.911 -18.129  18.522  1.00 19.98           C
ATOM    823  H   THR A  55      16.007 -15.191  18.781  1.00 20.58           H
ATOM    824  HA  THR A  55      16.169 -16.982  20.820  1.00 19.99           H
ATOM    825  HB  THR A  55      16.700 -18.680  19.413  1.00 22.03           H
ATOM    826  HG1 THR A  55      16.662 -17.375  17.181  1.00 19.82           H
ATOM    827 HG21 THR A  55      14.886 -18.858  17.886  1.00 23.95           H
ATOM    828 HG22 THR A  55      14.364 -18.357  19.290  1.00 23.95           H
ATOM    829 HG23 THR A  55      14.543 -17.339  18.094  1.00 23.95           H
ATOM    830  N   GLN A  56      18.785 -17.244  20.501  1.00 12.45           N
ATOM    831  CA  GLN A  56      20.227 -17.040  20.520  1.00 18.91           C
ATOM    832  C   GLN A  56      20.819 -16.954  19.113  1.00 22.28           C
ATOM    833  O   GLN A  56      21.971 -16.523  18.969  1.00 18.65           O
ATOM    834  CB  GLN A  56      20.865 -18.164  21.363  1.00 18.47           C
ATOM    835  CG  GLN A  56      20.403 -18.071  22.801  1.00 19.09           C
ATOM    836  CD  GLN A  56      20.941 -19.155  23.730  1.00 19.79           C
ATOM    837  OE1 GLN A  56      20.395 -19.356  24.808  1.00 24.60           O
ATOM    838  NE2 GLN A  56      21.994 -19.844  23.326  1.00 21.72           N
ATOM    839  H   GLN A  56      18.534 -18.013  20.791  1.00 14.92           H
ATOM    840  HA  GLN A  56      20.414 -16.202  20.965  1.00 22.67           H
ATOM    841  HB2 GLN A  56      20.590 -19.024  21.015  1.00 22.14           H
ATOM    842  HB3 GLN A  56      21.829 -18.082  21.341  1.00 22.14           H
ATOM    843  HG2 GLN A  56      20.681 -17.214  23.158  1.00 22.88           H
ATOM    844  HG3 GLN A  56      19.435 -18.127  22.817  1.00 22.88           H
ATOM    845 HE21 GLN A  56      22.364 -19.675  22.568  1.00 26.04           H
ATOM    846 HE22 GLN A  56      22.315 -20.462  23.829  1.00 26.04           H
ATOM    847  N   GLN A  57      20.046 -17.290  18.069  1.00 17.17           N
ATOM    848  CA  GLN A  57      20.504 -17.160  16.684  1.00 15.89           C
ATOM    849  C   GLN A  57      19.974 -15.904  15.981  1.00 18.93           C
ATOM    850  O   GLN A  57      20.293 -15.689  14.815  1.00 17.65           O
ATOM    851  CB  GLN A  57      20.114 -18.415  15.885  1.00 20.30           C
ATOM    852  CG  GLN A  57      20.850 -19.702  16.329  1.00 28.42           C
ATOM    853  CD  GLN A  57      20.523 -20.138  17.741  1.00 37.79           C
ATOM    854  OE1 GLN A  57      19.349 -20.183  18.146  1.00 36.78           O
ATOM    855  NE2 GLN A  57      21.565 -20.461  18.511  1.00 35.47           N
ATOM    856  H   GLN A  57      19.250 -17.599  18.142  1.00 20.58           H
ATOM    857  HA  GLN A  57      21.469 -17.106  16.672  1.00 19.04           H
ATOM    858  HB2 GLN A  57      19.164 -18.571  15.992  1.00 24.34           H
ATOM    859  HB3 GLN A  57      20.314 -18.267  14.947  1.00 24.34           H
ATOM    860  HG2 GLN A  57      20.600 -20.430  15.740  1.00 34.08           H
ATOM    861  HG3 GLN A  57      21.809 -19.547  16.287  1.00 34.08           H
ATOM    862 HE21 GLN A  57      22.366 -20.367  18.209  1.00 42.54           H
ATOM    863 HE22 GLN A  57      21.433 -20.757  19.308  1.00 42.54           H
ATOM    864  N   THR A  58      19.179 -15.079  16.655  1.00 18.40           N
ATOM    865  CA  THR A  58      18.611 -13.890  16.032  1.00 18.31           C
ATOM    866  C   THR A  58      19.715 -12.878  15.789  1.00 14.95           C
ATOM    867  O   THR A  58      20.534 -12.626  16.684  1.00 13.63           O
ATOM    868  CB  THR A  58      17.544 -13.266  16.930  1.00 18.52           C
ATOM    869  OG1 THR A  58      16.526 -14.217  17.210  1.00 18.32           O
ATOM    870  CG2 THR A  58      16.899 -12.037  16.273  1.00 13.30           C
ATOM    871  H   THR A  58      18.964 -15.178  17.483  1.00 22.05           H
ATOM    872  HA  THR A  58      18.207 -14.131  15.184  1.00 21.94           H
ATOM    873  HB  THR A  58      17.948 -12.994  17.769  1.00 22.20           H
ATOM    874  HG1 THR A  58      16.147 -14.451  16.498  1.00 21.96           H
ATOM    875 HG21 THR A  58      16.194 -11.709  16.850  1.00 15.93           H
ATOM    876 HG22 THR A  58      17.551 -11.334  16.143  1.00 15.93           H
ATOM    877 HG23 THR A  58      16.524 -12.278  15.413  1.00 15.93           H
ATOM    878  N   LEU A  59      19.745 -12.315  14.578  1.00 14.15           N
ATOM    879  CA  LEU A  59      20.646 -11.218  14.233  1.00 12.72           C
ATOM    880  C   LEU A  59      20.019  -9.875  14.541  1.00 16.03           C
ATOM    881  O   LEU A  59      18.867  -9.621  14.172  1.00 15.52           O
ATOM    882  CB  LEU A  59      21.002 -11.253  12.742  1.00 17.30           C
ATOM    883  CG  LEU A  59      21.808 -12.459  12.277  1.00 20.09           C
ATOM    884  CD1 LEU A  59      21.798 -12.526  10.735  1.00 26.15           C
ATOM    885  CD2 LEU A  59      23.188 -12.324  12.782  1.00 17.96           C
ATOM    886  H   LEU A  59      19.247 -12.561  13.924  1.00 16.95           H
ATOM    887  HA  LEU A  59      21.460 -11.298  14.757  1.00 15.24           H
ATOM    888  HB2 LEU A  59      20.175 -11.258  12.237  1.00 20.74           H
ATOM    889  HB3 LEU A  59      21.506 -10.454  12.530  1.00 20.74           H
ATOM    890  HG  LEU A  59      21.422 -13.276  12.637  1.00 24.08           H
ATOM    891 HD11 LEU A  59      22.285 -13.310  10.435  1.00 31.35           H
ATOM    892 HD12 LEU A  59      20.876 -12.571  10.433  1.00 31.35           H
ATOM    893 HD13 LEU A  59      22.222 -11.726  10.384  1.00 31.35           H
ATOM    894 HD21 LEU A  59      23.709 -13.080  12.464  1.00 21.52           H
ATOM    895 HD22 LEU A  59      23.558 -11.494  12.449  1.00 21.52           H
ATOM    896 HD23 LEU A  59      23.175 -12.313  13.751  1.00 21.52           H
ATOM    897  N   PHE A  60      20.796  -8.999  15.182  1.00 13.14           N
ATOM    898  CA  PHE A  60      20.402  -7.634  15.457  1.00 14.08           C
ATOM    899  C   PHE A  60      21.405  -6.696  14.794  1.00 14.30           C
ATOM    900  O   PHE A  60      22.591  -7.007  14.724  1.00 17.02           O
ATOM    901  CB  PHE A  60      20.408  -7.305  16.974  1.00 13.36           C
ATOM    902  CG  PHE A  60      19.437  -8.092  17.812  1.00 15.12           C
ATOM    903  CD1 PHE A  60      19.718  -9.413  18.211  1.00 16.20           C
ATOM    904  CD2 PHE A  60      18.293  -7.484  18.306  1.00 18.46           C
ATOM    905  CE1 PHE A  60      18.829 -10.124  18.992  1.00 12.93           C
ATOM    906  CE2 PHE A  60      17.404  -8.197  19.121  1.00 14.96           C
ATOM    907  CZ  PHE A  60      17.680  -9.501  19.463  1.00 16.19           C
ATOM    908  H   PHE A  60      21.582  -9.183  15.465  1.00 15.74           H
ATOM    909  HA  PHE A  60      19.521  -7.468  15.088  1.00 16.87           H
ATOM    910  HB2 PHE A  60      21.296  -7.470  17.327  1.00 16.01           H
ATOM    911  HB3 PHE A  60      20.183  -6.370  17.080  1.00 16.01           H
ATOM    912  HD1 PHE A  60      20.482  -9.838  17.898  1.00 19.42           H
ATOM    913  HD2 PHE A  60      18.101  -6.602  18.076  1.00 22.13           H
ATOM    914  HE1 PHE A  60      19.016 -11.001  19.231  1.00 15.49           H
ATOM    915  HE2 PHE A  60      16.628  -7.788  19.430  1.00 17.93           H
ATOM    916  HZ  PHE A  60      17.086  -9.972  19.999  1.00 19.41           H
ATOM    917  N   GLU A  61      20.927  -5.528  14.376  1.00 14.95           N
ATOM    918  CA  GLU A  61      21.800  -4.464  13.896  1.00 15.52           C
ATOM    919  C   GLU A  61      22.523  -3.816  15.071  1.00 20.64           C
ATOM    920  O   GLU A  61      21.893  -3.349  16.032  1.00 14.33           O
ATOM    921  CB  GLU A  61      20.992  -3.419  13.138  1.00 15.53           C
ATOM    922  CG  GLU A  61      20.297  -3.977  11.927  1.00 14.87           C
ATOM    923  CD  GLU A  61      19.381  -2.980  11.220  1.00 18.52           C
ATOM    924  OE1 GLU A  61      19.189  -1.838  11.714  1.00 20.01           O
ATOM    925  OE2 GLU A  61      18.845  -3.364  10.164  1.00 21.03           O1-
ATOM    926  H   GLU A  61      20.093  -5.321  14.375  1.00 17.91           H
ATOM    927  HA  GLU A  61      22.465  -4.831  13.292  1.00 18.60           H
ATOM    928  HB2 GLU A  61      20.318  -3.060  13.733  1.00 18.61           H
ATOM    929  HB3 GLU A  61      21.588  -2.712  12.849  1.00 18.61           H
ATOM    930  HG2 GLU A  61      20.968  -4.282  11.296  1.00 17.82           H
ATOM    931  HG3 GLU A  61      19.755  -4.727  12.211  1.00 17.82           H
ATOM    932  N   LEU A  62      23.855  -3.776  14.989  1.00 17.83           N
ATOM    933  CA  LEU A  62      24.624  -3.201  16.082  1.00 15.56           C
ATOM    934  C   LEU A  62      24.770  -1.678  16.028  1.00 17.78           C
ATOM    935  O   LEU A  62      25.119  -1.115  17.081  1.00 16.51           O
ATOM    936  CB  LEU A  62      26.011  -3.833  16.121  1.00 18.62           C
ATOM    937  CG  LEU A  62      26.119  -5.341  16.268  1.00 16.17           C
ATOM    938  CD1 LEU A  62      27.567  -5.692  16.212  1.00 16.98           C
ATOM    939  CD2 LEU A  62      25.460  -5.828  17.547  1.00 22.68           C
ATOM    940  H   LEU A  62      24.322  -4.080  14.335  1.00 21.37           H
ATOM    941  HA  LEU A  62      24.181  -3.402  16.922  1.00 18.64           H
ATOM    942  HB2 LEU A  62      26.470  -3.597  15.299  1.00 22.32           H
ATOM    943  HB3 LEU A  62      26.490  -3.451  16.868  1.00 22.32           H
ATOM    944  HG  LEU A  62      25.681  -5.773  15.517  1.00 19.38           H
ATOM    945 HD11 LEU A  62      27.655  -6.659  16.249  1.00 20.35           H
ATOM    946 HD12 LEU A  62      27.947  -5.355  15.387  1.00 20.35           H
ATOM    947 HD13 LEU A  62      28.013  -5.287  16.974  1.00 20.35           H
ATOM    948 HD21 LEU A  62      25.539  -6.794  17.598  1.00 27.19           H
ATOM    949 HD22 LEU A  62      25.900  -5.423  18.311  1.00 27.19           H
ATOM    950 HD23 LEU A  62      24.524  -5.576  17.530  1.00 27.19           H
ATOM    951  N   GLY A  63      24.537  -0.995  14.869  1.00 12.85           N
ATOM    952  CA  GLY A  63      24.827   0.442  14.790  1.00 18.14           C
ATOM    953  C   GLY A  63      26.293   0.649  15.162  1.00 14.52           C
ATOM    954  O   GLY A  63      27.214  -0.035  14.746  1.00 15.73           O
ATOM    955  H   GLY A  63      24.214  -1.467  13.994  1.00 15.40           H
ATOM    956  HA2 GLY A  63      24.656   0.798  13.735  1.00 21.74           H
ATOM    957  HA3 GLY A  63      24.112   1.032  15.418  1.00 21.74           H
ATOM    958  N   SER A  64      26.540   1.681  16.092  1.00 17.47           N
ATOM    959  CA  SER A  64      27.905   2.181  16.367  1.00 18.00           C
ATOM    960  C   SER A  64      28.804   1.207  17.133  1.00 18.48           C
ATOM    961  O   SER A  64      30.013   1.391  17.279  1.00 20.40           O
ATOM    962  CB  SER A  64      27.821   3.400  17.301  1.00 19.26           C
ATOM    963  OG  SER A  64      27.587   4.578  16.556  1.00 28.17           O
ATOM    964  H   SER A  64      25.822   2.409  16.180  1.00 20.94           H
ATOM    965  HA  SER A  64      28.428   2.427  15.393  1.00 21.57           H
ATOM    966  HB2 SER A  64      27.037   3.290  18.085  1.00 23.09           H
ATOM    967  HB3 SER A  64      28.806   3.582  17.778  1.00 23.09           H
ATOM    968  HG  SER A  64      26.831   4.459  15.839  1.00 33.78           H
ATOM    969  N   VAL A  65      28.175   0.150  17.719  1.00 16.19           N
ATOM    970  CA  VAL A  65      28.942  -0.946  18.337  1.00 14.55           C
ATOM    971  C   VAL A  65      29.812  -1.576  17.267  1.00 14.54           C
ATOM    972  O   VAL A  65      30.861  -2.152  17.569  1.00 13.33           O
ATOM    973  CB  VAL A  65      28.056  -2.014  19.041  1.00 17.95           C
ATOM    974  CG1 VAL A  65      28.916  -3.210  19.540  1.00 17.73           C
ATOM    975  CG2 VAL A  65      27.269  -1.413  20.208  1.00 15.50           C
ATOM    976  H   VAL A  65      27.322   0.048  17.758  1.00 19.40           H
ATOM    977  HA  VAL A  65      29.540  -0.583  19.008  1.00 17.44           H
ATOM    978  HB  VAL A  65      27.413  -2.362  18.407  1.00 21.52           H
ATOM    979 HG11 VAL A  65      28.340  -3.858  19.979  1.00 21.25           H
ATOM    980 HG12 VAL A  65      29.368  -3.633  18.796  1.00 21.25           H
ATOM    981 HG13 VAL A  65      29.566  -2.877  20.174  1.00 21.25           H
ATOM    982 HG21 VAL A  65      26.761  -2.104  20.656  1.00 18.57           H
ATOM    983 HG22 VAL A  65      27.892  -1.014  20.834  1.00 18.57           H
ATOM    984 HG23 VAL A  65      26.678  -0.732  19.868  1.00 18.57           H
ATOM    985  N   SER A  66      29.408  -1.426  16.002  1.00 16.51           N
ATOM    986  CA  SER A  66      30.264  -1.773  14.866  1.00 13.84           C
ATOM    987  C   SER A  66      31.633  -1.090  14.906  1.00 16.78           C
ATOM    988  O   SER A  66      32.613  -1.724  14.483  1.00 17.43           O
ATOM    989  CB  SER A  66      29.576  -1.440  13.524  1.00 14.55           C
ATOM    990  OG  SER A  66      28.309  -2.064  13.388  1.00 17.74           O
ATOM    991  H   SER A  66      28.629  -1.133  15.779  1.00 19.78           H
ATOM    992  HA  SER A  66      30.424  -2.729  14.878  1.00 16.58           H
ATOM    993  HB2 SER A  66      29.492  -0.476  13.423  1.00 17.44           H
ATOM    994  HB3 SER A  66      30.132  -1.786  12.811  1.00 17.44           H
ATOM    995  HG  SER A  66      27.765  -1.724  13.932  1.00 21.26           H
ATOM    996  N   LYS A  67      31.733   0.200  15.365  1.00 15.39           N
ATOM    997  CA  LYS A  67      33.037   0.898  15.410  1.00 14.63           C
ATOM    998  C   LYS A  67      34.120   0.160  16.223  1.00 13.10           C
ATOM    999  O   LYS A  67      35.309   0.378  16.087  1.00 14.80           O
ATOM   1000  CB  LYS A  67      32.822   2.295  16.004  1.00 16.14           C
ATOM   1001  CG  LYS A  67      31.941   3.132  15.072  1.00 19.74           C
ATOM   1002  CD  LYS A  67      31.558   4.457  15.736  1.00 15.96           C
ATOM   1003  CE  LYS A  67      30.818   5.399  14.788  1.00 14.93           C
ATOM   1004  NZ  LYS A  67      29.472   4.840  14.390  1.00 18.28           N1+
ATOM   1005  H   LYS A  67      30.947   0.673  15.820  1.00 18.45           H
ATOM   1006  HA  LYS A  67      33.444   0.957  14.357  1.00 17.53           H
ATOM   1007  HB2 LYS A  67      32.371   2.217  17.013  1.00 19.34           H
ATOM   1008  HB3 LYS A  67      33.810   2.789  16.143  1.00 19.34           H
ATOM   1009  HG2 LYS A  67      32.480   3.311  14.117  1.00 23.67           H
ATOM   1010  HG3 LYS A  67      31.031   2.564  14.785  1.00 23.67           H
ATOM   1011  HD2 LYS A  67      30.955   4.272  16.648  1.00 19.13           H
ATOM   1012  HD3 LYS A  67      32.481   4.972  16.090  1.00 19.13           H
ATOM   1013  HE2 LYS A  67      30.679   6.405  15.250  1.00 17.89           H
ATOM   1014  HE3 LYS A  67      31.420   5.585  13.862  1.00 17.89           H
ATOM   1015  HZ1 LYS A  67      28.950   5.496  13.745  1.00 21.91           H
ATOM   1016  HZ2 LYS A  67      29.596   3.932  13.875  1.00 21.91           H
ATOM   1017  HZ3 LYS A  67      28.855   4.675  15.214  1.00 21.91           H
ATOM   1018  N   THR A  68      33.657  -0.730  17.169  1.00 15.25           N
ATOM   1019  CA  THR A  68      34.602  -1.560  17.959  1.00 14.78           C
ATOM   1020  C   THR A  68      35.257  -2.626  17.090  1.00 15.24           C
ATOM   1021  O   THR A  68      36.456  -2.897  17.226  1.00 14.67           O
ATOM   1022  CB  THR A  68      33.969  -2.249  19.195  1.00 13.42           C
ATOM   1023  OG1 THR A  68      33.105  -3.369  18.858  1.00 14.49           O
ATOM   1024  CG2 THR A  68      33.260  -1.266  20.037  1.00 16.47           C
ATOM   1025  H   THR A  68      32.826  -0.859  17.355  1.00 18.27           H
ATOM   1026  HA  THR A  68      35.315  -0.989  18.285  1.00 17.71           H
ATOM   1027  HB  THR A  68      34.694  -2.600  19.728  1.00 16.07           H
ATOM   1028  HG1 THR A  68      32.444  -3.112  18.410  1.00 17.37           H
ATOM   1029 HG21 THR A  68      32.848  -1.733  20.781  1.00 19.73           H
ATOM   1030 HG22 THR A  68      33.896  -0.619  20.387  1.00 19.73           H
ATOM   1031 HG23 THR A  68      32.570  -0.806  19.533  1.00 19.73           H
ATOM   1032  N   PHE A  69      34.497  -3.226  16.174  1.00 13.07           N
ATOM   1033  CA  PHE A  69      35.116  -4.122  15.203  1.00 12.17           C
ATOM   1034  C   PHE A  69      36.092  -3.360  14.302  1.00 14.79           C
ATOM   1035  O   PHE A  69      37.219  -3.812  14.049  1.00 14.82           O
ATOM   1036  CB  PHE A  69      34.014  -4.784  14.391  1.00 13.59           C
ATOM   1037  CG  PHE A  69      33.219  -5.788  15.149  1.00 15.35           C
ATOM   1038  CD1 PHE A  69      33.694  -7.091  15.313  1.00 14.86           C
ATOM   1039  CD2 PHE A  69      32.016  -5.441  15.722  1.00 18.19           C
ATOM   1040  CE1 PHE A  69      32.966  -8.037  16.005  1.00 14.05           C
ATOM   1041  CE2 PHE A  69      31.270  -6.398  16.432  1.00 15.98           C
ATOM   1042  CZ  PHE A  69      31.754  -7.693  16.563  1.00 12.37           C
ATOM   1043  H   PHE A  69      33.650  -3.121  16.085  1.00 15.66           H
ATOM   1044  HA  PHE A  69      35.613  -4.815  15.663  1.00 14.58           H
ATOM   1045  HB2 PHE A  69      33.382  -4.107  14.107  1.00 16.28           H
ATOM   1046  HB3 PHE A  69      34.423  -5.217  13.626  1.00 16.28           H
ATOM   1047  HD1 PHE A  69      34.506  -7.335  14.931  1.00 17.81           H
ATOM   1048  HD2 PHE A  69      31.693  -4.574  15.621  1.00 21.80           H
ATOM   1049  HE1 PHE A  69      33.294  -8.901  16.097  1.00 16.84           H
ATOM   1050  HE2 PHE A  69      30.453  -6.168  16.813  1.00 19.16           H
ATOM   1051  HZ  PHE A  69      31.272  -8.329  17.037  1.00 14.82           H
ATOM   1052  N   THR A  70      35.677  -2.183  13.824  1.00 15.06           N
ATOM   1053  CA  THR A  70      36.546  -1.364  12.986  1.00 13.34           C
ATOM   1054  C   THR A  70      37.822  -0.993  13.716  1.00 13.35           C
ATOM   1055  O   THR A  70      38.900  -1.066  13.137  1.00 15.57           O
ATOM   1056  CB  THR A  70      35.789  -0.124  12.549  1.00 12.97           C
ATOM   1057  OG1 THR A  70      34.589  -0.524  11.879  1.00 16.65           O
ATOM   1058  CG2 THR A  70      36.650   0.800  11.678  1.00 14.34           C
ATOM   1059  H   THR A  70      34.899  -1.845  13.962  1.00 18.04           H
ATOM   1060  HA  THR A  70      36.798  -1.860  12.194  1.00 15.98           H
ATOM   1061  HB  THR A  70      35.549   0.381  13.340  1.00 15.54           H
ATOM   1062  HG1 THR A  70      34.155   0.153  11.629  1.00 19.96           H
ATOM   1063 HG21 THR A  70      36.133   1.574  11.408  1.00 17.18           H
ATOM   1064 HG22 THR A  70      37.420   1.111  12.180  1.00 17.18           H
ATOM   1065 HG23 THR A  70      36.961   0.332  10.886  1.00 17.18           H
ATOM   1066  N   GLY A  71      37.713  -0.597  14.992  1.00 16.42           N
ATOM   1067  CA  GLY A  71      38.894  -0.269  15.780  1.00 15.05           C
ATOM   1068  C   GLY A  71      39.849  -1.432  15.944  1.00 15.42           C
ATOM   1069  O   GLY A  71      41.060  -1.281  15.762  1.00 14.46           O
ATOM   1070  H   GLY A  71      36.971  -0.513  15.415  1.00 19.68           H
ATOM   1071  HA2 GLY A  71      39.375   0.459  15.353  1.00 18.03           H
ATOM   1072  HA3 GLY A  71      38.622   0.012  16.666  1.00 18.03           H
ATOM   1073  N   VAL A  72      39.315  -2.623  16.232  1.00 16.49           N
ATOM   1074  CA  VAL A  72      40.151  -3.812  16.361  1.00 13.74           C
ATOM   1075  C   VAL A  72      40.776  -4.202  15.016  1.00 16.09           C
ATOM   1076  O   VAL A  72      41.953  -4.572  14.960  1.00 12.18           O
ATOM   1077  CB  VAL A  72      39.340  -4.966  16.969  1.00 14.78           C
ATOM   1078  CG1 VAL A  72      40.119  -6.270  16.874  1.00 11.85           C
ATOM   1079  CG2 VAL A  72      39.032  -4.658  18.454  1.00 20.30           C
ATOM   1080  H   VAL A  72      38.478  -2.767  16.357  1.00 19.76           H
ATOM   1081  HA  VAL A  72      40.874  -3.613  16.975  1.00 16.46           H
ATOM   1082  HB  VAL A  72      38.502  -5.074  16.491  1.00 17.72           H
ATOM   1083 HG11 VAL A  72      39.588  -6.960  17.302  1.00 14.20           H
ATOM   1084 HG12 VAL A  72      40.264  -6.506  15.946  1.00 14.20           H
ATOM   1085 HG13 VAL A  72      40.965  -6.176  17.333  1.00 14.20           H
ATOM   1086 HG21 VAL A  72      38.499  -5.378  18.830  1.00 24.34           H
ATOM   1087 HG22 VAL A  72      39.864  -4.581  18.948  1.00 24.34           H
ATOM   1088 HG23 VAL A  72      38.536  -3.826  18.497  1.00 24.34           H
ATOM   1089  N   LEU A  73      39.992  -4.172  13.924  1.00 16.94           N
ATOM   1090  CA  LEU A  73      40.547  -4.453  12.602  1.00 15.00           C
ATOM   1091  C   LEU A  73      41.689  -3.489  12.275  1.00 19.25           C
ATOM   1092  O   LEU A  73      42.718  -3.905  11.738  1.00 17.40           O
ATOM   1093  CB  LEU A  73      39.460  -4.342  11.531  1.00 16.54           C
ATOM   1094  CG  LEU A  73      39.939  -4.604  10.106  1.00 17.39           C
ATOM   1095  CD1 LEU A  73      40.413  -6.025   9.944  1.00 13.40           C
ATOM   1096  CD2 LEU A  73      38.806  -4.332   9.130  1.00 18.84           C
ATOM   1097  H   LEU A  73      39.151  -3.991  13.927  1.00 20.30           H
ATOM   1098  HA  LEU A  73      40.892  -5.357  12.597  1.00 17.98           H
ATOM   1099  HB2 LEU A  73      38.753  -4.979  11.724  1.00 19.82           H
ATOM   1100  HB3 LEU A  73      39.102  -3.443  11.555  1.00 19.82           H
ATOM   1101  HG  LEU A  73      40.671  -4.007   9.894  1.00 20.84           H
ATOM   1102 HD11 LEU A  73      40.684  -6.161   9.024  1.00 16.05           H
ATOM   1103 HD12 LEU A  73      41.168  -6.181  10.529  1.00 16.05           H
ATOM   1104 HD13 LEU A  73      39.689  -6.626  10.166  1.00 16.05           H
ATOM   1105 HD21 LEU A  73      39.118  -4.502   8.227  1.00 22.58           H
ATOM   1106 HD22 LEU A  73      38.069  -4.926   9.338  1.00 22.58           H
ATOM   1107 HD23 LEU A  73      38.521  -3.410   9.221  1.00 22.58           H
ATOM   1108  N   GLY A  74      41.512  -2.195  12.605  1.00 13.40           N
ATOM   1109  CA  GLY A  74      42.589  -1.227  12.450  1.00 15.42           C
ATOM   1110  C   GLY A  74      43.794  -1.589  13.289  1.00 14.71           C
ATOM   1111  O   GLY A  74      44.936  -1.512  12.826  1.00 17.53           O
ATOM   1112  H   GLY A  74      40.788  -1.870  12.930  1.00 16.05           H
ATOM   1113  HA2 GLY A  74      42.864  -1.180  11.522  1.00 18.48           H
ATOM   1114  HA3 GLY A  74      42.284  -0.351  12.724  1.00 18.48           H
ATOM   1115  N   GLY A  75      43.553  -1.981  14.534  1.00 13.91           N
ATOM   1116  CA  GLY A  75      44.642  -2.369  15.418  1.00 15.87           C
ATOM   1117  C   GLY A  75      45.401  -3.560  14.889  1.00 17.95           C
ATOM   1118  O   GLY A  75      46.627  -3.612  14.969  1.00 16.10           O
ATOM   1119  H   GLY A  75      42.770  -2.034  14.884  1.00 16.67           H
ATOM   1120  HA2 GLY A  75      45.264  -1.637  15.524  1.00 19.01           H
ATOM   1121  HA3 GLY A  75      44.282  -2.604  16.289  1.00 19.01           H
ATOM   1122  N   ASP A  76      44.675  -4.518  14.312  1.00 19.64           N
ATOM   1123  CA  ASP A  76      45.301  -5.676  13.695  1.00 15.23           C
ATOM   1124  C   ASP A  76      46.207  -5.258  12.537  1.00 17.72           C
ATOM   1125  O   ASP A  76      47.309  -5.801  12.374  1.00 17.20           O
ATOM   1126  CB  ASP A  76      44.210  -6.633  13.232  1.00 14.91           C
ATOM   1127  CG  ASP A  76      44.764  -7.841  12.498  1.00 17.58           C
ATOM   1128  OD1 ASP A  76      45.167  -8.807  13.166  1.00 22.06           O
ATOM   1129  OD2 ASP A  76      44.782  -7.819  11.237  1.00 20.77           O1-
ATOM   1130  H   ASP A  76      43.817  -4.513  14.256  1.00 23.54           H
ATOM   1131  HA  ASP A  76      45.840  -6.133  14.361  1.00 18.26           H
ATOM   1132  HB2 ASP A  76      43.709  -6.937  14.001  1.00 17.87           H
ATOM   1133  HB3 ASP A  76      43.613  -6.156  12.634  1.00 17.87           H
ATOM   1134  N   ALA A  77      45.775  -4.268  11.746  1.00 13.80           N
ATOM   1135  CA  ALA A  77      46.603  -3.756  10.652  1.00 16.68           C
ATOM   1136  C   ALA A  77      47.869  -3.081  11.166  1.00 18.38           C
ATOM   1137  O   ALA A  77      48.938  -3.164  10.531  1.00 17.31           O
ATOM   1138  CB  ALA A  77      45.785  -2.775   9.797  1.00 18.25           C
ATOM   1139  H   ALA A  77      45.011  -3.885  11.818  1.00 16.54           H
ATOM   1140  HA  ALA A  77      46.870  -4.507  10.100  1.00 19.99           H
ATOM   1141  HB1 ALA A  77      46.340  -2.465   9.066  1.00 21.88           H
ATOM   1142  HB2 ALA A  77      45.011  -3.235   9.435  1.00 21.88           H
ATOM   1143  HB3 ALA A  77      45.511  -2.025  10.343  1.00 21.88           H
ATOM   1144  N   ILE A  78      47.776  -2.410  12.308  1.00 17.36           N
ATOM   1145  CA  ILE A  78      48.975  -1.899  12.963  1.00 19.64           C
ATOM   1146  C   ILE A  78      49.915  -3.050  13.377  1.00 20.26           C
ATOM   1147  O   ILE A  78      51.105  -2.999  13.032  1.00 21.18           O
ATOM   1148  CB  ILE A  78      48.595  -0.976  14.144  1.00 18.01           C
ATOM   1149  CG1 ILE A  78      47.691   0.161  13.667  1.00 14.92           C
ATOM   1150  CG2 ILE A  78      49.816  -0.332  14.759  1.00 17.39           C
ATOM   1151  CD1 ILE A  78      46.866   0.785  14.768  1.00 18.32           C
ATOM   1152  H   ILE A  78      47.037  -2.246  12.721  1.00 20.81           H
ATOM   1153  HA  ILE A  78      49.460  -1.349  12.324  1.00 23.54           H
ATOM   1154  HB  ILE A  78      48.130  -1.495  14.820  1.00 21.59           H
ATOM   1155 HG12 ILE A  78      48.233   0.857  13.264  1.00 17.88           H
ATOM   1156 HG13 ILE A  78      47.072  -0.172  13.003  1.00 17.88           H
ATOM   1157 HG21 ILE A  78      49.541   0.210  15.515  1.00 20.84           H
ATOM   1158 HG22 ILE A  78      50.424  -1.027  15.057  1.00 20.84           H
ATOM   1159 HG23 ILE A  78      50.249   0.228  14.096  1.00 20.84           H
ATOM   1160 HD11 ILE A  78      46.305   1.479  14.385  1.00 21.96           H
ATOM   1161 HD12 ILE A  78      46.315   0.105  15.180  1.00 21.96           H
ATOM   1162 HD13 ILE A  78      47.462   1.169  15.430  1.00 21.96           H
ATOM   1163  N   ALA A  79      49.418  -4.097  14.126  1.00 20.50           N
ATOM   1164  CA  ALA A  79      50.323  -5.134  14.713  1.00 25.47           C
ATOM   1165  C   ALA A  79      51.187  -5.859  13.632  1.00 19.76           C
ATOM   1166  O   ALA A  79      52.275  -6.347  13.754  1.00 24.49           O
ATOM   1167  CB  ALA A  79      49.468  -6.154  15.446  1.00 23.76           C
ATOM   1168  H   ALA A  79      48.448  -4.108  14.426  1.00 24.57           H
ATOM   1169  HA  ALA A  79      51.053  -4.626  15.405  1.00 30.54           H
ATOM   1170  HB1 ALA A  79      50.111  -6.951  15.884  1.00 28.48           H
ATOM   1171  HB2 ALA A  79      48.943  -5.711  16.304  1.00 28.48           H
ATOM   1172  HB3 ALA A  79      48.715  -6.626  14.810  1.00 28.48           H
ATOM   1173  N   ARG A  80      50.468  -5.946  12.438  1.00 21.51           N
ATOM   1174  CA  ARG A  80      50.859  -6.501  11.116  1.00 24.01           C
ATOM   1175  C   ARG A  80      51.836  -5.615  10.367  1.00 24.97           C
ATOM   1176  O   ARG A  80      52.378  -6.057   9.343  1.00 21.66           O
ATOM   1177  CB  ARG A  80      49.671  -6.700  10.127  1.00 24.02           C
ATOM   1178  CG  ARG A  80      48.735  -7.897  10.374  1.00 21.64           C
ATOM   1179  CD  ARG A  80      47.548  -7.929   9.412  1.00 20.38           C
ATOM   1180  NE  ARG A  80      46.648  -9.038   9.716  1.00 19.48           N
ATOM   1181  CZ  ARG A  80      46.743 -10.254   9.190  1.00 23.94           C
ATOM   1182  NH1 ARG A  80      47.691 -10.531   8.300  1.00 23.51           N
ATOM   1183  NH2 ARG A  80      45.878 -11.192   9.536  1.00 22.87           N1+
ATOM   1184  H   ARG A  80      49.669  -5.635  12.386  1.00 25.79           H
ATOM   1185  HA  ARG A  80      51.276  -7.367  11.245  1.00 28.79           H
ATOM   1186  HB2 ARG A  80      49.124  -5.900  10.102  1.00 28.80           H
ATOM   1187  HB3 ARG A  80      50.047  -6.834   9.241  1.00 28.80           H
ATOM   1188  HG2 ARG A  80      49.226  -8.726  10.265  1.00 25.94           H
ATOM   1189  HG3 ARG A  80      48.375  -7.832  11.272  1.00 25.94           H
ATOM   1190  HD2 ARG A  80      47.036  -7.112   9.514  1.00 24.43           H
ATOM   1191  HD3 ARG A  80      47.855  -8.014   8.499  1.00 24.43           H
ATOM   1192  HE  ARG A  80      45.950  -8.867  10.185  1.00 23.35           H
ATOM   1193 HH11 ARG A  80      48.263  -9.933   8.065  1.00 28.18           H
ATOM   1194 HH12 ARG A  80      47.740 -11.320   7.965  1.00 28.18           H
ATOM   1195 HH21 ARG A  80      45.258 -11.024  10.105  1.00 27.42           H
ATOM   1196 HH22 ARG A  80      45.937 -11.976   9.186  1.00 27.42           H
ATOM   1197  N   GLY A  81      52.014  -4.372  10.811  1.00 22.73           N
ATOM   1198  CA  GLY A  81      52.922  -3.429  10.182  1.00 25.30           C
ATOM   1199  C   GLY A  81      52.436  -2.806   8.887  1.00 26.19           C
ATOM   1200  O   GLY A  81      53.245  -2.227   8.158  1.00 21.80           O
ATOM   1201  H   GLY A  81      51.608  -4.051  11.496  1.00 27.25           H
ATOM   1202  HA2 GLY A  81      53.105  -2.712  10.809  1.00 30.34           H
ATOM   1203  HA3 GLY A  81      53.760  -3.878  10.001  1.00 30.34           H
ATOM   1204  N   GLU A  82      51.142  -2.879   8.585  1.00 17.85           N
ATOM   1205  CA  GLU A  82      50.600  -2.328   7.342  1.00 20.69           C
ATOM   1206  C   GLU A  82      50.311  -0.830   7.433  1.00 20.55           C
ATOM   1207  O   GLU A  82      50.378  -0.120   6.424  1.00 21.43           O
ATOM   1208  CB  GLU A  82      49.319  -3.085   6.961  1.00 23.49           C
ATOM   1209  CG  GLU A  82      49.562  -4.535   6.641  1.00 18.76           C
ATOM   1210  CD  GLU A  82      48.287  -5.352   6.372  1.00 26.29           C
ATOM   1211  OE1 GLU A  82      47.183  -4.967   6.832  1.00 19.11           O
ATOM   1212  OE2 GLU A  82      48.395  -6.402   5.692  1.00 23.42           O1-
ATOM   1213  H   GLU A  82      50.552  -3.246   9.087  1.00 21.39           H
ATOM   1214  HA  GLU A  82      51.249  -2.461   6.631  1.00 24.80           H
ATOM   1215  HB2 GLU A  82      48.695  -3.042   7.703  1.00 28.17           H
ATOM   1216  HB3 GLU A  82      48.932  -2.673   6.174  1.00 28.17           H
ATOM   1217  HG2 GLU A  82      50.131  -4.601   5.861  1.00 22.49           H
ATOM   1218  HG3 GLU A  82      50.000  -4.937   7.406  1.00 22.49           H
ATOM   1219  N   ILE A  83      49.945  -0.333   8.609  1.00 21.89           N
ATOM   1220  CA  ILE A  83      49.665   1.082   8.817  1.00 17.81           C
ATOM   1221  C   ILE A  83      50.278   1.478  10.157  1.00 18.38           C
ATOM   1222  O   ILE A  83      50.643   0.629  10.977  1.00 22.01           O
ATOM   1223  CB  ILE A  83      48.154   1.412   8.818  1.00 18.73           C
ATOM   1224  CG1 ILE A  83      47.458   0.719  10.009  1.00 18.22           C
ATOM   1225  CG2 ILE A  83      47.494   1.025   7.456  1.00 21.68           C
ATOM   1226  CD1 ILE A  83      46.044   1.256  10.245  1.00 15.28           C
ATOM   1227  H   ILE A  83      49.854  -0.810   9.321  1.00 26.24           H
ATOM   1228  HA  ILE A  83      50.083   1.601   8.114  1.00 21.34           H
ATOM   1229  HB  ILE A  83      48.057   2.370   8.927  1.00 22.45           H
ATOM   1230 HG12 ILE A  83      47.381  -0.229   9.821  1.00 21.84           H
ATOM   1231 HG13 ILE A  83      47.964   0.847  10.826  1.00 21.84           H
ATOM   1232 HG21 ILE A  83      46.552   1.256   7.469  1.00 25.99           H
ATOM   1233 HG22 ILE A  83      47.931   1.510   6.739  1.00 25.99           H
ATOM   1234 HG23 ILE A  83      47.600   0.070   7.318  1.00 25.99           H
ATOM   1235 HD11 ILE A  83      45.650   0.804  11.009  1.00 18.31           H
ATOM   1236 HD12 ILE A  83      46.106   2.210  10.419  1.00 18.31           H
ATOM   1237 HD13 ILE A  83      45.509   1.091   9.453  1.00 18.31           H
ATOM   1238  N   LYS A  84      50.345   2.788  10.382  1.00 21.69           N
ATOM   1239  CA  LYS A  84      50.726   3.376  11.659  1.00 21.80           C
ATOM   1240  C   LYS A  84      49.731   4.482  11.956  1.00 19.91           C
ATOM   1241  O   LYS A  84      49.328   5.201  11.044  1.00 18.54           O
ATOM   1242  CB  LYS A  84      52.174   3.937  11.628  1.00 24.08           C
ATOM   1243  CG  LYS A  84      53.233   2.875  11.384  1.00 26.70           C
ATOM   1244  CD  LYS A  84      54.649   3.387  11.634  1.00 31.60           C
ATOM   1245  CE  LYS A  84      55.168   4.182  10.484  1.00 38.57           C
ATOM   1246  NZ  LYS A  84      54.508   5.503  10.400  1.00 46.63           N1+
ATOM   1247  H   LYS A  84      50.152   3.380   9.788  1.00 26.00           H
ATOM   1248  HA  LYS A  84      50.666   2.710  12.360  1.00 26.13           H
ATOM   1249  HB2 LYS A  84      52.242   4.586  10.911  1.00 28.86           H
ATOM   1250  HB3 LYS A  84      52.363   4.364  12.478  1.00 28.86           H
ATOM   1251  HG2 LYS A  84      53.072   2.139  11.998  1.00 32.02           H
ATOM   1252  HG3 LYS A  84      53.179   2.562  10.468  1.00 32.02           H
ATOM   1253  HD2 LYS A  84      54.644   3.959  12.418  1.00 37.90           H
ATOM   1254  HD3 LYS A  84      55.245   2.635  11.772  1.00 37.90           H
ATOM   1255  HE2 LYS A  84      56.119   4.326  10.615  1.00 46.25           H
ATOM   1256  HE3 LYS A  84      55.010   3.699   9.657  1.00 46.25           H
ATOM   1257  HZ1 LYS A  84      54.069   5.576   9.629  1.00 55.93           H
ATOM   1258  HZ2 LYS A  84      53.933   5.597  11.073  1.00 55.93           H
ATOM   1259  HZ3 LYS A  84      55.114   6.152  10.455  1.00 55.93           H
ATOM   1260  N   LEU A  85      49.320   4.601  13.229  1.00 19.85           N
ATOM   1261  CA  LEU A  85      48.374   5.638  13.622  1.00 17.47           C
ATOM   1262  C   LEU A  85      48.963   7.031  13.476  1.00 21.65           C
ATOM   1263  O   LEU A  85      48.214   8.015  13.407  1.00 18.25           O
ATOM   1264  CB  LEU A  85      47.914   5.431  15.079  1.00 17.93           C
ATOM   1265  CG  LEU A  85      46.981   4.250  15.362  1.00 19.35           C
ATOM   1266  CD1 LEU A  85      46.783   4.011  16.854  1.00 21.79           C
ATOM   1267  CD2 LEU A  85      45.642   4.473  14.673  1.00 22.92           C
ATOM   1268  H   LEU A  85      49.579   4.094  13.878  1.00 23.79           H
ATOM   1269  HA  LEU A  85      47.603   5.593  13.038  1.00 20.94           H
ATOM   1270  HB2 LEU A  85      48.704   5.291  15.620  1.00 21.49           H
ATOM   1271  HB3 LEU A  85      47.463   6.232  15.379  1.00 21.49           H
ATOM   1272  HG  LEU A  85      47.382   3.454  14.981  1.00 23.20           H
ATOM   1273 HD11 LEU A  85      46.189   3.254  16.982  1.00 26.12           H
ATOM   1274 HD12 LEU A  85      47.639   3.826  17.270  1.00 26.12           H
ATOM   1275 HD13 LEU A  85      46.390   4.806  17.248  1.00 26.12           H
ATOM   1276 HD21 LEU A  85      45.068   3.710  14.844  1.00 27.48           H
ATOM   1277 HD22 LEU A  85      45.236   5.277  15.030  1.00 27.48           H
ATOM   1278 HD23 LEU A  85      45.788   4.575  13.718  1.00 27.48           H
ATOM   1279  N   SER A  86      50.281   7.124  13.423  1.00 17.28           N
ATOM   1280  CA  SER A  86      50.977   8.377  13.176  1.00 18.80           C
ATOM   1281  C   SER A  86      51.073   8.717  11.698  1.00 19.02           C
ATOM   1282  O   SER A  86      51.456   9.839  11.372  1.00 22.08           O
ATOM   1283  CB  SER A  86      52.374   8.319  13.795  1.00 22.64           C
ATOM   1284  OG  SER A  86      53.111   7.261  13.263  1.00 20.53           O
ATOM   1285  H   SER A  86      50.806   6.450  13.526  1.00 20.72           H
ATOM   1286  HA  SER A  86      50.496   9.095  13.609  1.00 22.54           H
ATOM   1287  HB2 SER A  86      52.866   9.136  13.609  1.00 27.15           H
ATOM   1288  HB3 SER A  86      52.285   8.189  14.752  1.00 27.15           H
ATOM   1289  HG  SER A  86      53.730   7.564  12.782  1.00 24.61           H
ATOM   1290  N   ASP A  87      50.677   7.815  10.804  1.00 20.45           N
ATOM   1291  CA  ASP A  87      50.697   8.125   9.376  1.00 22.23           C
ATOM   1292  C   ASP A  87      49.724   9.264   9.029  1.00 26.84           C
ATOM   1293  O   ASP A  87      48.563   9.280   9.494  1.00 21.23           O
ATOM   1294  CB  ASP A  87      50.294   6.907   8.552  1.00 26.56           C
ATOM   1295  CG  ASP A  87      51.370   5.827   8.481  1.00 32.13           C
ATOM   1296  OD1 ASP A  87      52.571   6.144   8.544  1.00 25.11           O
ATOM   1297  OD2 ASP A  87      50.969   4.646   8.309  1.00 28.47           O1-
ATOM   1298  H   ASP A  87      50.385   7.028  10.997  1.00 24.52           H
ATOM   1299  HA  ASP A  87      51.596   8.373   9.125  1.00 26.65           H
ATOM   1300  HB2 ASP A  87      49.496   6.513   8.940  1.00 31.84           H
ATOM   1301  HB3 ASP A  87      50.115   7.194   7.644  1.00 31.84           H
ATOM   1302  N   PRO A  88      50.112  10.173   8.143  1.00 25.29           N
ATOM   1303  CA  PRO A  88      49.148  11.147   7.627  1.00 21.78           C
ATOM   1304  C   PRO A  88      48.071  10.465   6.803  1.00 21.31           C
ATOM   1305  O   PRO A  88      48.312   9.468   6.120  1.00 21.88           O
ATOM   1306  CB  PRO A  88      50.009  12.069   6.745  1.00 26.37           C
ATOM   1307  CG  PRO A  88      51.409  11.813   7.186  1.00 33.44           C
ATOM   1308  CD  PRO A  88      51.447  10.380   7.551  1.00 27.63           C
ATOM   1309  HA  PRO A  88      48.753  11.660   8.347  1.00 26.11           H
ATOM   1310  HB2 PRO A  88      49.907  11.822   5.813  1.00 31.62           H
ATOM   1311  HB3 PRO A  88      49.761  12.995   6.891  1.00 31.62           H
ATOM   1312  HG2 PRO A  88      52.031  12.005   6.468  1.00 40.10           H
ATOM   1313  HG3 PRO A  88      51.600  12.355   7.970  1.00 40.10           H
ATOM   1314  HD2 PRO A  88      51.544   9.833   6.754  1.00 33.13           H
ATOM   1315  HD3 PRO A  88      52.151  10.214   8.195  1.00 33.13           H
ATOM   1316  N   THR A  89      46.869  11.038   6.852  1.00 18.04           N
ATOM   1317  CA  THR A  89      45.753  10.474   6.108  1.00 21.97           C
ATOM   1318  C   THR A  89      46.105  10.376   4.634  1.00 21.87           C
ATOM   1319  O   THR A  89      45.724   9.418   3.947  1.00 19.80           O
ATOM   1320  CB  THR A  89      44.517  11.357   6.309  1.00 20.72           C
ATOM   1321  OG1 THR A  89      44.127  11.352   7.682  1.00 22.91           O
ATOM   1322  CG2 THR A  89      43.383  10.916   5.449  1.00 25.19           C
ATOM   1323  H   THR A  89      46.680  11.754   7.288  1.00 21.62           H
ATOM   1324  HA  THR A  89      45.552   9.586   6.438  1.00 26.33           H
ATOM   1325  HB  THR A  89      44.736  12.262   6.043  1.00 24.84           H
ATOM   1326  HG1 THR A  89      44.705  11.755   8.142  1.00 27.47           H
ATOM   1327 HG21 THR A  89      42.611  11.485   5.599  1.00 30.20           H
ATOM   1328 HG22 THR A  89      43.626  10.963   4.512  1.00 30.20           H
ATOM   1329 HG23 THR A  89      43.151  10.002   5.675  1.00 30.20           H
ATOM   1330  N   THR A  90      46.835  11.373   4.133  1.00 23.50           N
ATOM   1331  CA  THR A  90      47.150  11.453   2.705  1.00 23.72           C
ATOM   1332  C   THR A  90      48.100  10.348   2.245  1.00 25.35           C
ATOM   1333  O   THR A  90      48.177  10.061   1.041  1.00 26.62           O
ATOM   1334  CB  THR A  90      47.737  12.838   2.415  1.00 28.11           C
ATOM   1335  OG1 THR A  90      48.888  13.031   3.244  1.00 24.74           O
ATOM   1336  CG2 THR A  90      46.732  13.914   2.776  1.00 29.18           C
ATOM   1337  H   THR A  90      47.150  12.019   4.603  1.00 28.18           H
ATOM   1338  HA  THR A  90      46.331  11.366   2.193  1.00 28.44           H
ATOM   1339  HB  THR A  90      47.966  12.921   1.475  1.00 33.71           H
ATOM   1340  HG1 THR A  90      49.234  13.775   3.073  1.00 29.66           H
ATOM   1341 HG21 THR A  90      47.093  14.786   2.560  1.00 34.99           H
ATOM   1342 HG22 THR A  90      45.908  13.778   2.278  1.00 34.99           H
ATOM   1343 HG23 THR A  90      46.535  13.888   3.724  1.00 34.99           H
ATOM   1344  N   LYS A  91      48.833   9.724   3.161  1.00 22.91           N
ATOM   1345  CA  LYS A  91      49.662   8.591   2.772  1.00 25.01           C
ATOM   1346  C   LYS A  91      48.829   7.494   2.118  1.00 30.83           C
ATOM   1347  O   LYS A  91      49.261   6.871   1.138  1.00 26.04           O
ATOM   1348  CB  LYS A  91      50.404   8.051   3.989  1.00 24.90           C
ATOM   1349  CG  LYS A  91      51.311   6.891   3.637  1.00 27.17           C
ATOM   1350  CD  LYS A  91      52.252   6.495   4.778  1.00 32.42           C
ATOM   1351  CE  LYS A  91      53.051   5.273   4.362  1.00 36.05           C
ATOM   1352  NZ  LYS A  91      54.211   5.035   5.250  1.00 46.18           N1+
ATOM   1353  H   LYS A  91      48.871   9.933   3.996  1.00 27.47           H
ATOM   1354  HA  LYS A  91      50.317   8.894   2.127  1.00 29.98           H
ATOM   1355  HB2 LYS A  91      50.947   8.759   4.366  1.00 29.85           H
ATOM   1356  HB3 LYS A  91      49.755   7.742   4.641  1.00 29.85           H
ATOM   1357  HG2 LYS A  91      50.757   6.124   3.426  1.00 32.58           H
ATOM   1358  HG3 LYS A  91      51.849   7.132   2.867  1.00 32.58           H
ATOM   1359  HD2 LYS A  91      52.868   7.220   4.971  1.00 38.87           H
ATOM   1360  HD3 LYS A  91      51.736   6.268   5.568  1.00 38.87           H
ATOM   1361  HE2 LYS A  91      52.480   4.488   4.389  1.00 43.23           H
ATOM   1362  HE3 LYS A  91      53.388   5.410   3.462  1.00 43.23           H
ATOM   1363  HZ1 LYS A  91      54.673   4.329   4.962  1.00 55.39           H
ATOM   1364  HZ2 LYS A  91      54.743   5.749   5.250  1.00 55.39           H
ATOM   1365  HZ3 LYS A  91      53.929   4.882   6.080  1.00 55.39           H
ATOM   1366  N   TYR A  92      47.615   7.260   2.622  1.00 21.39           N
ATOM   1367  CA  TYR A  92      46.756   6.213   2.088  1.00 23.99           C
ATOM   1368  C   TYR A  92      45.682   6.728   1.157  1.00 25.57           C
ATOM   1369  O   TYR A  92      44.963   5.912   0.580  1.00 25.64           O
ATOM   1370  CB  TYR A  92      46.111   5.441   3.233  1.00 27.60           C
ATOM   1371  CG  TYR A  92      47.174   4.852   4.087  1.00 28.23           C
ATOM   1372  CD1 TYR A  92      47.532   5.435   5.277  1.00 32.03           C
ATOM   1373  CD2 TYR A  92      47.901   3.758   3.634  1.00 34.00           C
ATOM   1374  CE1 TYR A  92      48.555   4.914   6.030  1.00 31.26           C
ATOM   1375  CE2 TYR A  92      48.917   3.232   4.372  1.00 36.17           C
ATOM   1376  CZ  TYR A  92      49.240   3.806   5.566  1.00 33.65           C
ATOM   1377  OH  TYR A  92      50.272   3.260   6.287  1.00 38.46           O
ATOM   1378  H   TYR A  92      47.263   7.702   3.271  1.00 25.64           H
ATOM   1379  HA  TYR A  92      47.297   5.588   1.585  1.00 28.76           H
ATOM   1380  HB2 TYR A  92      45.575   6.044   3.772  1.00 33.10           H
ATOM   1381  HB3 TYR A  92      45.568   4.724   2.867  1.00 33.10           H
ATOM   1382  HD1 TYR A  92      47.066   6.182   5.583  1.00 38.41           H
ATOM   1383  HD2 TYR A  92      47.678   3.368   2.820  1.00 40.77           H
ATOM   1384  HE1 TYR A  92      48.779   5.305   6.844  1.00 37.48           H
ATOM   1385  HE2 TYR A  92      49.385   2.488   4.069  1.00 43.38           H
ATOM   1386  HH  TYR A  92      50.405   3.719   6.979  1.00 46.13           H
ATOM   1387  N   TRP A  93      45.544   8.049   1.012  1.00 25.48           N
ATOM   1388  CA  TRP A  93      44.590   8.651   0.075  1.00 24.89           C
ATOM   1389  C   TRP A  93      45.278   9.824  -0.597  1.00 27.42           C
ATOM   1390  O   TRP A  93      45.046  10.982  -0.239  1.00 24.76           O
ATOM   1391  CB  TRP A  93      43.317   9.119   0.784  1.00 26.86           C
ATOM   1392  CG  TRP A  93      42.127   9.233  -0.146  1.00 25.57           C
ATOM   1393  CD1 TRP A  93      42.101   9.000  -1.499  1.00 28.55           C
ATOM   1394  CD2 TRP A  93      40.787   9.592   0.222  1.00 23.57           C
ATOM   1395  NE1 TRP A  93      40.826   9.193  -1.985  1.00 25.86           N
ATOM   1396  CE2 TRP A  93      40.003   9.556  -0.951  1.00 21.76           C
ATOM   1397  CE3 TRP A  93      40.182   9.952   1.430  1.00 22.56           C
ATOM   1398  CZ2 TRP A  93      38.632   9.857  -0.951  1.00 24.66           C
ATOM   1399  CZ3 TRP A  93      38.833  10.245   1.439  1.00 21.09           C
ATOM   1400  CH2 TRP A  93      38.065  10.195   0.246  1.00 24.35           C
ATOM   1401  H   TRP A  93      45.999   8.629   1.453  1.00 30.55           H
ATOM   1402  HA  TRP A  93      44.353   8.001  -0.605  1.00 29.84           H
ATOM   1403  HB2 TRP A  93      43.095   8.477   1.478  1.00 32.20           H
ATOM   1404  HB3 TRP A  93      43.469   9.990   1.184  1.00 32.20           H
ATOM   1405  HD1 TRP A  93      42.835   8.740  -2.009  1.00 34.24           H
ATOM   1406  HE1 TRP A  93      40.585   9.098  -2.804  1.00 31.01           H
ATOM   1407  HE3 TRP A  93      40.677   9.977   2.217  1.00 27.05           H
ATOM   1408  HZ2 TRP A  93      38.131   9.834  -1.735  1.00 29.56           H
ATOM   1409  HZ3 TRP A  93      38.432  10.478   2.244  1.00 25.29           H
ATOM   1410  HH2 TRP A  93      37.160  10.406   0.274  1.00 29.20           H
ATOM   1411  N   PRO A  94      46.183   9.553  -1.547  1.00 29.18           N
ATOM   1412  CA  PRO A  94      46.967  10.643  -2.147  1.00 36.31           C
ATOM   1413  C   PRO A  94      46.120  11.734  -2.777  1.00 34.50           C
ATOM   1414  O   PRO A  94      46.561  12.889  -2.849  1.00 32.52           O
ATOM   1415  CB  PRO A  94      47.805   9.910  -3.203  1.00 31.64           C
ATOM   1416  CG  PRO A  94      48.001   8.556  -2.627  1.00 32.80           C
ATOM   1417  CD  PRO A  94      46.659   8.235  -2.004  1.00 35.55           C
ATOM   1418  HA  PRO A  94      47.560  11.036  -1.486  1.00 43.54           H
ATOM   1419  HB2 PRO A  94      47.303   9.853  -4.032  1.00 37.94           H
ATOM   1420  HB3 PRO A  94      48.649  10.369  -3.333  1.00 37.94           H
ATOM   1421  HG2 PRO A  94      48.220   7.924  -3.328  1.00 39.34           H
ATOM   1422  HG3 PRO A  94      48.698   8.584  -1.952  1.00 39.34           H
ATOM   1423  HD2 PRO A  94      46.054   7.867  -2.670  1.00 42.64           H
ATOM   1424  HD3 PRO A  94      46.776   7.635  -1.251  1.00 42.64           H
ATOM   1425  N   GLU A  95      44.903  11.404  -3.209  1.00 33.88           N
ATOM   1426  CA  GLU A  95      44.029  12.369  -3.873  1.00 32.93           C
ATOM   1427  C   GLU A  95      43.546  13.449  -2.923  1.00 30.74           C
ATOM   1428  O   GLU A  95      42.956  14.438  -3.372  1.00 32.09           O
ATOM   1429  CB  GLU A  95      42.824  11.649  -4.491  1.00 37.61           C
ATOM   1430  CG  GLU A  95      43.179  10.607  -5.564  1.00 45.37           C
ATOM   1431  CD  GLU A  95      44.205   9.568  -5.102  1.00 46.35           C
ATOM   1432  OE1 GLU A  95      43.951   8.841  -4.120  1.00 43.22           O
ATOM   1433  OE2 GLU A  95      45.298   9.487  -5.705  1.00 57.95           O1-
ATOM   1434  H   GLU A  95      44.553  10.630  -3.095  1.00 40.63           H
ATOM   1435  HA  GLU A  95      44.518  12.800  -4.591  1.00 39.49           H
ATOM   1436  HB2 GLU A  95      42.344  11.187  -3.787  1.00 45.11           H
ATOM   1437  HB3 GLU A  95      42.241  12.310  -4.898  1.00 45.11           H
ATOM   1438  HG2 GLU A  95      42.368  10.132  -5.810  1.00 54.42           H
ATOM   1439  HG3 GLU A  95      43.539  11.066  -6.338  1.00 54.42           H
ATOM   1440  N   LEU A  96      43.760  13.270  -1.619  1.00 28.62           N
ATOM   1441  CA  LEU A  96      43.318  14.218  -0.601  1.00 26.99           C
ATOM   1442  C   LEU A  96      44.381  15.312  -0.455  1.00 30.43           C
ATOM   1443  O   LEU A  96      45.152  15.371   0.503  1.00 30.79           O
ATOM   1444  CB  LEU A  96      43.068  13.471   0.704  1.00 26.77           C
ATOM   1445  CG  LEU A  96      42.101  14.034   1.698  1.00 32.93           C
ATOM   1446  CD1 LEU A  96      40.712  14.107   1.099  1.00 28.13           C
ATOM   1447  CD2 LEU A  96      42.156  13.106   2.917  1.00 30.54           C
ATOM   1448  H   LEU A  96      44.161  12.586  -1.290  1.00 34.32           H
ATOM   1449  HA  LEU A  96      42.490  14.635  -0.887  1.00 32.37           H
ATOM   1450  HB2 LEU A  96      42.749  12.582   0.486  1.00 32.09           H
ATOM   1451  HB3 LEU A  96      43.913  13.396   1.175  1.00 32.09           H
ATOM   1452  HG  LEU A  96      42.379  14.928   1.959  1.00 39.49           H
ATOM   1453 HD11 LEU A  96      40.100  14.446   1.769  1.00 33.73           H
ATOM   1454 HD12 LEU A  96      40.721  14.705   0.339  1.00 33.73           H
ATOM   1455 HD13 LEU A  96      40.444  13.217   0.816  1.00 33.73           H
ATOM   1456 HD21 LEU A  96      41.541  13.444   3.587  1.00 36.62           H
ATOM   1457 HD22 LEU A  96      41.895  12.211   2.648  1.00 36.62           H
ATOM   1458 HD23 LEU A  96      43.061  13.094   3.265  1.00 36.62           H
ATOM   1459  N   THR A  97      44.400  16.217  -1.431  1.00 30.73           N
ATOM   1460  CA  THR A  97      45.444  17.229  -1.548  1.00 30.19           C
ATOM   1461  C   THR A  97      45.128  18.543  -0.851  1.00 30.85           C
ATOM   1462  O   THR A  97      46.024  19.388  -0.738  1.00 33.40           O
ATOM   1463  CB  THR A  97      45.690  17.538  -3.023  1.00 28.57           C
ATOM   1464  OG1 THR A  97      44.437  17.872  -3.636  1.00 31.56           O
ATOM   1465  CG2 THR A  97      46.304  16.350  -3.714  1.00 33.04           C
ATOM   1466  H   THR A  97      43.809  16.257  -2.057  1.00 36.86           H
ATOM   1467  HA  THR A  97      46.265  16.885  -1.167  1.00 36.21           H
ATOM   1468  HB  THR A  97      46.298  18.288  -3.099  1.00 34.26           H
ATOM   1469  HG1 THR A  97      44.540  17.979  -4.463  1.00 37.84           H
ATOM   1470 HG21 THR A  97      46.497  16.562  -4.639  1.00 39.62           H
ATOM   1471 HG22 THR A  97      47.131  16.108  -3.265  1.00 39.62           H
ATOM   1472 HG23 THR A  97      45.698  15.594  -3.685  1.00 39.62           H
ATOM   1473  N   ALA A  98      43.891  18.752  -0.407  1.00 28.27           N
ATOM   1474  CA  ALA A  98      43.521  20.013   0.222  1.00 25.14           C
ATOM   1475  C   ALA A  98      44.333  20.255   1.492  1.00 29.24           C
ATOM   1476  O   ALA A  98      44.576  19.341   2.287  1.00 28.78           O
ATOM   1477  CB  ALA A  98      42.023  20.006   0.528  1.00 29.07           C
ATOM   1478  H   ALA A  98      43.248  18.186  -0.464  1.00 33.90           H
ATOM   1479  HA  ALA A  98      43.696  20.740  -0.394  1.00 30.14           H
ATOM   1480  HB1 ALA A  98      41.773  20.847   0.939  1.00 34.86           H
ATOM   1481  HB2 ALA A  98      41.529  19.867  -0.297  1.00 34.86           H
ATOM   1482  HB3 ALA A  98      41.842  19.275   1.140  1.00 34.86           H
ATOM   1483  N   LYS A  99      44.713  21.518   1.704  1.00 25.56           N
ATOM   1484  CA  LYS A  99      45.713  21.872   2.702  1.00 28.11           C
ATOM   1485  C   LYS A  99      45.242  21.652   4.136  1.00 29.46           C
ATOM   1486  O   LYS A  99      46.089  21.499   5.027  1.00 26.89           O
ATOM   1487  CB  LYS A  99      46.129  23.339   2.519  1.00 29.97           C
ATOM   1488  H   LYS A  99      44.403  22.191   1.272  1.00 30.65           H
ATOM   1489  HA  LYS A  99      46.496  21.318   2.564  1.00 33.71           H
ATOM   1490  HB1 LYS A  99      46.584  23.435   1.668  1.00 35.94           H
ATOM   1491  HB3 LYS A  99      46.728  23.586   3.241  1.00 35.94           H
ATOM   1492  N   GLN A 100      43.926  21.618   4.387  1.00 26.10           N
ATOM   1493  CA  GLN A 100      43.449  21.388   5.749  1.00 26.82           C
ATOM   1494  C   GLN A 100      43.755  19.983   6.243  1.00 21.30           C
ATOM   1495  O   GLN A 100      43.669  19.741   7.451  1.00 24.05           O
ATOM   1496  CB  GLN A 100      41.932  21.662   5.857  1.00 28.86           C
ATOM   1497  CG  GLN A 100      40.992  20.614   5.238  1.00 26.25           C
ATOM   1498  CD  GLN A 100      40.760  20.869   3.789  1.00 33.31           C
ATOM   1499  OE1 GLN A 100      41.527  21.604   3.166  1.00 31.75           O
ATOM   1500  NE2 GLN A 100      39.704  20.278   3.231  1.00 27.15           N
ATOM   1501  H   GLN A 100      43.307  21.714   3.796  1.00 31.29           H
ATOM   1502  HA  GLN A 100      43.900  22.010   6.341  1.00 32.16           H
ATOM   1503  HB2 GLN A 100      41.701  21.731   6.796  1.00 34.60           H
ATOM   1504  HB3 GLN A 100      41.747  22.508   5.418  1.00 34.60           H
ATOM   1505  HG2 GLN A 100      41.380  19.730   5.314  1.00 31.48           H
ATOM   1506  HG3 GLN A 100      40.132  20.640   5.683  1.00 31.48           H
ATOM   1507 HE21 GLN A 100      39.177  19.797   3.712  1.00 32.56           H
ATOM   1508 HE22 GLN A 100      39.540  20.389   2.395  1.00 32.56           H
ATOM   1509  N   TRP A 101      44.124  19.060   5.351  1.00 21.77           N
ATOM   1510  CA  TRP A 101      44.461  17.700   5.759  1.00 26.68           C
ATOM   1511  C   TRP A 101      45.898  17.533   6.196  1.00 29.01           C
ATOM   1512  O   TRP A 101      46.235  16.488   6.778  1.00 25.09           O
ATOM   1513  CB  TRP A 101      44.161  16.724   4.631  1.00 19.27           C
ATOM   1514  CG  TRP A 101      42.702  16.546   4.492  1.00 21.84           C
ATOM   1515  CD1 TRP A 101      41.870  17.246   3.665  1.00 24.28           C
ATOM   1516  CD2 TRP A 101      41.873  15.640   5.226  1.00 20.91           C
ATOM   1517  NE1 TRP A 101      40.576  16.827   3.829  1.00 24.58           N
ATOM   1518  CE2 TRP A 101      40.548  15.851   4.794  1.00 21.42           C
ATOM   1519  CE3 TRP A 101      42.122  14.669   6.216  1.00 21.10           C
ATOM   1520  CZ2 TRP A 101      39.468  15.115   5.290  1.00 22.64           C
ATOM   1521  CZ3 TRP A 101      41.055  13.956   6.728  1.00 22.12           C
ATOM   1522  CH2 TRP A 101      39.731  14.175   6.256  1.00 23.95           C
ATOM   1523  H   TRP A 101      44.169  19.191   4.503  1.00 26.10           H
ATOM   1524  HA  TRP A 101      43.900  17.461   6.514  1.00 31.99           H
ATOM   1525  HB2 TRP A 101      44.507  17.082   3.801  1.00 23.10           H
ATOM   1526  HB3 TRP A 101      44.566  15.866   4.827  1.00 23.10           H
ATOM   1527  HD1 TRP A 101      42.138  17.913   3.073  1.00 29.12           H
ATOM   1528  HE1 TRP A 101      39.892  17.132   3.405  1.00 29.47           H
ATOM   1529  HE3 TRP A 101      42.984  14.520   6.532  1.00 25.29           H
ATOM   1530  HZ2 TRP A 101      38.604  15.267   4.979  1.00 27.14           H
ATOM   1531  HZ3 TRP A 101      41.210  13.311   7.379  1.00 26.52           H
ATOM   1532  HH2 TRP A 101      39.028  13.678   6.608  1.00 28.71           H
ATOM   1533  N   ASN A 102      46.745  18.533   5.961  1.00 26.85           N
ATOM   1534  CA  ASN A 102      48.104  18.481   6.483  1.00 29.72           C
ATOM   1535  C   ASN A 102      48.076  18.404   7.997  1.00 29.97           C
ATOM   1536  O   ASN A 102      47.519  19.281   8.666  1.00 32.48           O
ATOM   1537  CB  ASN A 102      48.898  19.703   6.039  1.00 35.00           C
ATOM   1538  CG  ASN A 102      49.029  19.781   4.547  1.00 37.57           C
ATOM   1539  OD1 ASN A 102      49.301  18.776   3.874  1.00 48.53           O
ATOM   1540  ND2 ASN A 102      48.796  20.967   4.003  1.00 47.31           N
ATOM   1541  H   ASN A 102      46.555  19.238   5.509  1.00 32.20           H
ATOM   1542  HA  ASN A 102      48.540  17.686   6.142  1.00 35.64           H
ATOM   1543  HB2 ASN A 102      48.446  20.502   6.351  1.00 41.97           H
ATOM   1544  HB3 ASN A 102      49.790  19.656   6.420  1.00 41.97           H
ATOM   1545 HD21 ASN A 102      48.875  21.071   3.153  1.00 56.75           H
ATOM   1546 HD22 ASN A 102      48.547  21.627   4.497  1.00 56.75           H
ATOM   1547  N   GLY A 103      48.666  17.349   8.539  1.00 25.44           N
ATOM   1548  CA  GLY A 103      48.702  17.170   9.981  1.00 27.59           C
ATOM   1549  C   GLY A 103      47.588  16.312  10.544  1.00 22.01           C
ATOM   1550  O   GLY A 103      47.568  16.071  11.756  1.00 23.25           O
ATOM   1551  H   GLY A 103      49.050  16.723   8.088  1.00 30.50           H
ATOM   1552  HA2 GLY A 103      49.551  16.771  10.232  1.00 33.09           H
ATOM   1553  HA3 GLY A 103      48.641  18.040  10.406  1.00 33.09           H
ATOM   1554  N   ILE A 104      46.663  15.851   9.710  1.00 18.67           N
ATOM   1555  CA  ILE A 104      45.573  14.983  10.145  1.00 19.39           C
ATOM   1556  C   ILE A 104      46.020  13.553   9.893  1.00 19.06           C
ATOM   1557  O   ILE A 104      46.176  13.142   8.739  1.00 20.64           O
ATOM   1558  CB  ILE A 104      44.260  15.306   9.425  1.00 20.68           C
ATOM   1559  CG1 ILE A 104      43.825  16.728   9.792  1.00 22.83           C
ATOM   1560  CG2 ILE A 104      43.164  14.314   9.854  1.00 17.13           C
ATOM   1561  CD1 ILE A 104      42.498  17.127   9.223  1.00 20.37           C
ATOM   1562  H   ILE A 104      46.649  16.024   8.868  1.00 22.38           H
ATOM   1563  HA  ILE A 104      45.416  15.086  11.098  1.00 23.24           H
ATOM   1564  HB  ILE A 104      44.394  15.246   8.466  1.00 24.79           H
ATOM   1565 HG12 ILE A 104      43.778  16.806  10.758  1.00 27.37           H
ATOM   1566 HG13 ILE A 104      44.486  17.349   9.448  1.00 27.37           H
ATOM   1567 HG21 ILE A 104      42.347  14.500   9.370  1.00 20.52           H
ATOM   1568 HG22 ILE A 104      43.454  13.404   9.669  1.00 20.52           H
ATOM   1569 HG23 ILE A 104      43.016  14.412  10.807  1.00 20.52           H
ATOM   1570 HD11 ILE A 104      42.329  18.058   9.448  1.00 24.42           H
ATOM   1571 HD12 ILE A 104      42.519  17.014   8.261  1.00 24.42           H
ATOM   1572 HD13 ILE A 104      41.803  16.568   9.601  1.00 24.42           H
ATOM   1573  N   THR A 105      46.217  12.800  10.978  1.00 17.66           N
ATOM   1574  CA  THR A 105      46.735  11.441  10.944  1.00 17.93           C
ATOM   1575  C   THR A 105      45.611  10.420  11.112  1.00 18.51           C
ATOM   1576  O   THR A 105      44.470  10.753  11.438  1.00 17.46           O
ATOM   1577  CB  THR A 105      47.752  11.229  12.059  1.00 19.99           C
ATOM   1578  OG1 THR A 105      47.051  11.223  13.301  1.00 17.23           O
ATOM   1579  CG2 THR A 105      48.795  12.318  12.080  1.00 22.80           C
ATOM   1580  H   THR A 105      46.048  13.068  11.773  1.00 21.16           H
ATOM   1581  HA  THR A 105      47.173  11.278  10.093  1.00 21.49           H
ATOM   1582  HB  THR A 105      48.197  10.378  11.928  1.00 23.96           H
ATOM   1583  HG1 THR A 105      46.589  11.921  13.370  1.00 20.65           H
ATOM   1584 HG21 THR A 105      49.412  12.156  12.811  1.00 27.33           H
ATOM   1585 HG22 THR A 105      49.285  12.319  11.244  1.00 27.33           H
ATOM   1586 HG23 THR A 105      48.381  13.184  12.209  1.00 27.33           H
ATOM   1587  N   LEU A 106      45.951   9.151  10.872  1.00 16.86           N
ATOM   1588  CA  LEU A 106      44.982   8.080  11.075  1.00 19.26           C
ATOM   1589  C   LEU A 106      44.497   8.044  12.521  1.00 14.36           C
ATOM   1590  O   LEU A 106      43.332   7.720  12.777  1.00 13.85           O
ATOM   1591  CB  LEU A 106      45.596   6.738  10.695  1.00 14.53           C
ATOM   1592  CG  LEU A 106      45.889   6.492   9.194  1.00 17.62           C
ATOM   1593  CD1 LEU A 106      46.323   5.077   9.000  1.00 21.04           C
ATOM   1594  CD2 LEU A 106      44.666   6.792   8.336  1.00 18.61           C
ATOM   1595  H   LEU A 106      46.720   8.885  10.601  1.00 20.21           H
ATOM   1596  HA  LEU A 106      44.206   8.234  10.513  1.00 23.09           H
ATOM   1597  HB2 LEU A 106      46.435   6.648  11.172  1.00 17.41           H
ATOM   1598  HB3 LEU A 106      44.989   6.040  10.987  1.00 17.41           H
ATOM   1599  HG  LEU A 106      46.616   7.064   8.906  1.00 21.12           H
ATOM   1600 HD11 LEU A 106      46.533   4.928   8.064  1.00 25.22           H
ATOM   1601 HD12 LEU A 106      47.109   4.917   9.547  1.00 25.22           H
ATOM   1602 HD13 LEU A 106      45.599   4.493   9.278  1.00 25.22           H
ATOM   1603 HD21 LEU A 106      44.880   6.608   7.409  1.00 22.31           H
ATOM   1604 HD22 LEU A 106      43.937   6.215   8.617  1.00 22.31           H
ATOM   1605 HD23 LEU A 106      44.416   7.723   8.433  1.00 22.31           H
ATOM   1606  N   LEU A 107      45.366   8.367  13.480  1.00 16.92           N
ATOM   1607  CA  LEU A 107      44.920   8.460  14.871  1.00 17.27           C
ATOM   1608  C   LEU A 107      43.753   9.430  15.012  1.00 17.66           C
ATOM   1609  O   LEU A 107      42.761   9.126  15.685  1.00 14.63           O
ATOM   1610  CB  LEU A 107      46.070   8.894  15.782  1.00 16.50           C
ATOM   1611  CG  LEU A 107      45.619   9.180  17.234  1.00 21.06           C
ATOM   1612  CD1 LEU A 107      45.190   7.916  17.974  1.00 20.66           C
ATOM   1613  CD2 LEU A 107      46.682   9.904  18.015  1.00 28.22           C
ATOM   1614  H   LEU A 107      46.200   8.541  13.353  1.00 20.28           H
ATOM   1615  HA  LEU A 107      44.623   7.591  15.177  1.00 20.69           H
ATOM   1616  HB2 LEU A 107      46.729   8.188  15.804  1.00 19.77           H
ATOM   1617  HB3 LEU A 107      46.466   9.704  15.423  1.00 19.77           H
ATOM   1618  HG  LEU A 107      44.854   9.775  17.219  1.00 25.24           H
ATOM   1619 HD11 LEU A 107      44.882   8.164  18.858  1.00 24.77           H
ATOM   1620 HD12 LEU A 107      44.471   7.486  17.486  1.00 24.77           H
ATOM   1621 HD13 LEU A 107      45.952   7.320  18.042  1.00 24.77           H
ATOM   1622 HD21 LEU A 107      46.330  10.105  18.895  1.00 33.84           H
ATOM   1623 HD22 LEU A 107      47.463   9.333  18.091  1.00 33.84           H
ATOM   1624 HD23 LEU A 107      46.914  10.727  17.551  1.00 33.84           H
ATOM   1625  N   HIS A 108      43.858  10.627  14.410  1.00 18.80           N
ATOM   1626  CA  HIS A 108      42.768  11.603  14.546  1.00 14.26           C
ATOM   1627  C   HIS A 108      41.460  11.062  13.959  1.00 14.12           C
ATOM   1628  O   HIS A 108      40.376  11.225  14.537  1.00 15.16           O
ATOM   1629  CB  HIS A 108      43.154  12.901  13.856  1.00 18.75           C
ATOM   1630  CG  HIS A 108      44.348  13.562  14.451  1.00 19.54           C
ATOM   1631  ND1 HIS A 108      45.393  14.022  13.682  1.00 18.73           N
ATOM   1632  CD2 HIS A 108      44.676  13.828  15.735  1.00 23.53           C
ATOM   1633  CE1 HIS A 108      46.312  14.559  14.466  1.00 22.82           C
ATOM   1634  NE2 HIS A 108      45.906  14.450  15.715  1.00 22.80           N
ATOM   1635  H   HIS A 108      44.522  10.879  13.921  1.00 22.53           H
ATOM   1636  HA  HIS A 108      42.615  11.795  15.481  1.00 17.08           H
ATOM   1637  HB2 HIS A 108      42.408  13.514  13.906  1.00 22.47           H
ATOM   1638  HB3 HIS A 108      43.367  12.701  12.932  1.00 22.47           H
ATOM   1639  HD2 HIS A 108      44.162  13.630  16.485  1.00 28.21           H
ATOM   1640  HE1 HIS A 108      47.113  14.939  14.187  1.00 27.36           H
ATOM   1641  HE2 HIS A 108      46.337  14.726  16.405  1.00 27.33           H
ATOM   1642  N   LEU A 109      41.540  10.423  12.809  1.00 14.02           N
ATOM   1643  CA  LEU A 109      40.338   9.843  12.210  1.00 18.73           C
ATOM   1644  C   LEU A 109      39.712   8.811  13.127  1.00 14.08           C
ATOM   1645  O   LEU A 109      38.496   8.828  13.365  1.00 14.60           O
ATOM   1646  CB  LEU A 109      40.677   9.191  10.883  1.00 14.85           C
ATOM   1647  CG  LEU A 109      41.129  10.153   9.791  1.00 17.17           C
ATOM   1648  CD1 LEU A 109      41.434   9.391   8.516  1.00 16.34           C
ATOM   1649  CD2 LEU A 109      40.079  11.231   9.552  1.00 19.26           C
ATOM   1650  H   LEU A 109      42.266  10.296  12.367  1.00 16.80           H
ATOM   1651  HA  LEU A 109      39.681  10.540  12.060  1.00 22.45           H
ATOM   1652  HB2 LEU A 109      41.387   8.551  11.035  1.00 17.80           H
ATOM   1653  HB3 LEU A 109      39.888   8.729  10.559  1.00 17.80           H
ATOM   1654  HG  LEU A 109      41.945  10.589  10.082  1.00 20.58           H
ATOM   1655 HD11 LEU A 109      41.713  10.018   7.832  1.00 19.58           H
ATOM   1656 HD12 LEU A 109      42.145   8.756   8.694  1.00 19.58           H
ATOM   1657 HD13 LEU A 109      40.638   8.919   8.228  1.00 19.58           H
ATOM   1658 HD21 LEU A 109      40.368  11.802   8.825  1.00 23.09           H
ATOM   1659 HD22 LEU A 109      39.236  10.810   9.320  1.00 23.09           H
ATOM   1660 HD23 LEU A 109      39.980  11.759  10.358  1.00 23.09           H
ATOM   1661  N   ALA A 110      40.536   7.892  13.639  1.00 13.83           N
ATOM   1662  CA  ALA A 110      40.060   6.783  14.462  1.00 17.04           C
ATOM   1663  C   ALA A 110      39.428   7.244  15.770  1.00 19.27           C
ATOM   1664  O   ALA A 110      38.577   6.531  16.326  1.00 17.56           O
ATOM   1665  CB  ALA A 110      41.234   5.853  14.770  1.00 16.31           C
ATOM   1666  H   ALA A 110      41.386   7.885  13.519  1.00 16.57           H
ATOM   1667  HA  ALA A 110      39.393   6.286  13.963  1.00 20.42           H
ATOM   1668  HB1 ALA A 110      40.932   5.129  15.342  1.00 19.55           H
ATOM   1669  HB2 ALA A 110      41.582   5.496  13.938  1.00 19.55           H
ATOM   1670  HB3 ALA A 110      41.921   6.363  15.227  1.00 19.55           H
ATOM   1671  N   THR A 111      39.842   8.409  16.294  1.00 15.71           N
ATOM   1672  CA  THR A 111      39.438   8.861  17.633  1.00 12.48           C
ATOM   1673  C   THR A 111      38.580  10.135  17.628  1.00 16.22           C
ATOM   1674  O   THR A 111      38.351  10.725  18.694  1.00 15.87           O
ATOM   1675  CB  THR A 111      40.674   9.077  18.501  1.00 15.18           C
ATOM   1676  OG1 THR A 111      41.553  10.018  17.878  1.00 17.65           O
ATOM   1677  CG2 THR A 111      41.423   7.759  18.725  1.00 17.62           C
ATOM   1678  H   THR A 111      40.363   8.957  15.883  1.00 18.83           H
ATOM   1679  HA  THR A 111      38.920   8.152  18.043  1.00 14.95           H
ATOM   1680  HB  THR A 111      40.392   9.426  19.358  1.00 18.19           H
ATOM   1681  HG1 THR A 111      41.904   9.676  17.197  1.00 21.16           H
ATOM   1682 HG21 THR A 111      42.187   7.908  19.302  1.00 21.12           H
ATOM   1683 HG22 THR A 111      40.844   7.106  19.144  1.00 21.12           H
ATOM   1684 HG23 THR A 111      41.738   7.410  17.879  1.00 21.12           H
ATOM   1685  N   TYR A 112      38.078  10.552  16.465  1.00 13.97           N
ATOM   1686  CA  TYR A 112      37.149  11.669  16.301  1.00 14.42           C
ATOM   1687  C   TYR A 112      37.776  13.018  16.619  1.00 13.78           C
ATOM   1688  O   TYR A 112      37.054  13.956  16.984  1.00 13.79           O
ATOM   1689  CB  TYR A 112      35.897  11.513  17.166  1.00 13.85           C
ATOM   1690  CG  TYR A 112      35.362  10.113  17.277  1.00 14.52           C
ATOM   1691  CD1 TYR A 112      34.848   9.456  16.164  1.00 15.63           C
ATOM   1692  CD2 TYR A 112      35.350   9.449  18.484  1.00 16.18           C
ATOM   1693  CE1 TYR A 112      34.319   8.167  16.262  1.00 14.64           C
ATOM   1694  CE2 TYR A 112      34.822   8.160  18.588  1.00 17.44           C
ATOM   1695  CZ  TYR A 112      34.332   7.524  17.467  1.00 17.72           C
ATOM   1696  OH  TYR A 112      33.814   6.251  17.566  1.00 19.74           O
ATOM   1697  H   TYR A 112      38.275  10.181  15.717  1.00 16.74           H
ATOM   1698  HA  TYR A 112      36.864  11.696  15.372  1.00 17.27           H
ATOM   1699  HB2 TYR A 112      36.085  11.847  18.057  1.00 16.60           H
ATOM   1700  HB3 TYR A 112      35.195  12.050  16.764  1.00 16.60           H
ATOM   1701  HD1 TYR A 112      34.844   9.889  15.343  1.00 18.73           H
ATOM   1702  HD2 TYR A 112      35.684   9.869  19.245  1.00 19.39           H
ATOM   1703  HE1 TYR A 112      33.986   7.737  15.508  1.00 17.54           H
ATOM   1704  HE2 TYR A 112      34.825   7.722  19.406  1.00 20.90           H
ATOM   1705  HH  TYR A 112      33.029   6.285  17.860  1.00 23.67           H
ATOM   1706  N   THR A 113      39.098  13.125  16.489  1.00 13.04           N
ATOM   1707  CA  THR A 113      39.821  14.334  16.868  1.00 16.71           C
ATOM   1708  C   THR A 113      40.447  15.051  15.669  1.00 17.15           C
ATOM   1709  O   THR A 113      41.396  15.830  15.850  1.00 19.57           O
ATOM   1710  CB  THR A 113      40.901  13.997  17.902  1.00 17.43           C
ATOM   1711  OG1 THR A 113      41.742  12.953  17.403  1.00 18.82           O
ATOM   1712  CG2 THR A 113      40.307  13.562  19.213  1.00 20.15           C
ATOM   1713  H   THR A 113      39.606  12.499  16.189  1.00 15.62           H
ATOM   1714  HA  THR A 113      39.206  14.953  17.284  1.00 20.02           H
ATOM   1715  HB  THR A 113      41.440  14.784  18.067  1.00 20.90           H
ATOM   1716  HG1 THR A 113      41.758  12.311  17.942  1.00 22.55           H
ATOM   1717 HG21 THR A 113      41.018  13.383  19.852  1.00 24.15           H
ATOM   1718 HG22 THR A 113      39.744  14.269  19.570  1.00 24.15           H
ATOM   1719 HG23 THR A 113      39.775  12.760  19.092  1.00 24.15           H
ATOM   1720  N   ALA A 114      39.932  14.815  14.449  1.00 18.03           N
ATOM   1721  CA  ALA A 114      40.500  15.433  13.242  1.00 19.30           C
ATOM   1722  C   ALA A 114      40.249  16.929  13.171  1.00 16.42           C
ATOM   1723  O   ALA A 114      40.915  17.613  12.382  1.00 18.28           O
ATOM   1724  CB  ALA A 114      39.927  14.790  11.981  1.00 17.21           C
ATOM   1725  H   ALA A 114      39.250  14.313  14.292  1.00 21.62           H
ATOM   1726  HA  ALA A 114      41.459  15.304  13.231  1.00 23.14           H
ATOM   1727  HB1 ALA A 114      40.303  15.230  11.203  1.00 20.62           H
ATOM   1728  HB2 ALA A 114      40.154  13.845  11.973  1.00 20.62           H
ATOM   1729  HB3 ALA A 114      38.965  14.894  11.987  1.00 20.62           H
ATOM   1730  N   GLY A 115      39.325  17.445  13.986  1.00 15.05           N
ATOM   1731  CA  GLY A 115      38.972  18.847  13.952  1.00 18.74           C
ATOM   1732  C   GLY A 115      37.570  19.163  13.494  1.00 19.70           C
ATOM   1733  O   GLY A 115      37.349  20.225  12.891  1.00 23.85           O
ATOM   1734  H   GLY A 115      38.899  16.997  14.584  1.00 18.04           H
ATOM   1735  HA2 GLY A 115      39.077  19.207  14.845  1.00 22.46           H
ATOM   1736  HA3 GLY A 115      39.587  19.316  13.370  1.00 22.46           H
ATOM   1737  N   GLY A 116      36.597  18.288  13.770  1.00 17.07           N
ATOM   1738  CA  GLY A 116      35.224  18.578  13.448  1.00 20.00           C
ATOM   1739  C   GLY A 116      34.627  17.901  12.237  1.00 19.50           C
ATOM   1740  O   GLY A 116      33.711  18.466  11.626  1.00 18.21           O
ATOM   1741  H   GLY A 116      36.708  17.530  14.158  1.00 20.46           H
ATOM   1742  HA2 GLY A 116      34.675  18.342  14.213  1.00 23.97           H
ATOM   1743  HA3 GLY A 116      35.138  19.532  13.312  1.00 23.97           H
ATOM   1744  N   LEU A 117      35.080  16.697  11.884  1.00 16.46           N
ATOM   1745  CA  LEU A 117      34.379  15.916  10.887  1.00 15.48           C
ATOM   1746  C   LEU A 117      32.953  15.626  11.372  1.00 18.20           C
ATOM   1747  O   LEU A 117      32.745  15.367  12.559  1.00 20.81           O
ATOM   1748  CB  LEU A 117      35.133  14.607  10.595  1.00 19.20           C
ATOM   1749  CG  LEU A 117      36.403  14.696   9.729  1.00 14.23           C
ATOM   1750  CD1 LEU A 117      37.224  13.422   9.740  1.00 15.36           C
ATOM   1751  CD2 LEU A 117      36.002  15.060   8.298  1.00 17.84           C
ATOM   1752  H   LEU A 117      35.786  16.316  12.195  1.00 19.73           H
ATOM   1753  HA  LEU A 117      34.350  16.443  10.078  1.00 18.56           H
ATOM   1754  HB2 LEU A 117      35.394  14.221  11.446  1.00 23.01           H
ATOM   1755  HB3 LEU A 117      34.529  14.001  10.140  1.00 23.01           H
ATOM   1756  HG  LEU A 117      36.969  15.404  10.069  1.00 17.05           H
ATOM   1757 HD11 LEU A 117      38.014  13.538   9.187  1.00 18.40           H
ATOM   1758 HD12 LEU A 117      37.483  13.221  10.652  1.00 18.40           H
ATOM   1759 HD13 LEU A 117      36.682  12.702   9.381  1.00 18.40           H
ATOM   1760 HD21 LEU A 117      36.805  15.140   7.760  1.00 21.39           H
ATOM   1761 HD22 LEU A 117      35.429  14.361   7.945  1.00 21.39           H
ATOM   1762 HD23 LEU A 117      35.521  15.902   8.297  1.00 21.39           H
ATOM   1763  N   PRO A 118      31.963  15.686  10.483  1.00 17.52           N
ATOM   1764  CA  PRO A 118      30.538  15.626  10.873  1.00 26.20           C
ATOM   1765  C   PRO A 118      30.045  14.227  11.270  1.00 19.86           C
ATOM   1766  O   PRO A 118      30.615  13.227  10.819  1.00 21.29           O
ATOM   1767  CB  PRO A 118      29.840  16.092   9.590  1.00 22.33           C
ATOM   1768  CG  PRO A 118      30.766  15.692   8.491  1.00 26.13           C
ATOM   1769  CD  PRO A 118      32.145  15.936   9.044  1.00 20.91           C
ATOM   1770  HA  PRO A 118      30.357  16.265  11.581  1.00 31.41           H
ATOM   1771  HB2 PRO A 118      28.989  15.638   9.492  1.00 26.76           H
ATOM   1772  HB3 PRO A 118      29.732  17.054   9.609  1.00 26.76           H
ATOM   1773  HG2 PRO A 118      30.654  14.747   8.288  1.00 31.34           H
ATOM   1774  HG3 PRO A 118      30.616  16.234   7.700  1.00 31.34           H
ATOM   1775  HD2 PRO A 118      32.784  15.311   8.666  1.00 25.07           H
ATOM   1776  HD3 PRO A 118      32.421  16.853   8.886  1.00 25.07           H
ATOM   1777  N   LEU A 119      28.983  14.178  12.141  1.00 20.02           N
ATOM   1778  CA  LEU A 119      28.488  12.911  12.718  1.00 27.15           C
ATOM   1779  C   LEU A 119      28.303  11.861  11.600  1.00 25.20           C
ATOM   1780  O   LEU A 119      28.559  10.660  11.689  1.00 21.81           O
ATOM   1781  CB  LEU A 119      27.151  13.267  13.378  1.00 21.90           C
ATOM   1782  CG  LEU A 119      26.411  12.075  13.994  1.00 30.57           C
ATOM   1783  CD1 LEU A 119      27.304  11.338  14.995  1.00 30.32           C
ATOM   1784  CD2 LEU A 119      25.135  12.613  14.655  1.00 29.40           C
ATOM   1785  H   LEU A 119      28.585  15.040  12.518  1.00 24.00           H
ATOM   1786  HA  LEU A 119      29.230  12.511  13.470  1.00 32.56           H
ATOM   1787  HB2 LEU A 119      27.343  14.024  14.175  1.00 26.26           H
ATOM   1788  HB3 LEU A 119      26.481  13.780  12.649  1.00 26.26           H
ATOM   1789  HG  LEU A 119      26.126  11.364  13.178  1.00 36.66           H
ATOM   1790 HD11 LEU A 119      26.761  10.552  15.522  1.00 36.36           H
ATOM   1791 HD12 LEU A 119      28.158  10.871  14.486  1.00 36.36           H
ATOM   1792 HD13 LEU A 119      27.713  12.029  15.746  1.00 36.36           H
ATOM   1793 HD21 LEU A 119      24.529  11.814  15.091  1.00 35.25           H
ATOM   1794 HD22 LEU A 119      25.362  13.328  15.457  1.00 35.25           H
ATOM   1795 HD23 LEU A 119      24.502  13.151  13.935  1.00 35.25           H
ATOM   1796  N   GLN A 120      27.728  12.351  10.459  1.00 22.59           N
ATOM   1797  CA  GLN A 120      27.239  11.523   9.340  1.00 23.68           C
ATOM   1798  C   GLN A 120      27.822  11.979   8.013  1.00 28.83           C
ATOM   1799  O   GLN A 120      27.946  13.183   7.771  1.00 27.69           O
ATOM   1800  CB  GLN A 120      25.698  11.570   9.174  1.00 29.61           C
ATOM   1801  CG  GLN A 120      24.872  11.301  10.434  1.00 33.60           C
ATOM   1802  CD  GLN A 120      23.837  12.409  10.712  1.00 45.74           C
ATOM   1803  OE1 GLN A 120      24.101  13.601  10.490  1.00 46.81           O
ATOM   1804  NE2 GLN A 120      22.651  12.014  11.188  1.00 48.78           N
ATOM   1805  H   GLN A 120      27.619  13.189  10.313  1.00 27.09           H
ATOM   1806  HA  GLN A 120      27.502  10.599   9.479  1.00 28.39           H
ATOM   1807  HB2 GLN A 120      25.446  12.439   8.828  1.00 35.51           H
ATOM   1808  HB3 GLN A 120      25.457  10.886   8.527  1.00 35.51           H
ATOM   1809  HG2 GLN A 120      24.409  10.452  10.339  1.00 40.30           H
ATOM   1810  HG3 GLN A 120      25.477  11.259  11.187  1.00 40.30           H
ATOM   1811 HE21 GLN A 120      22.492  11.178  11.314  1.00 58.51           H
ATOM   1812 HE22 GLN A 120      22.042  12.598  11.353  1.00 58.51           H
ATOM   1813  N   VAL A 121      28.158  11.022   7.145  1.00 22.83           N
ATOM   1814  CA  VAL A 121      28.456  11.351   5.740  1.00 25.34           C
ATOM   1815  C   VAL A 121      27.157  11.748   5.043  1.00 28.15           C
ATOM   1816  O   VAL A 121      26.139  11.056   5.209  1.00 29.55           O
ATOM   1817  CB  VAL A 121      29.111  10.157   5.031  1.00 24.55           C
ATOM   1818  CG1 VAL A 121      29.477  10.525   3.622  1.00 28.52           C
ATOM   1819  CG2 VAL A 121      30.337   9.621   5.817  1.00 21.46           C
ATOM   1820  H   VAL A 121      28.226  10.185   7.333  1.00 27.37           H
ATOM   1821  HA  VAL A 121      29.077  12.094   5.715  1.00 30.39           H
ATOM   1822  HB  VAL A 121      28.465   9.437   4.970  1.00 29.43           H
ATOM   1823 HG11 VAL A 121      29.870   9.748   3.191  1.00 34.19           H
ATOM   1824 HG12 VAL A 121      28.685  10.800   3.136  1.00 34.19           H
ATOM   1825 HG13 VAL A 121      30.119  11.252   3.649  1.00 34.19           H
ATOM   1826 HG21 VAL A 121      30.702   8.858   5.343  1.00 25.72           H
ATOM   1827 HG22 VAL A 121      31.005  10.318   5.891  1.00 25.72           H
ATOM   1828 HG23 VAL A 121      30.048   9.347   6.701  1.00 25.72           H
ATOM   1829  N   PRO A 122      27.123  12.832   4.267  1.00 29.28           N
ATOM   1830  CA  PRO A 122      25.854  13.250   3.662  1.00 33.05           C
ATOM   1831  C   PRO A 122      25.199  12.127   2.864  1.00 30.43           C
ATOM   1832  O   PRO A 122      25.865  11.334   2.192  1.00 28.09           O
ATOM   1833  CB  PRO A 122      26.269  14.424   2.773  1.00 39.35           C
ATOM   1834  CG  PRO A 122      27.385  15.039   3.540  1.00 34.60           C
ATOM   1835  CD  PRO A 122      28.166  13.854   4.064  1.00 33.43           C
ATOM   1836  HA  PRO A 122      25.242  13.574   4.340  1.00 39.63           H
ATOM   1837  HB2 PRO A 122      26.589  14.096   1.917  1.00 47.20           H
ATOM   1838  HB3 PRO A 122      25.532  15.044   2.661  1.00 47.20           H
ATOM   1839  HG2 PRO A 122      27.933  15.592   2.960  1.00 41.50           H
ATOM   1840  HG3 PRO A 122      27.022  15.560   4.275  1.00 41.50           H
ATOM   1841  HD2 PRO A 122      28.808  13.555   3.401  1.00 40.10           H
ATOM   1842  HD3 PRO A 122      28.598  14.084   4.901  1.00 40.10           H
ATOM   1843  N   ASP A 123      23.874  12.034   2.992  1.00 35.87           N
ATOM   1844  CA  ASP A 123      23.125  11.038   2.242  1.00 37.52           C
ATOM   1845  C   ASP A 123      23.245  11.251   0.740  1.00 37.73           C
ATOM   1846  O   ASP A 123      23.046  10.297  -0.027  1.00 37.40           O
ATOM   1847  CB  ASP A 123      21.661  11.067   2.658  1.00 43.15           C
ATOM   1848  CG  ASP A 123      21.009   9.713   2.529  1.00 51.90           C
ATOM   1849  OD1 ASP A 123      21.432   8.786   3.260  1.00 55.34           O
ATOM   1850  OD2 ASP A 123      20.088   9.564   1.696  1.00 59.38           O1-
ATOM   1851  H   ASP A 123      23.395  12.530   3.510  1.00 43.02           H
ATOM   1852  HA  ASP A 123      23.476  10.160   2.454  1.00 45.00           H
ATOM   1853  HB2 ASP A 123      21.604  11.339   3.589  1.00 51.75           H
ATOM   1854  HB3 ASP A 123      21.183  11.701   2.100  1.00 51.75           H
ATOM   1855  N   GLU A 124      23.578  12.481   0.320  1.00 36.40           N
ATOM   1856  CA  GLU A 124      23.840  12.802  -1.083  1.00 39.26           C
ATOM   1857  C   GLU A 124      25.065  12.073  -1.630  1.00 38.19           C
ATOM   1858  O   GLU A 124      25.115  11.773  -2.830  1.00 34.16           O
ATOM   1859  CB  GLU A 124      24.035  14.321  -1.238  1.00 38.12           C
ATOM   1860  H   GLU A 124      23.666  13.158   0.845  1.00 43.65           H
ATOM   1861  HA  GLU A 124      23.072  12.540  -1.614  1.00 47.09           H
ATOM   1862  HB1 GLU A 124      23.249  14.782  -0.902  1.00 45.72           H
ATOM   1863  HB3 GLU A 124      24.171  14.535  -2.174  1.00 45.72           H
ATOM   1864  N   VAL A 125      26.074  11.808  -0.790  1.00 39.67           N
ATOM   1865  CA  VAL A 125      27.270  11.082  -1.230  1.00 34.86           C
ATOM   1866  C   VAL A 125      26.886   9.670  -1.654  1.00 40.77           C
ATOM   1867  O   VAL A 125      26.546   8.829  -0.811  1.00 37.74           O
ATOM   1868  CB  VAL A 125      28.340  11.014  -0.124  1.00 33.42           C
ATOM   1869  CG1 VAL A 125      29.487  10.129  -0.569  1.00 27.07           C
ATOM   1870  CG2 VAL A 125      28.835  12.377   0.244  1.00 31.37           C
ATOM   1871  H   VAL A 125      26.097  12.045   0.037  1.00 47.58           H
ATOM   1872  HA  VAL A 125      27.658  11.539  -1.992  1.00 41.81           H
ATOM   1873  HB  VAL A 125      27.950  10.621   0.671  1.00 40.07           H
ATOM   1874 HG11 VAL A 125      30.167  10.124   0.123  1.00 32.45           H
ATOM   1875 HG12 VAL A 125      29.169   9.227  -0.718  1.00 32.45           H
ATOM   1876 HG13 VAL A 125      29.852  10.489  -1.390  1.00 32.45           H
ATOM   1877 HG21 VAL A 125      29.510  12.287   0.934  1.00 37.62           H
ATOM   1878 HG22 VAL A 125      29.224  12.790  -0.542  1.00 37.62           H
ATOM   1879 HG23 VAL A 125      28.092  12.909   0.569  1.00 37.62           H
ATOM   1880  N   LYS A 126      26.986   9.373  -2.951  1.00 44.97           N
ATOM   1881  CA  LYS A 126      26.609   8.055  -3.444  1.00 43.73           C
ATOM   1882  C   LYS A 126      27.654   7.434  -4.364  1.00 45.05           C
ATOM   1883  O   LYS A 126      27.341   6.453  -5.047  1.00 50.23           O
ATOM   1884  CB  LYS A 126      25.256   8.135  -4.165  1.00 41.95           C
ATOM   1885  H   LYS A 126      27.263   9.915  -3.559  1.00 53.93           H
ATOM   1886  HA  LYS A 126      26.497   7.457  -2.690  1.00 52.45           H
ATOM   1887  HB1 LYS A 126      24.593   8.515  -3.566  1.00 50.32           H
ATOM   1888  HB3 LYS A 126      24.987   7.248  -4.445  1.00 50.32           H
ATOM   1889  N   SER A 127      28.880   7.960  -4.407  1.00 44.59           N
ATOM   1890  CA  SER A 127      29.911   7.400  -5.272  1.00 37.74           C
ATOM   1891  C   SER A 127      31.291   7.703  -4.705  1.00 39.94           C
ATOM   1892  O   SER A 127      31.443   8.409  -3.706  1.00 45.00           O
ATOM   1893  CB  SER A 127      29.804   7.942  -6.701  1.00 45.18           C
ATOM   1894  OG  SER A 127      30.227   9.296  -6.788  1.00 41.31           O
ATOM   1895  H   SER A 127      29.139   8.636  -3.943  1.00 53.48           H
ATOM   1896  HA  SER A 127      29.803   6.437  -5.307  1.00 45.26           H
ATOM   1897  HB2 SER A 127      30.376   7.408  -7.272  1.00 54.19           H
ATOM   1898  HB3 SER A 127      28.883   7.875  -6.996  1.00 54.19           H
ATOM   1899  HG  SER A 127      29.588   9.779  -7.043  1.00 49.54           H
ATOM   1900  N   SER A 128      32.309   7.178  -5.378  1.00 34.99           N
ATOM   1901  CA  SER A 128      33.683   7.424  -4.957  1.00 40.00           C
ATOM   1902  C   SER A 128      34.082   8.879  -5.174  1.00 40.85           C
ATOM   1903  O   SER A 128      34.749   9.480  -4.326  1.00 36.25           O
ATOM   1904  CB  SER A 128      34.626   6.509  -5.724  1.00 45.14           C
ATOM   1905  OG  SER A 128      34.152   5.184  -5.667  1.00 51.74           O
ATOM   1906  H   SER A 128      32.231   6.688  -6.080  1.00 41.96           H
ATOM   1907  HA  SER A 128      33.767   7.221  -4.013  1.00 47.98           H
ATOM   1908  HB2 SER A 128      34.654   6.793  -6.652  1.00 54.14           H
ATOM   1909  HB3 SER A 128      35.513   6.555  -5.334  1.00 54.14           H
ATOM   1910  HG  SER A 128      34.652   4.685  -6.122  1.00 62.06           H
ATOM   1911  N   SER A 129      33.729   9.457  -6.319  1.00 38.54           N
ATOM   1912  CA  SER A 129      34.117  10.841  -6.539  1.00 34.63           C
ATOM   1913  C   SER A 129      33.329  11.765  -5.622  1.00 34.27           C
ATOM   1914  O   SER A 129      33.848  12.810  -5.205  1.00 30.15           O
ATOM   1915  CB  SER A 129      33.923  11.219  -8.005  1.00 37.81           C
ATOM   1916  OG  SER A 129      32.558  11.121  -8.340  1.00 48.07           O
ATOM   1917  H   SER A 129      33.281   9.090  -6.953  1.00 46.22           H
ATOM   1918  HA  SER A 129      35.059  10.949  -6.328  1.00 41.53           H
ATOM   1919  HB2 SER A 129      34.220  12.133  -8.145  1.00 45.35           H
ATOM   1920  HB3 SER A 129      34.427  10.609  -8.566  1.00 45.35           H
ATOM   1921  HG  SER A 129      32.433  11.399  -9.122  1.00 57.66           H
ATOM   1922  N   ASP A 130      32.090  11.387  -5.278  1.00 32.34           N
ATOM   1923  CA  ASP A 130      31.311  12.162  -4.313  1.00 34.90           C
ATOM   1924  C   ASP A 130      31.998  12.189  -2.955  1.00 30.53           C
ATOM   1925  O   ASP A 130      31.978  13.211  -2.263  1.00 23.35           O
ATOM   1926  CB  ASP A 130      29.901  11.574  -4.153  1.00 40.41           C
ATOM   1927  CG  ASP A 130      29.039  11.704  -5.416  1.00 43.33           C
ATOM   1928  OD1 ASP A 130      29.552  12.165  -6.450  1.00 41.84           O
ATOM   1929  OD2 ASP A 130      27.839  11.331  -5.357  1.00 44.46           O1-
ATOM   1930  H   ASP A 130      31.688  10.690  -5.579  1.00 38.78           H
ATOM   1931  HA  ASP A 130      31.233  13.079  -4.619  1.00 41.85           H
ATOM   1932  HB2 ASP A 130      29.978  10.630  -3.942  1.00 48.46           H
ATOM   1933  HB3 ASP A 130      29.448  12.040  -3.432  1.00 48.46           H
ATOM   1934  N   LEU A 131      32.576  11.057  -2.544  1.00 28.45           N
ATOM   1935  CA  LEU A 131      33.195  10.962  -1.220  1.00 28.35           C
ATOM   1936  C   LEU A 131      34.485  11.761  -1.190  1.00 25.81           C
ATOM   1937  O   LEU A 131      34.761  12.480  -0.220  1.00 22.27           O
ATOM   1938  CB  LEU A 131      33.453   9.486  -0.865  1.00 29.86           C
ATOM   1939  CG  LEU A 131      33.723   9.045   0.593  1.00 31.72           C
ATOM   1940  CD1 LEU A 131      32.502   9.190   1.482  1.00 27.95           C
ATOM   1941  CD2 LEU A 131      34.234   7.593   0.659  1.00 33.33           C
ATOM   1942  H   LEU A 131      32.626  10.339  -3.013  1.00 34.11           H
ATOM   1943  HA  LEU A 131      32.598  11.333  -0.551  1.00 33.99           H
ATOM   1944  HB2 LEU A 131      32.690   8.970  -1.168  1.00 35.81           H
ATOM   1945  HB3 LEU A 131      34.235   9.214  -1.370  1.00 35.81           H
ATOM   1946  HG  LEU A 131      34.419   9.613   0.958  1.00 38.03           H
ATOM   1947 HD11 LEU A 131      32.728   8.903   2.380  1.00 33.51           H
ATOM   1948 HD12 LEU A 131      32.224  10.119   1.493  1.00 33.51           H
ATOM   1949 HD13 LEU A 131      31.795   8.633   1.124  1.00 33.51           H
ATOM   1950 HD21 LEU A 131      34.394   7.359   1.586  1.00 39.98           H
ATOM   1951 HD22 LEU A 131      33.564   7.004   0.280  1.00 39.98           H
ATOM   1952 HD23 LEU A 131      35.059   7.523   0.154  1.00 39.98           H
ATOM   1953  N   LEU A 132      35.272  11.670  -2.266  1.00 29.44           N
ATOM   1954  CA  LEU A 132      36.466  12.493  -2.375  1.00 27.71           C
ATOM   1955  C   LEU A 132      36.113  13.963  -2.232  1.00 19.27           C
ATOM   1956  O   LEU A 132      36.733  14.690  -1.452  1.00 20.33           O
ATOM   1957  CB  LEU A 132      37.172  12.234  -3.709  1.00 25.61           C
ATOM   1958  CG  LEU A 132      38.446  13.064  -3.920  1.00 29.80           C
ATOM   1959  CD1 LEU A 132      39.422  12.908  -2.775  1.00 26.83           C
ATOM   1960  CD2 LEU A 132      39.128  12.691  -5.225  1.00 32.86           C
ATOM   1961  H   LEU A 132      35.129  11.152  -2.937  1.00 35.30           H
ATOM   1962  HA  LEU A 132      37.072  12.258  -1.655  1.00 33.22           H
ATOM   1963  HB2 LEU A 132      37.424  11.297  -3.753  1.00 30.70           H
ATOM   1964  HB3 LEU A 132      36.552  12.432  -4.426  1.00 30.70           H
ATOM   1965  HG  LEU A 132      38.203  14.001  -3.972  1.00 35.73           H
ATOM   1966 HD11 LEU A 132      40.217  13.428  -2.967  1.00 32.17           H
ATOM   1967 HD12 LEU A 132      39.013  13.226  -1.956  1.00 32.17           H
ATOM   1968 HD13 LEU A 132      39.650  11.969  -2.694  1.00 32.17           H
ATOM   1969 HD21 LEU A 132      39.919  13.242  -5.336  1.00 39.41           H
ATOM   1970 HD22 LEU A 132      39.378  11.755  -5.192  1.00 39.41           H
ATOM   1971 HD23 LEU A 132      38.507  12.844  -5.954  1.00 39.41           H
ATOM   1972  N   ARG A 133      35.103  14.414  -2.978  1.00 25.16           N
ATOM   1973  CA  ARG A 133      34.719  15.818  -2.923  1.00 27.37           C
ATOM   1974  C   ARG A 133      34.335  16.223  -1.515  1.00 22.62           C
ATOM   1975  O   ARG A 133      34.743  17.287  -1.037  1.00 23.18           O
ATOM   1976  CB  ARG A 133      33.563  16.083  -3.893  1.00 33.38           C
ATOM   1977  CG  ARG A 133      33.895  17.111  -4.937  1.00 38.34           C
ATOM   1978  CD  ARG A 133      33.064  16.937  -6.196  1.00 39.92           C
ATOM   1979  NE  ARG A 133      31.702  16.556  -5.860  1.00 37.25           N
ATOM   1980  CZ  ARG A 133      31.074  15.480  -6.333  1.00 38.65           C
ATOM   1981  NH1 ARG A 133      31.668  14.667  -7.211  1.00 38.80           N
ATOM   1982  NH2 ARG A 133      29.830  15.225  -5.925  1.00 42.74           N1+
ATOM   1983  H   ARG A 133      34.636  13.934  -3.514  1.00 30.17           H
ATOM   1984  HA  ARG A 133      35.477  16.359  -3.185  1.00 32.82           H
ATOM   1985  HB2 ARG A 133      33.344  15.259  -4.354  1.00 40.03           H
ATOM   1986  HB3 ARG A 133      32.796  16.403  -3.394  1.00 40.03           H
ATOM   1987  HG2 ARG A 133      33.706  17.986  -4.565  1.00 45.98           H
ATOM   1988  HG3 ARG A 133      34.832  17.038  -5.183  1.00 45.98           H
ATOM   1989  HD2 ARG A 133      33.039  17.771  -6.691  1.00 47.88           H
ATOM   1990  HD3 ARG A 133      33.475  16.242  -6.731  1.00 47.88           H
ATOM   1991  HE  ARG A 133      31.287  17.041  -5.283  1.00 44.68           H
ATOM   1992 HH11 ARG A 133      32.469  14.817  -7.481  1.00 46.54           H
ATOM   1993 HH12 ARG A 133      31.242  13.981  -7.510  1.00 46.54           H
ATOM   1994 HH21 ARG A 133      29.447  15.754  -5.361  1.00 51.26           H
ATOM   1995 HH22 ARG A 133      29.404  14.542  -6.227  1.00 51.26           H
ATOM   1996  N   PHE A 134      33.557  15.380  -0.833  1.00 23.02           N
ATOM   1997  CA  PHE A 134      33.132  15.670   0.530  1.00 23.26           C
ATOM   1998  C   PHE A 134      34.327  15.920   1.459  1.00 20.92           C
ATOM   1999  O   PHE A 134      34.364  16.929   2.177  1.00 21.55           O
ATOM   2000  CB  PHE A 134      32.255  14.515   1.032  1.00 20.05           C
ATOM   2001  CG  PHE A 134      32.038  14.511   2.520  1.00 26.17           C
ATOM   2002  CD1 PHE A 134      31.277  15.478   3.106  1.00 23.88           C
ATOM   2003  CD2 PHE A 134      32.579  13.516   3.314  1.00 23.51           C
ATOM   2004  CE1 PHE A 134      31.069  15.495   4.465  1.00 28.87           C
ATOM   2005  CE2 PHE A 134      32.364  13.513   4.680  1.00 25.36           C
ATOM   2006  CZ  PHE A 134      31.611  14.504   5.251  1.00 30.18           C
ATOM   2007  H   PHE A 134      33.261  14.632  -1.136  1.00 27.60           H
ATOM   2008  HA  PHE A 134      32.592  16.475   0.513  1.00 27.88           H
ATOM   2009  HB2 PHE A 134      31.386  14.566   0.603  1.00 24.04           H
ATOM   2010  HB3 PHE A 134      32.691  13.683   0.796  1.00 24.04           H
ATOM   2011  HD1 PHE A 134      30.913  16.150   2.577  1.00 28.63           H
ATOM   2012  HD2 PHE A 134      33.092  12.841   2.927  1.00 28.19           H
ATOM   2013  HE1 PHE A 134      30.553  16.166   4.846  1.00 34.62           H
ATOM   2014  HE2 PHE A 134      32.734  12.846   5.212  1.00 30.41           H
ATOM   2015  HZ  PHE A 134      31.467  14.509   6.169  1.00 36.20           H
ATOM   2016  N   TYR A 135      35.321  15.024   1.455  1.00 21.06           N
ATOM   2017  CA  TYR A 135      36.455  15.206   2.347  1.00 17.96           C
ATOM   2018  C   TYR A 135      37.360  16.346   1.883  1.00 22.96           C
ATOM   2019  O   TYR A 135      37.903  17.082   2.716  1.00 19.93           O
ATOM   2020  CB  TYR A 135      37.251  13.907   2.491  1.00 19.42           C
ATOM   2021  CG  TYR A 135      36.542  12.893   3.367  1.00 17.93           C
ATOM   2022  CD1 TYR A 135      36.454  13.075   4.750  1.00 18.29           C
ATOM   2023  CD2 TYR A 135      35.959  11.764   2.820  1.00 20.69           C
ATOM   2024  CE1 TYR A 135      35.757  12.140   5.568  1.00 15.32           C
ATOM   2025  CE2 TYR A 135      35.274  10.805   3.636  1.00 19.25           C
ATOM   2026  CZ  TYR A 135      35.195  10.997   4.984  1.00 21.32           C
ATOM   2027  OH  TYR A 135      34.507  10.044   5.706  1.00 19.26           O
ATOM   2028  H   TYR A 135      35.364  14.325   0.957  1.00 25.24           H
ATOM   2029  HA  TYR A 135      36.121  15.438   3.226  1.00 21.53           H
ATOM   2030  HB2 TYR A 135      37.374  13.512   1.614  1.00 23.28           H
ATOM   2031  HB3 TYR A 135      38.112  14.107   2.893  1.00 23.28           H
ATOM   2032  HD1 TYR A 135      36.829  13.833   5.136  1.00 21.92           H
ATOM   2033  HD2 TYR A 135      36.011  11.627   1.902  1.00 24.80           H
ATOM   2034  HE1 TYR A 135      35.707  12.274   6.486  1.00 18.35           H
ATOM   2035  HE2 TYR A 135      34.884  10.050   3.259  1.00 23.07           H
ATOM   2036  HH  TYR A 135      34.701  10.117   6.518  1.00 23.09           H
ATOM   2037  N   GLN A 136      37.495  16.540   0.575  1.00 18.26           N
ATOM   2038  CA  GLN A 136      38.312  17.646   0.077  1.00 18.14           C
ATOM   2039  C   GLN A 136      37.741  18.992   0.507  1.00 23.26           C
ATOM   2040  O   GLN A 136      38.496  19.918   0.833  1.00 21.69           O
ATOM   2041  CB  GLN A 136      38.427  17.568  -1.444  1.00 19.41           C
ATOM   2042  CG  GLN A 136      39.444  16.576  -1.951  1.00 25.27           C
ATOM   2043  CD  GLN A 136      40.871  17.098  -1.811  1.00 23.85           C
ATOM   2044  OE1 GLN A 136      41.446  17.105  -0.718  1.00 27.04           O
ATOM   2045  NE2 GLN A 136      41.437  17.560  -2.922  1.00 33.26           N
ATOM   2046  H   GLN A 136      37.127  16.056  -0.036  1.00 21.89           H
ATOM   2047  HA  GLN A 136      39.209  17.564   0.437  1.00 21.74           H
ATOM   2048  HB2 GLN A 136      37.565  17.300  -1.807  1.00 23.27           H
ATOM   2049  HB3 GLN A 136      38.675  18.444  -1.776  1.00 23.27           H
ATOM   2050  HG2 GLN A 136      39.363  15.746  -1.455  1.00 30.30           H
ATOM   2051  HG3 GLN A 136      39.277  16.408  -2.892  1.00 30.30           H
ATOM   2052 HE21 GLN A 136      41.026  17.501  -3.675  1.00 39.88           H
ATOM   2053 HE22 GLN A 136      42.217  17.923  -2.884  1.00 39.88           H
ATOM   2054  N   ASN A 137      36.413  19.119   0.513  1.00 20.82           N
ATOM   2055  CA  ASN A 137      35.755  20.391   0.755  1.00 24.29           C
ATOM   2056  C   ASN A 137      35.413  20.626   2.224  1.00 28.14           C
ATOM   2057  O   ASN A 137      34.988  21.734   2.580  1.00 24.21           O
ATOM   2058  CB  ASN A 137      34.491  20.465  -0.108  1.00 21.71           C
ATOM   2059  CG  ASN A 137      34.818  20.609  -1.597  1.00 20.17           C
ATOM   2060  OD1 ASN A 137      35.878  21.108  -1.952  1.00 17.92           O
ATOM   2061  ND2 ASN A 137      33.920  20.157  -2.456  1.00 22.57           N
ATOM   2062  H   ASN A 137      35.867  18.474   0.368  1.00 24.96           H
ATOM   2063  HA  ASN A 137      36.353  21.102   0.473  1.00 29.12           H
ATOM   2064  HB2 ASN A 137      33.978  19.650   0.004  1.00 26.03           H
ATOM   2065  HB3 ASN A 137      33.971  21.233   0.172  1.00 26.03           H
ATOM   2066 HD21 ASN A 137      34.068  20.216  -3.301  1.00 27.06           H
ATOM   2067 HD22 ASN A 137      33.191  19.803  -2.169  1.00 27.06           H
ATOM   2068  N   TRP A 138      35.602  19.620   3.079  1.00 21.92           N
ATOM   2069  CA  TRP A 138      35.318  19.762   4.500  1.00 19.65           C
ATOM   2070  C   TRP A 138      36.252  20.796   5.122  1.00 21.75           C
ATOM   2071  O   TRP A 138      37.470  20.720   4.960  1.00 23.22           O
ATOM   2072  CB  TRP A 138      35.482  18.407   5.190  1.00 24.19           C
ATOM   2073  CG  TRP A 138      35.611  18.505   6.647  1.00 22.18           C
ATOM   2074  CD1 TRP A 138      34.623  18.791   7.539  1.00 19.52           C
ATOM   2075  CD2 TRP A 138      36.812  18.322   7.405  1.00 20.88           C
ATOM   2076  NE1 TRP A 138      35.145  18.791   8.830  1.00 20.63           N
ATOM   2077  CE2 TRP A 138      36.486  18.501   8.756  1.00 16.46           C
ATOM   2078  CE3 TRP A 138      38.134  17.999   7.066  1.00 16.80           C
ATOM   2079  CZ2 TRP A 138      37.426  18.395   9.759  1.00 16.92           C
ATOM   2080  CZ3 TRP A 138      39.059  17.882   8.065  1.00 21.97           C
ATOM   2081  CH2 TRP A 138      38.702  18.079   9.397  1.00 18.91           C
ATOM   2082  H   TRP A 138      35.904  18.845   2.856  1.00 26.28           H
ATOM   2083  HA  TRP A 138      34.405  20.059   4.629  1.00 23.55           H
ATOM   2084  HB2 TRP A 138      34.699  17.870   4.996  1.00 29.00           H
ATOM   2085  HB3 TRP A 138      36.283  17.973   4.854  1.00 29.00           H
ATOM   2086  HD1 TRP A 138      33.737  18.965   7.313  1.00 23.39           H
ATOM   2087  HE1 TRP A 138      34.705  18.954   9.552  1.00 24.73           H
ATOM   2088  HE3 TRP A 138      38.382  17.866   6.182  1.00 20.13           H
ATOM   2089  HZ2 TRP A 138      37.193  18.516  10.650  1.00 20.28           H
ATOM   2090  HZ3 TRP A 138      39.942  17.677   7.849  1.00 26.34           H
ATOM   2091  HH2 TRP A 138      39.353  17.996  10.058  1.00 22.67           H
ATOM   2092  N   GLN A 139      35.690  21.738   5.867  1.00 26.71           N
ATOM   2093  CA  GLN A 139      36.522  22.725   6.548  1.00 24.87           C
ATOM   2094  C   GLN A 139      36.522  22.481   8.047  1.00 23.05           C
ATOM   2095  O   GLN A 139      35.474  22.617   8.682  1.00 19.71           O
ATOM   2096  CB  GLN A 139      36.028  24.140   6.242  1.00 30.08           C
ATOM   2097  CG  GLN A 139      36.462  24.629   4.850  1.00 36.00           C
ATOM   2098  CD  GLN A 139      37.973  24.454   4.584  1.00 44.01           C
ATOM   2099  OE1 GLN A 139      38.830  24.914   5.355  1.00 44.67           O
ATOM   2100  NE2 GLN A 139      38.295  23.755   3.496  1.00 39.11           N
ATOM   2101  H   GLN A 139      34.844  21.827   5.995  1.00 32.03           H
ATOM   2102  HA  GLN A 139      37.425  22.638   6.228  1.00 29.82           H
ATOM   2103  HB2 GLN A 139      35.058  24.151   6.278  1.00 36.08           H
ATOM   2104  HB3 GLN A 139      36.390  24.755   6.899  1.00 36.08           H
ATOM   2105  HG2 GLN A 139      35.979  24.117   4.181  1.00 43.18           H
ATOM   2106  HG3 GLN A 139      36.244  25.570   4.760  1.00 43.18           H
ATOM   2107 HE21 GLN A 139      37.677  23.398   3.016  1.00 46.91           H
ATOM   2108 HE22 GLN A 139      39.121  23.658   3.278  1.00 46.91           H
ATOM   2109  N   PRO A 140      37.654  22.128   8.658  1.00 25.42           N
ATOM   2110  CA  PRO A 140      37.663  21.903  10.107  1.00 25.02           C
ATOM   2111  C   PRO A 140      37.389  23.183  10.878  1.00 28.69           C
ATOM   2112  O   PRO A 140      37.749  24.282  10.460  1.00 25.46           O
ATOM   2113  CB  PRO A 140      39.081  21.391  10.375  1.00 28.66           C
ATOM   2114  CG  PRO A 140      39.875  21.827   9.177  1.00 24.82           C
ATOM   2115  CD  PRO A 140      38.946  21.789   8.050  1.00 22.14           C
ATOM   2116  HA  PRO A 140      37.015  21.224  10.359  1.00 30.00           H
ATOM   2117  HB2 PRO A 140      39.427  21.801  11.185  1.00 34.37           H
ATOM   2118  HB3 PRO A 140      39.079  20.428  10.452  1.00 34.37           H
ATOM   2119  HG2 PRO A 140      40.188  22.735   9.319  1.00 29.76           H
ATOM   2120  HG3 PRO A 140      40.617  21.221   9.025  1.00 29.76           H
ATOM   2121  HD2 PRO A 140      39.199  22.446   7.385  1.00 26.54           H
ATOM   2122  HD3 PRO A 140      38.915  20.894   7.680  1.00 26.54           H
ATOM   2123  N   ALA A 141      36.757  23.015  12.029  1.00 27.60           N
ATOM   2124  CA  ALA A 141      36.564  24.105  12.966  1.00 25.45           C
ATOM   2125  C   ALA A 141      37.741  24.267  13.904  1.00 29.48           C
ATOM   2126  O   ALA A 141      37.992  25.371  14.391  1.00 33.51           O
ATOM   2127  CB  ALA A 141      35.298  23.845  13.775  1.00 26.84           C
ATOM   2128  H   ALA A 141      36.429  22.264  12.293  1.00 33.09           H
ATOM   2129  HA  ALA A 141      36.452  24.935  12.479  1.00 30.52           H
ATOM   2130  HB1 ALA A 141      35.164  24.594  14.373  1.00 32.18           H
ATOM   2131  HB2 ALA A 141      34.553  23.756  13.159  1.00 32.18           H
ATOM   2132  HB3 ALA A 141      35.407  23.022  14.278  1.00 32.18           H
ATOM   2133  N   TRP A 142      38.457  23.187  14.183  1.00 26.64           N
ATOM   2134  CA  TRP A 142      39.508  23.189  15.176  1.00 26.99           C
ATOM   2135  C   TRP A 142      40.766  22.549  14.604  1.00 24.59           C
ATOM   2136  O   TRP A 142      40.706  21.744  13.682  1.00 19.05           O
ATOM   2137  CB  TRP A 142      39.062  22.433  16.433  1.00 24.13           C
ATOM   2138  CG  TRP A 142      37.640  22.722  16.807  1.00 27.57           C
ATOM   2139  CD1 TRP A 142      37.114  23.932  17.158  1.00 32.16           C
ATOM   2140  CD2 TRP A 142      36.555  21.784  16.869  1.00 26.75           C
ATOM   2141  NE1 TRP A 142      35.759  23.809  17.419  1.00 30.25           N
ATOM   2142  CE2 TRP A 142      35.396  22.503  17.255  1.00 28.03           C
ATOM   2143  CE3 TRP A 142      36.445  20.416  16.619  1.00 22.66           C
ATOM   2144  CZ2 TRP A 142      34.153  21.896  17.403  1.00 26.82           C
ATOM   2145  CZ3 TRP A 142      35.206  19.811  16.768  1.00 26.56           C
ATOM   2146  CH2 TRP A 142      34.077  20.555  17.148  1.00 27.05           C
ATOM   2147  H   TRP A 142      38.336  22.422  13.812  1.00 31.94           H
ATOM   2148  HA  TRP A 142      39.720  24.102  15.425  1.00 32.36           H
ATOM   2149  HB2 TRP A 142      39.153  21.479  16.274  1.00 28.93           H
ATOM   2150  HB3 TRP A 142      39.630  22.695  17.174  1.00 28.93           H
ATOM   2151  HD1 TRP A 142      37.597  24.725  17.203  1.00 38.57           H
ATOM   2152  HE1 TRP A 142      35.231  24.444  17.661  1.00 36.28           H
ATOM   2153  HE3 TRP A 142      37.186  19.919  16.358  1.00 27.17           H
ATOM   2154  HZ2 TRP A 142      33.405  22.384  17.657  1.00 32.16           H
ATOM   2155  HZ3 TRP A 142      35.124  18.897  16.607  1.00 31.85           H
ATOM   2156  HH2 TRP A 142      33.259  20.121  17.249  1.00 32.43           H
ATOM   2157  N   ALA A 143      41.911  22.894  15.190  1.00 22.68           N
ATOM   2158  CA  ALA A 143      43.141  22.212  14.822  1.00 26.84           C
ATOM   2159  C   ALA A 143      43.029  20.740  15.203  1.00 23.38           C
ATOM   2160  O   ALA A 143      42.258  20.376  16.095  1.00 20.73           O
ATOM   2161  CB  ALA A 143      44.351  22.823  15.520  1.00 21.99           C
ATOM   2162  H   ALA A 143      41.999  23.497  15.796  1.00 27.19           H
ATOM   2163  HA  ALA A 143      43.264  22.279  13.862  1.00 32.19           H
ATOM   2164  HB1 ALA A 143      45.157  22.381  15.215  1.00 26.37           H
ATOM   2165  HB2 ALA A 143      44.394  23.763  15.296  1.00 26.37           H
ATOM   2166  HB3 ALA A 143      44.254  22.707  16.479  1.00 26.37           H
ATOM   2167  N   PRO A 144      43.795  19.876  14.556  1.00 23.38           N
ATOM   2168  CA  PRO A 144      43.695  18.459  14.880  1.00 24.61           C
ATOM   2169  C   PRO A 144      44.244  18.177  16.275  1.00 26.13           C
ATOM   2170  O   PRO A 144      45.166  18.833  16.770  1.00 20.24           O
ATOM   2171  CB  PRO A 144      44.527  17.778  13.784  1.00 23.68           C
ATOM   2172  CG  PRO A 144      45.421  18.798  13.279  1.00 26.28           C
ATOM   2173  CD  PRO A 144      44.717  20.119  13.431  1.00 24.00           C
ATOM   2174  HA  PRO A 144      42.773  18.168  14.818  1.00 29.51           H
ATOM   2175  HB2 PRO A 144      45.025  17.040  14.168  1.00 28.39           H
ATOM   2176  HB3 PRO A 144      43.945  17.470  13.072  1.00 28.39           H
ATOM   2177  HG2 PRO A 144      46.223  18.791  13.827  1.00 31.52           H
ATOM   2178  HG3 PRO A 144      45.636  18.619  12.350  1.00 31.52           H
ATOM   2179  HD2 PRO A 144      45.351  20.822  13.637  1.00 28.77           H
ATOM   2180  HD3 PRO A 144      44.210  20.321  12.628  1.00 28.77           H
ATOM   2181  N   GLY A 145      43.661  17.180  16.911  1.00 17.95           N
ATOM   2182  CA  GLY A 145      44.092  16.788  18.228  1.00 19.60           C
ATOM   2183  C   GLY A 145      43.711  17.737  19.341  1.00 19.66           C
ATOM   2184  O   GLY A 145      44.347  17.739  20.374  1.00 21.92           O
ATOM   2185  H   GLY A 145      43.012  16.714  16.594  1.00 21.51           H
ATOM   2186  HA2 GLY A 145      43.692  15.928  18.424  1.00 23.50           H
ATOM   2187  HA3 GLY A 145      45.056  16.682  18.232  1.00 23.50           H
ATOM   2188  N   THR A 146      42.670  18.528  19.170  1.00 23.87           N
ATOM   2189  CA  THR A 146      42.257  19.444  20.210  1.00 23.73           C
ATOM   2190  C   THR A 146      40.839  19.224  20.713  1.00 22.94           C
ATOM   2191  O   THR A 146      40.594  19.436  21.904  1.00 19.02           O
ATOM   2192  CB  THR A 146      42.395  20.897  19.731  1.00 25.87           C
ATOM   2193  OG1 THR A 146      41.493  21.156  18.652  1.00 24.19           O
ATOM   2194  CG2 THR A 146      43.810  21.174  19.261  1.00 26.04           C
ATOM   2195  H   THR A 146      42.191  18.561  18.457  1.00 28.62           H
ATOM   2196  HA  THR A 146      42.842  19.331  20.971  1.00 28.46           H
ATOM   2197  HB  THR A 146      42.188  21.499  20.464  1.00 31.02           H
ATOM   2198  HG1 THR A 146      41.726  20.711  17.979  1.00 29.00           H
ATOM   2199 HG21 THR A 146      43.872  22.093  18.957  1.00 31.22           H
ATOM   2200 HG22 THR A 146      44.439  21.037  19.987  1.00 31.22           H
ATOM   2201 HG23 THR A 146      44.039  20.584  18.526  1.00 31.22           H
ATOM   2202  N   GLN A 147      39.899  18.817  19.857  1.00 20.81           N
ATOM   2203  CA  GLN A 147      38.542  18.499  20.309  1.00 18.16           C
ATOM   2204  C   GLN A 147      38.031  17.194  19.705  1.00 20.56           C
ATOM   2205  O   GLN A 147      38.351  16.853  18.564  1.00 16.44           O
ATOM   2206  CB  GLN A 147      37.549  19.614  19.967  1.00 27.22           C
ATOM   2207  CG  GLN A 147      37.868  20.908  20.666  1.00 27.28           C
ATOM   2208  CD  GLN A 147      36.674  21.782  20.788  1.00 33.46           C
ATOM   2209  OE1 GLN A 147      35.657  21.366  21.331  1.00 34.23           O
ATOM   2210  NE2 GLN A 147      36.781  23.021  20.288  1.00 33.67           N
ATOM   2211  H   GLN A 147      40.024  18.722  19.012  1.00 24.94           H
ATOM   2212  HA  GLN A 147      38.549  18.400  21.275  1.00 21.77           H
ATOM   2213  HB2 GLN A 147      37.593  19.775  19.012  1.00 32.64           H
ATOM   2214  HB3 GLN A 147      36.655  19.336  20.218  1.00 32.64           H
ATOM   2215  HG2 GLN A 147      38.187  20.715  21.561  1.00 32.71           H
ATOM   2216  HG3 GLN A 147      38.549  21.386  20.168  1.00 32.71           H
ATOM   2217 HE21 GLN A 147      37.516  23.275  19.919  1.00 40.38           H
ATOM   2218 HE22 GLN A 147      36.116  23.564  20.338  1.00 40.38           H
ATOM   2219  N   ARG A 148      37.231  16.474  20.508  1.00 16.77           N
ATOM   2220  CA  ARG A 148      36.564  15.243  20.107  1.00 18.37           C
ATOM   2221  C   ARG A 148      35.123  15.558  19.733  1.00 20.70           C
ATOM   2222  O   ARG A 148      34.397  16.211  20.501  1.00 17.63           O
ATOM   2223  CB  ARG A 148      36.584  14.223  21.239  1.00 18.71           C
ATOM   2224  CG  ARG A 148      35.896  12.884  20.947  1.00 17.32           C
ATOM   2225  CD  ARG A 148      35.786  12.078  22.226  1.00 17.54           C
ATOM   2226  NE  ARG A 148      35.158  10.768  22.071  1.00 17.72           N
ATOM   2227  CZ  ARG A 148      33.859  10.529  22.111  1.00 21.76           C
ATOM   2228  NH1 ARG A 148      32.989  11.516  22.330  1.00 25.04           N
ATOM   2229  NH2 ARG A 148      33.430   9.281  21.936  1.00 22.70           N1+
ATOM   2230  H   ARG A 148      37.053  16.690  21.321  1.00 20.10           H
ATOM   2231  HA  ARG A 148      37.017  14.862  19.338  1.00 22.01           H
ATOM   2232  HB2 ARG A 148      37.507  14.032  21.459  1.00 22.43           H
ATOM   2233  HB3 ARG A 148      36.145  14.621  22.008  1.00 22.43           H
ATOM   2234  HG2 ARG A 148      34.998  13.037  20.614  1.00 20.76           H
ATOM   2235  HG3 ARG A 148      36.414  12.381  20.303  1.00 20.76           H
ATOM   2236  HD2 ARG A 148      36.681  11.931  22.571  1.00 21.02           H
ATOM   2237  HD3 ARG A 148      35.265  12.585  22.868  1.00 21.02           H
ATOM   2238  HE  ARG A 148      35.679  10.087  22.028  1.00 21.24           H
ATOM   2239 HH11 ARG A 148      33.267  12.320  22.443  1.00 30.02           H
ATOM   2240 HH12 ARG A 148      32.147  11.349  22.361  1.00 30.02           H
ATOM   2241 HH21 ARG A 148      33.999   8.653  21.795  1.00 27.22           H
ATOM   2242 HH22 ARG A 148      32.590   9.100  21.966  1.00 27.22           H
ATOM   2243  N   LEU A 149      34.730  15.108  18.548  1.00 15.59           N
ATOM   2244  CA  LEU A 149      33.358  15.203  18.064  1.00 21.21           C
ATOM   2245  C   LEU A 149      33.052  13.868  17.393  1.00 19.77           C
ATOM   2246  O   LEU A 149      33.528  13.613  16.282  1.00 14.55           O
ATOM   2247  CB  LEU A 149      33.179  16.351  17.085  1.00 19.99           C
ATOM   2248  CG  LEU A 149      31.754  16.563  16.601  1.00 17.32           C
ATOM   2249  CD1 LEU A 149      30.902  17.096  17.739  1.00 23.11           C
ATOM   2250  CD2 LEU A 149      31.760  17.545  15.440  1.00 21.69           C
ATOM   2251  H   LEU A 149      35.255  14.722  17.984  1.00 18.68           H
ATOM   2252  HA  LEU A 149      32.755  15.325  18.815  1.00 25.42           H
ATOM   2253  HB2 LEU A 149      33.474  17.172  17.508  1.00 23.97           H
ATOM   2254  HB3 LEU A 149      33.727  16.164  16.303  1.00 23.97           H
ATOM   2255  HG  LEU A 149      31.374  15.724  16.303  1.00 20.76           H
ATOM   2256 HD11 LEU A 149      30.008  17.274  17.409  1.00 27.71           H
ATOM   2257 HD12 LEU A 149      30.876  16.434  18.447  1.00 27.71           H
ATOM   2258 HD13 LEU A 149      31.298  17.917  18.073  1.00 27.71           H
ATOM   2259 HD21 LEU A 149      30.848  17.708  15.160  1.00 26.01           H
ATOM   2260 HD22 LEU A 149      32.169  18.375  15.736  1.00 26.01           H
ATOM   2261 HD23 LEU A 149      32.270  17.170  14.707  1.00 26.01           H
ATOM   2262  N   TYR A 150      32.258  13.042  18.075  1.00 19.20           N
ATOM   2263  CA  TYR A 150      31.831  11.745  17.553  1.00 19.95           C
ATOM   2264  C   TYR A 150      31.380  11.870  16.100  1.00 18.30           C
ATOM   2265  O   TYR A 150      30.629  12.785  15.747  1.00 17.70           O
ATOM   2266  CB  TYR A 150      30.691  11.235  18.436  1.00 24.10           C
ATOM   2267  CG  TYR A 150      30.304   9.785  18.286  1.00 20.05           C
ATOM   2268  CD1 TYR A 150      29.153   9.406  17.596  1.00 27.77           C
ATOM   2269  CD2 TYR A 150      31.049   8.803  18.890  1.00 21.49           C
ATOM   2270  CE1 TYR A 150      28.783   8.063  17.509  1.00 24.08           C
ATOM   2271  CE2 TYR A 150      30.696   7.480  18.808  1.00 25.76           C
ATOM   2272  CZ  TYR A 150      29.563   7.117  18.117  1.00 24.79           C
ATOM   2273  OH  TYR A 150      29.228   5.788  18.054  1.00 30.77           O
ATOM   2274  H   TYR A 150      31.952  13.212  18.861  1.00 23.01           H
ATOM   2275  HA  TYR A 150      32.567  11.113  17.604  1.00 23.91           H
ATOM   2276  HB2 TYR A 150      30.954  11.367  19.361  1.00 28.89           H
ATOM   2277  HB3 TYR A 150      29.899  11.762  18.252  1.00 28.89           H
ATOM   2278  HD1 TYR A 150      28.626  10.052  17.185  1.00 33.30           H
ATOM   2279  HD2 TYR A 150      31.809   9.044  19.368  1.00 25.77           H
ATOM   2280  HE1 TYR A 150      28.022   7.812  17.038  1.00 28.86           H
ATOM   2281  HE2 TYR A 150      31.218   6.830  19.223  1.00 30.89           H
ATOM   2282  HH  TYR A 150      28.575   5.691  17.537  1.00 36.90           H
ATOM   2283  N   ALA A 151      31.858  10.962  15.240  1.00 17.89           N
ATOM   2284  CA  ALA A 151      31.550  11.069  13.806  1.00 18.29           C
ATOM   2285  C   ALA A 151      31.769   9.751  13.049  1.00 14.05           C
ATOM   2286  O   ALA A 151      32.888   9.225  13.073  1.00 14.00           O
ATOM   2287  CB  ALA A 151      32.410  12.200  13.238  1.00 20.35           C
ATOM   2288  H   ALA A 151      32.359  10.296  15.455  1.00 21.44           H
ATOM   2289  HA  ALA A 151      30.629  11.293  13.693  1.00 21.93           H
ATOM   2290  HB1 ALA A 151      32.214  12.289  12.292  1.00 24.40           H
ATOM   2291  HB2 ALA A 151      32.186  13.021  13.699  1.00 24.40           H
ATOM   2292  HB3 ALA A 151      33.348  11.996  13.375  1.00 24.40           H
ATOM   2293  N   ASN A 152      30.721   9.248  12.328  1.00 15.61           N
ATOM   2294  CA  ASN A 152      30.888   8.123  11.378  1.00 19.38           C
ATOM   2295  C   ASN A 152      31.913   8.381  10.243  1.00 15.99           C
ATOM   2296  O   ASN A 152      32.546   7.511   9.675  1.00 19.75           O
ATOM   2297  CB  ASN A 152      29.546   7.932  10.659  1.00 16.72           C
ATOM   2298  CG  ASN A 152      28.525   7.399  11.631  1.00 18.02           C
ATOM   2299  OD1 ASN A 152      28.864   6.892  12.711  1.00 19.79           O
ATOM   2300  ND2 ASN A 152      27.230   7.475  11.226  1.00 18.87           N
ATOM   2301  H   ASN A 152      29.798   9.734  12.332  1.00 18.70           H
ATOM   2302  HA  ASN A 152      31.211   7.206  11.937  1.00 23.23           H
ATOM   2303  HB2 ASN A 152      29.191   8.900  10.215  1.00 20.04           H
ATOM   2304  HB3 ASN A 152      29.662   7.237   9.799  1.00 20.04           H
ATOM   2305 HD21 ASN A 152      26.454   7.129  11.789  1.00 22.62           H
ATOM   2306 HD22 ASN A 152      26.962   7.888  10.329  1.00 22.62           H
ATOM   2307  N   SER A 153      31.944   9.684   9.829  1.00 18.51           N
ATOM   2308  CA  SER A 153      32.800  10.196   8.746  1.00 15.53           C
ATOM   2309  C   SER A 153      34.263  10.211   9.156  1.00 14.72           C
ATOM   2310  O   SER A 153      35.149  10.189   8.293  1.00 18.51           O
ATOM   2311  CB  SER A 153      32.343  11.598   8.303  1.00 19.92           C
ATOM   2312  OG  SER A 153      32.833  12.651   9.118  1.00 17.53           O
ATOM   2313  H   SER A 153      31.460  10.299  10.178  1.00 22.19           H
ATOM   2314  HA  SER A 153      32.726   9.613   7.977  1.00 18.61           H
ATOM   2315  HB2 SER A 153      32.684  11.747   7.407  1.00 23.87           H
ATOM   2316  HB3 SER A 153      31.374  11.633   8.282  1.00 23.87           H
ATOM   2317  HG  SER A 153      32.193  13.139   9.352  1.00 21.01           H
ATOM   2318  N   SER A 154      34.524  10.197  10.457  1.00 12.05           N
ATOM   2319  CA  SER A 154      35.877  10.152  10.996  1.00 13.83           C
ATOM   2320  C   SER A 154      36.348   8.698  11.088  1.00 16.74           C
ATOM   2321  O   SER A 154      37.243   8.286  10.344  1.00 19.24           O
ATOM   2322  CB  SER A 154      35.928  10.874  12.346  1.00 14.80           C
ATOM   2323  OG  SER A 154      37.275  11.117  12.742  1.00 18.61           O
ATOM   2324  H   SER A 154      33.917  10.192  11.063  1.00 14.44           H
ATOM   2325  HA  SER A 154      36.467  10.619  10.385  1.00 16.57           H
ATOM   2326  HB2 SER A 154      35.481  11.732  12.256  1.00 17.74           H
ATOM   2327  HB3 SER A 154      35.483  10.334  13.019  1.00 17.74           H
ATOM   2328  HG  SER A 154      37.700  10.394  12.812  1.00 22.31           H
ATOM   2329  N   ILE A 155      35.741   7.905  11.980  1.00 14.60           N
ATOM   2330  CA  ILE A 155      36.174   6.521  12.105  1.00 16.29           C
ATOM   2331  C   ILE A 155      35.813   5.711  10.866  1.00 15.64           C
ATOM   2332  O   ILE A 155      36.471   4.716  10.584  1.00 15.31           O
ATOM   2333  CB  ILE A 155      35.625   5.861  13.381  1.00 17.35           C
ATOM   2334  CG1 ILE A 155      36.343   4.513  13.617  1.00 18.23           C
ATOM   2335  CG2 ILE A 155      34.094   5.730  13.283  1.00 18.10           C
ATOM   2336  CD1 ILE A 155      35.940   3.808  14.872  1.00 24.17           C
ATOM   2337  H   ILE A 155      35.101   8.137  12.507  1.00 17.50           H
ATOM   2338  HA  ILE A 155      37.141   6.515  12.175  1.00 19.52           H
ATOM   2339  HB  ILE A 155      35.837   6.442  14.129  1.00 20.79           H
ATOM   2340 HG12 ILE A 155      36.139   3.917  12.880  1.00 21.85           H
ATOM   2341 HG13 ILE A 155      37.300   4.662  13.663  1.00 21.85           H
ATOM   2342 HG21 ILE A 155      33.760   5.371  14.118  1.00 21.69           H
ATOM   2343 HG22 ILE A 155      33.719   6.614  13.147  1.00 21.69           H
ATOM   2344 HG23 ILE A 155      33.853   5.149  12.547  1.00 21.69           H
ATOM   2345 HD11 ILE A 155      36.432   2.975  14.941  1.00 28.98           H
ATOM   2346 HD12 ILE A 155      36.132   4.372  15.639  1.00 28.98           H
ATOM   2347 HD13 ILE A 155      34.994   3.632  14.811  1.00 28.98           H
ATOM   2348  N   GLY A 156      34.784   6.112  10.100  1.00 13.47           N
ATOM   2349  CA  GLY A 156      34.481   5.400   8.858  1.00 16.90           C
ATOM   2350  C   GLY A 156      35.598   5.509   7.836  1.00 20.36           C
ATOM   2351  O   GLY A 156      35.960   4.525   7.190  1.00 17.07           O
ATOM   2352  H   GLY A 156      34.260   6.768  10.280  1.00 16.14           H
ATOM   2353  HA2 GLY A 156      34.338   4.461   9.043  1.00 20.25           H
ATOM   2354  HA3 GLY A 156      33.671   5.751   8.459  1.00 20.25           H
ATOM   2355  N   LEU A 157      36.177   6.704   7.696  1.00 21.40           N
ATOM   2356  CA  LEU A 157      37.312   6.859   6.790  1.00 16.76           C
ATOM   2357  C   LEU A 157      38.526   6.088   7.288  1.00 16.15           C
ATOM   2358  O   LEU A 157      39.224   5.459   6.497  1.00 16.42           O
ATOM   2359  CB  LEU A 157      37.642   8.327   6.630  1.00 16.18           C
ATOM   2360  CG  LEU A 157      38.830   8.656   5.702  1.00 13.42           C
ATOM   2361  CD1 LEU A 157      38.672   8.008   4.304  1.00 21.34           C
ATOM   2362  CD2 LEU A 157      39.022  10.143   5.571  1.00 17.20           C
ATOM   2363  H   LEU A 157      35.939   7.422   8.108  1.00 25.65           H
ATOM   2364  HA  LEU A 157      37.070   6.500   5.923  1.00 20.09           H
ATOM   2365  HB2 LEU A 157      36.851   8.762   6.276  1.00 19.38           H
ATOM   2366  HB3 LEU A 157      37.846   8.688   7.506  1.00 19.38           H
ATOM   2367  HG  LEU A 157      39.634   8.298   6.102  1.00 16.08           H
ATOM   2368 HD11 LEU A 157      39.427   8.271   3.753  1.00 25.58           H
ATOM   2369 HD12 LEU A 157      38.651   7.040   4.390  1.00 25.58           H
ATOM   2370 HD13 LEU A 157      37.847   8.329   3.907  1.00 25.58           H
ATOM   2371 HD21 LEU A 157      39.788  10.315   4.999  1.00 20.62           H
ATOM   2372 HD22 LEU A 157      38.220  10.532   5.188  1.00 20.62           H
ATOM   2373 HD23 LEU A 157      39.179  10.520   6.452  1.00 20.62           H
ATOM   2374  N   PHE A 158      38.791   6.136   8.599  1.00 14.50           N
ATOM   2375  CA  PHE A 158      39.875   5.349   9.185  1.00 17.56           C
ATOM   2376  C   PHE A 158      39.777   3.900   8.771  1.00 14.54           C
ATOM   2377  O   PHE A 158      40.775   3.290   8.383  1.00 15.47           O
ATOM   2378  CB  PHE A 158      39.848   5.430  10.707  1.00 12.64           C
ATOM   2379  CG  PHE A 158      40.779   4.441  11.383  1.00 13.90           C
ATOM   2380  CD1 PHE A 158      42.161   4.608  11.332  1.00 13.56           C
ATOM   2381  CD2 PHE A 158      40.278   3.341  12.050  1.00 16.21           C
ATOM   2382  CE1 PHE A 158      43.018   3.687  11.956  1.00 15.28           C
ATOM   2383  CE2 PHE A 158      41.130   2.424  12.671  1.00 17.84           C
ATOM   2384  CZ  PHE A 158      42.508   2.603  12.615  1.00 14.27           C
ATOM   2385  H   PHE A 158      38.357   6.612   9.168  1.00 17.37           H
ATOM   2386  HA  PHE A 158      40.731   5.691   8.883  1.00 21.04           H
ATOM   2387  HB2 PHE A 158      40.102   6.326  10.976  1.00 15.14           H
ATOM   2388  HB3 PHE A 158      38.950   5.248  11.017  1.00 15.14           H
ATOM   2389  HD1 PHE A 158      42.516   5.340  10.881  1.00 16.24           H
ATOM   2390  HD2 PHE A 158      39.359   3.212  12.091  1.00 19.42           H
ATOM   2391  HE1 PHE A 158      43.940   3.806  11.919  1.00 18.30           H
ATOM   2392  HE2 PHE A 158      40.775   1.692  13.118  1.00 21.38           H
ATOM   2393  HZ  PHE A 158      43.077   1.996  13.026  1.00 17.10           H
ATOM   2394  N   GLY A 159      38.585   3.313   8.921  1.00 13.97           N
ATOM   2395  CA  GLY A 159      38.416   1.914   8.581  1.00 14.09           C
ATOM   2396  C   GLY A 159      38.692   1.652   7.116  1.00 15.98           C
ATOM   2397  O   GLY A 159      39.345   0.672   6.758  1.00 16.59           O
ATOM   2398  H   GLY A 159      37.877   3.699   9.213  1.00 16.74           H
ATOM   2399  HA2 GLY A 159      39.020   1.372   9.111  1.00 16.88           H
ATOM   2400  HA3 GLY A 159      37.506   1.647   8.784  1.00 16.88           H
ATOM   2401  N   ALA A 160      38.204   2.530   6.251  1.00 17.96           N
ATOM   2402  CA  ALA A 160      38.413   2.343   4.818  1.00 21.13           C
ATOM   2403  C   ALA A 160      39.894   2.446   4.455  1.00 16.33           C
ATOM   2404  O   ALA A 160      40.384   1.703   3.603  1.00 17.82           O
ATOM   2405  CB  ALA A 160      37.590   3.378   4.047  1.00 19.29           C
ATOM   2406  H   ALA A 160      37.755   3.233   6.464  1.00 21.52           H
ATOM   2407  HA  ALA A 160      38.102   1.457   4.569  1.00 25.33           H
ATOM   2408  HB1 ALA A 160      37.736   3.248   3.097  1.00 23.12           H
ATOM   2409  HB2 ALA A 160      36.653   3.260   4.259  1.00 23.12           H
ATOM   2410  HB3 ALA A 160      37.875   4.267   4.306  1.00 23.12           H
ATOM   2411  N   LEU A 161      40.631   3.346   5.101  1.00 16.56           N
ATOM   2412  CA  LEU A 161      42.038   3.507   4.741  1.00 18.88           C
ATOM   2413  C   LEU A 161      42.905   2.449   5.394  1.00 18.97           C
ATOM   2414  O   LEU A 161      43.899   2.009   4.798  1.00 16.72           O
ATOM   2415  CB  LEU A 161      42.553   4.882   5.149  1.00 15.69           C
ATOM   2416  CG  LEU A 161      41.819   6.092   4.563  1.00 14.13           C
ATOM   2417  CD1 LEU A 161      42.463   7.372   5.056  1.00 21.94           C
ATOM   2418  CD2 LEU A 161      41.813   6.028   3.039  1.00 18.83           C
ATOM   2419  H   LEU A 161      40.352   3.852   5.737  1.00 19.84           H
ATOM   2420  HA  LEU A 161      42.134   3.426   3.780  1.00 22.63           H
ATOM   2421  HB2 LEU A 161      42.534   4.954   6.113  1.00 18.80           H
ATOM   2422  HB3 LEU A 161      43.472   4.938   4.844  1.00 18.80           H
ATOM   2423  HG  LEU A 161      40.899   6.084   4.871  1.00 16.93           H
ATOM   2424 HD11 LEU A 161      41.971   8.131   4.702  1.00 26.30           H
ATOM   2425 HD12 LEU A 161      42.432   7.384   6.027  1.00 26.30           H
ATOM   2426 HD13 LEU A 161      43.383   7.397   4.749  1.00 26.30           H
ATOM   2427 HD21 LEU A 161      41.347   6.807   2.696  1.00 22.57           H
ATOM   2428 HD22 LEU A 161      42.733   6.027   2.723  1.00 22.57           H
ATOM   2429 HD23 LEU A 161      41.366   5.222   2.745  1.00 22.57           H
ATOM   2430  N   ALA A 162      42.534   2.023   6.601  1.00 15.84           N
ATOM   2431  CA  ALA A 162      43.336   1.038   7.331  1.00 18.39           C
ATOM   2432  C   ALA A 162      43.512  -0.254   6.546  1.00 15.88           C
ATOM   2433  O   ALA A 162      44.544  -0.927   6.668  1.00 19.44           O
ATOM   2434  CB  ALA A 162      42.682   0.753   8.689  1.00 14.12           C
ATOM   2435  H   ALA A 162      41.827   2.288   7.010  1.00 18.99           H
ATOM   2436  HA  ALA A 162      44.220   1.402   7.498  1.00 22.04           H
ATOM   2437  HB1 ALA A 162      43.201   0.076   9.150  1.00 16.92           H
ATOM   2438  HB2 ALA A 162      42.657   1.565   9.219  1.00 16.92           H
ATOM   2439  HB3 ALA A 162      41.784   0.430   8.532  1.00 16.92           H
ATOM   2440  N   VAL A 163      42.526  -0.626   5.730  1.00 19.04           N
ATOM   2441  CA  VAL A 163      42.629  -1.880   4.981  1.00 17.35           C
ATOM   2442  C   VAL A 163      43.270  -1.715   3.601  1.00 21.68           C
ATOM   2443  O   VAL A 163      43.486  -2.714   2.909  1.00 19.26           O
ATOM   2444  CB  VAL A 163      41.254  -2.555   4.806  1.00 15.06           C
ATOM   2445  CG1 VAL A 163      40.703  -3.037   6.135  1.00 17.51           C
ATOM   2446  CG2 VAL A 163      40.256  -1.635   4.093  1.00 19.39           C
ATOM   2447  H   VAL A 163      41.811  -0.172   5.589  1.00 22.82           H
ATOM   2448  HA  VAL A 163      43.190  -2.484   5.487  1.00 20.79           H
ATOM   2449  HB  VAL A 163      41.375  -3.339   4.251  1.00 18.04           H
ATOM   2450 HG11 VAL A 163      39.842  -3.460   5.987  1.00 20.99           H
ATOM   2451 HG12 VAL A 163      41.320  -3.682   6.513  1.00 20.99           H
ATOM   2452 HG13 VAL A 163      40.608  -2.276   6.733  1.00 20.99           H
ATOM   2453 HG21 VAL A 163      39.421  -2.116   3.979  1.00 23.24           H
ATOM   2454 HG22 VAL A 163      40.102  -0.839   4.627  1.00 23.24           H
ATOM   2455 HG23 VAL A 163      40.614  -1.396   3.224  1.00 23.24           H
ATOM   2456  N   LYS A 164      43.606  -0.502   3.186  1.00 21.84           N
ATOM   2457  CA  LYS A 164      44.109  -0.323   1.822  1.00 22.57           C
ATOM   2458  C   LYS A 164      45.410  -1.080   1.554  1.00 24.67           C
ATOM   2459  O   LYS A 164      45.499  -1.754   0.510  1.00 27.34           O
ATOM   2460  CB  LYS A 164      44.245   1.176   1.514  1.00 26.42           C
ATOM   2461  CG  LYS A 164      42.965   1.804   0.919  1.00 26.68           C
ATOM   2462  CD  LYS A 164      43.319   3.136   0.300  1.00 39.55           C
ATOM   2463  CE  LYS A 164      42.211   3.706  -0.559  1.00 48.10           C
ATOM   2464  NZ  LYS A 164      42.626   5.056  -1.116  1.00 48.11           N1+
ATOM   2465  H   LYS A 164      43.551   0.217   3.659  1.00 26.18           H
ATOM   2466  HA  LYS A 164      43.446  -0.676   1.209  1.00 27.06           H
ATOM   2467  HB2 LYS A 164      44.457   1.657   2.327  1.00 31.68           H
ATOM   2468  HB3 LYS A 164      44.959   1.297   0.870  1.00 31.68           H
ATOM   2469  HG2 LYS A 164      42.607   1.236   0.218  1.00 31.99           H
ATOM   2470  HG3 LYS A 164      42.302   1.940   1.611  1.00 31.99           H
ATOM   2471  HD2 LYS A 164      43.516   3.770   1.008  1.00 47.43           H
ATOM   2472  HD3 LYS A 164      44.100   3.025  -0.266  1.00 47.43           H
ATOM   2473  HE2 LYS A 164      42.033   3.103  -1.299  1.00 57.69           H
ATOM   2474  HE3 LYS A 164      41.413   3.821  -0.017  1.00 57.69           H
ATOM   2475  HZ1 LYS A 164      41.960   5.641  -1.027  1.00 57.70           H
ATOM   2476  HZ2 LYS A 164      43.337   5.361  -0.676  1.00 57.70           H
ATOM   2477  HZ3 LYS A 164      42.834   4.980  -1.979  1.00 57.70           H
ATOM   2478  N   PRO A 165      46.440  -1.025   2.412  1.00 18.84           N
ATOM   2479  CA  PRO A 165      47.644  -1.844   2.158  1.00 24.50           C
ATOM   2480  C   PRO A 165      47.363  -3.331   1.972  1.00 30.78           C
ATOM   2481  O   PRO A 165      48.038  -3.973   1.163  1.00 27.67           O
ATOM   2482  CB  PRO A 165      48.507  -1.588   3.396  1.00 27.92           C
ATOM   2483  CG  PRO A 165      48.021  -0.236   3.908  1.00 27.37           C
ATOM   2484  CD  PRO A 165      46.574  -0.201   3.624  1.00 22.26           C
ATOM   2485  HA  PRO A 165      48.113  -1.512   1.380  1.00 29.38           H
ATOM   2486  HB2 PRO A 165      48.344  -2.285   4.050  1.00 33.48           H
ATOM   2487  HB3 PRO A 165      49.441  -1.556   3.149  1.00 33.48           H
ATOM   2488  HG2 PRO A 165      48.187  -0.159   4.862  1.00 32.82           H
ATOM   2489  HG3 PRO A 165      48.466   0.476   3.421  1.00 32.82           H
ATOM   2490  HD2 PRO A 165      46.085  -0.609   4.356  1.00 26.69           H
ATOM   2491  HD3 PRO A 165      46.270   0.705   3.454  1.00 26.69           H
ATOM   2492  N   SER A 166      46.409  -3.913   2.705  1.00 24.91           N
ATOM   2493  CA  SER A 166      46.100  -5.315   2.487  1.00 23.19           C
ATOM   2494  C   SER A 166      45.607  -5.578   1.070  1.00 24.21           C
ATOM   2495  O   SER A 166      45.707  -6.709   0.597  1.00 27.76           O
ATOM   2496  CB  SER A 166      45.050  -5.792   3.488  1.00 25.00           C
ATOM   2497  OG  SER A 166      43.767  -5.385   3.088  1.00 19.97           O
ATOM   2498  H   SER A 166      45.936  -3.531   3.313  1.00 29.86           H
ATOM   2499  HA  SER A 166      46.902  -5.844   2.623  1.00 27.80           H
ATOM   2500  HB2 SER A 166      45.073  -6.760   3.527  1.00 29.97           H
ATOM   2501  HB3 SER A 166      45.244  -5.417   4.360  1.00 29.97           H
ATOM   2502  HG  SER A 166      43.715  -4.549   3.109  1.00 23.93           H
ATOM   2503  N   GLY A 167      45.042  -4.583   0.395  1.00 26.74           N
ATOM   2504  CA  GLY A 167      44.375  -4.843  -0.870  1.00 28.85           C
ATOM   2505  C   GLY A 167      43.018  -5.500  -0.738  1.00 32.54           C
ATOM   2506  O   GLY A 167      42.330  -5.693  -1.755  1.00 23.98           O
ATOM   2507  H   GLY A 167      45.036  -3.758   0.639  1.00 32.06           H
ATOM   2508  HA2 GLY A 167      44.264  -4.011  -1.358  1.00 34.60           H
ATOM   2509  HA3 GLY A 167      44.932  -5.429  -1.406  1.00 34.60           H
ATOM   2510  N   LEU A 168      42.610  -5.857   0.479  1.00 23.61           N
ATOM   2511  CA  LEU A 168      41.300  -6.448   0.682  1.00 24.28           C
ATOM   2512  C   LEU A 168      40.244  -5.366   0.795  1.00 24.29           C
ATOM   2513  O   LEU A 168      40.506  -4.271   1.287  1.00 22.11           O
ATOM   2514  CB  LEU A 168      41.293  -7.291   1.959  1.00 21.68           C
ATOM   2515  CG  LEU A 168      42.291  -8.428   2.002  1.00 22.30           C
ATOM   2516  CD1 LEU A 168      42.447  -9.012   3.443  1.00 25.04           C
ATOM   2517  CD2 LEU A 168      41.917  -9.487   0.981  1.00 25.02           C
ATOM   2518  H   LEU A 168      43.075  -5.765   1.198  1.00 28.31           H
ATOM   2519  HA  LEU A 168      41.069  -7.017  -0.070  1.00 29.11           H
ATOM   2520  HB2 LEU A 168      41.499  -6.702   2.703  1.00 25.99           H
ATOM   2521  HB3 LEU A 168      40.411  -7.676   2.077  1.00 25.99           H
ATOM   2522  HG  LEU A 168      43.154  -8.075   1.736  1.00 26.73           H
ATOM   2523 HD11 LEU A 168      43.109  -9.720   3.426  1.00 30.03           H
ATOM   2524 HD12 LEU A 168      42.736  -8.311   4.047  1.00 30.03           H
ATOM   2525 HD13 LEU A 168      41.593  -9.369   3.729  1.00 30.03           H
ATOM   2526 HD21 LEU A 168      42.574 -10.200   1.015  1.00 30.00           H
ATOM   2527 HD22 LEU A 168      41.035  -9.830   1.189  1.00 30.00           H
ATOM   2528 HD23 LEU A 168      41.918  -9.088   0.096  1.00 30.00           H
ATOM   2529  N   SER A 169      39.025  -5.695   0.379  1.00 23.18           N
ATOM   2530  CA  SER A 169      37.899  -4.850   0.719  1.00 24.64           C
ATOM   2531  C   SER A 169      37.715  -4.827   2.240  1.00 20.97           C
ATOM   2532  O   SER A 169      38.142  -5.745   2.954  1.00 19.31           O
ATOM   2533  CB  SER A 169      36.631  -5.379   0.067  1.00 25.59           C
ATOM   2534  OG  SER A 169      36.206  -6.576   0.710  1.00 23.08           O
ATOM   2535  H   SER A 169      38.825  -6.396  -0.078  1.00 27.79           H
ATOM   2536  HA  SER A 169      38.057  -3.946   0.400  1.00 29.54           H
ATOM   2537  HB2 SER A 169      35.930  -4.709   0.119  1.00 30.69           H
ATOM   2538  HB3 SER A 169      36.835  -5.587  -0.858  1.00 30.69           H
ATOM   2539  HG  SER A 169      35.508  -6.872   0.347  1.00 27.68           H
ATOM   2540  N   PHE A 170      37.029  -3.792   2.734  1.00 19.86           N
ATOM   2541  CA  PHE A 170      36.799  -3.697   4.181  1.00 21.89           C
ATOM   2542  C   PHE A 170      36.095  -4.949   4.710  1.00 15.77           C
ATOM   2543  O   PHE A 170      36.486  -5.515   5.739  1.00 18.66           O
ATOM   2544  CB  PHE A 170      35.988  -2.439   4.517  1.00 21.22           C
ATOM   2545  CG  PHE A 170      35.802  -2.242   5.991  1.00 16.61           C
ATOM   2546  CD1 PHE A 170      36.804  -1.678   6.758  1.00 17.53           C
ATOM   2547  CD2 PHE A 170      34.649  -2.693   6.626  1.00 18.46           C
ATOM   2548  CE1 PHE A 170      36.650  -1.537   8.131  1.00 15.20           C
ATOM   2549  CE2 PHE A 170      34.498  -2.542   7.979  1.00 18.85           C
ATOM   2550  CZ  PHE A 170      35.509  -1.967   8.736  1.00 17.72           C
ATOM   2551  H   PHE A 170      36.687  -3.159   2.268  1.00 23.81           H
ATOM   2552  HA  PHE A 170      37.654  -3.625   4.634  1.00 26.24           H
ATOM   2553  HB2 PHE A 170      36.452  -1.660   4.164  1.00 25.43           H
ATOM   2554  HB3 PHE A 170      35.109  -2.516   4.118  1.00 25.43           H
ATOM   2555  HD1 PHE A 170      37.588  -1.389   6.353  1.00 21.01           H
ATOM   2556  HD2 PHE A 170      33.968  -3.085   6.127  1.00 22.12           H
ATOM   2557  HE1 PHE A 170      37.323  -1.146   8.637  1.00 18.22           H
ATOM   2558  HE2 PHE A 170      33.720  -2.837   8.394  1.00 22.59           H
ATOM   2559  HZ  PHE A 170      35.405  -1.863   9.653  1.00 21.24           H
ATOM   2560  N   GLU A 171      35.050  -5.400   4.008  1.00 22.84           N
ATOM   2561  CA  GLU A 171      34.288  -6.572   4.429  1.00 20.60           C
ATOM   2562  C   GLU A 171      35.155  -7.838   4.409  1.00 22.29           C
ATOM   2563  O   GLU A 171      35.118  -8.644   5.346  1.00 19.18           O
ATOM   2564  CB  GLU A 171      33.056  -6.738   3.514  1.00 24.57           C
ATOM   2565  CG  GLU A 171      32.199  -7.971   3.840  1.00 28.04           C
ATOM   2566  CD  GLU A 171      30.923  -8.111   2.975  1.00 38.37           C
ATOM   2567  OE1 GLU A 171      30.888  -7.561   1.859  1.00 39.34           O
ATOM   2568  OE2 GLU A 171      29.949  -8.761   3.431  1.00 37.60           O1-
ATOM   2569  H   GLU A 171      34.763  -5.040   3.282  1.00 27.38           H
ATOM   2570  HA  GLU A 171      33.976  -6.438   5.337  1.00 24.69           H
ATOM   2571  HB2 GLU A 171      32.497  -5.950   3.596  1.00 29.46           H
ATOM   2572  HB3 GLU A 171      33.363  -6.826   2.597  1.00 29.46           H
ATOM   2573  HG2 GLU A 171      32.737  -8.771   3.711  1.00 33.63           H
ATOM   2574  HG3 GLU A 171      31.920  -7.911   4.766  1.00 33.63           H
ATOM   2575  N   GLN A 172      35.913  -8.048   3.326  1.00 18.03           N
ATOM   2576  CA  GLN A 172      36.805  -9.213   3.219  1.00 20.56           C
ATOM   2577  C   GLN A 172      37.837  -9.224   4.331  1.00 20.94           C
ATOM   2578  O   GLN A 172      38.129 -10.270   4.927  1.00 19.03           O
ATOM   2579  CB  GLN A 172      37.526  -9.201   1.863  1.00 29.02           C
ATOM   2580  CG  GLN A 172      36.957 -10.116   0.806  1.00 41.27           C
ATOM   2581  CD  GLN A 172      37.164 -11.586   1.153  1.00 43.75           C
ATOM   2582  OE1 GLN A 172      36.223 -12.284   1.514  1.00 43.44           O
ATOM   2583  NE2 GLN A 172      38.403 -12.052   1.054  1.00 43.23           N
ATOM   2584  H   GLN A 172      35.927  -7.534   2.638  1.00 21.61           H
ATOM   2585  HA  GLN A 172      36.286 -10.030   3.285  1.00 24.65           H
ATOM   2586  HB2 GLN A 172      37.519  -8.300   1.510  1.00 34.80           H
ATOM   2587  HB3 GLN A 172      38.445  -9.482   2.003  1.00 34.80           H
ATOM   2588  HG2 GLN A 172      36.006  -9.948   0.711  1.00 49.50           H
ATOM   2589  HG3 GLN A 172      37.407  -9.947  -0.038  1.00 49.50           H
ATOM   2590 HE21 GLN A 172      39.043 -11.534   0.811  1.00 51.85           H
ATOM   2591 HE22 GLN A 172      38.561 -12.878   1.237  1.00 51.85           H
ATOM   2592  N   ALA A 173      38.440  -8.071   4.594  1.00 18.99           N
ATOM   2593  CA  ALA A 173      39.410  -7.970   5.663  1.00 16.29           C
ATOM   2594  C   ALA A 173      38.776  -8.292   7.011  1.00 16.20           C
ATOM   2595  O   ALA A 173      39.342  -9.047   7.801  1.00 15.61           O
ATOM   2596  CB  ALA A 173      40.018  -6.563   5.659  1.00 17.70           C
ATOM   2597  H   ALA A 173      38.303  -7.336   4.170  1.00 22.77           H
ATOM   2598  HA  ALA A 173      40.122  -8.607   5.509  1.00 19.53           H
ATOM   2599  HB1 ALA A 173      40.661  -6.500   6.384  1.00 21.21           H
ATOM   2600  HB2 ALA A 173      40.463  -6.415   4.810  1.00 21.21           H
ATOM   2601  HB3 ALA A 173      39.312  -5.909   5.774  1.00 21.21           H
ATOM   2602  N   MET A 174      37.613  -7.692   7.307  1.00 16.14           N
ATOM   2603  CA  MET A 174      36.942  -7.952   8.583  1.00 17.11           C
ATOM   2604  C   MET A 174      36.641  -9.449   8.735  1.00 17.66           C
ATOM   2605  O   MET A 174      36.913 -10.068   9.778  1.00 15.81           O
ATOM   2606  CB  MET A 174      35.650  -7.125   8.673  1.00 16.07           C
ATOM   2607  CG  MET A 174      34.940  -7.203  10.024  1.00 17.48           C
ATOM   2608  SD  MET A 174      35.908  -6.437  11.333  1.00 17.18           S
ATOM   2609  CE  MET A 174      35.558  -4.714  10.977  1.00 13.82           C
ATOM   2610  H   MET A 174      37.198  -7.145   6.788  1.00 19.34           H
ATOM   2611  HA  MET A 174      37.528  -7.669   9.304  1.00 20.51           H
ATOM   2612  HB2 MET A 174      35.858  -6.191   8.509  1.00 19.25           H
ATOM   2613  HB3 MET A 174      35.025  -7.443   8.003  1.00 19.25           H
ATOM   2614  HG2 MET A 174      34.091  -6.733   9.974  1.00 20.95           H
ATOM   2615  HG3 MET A 174      34.799  -8.134  10.250  1.00 20.95           H
ATOM   2616  HE1 MET A 174      36.041  -4.150  11.603  1.00 16.56           H
ATOM   2617  HE2 MET A 174      35.837  -4.517  10.071  1.00 16.56           H
ATOM   2618  HE3 MET A 174      34.602  -4.571  11.073  1.00 16.56           H
ATOM   2619  N   GLN A 175      36.120 -10.055   7.671  1.00 18.74           N
ATOM   2620  CA  GLN A 175      35.766 -11.468   7.703  1.00 18.07           C
ATOM   2621  C   GLN A 175      36.993 -12.336   7.936  1.00 19.58           C
ATOM   2622  O   GLN A 175      36.991 -13.219   8.806  1.00 20.53           O
ATOM   2623  CB  GLN A 175      35.073 -11.858   6.396  1.00 22.35           C
ATOM   2624  CG  GLN A 175      33.611 -12.234   6.610  1.00 41.62           C
ATOM   2625  CD  GLN A 175      33.489 -13.506   7.468  1.00 35.73           C
ATOM   2626  OE1 GLN A 175      34.271 -14.445   7.326  1.00 49.86           O
ATOM   2627  NE2 GLN A 175      32.569 -13.503   8.390  1.00 47.80           N
ATOM   2628  H   GLN A 175      35.969  -9.664   6.922  1.00 22.46           H
ATOM   2629  HA  GLN A 175      35.146 -11.620   8.430  1.00 21.66           H
ATOM   2630  HB2 GLN A 175      35.109 -11.120   5.769  1.00 26.80           H
ATOM   2631  HB3 GLN A 175      35.521 -12.634   6.029  1.00 26.80           H
ATOM   2632  HG2 GLN A 175      33.162 -11.508   7.077  1.00 49.92           H
ATOM   2633  HG3 GLN A 175      33.185 -12.382   5.749  1.00 49.92           H
ATOM   2634 HE21 GLN A 175      31.973 -12.883   8.413  1.00 57.34           H
ATOM   2635 HE22 GLN A 175      32.587 -14.115   8.995  1.00 57.34           H
ATOM   2636  N   THR A 176      38.059 -12.102   7.166  1.00 20.18           N
ATOM   2637  CA  THR A 176      39.201 -13.003   7.215  1.00 17.77           C
ATOM   2638  C   THR A 176      40.064 -12.758   8.435  1.00 18.55           C
ATOM   2639  O   THR A 176      40.648 -13.699   8.971  1.00 16.37           O
ATOM   2640  CB  THR A 176      40.043 -12.881   5.930  1.00 19.45           C
ATOM   2641  OG1 THR A 176      40.496 -11.544   5.764  1.00 37.27           O
ATOM   2642  CG2 THR A 176      39.216 -13.209   4.765  1.00 17.11           C
ATOM   2643  H   THR A 176      38.140 -11.443   6.621  1.00 24.19           H
ATOM   2644  HA  THR A 176      38.869 -13.912   7.271  1.00 21.30           H
ATOM   2645  HB  THR A 176      40.802 -13.483   5.966  1.00 23.31           H
ATOM   2646  HG1 THR A 176      39.838 -11.047   5.597  1.00 44.70           H
ATOM   2647 HG21 THR A 176      39.734 -13.124   3.952  1.00 20.51           H
ATOM   2648 HG22 THR A 176      38.903 -14.125   4.840  1.00 20.51           H
ATOM   2649 HG23 THR A 176      38.448 -12.621   4.720  1.00 20.51           H
ATOM   2650  N   ARG A 177      40.129 -11.522   8.920  1.00 19.95           N
ATOM   2651  CA  ARG A 177      41.075 -11.179   9.974  1.00 13.77           C
ATOM   2652  C   ARG A 177      40.467 -11.002  11.351  1.00 14.48           C
ATOM   2653  O   ARG A 177      41.217 -11.017  12.337  1.00 17.25           O
ATOM   2654  CB  ARG A 177      41.795  -9.879   9.630  1.00 19.66           C
ATOM   2655  CG  ARG A 177      42.538  -9.920   8.311  1.00 19.96           C
ATOM   2656  CD  ARG A 177      43.266  -8.628   8.094  1.00 17.71           C
ATOM   2657  NE  ARG A 177      44.301  -8.792   7.066  1.00 22.44           N
ATOM   2658  CZ  ARG A 177      45.164  -7.846   6.716  1.00 23.40           C
ATOM   2659  NH1 ARG A 177      45.118  -6.654   7.290  1.00 20.11           N
ATOM   2660  NH2 ARG A 177      46.099  -8.087   5.808  1.00 19.74           N1+
ATOM   2661  H   ARG A 177      39.638 -10.869   8.650  1.00 23.91           H
ATOM   2662  HA  ARG A 177      41.736 -11.882  10.038  1.00 16.50           H
ATOM   2663  HB2 ARG A 177      41.130  -9.174   9.577  1.00 23.57           H
ATOM   2664  HB3 ARG A 177      42.432  -9.674  10.333  1.00 23.57           H
ATOM   2665  HG2 ARG A 177      43.190 -10.638   8.324  1.00 23.93           H
ATOM   2666  HG3 ARG A 177      41.910 -10.046   7.584  1.00 23.93           H
ATOM   2667  HD2 ARG A 177      42.638  -7.946   7.811  1.00 21.23           H
ATOM   2668  HD3 ARG A 177      43.700  -8.363   8.919  1.00 21.23           H
ATOM   2669  HE  ARG A 177      44.300  -9.521   6.611  1.00 26.90           H
ATOM   2670 HH11 ARG A 177      44.528  -6.484   7.889  1.00 24.10           H
ATOM   2671 HH12 ARG A 177      45.681  -6.048   7.052  1.00 24.10           H
ATOM   2672 HH21 ARG A 177      46.140  -8.854   5.420  1.00 23.66           H
ATOM   2673 HH22 ARG A 177      46.641  -7.459   5.581  1.00 23.66           H
ATOM   2674  N   VAL A 178      39.153 -10.813  11.449  1.00 15.84           N
ATOM   2675  CA  VAL A 178      38.504 -10.704  12.750  1.00 19.29           C
ATOM   2676  C   VAL A 178      37.417 -11.775  12.937  1.00 19.83           C
ATOM   2677  O   VAL A 178      37.496 -12.570  13.881  1.00 19.38           O
ATOM   2678  CB  VAL A 178      37.946  -9.280  12.941  1.00 19.31           C
ATOM   2679  CG1 VAL A 178      37.220  -9.166  14.263  1.00 17.31           C
ATOM   2680  CG2 VAL A 178      39.088  -8.252  12.895  1.00 17.48           C
ATOM   2681  H   VAL A 178      38.620 -10.740  10.778  1.00 18.98           H
ATOM   2682  HA  VAL A 178      39.167 -10.851  13.440  1.00 23.12           H
ATOM   2683  HB  VAL A 178      37.327  -9.080  12.222  1.00 23.15           H
ATOM   2684 HG11 VAL A 178      36.900  -8.255  14.357  1.00 20.75           H
ATOM   2685 HG12 VAL A 178      36.466  -9.775  14.281  1.00 20.75           H
ATOM   2686 HG13 VAL A 178      37.834  -9.383  14.978  1.00 20.75           H
ATOM   2687 HG21 VAL A 178      38.720  -7.363  13.026  1.00 20.96           H
ATOM   2688 HG22 VAL A 178      39.715  -8.456  13.604  1.00 20.96           H
ATOM   2689 HG23 VAL A 178      39.540  -8.303  12.041  1.00 20.96           H
ATOM   2690  N   PHE A 179      36.400 -11.820  12.061  1.00 19.01           N
ATOM   2691  CA  PHE A 179      35.283 -12.745  12.292  1.00 20.46           C
ATOM   2692  C   PHE A 179      35.748 -14.199  12.272  1.00 19.90           C
ATOM   2693  O   PHE A 179      35.448 -14.962  13.191  1.00 22.70           O
ATOM   2694  CB  PHE A 179      34.168 -12.576  11.263  1.00 20.93           C
ATOM   2695  CG  PHE A 179      33.511 -11.220  11.243  1.00 15.71           C
ATOM   2696  CD1 PHE A 179      33.653 -10.325  12.284  1.00 18.03           C
ATOM   2697  CD2 PHE A 179      32.749 -10.848  10.149  1.00 18.56           C
ATOM   2698  CE1 PHE A 179      33.037  -9.084  12.237  1.00 16.92           C
ATOM   2699  CE2 PHE A 179      32.143  -9.610  10.087  1.00 20.07           C
ATOM   2700  CZ  PHE A 179      32.292  -8.727  11.138  1.00 16.43           C
ATOM   2701  H   PHE A 179      36.338 -11.353  11.341  1.00 22.78           H
ATOM   2702  HA  PHE A 179      34.911 -12.569  13.169  1.00 24.53           H
ATOM   2703  HB2 PHE A 179      34.546 -12.738  10.386  1.00 25.09           H
ATOM   2704  HB3 PHE A 179      33.481 -13.234  11.450  1.00 25.09           H
ATOM   2705  HD1 PHE A 179      34.162 -10.560  13.029  1.00 21.62           H
ATOM   2706  HD2 PHE A 179      32.650 -11.433   9.440  1.00 22.25           H
ATOM   2707  HE1 PHE A 179      33.140  -8.487  12.940  1.00 20.28           H
ATOM   2708  HE2 PHE A 179      31.634  -9.376   9.345  1.00 24.06           H
ATOM   2709  HZ  PHE A 179      31.881  -7.897  11.107  1.00 19.69           H
ATOM   2710  N   GLN A 180      36.451 -14.617  11.216  1.00 21.75           N
ATOM   2711  CA  GLN A 180      36.819 -16.032  11.108  1.00 23.06           C
ATOM   2712  C   GLN A 180      37.717 -16.485  12.253  1.00 20.90           C
ATOM   2713  O   GLN A 180      37.379 -17.486  12.910  1.00 22.15           O
ATOM   2714  CB  GLN A 180      37.459 -16.310   9.742  1.00 23.63           C
ATOM   2715  CG  GLN A 180      36.445 -16.667   8.675  1.00 36.85           C
ATOM   2716  CD  GLN A 180      36.991 -16.516   7.248  1.00 39.46           C
ATOM   2717  OE1 GLN A 180      38.089 -16.984   6.917  1.00 42.96           O
ATOM   2718  NE2 GLN A 180      36.230 -15.835   6.410  1.00 41.87           N
ATOM   2719  H   GLN A 180      36.714 -14.119  10.567  1.00 26.07           H
ATOM   2720  HA  GLN A 180      36.007 -16.563  11.150  1.00 27.64           H
ATOM   2721  HB2 GLN A 180      37.937 -15.522   9.444  1.00 28.33           H
ATOM   2722  HB3 GLN A 180      38.073 -17.058   9.821  1.00 28.33           H
ATOM   2723  HG2 GLN A 180      36.182 -17.593   8.799  1.00 44.19           H
ATOM   2724  HG3 GLN A 180      35.674 -16.083   8.767  1.00 44.19           H
ATOM   2725 HE21 GLN A 180      35.489 -15.501   6.683  1.00 50.22           H
ATOM   2726 HE22 GLN A 180      36.485 -15.719   5.595  1.00 50.22           H
ATOM   2727  N   PRO A 181      38.811 -15.789  12.592  1.00 20.08           N
ATOM   2728  CA  PRO A 181      39.661 -16.252  13.704  1.00 20.14           C
ATOM   2729  C   PRO A 181      38.942 -16.362  15.022  1.00 22.05           C
ATOM   2730  O   PRO A 181      39.278 -17.233  15.832  1.00 18.32           O
ATOM   2731  CB  PRO A 181      40.751 -15.177  13.774  1.00 25.96           C
ATOM   2732  CG  PRO A 181      40.819 -14.649  12.414  1.00 25.08           C
ATOM   2733  CD  PRO A 181      39.418 -14.631  11.905  1.00 23.76           C
ATOM   2734  HA  PRO A 181      40.078 -17.099  13.490  1.00 24.15           H
ATOM   2735  HB2 PRO A 181      40.478 -14.474  14.383  1.00 31.13           H
ATOM   2736  HB3 PRO A 181      41.593 -15.568  14.054  1.00 31.13           H
ATOM   2737  HG2 PRO A 181      41.199 -13.755  12.426  1.00 30.07           H
ATOM   2738  HG3 PRO A 181      41.357 -15.245  11.867  1.00 30.07           H
ATOM   2739  HD2 PRO A 181      38.987 -13.804  12.167  1.00 28.48           H
ATOM   2740  HD3 PRO A 181      39.412 -14.746  10.943  1.00 28.48           H
ATOM   2741  N   LEU A 182      37.978 -15.486  15.285  1.00 14.99           N
ATOM   2742  CA  LEU A 182      37.245 -15.526  16.539  1.00 19.56           C
ATOM   2743  C   LEU A 182      36.027 -16.437  16.490  1.00 18.67           C
ATOM   2744  O   LEU A 182      35.265 -16.475  17.464  1.00 22.52           O
ATOM   2745  CB  LEU A 182      36.821 -14.098  16.937  1.00 20.25           C
ATOM   2746  CG  LEU A 182      38.014 -13.154  17.129  1.00 15.57           C
ATOM   2747  CD1 LEU A 182      37.555 -11.754  17.545  1.00 17.88           C
ATOM   2748  CD2 LEU A 182      38.987 -13.726  18.166  1.00 16.10           C
ATOM   2749  H   LEU A 182      37.724 -14.869  14.745  1.00 17.96           H
ATOM   2750  HA  LEU A 182      37.825 -15.878  17.229  1.00 23.45           H
ATOM   2751  HB2 LEU A 182      36.268 -13.731  16.230  1.00 24.27           H
ATOM   2752  HB3 LEU A 182      36.321 -14.130  17.769  1.00 24.27           H
ATOM   2753  HG  LEU A 182      38.486 -13.083  16.284  1.00 18.66           H
ATOM   2754 HD11 LEU A 182      38.329 -11.175  17.614  1.00 21.43           H
ATOM   2755 HD12 LEU A 182      36.938 -11.406  16.881  1.00 21.43           H
ATOM   2756 HD13 LEU A 182      37.119 -11.817  18.408  1.00 21.43           H
ATOM   2757 HD21 LEU A 182      39.705 -13.090  18.301  1.00 19.29           H
ATOM   2758 HD22 LEU A 182      38.518 -13.864  19.004  1.00 19.29           H
ATOM   2759 HD23 LEU A 182      39.356 -14.564  17.849  1.00 19.29           H
ATOM   2760  N   LYS A 183      35.815 -17.145  15.386  1.00 23.71           N
ATOM   2761  CA  LYS A 183      34.674 -18.056  15.225  1.00 20.14           C
ATOM   2762  C   LYS A 183      33.357 -17.309  15.356  1.00 19.46           C
ATOM   2763  O   LYS A 183      32.411 -17.790  15.988  1.00 19.85           O
ATOM   2764  CB  LYS A 183      34.699 -19.205  16.235  1.00 25.71           C
ATOM   2765  CG  LYS A 183      36.011 -19.840  16.518  1.00 32.48           C
ATOM   2766  CD  LYS A 183      36.456 -20.722  15.422  1.00 36.94           C
ATOM   2767  CE  LYS A 183      37.649 -21.566  15.903  1.00 41.42           C
ATOM   2768  NZ  LYS A 183      38.346 -22.216  14.754  1.00 51.07           N1+
ATOM   2769  H   LYS A 183      36.319 -17.109  14.690  1.00 28.42           H
ATOM   2770  HA  LYS A 183      34.701 -18.443  14.336  1.00 24.15           H
ATOM   2771  HB2 LYS A 183      34.357 -18.873  17.080  1.00 30.83           H
ATOM   2772  HB3 LYS A 183      34.109 -19.901  15.908  1.00 30.83           H
ATOM   2773  HG2 LYS A 183      36.681 -19.153  16.655  1.00 38.95           H
ATOM   2774  HG3 LYS A 183      35.927 -20.389  17.315  1.00 38.95           H
ATOM   2775  HD2 LYS A 183      35.731 -21.318  15.176  1.00 44.30           H
ATOM   2776  HD3 LYS A 183      36.730 -20.180  14.667  1.00 44.30           H
ATOM   2777  HE2 LYS A 183      38.284 -20.987  16.356  1.00 49.68           H
ATOM   2778  HE3 LYS A 183      37.339 -22.255  16.511  1.00 49.68           H
ATOM   2779  HZ1 LYS A 183      39.042 -22.686  15.049  1.00 61.25           H
ATOM   2780  HZ2 LYS A 183      37.786 -22.761  14.327  1.00 61.25           H
ATOM   2781  HZ3 LYS A 183      38.639 -21.596  14.184  1.00 61.25           H
ATOM   2782  N   LEU A 184      33.311 -16.105  14.806  1.00 16.84           N
ATOM   2783  CA  LEU A 184      32.082 -15.320  14.774  1.00 16.62           C
ATOM   2784  C   LEU A 184      31.443 -15.635  13.424  1.00 22.90           C
ATOM   2785  O   LEU A 184      31.517 -14.866  12.456  1.00 19.63           O
ATOM   2786  CB  LEU A 184      32.367 -13.836  14.967  1.00 21.22           C
ATOM   2787  CG  LEU A 184      33.233 -13.432  16.173  1.00 19.87           C
ATOM   2788  CD1 LEU A 184      33.446 -11.936  16.213  1.00 20.04           C
ATOM   2789  CD2 LEU A 184      32.670 -13.954  17.489  1.00 20.62           C
ATOM   2790  H   LEU A 184      33.982 -15.717  14.437  1.00 20.18           H
ATOM   2791  HA  LEU A 184      31.489 -15.612  15.481  1.00 19.92           H
ATOM   2792  HB2 LEU A 184      32.828 -13.515  14.175  1.00 25.44           H
ATOM   2793  HB3 LEU A 184      31.519 -13.375  15.052  1.00 25.44           H
ATOM   2794  HG  LEU A 184      34.104 -13.842  16.061  1.00 23.82           H
ATOM   2795 HD11 LEU A 184      34.011 -11.717  16.970  1.00 24.02           H
ATOM   2796 HD12 LEU A 184      33.888 -11.663  15.392  1.00 24.02           H
ATOM   2797 HD13 LEU A 184      32.588 -11.498  16.295  1.00 24.02           H
ATOM   2798 HD21 LEU A 184      33.252 -13.687  18.217  1.00 24.72           H
ATOM   2799 HD22 LEU A 184      31.782 -13.585  17.622  1.00 24.72           H
ATOM   2800 HD23 LEU A 184      32.618 -14.921  17.439  1.00 24.72           H
ATOM   2801  N   ASN A 185      30.814 -16.818  13.369  1.00 19.10           N
ATOM   2802  CA  ASN A 185      30.259 -17.384  12.145  1.00 18.74           C
ATOM   2803  C   ASN A 185      28.840 -16.922  11.857  1.00 18.38           C
ATOM   2804  O   ASN A 185      28.277 -17.307  10.827  1.00 19.26           O
ATOM   2805  CB  ASN A 185      30.310 -18.927  12.208  1.00 18.91           C
ATOM   2806  CG  ASN A 185      31.732 -19.443  12.303  1.00 24.27           C
ATOM   2807  OD1 ASN A 185      32.608 -18.980  11.577  1.00 35.00           O
ATOM   2808  ND2 ASN A 185      31.979 -20.370  13.229  1.00 31.88           N
ATOM   2809  H   ASN A 185      30.699 -17.322  14.056  1.00 22.89           H
ATOM   2810  HA  ASN A 185      30.809 -17.108  11.396  1.00 22.47           H
ATOM   2811  HB2 ASN A 185      29.809 -19.242  12.977  1.00 22.67           H
ATOM   2812  HB3 ASN A 185      29.924 -19.287  11.396  1.00 22.67           H
ATOM   2813 HD21 ASN A 185      32.771 -20.693  13.311  1.00 38.23           H
ATOM   2814 HD22 ASN A 185      31.348 -20.642  13.749  1.00 38.23           H
ATOM   2815  N   HIS A 186      28.250 -16.081  12.708  1.00 15.42           N
ATOM   2816  CA  HIS A 186      26.927 -15.519  12.444  1.00 17.13           C
ATOM   2817  C   HIS A 186      26.963 -14.021  12.667  1.00 20.64           C
ATOM   2818  O   HIS A 186      26.074 -13.449  13.284  1.00 17.35           O
ATOM   2819  CB  HIS A 186      25.864 -16.215  13.296  1.00 20.34           C
ATOM   2820  CG  HIS A 186      25.790 -17.688  13.016  1.00 21.40           C
ATOM   2821  ND1 HIS A 186      25.083 -18.213  11.954  1.00 25.48           N
ATOM   2822  CD2 HIS A 186      26.434 -18.732  13.591  1.00 23.01           C
ATOM   2823  CE1 HIS A 186      25.253 -19.526  11.920  1.00 26.49           C
ATOM   2824  NE2 HIS A 186      26.062 -19.868  12.907  1.00 26.16           N
ATOM   2825  H   HIS A 186      28.594 -15.829  13.452  1.00 18.48           H
ATOM   2826  HA  HIS A 186      26.697 -15.663  11.513  1.00 20.53           H
ATOM   2827  HB2 HIS A 186      24.998 -15.830  13.090  1.00 24.38           H
ATOM   2828  HB3 HIS A 186      26.054 -16.083  14.239  1.00 24.38           H
ATOM   2829  HD1 HIS A 186      24.590 -17.762  11.410  1.00 30.55           H
ATOM   2830  HD2 HIS A 186      26.998 -18.687  14.329  1.00 27.58           H
ATOM   2831  HE1 HIS A 186      24.862 -20.113  11.316  1.00 31.77           H
ATOM   2832  N   THR A 187      28.052 -13.395  12.208  1.00 17.49           N
ATOM   2833  CA  THR A 187      28.291 -11.963  12.301  1.00 15.95           C
ATOM   2834  C   THR A 187      28.596 -11.482  10.894  1.00 22.36           C
ATOM   2835  O   THR A 187      29.415 -12.089  10.189  1.00 15.46           O
ATOM   2836  CB  THR A 187      29.451 -11.640  13.249  1.00 18.76           C
ATOM   2837  OG1 THR A 187      29.132 -12.114  14.575  1.00 17.76           O
ATOM   2838  CG2 THR A 187      29.712 -10.140  13.304  1.00 14.16           C
ATOM   2839  H   THR A 187      28.699 -13.808  11.822  1.00 20.97           H
ATOM   2840  HA  THR A 187      27.491 -11.515  12.622  1.00 19.11           H
ATOM   2841  HB  THR A 187      30.260 -12.074  12.934  1.00 22.48           H
ATOM   2842  HG1 THR A 187      29.042 -12.950  14.558  1.00 21.28           H
ATOM   2843 HG21 THR A 187      30.431  -9.949  13.927  1.00 16.97           H
ATOM   2844 HG22 THR A 187      29.959  -9.803  12.428  1.00 16.97           H
ATOM   2845 HG23 THR A 187      28.918  -9.681  13.610  1.00 16.97           H
ATOM   2846  N   TRP A 188      27.906 -10.437  10.467  1.00 17.33           N
ATOM   2847  CA  TRP A 188      27.935 -10.077   9.059  1.00 17.88           C
ATOM   2848  C   TRP A 188      27.933  -8.570   8.890  1.00 21.22           C
ATOM   2849  O   TRP A 188      27.297  -7.842   9.660  1.00 16.58           O
ATOM   2850  CB  TRP A 188      26.730 -10.636   8.310  1.00 17.53           C
ATOM   2851  CG  TRP A 188      26.393 -12.050   8.657  1.00 22.89           C
ATOM   2852  CD1 TRP A 188      25.484 -12.476   9.582  1.00 23.88           C
ATOM   2853  CD2 TRP A 188      26.983 -13.222   8.098  1.00 24.67           C
ATOM   2854  NE1 TRP A 188      25.471 -13.854   9.631  1.00 26.21           N
ATOM   2855  CE2 TRP A 188      26.387 -14.337   8.736  1.00 20.87           C
ATOM   2856  CE3 TRP A 188      27.963 -13.439   7.127  1.00 26.75           C
ATOM   2857  CZ2 TRP A 188      26.727 -15.647   8.421  1.00 27.96           C
ATOM   2858  CZ3 TRP A 188      28.302 -14.753   6.814  1.00 32.16           C
ATOM   2859  CH2 TRP A 188      27.688 -15.833   7.456  1.00 30.16           C
ATOM   2860  H   TRP A 188      27.419  -9.926  10.960  1.00 20.77           H
ATOM   2861  HA  TRP A 188      28.744 -10.420   8.648  1.00 21.44           H
ATOM   2862  HB2 TRP A 188      25.956 -10.086   8.504  1.00 21.01           H
ATOM   2863  HB3 TRP A 188      26.933 -10.605   7.360  1.00 21.01           H
ATOM   2864  HD1 TRP A 188      24.956 -11.917  10.108  1.00 28.62           H
ATOM   2865  HE1 TRP A 188      24.973 -14.331  10.145  1.00 31.43           H
ATOM   2866  HE3 TRP A 188      28.374 -12.724   6.697  1.00 32.07           H
ATOM   2867  HZ2 TRP A 188      26.315 -16.368   8.846  1.00 33.53           H
ATOM   2868  HZ3 TRP A 188      28.953 -14.917   6.168  1.00 38.57           H
ATOM   2869  HH2 TRP A 188      27.938 -16.699   7.224  1.00 36.16           H
ATOM   2870  N   ILE A 189      28.595  -8.130   7.821  1.00 16.39           N
ATOM   2871  CA  ILE A 189      28.412  -6.773   7.330  1.00 17.89           C
ATOM   2872  C   ILE A 189      27.204  -6.707   6.407  1.00 23.28           C
ATOM   2873  O   ILE A 189      26.410  -5.770   6.485  1.00 19.62           O
ATOM   2874  CB  ILE A 189      29.686  -6.272   6.608  1.00 19.73           C
ATOM   2875  CG1 ILE A 189      30.894  -6.166   7.555  1.00 22.25           C
ATOM   2876  CG2 ILE A 189      29.407  -4.929   5.920  1.00 23.88           C
ATOM   2877  CD1 ILE A 189      30.721  -5.192   8.562  1.00 29.71           C
ATOM   2878  H   ILE A 189      29.155  -8.598   7.366  1.00 19.64           H
ATOM   2879  HA  ILE A 189      28.229  -6.191   8.081  1.00 21.44           H
ATOM   2880  HB  ILE A 189      29.912  -6.913   5.918  1.00 23.65           H
ATOM   2881 HG12 ILE A 189      31.028  -7.019   7.994  1.00 26.68           H
ATOM   2882 HG13 ILE A 189      31.692  -5.923   7.055  1.00 26.68           H
ATOM   2883 HG21 ILE A 189      30.220  -4.647   5.471  1.00 28.63           H
ATOM   2884 HG22 ILE A 189      28.698  -5.030   5.266  1.00 28.63           H
ATOM   2885 HG23 ILE A 189      29.150  -4.269   6.581  1.00 28.63           H
ATOM   2886 HD11 ILE A 189      31.524  -5.184   9.108  1.00 35.62           H
ATOM   2887 HD12 ILE A 189      30.590  -4.319   8.161  1.00 35.62           H
ATOM   2888 HD13 ILE A 189      29.954  -5.440   9.099  1.00 35.62           H
ATOM   2889  N   ASN A 190      27.075  -7.679   5.494  1.00 22.18           N
ATOM   2890  CA  ASN A 190      25.908  -7.842   4.646  1.00 19.74           C
ATOM   2891  C   ASN A 190      25.286  -9.197   4.977  1.00 24.30           C
ATOM   2892  O   ASN A 190      25.944 -10.233   4.826  1.00 19.67           O
ATOM   2893  CB  ASN A 190      26.300  -7.776   3.160  1.00 23.67           C
ATOM   2894  CG  ASN A 190      26.908  -6.446   2.766  1.00 19.99           C
ATOM   2895  OD1 ASN A 190      28.096  -6.329   2.556  1.00 28.71           O
ATOM   2896  ND2 ASN A 190      26.083  -5.459   2.636  1.00 21.64           N
ATOM   2897  H   ASN A 190      27.678  -8.273   5.341  1.00 26.59           H
ATOM   2898  HA  ASN A 190      25.256  -7.148   4.836  1.00 23.66           H
ATOM   2899  HB2 ASN A 190      26.963  -8.461   2.977  1.00 28.38           H
ATOM   2900  HB3 ASN A 190      25.512  -7.929   2.614  1.00 28.38           H
ATOM   2901 HD21 ASN A 190      26.378  -4.687   2.408  1.00 25.94           H
ATOM   2902 HD22 ASN A 190      25.242  -5.581   2.783  1.00 25.94           H
ATOM   2903  N   VAL A 191      24.029  -9.194   5.413  1.00 15.99           N
ATOM   2904  CA  VAL A 191      23.371 -10.408   5.901  1.00 17.96           C
ATOM   2905  C   VAL A 191      23.126 -11.289   4.684  1.00 20.28           C
ATOM   2906  O   VAL A 191      22.438 -10.859   3.761  1.00 17.72           O
ATOM   2907  CB  VAL A 191      22.037 -10.133   6.614  1.00 21.94           C
ATOM   2908  CG1 VAL A 191      21.329 -11.445   6.951  1.00 18.20           C
ATOM   2909  CG2 VAL A 191      22.229  -9.294   7.916  1.00 20.16           C
ATOM   2910  H   VAL A 191      23.527  -8.497   5.422  1.00 19.16           H
ATOM   2911  HA  VAL A 191      23.954 -10.855   6.530  1.00 21.53           H
ATOM   2912  HB  VAL A 191      21.457  -9.635   6.017  1.00 26.30           H
ATOM   2913 HG11 VAL A 191      20.512 -11.249   7.437  1.00 21.81           H
ATOM   2914 HG12 VAL A 191      21.114 -11.921   6.137  1.00 21.81           H
ATOM   2915 HG13 VAL A 191      21.918 -11.981   7.506  1.00 21.81           H
ATOM   2916 HG21 VAL A 191      21.360  -9.151   8.327  1.00 24.16           H
ATOM   2917 HG22 VAL A 191      22.809  -9.780   8.524  1.00 24.16           H
ATOM   2918 HG23 VAL A 191      22.625  -8.438   7.683  1.00 24.16           H
ATOM   2919  N   PRO A 192      23.629 -12.509   4.638  1.00 17.81           N
ATOM   2920  CA  PRO A 192      23.394 -13.349   3.448  1.00 22.24           C
ATOM   2921  C   PRO A 192      22.007 -13.973   3.459  1.00 20.94           C
ATOM   2922  O   PRO A 192      21.354 -14.073   4.516  1.00 18.74           O
ATOM   2923  CB  PRO A 192      24.498 -14.404   3.552  1.00 21.07           C
ATOM   2924  CG  PRO A 192      24.804 -14.476   4.986  1.00 27.59           C
ATOM   2925  CD  PRO A 192      24.584 -13.133   5.570  1.00 20.83           C
ATOM   2926  HA  PRO A 192      23.522 -12.831   2.640  1.00 26.67           H
ATOM   2927  HB2 PRO A 192      24.170 -15.253   3.223  1.00 25.26           H
ATOM   2928  HB3 PRO A 192      25.277 -14.108   3.055  1.00 25.26           H
ATOM   2929  HG2 PRO A 192      24.189 -15.105   5.382  1.00 33.08           H
ATOM   2930  HG3 PRO A 192      25.721 -14.763   5.116  1.00 33.08           H
ATOM   2931  HD2 PRO A 192      24.200 -13.205   6.458  1.00 24.97           H
ATOM   2932  HD3 PRO A 192      25.419 -12.638   5.574  1.00 24.97           H
ATOM   2933  N   PRO A 193      21.512 -14.407   2.284  1.00 20.39           N
ATOM   2934  CA  PRO A 193      20.175 -15.031   2.227  1.00 19.44           C
ATOM   2935  C   PRO A 193      19.974 -16.203   3.171  1.00 15.98           C
ATOM   2936  O   PRO A 193      18.871 -16.365   3.711  1.00 22.37           O
ATOM   2937  CB  PRO A 193      20.077 -15.468   0.753  1.00 23.25           C
ATOM   2938  CG  PRO A 193      20.885 -14.446   0.039  1.00 28.27           C
ATOM   2939  CD  PRO A 193      22.076 -14.205   0.932  1.00 21.60           C
ATOM   2940  HA  PRO A 193      19.490 -14.369   2.409  1.00 23.30           H
ATOM   2941  HB2 PRO A 193      20.464 -16.352   0.646  1.00 27.88           H
ATOM   2942  HB3 PRO A 193      19.152 -15.456   0.458  1.00 27.88           H
ATOM   2943  HG2 PRO A 193      21.163 -14.789  -0.825  1.00 33.89           H
ATOM   2944  HG3 PRO A 193      20.362 -13.634  -0.062  1.00 33.89           H
ATOM   2945  HD2 PRO A 193      22.768 -14.858   0.751  1.00 25.90           H
ATOM   2946  HD3 PRO A 193      22.405 -13.301   0.819  1.00 25.90           H
ATOM   2947  N   ALA A 194      21.002 -17.038   3.364  1.00 19.47           N
ATOM   2948  CA  ALA A 194      20.944 -18.160   4.294  1.00 20.57           C
ATOM   2949  C   ALA A 194      20.551 -17.757   5.711  1.00 24.00           C
ATOM   2950  O   ALA A 194      20.064 -18.610   6.464  1.00 17.85           O
ATOM   2951  CB  ALA A 194      22.309 -18.850   4.375  1.00 20.99           C
ATOM   2952  H   ALA A 194      21.755 -16.979   2.951  1.00 23.34           H
ATOM   2953  HA  ALA A 194      20.297 -18.803   3.965  1.00 24.66           H
ATOM   2954  HB1 ALA A 194      22.255 -19.598   4.988  1.00 25.16           H
ATOM   2955  HB2 ALA A 194      22.550 -19.166   3.490  1.00 25.16           H
ATOM   2956  HB3 ALA A 194      22.970 -18.216   4.693  1.00 25.16           H
ATOM   2957  N   GLU A 195      20.769 -16.490   6.094  1.00 24.93           N
ATOM   2958  CA  GLU A 195      20.511 -16.001   7.450  1.00 20.69           C
ATOM   2959  C   GLU A 195      19.302 -15.090   7.538  1.00 22.88           C
ATOM   2960  O   GLU A 195      18.951 -14.631   8.643  1.00 23.33           O
ATOM   2961  CB  GLU A 195      21.729 -15.233   7.991  1.00 21.80           C
ATOM   2962  CG  GLU A 195      23.078 -15.902   7.827  1.00 30.15           C
ATOM   2963  CD  GLU A 195      23.211 -17.292   8.469  1.00 43.04           C
ATOM   2964  OE1 GLU A 195      22.583 -17.516   9.529  1.00 40.83           O
ATOM   2965  OE2 GLU A 195      23.972 -18.152   7.903  1.00 47.48           O1-
ATOM   2966  H   GLU A 195      21.076 -15.881   5.567  1.00 29.89           H
ATOM   2967  HA  GLU A 195      20.352 -16.756   8.038  1.00 24.80           H
ATOM   2968  HB2 GLU A 195      21.768 -14.378   7.534  1.00 26.13           H
ATOM   2969  HB3 GLU A 195      21.592 -15.083   8.941  1.00 26.13           H
ATOM   2970  HG2 GLU A 195      23.232 -16.015   6.882  1.00 36.15           H
ATOM   2971  HG3 GLU A 195      23.756 -15.324   8.213  1.00 36.15           H
ATOM   2972  N   GLU A 196      18.645 -14.821   6.416  1.00 18.68           N
ATOM   2973  CA  GLU A 196      17.526 -13.886   6.407  1.00 21.84           C
ATOM   2974  C   GLU A 196      16.449 -14.284   7.410  1.00 29.02           C
ATOM   2975  O   GLU A 196      15.872 -13.421   8.081  1.00 25.08           O
ATOM   2976  CB  GLU A 196      16.953 -13.788   4.991  1.00 27.29           C
ATOM   2977  H   GLU A 196      18.829 -15.160   5.649  1.00 22.39           H
ATOM   2978  HA  GLU A 196      17.853 -13.012   6.662  1.00 26.18           H
ATOM   2979  HB1 GLU A 196      17.639 -13.423   4.411  1.00 32.72           H
ATOM   2980  HB3 GLU A 196      16.197 -13.181   5.006  1.00 32.72           H
ATOM   2981  N   LYS A 197      16.183 -15.588   7.545  1.00 21.85           N
ATOM   2982  CA  LYS A 197      15.176 -16.071   8.487  1.00 24.89           C
ATOM   2983  C   LYS A 197      15.482 -15.678   9.935  1.00 27.86           C
ATOM   2984  O   LYS A 197      14.556 -15.627  10.756  1.00 21.44           O
ATOM   2985  CB  LYS A 197      15.073 -17.589   8.366  1.00 27.92           C
ATOM   2986  CG  LYS A 197      16.375 -18.321   8.807  1.00 40.06           C
ATOM   2987  CD  LYS A 197      16.300 -19.854   8.612  1.00 43.97           C
ATOM   2988  CE  LYS A 197      17.306 -20.600   9.502  1.00 45.43           C
ATOM   2989  NZ  LYS A 197      18.748 -20.243   9.203  1.00 45.71           N1+
ATOM   2990  H   LYS A 197      16.582 -16.212   7.110  1.00 26.20           H
ATOM   2991  HA  LYS A 197      14.314 -15.692   8.261  1.00 29.84           H
ATOM   2992  HB2 LYS A 197      14.334 -17.905   8.909  1.00 33.48           H
ATOM   2993  HB3 LYS A 197      14.907 -17.809   7.436  1.00 33.48           H
ATOM   2994  HG2 LYS A 197      17.124 -17.989   8.286  1.00 48.05           H
ATOM   2995  HG3 LYS A 197      16.527 -18.150   9.750  1.00 48.05           H
ATOM   2996  HD2 LYS A 197      15.410 -20.162   8.854  1.00 52.73           H
ATOM   2997  HD3 LYS A 197      16.488 -20.074   7.684  1.00 52.73           H
ATOM   2998  HE2 LYS A 197      17.125 -20.390  10.431  1.00 54.49           H
ATOM   2999  HE3 LYS A 197      17.201 -21.555   9.356  1.00 54.49           H
ATOM   3000  HZ1 LYS A 197      19.296 -20.735   9.702  1.00 54.82           H
ATOM   3001  HZ2 LYS A 197      18.923 -20.395   8.343  1.00 54.82           H
ATOM   3002  HZ3 LYS A 197      18.891 -19.381   9.376  1.00 54.82           H
ATOM   3003  N   ASN A 198      16.759 -15.432  10.264  1.00 20.87           N
ATOM   3004  CA  ASN A 198      17.205 -15.047  11.600  1.00 20.43           C
ATOM   3005  C   ASN A 198      17.371 -13.541  11.789  1.00 19.68           C
ATOM   3006  O   ASN A 198      17.615 -13.096  12.921  1.00 16.69           O
ATOM   3007  CB  ASN A 198      18.547 -15.732  11.939  1.00 23.65           C
ATOM   3008  CG  ASN A 198      18.402 -17.222  12.146  1.00 30.24           C
ATOM   3009  OD1 ASN A 198      17.425 -17.676  12.727  1.00 34.94           O
ATOM   3010  ND2 ASN A 198      19.355 -17.987  11.648  1.00 36.03           N
ATOM   3011  H   ASN A 198      17.407 -15.485   9.701  1.00 25.01           H
ATOM   3012  HA  ASN A 198      16.546 -15.347  12.245  1.00 24.49           H
ATOM   3013  HB2 ASN A 198      19.171 -15.586  11.211  1.00 28.35           H
ATOM   3014  HB3 ASN A 198      18.905 -15.354  12.759  1.00 28.35           H
ATOM   3015 HD21 ASN A 198      19.324 -18.838  11.767  1.00 43.21           H
ATOM   3016 HD22 ASN A 198      20.000 -17.638  11.195  1.00 43.21           H
ATOM   3017  N   TYR A 199      17.204 -12.743  10.739  1.00 16.70           N
ATOM   3018  CA  TYR A 199      17.451 -11.308  10.815  1.00 19.70           C
ATOM   3019  C   TYR A 199      16.212 -10.639  11.404  1.00 18.40           C
ATOM   3020  O   TYR A 199      15.178 -10.537  10.739  1.00 17.67           O
ATOM   3021  CB  TYR A 199      17.777 -10.795   9.420  1.00 19.64           C
ATOM   3022  CG  TYR A 199      18.277  -9.379   9.291  1.00 17.56           C
ATOM   3023  CD1 TYR A 199      18.615  -8.603  10.392  1.00 17.88           C
ATOM   3024  CD2 TYR A 199      18.431  -8.826   8.033  1.00 19.85           C
ATOM   3025  CE1 TYR A 199      19.097  -7.292  10.228  1.00 16.81           C
ATOM   3026  CE2 TYR A 199      18.904  -7.532   7.855  1.00 23.59           C
ATOM   3027  CZ  TYR A 199      19.243  -6.767   8.951  1.00 20.06           C
ATOM   3028  OH  TYR A 199      19.719  -5.482   8.755  1.00 17.96           O
ATOM   3029  H   TYR A 199      16.936 -13.004   9.967  1.00 20.01           H
ATOM   3030  HA  TYR A 199      18.204 -11.127  11.399  1.00 23.61           H
ATOM   3031  HB2 TYR A 199      18.461 -11.378   9.058  1.00 23.54           H
ATOM   3032  HB3 TYR A 199      16.980 -10.865   8.870  1.00 23.54           H
ATOM   3033  HD1 TYR A 199      18.524  -8.955  11.248  1.00 21.43           H
ATOM   3034  HD2 TYR A 199      18.212  -9.339   7.290  1.00 23.79           H
ATOM   3035  HE1 TYR A 199      19.319  -6.781  10.973  1.00 20.14           H
ATOM   3036  HE2 TYR A 199      19.003  -7.186   6.997  1.00 28.29           H
ATOM   3037  HH  TYR A 199      19.252  -4.930   9.182  1.00 21.53           H
ATOM   3038  N   ALA A 200      16.297 -10.205  12.660  1.00 16.70           N
ATOM   3039  CA  ALA A 200      15.181  -9.488  13.257  1.00 14.72           C
ATOM   3040  C   ALA A 200      14.861  -8.227  12.475  1.00 17.90           C
ATOM   3041  O   ALA A 200      15.726  -7.635  11.831  1.00 15.16           O
ATOM   3042  CB  ALA A 200      15.486  -9.097  14.709  1.00 17.37           C
ATOM   3043  H   ALA A 200      16.971 -10.321  13.180  1.00 20.01           H
ATOM   3044  HA  ALA A 200      14.397 -10.061  13.244  1.00 17.64           H
ATOM   3045  HB1 ALA A 200      14.723  -8.606  15.047  1.00 20.81           H
ATOM   3046  HB2 ALA A 200      15.620  -9.903  15.236  1.00 20.81           H
ATOM   3047  HB3 ALA A 200      16.278  -8.538  14.733  1.00 20.81           H
ATOM   3048  N   TRP A 201      13.592  -7.818  12.555  1.00 17.45           N
ATOM   3049  CA  TRP A 201      13.183  -6.490  12.149  1.00 20.59           C
ATOM   3050  C   TRP A 201      13.427  -5.520  13.297  1.00 15.15           C
ATOM   3051  O   TRP A 201      13.215  -5.855  14.464  1.00 16.68           O
ATOM   3052  CB  TRP A 201      11.703  -6.485  11.733  1.00 16.47           C
ATOM   3053  CG  TRP A 201      11.507  -7.134  10.365  1.00 26.12           C
ATOM   3054  CD1 TRP A 201      11.091  -8.408  10.106  1.00 29.47           C
ATOM   3055  CD2 TRP A 201      11.783  -6.540   9.089  1.00 23.05           C
ATOM   3056  NE1 TRP A 201      11.081  -8.638   8.753  1.00 28.54           N
ATOM   3057  CE2 TRP A 201      11.503  -7.509   8.106  1.00 25.13           C
ATOM   3058  CE3 TRP A 201      12.250  -5.287   8.686  1.00 17.98           C
ATOM   3059  CZ2 TRP A 201      11.669  -7.261   6.735  1.00 28.65           C
ATOM   3060  CZ3 TRP A 201      12.400  -5.037   7.315  1.00 26.99           C
ATOM   3061  CH2 TRP A 201      12.113  -6.020   6.364  1.00 29.87           C
ATOM   3062  H   TRP A 201      12.947  -8.298  12.856  1.00 20.92           H
ATOM   3063  HA  TRP A 201      13.717  -6.210  11.390  1.00 24.68           H
ATOM   3064  HB2 TRP A 201      11.194  -7.004  12.375  1.00 19.74           H
ATOM   3065  HB3 TRP A 201      11.374  -5.574  11.694  1.00 19.74           H
ATOM   3066  HD1 TRP A 201      10.848  -9.035  10.752  1.00 35.34           H
ATOM   3067  HE1 TRP A 201      10.848  -9.373   8.371  1.00 34.22           H
ATOM   3068  HE3 TRP A 201      12.445  -4.634   9.315  1.00 21.55           H
ATOM   3069  HZ2 TRP A 201      11.469  -7.911   6.101  1.00 34.35           H
ATOM   3070  HZ3 TRP A 201      12.707  -4.208   7.028  1.00 32.36           H
ATOM   3071  HH2 TRP A 201      12.225  -5.824   5.461  1.00 35.82           H
ATOM   3072  N   GLY A 202      13.914  -4.332  12.965  1.00 20.07           N
ATOM   3073  CA  GLY A 202      13.865  -3.233  13.908  1.00 16.35           C
ATOM   3074  C   GLY A 202      12.499  -2.557  13.876  1.00 17.73           C
ATOM   3075  O   GLY A 202      11.793  -2.569  12.874  1.00 19.61           O
ATOM   3076  H   GLY A 202      14.262  -4.139  12.202  1.00 24.05           H
ATOM   3077  HA2 GLY A 202      14.041  -3.548  14.807  1.00 19.59           H
ATOM   3078  HA3 GLY A 202      14.545  -2.589  13.667  1.00 19.59           H
ATOM   3079  N   TYR A 203      12.126  -1.905  14.968  1.00 17.82           N
ATOM   3080  CA  TYR A 203      10.821  -1.258  15.029  1.00 19.82           C
ATOM   3081  C   TYR A 203      10.998   0.205  15.411  1.00 19.17           C
ATOM   3082  O   TYR A 203      11.585   0.527  16.447  1.00 18.69           O
ATOM   3083  CB  TYR A 203       9.886  -1.999  15.983  1.00 19.36           C
ATOM   3084  CG  TYR A 203       9.476  -3.341  15.392  1.00 22.31           C
ATOM   3085  CD1 TYR A 203       8.393  -3.448  14.515  1.00 20.87           C
ATOM   3086  CD2 TYR A 203      10.210  -4.483  15.662  1.00 20.32           C
ATOM   3087  CE1 TYR A 203       8.055  -4.670  13.950  1.00 22.07           C
ATOM   3088  CE2 TYR A 203       9.881  -5.702  15.089  1.00 18.97           C
ATOM   3089  CZ  TYR A 203       8.803  -5.788  14.248  1.00 18.88           C
ATOM   3090  OH  TYR A 203       8.512  -7.018  13.697  1.00 21.30           O
ATOM   3091  H   TYR A 203      12.603  -1.823  15.679  1.00 21.36           H
ATOM   3092  HA  TYR A 203      10.412  -1.285  14.151  1.00 23.76           H
ATOM   3093  HB2 TYR A 203      10.343  -2.158  16.827  1.00 23.21           H
ATOM   3094  HB3 TYR A 203       9.087  -1.471  16.123  1.00 23.21           H
ATOM   3095  HD1 TYR A 203       7.892  -2.693  14.309  1.00 25.02           H
ATOM   3096  HD2 TYR A 203      10.946  -4.434  16.231  1.00 24.36           H
ATOM   3097  HE1 TYR A 203       7.331  -4.732  13.370  1.00 26.45           H
ATOM   3098  HE2 TYR A 203      10.380  -6.460  15.287  1.00 22.73           H
ATOM   3099  HH  TYR A 203       8.186  -6.912  12.931  1.00 25.54           H
ATOM   3100  N   ARG A 204      10.510   1.076  14.545  1.00 23.00           N
ATOM   3101  CA  ARG A 204      10.597   2.517  14.714  1.00 25.73           C
ATOM   3102  C   ARG A 204       9.173   3.024  14.574  1.00 28.39           C
ATOM   3103  O   ARG A 204       8.595   2.938  13.485  1.00 25.46           O
ATOM   3104  CB  ARG A 204      11.506   3.166  13.666  1.00 31.06           C
ATOM   3105  CG  ARG A 204      11.741   4.624  13.962  1.00 33.32           C
ATOM   3106  CD  ARG A 204      12.362   5.343  12.831  1.00 40.70           C
ATOM   3107  NE  ARG A 204      12.753   6.691  13.258  1.00 51.99           N
ATOM   3108  CZ  ARG A 204      13.058   7.684  12.423  1.00 57.68           C
ATOM   3109  NH1 ARG A 204      13.006   7.485  11.105  1.00 57.92           N
ATOM   3110  NH2 ARG A 204      13.406   8.880  12.901  1.00 58.16           N1+
ATOM   3111  H   ARG A 204      10.107   0.842  13.820  1.00 27.57           H
ATOM   3112  HA  ARG A 204      10.933   2.720  15.599  1.00 30.85           H
ATOM   3113  HB2 ARG A 204      12.365   2.715  13.656  1.00 37.25           H
ATOM   3114  HB3 ARG A 204      11.086   3.102  12.793  1.00 37.25           H
ATOM   3115  HG2 ARG A 204      10.894   5.050  14.159  1.00 39.96           H
ATOM   3116  HG3 ARG A 204      12.337   4.701  14.722  1.00 39.96           H
ATOM   3117  HD2 ARG A 204      13.152   4.865  12.538  1.00 48.81           H
ATOM   3118  HD3 ARG A 204      11.718   5.414  12.109  1.00 48.81           H
ATOM   3119  HE  ARG A 204      12.767   6.857  14.102  1.00 62.37           H
ATOM   3120 HH11 ARG A 204      12.783   6.715  10.791  1.00 69.48           H
ATOM   3121 HH12 ARG A 204      13.202   8.125  10.566  1.00 69.48           H
ATOM   3122 HH21 ARG A 204      13.436   9.015  13.750  1.00 69.77           H
ATOM   3123 HH22 ARG A 204      13.598   9.520  12.358  1.00 69.77           H
ATOM   3124  N   GLU A 205       8.597   3.497  15.675  1.00 31.53           N
ATOM   3125  CA  GLU A 205       7.246   4.018  15.642  1.00 37.79           C
ATOM   3126  C   GLU A 205       6.280   2.934  15.170  1.00 34.64           C
ATOM   3127  O   GLU A 205       5.357   3.188  14.398  1.00 36.04           O
ATOM   3128  CB  GLU A 205       7.184   5.255  14.742  1.00 39.25           C
ATOM   3129  CG  GLU A 205       6.603   6.487  15.401  1.00 51.99           C
ATOM   3130  CD  GLU A 205       7.667   7.446  15.902  1.00 56.14           C
ATOM   3131  OE1 GLU A 205       8.461   7.943  15.059  1.00 54.33           O
ATOM   3132  OE2 GLU A 205       7.697   7.705  17.134  1.00 57.88           O1-
ATOM   3133  H   GLU A 205       8.968   3.525  16.452  1.00 37.81           H
ATOM   3134  HA  GLU A 205       6.995   4.276  16.543  1.00 45.32           H
ATOM   3135  HB2 GLU A 205       8.089   5.487  14.479  1.00 47.08           H
ATOM   3136  HB3 GLU A 205       6.661   5.052  13.952  1.00 47.08           H
ATOM   3137  HG2 GLU A 205       6.067   6.961  14.746  1.00 62.37           H
ATOM   3138  HG3 GLU A 205       6.050   6.222  16.154  1.00 62.37           H
ATOM   3139  N   GLY A 206       6.530   1.694  15.598  1.00 34.43           N
ATOM   3140  CA  GLY A 206       5.704   0.564  15.216  1.00 34.00           C
ATOM   3141  C   GLY A 206       5.901   0.020  13.811  1.00 31.69           C
ATOM   3142  O   GLY A 206       5.297  -1.006  13.479  1.00 35.15           O
ATOM   3143  H   GLY A 206       7.178   1.488  16.126  1.00 41.29           H
ATOM   3144  HA2 GLY A 206       5.861  -0.165  15.839  1.00 40.77           H
ATOM   3145  HA3 GLY A 206       4.775   0.826  15.299  1.00 40.77           H
ATOM   3146  N   LYS A 207       6.729   0.643  12.973  1.00 32.08           N
ATOM   3147  CA  LYS A 207       6.995   0.133  11.634  1.00 26.88           C
ATOM   3148  C   LYS A 207       8.270  -0.718  11.615  1.00 25.73           C
ATOM   3149  O   LYS A 207       9.291  -0.342  12.202  1.00 23.56           O
ATOM   3150  CB  LYS A 207       7.123   1.289  10.642  1.00 30.46           C
ATOM   3151  H   LYS A 207       7.151   1.370  13.157  1.00 38.48           H
ATOM   3152  HA  LYS A 207       6.254  -0.427  11.355  1.00 32.23           H
ATOM   3153  HB1 LYS A 207       6.312   1.823  10.678  1.00 36.53           H
ATOM   3154  HB3 LYS A 207       7.240   0.930   9.750  1.00 36.53           H
ATOM   3155  N   ALA A 208       8.221  -1.844  10.886  1.00 23.70           N
ATOM   3156  CA  ALA A 208       9.386  -2.721  10.726  1.00 26.38           C
ATOM   3157  C   ALA A 208      10.389  -2.100   9.755  1.00 27.74           C
ATOM   3158  O   ALA A 208      10.035  -1.737   8.630  1.00 24.78           O
ATOM   3159  CB  ALA A 208       8.963  -4.109  10.223  1.00 26.15           C
ATOM   3160  H   ALA A 208       7.522  -2.112  10.463  1.00 28.41           H
ATOM   3161  HA  ALA A 208       9.819  -2.835  11.586  1.00 31.63           H
ATOM   3162  HB1 ALA A 208       9.752  -4.665  10.125  1.00 31.35           H
ATOM   3163  HB2 ALA A 208       8.352  -4.508  10.863  1.00 31.35           H
ATOM   3164  HB3 ALA A 208       8.519  -4.010   9.365  1.00 31.35           H
ATOM   3165  N   VAL A 209      11.650  -1.993  10.180  1.00 22.00           N
ATOM   3166  CA  VAL A 209      12.667  -1.314   9.376  1.00 19.99           C
ATOM   3167  C   VAL A 209      14.010  -1.994   9.556  1.00 19.84           C
ATOM   3168  O   VAL A 209      14.328  -2.523  10.625  1.00 17.45           O
ATOM   3169  CB  VAL A 209      12.809   0.187   9.731  1.00 22.59           C
ATOM   3170  CG1 VAL A 209      11.544   0.946   9.395  1.00 36.32           C
ATOM   3171  CG2 VAL A 209      13.168   0.370  11.223  1.00 23.12           C
ATOM   3172  H   VAL A 209      11.938  -2.302  10.930  1.00 26.38           H
ATOM   3173  HA  VAL A 209      12.427  -1.387   8.438  1.00 23.97           H
ATOM   3174  HB  VAL A 209      13.530   0.563   9.205  1.00 27.08           H
ATOM   3175 HG11 VAL A 209      11.677   1.886   9.595  1.00 43.56           H
ATOM   3176 HG12 VAL A 209      11.362   0.830   8.447  1.00 43.56           H
ATOM   3177 HG13 VAL A 209      10.809   0.594   9.921  1.00 43.56           H
ATOM   3178 HG21 VAL A 209      13.269   1.319  11.396  1.00 27.72           H
ATOM   3179 HG22 VAL A 209      12.456   0.007  11.773  1.00 27.72           H
ATOM   3180 HG23 VAL A 209      14.004  -0.085  11.410  1.00 27.72           H
ATOM   3181  N   HIS A 210      14.797  -1.963   8.486  1.00 17.06           N
ATOM   3182  CA  HIS A 210      16.207  -2.342   8.486  1.00 21.16           C
ATOM   3183  C   HIS A 210      17.039  -1.129   8.079  1.00 20.50           C
ATOM   3184  O   HIS A 210      16.554  -0.230   7.394  1.00 20.01           O
ATOM   3185  CB  HIS A 210      16.456  -3.510   7.519  1.00 21.36           C
ATOM   3186  CG  HIS A 210      16.093  -4.848   8.077  1.00 21.35           C
ATOM   3187  ND1 HIS A 210      15.690  -5.893   7.286  1.00 22.77           N1+
ATOM   3188  CD2 HIS A 210      16.093  -5.315   9.346  1.00 23.84           C
ATOM   3189  CE1 HIS A 210      15.440  -6.948   8.041  1.00 24.24           C
ATOM   3190  NE2 HIS A 210      15.668  -6.624   9.297  1.00 21.50           N
ATOM   3191  H   HIS A 210      14.519  -1.708   7.713  1.00 20.45           H
ATOM   3192  HA  HIS A 210      16.487  -2.613   9.376  1.00 25.37           H
ATOM   3193  HB2 HIS A 210      17.391  -3.534   7.261  1.00 25.60           H
ATOM   3194  HB3 HIS A 210      15.901  -3.377   6.736  1.00 25.60           H
ATOM   3195  HD1 HIS A 210      15.609  -5.861   6.430  1.00 27.29           H
ATOM   3196  HD2 HIS A 210      16.318  -4.830  10.108  1.00 28.58           H
ATOM   3197  HE1 HIS A 210      15.151  -7.777   7.738  1.00 29.07           H
ATOM   3198  HE2 HIS A 210      15.579  -7.148   9.975  1.00 25.78           H
ATOM   3199  N   VAL A 211      18.293  -1.108   8.521  1.00 19.26           N
ATOM   3200  CA  VAL A 211      19.197  -0.001   8.207  1.00 21.66           C
ATOM   3201  C   VAL A 211      19.332   0.156   6.697  1.00 24.05           C
ATOM   3202  O   VAL A 211      19.415  -0.827   5.954  1.00 21.04           O
ATOM   3203  CB  VAL A 211      20.558  -0.259   8.881  1.00 24.61           C
ATOM   3204  CG1 VAL A 211      21.230  -1.484   8.268  1.00 23.42           C
ATOM   3205  CG2 VAL A 211      21.461   0.964   8.789  1.00 26.14           C
ATOM   3206  H   VAL A 211      18.649  -1.728   9.000  1.00 23.09           H
ATOM   3207  HA  VAL A 211      18.833   0.829   8.551  1.00 25.97           H
ATOM   3208  HB  VAL A 211      20.416  -0.446   9.823  1.00 29.51           H
ATOM   3209 HG11 VAL A 211      22.091  -1.613   8.697  1.00 28.08           H
ATOM   3210 HG12 VAL A 211      20.673  -2.263   8.416  1.00 28.08           H
ATOM   3211 HG13 VAL A 211      21.364  -1.341   7.316  1.00 28.08           H
ATOM   3212 HG21 VAL A 211      22.311   0.763   9.210  1.00 31.34           H
ATOM   3213 HG22 VAL A 211      21.607   1.182   7.854  1.00 31.34           H
ATOM   3214 HG23 VAL A 211      21.027   1.707   9.238  1.00 31.34           H
ATOM   3215  N   SER A 212      19.374   1.401   6.235  1.00 26.72           N
ATOM   3216  CA  SER A 212      19.500   1.664   4.804  1.00 26.44           C
ATOM   3217  C   SER A 212      20.962   1.743   4.373  1.00 25.92           C
ATOM   3218  O   SER A 212      21.827   2.146   5.151  1.00 21.35           O
ATOM   3219  CB  SER A 212      18.815   2.983   4.440  1.00 27.98           C
ATOM   3220  OG  SER A 212      17.429   2.922   4.688  1.00 37.51           O
ATOM   3221  H   SER A 212      19.322   2.106   6.726  1.00 32.03           H
ATOM   3222  HA  SER A 212      19.067   0.948   4.319  1.00 31.70           H
ATOM   3223  HB2 SER A 212      19.202   3.698   4.971  1.00 33.55           H
ATOM   3224  HB3 SER A 212      18.958   3.156   3.497  1.00 33.55           H
ATOM   3225  HG  SER A 212      17.291   2.717   5.491  1.00 44.98           H
ATOM   3226  N   PRO A 213      21.274   1.444   3.116  1.00 25.22           N
ATOM   3227  CA  PRO A 213      22.660   1.609   2.655  1.00 25.12           C
ATOM   3228  C   PRO A 213      23.114   3.063   2.734  1.00 26.09           C
ATOM   3229  O   PRO A 213      22.326   3.997   2.612  1.00 24.41           O
ATOM   3230  CB  PRO A 213      22.611   1.097   1.215  1.00 25.06           C
ATOM   3231  CG  PRO A 213      21.405   0.180   1.205  1.00 29.36           C
ATOM   3232  CD  PRO A 213      20.423   0.863   2.066  1.00 24.88           C
ATOM   3233  HA  PRO A 213      23.265   1.055   3.171  1.00 30.12           H
ATOM   3234  HB2 PRO A 213      22.486   1.845   0.613  1.00 30.05           H
ATOM   3235  HB3 PRO A 213      23.422   0.610   1.006  1.00 30.05           H
ATOM   3236  HG2 PRO A 213      21.068   0.081   0.303  1.00 35.20           H
ATOM   3237  HG3 PRO A 213      21.645  -0.680   1.585  1.00 35.20           H
ATOM   3238  HD2 PRO A 213      19.976   1.572   1.580  1.00 29.82           H
ATOM   3239  HD3 PRO A 213      19.795   0.225   2.435  1.00 29.82           H
ATOM   3240  N   GLY A 214      24.405   3.248   2.992  1.00 20.53           N
ATOM   3241  CA  GLY A 214      24.969   4.583   3.099  1.00 23.88           C
ATOM   3242  C   GLY A 214      26.465   4.544   2.910  1.00 22.60           C
ATOM   3243  O   GLY A 214      27.096   3.497   3.041  1.00 20.25           O
ATOM   3244  H   GLY A 214      24.967   2.608   3.114  1.00 24.61           H
ATOM   3245  HA2 GLY A 214      24.586   5.161   2.420  1.00 28.63           H
ATOM   3246  HA3 GLY A 214      24.779   4.959   3.975  1.00 28.63           H
ATOM   3247  N   ALA A 215      27.042   5.708   2.618  1.00 22.70           N
ATOM   3248  CA  ALA A 215      28.489   5.770   2.430  1.00 21.80           C
ATOM   3249  C   ALA A 215      29.209   5.434   3.735  1.00 15.00           C
ATOM   3250  O   ALA A 215      28.864   5.949   4.801  1.00 20.06           O
ATOM   3251  CB  ALA A 215      28.911   7.161   1.947  1.00 26.21           C
ATOM   3252  H   ALA A 215      26.631   6.457   2.529  1.00 27.22           H
ATOM   3253  HA  ALA A 215      28.757   5.123   1.761  1.00 26.13           H
ATOM   3254  HB1 ALA A 215      29.873   7.175   1.818  1.00 31.42           H
ATOM   3255  HB2 ALA A 215      28.473   7.358   1.103  1.00 31.42           H
ATOM   3256  HB3 ALA A 215      28.651   7.814   2.615  1.00 31.42           H
ATOM   3257  N   LEU A 216      30.221   4.578   3.634  1.00 16.25           N
ATOM   3258  CA  LEU A 216      31.044   4.167   4.776  1.00 20.65           C
ATOM   3259  C   LEU A 216      30.189   3.511   5.861  1.00 20.76           C
ATOM   3260  O   LEU A 216      30.529   3.551   7.063  1.00 18.43           O
ATOM   3261  CB  LEU A 216      31.860   5.354   5.329  1.00 19.44           C
ATOM   3262  CG  LEU A 216      32.930   5.876   4.327  1.00 19.84           C
ATOM   3263  CD1 LEU A 216      33.728   7.019   4.942  1.00 24.92           C
ATOM   3264  CD2 LEU A 216      33.898   4.798   3.824  1.00 22.20           C
ATOM   3265  H   LEU A 216      30.457   4.207   2.893  1.00 19.47           H
ATOM   3266  HA  LEU A 216      31.672   3.500   4.466  1.00 24.76           H
ATOM   3267  HB2 LEU A 216      31.258   6.085   5.542  1.00 23.30           H
ATOM   3268  HB3 LEU A 216      32.323   5.072   6.133  1.00 23.30           H
ATOM   3269  HG  LEU A 216      32.475   6.233   3.549  1.00 23.79           H
ATOM   3270 HD11 LEU A 216      34.334   7.375   4.275  1.00 29.88           H
ATOM   3271 HD12 LEU A 216      33.108   7.708   5.239  1.00 29.88           H
ATOM   3272 HD13 LEU A 216      34.227   6.685   5.702  1.00 29.88           H
ATOM   3273 HD21 LEU A 216      34.520   5.205   3.203  1.00 26.62           H
ATOM   3274 HD22 LEU A 216      34.378   4.427   4.581  1.00 26.62           H
ATOM   3275 HD23 LEU A 216      33.402   4.102   3.371  1.00 26.62           H
ATOM   3276  N   ASP A 217      29.074   2.878   5.447  1.00 19.77           N
ATOM   3277  CA  ASP A 217      28.202   2.256   6.445  1.00 17.76           C
ATOM   3278  C   ASP A 217      28.865   1.029   7.053  1.00 19.04           C
ATOM   3279  O   ASP A 217      28.785   0.812   8.275  1.00 19.87           O
ATOM   3280  CB  ASP A 217      26.820   1.898   5.873  1.00 16.05           C
ATOM   3281  CG  ASP A 217      26.856   1.100   4.563  1.00 20.08           C
ATOM   3282  OD1 ASP A 217      27.936   0.709   4.045  1.00 16.32           O
ATOM   3283  OD2 ASP A 217      25.737   0.899   4.045  1.00 22.49           O1-
ATOM   3284  H   ASP A 217      28.818   2.798   4.630  1.00 23.70           H
ATOM   3285  HA  ASP A 217      28.050   2.899   7.153  1.00 21.28           H
ATOM   3286  HB2 ASP A 217      26.328   1.377   6.527  1.00 19.23           H
ATOM   3287  HB3 ASP A 217      26.340   2.720   5.689  1.00 19.23           H
ATOM   3288  N   ALA A 218      29.544   0.231   6.230  1.00 18.88           N
ATOM   3289  CA  ALA A 218      30.235  -0.950   6.748  1.00 21.74           C
ATOM   3290  C   ALA A 218      31.181  -0.591   7.887  1.00 21.80           C
ATOM   3291  O   ALA A 218      31.228  -1.277   8.911  1.00 19.94           O
ATOM   3292  CB  ALA A 218      31.017  -1.632   5.633  1.00 20.99           C
ATOM   3293  H   ALA A 218      29.618   0.350   5.382  1.00 22.62           H
ATOM   3294  HA  ALA A 218      29.581  -1.577   7.092  1.00 26.06           H
ATOM   3295  HB1 ALA A 218      31.440  -2.428   5.989  1.00 25.16           H
ATOM   3296  HB2 ALA A 218      30.405  -1.867   4.918  1.00 25.16           H
ATOM   3297  HB3 ALA A 218      31.688  -1.013   5.306  1.00 25.16           H
ATOM   3298  N   GLU A 219      31.928   0.502   7.726  1.00 17.68           N
ATOM   3299  CA  GLU A 219      32.991   0.876   8.653  1.00 20.34           C
ATOM   3300  C   GLU A 219      32.456   1.524   9.924  1.00 19.09           C
ATOM   3301  O   GLU A 219      33.110   1.473  10.973  1.00 17.19           O
ATOM   3302  CB  GLU A 219      33.937   1.822   7.915  1.00 19.68           C
ATOM   3303  CG  GLU A 219      34.617   1.184   6.670  1.00 18.20           C
ATOM   3304  CD  GLU A 219      33.852   1.179   5.340  1.00 24.96           C
ATOM   3305  OE1 GLU A 219      32.665   1.532   5.245  1.00 22.05           O
ATOM   3306  OE2 GLU A 219      34.478   0.771   4.327  1.00 25.24           O1-
ATOM   3307  H   GLU A 219      31.841   1.050   7.070  1.00 21.19           H
ATOM   3308  HA  GLU A 219      33.496   0.089   8.911  1.00 24.38           H
ATOM   3309  HB2 GLU A 219      33.437   2.597   7.619  1.00 23.59           H
ATOM   3310  HB3 GLU A 219      34.638   2.090   8.528  1.00 23.59           H
ATOM   3311  HG2 GLU A 219      35.451   1.650   6.508  1.00 21.81           H
ATOM   3312  HG3 GLU A 219      34.802   0.260   6.888  1.00 21.81           H
ATOM   3313  N   ALA A 220      31.288   2.156   9.843  1.00 14.40           N
ATOM   3314  CA  ALA A 220      30.745   2.894  10.974  1.00 21.66           C
ATOM   3315  C   ALA A 220      29.530   2.281  11.689  1.00 17.75           C
ATOM   3316  O   ALA A 220      29.403   2.571  12.882  1.00 17.28           O
ATOM   3317  CB  ALA A 220      30.365   4.323  10.549  1.00 17.68           C
ATOM   3318  H   ALA A 220      30.807   2.180   9.129  1.00 17.26           H
ATOM   3319  HA  ALA A 220      31.452   2.976  11.631  1.00 25.97           H
ATOM   3320  HB1 ALA A 220      30.052   4.806  11.330  1.00 21.19           H
ATOM   3321  HB2 ALA A 220      31.150   4.762  10.179  1.00 21.19           H
ATOM   3322  HB3 ALA A 220      29.662   4.281   9.882  1.00 21.19           H
ATOM   3323  N   TYR A 221      28.563   1.566  11.034  1.00 19.20           N
ATOM   3324  CA  TYR A 221      27.299   1.257  11.770  1.00 16.59           C
ATOM   3325  C   TYR A 221      26.547   0.052  11.153  1.00 20.24           C
ATOM   3326  O   TYR A 221      25.351  -0.163  11.232  1.00 34.92           O
ATOM   3327  CB  TYR A 221      26.342   2.452  11.791  1.00 19.82           C
ATOM   3328  CG  TYR A 221      26.059   2.984  10.420  1.00 20.42           C
ATOM   3329  CD1 TYR A 221      25.086   2.373   9.606  1.00 21.95           C
ATOM   3330  CD2 TYR A 221      26.710   4.143   9.980  1.00 20.15           C
ATOM   3331  CE1 TYR A 221      24.723   2.945   8.397  1.00 19.30           C
ATOM   3332  CE2 TYR A 221      26.368   4.731   8.762  1.00 19.93           C
ATOM   3333  CZ  TYR A 221      25.350   4.135   7.996  1.00 23.93           C
ATOM   3334  OH  TYR A 221      24.997   4.781   6.850  1.00 26.84           O
ATOM   3335  H   TYR A 221      28.514   1.582  10.011  1.00 23.01           H
ATOM   3336  HA  TYR A 221      27.587   0.967  12.826  1.00 19.88           H
ATOM   3337  HB2 TYR A 221      25.386   2.137  12.273  1.00 23.76           H
ATOM   3338  HB3 TYR A 221      26.767   3.239  12.453  1.00 23.76           H
ATOM   3339  HD1 TYR A 221      24.584   1.453   9.934  1.00 26.32           H
ATOM   3340  HD2 TYR A 221      27.461   4.617  10.610  1.00 24.16           H
ATOM   3341  HE1 TYR A 221      23.953   2.490   7.765  1.00 23.13           H
ATOM   3342  HE2 TYR A 221      26.844   5.644   8.422  1.00 23.89           H
ATOM   3343  HH  TYR A 221      24.145   4.386   6.415  1.00 32.18           H
ATOM   3344  N   GLY A 222      27.422  -0.773  10.510  1.00 21.36           N
ATOM   3345  CA  GLY A 222      27.120  -1.829   9.550  1.00 27.71           C
ATOM   3346  C   GLY A 222      27.163  -3.305   9.969  1.00 21.94           C
ATOM   3347  O   GLY A 222      26.824  -4.181   9.158  1.00 23.78           O
ATOM   3348  H   GLY A 222      28.273  -0.724  10.630  1.00 25.61           H
ATOM   3349  HA2 GLY A 222      26.235  -1.660   9.229  1.00 33.22           H
ATOM   3350  HA3 GLY A 222      27.731  -1.744   8.801  1.00 33.22           H
ATOM   3351  N   VAL A 223      27.511  -3.616  11.166  1.00 15.81           N
ATOM   3352  CA  VAL A 223      27.618  -5.016  11.572  1.00 21.34           C
ATOM   3353  C   VAL A 223      26.284  -5.474  12.152  1.00 17.44           C
ATOM   3354  O   VAL A 223      25.593  -4.727  12.868  1.00 17.07           O
ATOM   3355  CB  VAL A 223      28.758  -5.223  12.583  1.00 18.07           C
ATOM   3356  CG1 VAL A 223      28.815  -6.677  13.056  1.00 17.39           C
ATOM   3357  CG2 VAL A 223      30.107  -4.857  11.955  1.00 20.97           C
ATOM   3358  H   VAL A 223      27.673  -3.049  11.794  1.00 18.94           H
ATOM   3359  HA  VAL A 223      27.820  -5.562  10.798  1.00 25.58           H
ATOM   3360  HB  VAL A 223      28.604  -4.654  13.351  1.00 21.66           H
ATOM   3361 HG11 VAL A 223      29.567  -6.782  13.660  1.00 20.84           H
ATOM   3362 HG12 VAL A 223      27.994  -6.900  13.520  1.00 20.84           H
ATOM   3363 HG13 VAL A 223      28.926  -7.254  12.285  1.00 20.84           H
ATOM   3364 HG21 VAL A 223      30.808  -4.946  12.622  1.00 25.13           H
ATOM   3365 HG22 VAL A 223      30.279  -5.468  11.223  1.00 25.13           H
ATOM   3366 HG23 VAL A 223      30.068  -3.944  11.626  1.00 25.13           H
ATOM   3367  N   LYS A 224      25.922  -6.704  11.813  1.00 14.22           N
ATOM   3368  CA  LYS A 224      24.793  -7.421  12.386  1.00 15.08           C
ATOM   3369  C   LYS A 224      25.328  -8.700  13.024  1.00 12.89           C
ATOM   3370  O   LYS A 224      26.172  -9.389  12.441  1.00 16.01           O
ATOM   3371  CB  LYS A 224      23.736  -7.729  11.322  1.00 16.39           C
ATOM   3372  CG  LYS A 224      23.102  -6.469  10.668  1.00 19.87           C
ATOM   3373  CD  LYS A 224      23.869  -6.073   9.381  1.00 17.81           C
ATOM   3374  CE  LYS A 224      23.495  -4.706   8.850  1.00 22.18           C
ATOM   3375  NZ  LYS A 224      24.350  -4.394   7.665  1.00 19.68           N1+
ATOM   3376  H   LYS A 224      26.339  -7.162  11.219  1.00 17.03           H
ATOM   3377  HA  LYS A 224      24.373  -6.882  13.072  1.00 18.07           H
ATOM   3378  HB2 LYS A 224      24.147  -8.249  10.615  1.00 19.64           H
ATOM   3379  HB3 LYS A 224      23.027  -8.241  11.734  1.00 19.64           H
ATOM   3380  HG2 LYS A 224      22.182  -6.659  10.429  1.00 23.82           H
ATOM   3381  HG3 LYS A 224      23.146  -5.721  11.283  1.00 23.82           H
ATOM   3382  HD2 LYS A 224      24.819  -6.052   9.577  1.00 21.34           H
ATOM   3383  HD3 LYS A 224      23.689  -6.724   8.689  1.00 21.34           H
ATOM   3384  HE2 LYS A 224      22.569  -4.709   8.567  1.00 26.59           H
ATOM   3385  HE3 LYS A 224      23.645  -4.031   9.530  1.00 26.59           H
ATOM   3386  HZ1 LYS A 224      24.595  -3.539   7.682  1.00 23.59           H
ATOM   3387  HZ2 LYS A 224      25.074  -4.910   7.675  1.00 23.59           H
ATOM   3388  HZ3 LYS A 224      23.902  -4.558   6.915  1.00 23.59           H
ATOM   3389  N   SER A 225      24.843  -9.025  14.226  1.00 12.57           N
ATOM   3390  CA  SER A 225      25.370 -10.185  14.943  1.00 12.85           C
ATOM   3391  C   SER A 225      24.322 -10.775  15.898  1.00 14.56           C
ATOM   3392  O   SER A 225      23.279 -10.169  16.169  1.00 15.29           O
ATOM   3393  CB  SER A 225      26.652  -9.782  15.670  1.00 16.07           C
ATOM   3394  OG  SER A 225      27.215 -10.879  16.330  1.00 16.87           O
ATOM   3395  H   SER A 225      24.223  -8.594  14.636  1.00 15.05           H
ATOM   3396  HA  SER A 225      25.594 -10.878  14.305  1.00 15.40           H
ATOM   3397  HB2 SER A 225      27.290  -9.437  15.028  1.00 19.26           H
ATOM   3398  HB3 SER A 225      26.432  -9.101  16.323  1.00 19.26           H
ATOM   3399  HG  SER A 225      27.945 -11.074  15.971  1.00 20.22           H
ATOM   3400  N   THR A 226      24.605 -11.989  16.374  1.00 14.74           N
ATOM   3401  CA  THR A 226      23.761 -12.713  17.315  1.00 15.52           C
ATOM   3402  C   THR A 226      24.263 -12.476  18.735  1.00 12.42           C
ATOM   3403  O   THR A 226      25.378 -12.011  18.951  1.00 13.52           O
ATOM   3404  CB  THR A 226      23.766 -14.218  17.043  1.00 16.79           C
ATOM   3405  OG1 THR A 226      25.081 -14.734  17.327  1.00 17.48           O
ATOM   3406  CG2 THR A 226      23.372 -14.535  15.607  1.00 16.83           C
ATOM   3407  H   THR A 226      25.314 -12.428  16.159  1.00 17.67           H
ATOM   3408  HA  THR A 226      22.849 -12.398  17.247  1.00 18.60           H
ATOM   3409  HB  THR A 226      23.117 -14.644  17.624  1.00 20.12           H
ATOM   3410  HG1 THR A 226      25.102 -15.558  17.182  1.00 20.96           H
ATOM   3411 HG21 THR A 226      23.373 -15.496  15.472  1.00 20.17           H
ATOM   3412 HG22 THR A 226      22.484 -14.193  15.425  1.00 20.17           H
ATOM   3413 HG23 THR A 226      23.994 -14.132  14.981  1.00 20.17           H
ATOM   3414  N   ILE A 227      23.428 -12.828  19.722  1.00 14.16           N
ATOM   3415  CA  ILE A 227      23.862 -12.660  21.101  1.00 16.88           C
ATOM   3416  C   ILE A 227      25.009 -13.632  21.421  1.00 19.17           C
ATOM   3417  O   ILE A 227      25.878 -13.340  22.255  1.00 16.67           O
ATOM   3418  CB  ILE A 227      22.658 -12.829  22.055  1.00 16.61           C
ATOM   3419  CG1 ILE A 227      23.005 -12.288  23.441  1.00 12.23           C
ATOM   3420  CG2 ILE A 227      22.197 -14.300  22.114  1.00 14.96           C
ATOM   3421  CD1 ILE A 227      23.224 -10.766  23.468  1.00 15.72           C
ATOM   3422  H   ILE A 227      22.637 -13.151  19.624  1.00 16.96           H
ATOM   3423  HA  ILE A 227      24.202 -11.758  21.200  1.00 20.23           H
ATOM   3424  HB  ILE A 227      21.917 -12.310  21.703  1.00 19.90           H
ATOM   3425 HG12 ILE A 227      22.285 -12.490  24.056  1.00 14.65           H
ATOM   3426 HG13 ILE A 227      23.820 -12.716  23.734  1.00 14.65           H
ATOM   3427 HG21 ILE A 227      21.403 -14.369  22.667  1.00 17.92           H
ATOM   3428 HG22 ILE A 227      22.002 -14.593  21.211  1.00 17.92           H
ATOM   3429 HG23 ILE A 227      22.911 -14.844  22.486  1.00 17.92           H
ATOM   3430 HD11 ILE A 227      23.378 -10.495  24.387  1.00 18.84           H
ATOM   3431 HD12 ILE A 227      23.998 -10.536  22.932  1.00 18.84           H
ATOM   3432 HD13 ILE A 227      22.434 -10.326  23.118  1.00 18.84           H
ATOM   3433  N   GLU A 228      25.042 -14.795  20.768  1.00 14.74           N
ATOM   3434  CA  GLU A 228      26.135 -15.729  21.002  1.00 16.39           C
ATOM   3435  C   GLU A 228      27.438 -15.172  20.458  1.00 16.53           C
ATOM   3436  O   GLU A 228      28.462 -15.153  21.158  1.00 16.22           O
ATOM   3437  CB  GLU A 228      25.822 -17.092  20.383  1.00 20.86           C
ATOM   3438  CG  GLU A 228      24.648 -17.757  21.018  1.00 20.97           C
ATOM   3439  CD  GLU A 228      24.472 -19.209  20.530  1.00 29.58           C
ATOM   3440  OE1 GLU A 228      24.887 -19.525  19.400  1.00 33.49           O
ATOM   3441  OE2 GLU A 228      23.896 -20.018  21.265  1.00 24.82           O1-
ATOM   3442  H   GLU A 228      24.454 -15.056  20.199  1.00 17.66           H
ATOM   3443  HA  GLU A 228      26.239 -15.862  21.955  1.00 19.64           H
ATOM   3444  HB2 GLU A 228      25.634 -16.975  19.439  1.00 25.00           H
ATOM   3445  HB3 GLU A 228      26.586 -17.680  20.501  1.00 25.00           H
ATOM   3446  HG2 GLU A 228      24.767 -17.764  21.979  1.00 25.13           H
ATOM   3447  HG3 GLU A 228      23.845 -17.262  20.787  1.00 25.13           H
ATOM   3448  N   ASP A 229      27.411 -14.656  19.228  1.00 16.59           N
ATOM   3449  CA  ASP A 229      28.643 -14.124  18.670  1.00 15.96           C
ATOM   3450  C   ASP A 229      29.096 -12.895  19.460  1.00 15.53           C
ATOM   3451  O   ASP A 229      30.294 -12.700  19.685  1.00 17.28           O
ATOM   3452  CB  ASP A 229      28.483 -13.788  17.180  1.00 17.07           C
ATOM   3453  CG  ASP A 229      28.721 -14.997  16.275  1.00 20.28           C
ATOM   3454  OD1 ASP A 229      28.782 -16.144  16.784  1.00 21.00           O
ATOM   3455  OD2 ASP A 229      28.871 -14.785  15.059  1.00 18.72           O1-
ATOM   3456  H   ASP A 229      26.714 -14.582  18.730  1.00 19.88           H
ATOM   3457  HA  ASP A 229      29.328 -14.808  18.749  1.00 19.12           H
ATOM   3458  HB2 ASP A 229      27.587 -13.455  17.018  1.00 20.46           H
ATOM   3459  HB3 ASP A 229      29.134 -13.111  16.939  1.00 20.46           H
ATOM   3460  N   MET A 230      28.162 -12.074  19.908  1.00 15.13           N
ATOM   3461  CA  MET A 230      28.556 -10.885  20.653  1.00 15.10           C
ATOM   3462  C   MET A 230      29.093 -11.250  22.025  1.00 16.46           C
ATOM   3463  O   MET A 230      29.979 -10.566  22.539  1.00 13.66           O
ATOM   3464  CB  MET A 230      27.392  -9.920  20.790  1.00 17.70           C
ATOM   3465  CG  MET A 230      26.991  -9.234  19.517  1.00 17.59           C
ATOM   3466  SD  MET A 230      28.359  -8.359  18.700  1.00 18.67           S
ATOM   3467  CE  MET A 230      28.599  -7.048  19.890  1.00 16.85           C
ATOM   3468  H   MET A 230      27.316 -12.171  19.790  1.00 18.13           H
ATOM   3469  HA  MET A 230      29.260 -10.433  20.169  1.00 18.09           H
ATOM   3470  HB2 MET A 230      26.625 -10.416  21.120  1.00 21.21           H
ATOM   3471  HB3 MET A 230      27.635  -9.237  21.436  1.00 21.21           H
ATOM   3472  HG2 MET A 230      26.651  -9.896  18.896  1.00 21.09           H
ATOM   3473  HG3 MET A 230      26.304  -8.583  19.724  1.00 21.09           H
ATOM   3474  HE1 MET A 230      29.333  -6.484  19.599  1.00 20.19           H
ATOM   3475  HE2 MET A 230      27.781  -6.532  19.950  1.00 20.19           H
ATOM   3476  HE3 MET A 230      28.799  -7.437  20.750  1.00 20.19           H
ATOM   3477  N   ALA A 231      28.590 -12.325  22.630  1.00 16.79           N
ATOM   3478  CA  ALA A 231      29.220 -12.819  23.847  1.00 15.36           C
ATOM   3479  C   ALA A 231      30.660 -13.213  23.585  1.00 15.06           C
ATOM   3480  O   ALA A 231      31.554 -12.907  24.388  1.00 16.79           O
ATOM   3481  CB  ALA A 231      28.439 -14.006  24.431  1.00 19.04           C
ATOM   3482  H   ALA A 231      27.907 -12.773  22.361  1.00 20.12           H
ATOM   3483  HA  ALA A 231      29.226 -12.107  24.507  1.00 18.40           H
ATOM   3484  HB1 ALA A 231      28.862 -14.283  25.259  1.00 22.82           H
ATOM   3485  HB2 ALA A 231      27.529 -13.725  24.602  1.00 22.82           H
ATOM   3486  HB3 ALA A 231      28.441 -14.742  23.796  1.00 22.82           H
ATOM   3487  N   ARG A 232      30.907 -13.883  22.463  1.00 18.55           N
ATOM   3488  CA  ARG A 232      32.261 -14.273  22.094  1.00 19.03           C
ATOM   3489  C   ARG A 232      33.143 -13.060  21.816  1.00 17.01           C
ATOM   3490  O   ARG A 232      34.325 -13.043  22.184  1.00 14.55           O
ATOM   3491  CB  ARG A 232      32.191 -15.199  20.890  1.00 23.57           C
ATOM   3492  CG  ARG A 232      33.413 -15.990  20.663  1.00 27.83           C
ATOM   3493  CD  ARG A 232      33.136 -17.202  19.757  1.00 28.82           C
ATOM   3494  NE  ARG A 232      34.408 -17.878  19.504  1.00 38.04           N
ATOM   3495  CZ  ARG A 232      34.949 -18.804  20.291  1.00 39.00           C
ATOM   3496  NH1 ARG A 232      34.320 -19.213  21.384  1.00 35.53           N
ATOM   3497  NH2 ARG A 232      36.132 -19.328  19.968  1.00 44.84           N1+
ATOM   3498  H   ARG A 232      30.308 -14.125  21.896  1.00 22.24           H
ATOM   3499  HA  ARG A 232      32.659 -14.761  22.831  1.00 22.81           H
ATOM   3500  HB2 ARG A 232      31.465 -15.829  21.019  1.00 28.26           H
ATOM   3501  HB3 ARG A 232      32.024 -14.666  20.096  1.00 28.26           H
ATOM   3502  HG2 ARG A 232      34.076 -15.427  20.232  1.00 33.37           H
ATOM   3503  HG3 ARG A 232      33.747 -16.318  21.513  1.00 33.37           H
ATOM   3504  HD2 ARG A 232      32.514 -17.810  20.186  1.00 34.56           H
ATOM   3505  HD3 ARG A 232      32.776 -16.899  18.908  1.00 34.56           H
ATOM   3506  HE  ARG A 232      34.881 -17.598  18.841  1.00 45.62           H
ATOM   3507 HH11 ARG A 232      33.560 -18.873  21.597  1.00 42.61           H
ATOM   3508 HH12 ARG A 232      34.674 -19.816  21.883  1.00 42.61           H
ATOM   3509 HH21 ARG A 232      36.539 -19.068  19.255  1.00 53.78           H
ATOM   3510 HH22 ARG A 232      36.482 -19.937  20.466  1.00 53.78           H
ATOM   3511  N   TRP A 233      32.583 -12.034  21.173  1.00 14.30           N
ATOM   3512  CA  TRP A 233      33.302 -10.771  21.002  1.00 15.07           C
ATOM   3513  C   TRP A 233      33.696 -10.169  22.350  1.00 15.91           C
ATOM   3514  O   TRP A 233      34.826  -9.706  22.518  1.00 16.38           O
ATOM   3515  CB  TRP A 233      32.429  -9.809  20.204  1.00 13.80           C
ATOM   3516  CG  TRP A 233      33.033  -8.473  19.865  1.00 16.15           C
ATOM   3517  CD1 TRP A 233      32.513  -7.255  20.141  1.00 14.56           C
ATOM   3518  CD2 TRP A 233      34.237  -8.237  19.134  1.00 15.61           C
ATOM   3519  NE1 TRP A 233      33.316  -6.260  19.636  1.00 17.04           N
ATOM   3520  CE2 TRP A 233      34.388  -6.841  19.014  1.00 15.91           C
ATOM   3521  CE3 TRP A 233      35.197  -9.066  18.570  1.00 17.41           C
ATOM   3522  CZ2 TRP A 233      35.460  -6.264  18.353  1.00 13.84           C
ATOM   3523  CZ3 TRP A 233      36.269  -8.482  17.921  1.00 14.29           C
ATOM   3524  CH2 TRP A 233      36.395  -7.088  17.839  1.00 15.45           C
ATOM   3525  H   TRP A 233      31.790 -12.039  20.840  1.00 17.13           H
ATOM   3526  HA  TRP A 233      34.116 -10.939  20.501  1.00 18.05           H
ATOM   3527  HB2 TRP A 233      32.208 -10.241  19.365  1.00 16.53           H
ATOM   3528  HB3 TRP A 233      31.619  -9.644  20.704  1.00 16.53           H
ATOM   3529  HD1 TRP A 233      31.717  -7.114  20.599  1.00 17.45           H
ATOM   3530  HE1 TRP A 233      33.174  -5.415  19.708  1.00 20.42           H
ATOM   3531  HE3 TRP A 233      35.119  -9.992  18.634  1.00 20.87           H
ATOM   3532  HZ2 TRP A 233      35.550  -5.340  18.296  1.00 16.58           H
ATOM   3533  HZ3 TRP A 233      36.924  -9.023  17.543  1.00 17.12           H
ATOM   3534  HH2 TRP A 233      37.121  -6.720  17.391  1.00 18.52           H
ATOM   3535  N   VAL A 234      32.791 -10.188  23.334  1.00 16.47           N
ATOM   3536  CA  VAL A 234      33.135  -9.654  24.656  1.00 15.97           C
ATOM   3537  C   VAL A 234      34.238 -10.483  25.307  1.00 20.51           C
ATOM   3538  O   VAL A 234      35.212  -9.934  25.858  1.00 19.68           O
ATOM   3539  CB  VAL A 234      31.886  -9.581  25.549  1.00 17.23           C
ATOM   3540  CG1 VAL A 234      32.272  -9.265  27.017  1.00 21.13           C
ATOM   3541  CG2 VAL A 234      30.946  -8.523  25.022  1.00 19.88           C
ATOM   3542  H   VAL A 234      31.990 -10.495  23.264  1.00 19.74           H
ATOM   3543  HA  VAL A 234      33.470  -8.754  24.545  1.00 19.14           H
ATOM   3544  HB  VAL A 234      31.428 -10.436  25.527  1.00 20.65           H
ATOM   3545 HG11 VAL A 234      31.459  -9.217  27.544  1.00 25.34           H
ATOM   3546 HG12 VAL A 234      32.844  -9.964  27.369  1.00 25.34           H
ATOM   3547 HG13 VAL A 234      32.726  -8.408  27.048  1.00 25.34           H
ATOM   3548 HG21 VAL A 234      30.163  -8.507  25.594  1.00 23.83           H
ATOM   3549 HG22 VAL A 234      31.388  -7.659  25.042  1.00 23.83           H
ATOM   3550 HG23 VAL A 234      30.693  -8.744  24.111  1.00 23.83           H
ATOM   3551  N   GLN A 235      34.114 -11.816  25.249  1.00 16.01           N
ATOM   3552  CA  GLN A 235      35.136 -12.676  25.837  1.00 15.90           C
ATOM   3553  C   GLN A 235      36.506 -12.408  25.211  1.00 17.47           C
ATOM   3554  O   GLN A 235      37.526 -12.436  25.911  1.00 20.23           O
ATOM   3555  CB  GLN A 235      34.799 -14.161  25.666  1.00 20.95           C
ATOM   3556  CG  GLN A 235      33.483 -14.661  26.274  1.00 28.31           C
ATOM   3557  CD  GLN A 235      33.164 -16.149  25.897  1.00 34.58           C
ATOM   3558  OE1 GLN A 235      32.893 -16.477  24.727  1.00 32.27           O
ATOM   3559  NE2 GLN A 235      33.214 -17.041  26.902  1.00 29.87           N
ATOM   3560  H   GLN A 235      33.463 -12.235  24.875  1.00 19.19           H
ATOM   3561  HA  GLN A 235      35.190 -12.476  26.784  1.00 19.05           H
ATOM   3562  HB2 GLN A 235      34.777 -14.346  24.715  1.00 25.11           H
ATOM   3563  HB3 GLN A 235      35.511 -14.678  26.074  1.00 25.11           H
ATOM   3564  HG2 GLN A 235      33.555 -14.601  27.241  1.00 33.95           H
ATOM   3565  HG3 GLN A 235      32.754 -14.102  25.968  1.00 33.95           H
ATOM   3566 HE21 GLN A 235      33.361 -16.774  27.708  1.00 35.82           H
ATOM   3567 HE22 GLN A 235      33.089 -17.877  26.747  1.00 35.82           H
ATOM   3568  N   SER A 236      36.544 -12.200  23.883  1.00 19.31           N
ATOM   3569  CA  SER A 236      37.801 -11.962  23.183  1.00 17.53           C
ATOM   3570  C   SER A 236      38.430 -10.651  23.628  1.00 16.61           C
ATOM   3571  O   SER A 236      39.653 -10.558  23.771  1.00 20.87           O
ATOM   3572  CB  SER A 236      37.572 -11.936  21.670  1.00 18.81           C
ATOM   3573  OG  SER A 236      37.019 -13.136  21.194  1.00 21.74           O
ATOM   3574  H   SER A 236      35.855 -12.181  23.368  1.00 23.15           H
ATOM   3575  HA  SER A 236      38.422 -12.680  23.382  1.00 21.01           H
ATOM   3576  HB2 SER A 236      36.962 -11.215  21.458  1.00 22.55           H
ATOM   3577  HB3 SER A 236      38.416 -11.779  21.224  1.00 22.55           H
ATOM   3578  HG  SER A 236      36.263 -13.264  21.540  1.00 26.06           H
ATOM   3579  N   ASN A 237      37.604  -9.624  23.829  1.00 14.72           N
ATOM   3580  CA  ASN A 237      38.102  -8.322  24.239  1.00 16.79           C
ATOM   3581  C   ASN A 237      38.425  -8.273  25.731  1.00 19.41           C
ATOM   3582  O   ASN A 237      39.228  -7.431  26.159  1.00 17.73           O
ATOM   3583  CB  ASN A 237      37.069  -7.264  23.851  1.00 14.17           C
ATOM   3584  CG  ASN A 237      37.187  -6.843  22.395  1.00 17.04           C
ATOM   3585  OD1 ASN A 237      37.917  -5.912  22.072  1.00 15.67           O
ATOM   3586  ND2 ASN A 237      36.473  -7.533  21.504  1.00 16.17           N
ATOM   3587  H   ASN A 237      36.750  -9.659  23.730  1.00 17.63           H
ATOM   3588  HA  ASN A 237      38.919  -8.132  23.753  1.00 20.12           H
ATOM   3589  HB2 ASN A 237      36.178  -7.611  24.004  1.00 16.97           H
ATOM   3590  HB3 ASN A 237      37.208  -6.481  24.404  1.00 16.97           H
ATOM   3591 HD21 ASN A 237      36.478  -7.303  20.675  1.00 19.38           H
ATOM   3592 HD22 ASN A 237      36.008  -8.208  21.758  1.00 19.38           H
ATOM   3593  N   LEU A 238      37.791  -9.152  26.527  1.00 19.78           N
ATOM   3594  CA  LEU A 238      38.089  -9.293  27.947  1.00 21.78           C
ATOM   3595  C   LEU A 238      39.451  -9.916  28.166  1.00 19.41           C
ATOM   3596  O   LEU A 238      40.139  -9.599  29.143  1.00 20.52           O
ATOM   3597  CB  LEU A 238      37.042 -10.189  28.640  1.00 21.96           C
ATOM   3598  CG  LEU A 238      35.804  -9.548  29.224  1.00 25.37           C
ATOM   3599  CD1 LEU A 238      34.828 -10.643  29.581  1.00 28.35           C
ATOM   3600  CD2 LEU A 238      36.159  -8.706  30.431  1.00 28.06           C
ATOM   3601  H   LEU A 238      37.165  -9.679  26.260  1.00 23.71           H
ATOM   3602  HA  LEU A 238      38.073  -8.416  28.362  1.00 26.11           H
ATOM   3603  HB2 LEU A 238      36.733 -10.845  27.998  1.00 26.33           H
ATOM   3604  HB3 LEU A 238      37.481 -10.653  29.370  1.00 26.33           H
ATOM   3605  HG  LEU A 238      35.392  -8.974  28.560  1.00 30.41           H
ATOM   3606 HD11 LEU A 238      34.010 -10.249  29.925  1.00 33.99           H
ATOM   3607 HD12 LEU A 238      34.638 -11.158  28.783  1.00 33.99           H
ATOM   3608 HD13 LEU A 238      35.239 -11.213  30.251  1.00 33.99           H
ATOM   3609 HD21 LEU A 238      35.344  -8.374  30.839  1.00 33.64           H
ATOM   3610 HD22 LEU A 238      36.645  -9.255  31.067  1.00 33.64           H
ATOM   3611 HD23 LEU A 238      36.707  -7.960  30.143  1.00 33.64           H
ATOM   3612  N   LYS A 239      39.831 -10.843  27.313  1.00 19.68           N
ATOM   3613  CA  LYS A 239      40.984 -11.705  27.566  1.00 22.30           C
ATOM   3614  C   LYS A 239      41.729 -11.925  26.254  1.00 26.90           C
ATOM   3615  O   LYS A 239      41.783 -13.038  25.715  1.00 24.38           O
ATOM   3616  CB  LYS A 239      40.501 -13.011  28.204  1.00 31.02           C
ATOM   3617  CG  LYS A 239      41.516 -13.719  29.044  1.00 36.54           C
ATOM   3618  CD  LYS A 239      40.875 -14.936  29.712  1.00 41.57           C
ATOM   3619  CE  LYS A 239      41.910 -15.844  30.389  1.00 41.84           C
ATOM   3620  NZ  LYS A 239      41.306 -17.150  30.745  1.00 44.60           N1+
ATOM   3621  H   LYS A 239      39.430 -11.001  26.569  1.00 23.59           H
ATOM   3622  HA  LYS A 239      41.579 -11.268  28.190  1.00 26.74           H
ATOM   3623  HB2 LYS A 239      39.755 -12.805  28.791  1.00 37.20           H
ATOM   3624  HB3 LYS A 239      40.210 -13.617  27.506  1.00 37.20           H
ATOM   3625  HG2 LYS A 239      42.249 -14.013  28.480  1.00 43.82           H
ATOM   3626  HG3 LYS A 239      41.832 -13.120  29.739  1.00 43.82           H
ATOM   3627  HD2 LYS A 239      40.248 -14.634  30.386  1.00 49.86           H
ATOM   3628  HD3 LYS A 239      40.416 -15.456  29.034  1.00 49.86           H
ATOM   3629  HE2 LYS A 239      42.643 -16.013  29.774  1.00 50.19           H
ATOM   3630  HE3 LYS A 239      42.239 -15.421  31.197  1.00 50.19           H
ATOM   3631  HZ1 LYS A 239      41.873 -17.609  31.256  1.00 53.50           H
ATOM   3632  HZ2 LYS A 239      40.550 -17.020  31.194  1.00 53.50           H
ATOM   3633  HZ3 LYS A 239      41.133 -17.621  30.009  1.00 53.50           H
ATOM   3634  N   PRO A 240      42.327 -10.868  25.704  1.00 22.45           N
ATOM   3635  CA  PRO A 240      42.998 -11.008  24.398  1.00 23.36           C
ATOM   3636  C   PRO A 240      44.186 -11.949  24.404  1.00 21.24           C
ATOM   3637  O   PRO A 240      44.572 -12.437  23.336  1.00 22.60           O
ATOM   3638  CB  PRO A 240      43.439  -9.580  24.073  1.00 25.64           C
ATOM   3639  CG  PRO A 240      43.584  -8.946  25.381  1.00 26.58           C
ATOM   3640  CD  PRO A 240      42.481  -9.525  26.251  1.00 20.75           C
ATOM   3641  HA  PRO A 240      42.361 -11.310  23.731  1.00 28.01           H
ATOM   3642  HB2 PRO A 240      44.281  -9.596  23.591  1.00 30.74           H
ATOM   3643  HB3 PRO A 240      42.752  -9.148  23.549  1.00 30.74           H
ATOM   3644  HG2 PRO A 240      44.456  -9.173  25.742  1.00 31.87           H
ATOM   3645  HG3 PRO A 240      43.489  -7.986  25.291  1.00 31.87           H
ATOM   3646  HD2 PRO A 240      42.756  -9.566  27.181  1.00 24.87           H
ATOM   3647  HD3 PRO A 240      41.655  -9.027  26.139  1.00 24.87           H
ATOM   3648  N   LEU A 241      44.782 -12.223  25.561  1.00 21.48           N
ATOM   3649  CA  LEU A 241      45.940 -13.110  25.602  1.00 28.60           C
ATOM   3650  C   LEU A 241      45.589 -14.556  25.261  1.00 32.51           C
ATOM   3651  O   LEU A 241      46.495 -15.335  24.928  1.00 30.31           O
ATOM   3652  CB  LEU A 241      46.597 -13.035  26.978  1.00 28.44           C
ATOM   3653  CG  LEU A 241      47.116 -11.639  27.367  1.00 34.97           C
ATOM   3654  CD1 LEU A 241      47.778 -11.681  28.728  1.00 39.61           C
ATOM   3655  CD2 LEU A 241      48.096 -11.100  26.355  1.00 36.95           C
ATOM   3656  H   LEU A 241      44.544 -11.908  26.324  1.00 25.75           H
ATOM   3657  HA  LEU A 241      46.587 -12.817  24.944  1.00 34.29           H
ATOM   3658  HB2 LEU A 241      45.955 -13.315  27.648  1.00 34.10           H
ATOM   3659  HB3 LEU A 241      47.356 -13.640  26.983  1.00 34.10           H
ATOM   3660  HG  LEU A 241      46.366 -11.026  27.414  1.00 41.93           H
ATOM   3661 HD11 LEU A 241      48.060 -10.787  28.976  1.00 47.51           H
ATOM   3662 HD12 LEU A 241      47.142 -12.024  29.374  1.00 47.51           H
ATOM   3663 HD13 LEU A 241      48.548 -12.269  28.677  1.00 47.51           H
ATOM   3664 HD21 LEU A 241      48.407 -10.234  26.662  1.00 44.31           H
ATOM   3665 HD22 LEU A 241      48.841 -11.716  26.283  1.00 44.31           H
ATOM   3666 HD23 LEU A 241      47.657 -11.007  25.495  1.00 44.31           H
ATOM   3667  N   ASP A 242      44.307 -14.927  25.344  1.00 28.29           N
ATOM   3668  CA  ASP A 242      43.828 -16.239  24.927  1.00 25.79           C
ATOM   3669  C   ASP A 242      43.658 -16.369  23.423  1.00 29.18           C
ATOM   3670  O   ASP A 242      43.364 -17.465  22.950  1.00 29.04           O
ATOM   3671  CB  ASP A 242      42.483 -16.555  25.589  1.00 32.97           C
ATOM   3672  CG  ASP A 242      42.624 -16.995  27.046  1.00 40.97           C
ATOM   3673  OD1 ASP A 242      41.570 -17.122  27.715  1.00 41.03           O
ATOM   3674  OD2 ASP A 242      43.773 -17.194  27.524  1.00 37.75           O1-
ATOM   3675  H   ASP A 242      43.686 -14.424  25.662  1.00 33.92           H
ATOM   3676  HA  ASP A 242      44.468 -16.908  25.208  1.00 30.92           H
ATOM   3677  HB2 ASP A 242      41.934 -15.756  25.577  1.00 39.53           H
ATOM   3678  HB3 ASP A 242      42.046 -17.267  25.097  1.00 39.53           H
ATOM   3679  N   ILE A 243      43.846 -15.299  22.667  1.00 23.93           N
ATOM   3680  CA  ILE A 243      43.701 -15.325  21.218  1.00 25.53           C
ATOM   3681  C   ILE A 243      45.002 -15.784  20.586  1.00 25.15           C
ATOM   3682  O   ILE A 243      46.065 -15.198  20.815  1.00 26.61           O
ATOM   3683  CB  ILE A 243      43.283 -13.939  20.699  1.00 23.70           C
ATOM   3684  CG1 ILE A 243      41.953 -13.564  21.329  1.00 24.64           C
ATOM   3685  CG2 ILE A 243      43.197 -13.925  19.176  1.00 24.24           C
ATOM   3686  CD1 ILE A 243      41.553 -12.178  21.047  1.00 30.14           C
ATOM   3687  H   ILE A 243      44.058 -14.527  22.975  1.00 28.69           H
ATOM   3688  HA  ILE A 243      43.015 -15.966  20.978  1.00 30.61           H
ATOM   3689  HB  ILE A 243      43.949 -13.292  20.981  1.00 28.41           H
ATOM   3690 HG12 ILE A 243      41.260 -14.157  20.993  1.00 29.54           H
ATOM   3691 HG13 ILE A 243      42.027 -13.653  22.291  1.00 29.54           H
ATOM   3692 HG21 ILE A 243      42.967 -13.031  18.879  1.00 29.06           H
ATOM   3693 HG22 ILE A 243      44.053 -14.177  18.798  1.00 29.06           H
ATOM   3694 HG23 ILE A 243      42.517 -14.554  18.895  1.00 29.06           H
ATOM   3695 HD11 ILE A 243      40.717 -11.985  21.497  1.00 36.14           H
ATOM   3696 HD12 ILE A 243      42.251 -11.586  21.370  1.00 36.14           H
ATOM   3697 HD13 ILE A 243      41.445 -12.067  20.089  1.00 36.14           H
ATOM   3698  N   ASN A 244      44.906 -16.794  19.734  1.00 28.15           N
ATOM   3699  CA  ASN A 244      46.093 -17.417  19.178  1.00 28.89           C
ATOM   3700  C   ASN A 244      46.700 -16.615  18.042  1.00 28.64           C
ATOM   3701  O   ASN A 244      47.914 -16.674  17.837  1.00 28.29           O
ATOM   3702  CB  ASN A 244      45.752 -18.833  18.712  1.00 36.93           C
ATOM   3703  CG  ASN A 244      45.499 -19.785  19.890  1.00 43.41           C
ATOM   3704  OD1 ASN A 244      46.332 -19.923  20.790  1.00 40.42           O
ATOM   3705  ND2 ASN A 244      44.328 -20.408  19.901  1.00 49.19           N
ATOM   3706  H   ASN A 244      44.165 -17.136  19.467  1.00 33.76           H
ATOM   3707  HA  ASN A 244      46.762 -17.481  19.877  1.00 34.65           H
ATOM   3708  HB2 ASN A 244      44.957 -18.803  18.158  1.00 44.29           H
ATOM   3709  HB3 ASN A 244      46.499 -19.184  18.199  1.00 44.29           H
ATOM   3710 HD21 ASN A 244      44.116 -20.920  20.559  1.00 59.00           H
ATOM   3711 HD22 ASN A 244      43.777 -20.292  19.250  1.00 59.00           H
ATOM   3712  N   GLU A 245      45.886 -15.883  17.284  1.00 27.71           N
ATOM   3713  CA  GLU A 245      46.391 -15.040  16.207  1.00 21.48           C
ATOM   3714  C   GLU A 245      47.045 -13.808  16.811  1.00 22.69           C
ATOM   3715  O   GLU A 245      46.355 -12.932  17.345  1.00 22.51           O
ATOM   3716  CB  GLU A 245      45.266 -14.645  15.253  1.00 25.97           C
ATOM   3717  CG  GLU A 245      44.687 -15.817  14.462  1.00 37.96           C
ATOM   3718  CD  GLU A 245      43.732 -16.709  15.299  1.00 37.16           C
ATOM   3719  OE1 GLU A 245      43.430 -17.838  14.841  1.00 40.87           O
ATOM   3720  OE2 GLU A 245      43.272 -16.288  16.396  1.00 32.03           O1-
ATOM   3721  H   GLU A 245      45.032 -15.852  17.383  1.00 33.22           H
ATOM   3722  HA  GLU A 245      47.062 -15.527  15.705  1.00 25.75           H
ATOM   3723  HB2 GLU A 245      44.545 -14.245  15.768  1.00 31.13           H
ATOM   3724  HB3 GLU A 245      45.603 -13.997  14.614  1.00 31.13           H
ATOM   3725  HG2 GLU A 245      44.188 -15.461  13.710  1.00 45.52           H
ATOM   3726  HG3 GLU A 245      45.414 -16.370  14.135  1.00 45.52           H
ATOM   3727  N   LYS A 246      48.379 -13.754  16.714  1.00 21.98           N
ATOM   3728  CA  LYS A 246      49.182 -12.722  17.367  1.00 23.50           C
ATOM   3729  C   LYS A 246      48.749 -11.311  17.000  1.00 20.18           C
ATOM   3730  O   LYS A 246      48.656 -10.441  17.876  1.00 17.67           O
ATOM   3731  CB  LYS A 246      50.658 -12.911  17.001  1.00 28.94           C
ATOM   3732  H   LYS A 246      48.853 -14.324  16.278  1.00 26.35           H
ATOM   3733  HA  LYS A 246      49.096 -12.817  18.329  1.00 28.17           H
ATOM   3734  HB1 LYS A 246      50.957 -13.782  17.307  1.00 34.70           H
ATOM   3735  HB3 LYS A 246      51.179 -12.210  17.427  1.00 34.70           H
ATOM   3736  N   THR A 247      48.561 -11.030  15.704  1.00 16.58           N
ATOM   3737  CA  THR A 247      48.268  -9.645  15.352  1.00 21.49           C
ATOM   3738  C   THR A 247      46.862  -9.249  15.807  1.00 21.03           C
ATOM   3739  O   THR A 247      46.614  -8.067  16.062  1.00 17.10           O
ATOM   3740  CB  THR A 247      48.443  -9.397  13.846  1.00 20.91           C
ATOM   3741  OG1 THR A 247      47.535 -10.201  13.097  1.00 18.67           O
ATOM   3742  CG2 THR A 247      49.867  -9.694  13.403  1.00 24.66           C
ATOM   3743  H   THR A 247      48.584 -11.584  15.047  1.00 19.87           H
ATOM   3744  HA  THR A 247      48.896  -9.069  15.814  1.00 25.76           H
ATOM   3745  HB  THR A 247      48.260  -8.465  13.655  1.00 25.07           H
ATOM   3746  HG1 THR A 247      46.744 -10.051  13.333  1.00 22.38           H
ATOM   3747 HG21 THR A 247      49.942  -9.546  12.446  1.00 29.57           H
ATOM   3748 HG22 THR A 247      50.485  -9.105  13.860  1.00 29.57           H
ATOM   3749 HG23 THR A 247      50.096 -10.616  13.604  1.00 29.57           H
ATOM   3750  N   LEU A 248      45.938 -10.222  15.921  1.00 19.91           N
ATOM   3751  CA  LEU A 248      44.586  -9.927  16.395  1.00 17.66           C
ATOM   3752  C   LEU A 248      44.581  -9.654  17.895  1.00 16.20           C
ATOM   3753  O   LEU A 248      43.955  -8.707  18.374  1.00 15.54           O
ATOM   3754  CB  LEU A 248      43.660 -11.095  16.064  1.00 17.38           C
ATOM   3755  CG  LEU A 248      42.199 -10.886  16.426  1.00 17.72           C
ATOM   3756  CD1 LEU A 248      41.671  -9.584  15.879  1.00 16.97           C
ATOM   3757  CD2 LEU A 248      41.401 -12.070  15.896  1.00 19.44           C
ATOM   3758  H   LEU A 248      46.065 -11.048  15.723  1.00 23.86           H
ATOM   3759  HA  LEU A 248      44.266  -9.138  15.934  1.00 21.17           H
ATOM   3760  HB2 LEU A 248      43.711 -11.278  15.111  1.00 20.83           H
ATOM   3761  HB3 LEU A 248      43.964 -11.872  16.561  1.00 20.83           H
ATOM   3762  HG  LEU A 248      42.106 -10.858  17.390  1.00 21.23           H
ATOM   3763 HD11 LEU A 248      40.727  -9.519  16.097  1.00 20.34           H
ATOM   3764 HD12 LEU A 248      42.149  -8.845  16.281  1.00 20.34           H
ATOM   3765 HD13 LEU A 248      41.793  -9.571  14.918  1.00 20.34           H
ATOM   3766 HD21 LEU A 248      40.473 -11.958  16.153  1.00 23.31           H
ATOM   3767 HD22 LEU A 248      41.474 -12.092  14.929  1.00 23.31           H
ATOM   3768 HD23 LEU A 248      41.755 -12.893  16.276  1.00 23.31           H
ATOM   3769  N   GLN A 249      45.297 -10.467  18.649  1.00 17.22           N
ATOM   3770  CA  GLN A 249      45.577 -10.139  20.037  1.00 19.82           C
ATOM   3771  C   GLN A 249      46.124  -8.711  20.203  1.00 17.79           C
ATOM   3772  O   GLN A 249      45.613  -7.976  21.058  1.00 17.52           O
ATOM   3773  CB  GLN A 249      46.548 -11.191  20.599  1.00 20.85           C
ATOM   3774  CG  GLN A 249      46.992 -10.972  22.014  1.00 24.55           C
ATOM   3775  CD  GLN A 249      48.032 -11.995  22.434  1.00 34.35           C
ATOM   3776  OE1 GLN A 249      49.173 -11.652  22.706  1.00 32.96           O
ATOM   3777  NE2 GLN A 249      47.653 -13.260  22.433  1.00 25.94           N
ATOM   3778  H   GLN A 249      45.639 -11.208  18.375  1.00 20.63           H
ATOM   3779  HA  GLN A 249      44.752 -10.196  20.546  1.00 23.75           H
ATOM   3780  HB2 GLN A 249      46.123 -12.062  20.553  1.00 25.00           H
ATOM   3781  HB3 GLN A 249      47.350 -11.199  20.047  1.00 25.00           H
ATOM   3782  HG2 GLN A 249      47.385 -10.090  22.096  1.00 29.43           H
ATOM   3783  HG3 GLN A 249      46.234 -11.055  22.608  1.00 29.43           H
ATOM   3784 HE21 GLN A 249      46.845 -13.469  22.226  1.00 31.10           H
ATOM   3785 HE22 GLN A 249      48.218 -13.874  22.637  1.00 31.10           H
ATOM   3786  N   GLN A 250      47.229  -8.322  19.490  1.00 19.20           N
ATOM   3787  CA  GLN A 250      47.905  -7.051  19.890  1.00 22.21           C
ATOM   3788  C   GLN A 250      46.971  -5.864  19.571  1.00 19.45           C
ATOM   3789  O   GLN A 250      46.875  -4.734  20.020  1.00 19.99           O
ATOM   3790  CB  GLN A 250      49.170  -6.966  19.037  1.00 25.31           C
ATOM   3791  CG  GLN A 250      50.188  -7.989  19.546  1.00 32.15           C
ATOM   3792  CD  GLN A 250      51.254  -8.294  18.518  1.00 34.23           C
ATOM   3793  OE1 GLN A 250      51.248  -7.918  17.354  1.00 34.82           O
ATOM   3794  NE2 GLN A 250      52.329  -9.057  18.992  1.00 33.84           N
ATOM   3795  H   GLN A 250      47.757  -8.993  18.912  1.00 23.02           H
ATOM   3796  HA  GLN A 250      48.119  -7.058  21.009  1.00 26.62           H
ATOM   3797  HB2 GLN A 250      48.942  -7.150  17.963  1.00 30.35           H
ATOM   3798  HB3 GLN A 250      49.581  -5.938  19.078  1.00 30.35           H
ATOM   3799  HG2 GLN A 250      50.636  -7.621  20.498  1.00 38.55           H
ATOM   3800  HG3 GLN A 250      49.686  -8.947  19.829  1.00 38.55           H
ATOM   3801 HE21 GLN A 250      52.268  -9.585  19.848  1.00 40.58           H
ATOM   3802 HE22 GLN A 250      53.036  -9.363  18.336  1.00 40.58           H
ATOM   3803  N   GLY A 251      46.151  -6.210  18.532  1.00 21.18           N
ATOM   3804  CA  GLY A 251      45.140  -5.305  17.943  1.00 19.47           C
ATOM   3805  C   GLY A 251      43.932  -5.036  18.840  1.00 16.32           C
ATOM   3806  O   GLY A 251      43.443  -3.898  18.930  1.00 16.80           O
ATOM   3807  H   GLY A 251      46.163  -6.970  18.132  1.00 25.39           H
ATOM   3808  HA2 GLY A 251      45.539  -4.453  17.703  1.00 23.34           H
ATOM   3809  HA3 GLY A 251      44.802  -5.704  17.127  1.00 23.34           H
ATOM   3810  N   ILE A 252      43.448  -6.066  19.527  1.00 14.22           N
ATOM   3811  CA  ILE A 252      42.502  -5.875  20.626  1.00 17.59           C
ATOM   3812  C   ILE A 252      43.127  -5.014  21.717  1.00 16.53           C
ATOM   3813  O   ILE A 252      42.477  -4.133  22.293  1.00 16.88           O
ATOM   3814  CB  ILE A 252      42.059  -7.262  21.137  1.00 14.43           C
ATOM   3815  CG1 ILE A 252      41.107  -7.881  20.103  1.00 19.93           C
ATOM   3816  CG2 ILE A 252      41.416  -7.193  22.459  1.00 17.62           C
ATOM   3817  CD1 ILE A 252      40.726  -9.275  20.408  1.00 21.25           C
ATOM   3818  H   ILE A 252      43.658  -6.886  19.387  1.00 17.04           H
ATOM   3819  HA  ILE A 252      41.718  -5.407  20.303  1.00 21.09           H
ATOM   3820  HB  ILE A 252      42.843  -7.828  21.213  1.00 17.29           H
ATOM   3821 HG12 ILE A 252      40.298  -7.351  20.041  1.00 23.89           H
ATOM   3822 HG13 ILE A 252      41.559  -7.890  19.243  1.00 23.89           H
ATOM   3823 HG21 ILE A 252      41.115  -8.074  22.717  1.00 21.11           H
ATOM   3824 HG22 ILE A 252      42.051  -6.871  23.117  1.00 21.11           H
ATOM   3825 HG23 ILE A 252      40.664  -6.584  22.398  1.00 21.11           H
ATOM   3826 HD11 ILE A 252      40.143  -9.602  19.705  1.00 25.47           H
ATOM   3827 HD12 ILE A 252      41.538  -9.793  20.438  1.00 25.47           H
ATOM   3828 HD13 ILE A 252      40.262  -9.309  21.256  1.00 25.47           H
ATOM   3829  N   GLN A 253      44.404  -5.229  21.985  1.00 17.30           N
ATOM   3830  CA  GLN A 253      45.107  -4.415  22.965  1.00 17.37           C
ATOM   3831  C   GLN A 253      45.195  -2.949  22.527  1.00 17.31           C
ATOM   3832  O   GLN A 253      44.939  -2.064  23.348  1.00 17.80           O
ATOM   3833  CB  GLN A 253      46.509  -4.973  23.213  1.00 25.99           C
ATOM   3834  CG  GLN A 253      46.617  -6.285  24.011  1.00 26.48           C
ATOM   3835  CD  GLN A 253      48.070  -6.816  24.001  1.00 41.08           C
ATOM   3836  OE1 GLN A 253      48.469  -7.544  23.091  1.00 36.11           O
ATOM   3837  NE2 GLN A 253      48.870  -6.413  24.995  1.00 42.51           N
ATOM   3838  H   GLN A 253      44.881  -5.838  21.607  1.00 20.74           H
ATOM   3839  HA  GLN A 253      44.620  -4.444  23.799  1.00 20.82           H
ATOM   3840  HB2 GLN A 253      46.931  -5.122  22.352  1.00 31.16           H
ATOM   3841  HB3 GLN A 253      47.008  -4.298  23.700  1.00 31.16           H
ATOM   3842  HG2 GLN A 253      46.358  -6.126  24.934  1.00 31.75           H
ATOM   3843  HG3 GLN A 253      46.036  -6.953  23.617  1.00 31.75           H
ATOM   3844 HE21 GLN A 253      48.557  -5.934  25.634  1.00 50.98           H
ATOM   3845 HE22 GLN A 253      49.701  -6.643  24.992  1.00 50.98           H
ATOM   3846  N   LEU A 254      45.578  -2.669  21.246  1.00 16.22           N
ATOM   3847  CA  LEU A 254      45.779  -1.277  20.774  1.00 17.01           C
ATOM   3848  C   LEU A 254      44.469  -0.473  20.855  1.00 19.09           C
ATOM   3849  O   LEU A 254      44.335   0.724  21.088  1.00 15.29           O
ATOM   3850  CB  LEU A 254      46.243  -1.329  19.318  1.00 15.99           C
ATOM   3851  CG  LEU A 254      47.739  -1.687  19.215  1.00 18.99           C
ATOM   3852  CD1 LEU A 254      48.074  -2.039  17.762  1.00 19.62           C
ATOM   3853  CD2 LEU A 254      48.604  -0.523  19.699  1.00 22.71           C
ATOM   3854  H   LEU A 254      45.772  -3.429  20.568  1.00 19.44           H
ATOM   3855  HA  LEU A 254      46.519  -0.754  21.449  1.00 20.39           H
ATOM   3856  HB2 LEU A 254      45.628  -2.052  18.737  1.00 19.16           H
ATOM   3857  HB3 LEU A 254      46.061  -0.349  18.824  1.00 19.16           H
ATOM   3858  HG  LEU A 254      47.937  -2.587  19.856  1.00 22.76           H
ATOM   3859 HD11 LEU A 254      49.135  -2.294  17.651  1.00 23.51           H
ATOM   3860 HD12 LEU A 254      47.488  -2.897  17.418  1.00 23.51           H
ATOM   3861 HD13 LEU A 254      47.867  -1.194  17.092  1.00 23.51           H
ATOM   3862 HD21 LEU A 254      49.672  -0.742  19.584  1.00 27.22           H
ATOM   3863 HD22 LEU A 254      48.411   0.399  19.130  1.00 27.22           H
ATOM   3864 HD23 LEU A 254      48.425  -0.296  20.753  1.00 27.22           H
ATOM   3865  N   ALA A 255      43.354  -1.243  20.632  1.00 16.63           N
ATOM   3866  CA  ALA A 255      42.002  -0.674  20.581  1.00 14.60           C
ATOM   3867  C   ALA A 255      41.480  -0.320  21.953  1.00 13.09           C
ATOM   3868  O   ALA A 255      40.593   0.526  22.056  1.00 14.51           O
ATOM   3869  CB  ALA A 255      40.983  -1.611  19.914  1.00 18.17           C
ATOM   3870  H   ALA A 255      43.366  -2.095  20.510  1.00 19.94           H
ATOM   3871  HA  ALA A 255      42.026   0.143  20.066  1.00 17.50           H
ATOM   3872  HB1 ALA A 255      40.120  -1.170  19.880  1.00 21.77           H
ATOM   3873  HB2 ALA A 255      41.277  -1.814  19.013  1.00 21.77           H
ATOM   3874  HB3 ALA A 255      40.914  -2.429  20.434  1.00 21.77           H
ATOM   3875  N   GLN A 256      42.001  -0.933  23.002  1.00 16.28           N
ATOM   3876  CA  GLN A 256      41.715  -0.485  24.346  1.00 20.39           C
ATOM   3877  C   GLN A 256      42.828   0.390  24.906  1.00 21.02           C
ATOM   3878  O   GLN A 256      42.753   0.725  26.104  1.00 18.56           O
ATOM   3879  CB  GLN A 256      41.467  -1.684  25.274  1.00 20.70           C
ATOM   3880  CG  GLN A 256      40.075  -2.307  25.100  1.00 23.19           C
ATOM   3881  CD  GLN A 256      39.929  -3.643  25.836  1.00 19.19           C
ATOM   3882  OE1 GLN A 256      40.063  -3.728  27.052  1.00 24.71           O
ATOM   3883  NE2 GLN A 256      39.653  -4.674  25.087  1.00 19.60           N
ATOM   3884  H   GLN A 256      42.530  -1.613  22.957  1.00 19.51           H
ATOM   3885  HA  GLN A 256      40.912   0.059  24.333  1.00 24.44           H
ATOM   3886  HB2 GLN A 256      42.131  -2.366  25.085  1.00 24.82           H
ATOM   3887  HB3 GLN A 256      41.546  -1.395  26.196  1.00 24.82           H
ATOM   3888  HG2 GLN A 256      39.413  -1.686  25.442  1.00 27.80           H
ATOM   3889  HG3 GLN A 256      39.919  -2.464  24.155  1.00 27.80           H
ATOM   3890 HE21 GLN A 256      39.522  -4.573  24.244  1.00 23.50           H
ATOM   3891 HE22 GLN A 256      39.610  -5.455  25.441  1.00 23.50           H
ATOM   3892  N   SER A 257      43.833   0.783  24.082  1.00 18.64           N
ATOM   3893  CA  SER A 257      44.703   1.827  24.597  1.00 19.62           C
ATOM   3894  C   SER A 257      43.812   3.109  24.609  1.00 13.76           C
ATOM   3895  O   SER A 257      42.797   3.423  24.039  1.00 19.17           O
ATOM   3896  CB  SER A 257      45.972   1.962  23.758  1.00 15.89           C
ATOM   3897  OG  SER A 257      46.631   0.689  23.655  1.00 17.40           O
ATOM   3898  H   SER A 257      43.976   0.469  23.120  1.00 22.34           H
ATOM   3899  HA  SER A 257      44.985   1.586  25.671  1.00 23.52           H
ATOM   3900  HB2 SER A 257      45.676   2.217  22.723  1.00 19.04           H
ATOM   3901  HB3 SER A 257      46.632   2.745  24.184  1.00 19.04           H
ATOM   3902  HG  SER A 257      47.352   0.638  24.356  1.00 20.85           H
ATOM   3903  N   ARG A 258      44.330   3.911  25.601  1.00 16.72           N
ATOM   3904  CA  ARG A 258      43.839   5.231  26.036  1.00 12.05           C
ATOM   3905  C   ARG A 258      44.622   6.326  25.332  1.00 16.61           C
ATOM   3906  O   ARG A 258      45.752   6.659  25.707  1.00 17.28           O
ATOM   3907  CB  ARG A 258      43.944   5.372  27.550  1.00 16.03           C
ATOM   3908  CG  ARG A 258      43.154   4.299  28.274  1.00 19.63           C
ATOM   3909  CD  ARG A 258      43.272   4.431  29.755  1.00 28.88           C
ATOM   3910  NE  ARG A 258      42.311   3.586  30.450  1.00 26.82           N
ATOM   3911  CZ  ARG A 258      41.991   3.744  31.727  1.00 24.90           C
ATOM   3912  NH1 ARG A 258      42.563   4.700  32.444  1.00 25.35           N
ATOM   3913  NH2 ARG A 258      41.091   2.958  32.282  1.00 22.53           N1+
ATOM   3914  H   ARG A 258      45.017   3.691  26.043  1.00 20.04           H
ATOM   3915  HA  ARG A 258      42.907   5.322  25.782  1.00 14.44           H
ATOM   3916  HB2 ARG A 258      44.878   5.285  27.805  1.00 19.20           H
ATOM   3917  HB3 ARG A 258      43.603   6.238  27.819  1.00 19.20           H
ATOM   3918  HG2 ARG A 258      42.221   4.386  28.029  1.00 23.53           H
ATOM   3919  HG3 ARG A 258      43.486   3.415  28.037  1.00 23.53           H
ATOM   3920  HD2 ARG A 258      44.162   4.148  30.024  1.00 34.62           H
ATOM   3921  HD3 ARG A 258      43.115   5.355  30.009  1.00 34.62           H
ATOM   3922  HE  ARG A 258      41.965   2.923  30.022  1.00 32.16           H
ATOM   3923 HH11 ARG A 258      43.152   5.219  32.095  1.00 30.40           H
ATOM   3924 HH12 ARG A 258      42.354   4.792  33.273  1.00 30.40           H
ATOM   3925 HH21 ARG A 258      40.715   2.342  31.816  1.00 27.00           H
ATOM   3926 HH22 ARG A 258      40.886   3.056  33.110  1.00 27.00           H
ATOM   3927  N   TYR A 259      43.992   6.905  24.324  1.00 15.52           N
ATOM   3928  CA  TYR A 259      44.638   7.873  23.461  1.00 18.96           C
ATOM   3929  C   TYR A 259      44.318   9.304  23.825  1.00 18.05           C
ATOM   3930  O   TYR A 259      45.143  10.189  23.578  1.00 16.09           O
ATOM   3931  CB  TYR A 259      44.221   7.624  22.011  1.00 16.02           C
ATOM   3932  CG  TYR A 259      44.670   6.277  21.526  1.00 18.18           C
ATOM   3933  CD1 TYR A 259      45.922   6.113  20.962  1.00 16.33           C
ATOM   3934  CD2 TYR A 259      43.852   5.168  21.644  1.00 17.37           C
ATOM   3935  CE1 TYR A 259      46.349   4.907  20.554  1.00 15.97           C
ATOM   3936  CE2 TYR A 259      44.281   3.917  21.223  1.00 17.40           C
ATOM   3937  CZ  TYR A 259      45.517   3.794  20.665  1.00 15.07           C
ATOM   3938  OH  TYR A 259      45.977   2.590  20.244  1.00 14.52           O
ATOM   3939  H   TYR A 259      43.173   6.744  24.120  1.00 18.60           H
ATOM   3940  HA  TYR A 259      45.599   7.755  23.521  1.00 22.73           H
ATOM   3941  HB2 TYR A 259      43.253   7.671  21.955  1.00 19.20           H
ATOM   3942  HB3 TYR A 259      44.632   8.295  21.441  1.00 19.20           H
ATOM   3943  HD1 TYR A 259      46.486   6.848  20.878  1.00 19.57           H
ATOM   3944  HD2 TYR A 259      43.007   5.259  22.026  1.00 20.82           H
ATOM   3945  HE1 TYR A 259      47.195   4.824  20.179  1.00 19.14           H
ATOM   3946  HE2 TYR A 259      43.725   3.177  21.309  1.00 20.86           H
ATOM   3947  HH  TYR A 259      45.409   1.998  20.406  1.00 17.40           H
ATOM   3948  N   TRP A 260      43.151   9.550  24.416  1.00 14.06           N
ATOM   3949  CA  TRP A 260      42.700  10.896  24.723  1.00 14.99           C
ATOM   3950  C   TRP A 260      41.818  10.812  25.944  1.00 19.59           C
ATOM   3951  O   TRP A 260      41.165   9.794  26.168  1.00 18.81           O
ATOM   3952  CB  TRP A 260      41.866  11.545  23.623  1.00 18.75           C
ATOM   3953  CG  TRP A 260      42.459  11.538  22.284  1.00 16.96           C
ATOM   3954  CD1 TRP A 260      42.250  10.617  21.315  1.00 19.44           C
ATOM   3955  CD2 TRP A 260      43.368  12.513  21.733  1.00 19.61           C
ATOM   3956  NE1 TRP A 260      42.977  10.934  20.191  1.00 17.11           N
ATOM   3957  CE2 TRP A 260      43.670  12.097  20.421  1.00 18.38           C
ATOM   3958  CE3 TRP A 260      43.940  13.692  22.217  1.00 21.57           C
ATOM   3959  CZ2 TRP A 260      44.508  12.824  19.585  1.00 18.28           C
ATOM   3960  CZ3 TRP A 260      44.791  14.417  21.373  1.00 22.15           C
ATOM   3961  CH2 TRP A 260      45.068  13.967  20.077  1.00 20.40           C
ATOM   3962  H   TRP A 260      42.602   8.939  24.668  1.00 16.84           H
ATOM   3963  HA  TRP A 260      43.467  11.463  24.910  1.00 17.96           H
ATOM   3964  HB2 TRP A 260      41.018  11.078  23.579  1.00 22.47           H
ATOM   3965  HB3 TRP A 260      41.710  12.470  23.869  1.00 22.47           H
ATOM   3966  HD1 TRP A 260      41.709   9.864  21.410  1.00 23.30           H
ATOM   3967  HE1 TRP A 260      42.989  10.479  19.463  1.00 20.50           H
ATOM   3968  HE3 TRP A 260      43.754  13.990  23.078  1.00 25.86           H
ATOM   3969  HZ2 TRP A 260      44.695  12.526  18.726  1.00 21.91           H
ATOM   3970  HZ3 TRP A 260      45.187  15.199  21.681  1.00 26.56           H
ATOM   3971  HH2 TRP A 260      45.640  14.463  19.535  1.00 24.46           H
ATOM   3972  N   GLN A 261      41.767  11.901  26.707  1.00 19.13           N
ATOM   3973  CA  GLN A 261      40.884  11.978  27.861  1.00 19.10           C
ATOM   3974  C   GLN A 261      39.997  13.207  27.787  1.00 23.45           C
ATOM   3975  O   GLN A 261      40.451  14.310  27.471  1.00 21.37           O
ATOM   3976  CB  GLN A 261      41.669  11.987  29.173  1.00 23.43           C
ATOM   3977  CG  GLN A 261      40.777  12.061  30.400  1.00 20.10           C
ATOM   3978  CD  GLN A 261      41.566  12.010  31.694  1.00 30.52           C
ATOM   3979  OE1 GLN A 261      42.772  12.256  31.706  1.00 28.21           O
ATOM   3980  NE2 GLN A 261      40.887  11.671  32.790  1.00 33.73           N
ATOM   3981  H   GLN A 261      42.230  12.612  26.571  1.00 22.93           H
ATOM   3982  HA  GLN A 261      40.307  11.199  27.870  1.00 22.90           H
ATOM   3983  HB2 GLN A 261      42.169  11.156  29.230  1.00 28.09           H
ATOM   3984  HB3 GLN A 261      42.281  12.738  29.182  1.00 28.09           H
ATOM   3985  HG2 GLN A 261      40.308  12.909  30.386  1.00 24.10           H
ATOM   3986  HG3 GLN A 261      40.145  11.328  30.391  1.00 24.10           H
ATOM   3987 HE21 GLN A 261      40.043  11.513  32.737  1.00 40.44           H
ATOM   3988 HE22 GLN A 261      41.290  11.594  33.545  1.00 40.44           H
ATOM   3989  N   THR A 262      38.716  12.992  28.071  1.00 24.10           N
ATOM   3990  CA  THR A 262      37.738  14.065  28.222  1.00 23.48           C
ATOM   3991  C   THR A 262      36.917  13.729  29.459  1.00 26.37           C
ATOM   3992  O   THR A 262      36.234  12.692  29.507  1.00 20.32           O
ATOM   3993  CB  THR A 262      36.863  14.223  26.965  1.00 32.17           C
ATOM   3994  OG1 THR A 262      35.722  15.048  27.258  1.00 41.75           O
ATOM   3995  CG2 THR A 262      36.366  12.898  26.463  1.00 29.95           C
ATOM   3996  H   THR A 262      38.384  12.207  28.190  1.00 28.90           H
ATOM   3997  HA  THR A 262      38.202  14.903  28.385  1.00 28.14           H
ATOM   3998  HB  THR A 262      37.390  14.631  26.258  1.00 38.58           H
ATOM   3999  HG1 THR A 262      35.236  15.115  26.573  1.00 50.08           H
ATOM   4000 HG21 THR A 262      35.885  13.020  25.630  1.00 35.92           H
ATOM   4001 HG22 THR A 262      37.104  12.288  26.309  1.00 35.92           H
ATOM   4002 HG23 THR A 262      35.762  12.524  27.116  1.00 35.92           H
ATOM   4003  N   GLY A 263      37.047  14.567  30.484  1.00 27.43           N
ATOM   4004  CA  GLY A 263      36.402  14.278  31.747  1.00 26.72           C
ATOM   4005  C   GLY A 263      36.969  12.997  32.335  1.00 24.89           C
ATOM   4006  O   GLY A 263      38.185  12.820  32.473  1.00 22.77           O
ATOM   4007  H   GLY A 263      37.508  15.295  30.476  1.00 32.89           H
ATOM   4008  HA2 GLY A 263      36.549  15.005  32.367  1.00 32.04           H
ATOM   4009  HA3 GLY A 263      35.446  14.171  31.615  1.00 32.04           H
ATOM   4010  N   ASP A 264      36.072  12.090  32.689  1.00 23.51           N
ATOM   4011  CA  ASP A 264      36.420  10.783  33.212  1.00 23.02           C
ATOM   4012  C   ASP A 264      36.538   9.716  32.121  1.00 26.55           C
ATOM   4013  O   ASP A 264      36.756   8.550  32.446  1.00 20.94           O
ATOM   4014  CB  ASP A 264      35.353  10.344  34.222  1.00 25.75           C
ATOM   4015  H   ASP A 264      35.221  12.206  32.627  1.00 28.18           H
ATOM   4016  HA  ASP A 264      37.271  10.840  33.674  1.00 27.60           H
ATOM   4017  HB1 ASP A 264      35.287  11.017  34.919  1.00 30.88           H
ATOM   4018  HB3 ASP A 264      35.623   9.496  34.607  1.00 30.88           H
ATOM   4019  N   MET A 265      36.323  10.045  30.854  1.00 24.40           N
ATOM   4020  CA  MET A 265      36.363   9.007  29.833  1.00 21.69           C
ATOM   4021  C   MET A 265      37.654   9.077  29.029  1.00 20.85           C
ATOM   4022  O   MET A 265      38.267  10.137  28.859  1.00 22.60           O
ATOM   4023  CB  MET A 265      35.147   9.074  28.902  1.00 28.64           C
ATOM   4024  CG  MET A 265      35.279  10.007  27.727  1.00 39.48           C
ATOM   4025  SD  MET A 265      35.942   9.258  26.209  1.00 44.77           S
ATOM   4026  CE  MET A 265      34.439   8.879  25.355  1.00 39.46           C
ATOM   4027  H   MET A 265      36.155  10.838  30.567  1.00 29.25           H
ATOM   4028  HA  MET A 265      36.333   8.138  30.263  1.00 26.01           H
ATOM   4029  HB2 MET A 265      34.972   8.184  28.551  1.00 34.34           H
ATOM   4030  HB3 MET A 265      34.390   9.373  29.428  1.00 34.34           H
ATOM   4031  HG2 MET A 265      34.402  10.369  27.521  1.00 47.35           H
ATOM   4032  HG3 MET A 265      35.879  10.717  27.992  1.00 47.35           H
ATOM   4033  HE1 MET A 265      34.662   8.477  24.502  1.00 47.32           H
ATOM   4034  HE2 MET A 265      33.916   8.265  25.893  1.00 47.32           H
ATOM   4035  HE3 MET A 265      33.943   9.702  25.218  1.00 47.32           H
ATOM   4036  N   TYR A 266      38.052   7.915  28.542  1.00 18.21           N
ATOM   4037  CA  TYR A 266      39.217   7.740  27.693  1.00 19.64           C
ATOM   4038  C   TYR A 266      38.757   7.174  26.352  1.00 19.59           C
ATOM   4039  O   TYR A 266      37.922   6.267  26.308  1.00 19.81           O
ATOM   4040  CB  TYR A 266      40.224   6.812  28.351  1.00 20.98           C
ATOM   4041  CG  TYR A 266      40.712   7.323  29.696  1.00 19.58           C
ATOM   4042  CD1 TYR A 266      41.787   8.195  29.768  1.00 22.65           C
ATOM   4043  CD2 TYR A 266      40.089   6.933  30.883  1.00 26.79           C
ATOM   4044  CE1 TYR A 266      42.238   8.680  30.986  1.00 25.77           C
ATOM   4045  CE2 TYR A 266      40.535   7.404  32.115  1.00 30.75           C
ATOM   4046  CZ  TYR A 266      41.612   8.269  32.159  1.00 27.24           C
ATOM   4047  OH  TYR A 266      42.038   8.709  33.371  1.00 30.81           O
ATOM   4048  H   TYR A 266      37.639   7.175  28.694  1.00 21.83           H
ATOM   4049  HA  TYR A 266      39.644   8.595  27.546  1.00 23.54           H
ATOM   4050  HB2 TYR A 266      39.814   5.945  28.491  1.00 25.14           H
ATOM   4051  HB3 TYR A 266      41.000   6.718  27.776  1.00 25.14           H
ATOM   4052  HD1 TYR A 266      42.204   8.464  28.983  1.00 27.16           H
ATOM   4053  HD2 TYR A 266      39.366   6.345  30.855  1.00 32.12           H
ATOM   4054  HE1 TYR A 266      42.965   9.261  31.017  1.00 30.90           H
ATOM   4055  HE2 TYR A 266      40.119   7.133  32.902  1.00 36.88           H
ATOM   4056  HH  TYR A 266      41.633   8.291  33.980  1.00 36.94           H
ATOM   4057  N   GLN A 267      39.289   7.721  25.267  1.00 16.69           N
ATOM   4058  CA  GLN A 267      38.952   7.263  23.923  1.00 14.96           C
ATOM   4059  C   GLN A 267      39.944   6.195  23.470  1.00 19.26           C
ATOM   4060  O   GLN A 267      41.151   6.454  23.424  1.00 15.43           O
ATOM   4061  CB  GLN A 267      38.971   8.434  22.948  1.00 13.11           C
ATOM   4062  CG  GLN A 267      38.468   8.136  21.561  1.00 13.62           C
ATOM   4063  CD  GLN A 267      37.033   7.620  21.574  1.00 18.55           C
ATOM   4064  OE1 GLN A 267      36.123   8.310  22.008  1.00 16.46           O
ATOM   4065  NE2 GLN A 267      36.841   6.417  21.082  1.00 17.68           N
ATOM   4066  H   GLN A 267      39.857   8.366  25.279  1.00 20.01           H
ATOM   4067  HA  GLN A 267      38.062   6.877  23.924  1.00 17.92           H
ATOM   4068  HB2 GLN A 267      38.417   9.138  23.314  1.00 15.70           H
ATOM   4069  HB3 GLN A 267      39.885   8.745  22.862  1.00 15.70           H
ATOM   4070  HG2 GLN A 267      38.487   8.942  21.026  1.00 16.32           H
ATOM   4071  HG3 GLN A 267      39.033   7.455  21.164  1.00 16.32           H
ATOM   4072 HE21 GLN A 267      37.514   5.950  20.819  1.00 21.19           H
ATOM   4073 HE22 GLN A 267      36.046   6.097  21.021  1.00 21.19           H
ATOM   4074  N   GLY A 268      39.437   5.005  23.133  1.00 15.35           N
ATOM   4075  CA  GLY A 268      40.204   3.992  22.433  1.00 13.05           C
ATOM   4076  C   GLY A 268      39.958   3.998  20.942  1.00 15.67           C
ATOM   4077  O   GLY A 268      39.597   5.018  20.343  1.00 16.46           O
ATOM   4078  H   GLY A 268      38.631   4.762  23.310  1.00 18.39           H
ATOM   4079  HA2 GLY A 268      41.149   4.162  22.556  1.00 15.64           H
ATOM   4080  HA3 GLY A 268      40.005   3.108  22.771  1.00 15.64           H
ATOM   4081  N   LEU A 269      40.190   2.841  20.314  1.00 12.58           N
ATOM   4082  CA  LEU A 269      39.875   2.681  18.899  1.00 11.86           C
ATOM   4083  C   LEU A 269      38.521   1.995  18.879  1.00 14.73           C
ATOM   4084  O   LEU A 269      38.438   0.789  19.098  1.00 13.04           O
ATOM   4085  CB  LEU A 269      40.925   1.868  18.154  1.00 20.63           C
ATOM   4086  CG  LEU A 269      42.383   2.349  18.243  1.00 15.92           C
ATOM   4087  CD1 LEU A 269      43.282   1.432  17.410  1.00 18.81           C
ATOM   4088  CD2 LEU A 269      42.525   3.807  17.812  1.00 17.10           C
ATOM   4089  H   LEU A 269      40.502   2.135  20.688  1.00 15.08           H
ATOM   4090  HA  LEU A 269      39.799   3.552  18.483  1.00 14.21           H
ATOM   4091  HB2 LEU A 269      40.888   0.959  18.491  1.00 24.73           H
ATOM   4092  HB3 LEU A 269      40.683   1.860  17.216  1.00 24.73           H
ATOM   4093  HG  LEU A 269      42.679   2.286  19.166  1.00 19.08           H
ATOM   4094 HD11 LEU A 269      44.200   1.735  17.476  1.00 22.54           H
ATOM   4095 HD12 LEU A 269      43.212   0.523  17.740  1.00 22.54           H
ATOM   4096 HD13 LEU A 269      42.991   1.470  16.487  1.00 22.54           H
ATOM   4097 HD21 LEU A 269      43.459   4.063  17.863  1.00 20.50           H
ATOM   4098 HD22 LEU A 269      42.212   3.901  16.899  1.00 20.50           H
ATOM   4099 HD23 LEU A 269      41.993   4.362  18.405  1.00 20.50           H
ATOM   4100  N   GLY A 270      37.453   2.775  18.667  1.00 14.23           N
ATOM   4101  CA  GLY A 270      36.107   2.244  18.801  1.00 16.39           C
ATOM   4102  C   GLY A 270      35.617   2.193  20.235  1.00 14.34           C
ATOM   4103  O   GLY A 270      34.634   2.849  20.601  1.00 15.53           O
ATOM   4104  H   GLY A 270      37.487   3.602  18.436  1.00 17.05           H
ATOM   4105  HA2 GLY A 270      35.499   2.805  18.299  1.00 19.64           H
ATOM   4106  HA3 GLY A 270      36.066   1.348  18.429  1.00 19.64           H
ATOM   4107  N   TRP A 271      36.269   1.380  21.047  1.00 13.28           N
ATOM   4108  CA  TRP A 271      35.958   1.307  22.463  1.00 15.56           C
ATOM   4109  C   TRP A 271      36.206   2.647  23.164  1.00 20.02           C
ATOM   4110  O   TRP A 271      37.052   3.465  22.761  1.00 14.39           O
ATOM   4111  CB  TRP A 271      36.820   0.232  23.125  1.00 16.81           C
ATOM   4112  CG  TRP A 271      36.535  -1.185  22.690  1.00 19.69           C
ATOM   4113  CD1 TRP A 271      37.373  -2.033  22.031  1.00 16.97           C
ATOM   4114  CD2 TRP A 271      35.334  -1.921  22.934  1.00 14.24           C
ATOM   4115  NE1 TRP A 271      36.765  -3.243  21.836  1.00 16.51           N
ATOM   4116  CE2 TRP A 271      35.511  -3.206  22.374  1.00 16.14           C
ATOM   4117  CE3 TRP A 271      34.129  -1.619  23.567  1.00 16.80           C
ATOM   4118  CZ2 TRP A 271      34.523  -4.187  22.425  1.00 16.08           C
ATOM   4119  CZ3 TRP A 271      33.150  -2.604  23.627  1.00 14.46           C
ATOM   4120  CH2 TRP A 271      33.351  -3.858  23.049  1.00 15.48           C
ATOM   4121  H   TRP A 271      36.897   0.848  20.805  1.00 15.91           H
ATOM   4122  HA  TRP A 271      35.024   1.068  22.582  1.00 18.65           H
ATOM   4123  HB2 TRP A 271      37.749   0.416  22.916  1.00 20.15           H
ATOM   4124  HB3 TRP A 271      36.686   0.287  24.086  1.00 20.15           H
ATOM   4125  HD1 TRP A 271      38.231  -1.818  21.745  1.00 20.34           H
ATOM   4126  HE1 TRP A 271      37.108  -3.917  21.429  1.00 19.79           H
ATOM   4127  HE3 TRP A 271      33.985  -0.780  23.945  1.00 20.13           H
ATOM   4128  HZ2 TRP A 271      34.656  -5.030  22.056  1.00 19.27           H
ATOM   4129  HZ3 TRP A 271      32.336  -2.415  24.034  1.00 17.33           H
ATOM   4130  HH2 TRP A 271      32.675  -4.493  23.102  1.00 18.55           H
ATOM   4131  N   GLU A 272      35.447   2.849  24.236  1.00 15.27           N
ATOM   4132  CA  GLU A 272      35.594   3.955  25.165  1.00 19.08           C
ATOM   4133  C   GLU A 272      35.771   3.336  26.546  1.00 18.67           C
ATOM   4134  O   GLU A 272      35.293   2.224  26.789  1.00 17.99           O
ATOM   4135  CB  GLU A 272      34.386   4.856  25.096  1.00 20.39           C
ATOM   4136  CG  GLU A 272      34.272   5.600  23.772  1.00 18.68           C
ATOM   4137  CD  GLU A 272      32.877   6.125  23.502  1.00 24.12           C
ATOM   4138  OE1 GLU A 272      32.102   6.236  24.475  1.00 26.45           O
ATOM   4139  OE2 GLU A 272      32.559   6.387  22.322  1.00 24.88           O1-
ATOM   4140  H   GLU A 272      34.801   2.321  24.450  1.00 18.30           H
ATOM   4141  HA  GLU A 272      36.382   4.479  24.954  1.00 22.87           H
ATOM   4142  HB2 GLU A 272      33.602   4.295  25.190  1.00 24.45           H
ATOM   4143  HB3 GLU A 272      34.420   5.505  25.816  1.00 24.45           H
ATOM   4144  HG2 GLU A 272      34.861   6.367  23.804  1.00 22.39           H
ATOM   4145  HG3 GLU A 272      34.525   5.015  23.043  1.00 22.39           H
ATOM   4146  N   MET A 273      36.559   3.980  27.410  1.00 16.06           N
ATOM   4147  CA  MET A 273      36.918   3.370  28.687  1.00 15.83           C
ATOM   4148  C   MET A 273      36.897   4.386  29.830  1.00 19.27           C
ATOM   4149  O   MET A 273      37.163   5.566  29.635  1.00 21.12           O
ATOM   4150  CB  MET A 273      38.318   2.752  28.666  1.00 17.76           C
ATOM   4151  CG  MET A 273      38.530   1.601  27.704  1.00 23.60           C
ATOM   4152  SD  MET A 273      38.757   2.078  25.976  1.00 20.41           S
ATOM   4153  CE  MET A 273      40.038   3.308  26.099  1.00 19.72           C
ATOM   4154  H   MET A 273      36.904   4.756  27.274  1.00 19.25           H
ATOM   4155  HA  MET A 273      36.284   2.662  28.886  1.00 18.97           H
ATOM   4156  HB2 MET A 273      38.950   3.458  28.475  1.00 21.28           H
ATOM   4157  HB3 MET A 273      38.507   2.406  29.552  1.00 21.28           H
ATOM   4158  HG2 MET A 273      39.317   1.104  27.980  1.00 28.30           H
ATOM   4159  HG3 MET A 273      37.749   1.029  27.748  1.00 28.30           H
ATOM   4160  HE1 MET A 273      40.258   3.594  25.195  1.00 23.64           H
ATOM   4161  HE2 MET A 273      39.727   4.063  26.624  1.00 23.64           H
ATOM   4162  HE3 MET A 273      40.817   2.905  26.513  1.00 23.64           H
ATOM   4163  N   LEU A 274      36.558   3.903  31.020  1.00 21.53           N
ATOM   4164  CA  LEU A 274      36.640   4.664  32.269  1.00 25.07           C
ATOM   4165  C   LEU A 274      37.338   3.799  33.298  1.00 22.06           C
ATOM   4166  O   LEU A 274      37.327   2.570  33.215  1.00 19.90           O
ATOM   4167  CB  LEU A 274      35.268   5.080  32.817  1.00 24.24           C
ATOM   4168  CG  LEU A 274      34.451   6.060  31.987  1.00 23.32           C
ATOM   4169  CD1 LEU A 274      33.618   5.332  30.928  1.00 23.81           C
ATOM   4170  CD2 LEU A 274      33.592   6.886  32.878  1.00 28.95           C
ATOM   4171  H   LEU A 274      36.263   3.105  31.134  1.00 25.81           H
ATOM   4172  HA  LEU A 274      37.170   5.465  32.135  1.00 30.06           H
ATOM   4173  HB2 LEU A 274      34.727   4.279  32.909  1.00 29.06           H
ATOM   4174  HB3 LEU A 274      35.391   5.473  33.693  1.00 29.06           H
ATOM   4175  HG  LEU A 274      35.065   6.656  31.532  1.00 27.96           H
ATOM   4176 HD11 LEU A 274      33.127   5.998  30.419  1.00 28.55           H
ATOM   4177 HD12 LEU A 274      34.210   4.842  30.336  1.00 28.55           H
ATOM   4178 HD13 LEU A 274      33.005   4.718  31.360  1.00 28.55           H
ATOM   4179 HD21 LEU A 274      33.115   7.543  32.347  1.00 34.72           H
ATOM   4180 HD22 LEU A 274      32.965   6.302  33.333  1.00 34.72           H
ATOM   4181 HD23 LEU A 274      34.160   7.335  33.526  1.00 34.72           H
ATOM   4182  N   ASP A 275      37.962   4.437  34.277  1.00 22.37           N
ATOM   4183  CA  ASP A 275      38.580   3.655  35.335  1.00 25.57           C
ATOM   4184  C   ASP A 275      37.507   2.929  36.133  1.00 22.99           C
ATOM   4185  O   ASP A 275      36.435   3.476  36.409  1.00 21.99           O
ATOM   4186  CB  ASP A 275      39.411   4.545  36.269  1.00 29.77           C
ATOM   4187  CG  ASP A 275      40.660   5.098  35.588  1.00 30.78           C
ATOM   4188  OD1 ASP A 275      41.341   4.326  34.864  1.00 29.30           O
ATOM   4189  OD2 ASP A 275      40.944   6.298  35.771  1.00 36.35           O1-
ATOM   4190  H   ASP A 275      38.026   5.290  34.355  1.00 26.82           H
ATOM   4191  HA  ASP A 275      39.165   2.989  34.940  1.00 30.66           H
ATOM   4192  HB2 ASP A 275      38.873   5.290  36.580  1.00 35.69           H
ATOM   4193  HB3 ASP A 275      39.700   4.010  37.024  1.00 35.69           H
ATOM   4194  N   TRP A 276      37.804   1.698  36.501  1.00 25.25           N
ATOM   4195  CA  TRP A 276      36.972   0.945  37.430  1.00 28.33           C
ATOM   4196  C   TRP A 276      37.599   1.022  38.815  1.00 28.22           C
ATOM   4197  O   TRP A 276      38.823   0.875  38.936  1.00 24.86           O
ATOM   4198  CB  TRP A 276      36.852  -0.524  37.014  1.00 29.78           C
ATOM   4199  CG  TRP A 276      35.994  -1.346  37.955  1.00 31.30           C
ATOM   4200  CD1 TRP A 276      36.434  -2.204  38.935  1.00 32.98           C
ATOM   4201  CD2 TRP A 276      34.562  -1.371  38.018  1.00 33.79           C
ATOM   4202  NE1 TRP A 276      35.362  -2.750  39.605  1.00 37.53           N
ATOM   4203  CE2 TRP A 276      34.202  -2.261  39.063  1.00 36.71           C
ATOM   4204  CE3 TRP A 276      33.548  -0.719  37.313  1.00 33.77           C
ATOM   4205  CZ2 TRP A 276      32.879  -2.513  39.402  1.00 37.82           C
ATOM   4206  CZ3 TRP A 276      32.222  -0.984  37.651  1.00 36.00           C
ATOM   4207  CH2 TRP A 276      31.905  -1.871  38.688  1.00 36.90           C
ATOM   4208  H   TRP A 276      38.503   1.268  36.237  1.00 30.27           H
ATOM   4209  HA  TRP A 276      36.084   1.331  37.440  1.00 33.97           H
ATOM   4210  HB2 TRP A 276      36.442  -0.559  36.134  1.00 35.71           H
ATOM   4211  HB3 TRP A 276      37.740  -0.918  36.987  1.00 35.71           H
ATOM   4212  HD1 TRP A 276      37.329  -2.383  39.121  1.00 39.55           H
ATOM   4213  HE1 TRP A 276      35.409  -3.319  40.249  1.00 45.01           H
ATOM   4214  HE3 TRP A 276      33.752  -0.125  36.626  1.00 40.50           H
ATOM   4215  HZ2 TRP A 276      32.663  -3.107  40.084  1.00 45.36           H
ATOM   4216  HZ3 TRP A 276      31.535  -0.561  37.188  1.00 43.18           H
ATOM   4217  HH2 TRP A 276      31.012  -2.029  38.892  1.00 44.25           H
ATOM   4218  N   PRO A 277      36.808   1.245  39.877  1.00 31.37           N
ATOM   4219  CA  PRO A 277      35.348   1.422  39.884  1.00 32.73           C
ATOM   4220  C   PRO A 277      34.905   2.737  39.305  1.00 33.69           C
ATOM   4221  O   PRO A 277      35.610   3.735  39.382  1.00 31.97           O
ATOM   4222  CB  PRO A 277      34.997   1.349  41.369  1.00 35.51           C
ATOM   4223  CG  PRO A 277      36.214   1.832  42.038  1.00 31.67           C
ATOM   4224  CD  PRO A 277      37.330   1.219  41.254  1.00 33.44           C
ATOM   4225  HA  PRO A 277      34.900   0.702  39.428  1.00 39.25           H
ATOM   4226  HB2 PRO A 277      34.235   1.920  41.558  1.00 42.59           H
ATOM   4227  HB3 PRO A 277      34.815   0.428  41.614  1.00 42.59           H
ATOM   4228  HG2 PRO A 277      36.246   2.800  41.977  1.00 37.98           H
ATOM   4229  HG3 PRO A 277      36.236   1.537  42.961  1.00 37.98           H
ATOM   4230  HD2 PRO A 277      38.134   1.755  41.321  1.00 40.10           H
ATOM   4231  HD3 PRO A 277      37.475   0.306  41.544  1.00 40.10           H
ATOM   4232  N   VAL A 278      33.734   2.731  38.700  1.00 29.94           N
ATOM   4233  CA  VAL A 278      33.229   3.898  38.001  1.00 35.48           C
ATOM   4234  C   VAL A 278      32.101   4.457  38.834  1.00 36.19           C
ATOM   4235  O   VAL A 278      31.410   3.732  39.555  1.00 38.97           O
ATOM   4236  CB  VAL A 278      32.709   3.607  36.569  1.00 34.06           C
ATOM   4237  CG1 VAL A 278      33.809   3.194  35.660  1.00 40.19           C
ATOM   4238  CG2 VAL A 278      31.616   2.527  36.616  1.00 42.72           C
ATOM   4239  H   VAL A 278      33.203   2.055  38.688  1.00 35.90           H
ATOM   4240  HA  VAL A 278      33.928   4.568  37.946  1.00 42.55           H
ATOM   4241  HB  VAL A 278      32.324   4.417  36.199  1.00 40.84           H
ATOM   4242 HG11 VAL A 278      33.440   2.988  34.788  1.00 48.20           H
ATOM   4243 HG12 VAL A 278      34.430   3.935  35.581  1.00 48.20           H
ATOM   4244 HG13 VAL A 278      34.256   2.415  36.027  1.00 48.20           H
ATOM   4245 HG21 VAL A 278      31.311   2.363  35.709  1.00 51.24           H
ATOM   4246 HG22 VAL A 278      31.989   1.714  36.991  1.00 51.24           H
ATOM   4247 HG23 VAL A 278      30.875   2.837  37.160  1.00 51.24           H
ATOM   4248  N   ASN A 279      31.899   5.742  38.694  1.00 40.03           N
ATOM   4249  CA  ASN A 279      30.707   6.403  39.189  1.00 46.82           C
ATOM   4250  C   ASN A 279      29.575   6.114  38.204  1.00 42.16           C
ATOM   4251  O   ASN A 279      29.616   6.613  37.073  1.00 41.97           O
ATOM   4252  CB  ASN A 279      30.960   7.913  39.325  1.00 42.51           C
ATOM   4253  CG  ASN A 279      29.756   8.673  39.857  1.00 47.79           C
ATOM   4254  OD1 ASN A 279      28.610   8.317  39.600  1.00 53.45           O
ATOM   4255  ND2 ASN A 279      30.016   9.726  40.610  1.00 48.96           N
ATOM   4256  H   ASN A 279      32.443   6.269  38.287  1.00 48.02           H
ATOM   4257  HA  ASN A 279      30.489   6.043  40.061  1.00 56.16           H
ATOM   4258  HB2 ASN A 279      31.702   8.057  39.930  1.00 50.98           H
ATOM   4259  HB3 ASN A 279      31.168   8.280  38.452  1.00 50.98           H
ATOM   4260 HD21 ASN A 279      29.369  10.169  40.965  1.00 58.72           H
ATOM   4261 HD22 ASN A 279      30.830   9.963  40.749  1.00 58.72           H
ATOM   4262  N   PRO A 280      28.545   5.345  38.584  1.00 42.40           N
ATOM   4263  CA  PRO A 280      27.472   5.032  37.614  1.00 38.28           C
ATOM   4264  C   PRO A 280      26.834   6.261  36.992  1.00 42.74           C
ATOM   4265  O   PRO A 280      26.549   6.272  35.788  1.00 38.01           O
ATOM   4266  CB  PRO A 280      26.468   4.227  38.459  1.00 40.73           C
ATOM   4267  CG  PRO A 280      26.740   4.653  39.883  1.00 44.31           C
ATOM   4268  CD  PRO A 280      28.230   4.833  39.936  1.00 43.16           C
ATOM   4269  HA  PRO A 280      27.812   4.462  36.909  1.00 45.91           H
ATOM   4270  HB2 PRO A 280      25.560   4.447  38.195  1.00 48.85           H
ATOM   4271  HB3 PRO A 280      26.637   3.282  38.351  1.00 48.85           H
ATOM   4272  HG2 PRO A 280      26.293   5.497  40.060  1.00 53.14           H
ATOM   4273  HG3 PRO A 280      26.442   3.969  40.504  1.00 53.14           H
ATOM   4274  HD2 PRO A 280      28.468   5.478  40.619  1.00 51.77           H
ATOM   4275  HD3 PRO A 280      28.662   3.977  40.087  1.00 51.77           H
ATOM   4276  N   ASP A 281      26.626   7.321  37.779  1.00 45.68           N
ATOM   4277  CA  ASP A 281      26.084   8.561  37.225  1.00 49.98           C
ATOM   4278  C   ASP A 281      26.977   9.116  36.121  1.00 47.58           C
ATOM   4279  O   ASP A 281      26.497   9.811  35.214  1.00 43.06           O
ATOM   4280  CB  ASP A 281      25.895   9.582  38.356  1.00 47.81           C
ATOM   4281  CG  ASP A 281      24.725   9.224  39.267  1.00 53.88           C
ATOM   4282  OD1 ASP A 281      24.650   8.057  39.732  1.00 54.62           O
ATOM   4283  OD2 ASP A 281      23.863  10.104  39.500  1.00 62.05           O1-
ATOM   4284  H   ASP A 281      26.789   7.345  38.623  1.00 54.79           H
ATOM   4285  HA  ASP A 281      25.213   8.376  36.838  1.00 59.96           H
ATOM   4286  HB2 ASP A 281      26.700   9.614  38.896  1.00 57.35           H
ATOM   4287  HB3 ASP A 281      25.721  10.455  37.969  1.00 57.35           H
ATOM   4288  N   SER A 282      28.269   8.790  36.161  1.00 42.97           N
ATOM   4289  CA  SER A 282      29.203   9.263  35.147  1.00 45.79           C
ATOM   4290  C   SER A 282      28.968   8.564  33.806  1.00 45.46           C
ATOM   4291  O   SER A 282      28.884   9.218  32.760  1.00 37.19           O
ATOM   4292  CB  SER A 282      30.631   9.045  35.652  1.00 43.00           C
ATOM   4293  OG  SER A 282      31.575   9.635  34.789  1.00 53.67           O
ATOM   4294  H   SER A 282      28.628   8.296  36.766  1.00 51.54           H
ATOM   4295  HA  SER A 282      29.070  10.215  35.016  1.00 54.92           H
ATOM   4296  HB2 SER A 282      30.716   9.442  36.533  1.00 51.57           H
ATOM   4297  HB3 SER A 282      30.805   8.093  35.704  1.00 51.57           H
ATOM   4298  HG  SER A 282      32.351   9.447  35.052  1.00 64.38           H
ATOM   4299  N   ILE A 283      28.839   7.233  33.819  1.00 37.99           N
ATOM   4300  CA  ILE A 283      28.567   6.509  32.581  1.00 40.22           C
ATOM   4301  C   ILE A 283      27.114   6.688  32.154  1.00 44.11           C
ATOM   4302  O   ILE A 283      26.835   6.854  30.962  1.00 42.56           O
ATOM   4303  CB  ILE A 283      28.932   5.016  32.713  1.00 40.30           C
ATOM   4304  CG1 ILE A 283      28.464   4.423  34.047  1.00 38.98           C
ATOM   4305  CG2 ILE A 283      30.431   4.815  32.538  1.00 42.33           C
ATOM   4306  CD1 ILE A 283      28.720   2.926  34.172  1.00 37.19           C
ATOM   4307  H   ILE A 283      28.905   6.748  34.521  1.00 45.56           H
ATOM   4308  HA  ILE A 283      29.120   6.883  31.878  1.00 48.24           H
ATOM   4309  HB  ILE A 283      28.478   4.541  32.000  1.00 48.34           H
ATOM   4310 HG12 ILE A 283      28.942   4.852  34.772  1.00 46.75           H
ATOM   4311 HG13 ILE A 283      27.510   4.573  34.144  1.00 46.75           H
ATOM   4312 HG21 ILE A 283      30.636   3.867  32.573  1.00 50.77           H
ATOM   4313 HG22 ILE A 283      30.687   5.172  31.674  1.00 50.77           H
ATOM   4314 HG23 ILE A 283      30.899   5.285  33.245  1.00 50.77           H
ATOM   4315 HD11 ILE A 283      28.366   2.629  35.026  1.00 44.60           H
ATOM   4316 HD12 ILE A 283      28.275   2.462  33.449  1.00 44.60           H
ATOM   4317 HD13 ILE A 283      29.675   2.759  34.143  1.00 44.60           H
ATOM   4318  N   ILE A 284      26.162   6.649  33.104  1.00 43.43           N
ATOM   4319  CA  ILE A 284      24.739   6.695  32.737  1.00 40.65           C
ATOM   4320  C   ILE A 284      24.399   8.029  32.088  1.00 43.14           C
ATOM   4321  O   ILE A 284      23.930   8.089  30.943  1.00 41.96           O
ATOM   4322  CB  ILE A 284      23.837   6.437  33.958  1.00 38.42           C
ATOM   4323  CG1 ILE A 284      24.006   4.999  34.457  1.00 37.69           C
ATOM   4324  CG2 ILE A 284      22.373   6.724  33.593  1.00 31.67           C
ATOM   4325  CD1 ILE A 284      23.202   4.658  35.717  1.00 42.82           C
ATOM   4326  H   ILE A 284      26.310   6.597  33.950  1.00 52.08           H
ATOM   4327  HA  ILE A 284      24.558   6.000  32.083  1.00 48.76           H
ATOM   4328  HB  ILE A 284      24.101   7.044  34.667  1.00 46.08           H
ATOM   4329 HG12 ILE A 284      23.723   4.393  33.755  1.00 45.20           H
ATOM   4330 HG13 ILE A 284      24.941   4.846  34.660  1.00 45.20           H
ATOM   4331 HG21 ILE A 284      21.814   6.538  34.361  1.00 37.98           H
ATOM   4332 HG22 ILE A 284      22.264   7.652  33.343  1.00 37.98           H
ATOM   4333 HG23 ILE A 284      22.115   6.153  32.855  1.00 37.98           H
ATOM   4334 HD11 ILE A 284      23.405   3.746  35.979  1.00 51.36           H
ATOM   4335 HD12 ILE A 284      23.449   5.270  36.427  1.00 51.36           H
ATOM   4336 HD13 ILE A 284      22.254   4.739  35.520  1.00 51.36           H
ATOM   4337  N   ASN A 285      24.570   9.118  32.833  1.00 42.96           N
ATOM   4338  CA  ASN A 285      24.315  10.421  32.245  1.00 42.37           C
ATOM   4339  C   ASN A 285      25.282  10.673  31.098  1.00 44.14           C
ATOM   4340  O   ASN A 285      24.914  11.311  30.105  1.00 38.82           O
ATOM   4341  CB  ASN A 285      24.418  11.512  33.320  1.00 46.08           C
ATOM   4342  CG  ASN A 285      23.609  11.172  34.586  1.00 47.49           C
ATOM   4343  OD1 ASN A 285      22.447  10.756  34.510  1.00 49.10           O
ATOM   4344  ND2 ASN A 285      24.238  11.324  35.749  1.00 52.33           N
ATOM   4345  H   ASN A 285      24.829   9.127  33.653  1.00 51.52           H
ATOM   4346  HA  ASN A 285      23.413  10.432  31.886  1.00 50.81           H
ATOM   4347  HB2 ASN A 285      25.347  11.619  33.575  1.00 55.27           H
ATOM   4348  HB3 ASN A 285      24.076  12.346  32.959  1.00 55.27           H
ATOM   4349 HD21 ASN A 285      23.833  11.137  36.486  1.00 62.77           H
ATOM   4350 HD22 ASN A 285      25.055  11.593  35.765  1.00 62.77           H
ATOM   4351  N   GLY A 286      26.501  10.122  31.196  1.00 40.40           N
ATOM   4352  CA  GLY A 286      27.515  10.358  30.180  1.00 43.46           C
ATOM   4353  C   GLY A 286      27.179   9.753  28.827  1.00 45.14           C
ATOM   4354  O   GLY A 286      27.638  10.249  27.794  1.00 38.75           O
ATOM   4355  H   GLY A 286      26.756   9.602  31.834  1.00 48.45           H
ATOM   4356  HA2 GLY A 286      27.634  11.314  30.067  1.00 52.13           H
ATOM   4357  HA3 GLY A 286      28.357   9.982  30.482  1.00 52.13           H
ATOM   4358  N   SER A 287      26.384   8.673  28.808  1.00 46.54           N
ATOM   4359  CA  SER A 287      26.013   8.010  27.555  1.00 45.01           C
ATOM   4360  C   SER A 287      24.874   8.709  26.822  1.00 45.68           C
ATOM   4361  O   SER A 287      24.558   8.325  25.686  1.00 45.53           O
ATOM   4362  CB  SER A 287      25.602   6.550  27.809  1.00 45.03           C
ATOM   4363  OG  SER A 287      24.362   6.466  28.512  1.00 39.16           O
ATOM   4364  H   SER A 287      26.051   8.308  29.513  1.00 55.82           H
ATOM   4365  HA  SER A 287      26.787   7.998  26.970  1.00 53.99           H
ATOM   4366  HB2 SER A 287      25.504   6.101  26.953  1.00 54.01           H
ATOM   4367  HB3 SER A 287      26.295   6.112  28.330  1.00 54.01           H
ATOM   4368  HG  SER A 287      24.432   6.824  29.270  1.00 46.97           H
ATOM   4369  N   ASP A 288      24.229   9.690  27.448  1.00 40.60           N
ATOM   4370  CA  ASP A 288      23.164  10.421  26.783  1.00 44.86           C
ATOM   4371  C   ASP A 288      23.720  11.150  25.562  1.00 45.88           C
ATOM   4372  O   ASP A 288      24.775  11.789  25.632  1.00 45.23           O
ATOM   4373  CB  ASP A 288      22.530  11.407  27.768  1.00 49.80           C
ATOM   4374  CG  ASP A 288      21.182  11.933  27.289  1.00 50.73           C
ATOM   4375  OD1 ASP A 288      21.082  12.383  26.117  1.00 49.72           O
ATOM   4376  OD2 ASP A 288      20.227  11.895  28.099  1.00 46.67           O1-
ATOM   4377  H   ASP A 288      24.384   9.944  28.254  1.00 48.70           H
ATOM   4378  HA  ASP A 288      22.482   9.797  26.488  1.00 53.80           H
ATOM   4379  HB2 ASP A 288      22.391  10.956  28.616  1.00 59.73           H
ATOM   4380  HB3 ASP A 288      23.130  12.159  27.892  1.00 59.73           H
ATOM   4381  N   ASN A 289      23.020  11.022  24.440  1.00 48.22           N
ATOM   4382  CA  ASN A 289      23.387  11.695  23.199  1.00 48.61           C
ATOM   4383  C   ASN A 289      23.308  13.229  23.354  1.00 55.21           C
ATOM   4384  O   ASN A 289      24.005  13.985  22.656  1.00 57.44           O
ATOM   4385  CB  ASN A 289      22.468  11.228  22.060  1.00 48.57           C
ATOM   4386  CG  ASN A 289      22.729   9.783  21.634  1.00 51.52           C
ATOM   4387  OD1 ASN A 289      23.877   9.352  21.472  1.00 46.10           O
ATOM   4388  ND2 ASN A 289      21.655   9.030  21.452  1.00 50.39           N
ATOM   4389  H   ASN A 289      22.311  10.540  24.371  1.00 57.84           H
ATOM   4390  HA  ASN A 289      24.299  11.451  22.970  1.00 58.30           H
ATOM   4391  HB2 ASN A 289      22.607  11.798  21.289  1.00 58.26           H
ATOM   4392  HB3 ASN A 289      21.546  11.291  22.355  1.00 58.26           H
ATOM   4393 HD21 ASN A 289      21.736   8.225  21.164  1.00 60.44           H
ATOM   4394 HD22 ASN A 289      20.875   9.347  21.632  1.00 60.44           H
ATOM   4395  HC  ASN A 289      22.699  13.651  24.028  1.00 66.23           H
ATOM   4396  N   LEU A 293      27.918  13.039  22.198  1.00 37.52           N
ATOM   4397  CA  LEU A 293      27.873  13.567  20.816  1.00 45.34           C
ATOM   4398  C   LEU A 293      28.277  15.067  20.718  1.00 41.01           C
ATOM   4399  O   LEU A 293      28.392  15.612  19.615  1.00 38.81           O
ATOM   4400  CB  LEU A 293      26.468  13.386  20.195  1.00 44.12           C
ATOM   4401  CG  LEU A 293      25.830  11.988  20.116  1.00 43.19           C
ATOM   4402  CD1 LEU A 293      24.512  12.033  19.340  1.00 42.14           C
ATOM   4403  CD2 LEU A 293      26.782  10.998  19.476  1.00 39.86           C
ATOM   4404  H1  LEU A 293      27.740  12.095  22.194  1.00 44.99           H
ATOM   4405  H2  LEU A 293      27.277  13.492  22.750  1.00 44.99           H
ATOM   4406  HA  LEU A 293      28.497  13.054  20.277  1.00 54.39           H
ATOM   4407  HB2 LEU A 293      26.517  13.705  19.280  1.00 52.92           H
ATOM   4408  HB3 LEU A 293      25.850  13.948  20.686  1.00 52.92           H
ATOM   4409  HG  LEU A 293      25.636  11.677  21.015  1.00 51.81           H
ATOM   4410 HD11 LEU A 293      23.927  12.680  19.764  1.00 50.55           H
ATOM   4411 HD12 LEU A 293      24.689  12.303  18.425  1.00 50.55           H
ATOM   4412 HD13 LEU A 293      24.100  11.154  19.352  1.00 50.55           H
ATOM   4413 HD21 LEU A 293      26.959  11.281  18.566  1.00 47.81           H
ATOM   4414 HD22 LEU A 293      27.606  10.971  19.990  1.00 47.81           H
ATOM   4415 HD23 LEU A 293      26.368  10.120  19.476  1.00 47.81           H
ATOM   4416  N   ALA A 294      28.470  15.718  21.868  1.00 38.79           N
ATOM   4417  CA  ALA A 294      28.863  17.118  21.919  1.00 24.59           C
ATOM   4418  C   ALA A 294      30.322  17.281  21.494  1.00 25.55           C
ATOM   4419  O   ALA A 294      31.085  16.321  21.428  1.00 24.24           O
ATOM   4420  CB  ALA A 294      28.660  17.653  23.327  1.00 30.98           C
ATOM   4421  H   ALA A 294      28.380  15.360  22.646  1.00 46.52           H
ATOM   4422  HA  ALA A 294      28.300  17.622  21.313  1.00 29.49           H
ATOM   4423  HB1 ALA A 294      28.943  18.580  23.352  1.00 37.15           H
ATOM   4424  HB2 ALA A 294      27.717  17.587  23.548  1.00 37.15           H
ATOM   4425  HB3 ALA A 294      29.183  17.120  23.945  1.00 37.15           H
ATOM   4426  N   ALA A 295      30.726  18.521  21.230  1.00 28.77           N
ATOM   4427  CA  ALA A 295      32.140  18.817  21.033  1.00 22.99           C
ATOM   4428  C   ALA A 295      32.779  18.999  22.403  1.00 23.97           C
ATOM   4429  O   ALA A 295      32.344  19.848  23.182  1.00 25.55           O
ATOM   4430  CB  ALA A 295      32.330  20.063  20.180  1.00 23.98           C
ATOM   4431  H   ALA A 295      30.207  19.204  21.168  1.00 34.49           H
ATOM   4432  HA  ALA A 295      32.580  18.078  20.582  1.00 27.56           H
ATOM   4433  HB1 ALA A 295      33.278  20.187  20.028  1.00 28.75           H
ATOM   4434  HB2 ALA A 295      31.872  19.935  19.334  1.00 28.75           H
ATOM   4435  HB3 ALA A 295      31.962  20.828  20.649  1.00 28.75           H
ATOM   4436  N   ARG A 296      33.808  18.214  22.695  1.00 19.35           N
ATOM   4437  CA  ARG A 296      34.465  18.264  23.992  1.00 20.23           C
ATOM   4438  C   ARG A 296      35.973  18.382  23.787  1.00 22.91           C
ATOM   4439  O   ARG A 296      36.561  17.618  22.996  1.00 20.84           O
ATOM   4440  CB  ARG A 296      34.108  17.020  24.823  1.00 24.50           C
ATOM   4441  H   ARG A 296      34.145  17.634  22.157  1.00 23.19           H
ATOM   4442  HA  ARG A 296      34.142  19.036  24.479  1.00 24.25           H
ATOM   4443  HB1 ARG A 296      33.145  16.992  24.956  1.00 29.38           H
ATOM   4444  HB3 ARG A 296      34.555  17.080  25.682  1.00 29.38           H
ATOM   4445  N   PRO A 297      36.641  19.316  24.465  1.00 23.03           N
ATOM   4446  CA  PRO A 297      38.092  19.395  24.340  1.00 21.89           C
ATOM   4447  C   PRO A 297      38.751  18.155  24.928  1.00 23.66           C
ATOM   4448  O   PRO A 297      38.274  17.558  25.889  1.00 19.93           O
ATOM   4449  CB  PRO A 297      38.448  20.674  25.121  1.00 27.33           C
ATOM   4450  CG  PRO A 297      37.323  20.892  26.038  1.00 34.65           C
ATOM   4451  CD  PRO A 297      36.114  20.439  25.271  1.00 30.93           C
ATOM   4452  HA  PRO A 297      38.355  19.492  23.412  1.00 26.24           H
ATOM   4453  HB2 PRO A 297      39.274  20.553  25.615  1.00 32.77           H
ATOM   4454  HB3 PRO A 297      38.514  21.418  24.504  1.00 32.77           H
ATOM   4455  HG2 PRO A 297      37.443  20.347  26.834  1.00 41.56           H
ATOM   4456  HG3 PRO A 297      37.258  21.832  26.265  1.00 41.56           H
ATOM   4457  HD2 PRO A 297      35.419  20.136  25.876  1.00 37.09           H
ATOM   4458  HD3 PRO A 297      35.803  21.153  24.696  1.00 37.09           H
ATOM   4459  N   VAL A 298      39.847  17.749  24.322  1.00 25.09           N
ATOM   4460  CA  VAL A 298      40.516  16.538  24.761  1.00 19.70           C
ATOM   4461  C   VAL A 298      41.944  16.836  25.167  1.00 23.02           C
ATOM   4462  O   VAL A 298      42.615  17.710  24.608  1.00 20.58           O
ATOM   4463  CB  VAL A 298      40.497  15.437  23.690  1.00 21.97           C
ATOM   4464  CG1 VAL A 298      39.128  14.794  23.651  1.00 29.91           C
ATOM   4465  CG2 VAL A 298      40.891  15.976  22.339  1.00 23.63           C
ATOM   4466  H   VAL A 298      40.221  18.150  23.658  1.00 30.09           H
ATOM   4467  HA  VAL A 298      40.063  16.197  25.546  1.00 23.61           H
ATOM   4468  HB  VAL A 298      41.137  14.754  23.943  1.00 26.33           H
ATOM   4469 HG11 VAL A 298      39.127  14.091  22.985  1.00 35.86           H
ATOM   4470 HG12 VAL A 298      38.920  14.431  24.528  1.00 35.86           H
ATOM   4471 HG13 VAL A 298      38.475  15.475  23.420  1.00 35.86           H
ATOM   4472 HG21 VAL A 298      40.849  15.251  21.696  1.00 28.33           H
ATOM   4473 HG22 VAL A 298      40.274  16.678  22.085  1.00 28.33           H
ATOM   4474 HG23 VAL A 298      41.793  16.323  22.386  1.00 28.33           H
ATOM   4475  N   LYS A 299      42.404  16.057  26.138  1.00 18.39           N
ATOM   4476  CA  LYS A 299      43.791  16.017  26.549  1.00 20.28           C
ATOM   4477  C   LYS A 299      44.441  14.804  25.911  1.00 22.74           C
ATOM   4478  O   LYS A 299      43.937  13.683  26.050  1.00 20.32           O
ATOM   4479  CB  LYS A 299      43.879  15.940  28.073  1.00 25.52           C
ATOM   4480  CG  LYS A 299      45.252  15.855  28.601  1.00 30.55           C
ATOM   4481  CD  LYS A 299      45.258  15.745  30.140  1.00 38.00           C
ATOM   4482  CE  LYS A 299      46.703  15.622  30.675  1.00 47.20           C
ATOM   4483  NZ  LYS A 299      46.834  15.904  32.161  1.00 47.89           N1+
ATOM   4484  H   LYS A 299      41.906  15.518  26.588  1.00 22.04           H
ATOM   4485  HA  LYS A 299      44.254  16.811  26.241  1.00 24.31           H
ATOM   4486  HB2 LYS A 299      43.471  16.738  28.447  1.00 30.59           H
ATOM   4487  HB3 LYS A 299      43.397  15.156  28.377  1.00 30.59           H
ATOM   4488  HG2 LYS A 299      45.679  15.063  28.241  1.00 36.63           H
ATOM   4489  HG3 LYS A 299      45.741  16.652  28.341  1.00 36.63           H
ATOM   4490  HD2 LYS A 299      44.852  16.538  30.524  1.00 45.57           H
ATOM   4491  HD3 LYS A 299      44.765  14.952  30.408  1.00 45.57           H
ATOM   4492  HE2 LYS A 299      47.024  14.720  30.511  1.00 56.62           H
ATOM   4493  HE3 LYS A 299      47.265  16.256  30.200  1.00 56.62           H
ATOM   4494  HZ1 LYS A 299      47.685  15.820  32.413  1.00 57.44           H
ATOM   4495  HZ2 LYS A 299      46.563  16.733  32.340  1.00 57.44           H
ATOM   4496  HZ3 LYS A 299      46.336  15.331  32.627  1.00 57.44           H
ATOM   4497  N   ALA A 300      45.533  15.027  25.191  1.00 21.16           N
ATOM   4498  CA  ALA A 300      46.293  13.914  24.634  1.00 19.38           C
ATOM   4499  C   ALA A 300      46.947  13.137  25.766  1.00 21.02           C
ATOM   4500  O   ALA A 300      47.471  13.716  26.717  1.00 19.63           O
ATOM   4501  CB  ALA A 300      47.359  14.414  23.657  1.00 26.25           C
ATOM   4502  H   ALA A 300      45.855  15.805  25.023  1.00 25.37           H
ATOM   4503  HA  ALA A 300      45.702  13.315  24.159  1.00 23.23           H
ATOM   4504  HB1 ALA A 300      47.807  13.650  23.264  1.00 31.48           H
ATOM   4505  HB2 ALA A 300      46.933  14.939  22.961  1.00 31.48           H
ATOM   4506  HB3 ALA A 300      47.996  14.965  24.136  1.00 31.48           H
ATOM   4507  N   ILE A 301      46.904  11.825  25.665  1.00 21.20           N
ATOM   4508  CA  ILE A 301      47.632  10.950  26.576  1.00 18.28           C
ATOM   4509  C   ILE A 301      48.903  10.566  25.828  1.00 21.24           C
ATOM   4510  O   ILE A 301      48.852   9.803  24.861  1.00 18.06           O
ATOM   4511  CB  ILE A 301      46.790   9.736  26.981  1.00 14.37           C
ATOM   4512  CG1 ILE A 301      45.534  10.196  27.735  1.00 24.11           C
ATOM   4513  CG2 ILE A 301      47.554   8.788  27.867  1.00 18.28           C
ATOM   4514  CD1 ILE A 301      44.486   9.146  27.807  1.00 24.38           C
ATOM   4515  H   ILE A 301      46.463  11.406  25.055  1.00 25.41           H
ATOM   4516  HA  ILE A 301      47.878  11.437  27.377  1.00 21.91           H
ATOM   4517  HB  ILE A 301      46.525   9.265  26.178  1.00 17.21           H
ATOM   4518 HG12 ILE A 301      45.769  10.438  28.646  1.00 28.91           H
ATOM   4519 HG13 ILE A 301      45.152  10.962  27.281  1.00 28.91           H
ATOM   4520 HG21 ILE A 301      47.001   8.009  28.047  1.00 21.91           H
ATOM   4521 HG22 ILE A 301      48.374   8.516  27.425  1.00 21.91           H
ATOM   4522 HG23 ILE A 301      47.762   9.239  28.699  1.00 21.91           H
ATOM   4523 HD11 ILE A 301      43.720   9.514  28.272  1.00 29.23           H
ATOM   4524 HD12 ILE A 301      44.236   8.890  26.904  1.00 29.23           H
ATOM   4525 HD13 ILE A 301      44.828   8.376  28.290  1.00 29.23           H
ATOM   4526  N   THR A 302      50.037  11.126  26.257  1.00 17.98           N
ATOM   4527  CA  THR A 302      51.271  11.113  25.470  1.00 23.03           C
ATOM   4528  C   THR A 302      52.379  10.416  26.249  1.00 20.19           C
ATOM   4529  O   THR A 302      52.919  11.003  27.199  1.00 20.65           O
ATOM   4530  CB  THR A 302      51.698  12.538  25.129  1.00 21.74           C
ATOM   4531  OG1 THR A 302      50.629  13.221  24.474  1.00 23.79           O
ATOM   4532  CG2 THR A 302      52.971  12.530  24.237  1.00 25.84           C
ATOM   4533  H   THR A 302      50.124  11.522  27.014  1.00 21.55           H
ATOM   4534  HA  THR A 302      51.122  10.656  24.632  1.00 27.61           H
ATOM   4535  HB  THR A 302      51.915  13.007  25.947  1.00 26.07           H
ATOM   4536  HG1 THR A 302      50.901  13.964  24.192  1.00 28.52           H
ATOM   4537 HG21 THR A 302      53.223  13.433  23.993  1.00 30.98           H
ATOM   4538 HG22 THR A 302      53.710  12.106  24.704  1.00 30.98           H
ATOM   4539 HG23 THR A 302      52.790  12.023  23.429  1.00 30.98           H
ATOM   4540  N   PRO A 303      52.745   9.162  25.914  1.00 19.51           N
ATOM   4541  CA  PRO A 303      52.128   8.312  24.899  1.00 18.20           C
ATOM   4542  C   PRO A 303      50.869   7.617  25.433  1.00 20.22           C
ATOM   4543  O   PRO A 303      50.561   7.717  26.634  1.00 18.59           O
ATOM   4544  CB  PRO A 303      53.232   7.298  24.588  1.00 21.46           C
ATOM   4545  CG  PRO A 303      53.865   7.078  25.936  1.00 17.73           C
ATOM   4546  CD  PRO A 303      53.780   8.420  26.651  1.00 20.24           C
ATOM   4547  HA  PRO A 303      51.921   8.823  24.103  1.00 21.81           H
ATOM   4548  HB2 PRO A 303      52.850   6.473  24.245  1.00 25.73           H
ATOM   4549  HB3 PRO A 303      53.866   7.675  23.960  1.00 25.73           H
ATOM   4550  HG2 PRO A 303      53.352   6.416  26.420  1.00 21.24           H
ATOM   4551  HG3 PRO A 303      54.783   6.782  25.833  1.00 21.24           H
ATOM   4552  HD2 PRO A 303      53.496   8.286  27.568  1.00 24.26           H
ATOM   4553  HD3 PRO A 303      54.628   8.887  26.599  1.00 24.26           H
ATOM   4554  N   PRO A 304      50.140   6.921  24.568  1.00 22.22           N
ATOM   4555  CA  PRO A 304      48.917   6.253  25.030  1.00 19.52           C
ATOM   4556  C   PRO A 304      49.203   5.166  26.061  1.00 21.50           C
ATOM   4557  O   PRO A 304      50.189   4.440  25.968  1.00 21.53           O
ATOM   4558  CB  PRO A 304      48.325   5.670  23.740  1.00 16.95           C
ATOM   4559  CG  PRO A 304      48.862   6.598  22.629  1.00 23.83           C
ATOM   4560  CD  PRO A 304      50.290   6.850  23.097  1.00 21.11           C
ATOM   4561  HA  PRO A 304      48.299   6.906  25.395  1.00 23.40           H
ATOM   4562  HB2 PRO A 304      48.639   4.760  23.613  1.00 20.32           H
ATOM   4563  HB3 PRO A 304      47.357   5.704  23.788  1.00 20.32           H
ATOM   4564  HG2 PRO A 304      48.843   6.154  21.767  1.00 28.57           H
ATOM   4565  HG3 PRO A 304      48.358   7.427  22.606  1.00 28.57           H
ATOM   4566  HD2 PRO A 304      50.861   6.112  22.842  1.00 25.30           H
ATOM   4567  HD3 PRO A 304      50.614   7.692  22.739  1.00 25.30           H
ATOM   4568  N   THR A 305      48.327   5.052  27.059  1.00 23.83           N
ATOM   4569  CA  THR A 305      48.462   3.980  28.071  1.00 22.71           C
ATOM   4570  C   THR A 305      48.052   2.622  27.496  1.00 22.63           C
ATOM   4571  O   THR A 305      46.907   2.511  27.000  1.00 23.52           O
ATOM   4572  CB  THR A 305      47.567   4.325  29.260  1.00 19.67           C
ATOM   4573  OG1 THR A 305      47.777   5.689  29.628  1.00 24.12           O
ATOM   4574  CG2 THR A 305      47.812   3.394  30.472  1.00 21.58           C
ATOM   4575  H   THR A 305      47.653   5.574  27.176  1.00 28.57           H
ATOM   4576  HA  THR A 305      49.380   3.934  28.379  1.00 27.23           H
ATOM   4577  HB  THR A 305      46.640   4.217  28.999  1.00 23.58           H
ATOM   4578  HG1 THR A 305      48.568   5.909  29.450  1.00 28.92           H
ATOM   4579 HG21 THR A 305      47.251   3.661  31.219  1.00 25.87           H
ATOM   4580 HG22 THR A 305      47.601   2.480  30.236  1.00 25.87           H
ATOM   4581 HG23 THR A 305      48.743   3.438  30.738  1.00 25.87           H
ATOM   4582  N   PRO A 306      48.905   1.564  27.523  1.00 22.89           N
ATOM   4583  CA  PRO A 306      48.322   0.245  27.237  1.00 23.92           C
ATOM   4584  C   PRO A 306      47.065   0.083  28.147  1.00 18.65           C
ATOM   4585  O   PRO A 306      46.764   0.579  29.207  1.00 22.80           O
ATOM   4586  CB  PRO A 306      49.453  -0.759  27.490  1.00 22.94           C
ATOM   4587  CG  PRO A 306      50.728   0.101  27.636  1.00 26.17           C
ATOM   4588  CD  PRO A 306      50.239   1.450  28.172  1.00 24.15           C
ATOM   4589  HA  PRO A 306      47.998   0.214  26.159  1.00 28.68           H
ATOM   4590  HB2 PRO A 306      49.264  -1.333  28.417  1.00 27.51           H
ATOM   4591  HB3 PRO A 306      49.552  -1.479  26.655  1.00 27.51           H
ATOM   4592  HG2 PRO A 306      51.466  -0.371  28.307  1.00 31.37           H
ATOM   4593  HG3 PRO A 306      51.230   0.216  26.655  1.00 31.37           H
ATOM   4594  HD2 PRO A 306      50.134   1.448  29.282  1.00 28.95           H
ATOM   4595  HD3 PRO A 306      50.885   2.299  27.882  1.00 28.95           H
ATOM   4596  N   ALA A 307      46.209  -0.745  27.460  1.00 21.35           N
ATOM   4597  CA  ALA A 307      44.898  -1.224  27.922  1.00 22.49           C
ATOM   4598  C   ALA A 307      44.939  -1.545  29.403  1.00 17.91           C
ATOM   4599  O   ALA A 307      45.730  -2.385  29.856  1.00 24.03           O
ATOM   4600  CB  ALA A 307      44.440  -2.463  27.141  1.00 24.88           C
ATOM   4601  H   ALA A 307      46.393  -1.057  26.678  1.00 25.59           H
ATOM   4602  HA  ALA A 307      44.236  -0.531  27.782  1.00 26.96           H
ATOM   4603  HB1 ALA A 307      43.580  -2.740  27.498  1.00 29.83           H
ATOM   4604  HB2 ALA A 307      44.351  -2.249  26.199  1.00 29.83           H
ATOM   4605  HB3 ALA A 307      45.085  -3.176  27.261  1.00 29.83           H
ATOM   4606  N   VAL A 308      44.110  -0.841  30.158  1.00 20.21           N
ATOM   4607  CA  VAL A 308      44.098  -0.934  31.619  1.00 23.07           C
ATOM   4608  C   VAL A 308      43.048  -1.968  32.022  1.00 26.11           C
ATOM   4609  O   VAL A 308      41.866  -1.809  31.705  1.00 21.14           O
ATOM   4610  CB  VAL A 308      43.796   0.435  32.251  1.00 23.19           C
ATOM   4611  CG1 VAL A 308      43.631   0.345  33.810  1.00 24.87           C
ATOM   4612  CG2 VAL A 308      44.884   1.448  31.846  1.00 24.45           C
ATOM   4613  H   VAL A 308      43.533  -0.287  29.835  1.00 24.23           H
ATOM   4614  HA  VAL A 308      44.970  -1.235  31.925  1.00 27.66           H
ATOM   4615  HB  VAL A 308      42.954   0.762  31.897  1.00 27.80           H
ATOM   4616 HG11 VAL A 308      43.391   1.219  34.151  1.00 29.82           H
ATOM   4617 HG12 VAL A 308      42.929  -0.288  34.028  1.00 29.82           H
ATOM   4618 HG13 VAL A 308      44.472   0.063  34.204  1.00 29.82           H
ATOM   4619 HG21 VAL A 308      44.691   2.298  32.275  1.00 29.31           H
ATOM   4620 HG22 VAL A 308      45.750   1.119  32.129  1.00 29.31           H
ATOM   4621 HG23 VAL A 308      44.869   1.554  30.880  1.00 29.31           H
ATOM   4622  N   ARG A 309      43.469  -3.007  32.753  1.00 23.86           N
ATOM   4623  CA  ARG A 309      42.544  -4.085  33.103  1.00 29.29           C
ATOM   4624  C   ARG A 309      41.439  -3.603  34.024  1.00 22.08           C
ATOM   4625  O   ARG A 309      40.294  -4.038  33.895  1.00 23.42           O
ATOM   4626  CB  ARG A 309      43.289  -5.254  33.737  1.00 32.83           C
ATOM   4627  CG  ARG A 309      43.917  -6.181  32.721  1.00 28.64           C
ATOM   4628  CD  ARG A 309      44.811  -7.237  33.336  1.00 45.44           C
ATOM   4629  NE  ARG A 309      44.065  -8.124  34.219  1.00 49.40           N
ATOM   4630  CZ  ARG A 309      43.250  -9.088  33.796  1.00 49.60           C
ATOM   4631  NH1 ARG A 309      43.076  -9.291  32.491  1.00 49.93           N
ATOM   4632  NH2 ARG A 309      42.605  -9.848  34.680  1.00 51.83           N1+
ATOM   4633  H   ARG A 309      44.272  -3.112  33.043  1.00 28.60           H
ATOM   4634  HA  ARG A 309      42.121  -4.415  32.295  1.00 35.12           H
ATOM   4635  HB2 ARG A 309      43.987  -4.907  34.313  1.00 39.37           H
ATOM   4636  HB3 ARG A 309      42.657  -5.774  34.259  1.00 39.37           H
ATOM   4637  HG2 ARG A 309      43.213  -6.633  32.231  1.00 34.34           H
ATOM   4638  HG3 ARG A 309      44.458  -5.654  32.115  1.00 34.34           H
ATOM   4639  HD2 ARG A 309      45.215  -7.771  32.633  1.00 54.50           H
ATOM   4640  HD3 ARG A 309      45.502  -6.800  33.861  1.00 54.50           H
ATOM   4641  HE  ARG A 309      44.160  -8.016  35.067  1.00 59.25           H
ATOM   4642 HH11 ARG A 309      43.489  -8.801  31.917  1.00 59.89           H
ATOM   4643 HH12 ARG A 309      42.549  -9.914  32.219  1.00 59.89           H
ATOM   4644 HH21 ARG A 309      42.719  -9.717  35.523  1.00 62.17           H
ATOM   4645 HH22 ARG A 309      42.079 -10.472  34.411  1.00 62.17           H
ATOM   4646  N   ALA A 310      41.756  -2.728  34.975  1.00 26.19           N
ATOM   4647  CA  ALA A 310      40.748  -2.124  35.838  1.00 23.32           C
ATOM   4648  C   ALA A 310      39.982  -1.011  35.116  1.00 30.47           C
ATOM   4649  O   ALA A 310      40.023   0.169  35.487  1.00 25.80           O
ATOM   4650  CB  ALA A 310      41.400  -1.590  37.110  1.00 34.26           C
ATOM   4651  H   ALA A 310      42.559  -2.470  35.144  1.00 31.40           H
ATOM   4652  HA  ALA A 310      40.107  -2.804  36.093  1.00 27.96           H
ATOM   4653  HB1 ALA A 310      40.715  -1.245  37.702  1.00 41.09           H
ATOM   4654  HB2 ALA A 310      41.886  -2.307  37.547  1.00 41.09           H
ATOM   4655  HB3 ALA A 310      42.017  -0.881  36.866  1.00 41.09           H
ATOM   4656  N   SER A 311      39.235  -1.404  34.083  1.00 22.62           N
ATOM   4657  CA  SER A 311      38.457  -0.440  33.328  1.00 19.38           C
ATOM   4658  C   SER A 311      37.043  -0.946  33.153  1.00 20.66           C
ATOM   4659  O   SER A 311      36.808  -2.152  33.068  1.00 21.42           O
ATOM   4660  CB  SER A 311      38.996  -0.177  31.931  1.00 21.06           C
ATOM   4661  OG  SER A 311      40.335   0.279  31.953  1.00 24.62           O
ATOM   4662  H   SER A 311      39.166  -2.213  33.804  1.00 27.12           H
ATOM   4663  HA  SER A 311      38.427   0.405  33.799  1.00 23.23           H
ATOM   4664  HB2 SER A 311      38.948  -1.003  31.426  1.00 25.24           H
ATOM   4665  HB3 SER A 311      38.441   0.495  31.508  1.00 25.24           H
ATOM   4666  HG  SER A 311      40.805  -0.243  32.415  1.00 29.52           H
ATOM   4667  N   TRP A 312      36.134   0.010  33.059  1.00 15.08           N
ATOM   4668  CA  TRP A 312      34.831  -0.171  32.442  1.00 24.18           C
ATOM   4669  C   TRP A 312      34.970   0.163  30.955  1.00 20.14           C
ATOM   4670  O   TRP A 312      35.109   1.333  30.590  1.00 18.45           O
ATOM   4671  CB  TRP A 312      33.833   0.752  33.112  1.00 20.28           C
ATOM   4672  CG  TRP A 312      32.448   0.716  32.544  1.00 22.83           C
ATOM   4673  CD1 TRP A 312      31.961   1.422  31.477  1.00 22.62           C
ATOM   4674  CD2 TRP A 312      31.365  -0.064  33.041  1.00 21.29           C
ATOM   4675  NE1 TRP A 312      30.632   1.124  31.289  1.00 22.30           N
ATOM   4676  CE2 TRP A 312      30.247   0.209  32.239  1.00 23.75           C
ATOM   4677  CE3 TRP A 312      31.232  -0.963  34.102  1.00 23.02           C
ATOM   4678  CZ2 TRP A 312      29.006  -0.382  32.469  1.00 22.71           C
ATOM   4679  CZ3 TRP A 312      30.005  -1.558  34.313  1.00 24.72           C
ATOM   4680  CH2 TRP A 312      28.914  -1.269  33.501  1.00 20.26           C
ATOM   4681  H   TRP A 312      36.256   0.808  33.350  1.00 18.07           H
ATOM   4682  HA  TRP A 312      34.535  -1.090  32.547  1.00 28.98           H
ATOM   4683  HB2 TRP A 312      33.785   0.505  34.050  1.00 24.31           H
ATOM   4684  HB3 TRP A 312      34.154   1.663  33.034  1.00 24.31           H
ATOM   4685  HD1 TRP A 312      32.455   2.017  30.958  1.00 27.12           H
ATOM   4686  HE1 TRP A 312      30.126   1.452  30.675  1.00 26.73           H
ATOM   4687  HE3 TRP A 312      31.956  -1.163  34.652  1.00 27.59           H
ATOM   4688  HZ2 TRP A 312      28.274  -0.198  31.925  1.00 27.22           H
ATOM   4689  HZ3 TRP A 312      29.909  -2.161  35.015  1.00 29.64           H
ATOM   4690  HH2 TRP A 312      28.099  -1.686  33.670  1.00 24.28           H
ATOM   4691  N   VAL A 313      34.943  -0.856  30.102  1.00 18.37           N
ATOM   4692  CA  VAL A 313      35.066  -0.685  28.654  1.00 15.47           C
ATOM   4693  C   VAL A 313      33.686  -0.847  28.036  1.00 19.68           C
ATOM   4694  O   VAL A 313      33.014  -1.855  28.285  1.00 19.34           O
ATOM   4695  CB  VAL A 313      36.038  -1.713  28.058  1.00 15.35           C
ATOM   4696  CG1 VAL A 313      36.294  -1.432  26.595  1.00 15.67           C
ATOM   4697  CG2 VAL A 313      37.344  -1.801  28.878  1.00 20.81           C
ATOM   4698  H   VAL A 313      34.841  -1.674  30.342  1.00 22.02           H
ATOM   4699  HA  VAL A 313      35.391   0.203  28.443  1.00 18.54           H
ATOM   4700  HB  VAL A 313      35.611  -2.582  28.107  1.00 18.39           H
ATOM   4701 HG11 VAL A 313      36.876  -2.123  26.246  1.00 18.78           H
ATOM   4702 HG12 VAL A 313      35.452  -1.437  26.115  1.00 18.78           H
ATOM   4703 HG13 VAL A 313      36.717  -0.566  26.509  1.00 18.78           H
ATOM   4704 HG21 VAL A 313      37.925  -2.470  28.478  1.00 24.95           H
ATOM   4705 HG22 VAL A 313      37.781  -0.935  28.876  1.00 24.95           H
ATOM   4706 HG23 VAL A 313      37.124  -2.060  29.788  1.00 24.95           H
ATOM   4707  N   HIS A 314      33.262   0.102  27.201  1.00 16.19           N
ATOM   4708  CA  HIS A 314      31.904  -0.013  26.689  1.00 16.20           C
ATOM   4709  C   HIS A 314      31.715   0.686  25.343  1.00 16.31           C
ATOM   4710  O   HIS A 314      32.582   1.423  24.860  1.00 17.04           O
ATOM   4711  CB  HIS A 314      30.905   0.507  27.737  1.00 18.26           C
ATOM   4712  CG  HIS A 314      30.917   1.994  27.921  1.00 22.72           C
ATOM   4713  ND1 HIS A 314      29.845   2.679  28.453  1.00 20.57           N
ATOM   4714  CD2 HIS A 314      31.865   2.926  27.658  1.00 21.96           C
ATOM   4715  CE1 HIS A 314      30.129   3.969  28.494  1.00 26.76           C
ATOM   4716  NE2 HIS A 314      31.352   4.142  28.029  1.00 22.61           N
ATOM   4717  H   HIS A 314      33.711   0.781  26.931  1.00 19.40           H
ATOM   4718  HA  HIS A 314      31.716  -0.954  26.553  1.00 19.42           H
ATOM   4719  HB2 HIS A 314      31.107   0.095  28.589  1.00 21.88           H
ATOM   4720  HB3 HIS A 314      30.008   0.254  27.464  1.00 21.88           H
ATOM   4721  HD2 HIS A 314      32.710   2.773  27.298  1.00 26.33           H
ATOM   4722  HE1 HIS A 314      29.571   4.641  28.814  1.00 32.09           H
ATOM   4723  HE2 HIS A 314      31.759   4.896  27.959  1.00 27.10           H
ATOM   4724  N   LYS A 315      30.538   0.441  24.749  1.00 15.23           N
ATOM   4725  CA  LYS A 315      30.074   1.093  23.521  1.00 14.98           C
ATOM   4726  C   LYS A 315      28.561   0.925  23.419  1.00 18.53           C
ATOM   4727  O   LYS A 315      28.060  -0.200  23.560  1.00 12.20           O
ATOM   4728  CB  LYS A 315      30.740   0.497  22.290  1.00 11.88           C
ATOM   4729  CG  LYS A 315      30.566   1.332  21.044  1.00 14.03           C
ATOM   4730  CD  LYS A 315      31.348   2.636  21.089  1.00 18.34           C
ATOM   4731  CE  LYS A 315      30.923   3.517  19.953  1.00 22.52           C
ATOM   4732  NZ  LYS A 315      29.606   4.140  20.224  1.00 21.82           N1+
ATOM   4733  H   LYS A 315      29.965  -0.117  25.060  1.00 18.24           H
ATOM   4734  HA  LYS A 315      30.276   2.041  23.547  1.00 17.95           H
ATOM   4735  HB2 LYS A 315      31.694   0.401  22.450  1.00 14.23           H
ATOM   4736  HB3 LYS A 315      30.352  -0.370  22.117  1.00 14.23           H
ATOM   4737  HG2 LYS A 315      30.875   0.823  20.277  1.00 16.81           H
ATOM   4738  HG3 LYS A 315      29.626   1.549  20.943  1.00 16.81           H
ATOM   4739  HD2 LYS A 315      31.178   3.107  21.919  1.00 21.98           H
ATOM   4740  HD3 LYS A 315      32.294   2.448  20.995  1.00 21.98           H
ATOM   4741  HE2 LYS A 315      31.579   4.224  19.835  1.00 27.00           H
ATOM   4742  HE3 LYS A 315      30.846   2.983  19.146  1.00 27.00           H
ATOM   4743  HZ1 LYS A 315      29.392   4.703  19.566  1.00 26.16           H
ATOM   4744  HZ2 LYS A 315      28.980   3.512  20.278  1.00 26.16           H
ATOM   4745  HZ3 LYS A 315      29.631   4.588  20.995  1.00 26.16           H
ATOM   4746  N   THR A 316      27.847   2.036  23.192  1.00 18.82           N
ATOM   4747  CA  THR A 316      26.427   2.048  22.831  1.00 20.95           C
ATOM   4748  C   THR A 316      26.278   2.046  21.299  1.00 17.91           C
ATOM   4749  O   THR A 316      27.172   2.551  20.595  1.00 19.13           O
ATOM   4750  CB  THR A 316      25.740   3.304  23.381  1.00 23.31           C
ATOM   4751  OG1 THR A 316      26.303   4.458  22.722  1.00 25.08           O
ATOM   4752  CG2 THR A 316      25.927   3.462  24.858  1.00 24.81           C
ATOM   4753  H   THR A 316      28.184   2.827  23.234  1.00 22.55           H
ATOM   4754  HA  THR A 316      25.989   1.262  23.198  1.00 25.12           H
ATOM   4755  HB  THR A 316      24.785   3.252  23.204  1.00 27.94           H
ATOM   4756  HG1 THR A 316      26.993   4.714  23.123  1.00 30.07           H
ATOM   4757 HG21 THR A 316      25.546   4.306  25.145  1.00 29.74           H
ATOM   4758 HG22 THR A 316      25.475   2.746  25.327  1.00 29.74           H
ATOM   4759 HG23 THR A 316      26.871   3.456  25.080  1.00 29.74           H
ATOM   4760  N   GLY A 317      25.187   1.442  20.774  1.00 17.03           N
ATOM   4761  CA  GLY A 317      24.990   1.423  19.311  1.00 17.04           C
ATOM   4762  C   GLY A 317      23.480   1.482  19.128  1.00 19.69           C
ATOM   4763  O   GLY A 317      22.692   1.066  19.961  1.00 21.61           O
ATOM   4764  H   GLY A 317      24.547   0.847  21.312  1.00 20.41           H
ATOM   4765  HA2 GLY A 317      25.546   2.260  18.829  1.00 20.42           H
ATOM   4766  HA3 GLY A 317      25.365   0.459  18.853  1.00 20.42           H
ATOM   4767  N   ALA A 318      23.076   2.163  17.988  1.00 18.36           N
ATOM   4768  CA  ALA A 318      21.625   2.123  17.655  1.00 19.22           C
ATOM   4769  C   ALA A 318      21.604   2.132  16.126  1.00 22.24           C
ATOM   4770  O   ALA A 318      22.611   2.522  15.502  1.00 17.28           O
ATOM   4771  CB  ALA A 318      20.889   3.344  18.195  1.00 21.15           C
ATOM   4772  H   ALA A 318      23.666   2.020  17.131  1.00 22.00           H
ATOM   4773  HA  ALA A 318      21.165   1.172  18.065  1.00 23.04           H
ATOM   4774  HB1 ALA A 318      19.822   3.319  17.894  1.00 25.35           H
ATOM   4775  HB2 ALA A 318      20.938   3.391  19.286  1.00 25.35           H
[truncated: 575,534 more chars]
