# Supplementary material for: High-throughput quantum-mechanics/molecular-mechanics (ONIOM) macromolecular crystallographic refinement with PHENIX/DivCon: the impact of mixed Hamiltonian methods on ligand and protein structure
Source: Acta Crystallogr D Struct Biol. 2018 Oct 29;74(Pt 11):1063–77. doi: 10.1107/S2059798318012913 (PMC6213575; doi:10.1107/S2059798318012913)
Supplement: Supplementary file 3 [file d-74-01063-sup3.gz › results_regionQM/1L7F-H_refine_001.pdb]

REMARK Date 2017-01-13 Time 11:32:00 EST -0500 (1484325120.37 s)
REMARK PHENIX refinement
REMARK 
REMARK ****************** INPUT FILES AND LABELS ******************************
REMARK Reflections:
REMARK   file name      : 1L7F.mtz
REMARK   labels         : ['F-obs,SIGF-obs']
REMARK R-free flags:
REMARK   file name      : 1L7F.mtz
REMARK   label          : R-free-flags
REMARK   test_flag_value: 0
REMARK Model file name(s): 
REMARK   /home/oleg/TEST/PDB_LIGANDS_1/astex/full_set/astex_region_7.1.1-b4015.17/1L7F/local/1L7F-H.pdb
REMARK 
REMARK ******************** REFINEMENT SUMMARY: QUICK FACTS *******************
REMARK Start: r_work = 0.1476 r_free = 0.1777 bonds = 0.013 angles = 2.015
REMARK Final: r_work = 0.1353 r_free = 0.1709 bonds = 0.012 angles = 1.420
REMARK ************************************************************************
REMARK 
REMARK ****************** REFINEMENT STATISTICS STEP BY STEP ******************
REMARK leading digit, like 1_, means number of macro-cycle                     
REMARK 0    : statistics at the very beginning when nothing is done yet        
REMARK 1_bss: bulk solvent correction and/or (anisotropic) scaling             
REMARK 1_xyz: refinement of coordinates                                        
REMARK 1_adp: refinement of ADPs (Atomic Displacement Parameters)              
REMARK 1_occ: refinement of occupancies                                        
REMARK ------------------------------------------------------------------------
REMARK  stage       r-work r-free bonds angles b_min b_max b_ave n_water shift
REMARK       0    : 0.1861 0.2177 0.013  2.01  13.4  77.4  22.5 1926      0.000
REMARK       1_bss: 0.1476 0.1777 0.013  2.01  12.0  76.1  21.1 1926      0.000
REMARK 1_settarget: 0.1476 0.1777 0.013  2.01  12.0  76.1  21.1 1926      0.000
REMARK       1_nqh: 0.1476 0.1777 0.013  2.01  12.0  76.1  21.1 1926      0.000
REMARK    1_weight: 0.1476 0.1777 0.013  2.01  12.0  76.1  21.1 1926      0.000
REMARK    1_checkH: 0.1476 0.1780 0.013  2.01  12.0  76.1  21.1 1926      0.326
REMARK    1_xyzrec: 0.1460 0.1795 0.011  1.49  12.0  76.1  21.1 1926      0.388
REMARK    1_checkH: 0.1460 0.1794 0.011  1.49  12.0  76.1  21.1 1926      0.389
REMARK       1_adp: 0.1420 0.1779 0.011  1.49  11.4  71.1  21.4 1926      0.389
REMARK   1_regHadp: 0.1408 0.1765 0.011  1.49  11.4  71.1  21.4 1926      0.389
REMARK       1_occ: 0.1406 0.1763 0.011  1.49  11.4  71.1  21.4 1926      0.389
REMARK       2_bss: 0.1404 0.1761 0.011  1.49  11.4  71.1  21.4 1926      0.389
REMARK 2_settarget: 0.1404 0.1761 0.011  1.49  11.4  71.1  21.4 1926      0.389
REMARK 2_updatecdl: 0.1404 0.1761 0.011  1.49  11.4  71.1  21.4 1926      0.389
REMARK       2_nqh: 0.1404 0.1761 0.011  1.49  11.4  71.1  21.4 1926      0.389
REMARK    2_weight: 0.1404 0.1761 0.011  1.49  11.4  71.1  21.4 1926      0.389
REMARK    2_checkH: 0.1404 0.1761 0.011  1.49  11.4  71.1  21.4 1926      0.389
REMARK    2_xyzrec: 0.1384 0.1724 0.012  1.45  11.4  71.1  21.4 1926      0.393
REMARK    2_checkH: 0.1385 0.1723 0.012  1.45  11.4  71.1  21.4 1926      0.392
REMARK       2_adp: 0.1367 0.1724 0.012  1.45  10.0  69.4  21.1 1926      0.392
REMARK   2_regHadp: 0.1369 0.1722 0.012  1.45  10.0  69.4  21.1 1926      0.392
REMARK       2_occ: 0.1369 0.1723 0.012  1.45  10.0  69.4  21.1 1926      0.392
REMARK       3_bss: 0.1368 0.1721 0.012  1.45  10.0  69.4  21.1 1926      0.392
REMARK 3_settarget: 0.1368 0.1721 0.012  1.45  10.0  69.4  21.1 1926      0.392
REMARK 3_updatecdl: 0.1368 0.1721 0.012  1.45  10.0  69.4  21.1 1926      0.392
REMARK       3_nqh: 0.1368 0.1721 0.012  1.45  10.0  69.4  21.1 1926      0.392
REMARK    3_weight: 0.1368 0.1721 0.012  1.45  10.0  69.4  21.1 1926      0.392
REMARK    3_checkH: 0.1368 0.1721 0.012  1.45  10.0  69.4  21.1 1926      0.392
REMARK    3_xyzrec: 0.1352 0.1709 0.012  1.42  10.0  69.4  21.1 1926      0.399
REMARK    3_checkH: 0.1353 0.1710 0.012  1.42  10.0  69.4  21.1 1926      0.399
REMARK       3_adp: 0.1353 0.1710 0.012  1.42   9.9  69.4  21.1 1926      0.399
REMARK   3_regHadp: 0.1353 0.1710 0.012  1.42   9.9  69.4  21.1 1926      0.399
REMARK       3_occ: 0.1353 0.1710 0.012  1.42   9.9  69.4  21.1 1926      0.399
REMARK         end: 0.1353 0.1709 0.012  1.42   9.9  69.4  21.1 1926      0.399
REMARK ------------------------------------------------------------------------
REMARK MODEL CONTENT.
REMARK  ELEMENT        ATOM RECORD COUNT   OCCUPANCY SUM
REMARK        C                     2008         2005.78
REMARK        H                     4348         4337.10
REMARK        O                     1253         1250.54
REMARK        N                      547          545.99
REMARK     Ca2+                        2            1.23
REMARK        S                       23           22.83
REMARK      O1-                       44           44.00
REMARK    TOTAL                     8225         8207.46
REMARK -----------------------------------------------------------------------
REMARK r_free_flags.md5.hexdigest 9a5e1d308ef4997c31a7b18a86aac67f
REMARK 
REMARK ---------------------------------------------------------------
REMARK  Atom Name   Residue Name    Residue ID     Chain     Charge  
REMARK ---------------------------------------------------------------
REMARK      C1           BCZ            801          A      -0.2884  
REMARK     C10           BCZ            801          A       0.0798  
REMARK     C13           BCZ            801          A       0.697   
REMARK     C15           BCZ            801          A      -0.6329  
REMARK      C2           BCZ            801          A       0.1283  
REMARK     C24           BCZ            801          A       -0.111  
REMARK     C26           BCZ            801          A       0.5048  
REMARK      C3           BCZ            801          A      -0.3082  
REMARK     C36           BCZ            801          A      -0.2326  
REMARK     C37           BCZ            801          A      -0.2576  
REMARK     C38           BCZ            801          A      -0.4618  
REMARK     C39           BCZ            801          A      -0.4788  
REMARK      C4           BCZ            801          A       0.2404  
REMARK      C5           BCZ            801          A      -0.3646  
REMARK      C6           BCZ            801          A       0.7854  
REMARK     N11           BCZ            801          A      -0.4974  
REMARK     N25           BCZ            801          A      -0.5283  
REMARK     N27           BCZ            801          A      -0.6261  
REMARK     N30           BCZ            801          A      -0.6677  
REMARK     O14           BCZ            801          A       -0.733  
REMARK      O7           BCZ            801          A      -0.7397  
REMARK      O8           BCZ            801          A      -0.8024  
REMARK      O9           BCZ            801          A      -0.6544  
REMARK     H11           BCZ            801          A       0.161   
REMARK     H12           BCZ            801          A       0.1704  
REMARK     H21           BCZ            801          A       0.1305  
REMARK     H31           BCZ            801          A       0.1776  
REMARK     H41           BCZ            801          A       0.1497  
REMARK     H51           BCZ            801          A       0.1696  
REMARK     H10           BCZ            801          A       0.1535  
REMARK     H11           BCZ            801          A       0.3191  
REMARK     H15           BCZ            801          A       0.2069  
REMARK     H15           BCZ            801          A       0.2407  
REMARK     H15           BCZ            801          A       0.1763  
REMARK     H24           BCZ            801          A       0.1497  
REMARK     H25           BCZ            801          A       0.3011  
REMARK     H27           BCZ            801          A       0.248   
REMARK     H27           BCZ            801          A       0.2688  
REMARK     H30           BCZ            801          A       0.2857  
REMARK     H36           BCZ            801          A       0.1181  
REMARK     H36           BCZ            801          A       0.1315  
REMARK     H37           BCZ            801          A       0.1588  
REMARK     H37           BCZ            801          A       0.1345  
REMARK     H38           BCZ            801          A       0.1545  
REMARK     H38           BCZ            801          A       0.1398  
REMARK     H38           BCZ            801          A       0.1349  
REMARK     H39           BCZ            801          A       0.1534  
REMARK     H39           BCZ            801          A       0.1217  
REMARK     H39           BCZ            801          A       0.1604  
REMARK     HO9           BCZ            801          A       0.3546  
REMARK ---------------------------------------------------------------
REMARK IF THIS FILE IS FOR PDB DEPOSITION: REMOVE ALL FROM THIS LINE UP.
REMARK   3
REMARK   3 REFINEMENT.
REMARK   3   PROGRAM     : PHENIX (1.11.1_2575: ???)
REMARK   3   AUTHORS     : Adams,Afonine,Bunkoczi,Burnley,Chen,Dar,Davis,
REMARK   3               : Draizen,Echols,Gildea,Gros,Grosse-Kunstleve,Headd,
REMARK   3               : Hintze,Hung,Ioerger,Liebschner,McCoy,McKee,Moriarty,
REMARK   3               : Oeffner,Poon,Read,Richardson,Richardson,Sacchettini,
REMARK   3               : Sauter,Sobolev,Storoni,Terwilliger,Williams,Zwart
REMARK   3
REMARK   3  REFINEMENT TARGET : ML
REMARK   3  
REMARK   3  DATA USED IN REFINEMENT.
REMARK   3   RESOLUTION RANGE HIGH (ANGSTROMS) : 1.800   
REMARK   3   RESOLUTION RANGE LOW  (ANGSTROMS) : 19.762  
REMARK   3   MIN(FOBS/SIGMA_FOBS)              : 1.34  
REMARK   3   COMPLETENESS FOR RANGE        (%) : 99.99 
REMARK   3   NUMBER OF REFLECTIONS             : 46825     
REMARK   3   NUMBER OF REFLECTIONS (NON-ANOMALOUS) : 46825     
REMARK   3  
REMARK   3  FIT TO DATA USED IN REFINEMENT.
REMARK   3   R VALUE     (WORKING + TEST SET) : 0.1370
REMARK   3   R VALUE            (WORKING SET) : 0.1353
REMARK   3   FREE R VALUE                     : 0.1709
REMARK   3   FREE R VALUE TEST SET SIZE   (%) : 5.05  
REMARK   3   FREE R VALUE TEST SET COUNT      : 2364      
REMARK   3  
REMARK   3  FIT TO DATA USED IN REFINEMENT (IN BINS).
REMARK   3   BIN  RESOLUTION RANGE  COMPL.    NWORK NFREE   RWORK  RFREE  CCWORK CCFREE
REMARK   3     1 19.7632 -  4.6105    1.00     2813   151  0.1614 0.2015   0.940  0.907
REMARK   3     2  4.6105 -  3.6671    1.00     2700   131  0.1164 0.1273   0.967  0.953
REMARK   3     3  3.6671 -  3.2058    1.00     2663   132  0.1288 0.1517   0.959  0.952
REMARK   3     4  3.2058 -  2.9137    1.00     2653   121  0.1357 0.1703   0.954  0.930
REMARK   3     5  2.9137 -  2.7054    1.00     2596   152  0.1315 0.1711   0.958  0.936
REMARK   3     6  2.7054 -  2.5463    1.00     2602   152  0.1352 0.1834   0.954  0.929
REMARK   3     7  2.5463 -  2.4190    1.00     2606   161  0.1296 0.1693   0.956  0.936
REMARK   3     8  2.4190 -  2.3138    1.00     2610   122  0.1267 0.1971   0.960  0.910
REMARK   3     9  2.3138 -  2.2249    1.00     2607   121  0.1250 0.1844   0.962  0.912
REMARK   3    10  2.2249 -  2.1482    1.00     2588   126  0.1259 0.1550   0.961  0.933
REMARK   3    11  2.1482 -  2.0811    1.00     2592   152  0.1355 0.1602   0.953  0.931
REMARK   3    12  2.0811 -  2.0217    1.00     2598   126  0.1326 0.1781   0.954  0.908
REMARK   3    13  2.0217 -  1.9685    1.00     2535   156  0.1367 0.1775   0.950  0.926
REMARK   3    14  1.9685 -  1.9205    1.00     2590   143  0.1384 0.1903   0.949  0.909
REMARK   3    15  1.9205 -  1.8769    1.00     2561   142  0.1417 0.1837   0.945  0.916
REMARK   3    16  1.8769 -  1.8370    1.00     2586   127  0.1640 0.1910   0.931  0.872
REMARK   3    17  1.8370 -  1.8003    1.00     2561   149  0.1920 0.2247   0.911  0.868
REMARK   3  
REMARK   3  BULK SOLVENT MODELLING.
REMARK   3   METHOD USED        : FLAT BULK SOLVENT MODEL
REMARK   3   SOLVENT RADIUS     : 1.11    
REMARK   3   SHRINKAGE RADIUS   : 0.90    
REMARK   3   GRID STEP FACTOR   : 4.00    
REMARK   3  
REMARK   3  ERROR ESTIMATES.
REMARK   3   COORDINATE ERROR (MAXIMUM-LIKELIHOOD BASED)     : 0.16    
REMARK   3   PHASE ERROR (DEGREES, MAXIMUM-LIKELIHOOD BASED) : 15.18   
REMARK   3  
REMARK   3  STRUCTURE FACTORS CALCULATION ALGORITHM : FFT
REMARK   3  
REMARK   3  RESTRAINTS LIBRARY
REMARK   3    GEOSTD + MON.LIB. + CDL v1.2
REMARK   3  
REMARK   3  DEVIATIONS FROM IDEAL VALUES.
REMARK   3                 RMSD     MAX  COUNT
REMARK   3   BOND      :  0.012   0.156   3331
REMARK   3   ANGLE     :  1.420  14.815   4545
REMARK   3   CHIRALITY :  0.072   0.284    505
REMARK   3   PLANARITY :  0.010   0.070    567
REMARK   3   DIHEDRAL  : 25.569 179.901   1895
REMARK   3   MIN NONBONDED DISTANCE : 1.980 
REMARK   3  
REMARK   3  MOLPROBITY STATISTICS.
REMARK   3   ALL-ATOM CLASHSCORE : 3.04
REMARK   3   RAMACHANDRAN PLOT:
REMARK   3     OUTLIERS : 0.00  %
REMARK   3     ALLOWED  : 3.63  %
REMARK   3     FAVORED  : 96.37 %
REMARK   3   ROTAMER OUTLIERS : 0.88 %
REMARK   3   CBETA DEVIATIONS : 0
REMARK   3   PEPTIDE PLANE:
REMARK   3     CIS-PROLINE     : 2
REMARK   3     CIS-GENERAL     : 0
REMARK   3     TWISTED PROLINE : 0
REMARK   3     TWISTED GENERAL : 0
REMARK   3  
REMARK   3  ATOMIC DISPLACEMENT PARAMETERS.
REMARK   3   WILSON B : 18.92
REMARK   3   RMS(B_ISO_OR_EQUIVALENT_BONDED) : 2.83
REMARK   3   ATOMS          NUMBER OF ATOMS
REMARK   3                    ISO.  ANISO. 
REMARK   3    ALL         :   8225       0
REMARK   3    ALL (NO H)  :   3877       0
REMARK   3    SOLVENT     :    642       0
REMARK   3    NON-SOLVENT :   3235       0
REMARK   3    HYDROGENS   :   4348       0
REMARK   3
REMARK   3
REMARK   3   OTHER REFINEMENT REMARKS:
REMARK   3   XRAY REFINEMENT USING QUANTUM MECHANICAL FUNCTIONAL
REMARK   3   PROGRAM      :QuantumBio DivCon 6 build-7.1.1-b4015.17
REMARK   3   AUTHORS      :BORBULEVYCH O.Y., PLUMLEY J., 
REMARK   3                :MARTIN, R.I., WESTERHOFF L.M. 
REMARK   3
REMARK   3   REFERENCE     :BORBULEVYCH O.Y., PLUMLEY J.A.,
REMARK   3                 :MARTIN, R.I., MERZ, K.M.,  WESTERHOFF L.M.
REMARK   3                 :ACTA CRYSTLLOGRAPHICA SECTION D, 2014, 
REMARK   3                 :V. D70, pp. 1233-1247
REMARK   3   QM METHOD(HAMILTONIAN): PM6
REMARK   3   REGION QM REFINEMENT: 
REMARK   3      MAIN/BUFFER QM REGION RADII (A): 3.0 / 2.5
REMARK   3      LIGAND / STRAIN ENERGY: BCZ_A_801 / 9.04 KCAL/MOLE
REMARK   3
HELIX    1   1 ALA A  105  GLY A  109  1               Generated by MOE    5
HELIX    2   2 LYS A  143  SER A  145  5               Generated by MOE    3
HELIX    3   3 ILE A  464  PHE A  467  5               Generated by MOE    4
SHEET    1       SER A  96  LYS A 102                  Generated by MOE
SHEET    2       LEU A 115  ASP A 125                  Generated by MOE
SHEET    3       GLU A 128  THR A 139                  Generated by MOE
SHEET    4       ALA A 157  PRO A 162                  Generated by MOE
SHEET    5       ARG A 172  ILE A 176                  Generated by MOE
SHEET    6       SER A 179  HIS A 184                  Generated by MOE
SHEET    7       ARG A 189  SER A 195                  Generated by MOE
SHEET    8       SER A 202  TYR A 207                  Generated by MOE
SHEET    9       ARG A 210  ASN A 216                  Generated by MOE
SHEET   10       ARG A 224  THR A 225                  Generated by MOE
SHEET   11       CYS A 237  GLY A 244                  Generated by MOE
SHEET   12       ALA A 250  LYS A 258                  Generated by MOE
SHEET   13       LYS A 261  PRO A 267                  Generated by MOE
SHEET   14       SER A 279  GLU A 283                  Generated by MOE
SHEET   15       GLU A 286  THR A 290                  Generated by MOE
SHEET   16       PRO A 301  ASP A 306                  Generated by MOE
SHEET   17       THR A 311  TYR A 316                  Generated by MOE
SHEET   18       SER A 353  TYR A 354                  Generated by MOE
SHEET   19       TRP A 361  ARG A 364                  Generated by MOE
SHEET   20       SER A 372  LYS A 378                  Generated by MOE
SHEET   21       GLN A 392  TRP A 403                  Generated by MOE
SHEET   22       SER A 407  MET A 411                  Generated by MOE
SHEET   23       ALA A 420  GLY A 429                  Generated by MOE
SHEET   24       THR A 439  SER A 449                  Generated by MOE
LINK         O6  BMA A1202                 C1  MAN A1206 
LINK         O2  MAN A1204                 C1  MAN A1205 
LINK         O4  NAG A1086                 C1  NAG A1087 
LINK         C1  MAN A1204                 O2  MAN A1203 
LINK         C1  MAN A1203                 O3  BMA A1202 
LINK         C1  NAG A1201                 O4  NAG A1200 
LINK         C1  BMA A1202                 O4  NAG A1201 
LINK         C1  NAG A1086                 ND2 ASN A  86 
LINK         C1  NAG A1200                 ND2 ASN A 200 
SSBOND   1 CYS A   92    CYS A  417 
SSBOND   2 CYS A  124    CYS A  129 
SSBOND   3 CYS A  175    CYS A  193 
SSBOND   4 CYS A  183    CYS A  230 
SSBOND   5 CYS A  232    CYS A  237 
SSBOND   6 CYS A  278    CYS A  291 
SSBOND   7 CYS A  280    CYS A  289 
SSBOND   8 CYS A  318    CYS A  337 
SSBOND   9 CYS A  421    CYS A  447 
CRYST1  181.122  181.122  181.122  90.00  90.00  90.00 I 4 3 2
SCALE1      0.005521  0.000000  0.000000        0.00000
SCALE2      0.000000  0.005521  0.000000        0.00000
SCALE3      0.000000  0.000000  0.005521        0.00000
ATOM      1  N   ARG A  82      10.499   8.370  30.386  1.00 37.24           N
ATOM      2  CA  ARG A  82      10.782   9.644  31.037  1.00 33.49           C
ATOM      3  C   ARG A  82      12.116  10.195  30.553  1.00 31.39           C
ATOM      4  O   ARG A  82      12.999   9.445  30.139  1.00 27.60           O
ATOM      5  CB  ARG A  82      10.785   9.494  32.568  1.00 32.48           C
ATOM      6  CG  ARG A  82       9.397   9.497  33.203  1.00 37.38           C
ATOM      7  CD  ARG A  82       9.488   9.608  34.724  1.00 46.29           C
ATOM      8  NE  ARG A  82       8.275   9.177  35.423  1.00 57.50           N
ATOM      9  CZ  ARG A  82       8.260   8.368  36.484  1.00 54.42           C
ATOM     10  NH1 ARG A  82       7.100   8.034  37.045  1.00 58.67           N
ATOM     11  NH2 ARG A  82       9.392   7.897  36.997  1.00 48.78           N1+
ATOM     12  H1  ARG A  82       9.651   8.041  30.694  1.00 44.69           H
ATOM     13  H2  ARG A  82      11.184   7.739  30.619  1.00 44.69           H
ATOM     14  HA  ARG A  82      10.088  10.282  30.806  1.00 40.19           H
ATOM     15  HB2 ARG A  82      11.278  10.237  32.947  1.00 38.98           H
ATOM     16  HB3 ARG A  82      11.213   8.657  32.806  1.00 38.98           H
ATOM     17  HG2 ARG A  82       8.928   8.682  32.971  1.00 44.86           H
ATOM     18  HG3 ARG A  82       8.909  10.271  32.882  1.00 44.86           H
ATOM     19  HD2 ARG A  82       9.648  10.535  34.965  1.00 55.54           H
ATOM     20  HD3 ARG A  82      10.220   9.052  35.022  1.00 55.54           H
ATOM     21  HE  ARG A  82       7.517   9.454  35.120  1.00 69.00           H
ATOM     22 HH11 ARG A  82       6.357   8.332  36.722  1.00 70.40           H
ATOM     23 HH12 ARG A  82       7.087   7.508  37.726  1.00 70.40           H
ATOM     24 HH21 ARG A  82       9.363   7.370  37.675  1.00 58.53           H
ATOM     25 HH22 ARG A  82      10.146   8.096  36.645  1.00 58.53           H
ATOM     26  N   ASP A  83      12.248  11.519  30.577  1.00 31.04           N
ATOM     27  CA  ASP A  83      13.492  12.191  30.236  1.00 31.29           C
ATOM     28  C   ASP A  83      14.079  12.823  31.489  1.00 21.46           C
ATOM     29  O   ASP A  83      13.372  13.079  32.467  1.00 22.21           O
ATOM     30  CB  ASP A  83      13.278  13.277  29.176  1.00 32.73           C
ATOM     31  CG  ASP A  83      13.252  12.727  27.757  1.00 37.84           C
ATOM     32  OD1 ASP A  83      12.185  12.823  27.123  1.00 41.60           O
ATOM     33  OD2 ASP A  83      14.292  12.226  27.277  1.00 36.79           O1-
ATOM     34  H   ASP A  83      11.619  12.057  30.806  1.00 37.25           H
ATOM     35  HA  ASP A  83      14.124  11.544  29.885  1.00 37.55           H
ATOM     36  HB2 ASP A  83      12.427  13.713  29.340  1.00 39.27           H
ATOM     37  HB3 ASP A  83      14.000  13.920  29.232  1.00 39.27           H
ATOM     38  N   PHE A  84      15.388  13.089  31.452  1.00 17.20           N
ATOM     39  CA  PHE A  84      16.003  13.801  32.555  1.00 17.18           C
ATOM     40  C   PHE A  84      15.407  15.187  32.651  1.00 17.46           C
ATOM     41  O   PHE A  84      15.175  15.851  31.636  1.00 18.34           O
ATOM     42  CB  PHE A  84      17.510  13.936  32.359  1.00 17.54           C
ATOM     43  CG  PHE A  84      18.282  12.651  32.490  1.00 15.88           C
ATOM     44  CD1 PHE A  84      19.142  12.259  31.490  1.00 19.45           C
ATOM     45  CD2 PHE A  84      18.211  11.882  33.638  1.00 18.60           C
ATOM     46  CE1 PHE A  84      19.900  11.076  31.610  1.00 17.91           C
ATOM     47  CE2 PHE A  84      18.967  10.721  33.771  1.00 17.01           C
ATOM     48  CZ  PHE A  84      19.816  10.323  32.739  1.00 18.94           C
ATOM     49  H   PHE A  84      15.925  12.882  30.813  1.00 20.64           H
ATOM     50  HA  PHE A  84      15.826  13.326  33.381  1.00 20.61           H
ATOM     51  HB2 PHE A  84      17.677  14.299  31.475  1.00 21.05           H
ATOM     52  HB3 PHE A  84      17.846  14.547  33.035  1.00 21.05           H
ATOM     53  HD1 PHE A  84      19.208  12.774  30.722  1.00 23.34           H
ATOM     54  HD2 PHE A  84      17.647  12.144  34.333  1.00 22.33           H
ATOM     55  HE1 PHE A  84      20.471  10.818  30.923  1.00 21.50           H
ATOM     56  HE2 PHE A  84      18.896  10.204  34.540  1.00 20.42           H
ATOM     57  HZ  PHE A  84      20.315   9.542  32.813  1.00 22.73           H
ATOM     58  N   ASN A  85      15.168  15.632  33.881  1.00 18.77           N
ATOM     59  CA  ASN A  85      14.651  16.970  34.071  1.00 16.26           C
ATOM     60  C   ASN A  85      15.732  17.997  33.794  1.00 17.16           C
ATOM     61  O   ASN A  85      16.883  17.838  34.206  1.00 15.96           O
ATOM     62  CB  ASN A  85      14.145  17.168  35.491  1.00 15.49           C
ATOM     63  CG  ASN A  85      13.509  18.524  35.670  1.00 16.97           C
ATOM     64  OD1 ASN A  85      12.568  18.865  34.953  1.00 20.11           O
ATOM     65  ND2 ASN A  85      14.040  19.328  36.595  1.00 19.54           N
ATOM     66  H   ASN A  85      15.303  15.187  34.606  1.00 22.53           H
ATOM     67  HA  ASN A  85      13.917  17.129  33.460  1.00 19.51           H
ATOM     68  HB2 ASN A  85      13.494  16.473  35.698  1.00 18.59           H
ATOM     69  HB3 ASN A  85      14.900  17.107  36.093  1.00 18.59           H
ATOM     70 HD21 ASN A  85      13.721  20.119  36.699  1.00 23.45           H
ATOM     71 HD22 ASN A  85      14.703  19.063  37.078  1.00 23.45           H
ATOM     72  N   ASN A  86      15.335  19.096  33.162  1.00 16.43           N
ATOM     73  CA  ASN A  86      16.225  20.219  32.934  1.00 14.68           C
ATOM     74  C   ASN A  86      15.673  21.430  33.666  1.00 16.74           C
ATOM     75  O   ASN A  86      14.461  21.646  33.703  1.00 16.60           O
ATOM     76  CB  ASN A  86      16.384  20.501  31.441  1.00 18.24           C
ATOM     77  CG  ASN A  86      16.939  19.289  30.693  1.00 21.24           C
ATOM     78  OD1 ASN A  86      17.920  18.667  31.133  1.00 19.28           O
ATOM     79  ND2 ASN A  86      16.306  18.944  29.586  1.00 18.53           N
ATOM     80  H   ASN A  86      14.535  19.222  32.873  1.00 19.72           H
ATOM     81  HA  ASN A  86      17.103  20.010  33.291  1.00 17.62           H
ATOM     82  HB2 ASN A  86      16.997  21.245  31.325  1.00 21.88           H
ATOM     83  HB3 ASN A  86      15.517  20.724  31.064  1.00 21.88           H
ATOM     84 HD21 ASN A  86      15.621  19.389  29.314  1.00 22.24           H
ATOM     85  N   LEU A  87      16.576  22.209  34.255  1.00 15.75           N
ATOM     86  CA  LEU A  87      16.226  23.423  35.001  1.00 16.22           C
ATOM     87  C   LEU A  87      15.990  24.578  34.027  1.00 18.37           C
ATOM     88  O   LEU A  87      16.792  25.501  33.893  1.00 17.74           O
ATOM     89  CB  LEU A  87      17.334  23.772  35.984  1.00 14.12           C
ATOM     90  CG  LEU A  87      17.689  22.648  36.962  1.00 14.62           C
ATOM     91  CD1 LEU A  87      19.002  22.966  37.659  1.00 18.65           C
ATOM     92  CD2 LEU A  87      16.544  22.402  37.960  1.00 16.14           C
ATOM     93  H   LEU A  87      17.411  22.047  34.241  1.00 18.90           H
ATOM     94  HA  LEU A  87      15.408  23.267  35.499  1.00 19.47           H
ATOM     95  HB2 LEU A  87      18.126  24.014  35.480  1.00 16.95           H
ATOM     96  HB3 LEU A  87      17.037  24.525  36.516  1.00 16.95           H
ATOM     97  HG  LEU A  87      17.820  21.824  36.463  1.00 17.54           H
ATOM     98 HD11 LEU A  87      19.212  22.238  38.265  1.00 22.38           H
ATOM     99 HD12 LEU A  87      19.703  23.052  36.992  1.00 22.38           H
ATOM    100 HD13 LEU A  87      18.912  23.796  38.153  1.00 22.38           H
ATOM    101 HD21 LEU A  87      16.790  21.686  38.568  1.00 19.37           H
ATOM    102 HD22 LEU A  87      16.368  23.213  38.460  1.00 19.37           H
ATOM    103 HD23 LEU A  87      15.752  22.146  37.462  1.00 19.37           H
ATOM    104  N   THR A  88      14.830  24.549  33.382  1.00 17.50           N
ATOM    105  CA  THR A  88      14.526  25.497  32.325  1.00 16.64           C
ATOM    106  C   THR A  88      13.771  26.724  32.802  1.00 15.38           C
ATOM    107  O   THR A  88      13.605  27.653  32.013  1.00 18.57           O
ATOM    108  CB  THR A  88      13.675  24.837  31.235  1.00 18.32           C
ATOM    109  OG1 THR A  88      12.459  24.376  31.829  1.00 21.69           O
ATOM    110  CG2 THR A  88      14.429  23.679  30.602  1.00 23.16           C
ATOM    111  H   THR A  88      14.201  23.983  33.540  1.00 21.01           H
ATOM    112  HA  THR A  88      15.354  25.796  31.920  1.00 19.97           H
ATOM    113  HB  THR A  88      13.472  25.481  30.541  1.00 21.98           H
ATOM    114  HG1 THR A  88      12.040  23.909  31.270  1.00 26.03           H
ATOM    115 HG21 THR A  88      13.894  23.264  29.907  1.00 27.79           H
ATOM    116 HG22 THR A  88      15.259  23.999  30.213  1.00 27.79           H
ATOM    117 HG23 THR A  88      14.628  23.014  31.278  1.00 27.79           H
ATOM    118  N   LYS A  89      13.253  26.724  34.022  1.00 14.82           N
ATOM    119  CA  LYS A  89      12.393  27.792  34.501  1.00 16.33           C
ATOM    120  C   LYS A  89      13.134  28.634  35.524  1.00 15.62           C
ATOM    121  O   LYS A  89      14.105  28.191  36.141  1.00 17.49           O
ATOM    122  CB  LYS A  89      11.115  27.220  35.119  1.00 16.16           C
ATOM    123  CG  LYS A  89      10.292  26.364  34.152  1.00 21.73           C
ATOM    124  CD  LYS A  89       9.150  25.637  34.848  1.00 19.46           C
ATOM    125  CE  LYS A  89       8.313  24.891  33.842  1.00 26.31           C
ATOM    126  NZ  LYS A  89       7.276  24.078  34.476  1.00 21.30           N1+
ATOM    127  H   LYS A  89      13.381  26.104  34.602  1.00 17.78           H
ATOM    128  HA  LYS A  89      12.137  28.363  33.763  1.00 19.60           H
ATOM    129  HB2 LYS A  89      11.353  26.666  35.880  1.00 19.39           H
ATOM    130  HB3 LYS A  89      10.554  27.954  35.404  1.00 19.39           H
ATOM    131  HG2 LYS A  89       9.914  26.934  33.464  1.00 26.08           H
ATOM    132  HG3 LYS A  89      10.869  25.696  33.744  1.00 26.08           H
ATOM    133  HD2 LYS A  89       9.511  24.996  35.477  1.00 23.35           H
ATOM    134  HD3 LYS A  89       8.585  26.278  35.307  1.00 23.35           H
ATOM    135  HE2 LYS A  89       7.885  25.530  33.249  1.00 31.58           H
ATOM    136  HE3 LYS A  89       8.885  24.291  33.335  1.00 31.58           H
ATOM    137  HZ1 LYS A  89       7.476  23.216  34.383  1.00 25.56           H
ATOM    138  HZ2 LYS A  89       7.229  24.279  35.342  1.00 25.56           H
ATOM    139  HZ3 LYS A  89       6.491  24.244  34.090  1.00 25.56           H
ATOM    140  N   GLY A  90      12.645  29.858  35.703  1.00 15.99           N
ATOM    141  CA  GLY A  90      13.078  30.701  36.791  1.00 15.53           C
ATOM    142  C   GLY A  90      12.168  30.539  37.994  1.00 18.14           C
ATOM    143  O   GLY A  90      11.155  29.840  37.955  1.00 18.27           O
ATOM    144  H   GLY A  90      12.042  30.211  35.205  1.00 19.19           H
ATOM    145  HA2 GLY A  90      13.980  30.456  37.048  1.00 18.63           H
ATOM    146  HA3 GLY A  90      13.060  31.627  36.504  1.00 18.63           H
ATOM    147  N   LEU A  91      12.551  31.202  39.081  1.00 17.02           N
ATOM    148  CA  LEU A  91      11.724  31.208  40.284  1.00 16.85           C
ATOM    149  C   LEU A  91      10.476  32.049  40.077  1.00 18.59           C
ATOM    150  O   LEU A  91      10.515  33.108  39.433  1.00 18.86           O
ATOM    151  CB  LEU A  91      12.485  31.763  41.495  1.00 17.62           C
ATOM    152  CG  LEU A  91      13.779  31.104  41.955  1.00 18.68           C
ATOM    153  CD1 LEU A  91      14.245  31.760  43.237  1.00 21.56           C
ATOM    154  CD2 LEU A  91      13.553  29.620  42.161  1.00 19.37           C
ATOM    155  H   LEU A  91      13.282  31.648  39.145  1.00 20.43           H
ATOM    156  HA  LEU A  91      11.444  30.302  40.487  1.00 20.22           H
ATOM    157  HB2 LEU A  91      12.691  32.694  41.319  1.00 21.15           H
ATOM    158  HB3 LEU A  91      11.884  31.714  42.257  1.00 21.15           H
ATOM    159  HG  LEU A  91      14.461  31.223  41.279  1.00 22.41           H
ATOM    160 HD11 LEU A  91      15.085  31.357  43.506  1.00 25.88           H
ATOM    161 HD12 LEU A  91      14.364  32.710  43.083  1.00 25.88           H
ATOM    162 HD13 LEU A  91      13.572  31.621  43.924  1.00 25.88           H
ATOM    163 HD21 LEU A  91      14.388  29.216  42.444  1.00 23.25           H
ATOM    164 HD22 LEU A  91      12.874  29.494  42.840  1.00 23.25           H
ATOM    165 HD23 LEU A  91      13.268  29.233  41.316  1.00 23.25           H
ATOM    166  N   CYS A  92       9.369  31.588  40.659  1.00 15.28           N
ATOM    167  CA  CYS A  92       8.183  32.418  40.762  1.00 13.95           C
ATOM    168  C   CYS A  92       8.484  33.602  41.675  1.00 16.30           C
ATOM    169  O   CYS A  92       9.382  33.553  42.536  1.00 16.68           O
ATOM    170  CB  CYS A  92       6.970  31.639  41.316  1.00 18.47           C
ATOM    171  SG  CYS A  92       6.567  30.123  40.418  1.00 21.10           S
ATOM    172  H   CYS A  92       9.290  30.806  41.011  1.00 18.33           H
ATOM    173  HA  CYS A  92       7.951  32.751  39.881  1.00 16.74           H
ATOM    174  HB2 CYS A  92       7.150  31.395  42.236  1.00 22.17           H
ATOM    175  HB3 CYS A  92       6.179  32.204  41.283  1.00 22.17           H
ATOM    176  N   THR A  93       7.706  34.666  41.498  1.00 18.96           N
ATOM    177  CA  THR A  93       7.819  35.818  42.373  1.00 15.33           C
ATOM    178  C   THR A  93       7.259  35.466  43.745  1.00 15.84           C
ATOM    179  O   THR A  93       6.113  35.032  43.873  1.00 15.97           O
ATOM    180  CB  THR A  93       7.081  37.023  41.784  1.00 20.36           C
ATOM    181  OG1 THR A  93       7.647  37.337  40.511  1.00 19.18           O
ATOM    182  CG2 THR A  93       7.222  38.228  42.684  1.00 19.93           C
ATOM    183  H   THR A  93       7.103  34.741  40.893  1.00 22.75           H
ATOM    184  HA  THR A  93       8.755  36.051  42.471  1.00 18.40           H
ATOM    185  HB  THR A  93       6.136  36.822  41.684  1.00 24.43           H
ATOM    186  HG1 THR A  93       8.463  37.389  40.615  1.00 23.02           H
ATOM    187 HG21 THR A  93       6.786  38.993  42.278  1.00 23.92           H
ATOM    188 HG22 THR A  93       6.811  38.058  43.545  1.00 23.92           H
ATOM    189 HG23 THR A  93       8.158  38.441  42.815  1.00 23.92           H
ATOM    190  N   ILE A  94       8.072  35.681  44.765  1.00 16.20           N
ATOM    191  CA  ILE A  94       7.744  35.322  46.136  1.00 14.31           C
ATOM    192  C   ILE A  94       7.185  36.562  46.817  1.00 15.62           C
ATOM    193  O   ILE A  94       7.942  37.461  47.189  1.00 17.57           O
ATOM    194  CB  ILE A  94       8.978  34.810  46.885  1.00 14.11           C
ATOM    195  CG1 ILE A  94       9.613  33.599  46.194  1.00 14.99           C
ATOM    196  CG2 ILE A  94       8.622  34.549  48.353  1.00 17.23           C
ATOM    197  CD1 ILE A  94      11.040  33.385  46.640  1.00 16.41           C
ATOM    198  H   ILE A  94       8.848  36.041  44.685  1.00 19.44           H
ATOM    199  HA  ILE A  94       7.067  34.629  46.142  1.00 17.17           H
ATOM    200  HB  ILE A  94       9.642  35.518  46.870  1.00 16.93           H
ATOM    201 HG12 ILE A  94       9.105  32.799  46.409  1.00 17.99           H
ATOM    202 HG13 ILE A  94       9.613  33.735  45.234  1.00 17.99           H
ATOM    203 HG21 ILE A  94       9.407  34.211  48.805  1.00 20.68           H
ATOM    204 HG22 ILE A  94       8.333  35.373  48.773  1.00 20.68           H
ATOM    205 HG23 ILE A  94       7.911  33.889  48.388  1.00 20.68           H
ATOM    206 HD11 ILE A  94      11.410  32.612  46.186  1.00 19.70           H
ATOM    207 HD12 ILE A  94      11.559  34.172  46.417  1.00 19.70           H
ATOM    208 HD13 ILE A  94      11.057  33.241  47.599  1.00 19.70           H
ATOM    209  N   ASN A  95       5.874  36.605  47.049  1.00 16.33           N
ATOM    210  CA  ASN A  95       5.284  37.732  47.765  1.00 14.91           C
ATOM    211  C   ASN A  95       4.800  37.361  49.156  1.00 19.02           C
ATOM    212  O   ASN A  95       4.474  38.260  49.946  1.00 17.25           O
ATOM    213  CB  ASN A  95       4.142  38.332  46.931  1.00 14.53           C
ATOM    214  CG  ASN A  95       4.658  39.079  45.708  1.00 15.03           C
ATOM    215  OD1 ASN A  95       5.713  39.718  45.761  1.00 16.84           O
ATOM    216  ND2 ASN A  95       3.940  38.984  44.599  1.00 18.36           N
ATOM    217  H   ASN A  95       5.312  35.998  46.815  1.00 19.60           H
ATOM    218  HA  ASN A  95       5.953  38.422  47.877  1.00 17.90           H
ATOM    219  HB2 ASN A  95       3.569  37.611  46.618  1.00 17.44           H
ATOM    220  HB3 ASN A  95       3.629  38.946  47.479  1.00 17.44           H
ATOM    221 HD21 ASN A  95       4.206  39.386  43.887  1.00 22.04           H
ATOM    222 HD22 ASN A  95       3.213  38.525  44.589  1.00 22.04           H
ATOM    223  N   SER A  96       4.778  36.069  49.477  1.00 13.20           N
ATOM    224  CA  SER A  96       4.503  35.550  50.805  1.00 12.86           C
ATOM    225  C   SER A  96       4.729  34.045  50.728  1.00 14.73           C
ATOM    226  O   SER A  96       5.146  33.510  49.697  1.00 13.77           O
ATOM    227  CB  SER A  96       3.078  35.872  51.289  1.00 14.28           C
ATOM    228  OG  SER A  96       2.088  35.341  50.423  1.00 15.18           O
ATOM    229  H   SER A  96       4.933  35.440  48.912  1.00 15.84           H
ATOM    230  HA  SER A  96       5.139  35.924  51.443  1.00 15.43           H
ATOM    231  HB2 SER A  96       2.961  35.485  52.170  1.00 17.13           H
ATOM    232  HB3 SER A  96       2.959  36.832  51.341  1.00 17.13           H
ATOM    233  HG  SER A  96       2.180  35.651  49.647  1.00 18.22           H
ATOM    234  N   TRP A  97       4.460  33.373  51.839  1.00 14.52           N
ATOM    235  CA  TRP A  97       4.630  31.933  51.960  1.00 14.38           C
ATOM    236  C   TRP A  97       3.329  31.319  52.452  1.00 16.37           C
ATOM    237  O   TRP A  97       2.702  31.854  53.376  1.00 18.16           O
ATOM    238  CB  TRP A  97       5.765  31.611  52.945  1.00 15.76           C
ATOM    239  CG  TRP A  97       7.029  32.225  52.523  1.00 13.29           C
ATOM    240  CD1 TRP A  97       7.496  33.471  52.858  1.00 13.92           C
ATOM    241  CD2 TRP A  97       7.991  31.660  51.626  1.00 13.18           C
ATOM    242  NE1 TRP A  97       8.693  33.705  52.231  1.00 15.87           N
ATOM    243  CE2 TRP A  97       9.021  32.612  51.467  1.00 15.40           C
ATOM    244  CE3 TRP A  97       8.078  30.443  50.940  1.00 15.19           C
ATOM    245  CZ2 TRP A  97      10.133  32.377  50.671  1.00 14.20           C
ATOM    246  CZ3 TRP A  97       9.179  30.211  50.141  1.00 14.08           C
ATOM    247  CH2 TRP A  97      10.198  31.180  50.011  1.00 14.85           C
ATOM    248  H   TRP A  97       4.162  33.739  52.558  1.00 17.42           H
ATOM    249  HA  TRP A  97       4.850  31.562  51.094  1.00 17.25           H
ATOM    250  HB2 TRP A  97       5.530  31.960  53.823  1.00 18.91           H
ATOM    251  HB3 TRP A  97       5.888  30.651  52.986  1.00 18.91           H
ATOM    252  HD1 TRP A  97       7.063  34.070  53.422  1.00 16.70           H
ATOM    253  HE1 TRP A  97       9.166  34.417  52.305  1.00 19.05           H
ATOM    254  HE3 TRP A  97       7.408  29.806  51.029  1.00 18.22           H
ATOM    255  HZ2 TRP A  97      10.799  33.013  50.580  1.00 17.05           H
ATOM    256  HZ3 TRP A  97       9.262  29.406  49.682  1.00 16.90           H
ATOM    257  HH2 TRP A  97      10.935  30.996  49.467  1.00 17.82           H
ATOM    258  N   HIS A  98       2.935  30.185  51.863  1.00 13.48           N
ATOM    259  CA  HIS A  98       1.739  29.468  52.293  1.00 12.71           C
ATOM    260  C   HIS A  98       2.118  28.112  52.869  1.00 14.95           C
ATOM    261  O   HIS A  98       3.159  27.531  52.519  1.00 14.64           O
ATOM    262  CB  HIS A  98       0.741  29.288  51.130  1.00 13.94           C
ATOM    263  CG  HIS A  98       1.202  28.346  50.053  1.00 15.22           C
ATOM    264  ND1 HIS A  98       1.082  26.976  50.157  1.00 15.06           N
ATOM    265  CD2 HIS A  98       1.751  28.578  48.835  1.00 15.77           C
ATOM    266  CE1 HIS A  98       1.555  26.403  49.062  1.00 16.43           C
ATOM    267  NE2 HIS A  98       1.960  27.355  48.236  1.00 16.57           N
ATOM    268  H   HIS A  98       3.345  29.819  51.202  1.00 16.18           H
ATOM    269  HA  HIS A  98       1.297  29.976  52.987  1.00 15.25           H
ATOM    270  HB2 HIS A  98       0.600  30.153  50.714  1.00 16.73           H
ATOM    271  HB3 HIS A  98      -0.093  28.954  51.487  1.00 16.73           H
ATOM    272  HD1 HIS A  98       0.764  26.563  50.841  1.00 18.07           H
ATOM    273  HD2 HIS A  98       1.950  29.409  48.468  1.00 18.92           H
ATOM    274  HE1 HIS A  98       1.586  25.485  48.902  1.00 19.71           H
ATOM    275  N   ILE A  99       1.252  27.595  53.746  1.00 16.42           N
ATOM    276  CA  ILE A  99       1.505  26.292  54.337  1.00 13.29           C
ATOM    277  C   ILE A  99       1.470  25.217  53.255  1.00 16.06           C
ATOM    278  O   ILE A  99       0.591  25.207  52.377  1.00 13.88           O
ATOM    279  CB  ILE A  99       0.496  26.031  55.471  1.00 13.05           C
ATOM    280  CG1 ILE A  99       0.878  24.766  56.239  1.00 14.98           C
ATOM    281  CG2 ILE A  99      -0.909  25.919  54.956  1.00 15.84           C
ATOM    282  CD1 ILE A  99       2.143  24.882  57.047  1.00 16.88           C
ATOM    283  H   ILE A  99       0.518  27.968  53.996  1.00 19.70           H
ATOM    284  HA  ILE A  99       2.390  26.296  54.729  1.00 15.95           H
ATOM    285  HB  ILE A  99       0.522  26.793  56.078  1.00 15.66           H
ATOM    286 HG12 ILE A  99       0.167  24.548  56.859  1.00 17.97           H
ATOM    287 HG13 ILE A  99       1.003  24.039  55.611  1.00 17.97           H
ATOM    288 HG21 ILE A  99      -1.502  25.771  55.708  1.00 19.01           H
ATOM    289 HG22 ILE A  99      -1.149  26.740  54.501  1.00 19.01           H
ATOM    290 HG23 ILE A  99      -0.968  25.167  54.345  1.00 19.01           H
ATOM    291 HD11 ILE A  99       2.294  24.045  57.515  1.00 20.25           H
ATOM    292 HD12 ILE A  99       2.889  25.066  56.454  1.00 20.25           H
ATOM    293 HD13 ILE A  99       2.044  25.603  57.685  1.00 20.25           H
ATOM    294  N   TYR A 100       2.459  24.319  53.298  1.00 12.37           N
ATOM    295  CA  TYR A 100       2.574  23.211  52.349  1.00 13.34           C
ATOM    296  C   TYR A 100       2.394  21.856  53.016  1.00 13.73           C
ATOM    297  O   TYR A 100       1.580  21.047  52.556  1.00 14.92           O
ATOM    298  CB  TYR A 100       3.931  23.295  51.663  1.00 14.13           C
ATOM    299  CG  TYR A 100       4.231  22.202  50.657  1.00 11.70           C
ATOM    300  CD1 TYR A 100       5.173  21.245  50.931  1.00 16.41           C
ATOM    301  CD2 TYR A 100       3.587  22.160  49.422  1.00 16.22           C
ATOM    302  CE1 TYR A 100       5.467  20.246  50.011  1.00 17.02           C
ATOM    303  CE2 TYR A 100       3.878  21.154  48.493  1.00 17.15           C
ATOM    304  CZ  TYR A 100       4.829  20.205  48.812  1.00 19.47           C
ATOM    305  OH  TYR A 100       5.174  19.199  47.933  1.00 20.10           O
ATOM    306  H   TYR A 100       3.098  24.341  53.881  1.00 14.84           H
ATOM    307  HA  TYR A 100       1.892  23.291  51.665  1.00 16.01           H
ATOM    308  HB2 TYR A 100       3.979  24.142  51.190  1.00 16.96           H
ATOM    309  HB3 TYR A 100       4.615  23.267  52.346  1.00 16.96           H
ATOM    310  HD1 TYR A 100       5.613  21.266  51.751  1.00 19.69           H
ATOM    311  HD2 TYR A 100       2.943  22.799  49.216  1.00 19.46           H
ATOM    312  HE1 TYR A 100       6.113  19.603  50.218  1.00 20.42           H
ATOM    313  HE2 TYR A 100       3.438  21.134  47.672  1.00 20.58           H
ATOM    314  HH  TYR A 100       5.508  18.561  48.360  1.00 24.12           H
ATOM    315  N   GLY A 101       3.121  21.593  54.100  1.00 14.26           N
ATOM    316  CA  GLY A 101       2.962  20.357  54.845  1.00 13.73           C
ATOM    317  C   GLY A 101       3.357  20.563  56.289  1.00 15.65           C
ATOM    318  O   GLY A 101       4.082  21.500  56.628  1.00 17.50           O
ATOM    319  H   GLY A 101       3.719  22.121  54.423  1.00 17.11           H
ATOM    320  HA2 GLY A 101       2.042  20.066  54.801  1.00 16.47           H
ATOM    321  HA3 GLY A 101       3.532  19.676  54.460  1.00 16.47           H
ATOM    322  N   LYS A 102       2.859  19.667  57.132  1.00 13.54           N
ATOM    323  CA  LYS A 102       3.148  19.680  58.558  1.00 11.95           C
ATOM    324  C   LYS A 102       2.761  18.308  59.066  1.00 11.59           C
ATOM    325  O   LYS A 102       1.638  17.876  58.809  1.00 14.86           O
ATOM    326  CB  LYS A 102       2.352  20.763  59.295  1.00 14.69           C
ATOM    327  CG  LYS A 102       2.813  20.941  60.744  1.00 14.90           C
ATOM    328  CD  LYS A 102       1.956  21.961  61.471  1.00 19.08           C
ATOM    329  CE  LYS A 102       2.600  22.473  62.756  1.00 15.61           C
ATOM    330  NZ  LYS A 102       2.956  21.384  63.675  1.00 16.60           N1+
ATOM    331  H   LYS A 102       2.340  19.020  56.891  1.00 16.25           H
ATOM    332  HA  LYS A 102       4.094  19.822  58.698  1.00 14.34           H
ATOM    333  HB2 LYS A 102       2.455  21.607  58.831  1.00 17.63           H
ATOM    334  HB3 LYS A 102       1.417  20.506  59.310  1.00 17.63           H
ATOM    335  HG2 LYS A 102       2.726  20.094  61.205  1.00 17.88           H
ATOM    336  HG3 LYS A 102       3.736  21.237  60.759  1.00 17.88           H
ATOM    337  HD2 LYS A 102       1.813  22.718  60.880  1.00 22.90           H
ATOM    338  HD3 LYS A 102       1.105  21.554  61.697  1.00 22.90           H
ATOM    339  HE2 LYS A 102       3.415  22.949  62.532  1.00 18.73           H
ATOM    340  HE3 LYS A 102       1.981  23.066  63.206  1.00 18.73           H
ATOM    341  HZ1 LYS A 102       3.228  21.723  64.451  1.00 19.92           H
ATOM    342  HZ2 LYS A 102       2.243  20.872  63.815  1.00 19.92           H
ATOM    343  HZ3 LYS A 102       3.612  20.888  63.330  1.00 19.92           H
ATOM    344  N   ASP A 103       3.654  17.622  59.766  1.00 14.37           N
ATOM    345  CA  ASP A 103       3.321  16.256  60.166  1.00 17.07           C
ATOM    346  C   ASP A 103       2.934  16.064  61.631  1.00 13.67           C
ATOM    347  O   ASP A 103       2.380  15.010  61.957  1.00 13.66           O
ATOM    348  CB  ASP A 103       4.452  15.280  59.799  1.00 15.98           C
ATOM    349  CG  ASP A 103       5.758  15.527  60.525  1.00 14.98           C
ATOM    350  OD1 ASP A 103       5.868  16.431  61.374  1.00 14.39           O
ATOM    351  OD2 ASP A 103       6.705  14.754  60.218  1.00 17.32           O1-
ATOM    352  H   ASP A 103       4.432  17.904  60.007  1.00 17.24           H
ATOM    353  HA  ASP A 103       2.544  15.983  59.655  1.00 20.48           H
ATOM    354  HB2 ASP A 103       4.158  14.382  60.015  1.00 19.17           H
ATOM    355  HB3 ASP A 103       4.617  15.346  58.845  1.00 19.17           H
ATOM    356  N   ASN A 104       3.136  17.045  62.506  1.00 15.06           N
ATOM    357  CA  ASN A 104       2.708  16.924  63.902  1.00 13.48           C
ATOM    358  C   ASN A 104       3.212  15.627  64.532  1.00 15.21           C
ATOM    359  O   ASN A 104       2.529  14.995  65.338  1.00 16.06           O
ATOM    360  CB  ASN A 104       1.185  17.016  64.015  1.00 13.95           C
ATOM    361  CG  ASN A 104       0.648  18.319  63.493  1.00 17.49           C
ATOM    362  OD1 ASN A 104       0.945  19.367  64.036  1.00 15.51           O
ATOM    363  ND2 ASN A 104      -0.091  18.265  62.399  1.00 15.68           N
ATOM    364  H   ASN A 104       3.511  17.795  62.320  1.00 18.07           H
ATOM    365  HA  ASN A 104       3.090  17.664  64.401  1.00 16.18           H
ATOM    366  HB2 ASN A 104       0.779  16.296  63.510  1.00 16.74           H
ATOM    367  HB3 ASN A 104       0.944  16.955  64.951  1.00 16.74           H
ATOM    368 HD21 ASN A 104      -0.379  18.991  62.039  1.00 18.81           H
ATOM    369 HD22 ASN A 104      -0.263  17.504  62.037  1.00 18.81           H
ATOM    370  N   ALA A 105       4.458  15.272  64.212  1.00 14.00           N
ATOM    371  CA  ALA A 105       4.946  13.938  64.519  1.00 15.17           C
ATOM    372  C   ALA A 105       5.096  13.719  66.015  1.00 14.69           C
ATOM    373  O   ALA A 105       4.866  12.609  66.501  1.00 15.49           O
ATOM    374  CB  ALA A 105       6.287  13.697  63.852  1.00 13.38           C
ATOM    375  H   ALA A 105       5.029  15.783  63.825  1.00 16.80           H
ATOM    376  HA  ALA A 105       4.314  13.285  64.177  1.00 18.20           H
ATOM    377  HB1 ALA A 105       6.615  12.828  64.126  1.00 16.06           H
ATOM    378  HB2 ALA A 105       6.169  13.726  62.890  1.00 16.06           H
ATOM    379  HB3 ALA A 105       6.917  14.379  64.128  1.00 16.06           H
ATOM    380  N   VAL A 106       5.558  14.744  66.748  1.00 14.21           N
ATOM    381  CA  VAL A 106       5.816  14.556  68.174  1.00 14.89           C
ATOM    382  C   VAL A 106       4.495  14.478  68.937  1.00 12.92           C
ATOM    383  O   VAL A 106       4.332  13.630  69.823  1.00 14.76           O
ATOM    384  CB  VAL A 106       6.736  15.671  68.718  1.00 16.39           C
ATOM    385  CG1 VAL A 106       6.981  15.504  70.221  1.00 16.31           C
ATOM    386  CG2 VAL A 106       8.068  15.682  67.976  1.00 15.51           C
ATOM    387  H   VAL A 106       5.721  15.530  66.444  1.00 17.06           H
ATOM    388  HA  VAL A 106       6.275  13.712  68.293  1.00 17.87           H
ATOM    389  HB  VAL A 106       6.310  16.529  68.580  1.00 19.67           H
ATOM    390 HG11 VAL A 106       7.544  16.230  70.529  1.00 19.57           H
ATOM    391 HG12 VAL A 106       6.135  15.524  70.687  1.00 19.57           H
ATOM    392 HG13 VAL A 106       7.427  14.654  70.380  1.00 19.57           H
ATOM    393 HG21 VAL A 106       8.630  16.380  68.350  1.00 18.61           H
ATOM    394 HG22 VAL A 106       8.493  14.822  68.101  1.00 18.61           H
ATOM    395 HG23 VAL A 106       7.918  15.854  67.031  1.00 18.61           H
ATOM    396  N   ARG A 107       3.517  15.317  68.577  1.00 13.45           N
ATOM    397  CA  ARG A 107       2.165  15.187  69.126  1.00 13.74           C
ATOM    398  C   ARG A 107       1.618  13.787  68.899  1.00 15.82           C
ATOM    399  O   ARG A 107       1.145  13.110  69.826  1.00 14.86           O
ATOM    400  CB  ARG A 107       1.202  16.193  68.475  1.00 16.39           C
ATOM    401  CG  ARG A 107       1.357  17.641  68.866  1.00 14.43           C
ATOM    402  CD  ARG A 107       0.524  18.535  67.957  1.00 16.03           C
ATOM    403  NE  ARG A 107      -0.884  18.167  67.965  1.00 15.30           N
ATOM    404  CZ  ARG A 107      -1.781  18.549  68.872  1.00 15.62           C
ATOM    405  NH1 ARG A 107      -3.028  18.122  68.730  1.00 17.80           N
ATOM    406  NH2 ARG A 107      -1.427  19.299  69.916  1.00 19.87           N1+
ATOM    407  H   ARG A 107       3.611  15.970  68.029  1.00 16.14           H
ATOM    408  HA  ARG A 107       2.193  15.350  70.085  1.00 16.48           H
ATOM    409  HB2 ARG A 107       1.299  16.139  67.510  1.00 19.67           H
ATOM    410  HB3 ARG A 107       0.301  15.929  68.716  1.00 19.67           H
ATOM    411  HG2 ARG A 107       1.054  17.767  69.780  1.00 17.32           H
ATOM    412  HG3 ARG A 107       2.286  17.903  68.780  1.00 17.32           H
ATOM    413  HD2 ARG A 107       0.595  19.458  68.242  1.00 19.23           H
ATOM    414  HD3 ARG A 107       0.843  18.443  67.045  1.00 19.23           H
ATOM    415  HE  ARG A 107      -1.156  17.622  67.352  1.00 18.36           H
ATOM    416 HH11 ARG A 107      -3.221  17.623  68.051  1.00 21.36           H
ATOM    417 HH12 ARG A 107      -3.640  18.297  69.271  1.00 21.36           H
ATOM    418 HH21 ARG A 107      -0.618  19.566  69.992  1.00 23.84           H
ATOM    419 HH22 ARG A 107      -2.017  19.528  70.493  1.00 23.84           H
ATOM    420  N   ILE A 108       1.610  13.363  67.639  1.00 15.47           N
ATOM    421  CA  ILE A 108       1.004  12.080  67.301  1.00 14.65           C
ATOM    422  C   ILE A 108       1.770  10.936  67.948  1.00 14.72           C
ATOM    423  O   ILE A 108       1.163   9.991  68.479  1.00 15.12           O
ATOM    424  CB  ILE A 108       0.904  11.945  65.770  1.00 13.82           C
ATOM    425  CG1 ILE A 108      -0.114  12.973  65.267  1.00 14.29           C
ATOM    426  CG2 ILE A 108       0.464  10.536  65.353  1.00 15.23           C
ATOM    427  CD1 ILE A 108      -0.049  13.236  63.763  1.00 15.68           C
ATOM    428  H   ILE A 108       1.927  13.802  66.971  1.00 18.56           H
ATOM    429  HA  ILE A 108       0.097  12.066  67.653  1.00 17.57           H
ATOM    430  HB  ILE A 108       1.766  12.135  65.369  1.00 16.58           H
ATOM    431 HG12 ILE A 108      -1.003  12.651  65.472  1.00 17.15           H
ATOM    432 HG13 ILE A 108       0.038  13.813  65.728  1.00 17.15           H
ATOM    433 HG21 ILE A 108       0.380  10.504  64.387  1.00 18.27           H
ATOM    434 HG22 ILE A 108       1.129   9.891  65.643  1.00 18.27           H
ATOM    435 HG23 ILE A 108      -0.394  10.339  65.761  1.00 18.27           H
ATOM    436 HD11 ILE A 108      -0.722  13.893  63.522  1.00 18.81           H
ATOM    437 HD12 ILE A 108       0.836  13.566  63.533  1.00 18.81           H
ATOM    438 HD13 ILE A 108      -0.219  12.403  63.296  1.00 18.81           H
ATOM    439  N   GLY A 109       3.112  11.001  67.923  1.00 14.99           N
ATOM    440  CA  GLY A 109       3.975   9.973  68.462  1.00 15.05           C
ATOM    441  C   GLY A 109       3.899   9.786  69.961  1.00 15.52           C
ATOM    442  O   GLY A 109       4.450   8.803  70.470  1.00 16.89           O
ATOM    443  H   GLY A 109       3.552  11.653  67.575  1.00 17.99           H
ATOM    444  HA2 GLY A 109       3.773   9.123  68.042  1.00 18.06           H
ATOM    445  HA3 GLY A 109       4.895  10.205  68.258  1.00 18.06           H
ATOM    446  N   GLU A 110       3.266  10.717  70.674  1.00 15.46           N
ATOM    447  CA  GLU A 110       3.031  10.532  72.107  1.00 14.36           C
ATOM    448  C   GLU A 110       2.234   9.258  72.390  1.00 17.20           C
ATOM    449  O   GLU A 110       2.353   8.670  73.477  1.00 16.82           O
ATOM    450  CB  GLU A 110       2.303  11.763  72.650  1.00 17.60           C
ATOM    451  CG  GLU A 110       2.150  11.758  74.187  1.00 16.29           C
ATOM    452  CD  GLU A 110       0.962  10.943  74.695  1.00 19.30           C
ATOM    453  OE1 GLU A 110      -0.078  10.833  74.006  1.00 16.97           O
ATOM    454  OE2 GLU A 110       1.073  10.398  75.815  1.00 18.11           O1-
ATOM    455  H   GLU A 110       2.974  11.465  70.358  1.00 18.55           H
ATOM    456  HA  GLU A 110       3.882  10.467  72.568  1.00 17.23           H
ATOM    457  HB2 GLU A 110       2.818  12.549  72.407  1.00 21.12           H
ATOM    458  HB3 GLU A 110       1.420  11.817  72.246  1.00 21.12           H
ATOM    459  HG2 GLU A 110       2.955  11.382  74.580  1.00 19.55           H
ATOM    460  HG3 GLU A 110       2.030  12.675  74.487  1.00 19.55           H
ATOM    461  N   ASP A 111       1.437   8.797  71.418  1.00 16.03           N
ATOM    462  CA  ASP A 111       0.603   7.611  71.590  1.00 15.98           C
ATOM    463  C   ASP A 111       0.414   6.877  70.258  1.00 22.08           C
ATOM    464  O   ASP A 111      -0.695   6.448  69.923  1.00 22.79           O
ATOM    465  CB  ASP A 111      -0.752   8.001  72.203  1.00 17.36           C
ATOM    466  CG  ASP A 111      -1.721   6.841  72.335  1.00 25.32           C
ATOM    467  OD1 ASP A 111      -2.886   6.979  71.873  1.00 25.53           O
ATOM    468  OD2 ASP A 111      -1.329   5.795  72.882  1.00 22.91           O1-
ATOM    469  H   ASP A 111       1.351   9.170  70.652  1.00 19.23           H
ATOM    470  HA  ASP A 111       1.048   6.999  72.200  1.00 19.17           H
ATOM    471  HB2 ASP A 111      -0.608   8.377  73.086  1.00 20.83           H
ATOM    472  HB3 ASP A 111      -1.171   8.651  71.618  1.00 20.83           H
ATOM    473  N   SER A 112       1.484   6.744  69.474  1.00 17.66           N
ATOM    474  CA  SER A 112       1.467   5.901  68.277  1.00 14.76           C
ATOM    475  C   SER A 112       2.927   5.635  67.918  1.00 13.67           C
ATOM    476  O   SER A 112       3.830   6.220  68.510  1.00 16.12           O
ATOM    477  CB  SER A 112       0.679   6.555  67.132  1.00 14.63           C
ATOM    478  OG  SER A 112       1.331   7.721  66.682  1.00 20.61           O
ATOM    479  H   SER A 112       2.242   7.133  69.616  1.00 21.19           H
ATOM    480  HA  SER A 112       1.041   5.057  68.486  1.00 17.71           H
ATOM    481  HB2 SER A 112       0.604   5.931  66.395  1.00 17.55           H
ATOM    482  HB3 SER A 112      -0.203   6.799  67.446  1.00 17.55           H
ATOM    483  HG  SER A 112       1.383   8.275  67.310  1.00 24.73           H
ATOM    484  N   ASP A 113       3.156   4.691  66.993  1.00 13.61           N
ATOM    485  CA  ASP A 113       4.496   4.151  66.785  1.00 13.79           C
ATOM    486  C   ASP A 113       5.250   4.993  65.765  1.00 12.98           C
ATOM    487  O   ASP A 113       5.469   4.606  64.610  1.00 16.12           O
ATOM    488  CB  ASP A 113       4.415   2.694  66.382  1.00 13.14           C
ATOM    489  CG  ASP A 113       3.764   1.847  67.472  1.00 17.04           C
ATOM    490  OD1 ASP A 113       3.167   0.797  67.177  1.00 16.46           O
ATOM    491  OD2 ASP A 113       3.813   2.272  68.645  1.00 17.46           O1-
ATOM    492  H   ASP A 113       2.555   4.353  66.474  1.00 16.34           H
ATOM    493  HA  ASP A 113       4.978   4.203  67.621  1.00 16.54           H
ATOM    494  HB2 ASP A 113       3.886   2.619  65.574  1.00 15.77           H
ATOM    495  HB3 ASP A 113       5.321   2.372  66.238  1.00 15.77           H
ATOM    496  N   VAL A 114       5.681   6.158  66.237  1.00 12.88           N
ATOM    497  CA  VAL A 114       6.402   7.137  65.442  1.00 14.45           C
ATOM    498  C   VAL A 114       7.892   7.010  65.733  1.00 13.52           C
ATOM    499  O   VAL A 114       8.303   6.970  66.899  1.00 14.70           O
ATOM    500  CB  VAL A 114       5.889   8.553  65.751  1.00 14.14           C
ATOM    501  CG1 VAL A 114       6.759   9.601  65.093  1.00 13.57           C
ATOM    502  CG2 VAL A 114       4.430   8.671  65.317  1.00 16.63           C
ATOM    503  H   VAL A 114       5.549   6.416  67.046  1.00 15.46           H
ATOM    504  HA  VAL A 114       6.242   6.950  64.503  1.00 17.33           H
ATOM    505  HB  VAL A 114       5.921   8.701  66.710  1.00 16.97           H
ATOM    506 HG11 VAL A 114       6.410  10.478  65.311  1.00 16.28           H
ATOM    507 HG12 VAL A 114       7.667   9.525  65.420  1.00 16.28           H
ATOM    508 HG13 VAL A 114       6.731   9.465  64.134  1.00 16.28           H
ATOM    509 HG21 VAL A 114       4.106   9.561  65.537  1.00 19.96           H
ATOM    510 HG22 VAL A 114       4.375   8.523  64.360  1.00 19.96           H
ATOM    511 HG23 VAL A 114       3.901   8.006  65.782  1.00 19.96           H
ATOM    512  N   LEU A 115       8.693   6.947  64.674  1.00 13.24           N
ATOM    513  CA  LEU A 115      10.139   6.846  64.802  1.00 14.94           C
ATOM    514  C   LEU A 115      10.743   8.164  65.284  1.00 12.77           C
ATOM    515  O   LEU A 115      10.290   9.253  64.912  1.00 15.06           O
ATOM    516  CB  LEU A 115      10.752   6.459  63.452  1.00 13.04           C
ATOM    517  CG  LEU A 115      10.377   5.069  62.946  1.00 12.47           C
ATOM    518  CD1 LEU A 115      10.716   4.934  61.497  1.00 14.28           C
ATOM    519  CD2 LEU A 115      11.102   4.002  63.765  1.00 15.49           C
ATOM    520  H   LEU A 115       8.419   6.963  63.857  1.00 15.89           H
ATOM    521  HA  LEU A 115      10.360   6.152  65.446  1.00 17.93           H
ATOM    522  HB2 LEU A 115      10.461   7.100  62.787  1.00 15.65           H
ATOM    523  HB3 LEU A 115      11.718   6.488  63.535  1.00 15.65           H
ATOM    524  HG  LEU A 115       9.422   4.940  63.050  1.00 14.96           H
ATOM    525 HD11 LEU A 115      10.455   4.050  61.198  1.00 17.14           H
ATOM    526 HD12 LEU A 115      10.231   5.611  60.995  1.00 17.14           H
ATOM    527 HD13 LEU A 115      11.674   5.052  61.383  1.00 17.14           H
ATOM    528 HD21 LEU A 115      10.845   3.126  63.443  1.00 18.59           H
ATOM    529 HD22 LEU A 115      12.055   4.136  63.658  1.00 18.59           H
ATOM    530 HD23 LEU A 115      10.852   4.097  64.697  1.00 18.59           H
ATOM    531  N   VAL A 116      11.771   8.055  66.127  1.00 12.16           N
ATOM    532  CA  VAL A 116      12.598   9.209  66.457  1.00 12.99           C
ATOM    533  C   VAL A 116      13.412   9.566  65.220  1.00 14.12           C
ATOM    534  O   VAL A 116      14.004   8.677  64.587  1.00 13.85           O
ATOM    535  CB  VAL A 116      13.524   8.887  67.644  1.00 12.65           C
ATOM    536  CG1 VAL A 116      14.488  10.058  67.920  1.00 14.86           C
ATOM    537  CG2 VAL A 116      12.712   8.533  68.900  1.00 16.98           C
ATOM    538  H   VAL A 116      12.012   7.327  66.511  1.00 14.60           H
ATOM    539  HA  VAL A 116      12.032   9.962  66.697  1.00 15.59           H
ATOM    540  HB  VAL A 116      14.073   8.122  67.416  1.00 15.18           H
ATOM    541 HG11 VAL A 116      15.075   9.802  68.647  1.00 17.84           H
ATOM    542 HG12 VAL A 116      15.012  10.258  67.125  1.00 17.84           H
ATOM    543 HG13 VAL A 116      13.967  10.835  68.176  1.00 17.84           H
ATOM    544 HG21 VAL A 116      13.332   8.318  69.617  1.00 20.38           H
ATOM    545 HG22 VAL A 116      12.173   9.298  69.152  1.00 20.38           H
ATOM    546 HG23 VAL A 116      12.145   7.772  68.717  1.00 20.38           H
ATOM    547  N   THR A 117      13.465  10.863  64.877  1.00 14.30           N
ATOM    548  CA  THR A 117      14.238  11.352  63.726  1.00 11.65           C
ATOM    549  C   THR A 117      15.067  12.587  64.092  1.00 16.64           C
ATOM    550  O   THR A 117      14.953  13.100  65.218  1.00 15.95           O
ATOM    551  CB  THR A 117      13.310  11.691  62.538  1.00 15.44           C
ATOM    552  OG1 THR A 117      12.371  12.702  62.920  1.00 16.12           O
ATOM    553  CG2 THR A 117      12.535  10.446  62.081  1.00 14.51           C
ATOM    554  H   THR A 117      13.050  11.486  65.297  1.00 17.16           H
ATOM    555  HA  THR A 117      14.855  10.658  63.449  1.00 13.98           H
ATOM    556  HB  THR A 117      13.850  12.024  61.799  1.00 18.52           H
ATOM    557  HG1 THR A 117      12.780  13.395  63.186  1.00 19.35           H
ATOM    558 HG21 THR A 117      11.979  10.679  61.324  1.00 17.41           H
ATOM    559 HG22 THR A 117      13.149   9.745  61.814  1.00 17.41           H
ATOM    560 HG23 THR A 117      11.976  10.120  62.798  1.00 17.41           H
ATOM    561  N   ARG A 118      15.932  13.045  63.146  1.00 13.00           N
ATOM    562  CA  ARG A 118      16.365  14.448  63.156  1.00 13.04           C
ATOM    563  C   ARG A 118      16.894  14.611  61.721  1.00 15.45           C
ATOM    564  O   ARG A 118      16.808  13.706  60.905  1.00 13.64           O
ATOM    565  CB  ARG A 118      17.411  14.780  64.229  1.00 11.87           C
ATOM    566  CG  ARG A 118      16.835  15.572  65.403  1.00 13.42           C
ATOM    567  CD  ARG A 118      17.876  16.526  66.006  1.00 11.65           C
ATOM    568  NE  ARG A 118      18.125  17.670  65.077  1.00 13.90           N
ATOM    569  CZ  ARG A 118      19.394  18.232  64.891  1.00 14.43           C
ATOM    570  NH1 ARG A 118      19.544  19.153  63.877  1.00 15.70           N
ATOM    571  NH2 ARG A 118      20.427  18.022  65.738  1.00 15.70           N1+
ATOM    572  H   ARG A 118      16.214  12.452  62.337  1.00 15.60           H
ATOM    573  HA  ARG A 118      15.450  15.095  63.314  1.00 15.65           H
ATOM    574  HB2 ARG A 118      17.854  13.831  64.615  1.00 14.25           H
ATOM    575  HB3 ARG A 118      18.293  15.290  63.798  1.00 14.25           H
ATOM    576  HG2 ARG A 118      15.918  16.114  65.115  1.00 16.11           H
ATOM    577  HG3 ARG A 118      16.465  14.859  66.174  1.00 16.11           H
ATOM    578  HD2 ARG A 118      17.510  16.961  66.964  1.00 13.98           H
ATOM    579  HD3 ARG A 118      18.812  15.969  66.247  1.00 13.98           H
ATOM    580  HE  ARG A 118      17.488  17.699  64.283  1.00 16.68           H
ATOM    581 HH11 ARG A 118      18.824  19.381  63.225  1.00 18.84           H
ATOM    582 HH12 ARG A 118      20.438  19.682  63.803  1.00 18.84           H
ATOM    583 HH21 ARG A 118      20.360  17.354  66.504  1.00 18.84           H
ATOM    584 HH22 ARG A 118      21.377  18.511  65.553  1.00 18.84           H
ATOM    585  N   GLU A 119      17.310  15.908  61.397  1.00 14.09           N
ATOM    586  CA  GLU A 119      17.931  16.165  60.074  1.00 13.35           C
ATOM    587  C   GLU A 119      16.979  15.765  58.941  1.00 13.41           C
ATOM    588  O   GLU A 119      17.233  15.130  57.936  1.00 12.26           O
ATOM    589  CB  GLU A 119      19.281  15.475  59.873  1.00 15.12           C
ATOM    590  CG  GLU A 119      20.303  15.911  60.911  1.00 13.99           C
ATOM    591  CD  GLU A 119      20.276  15.096  62.198  1.00 14.33           C
ATOM    592  OE1 GLU A 119      19.826  13.931  62.209  1.00 15.10           O
ATOM    593  OE2 GLU A 119      20.700  15.680  63.248  1.00 14.15           O1-
ATOM    594  H   GLU A 119      17.730  16.459  62.153  1.00 16.91           H
ATOM    595  HA  GLU A 119      18.080  17.283  60.003  1.00 16.02           H
ATOM    596  HB2 GLU A 119      19.160  14.365  59.918  1.00 18.15           H
ATOM    597  HB3 GLU A 119      19.658  15.687  58.851  1.00 18.15           H
ATOM    598  HG2 GLU A 119      21.335  15.799  60.493  1.00 16.79           H
ATOM    599  HG3 GLU A 119      20.228  16.984  61.158  1.00 16.79           H
ATOM    600  N   PRO A 120      15.715  16.302  59.065  1.00 12.56           N
ATOM    601  CA  PRO A 120      14.658  16.061  58.052  1.00 13.53           C
ATOM    602  C   PRO A 120      14.804  16.941  56.821  1.00 13.06           C
ATOM    603  O   PRO A 120      15.464  17.986  56.836  1.00 12.01           O
ATOM    604  CB  PRO A 120      13.353  16.456  58.770  1.00 15.36           C
ATOM    605  CG  PRO A 120      13.765  17.664  59.559  1.00 12.84           C
ATOM    606  CD  PRO A 120      15.190  17.254  60.079  1.00 14.46           C
ATOM    607  HA  PRO A 120      14.608  15.123  57.808  1.00 16.24           H
ATOM    608  HB2 PRO A 120      12.689  16.705  58.117  1.00 18.43           H
ATOM    609  HB3 PRO A 120      13.028  15.737  59.337  1.00 18.43           H
ATOM    610  HG2 PRO A 120      13.807  18.444  58.987  1.00 15.41           H
ATOM    611  HG3 PRO A 120      13.152  17.824  60.292  1.00 15.41           H
ATOM    612  HD2 PRO A 120      15.755  18.041  60.166  1.00 17.35           H
ATOM    613  HD3 PRO A 120      15.080  16.810  60.940  1.00 17.35           H
ATOM    614  N   TYR A 121      14.095  16.540  55.760  1.00 13.08           N
ATOM    615  CA  TYR A 121      13.938  17.402  54.596  1.00 12.96           C
ATOM    616  C   TYR A 121      12.749  16.932  53.752  1.00 14.84           C
ATOM    617  O   TYR A 121      11.986  16.047  54.155  1.00 12.93           O
ATOM    618  CB  TYR A 121      15.230  17.479  53.770  1.00 14.36           C
ATOM    619  CG  TYR A 121      15.914  16.177  53.316  1.00 13.49           C
ATOM    620  CD1 TYR A 121      16.712  15.450  54.181  1.00 11.00           C
ATOM    621  CD2 TYR A 121      15.856  15.755  51.993  1.00 12.28           C
ATOM    622  CE1 TYR A 121      17.392  14.314  53.761  1.00 12.75           C
ATOM    623  CE2 TYR A 121      16.528  14.629  51.572  1.00 11.89           C
ATOM    624  CZ  TYR A 121      17.305  13.916  52.469  1.00 12.66           C
ATOM    625  OH  TYR A 121      17.996  12.788  52.080  1.00 13.73           O
ATOM    626  H   TYR A 121      13.688  15.783  55.693  1.00 15.69           H
ATOM    627  HA  TYR A 121      13.728  18.299  54.906  1.00 15.55           H
ATOM    628  HB2 TYR A 121      15.041  17.982  52.959  1.00 17.23           H
ATOM    629  HB3 TYR A 121      15.883  17.967  54.292  1.00 17.23           H
ATOM    630  HD1 TYR A 121      16.781  15.723  55.064  1.00 13.20           H
ATOM    631  HD2 TYR A 121      15.344  16.236  51.383  1.00 14.73           H
ATOM    632  HE1 TYR A 121      17.912  13.827  54.355  1.00 15.30           H
ATOM    633  HE2 TYR A 121      16.474  14.354  50.685  1.00 14.27           H
ATOM    634  HH  TYR A 121      17.840  12.627  51.274  1.00 16.47           H
ATOM    635  N   VAL A 122      12.575  17.563  52.585  1.00 13.95           N
ATOM    636  CA  VAL A 122      11.474  17.264  51.672  1.00 14.51           C
ATOM    637  C   VAL A 122      12.071  17.131  50.278  1.00 12.67           C
ATOM    638  O   VAL A 122      12.992  17.870  49.917  1.00 13.35           O
ATOM    639  CB  VAL A 122      10.380  18.350  51.686  1.00 13.57           C
ATOM    640  CG1 VAL A 122       9.107  17.893  50.900  1.00 14.03           C
ATOM    641  CG2 VAL A 122      10.020  18.717  53.109  1.00 13.99           C
ATOM    642  H   VAL A 122      13.103  18.178  52.286  1.00 16.74           H
ATOM    643  HA  VAL A 122      11.065  16.420  51.926  1.00 17.41           H
ATOM    644  HB  VAL A 122      10.730  19.137  51.247  1.00 16.29           H
ATOM    645 HG11 VAL A 122       8.463  18.615  50.908  1.00 16.83           H
ATOM    646 HG12 VAL A 122       9.347  17.680  49.985  1.00 16.83           H
ATOM    647 HG13 VAL A 122       8.732  17.107  51.331  1.00 16.83           H
ATOM    648 HG21 VAL A 122       9.325  19.391  53.078  1.00 16.79           H
ATOM    649 HG22 VAL A 122       9.693  17.927  53.564  1.00 16.79           H
ATOM    650 HG23 VAL A 122      10.804  19.067  53.562  1.00 16.79           H
ATOM    651  N   SER A 123      11.519  16.212  49.482  1.00 12.42           N
ATOM    652  CA  SER A 123      12.013  16.022  48.132  1.00 10.94           C
ATOM    653  C   SER A 123      10.899  15.444  47.273  1.00 12.81           C
ATOM    654  O   SER A 123      10.156  14.557  47.716  1.00 13.56           O
ATOM    655  CB  SER A 123      13.254  15.108  48.111  1.00 15.42           C
ATOM    656  OG  SER A 123      13.878  15.075  46.824  1.00 14.31           O
ATOM    657  H   SER A 123      10.856  15.696  49.696  1.00 14.90           H
ATOM    658  HA  SER A 123      12.253  16.893  47.769  1.00 13.13           H
ATOM    659  HB2 SER A 123      13.896  15.434  48.755  1.00 18.51           H
ATOM    660  HB3 SER A 123      12.984  14.208  48.340  1.00 18.51           H
ATOM    661  HG  SER A 123      14.118  15.848  46.600  1.00 17.18           H
ATOM    662  N   CYS A 124      10.810  15.933  46.038  1.00 13.24           N
ATOM    663  CA  CYS A 124       9.775  15.521  45.102  1.00 14.79           C
ATOM    664  C   CYS A 124      10.306  14.568  44.041  1.00 16.46           C
ATOM    665  O   CYS A 124      11.436  14.699  43.569  1.00 12.12           O
ATOM    666  CB  CYS A 124       9.151  16.721  44.400  1.00 15.38           C
ATOM    667  SG  CYS A 124       8.347  17.855  45.534  1.00 16.10           S
ATOM    668  H   CYS A 124      11.361  16.502  45.711  1.00 15.89           H
ATOM    669  HA  CYS A 124       9.075  15.058  45.592  1.00 17.75           H
ATOM    670  HB2 CYS A 124       9.836  17.200  43.914  1.00 18.46           H
ATOM    671  HB3 CYS A 124       8.481  16.396  43.782  1.00 18.46           H
ATOM    672  N   ASP A 125       9.479  13.582  43.720  1.00 13.65           N
ATOM    673  CA  ASP A 125       9.518  12.786  42.510  1.00 13.27           C
ATOM    674  C   ASP A 125       8.590  13.403  41.491  1.00 13.01           C
ATOM    675  O   ASP A 125       7.773  14.266  41.818  1.00 14.10           O
ATOM    676  CB  ASP A 125       9.044  11.356  42.795  1.00 14.63           C
ATOM    677  CG  ASP A 125       9.954  10.578  43.724  1.00 19.24           C
ATOM    678  OD1 ASP A 125       9.640   9.402  43.944  1.00 20.80           O
ATOM    679  OD2 ASP A 125      10.965  11.095  44.216  1.00 17.83           O1-
ATOM    680  H   ASP A 125       8.822  13.354  44.226  1.00 16.38           H
ATOM    681  HA  ASP A 125      10.422  12.756  42.163  1.00 15.93           H
ATOM    682  HB2 ASP A 125       8.171  11.393  43.217  1.00 17.56           H
ATOM    683  HB3 ASP A 125       8.987  10.859  41.966  1.00 17.56           H
ATOM    684  N   PRO A 126       8.599  12.910  40.255  1.00 15.92           N
ATOM    685  CA  PRO A 126       7.665  13.454  39.258  1.00 14.80           C
ATOM    686  C   PRO A 126       6.199  13.252  39.578  1.00 15.92           C
ATOM    687  O   PRO A 126       5.373  13.988  39.027  1.00 16.23           O
ATOM    688  CB  PRO A 126       8.065  12.718  37.971  1.00 17.13           C
ATOM    689  CG  PRO A 126       9.518  12.423  38.173  1.00 16.98           C
ATOM    690  CD  PRO A 126       9.582  12.009  39.628  1.00 17.01           C
ATOM    691  HA  PRO A 126       7.831  14.401  39.148  1.00 17.76           H
ATOM    692  HB2 PRO A 126       7.553  11.897  37.879  1.00 20.56           H
ATOM    693  HB3 PRO A 126       7.940  13.298  37.202  1.00 20.56           H
ATOM    694  HG2 PRO A 126       9.807  11.709  37.585  1.00 20.37           H
ATOM    695  HG3 PRO A 126      10.037  13.230  38.032  1.00 20.37           H
ATOM    696  HD2 PRO A 126       9.303  11.088  39.723  1.00 20.41           H
ATOM    697  HD3 PRO A 126      10.465  12.161  39.996  1.00 20.41           H
ATOM    698  N   ASP A 127       5.846  12.278  40.408  1.00 15.82           N
ATOM    699  CA  ASP A 127       4.449  11.982  40.713  1.00 22.42           C
ATOM    700  C   ASP A 127       4.093  12.093  42.189  1.00 21.78           C
ATOM    701  O   ASP A 127       2.952  11.773  42.554  1.00 17.53           O
ATOM    702  CB  ASP A 127       4.084  10.579  40.226  1.00 26.45           C
ATOM    703  CG  ASP A 127       5.047   9.499  40.729  1.00 34.56           C
ATOM    704  OD1 ASP A 127       4.804   8.303  40.430  1.00 44.03           O
ATOM    705  OD2 ASP A 127       6.044   9.819  41.422  1.00 30.04           O1-
ATOM    706  H   ASP A 127       6.407  11.764  40.809  1.00 18.98           H
ATOM    707  HA  ASP A 127       3.884  12.610  40.233  1.00 26.90           H
ATOM    708  HB2 ASP A 127       3.202  10.363  40.569  1.00 31.74           H
ATOM    709  HB3 ASP A 127       4.078  10.569  39.253  1.00 31.74           H
ATOM    710  N   GLU A 128       5.007  12.546  43.041  1.00 15.84           N
ATOM    711  CA  GLU A 128       4.758  12.549  44.483  1.00 16.44           C
ATOM    712  C   GLU A 128       5.840  13.376  45.163  1.00 16.96           C
ATOM    713  O   GLU A 128       6.985  13.387  44.712  1.00 18.05           O
ATOM    714  CB  GLU A 128       4.775  11.109  45.045  1.00 18.36           C
ATOM    715  CG  GLU A 128       4.370  10.961  46.511  1.00 26.92           C
ATOM    716  CD  GLU A 128       4.661   9.551  47.095  1.00 28.06           C
ATOM    717  OE1 GLU A 128       4.357   9.331  48.307  1.00 25.57           O
ATOM    718  OE2 GLU A 128       5.217   8.685  46.364  1.00 23.15           O1-
ATOM    719  H   GLU A 128       5.778  12.850  42.817  1.00 19.01           H
ATOM    720  HA  GLU A 128       3.896  12.955  44.657  1.00 19.73           H
ATOM    721  HB2 GLU A 128       4.152  10.580  44.526  1.00 22.03           H
ATOM    722  HB3 GLU A 128       5.668  10.739  44.947  1.00 22.03           H
ATOM    723  HG2 GLU A 128       4.865  11.608  47.037  1.00 32.31           H
ATOM    724  HG3 GLU A 128       3.418  11.134  46.593  1.00 32.31           H
ATOM    725  N   CYS A 129       5.490  14.010  46.283  1.00 15.85           N
ATOM    726  CA  CYS A 129       6.486  14.648  47.143  1.00 13.81           C
ATOM    727  C   CYS A 129       6.433  13.982  48.513  1.00 15.92           C
ATOM    728  O   CYS A 129       5.355  13.635  48.997  1.00 16.34           O
ATOM    729  CB  CYS A 129       6.270  16.163  47.279  1.00 20.07           C
ATOM    730  SG  CYS A 129       6.428  17.082  45.680  1.00 23.19           S
ATOM    731  H   CYS A 129       4.684  14.073  46.576  1.00 19.02           H
ATOM    732  HA  CYS A 129       7.366  14.500  46.771  1.00 16.57           H
ATOM    733  HB2 CYS A 129       5.383  16.318  47.645  1.00 24.09           H
ATOM    734  HB3 CYS A 129       6.943  16.525  47.880  1.00 24.09           H
ATOM    735  N   ARG A 130       7.599  13.787  49.124  1.00 14.60           N
ATOM    736  CA  ARG A 130       7.689  13.037  50.367  1.00 14.04           C
ATOM    737  C   ARG A 130       8.561  13.770  51.382  1.00 14.13           C
ATOM    738  O   ARG A 130       9.429  14.581  51.034  1.00 13.76           O
ATOM    739  CB  ARG A 130       8.251  11.620  50.130  1.00 15.87           C
ATOM    740  CG  ARG A 130       7.347  10.762  49.244  1.00 16.37           C
ATOM    741  CD  ARG A 130       8.041   9.503  48.747  1.00 17.07           C
ATOM    742  NE  ARG A 130       8.384   8.550  49.799  1.00 18.08           N
ATOM    743  CZ  ARG A 130       7.547   7.665  50.322  1.00 16.23           C
ATOM    744  NH1 ARG A 130       7.969   6.815  51.253  1.00 16.29           N
ATOM    745  NH2 ARG A 130       6.291   7.632  49.917  1.00 18.55           N1+
ATOM    746  H   ARG A 130       8.354  14.082  48.834  1.00 17.52           H
ATOM    747  HA  ARG A 130       6.802  12.946  50.746  1.00 16.84           H
ATOM    748  HB2 ARG A 130       9.120  11.691  49.701  1.00 19.04           H
ATOM    749  HB3 ARG A 130       8.340  11.183  50.990  1.00 19.04           H
ATOM    750  HG2 ARG A 130       6.565  10.493  49.757  1.00 19.64           H
ATOM    751  HG3 ARG A 130       7.081  11.279  48.469  1.00 19.64           H
ATOM    752  HD2 ARG A 130       7.473   9.052  48.104  1.00 20.49           H
ATOM    753  HD3 ARG A 130       8.872   9.773  48.327  1.00 20.49           H
ATOM    754  HE  ARG A 130       9.197   8.528  50.070  1.00 21.70           H
ATOM    755 HH11 ARG A 130       8.783   6.842  51.517  1.00 19.54           H
ATOM    756 HH12 ARG A 130       7.421   6.253  51.602  1.00 19.54           H
ATOM    757 HH21 ARG A 130       6.017   8.177  49.311  1.00 22.26           H
ATOM    758 HH22 ARG A 130       5.746   7.064  50.261  1.00 22.26           H
ATOM    759  N   PHE A 131       8.303  13.462  52.656  1.00 14.90           N
ATOM    760  CA  PHE A 131       9.186  13.848  53.750  1.00 10.86           C
ATOM    761  C   PHE A 131      10.318  12.818  53.886  1.00 12.77           C
ATOM    762  O   PHE A 131      10.138  11.627  53.605  1.00 14.09           O
ATOM    763  CB  PHE A 131       8.402  13.937  55.065  1.00 12.78           C
ATOM    764  CG  PHE A 131       7.517  15.189  55.228  1.00 11.58           C
ATOM    765  CD1 PHE A 131       7.463  16.185  54.291  1.00 18.93           C
ATOM    766  CD2 PHE A 131       6.738  15.323  56.371  1.00 12.38           C
ATOM    767  CE1 PHE A 131       6.648  17.312  54.492  1.00 17.86           C
ATOM    768  CE2 PHE A 131       5.956  16.434  56.582  1.00 15.08           C
ATOM    769  CZ  PHE A 131       5.897  17.419  55.655  1.00 13.73           C
ATOM    770  H   PHE A 131       7.610  13.026  52.914  1.00 17.88           H
ATOM    771  HA  PHE A 131       9.578  14.713  53.556  1.00 13.04           H
ATOM    772  HB2 PHE A 131       7.815  13.167  55.115  1.00 15.33           H
ATOM    773  HB3 PHE A 131       9.033  13.926  55.799  1.00 15.33           H
ATOM    774  HD1 PHE A 131       7.971  16.119  53.515  1.00 22.72           H
ATOM    775  HD2 PHE A 131       6.768  14.657  57.015  1.00 14.86           H
ATOM    776  HE1 PHE A 131       6.620  17.984  53.852  1.00 21.43           H
ATOM    777  HE2 PHE A 131       5.440  16.499  57.357  1.00 18.10           H
ATOM    778  HZ  PHE A 131       5.349  18.157  55.800  1.00 16.48           H
ATOM    779  N   TYR A 132      11.498  13.297  54.313  1.00 11.45           N
ATOM    780  CA  TYR A 132      12.700  12.493  54.522  1.00 11.24           C
ATOM    781  C   TYR A 132      13.301  12.859  55.875  1.00 12.83           C
ATOM    782  O   TYR A 132      13.137  13.992  56.337  1.00 14.17           O
ATOM    783  CB  TYR A 132      13.761  12.792  53.416  1.00 13.64           C
ATOM    784  CG  TYR A 132      13.387  12.289  52.046  1.00 13.65           C
ATOM    785  CD1 TYR A 132      12.374  12.895  51.316  1.00 11.23           C
ATOM    786  CD2 TYR A 132      14.037  11.202  51.500  1.00 12.51           C
ATOM    787  CE1 TYR A 132      12.008  12.417  50.058  1.00 14.36           C
ATOM    788  CE2 TYR A 132      13.688  10.718  50.242  1.00 13.53           C
ATOM    789  CZ  TYR A 132      12.679  11.336  49.537  1.00 17.10           C
ATOM    790  OH  TYR A 132      12.318  10.839  48.318  1.00 15.45           O
ATOM    791  H   TYR A 132      11.629  14.128  54.490  1.00 13.74           H
ATOM    792  HA  TYR A 132      12.471  11.552  54.508  1.00 13.49           H
ATOM    793  HB2 TYR A 132      13.874  13.756  53.348  1.00 16.36           H
ATOM    794  HB3 TYR A 132      14.604  12.377  53.663  1.00 16.36           H
ATOM    795  HD1 TYR A 132      11.930  13.621  51.678  1.00 13.47           H
ATOM    796  HD2 TYR A 132      14.715  10.788  51.990  1.00 15.01           H
ATOM    797  HE1 TYR A 132      11.322  12.837  49.585  1.00 17.23           H
ATOM    798  HE2 TYR A 132      14.134   9.982  49.903  1.00 16.24           H
ATOM    799  HH  TYR A 132      11.630  11.236  48.046  1.00 18.54           H
ATOM    800  N   ALA A 133      14.014  11.928  56.504  1.00 14.83           N
ATOM    801  CA  ALA A 133      14.760  12.277  57.718  1.00 15.03           C
ATOM    802  C   ALA A 133      15.715  11.155  58.091  1.00 14.00           C
ATOM    803  O   ALA A 133      15.652  10.059  57.512  1.00 13.64           O
ATOM    804  CB  ALA A 133      13.811  12.569  58.870  1.00 12.92           C
ATOM    805  H   ALA A 133      14.083  11.109  56.252  1.00 17.79           H
ATOM    806  HA  ALA A 133      15.293  13.075  57.542  1.00 18.04           H
ATOM    807  HB1 ALA A 133      14.332  12.792  59.656  1.00 15.50           H
ATOM    808  HB2 ALA A 133      13.247  13.316  58.619  1.00 15.50           H
ATOM    809  HB3 ALA A 133      13.274  11.779  59.025  1.00 15.50           H
ATOM    810  N   LEU A 134      16.608  11.438  59.090  1.00 11.58           N
ATOM    811  CA  LEU A 134      17.499  10.400  59.615  1.00 15.15           C
ATOM    812  C   LEU A 134      16.810   9.938  60.915  1.00 11.90           C
ATOM    813  O   LEU A 134      16.659  10.459  62.012  1.00 14.78           O
ATOM    814  CB  LEU A 134      18.888  10.908  59.967  1.00 13.94           C
ATOM    815  CG  LEU A 134      19.686  11.378  58.740  1.00 15.93           C
ATOM    816  CD1 LEU A 134      20.971  12.036  59.236  1.00 17.82           C
ATOM    817  CD2 LEU A 134      19.971  10.230  57.765  1.00 17.49           C
ATOM    818  H   LEU A 134      16.778  12.396  59.435  1.00 13.90           H
ATOM    819  HA  LEU A 134      17.584   9.549  58.860  1.00 18.18           H
ATOM    820  HB2 LEU A 134      18.819  11.755  60.683  1.00 16.72           H
ATOM    821  HB3 LEU A 134      19.451  10.105  60.479  1.00 16.72           H
ATOM    822  HG  LEU A 134      19.082  12.147  58.194  1.00 19.12           H
ATOM    823 HD11 LEU A 134      21.558  12.450  58.403  1.00 21.39           H
ATOM    824 HD12 LEU A 134      20.766  12.875  59.916  1.00 21.39           H
ATOM    825 HD13 LEU A 134      21.615  11.338  59.775  1.00 21.39           H
ATOM    826 HD21 LEU A 134      20.546  10.589  56.904  1.00 20.98           H
ATOM    827 HD22 LEU A 134      20.543   9.413  58.217  1.00 20.98           H
ATOM    828 HD23 LEU A 134      19.052   9.795  57.362  1.00 20.98           H
ATOM    829  N   SER A 135      16.283   8.692  60.717  1.00 11.93           N
ATOM    830  CA  SER A 135      15.737   7.880  61.813  1.00 10.68           C
ATOM    831  C   SER A 135      16.824   7.555  62.809  1.00 13.84           C
ATOM    832  O   SER A 135      17.995   7.474  62.462  1.00 13.19           O
ATOM    833  CB  SER A 135      15.158   6.535  61.346  1.00 13.08           C
ATOM    834  OG  SER A 135      14.647   5.781  62.448  1.00 14.90           O
ATOM    835  H   SER A 135      16.243   8.282  59.960  1.00 14.31           H
ATOM    836  HA  SER A 135      15.033   8.362  62.275  1.00 12.81           H
ATOM    837  HB2 SER A 135      14.430   6.689  60.717  1.00 15.69           H
ATOM    838  HB3 SER A 135      15.860   6.010  60.928  1.00 15.69           H
ATOM    839  HG  SER A 135      14.361   5.038  62.180  1.00 17.88           H
ATOM    840  N   GLN A 136      16.398   7.287  64.046  1.00 12.92           N
ATOM    841  CA  GLN A 136      17.273   6.800  65.107  1.00 11.64           C
ATOM    842  C   GLN A 136      17.024   5.342  65.452  1.00 16.75           C
ATOM    843  O   GLN A 136      17.647   4.828  66.380  1.00 15.62           O
ATOM    844  CB  GLN A 136      17.112   7.663  66.355  1.00 14.17           C
ATOM    845  CG  GLN A 136      17.656   9.071  66.219  1.00 13.85           C
ATOM    846  CD  GLN A 136      19.154   9.191  66.463  1.00 14.70           C
ATOM    847  OE1 GLN A 136      19.905   8.214  66.425  1.00 15.33           O
ATOM    848  NE2 GLN A 136      19.592  10.413  66.694  1.00 16.38           N
ATOM    849  H   GLN A 136      15.582   7.384  64.299  1.00 15.51           H
ATOM    850  HA  GLN A 136      18.196   6.883  64.813  1.00 13.96           H
ATOM    851  HB2 GLN A 136      16.164   7.741  66.545  1.00 17.00           H
ATOM    852  HB3 GLN A 136      17.561   7.231  67.102  1.00 17.00           H
ATOM    853  HG2 GLN A 136      17.477   9.392  65.323  1.00 16.62           H
ATOM    854  HG3 GLN A 136      17.205   9.642  66.858  1.00 16.62           H
ATOM    855 HE21 GLN A 136      19.042  11.075  66.699  1.00 19.65           H
ATOM    856 HE22 GLN A 136      20.429  10.546  66.839  1.00 19.65           H
ATOM    857  N   GLY A 137      16.157   4.659  64.710  1.00 14.61           N
ATOM    858  CA  GLY A 137      15.970   3.229  64.891  1.00 10.81           C
ATOM    859  C   GLY A 137      15.283   2.856  66.188  1.00 13.33           C
ATOM    860  O   GLY A 137      15.662   1.860  66.820  1.00 15.93           O
ATOM    861  H   GLY A 137      15.674   5.005  64.089  1.00 17.54           H
ATOM    862  HA2 GLY A 137      15.421   2.890  64.167  1.00 12.98           H
ATOM    863  HA3 GLY A 137      16.822   2.772  64.865  1.00 12.98           H
ATOM    864  N   THR A 138      14.303   3.656  66.601  1.00 12.96           N
ATOM    865  CA  THR A 138      13.482   3.449  67.785  1.00 12.66           C
ATOM    866  C   THR A 138      12.285   4.372  67.646  1.00 12.81           C
ATOM    867  O   THR A 138      12.361   5.405  66.972  1.00 14.68           O
ATOM    868  CB  THR A 138      14.259   3.766  69.069  1.00 13.34           C
ATOM    869  OG1 THR A 138      13.396   3.627  70.215  1.00 15.62           O
ATOM    870  CG2 THR A 138      14.807   5.175  69.016  1.00 17.28           C
ATOM    871  H   THR A 138      14.085   4.375  66.184  1.00 15.56           H
ATOM    872  HA  THR A 138      13.175   2.529  67.831  1.00 15.20           H
ATOM    873  HB  THR A 138      15.005   3.153  69.153  1.00 16.01           H
ATOM    874  HG1 THR A 138      13.530   4.262  70.739  1.00 18.74           H
ATOM    875 HG21 THR A 138      15.294   5.373  69.833  1.00 20.74           H
ATOM    876 HG22 THR A 138      15.412   5.271  68.264  1.00 20.74           H
ATOM    877 HG23 THR A 138      14.087   5.815  68.925  1.00 20.74           H
ATOM    878  N   THR A 139      11.197   4.022  68.321  1.00 14.13           N
ATOM    879  CA  THR A 139      10.079   4.950  68.448  1.00 14.39           C
ATOM    880  C   THR A 139      10.342   5.944  69.569  1.00 14.92           C
ATOM    881  O   THR A 139      11.229   5.750  70.399  1.00 15.45           O
ATOM    882  CB  THR A 139       8.776   4.233  68.750  1.00 15.79           C
ATOM    883  OG1 THR A 139       8.908   3.540  69.990  1.00 13.57           O
ATOM    884  CG2 THR A 139       8.395   3.249  67.660  1.00 15.89           C
ATOM    885  H   THR A 139      11.091   3.266  68.721  1.00 16.95           H
ATOM    886  HA  THR A 139       9.975   5.443  67.625  1.00 17.27           H
ATOM    887  HB  THR A 139       8.068   4.891  68.826  1.00 18.94           H
ATOM    888  HG1 THR A 139       9.224   2.791  69.849  1.00 16.29           H
ATOM    889 HG21 THR A 139       7.564   2.810  67.902  1.00 19.07           H
ATOM    890 HG22 THR A 139       8.279   3.708  66.812  1.00 19.07           H
ATOM    891 HG23 THR A 139       9.084   2.573  67.569  1.00 19.07           H
ATOM    892  N   ILE A 140       9.518   7.004  69.621  1.00 14.38           N
ATOM    893  CA  ILE A 140       9.713   8.044  70.636  1.00 15.70           C
ATOM    894  C   ILE A 140       9.341   7.527  72.014  1.00 15.86           C
ATOM    895  O   ILE A 140      10.005   7.853  73.010  1.00 16.46           O
ATOM    896  CB  ILE A 140       8.904   9.321  70.346  0.93 18.38           C
ATOM    897  CG1 ILE A 140       9.057   9.829  68.926  0.65 21.16           C
ATOM    898  CG2 ILE A 140       9.321  10.428  71.354  0.82 17.85           C
ATOM    899  CD1 ILE A 140       7.999  10.902  68.621  0.47 23.69           C
ATOM    900  H   ILE A 140       8.856   7.135  69.090  1.00 17.25           H
ATOM    901  HA  ILE A 140      10.653   8.285  70.652  1.00 18.84           H
ATOM    902  HB  ILE A 140       7.963   9.128  70.486  1.00 22.06           H
ATOM    903 HG12 ILE A 140       9.936  10.220  68.809  0.00 25.39           H
ATOM    904 HG13 ILE A 140       8.922   9.098  68.305  0.00 25.39           H
ATOM    905 HG21 ILE A 140       8.818  11.239  71.186  0.85 21.42           H
ATOM    906 HG22 ILE A 140       9.147  10.121  72.259  0.38 21.42           H
ATOM    907 HG23 ILE A 140      10.267  10.604  71.242  0.88 21.42           H
ATOM    908 HD11 ILE A 140       8.062  11.190  67.704  1.00 28.43           H
ATOM    909 HD12 ILE A 140       7.121  10.520  68.773  0.68 28.43           H
ATOM    910 HD13 ILE A 140       8.133  11.659  69.212  1.00 28.43           H
ATOM    911  N   ARG A 141       8.237   6.788  72.114  1.00 14.91           N
ATOM    912  CA  ARG A 141       7.839   6.206  73.391  1.00 14.93           C
ATOM    913  C   ARG A 141       8.651   4.973  73.764  1.00 20.16           C
ATOM    914  O   ARG A 141       8.585   4.544  74.920  1.00 18.37           O
ATOM    915  CB  ARG A 141       6.347   5.853  73.378  1.00 20.42           C
ATOM    916  CG  ARG A 141       5.399   7.042  73.581  1.00 22.46           C
ATOM    917  CD  ARG A 141       5.610   7.630  74.952  1.00 21.18           C
ATOM    918  NE  ARG A 141       4.508   8.471  75.425  1.00 19.89           N
ATOM    919  CZ  ARG A 141       4.469   9.022  76.637  1.00 25.53           C
ATOM    920  NH1 ARG A 141       3.432   9.771  77.018  1.00 19.76           N
ATOM    921  NH2 ARG A 141       5.461   8.806  77.483  1.00 25.60           N1+
ATOM    922  H   ARG A 141       7.701   6.623  71.462  1.00 17.89           H
ATOM    923  HA  ARG A 141       7.985   6.865  74.087  1.00 17.92           H
ATOM    924  HB2 ARG A 141       6.128   5.445  72.527  1.00 24.51           H
ATOM    925  HB3 ARG A 141       6.176   5.229  74.099  1.00 24.51           H
ATOM    926  HG2 ARG A 141       5.590   7.723  72.919  1.00 26.95           H
ATOM    927  HG3 ARG A 141       4.483   6.735  73.504  1.00 26.95           H
ATOM    928  HD2 ARG A 141       5.715   6.901  75.581  1.00 25.41           H
ATOM    929  HD3 ARG A 141       6.411   8.173  74.937  1.00 25.41           H
ATOM    930  HE  ARG A 141       3.856   8.637  74.884  1.00 23.87           H
ATOM    931 HH11 ARG A 141       2.778   9.912  76.475  1.00 23.71           H
ATOM    932 HH12 ARG A 141       3.416  10.123  77.804  1.00 23.71           H
ATOM    933 HH21 ARG A 141       6.131   8.327  77.247  1.00 30.72           H
ATOM    934 HH22 ARG A 141       5.439   9.162  78.263  1.00 30.72           H
ATOM    935  N   GLY A 142       9.443   4.425  72.840  1.00 15.36           N
ATOM    936  CA  GLY A 142      10.256   3.273  73.167  1.00 16.58           C
ATOM    937  C   GLY A 142      11.370   3.637  74.127  1.00 17.38           C
ATOM    938  O   GLY A 142      11.858   4.772  74.162  1.00 15.48           O
ATOM    939  H   GLY A 142       9.522   4.707  72.027  1.00 18.43           H
ATOM    940  HA2 GLY A 142       9.706   2.583  73.572  1.00 19.90           H
ATOM    941  HA3 GLY A 142      10.646   2.913  72.357  1.00 19.90           H
ATOM    942  N   LYS A 143      11.779   2.643  74.919  1.00 17.60           N
ATOM    943  CA  LYS A 143      12.877   2.840  75.857  1.00 17.49           C
ATOM    944  C   LYS A 143      14.191   3.146  75.140  1.00 15.63           C
ATOM    945  O   LYS A 143      15.063   3.815  75.713  1.00 17.21           O
ATOM    946  CB  LYS A 143      13.000   1.618  76.769  1.00 15.03           C
ATOM    947  CG  LYS A 143      11.809   1.485  77.749  1.00 16.29           C
ATOM    948  CD  LYS A 143      11.955   0.245  78.611  1.00 18.85           C
ATOM    949  CE  LYS A 143      10.824   0.079  79.610  1.00 25.67           C
ATOM    950  NZ  LYS A 143      11.087  -1.140  80.447  1.00 22.61           N1+
ATOM    951  H   LYS A 143      11.434   1.856  74.932  1.00 21.12           H
ATOM    952  HA  LYS A 143      12.662   3.605  76.420  1.00 20.99           H
ATOM    953  HB2 LYS A 143      13.030   0.816  76.225  1.00 18.03           H
ATOM    954  HB3 LYS A 143      13.810   1.689  77.295  1.00 18.03           H
ATOM    955  HG2 LYS A 143      11.766   2.265  78.322  1.00 19.55           H
ATOM    956  HG3 LYS A 143      10.989   1.402  77.238  1.00 19.55           H
ATOM    957  HD2 LYS A 143      11.958  -0.537  78.038  1.00 22.62           H
ATOM    958  HD3 LYS A 143      12.786   0.296  79.104  1.00 22.62           H
ATOM    959  HE2 LYS A 143      10.783   0.858  80.188  1.00 30.80           H
ATOM    960  HE3 LYS A 143       9.981  -0.034  79.139  1.00 30.80           H
ATOM    961  HZ1 LYS A 143      10.404  -1.277  80.997  1.00 27.13           H
ATOM    962  HZ2 LYS A 143      11.193  -1.853  79.929  1.00 27.13           H
ATOM    963  HZ3 LYS A 143      11.828  -1.022  80.925  1.00 27.13           H
ATOM    964  N   HIS A 144      14.354   2.701  73.882  1.00 17.06           N
ATOM    965  CA  HIS A 144      15.578   3.034  73.161  1.00 13.76           C
ATOM    966  C   HIS A 144      15.616   4.488  72.711  1.00 14.07           C
ATOM    967  O   HIS A 144      16.618   4.894  72.111  1.00 16.28           O
ATOM    968  CB  HIS A 144      15.781   2.125  71.942  1.00 11.93           C
ATOM    969  CG  HIS A 144      15.862   0.681  72.300  1.00 12.86           C
ATOM    970  ND1 HIS A 144      17.044   0.082  72.667  1.00 20.08           N
ATOM    971  CD2 HIS A 144      14.908  -0.278  72.377  1.00 10.76           C
ATOM    972  CE1 HIS A 144      16.809  -1.188  72.951  1.00 14.01           C
ATOM    973  NE2 HIS A 144      15.526  -1.433  72.785  1.00 17.47           N
ATOM    974  H   HIS A 144      13.790   2.224  73.449  1.00 20.48           H
ATOM    975  HA  HIS A 144      16.329   2.881  73.761  1.00 16.51           H
ATOM    976  HB2 HIS A 144      16.616   2.366  71.508  1.00 14.32           H
ATOM    977  HB3 HIS A 144      15.043   2.244  71.323  1.00 14.32           H
ATOM    978  HD2 HIS A 144      14.013  -0.184  72.192  1.00 12.91           H
ATOM    979  HE1 HIS A 144      17.437  -1.784  73.208  1.00 16.81           H
ATOM    980  HE2 HIS A 144      15.138  -2.193  72.906  1.00 20.96           H
ATOM    981  N   SER A 145      14.580   5.287  72.995  1.00 13.81           N
ATOM    982  CA  SER A 145      14.659   6.718  72.679  1.00 16.02           C
ATOM    983  C   SER A 145      15.686   7.415  73.562  1.00 15.67           C
ATOM    984  O   SER A 145      16.173   8.498  73.230  1.00 14.43           O
ATOM    985  CB  SER A 145      13.282   7.389  72.838  1.00 15.56           C
ATOM    986  OG  SER A 145      12.842   7.410  74.197  1.00 16.30           O
ATOM    987  H   SER A 145      13.841   5.033  73.352  1.00 16.57           H
ATOM    988  HA  SER A 145      14.934   6.819  71.752  1.00 19.23           H
ATOM    989  HB2 SER A 145      13.346   8.301  72.517  1.00 18.67           H
ATOM    990  HB3 SER A 145      12.625   6.905  72.312  1.00 18.67           H
ATOM    991  HG  SER A 145      12.781   6.626  74.488  1.00 19.56           H
ATOM    992  N   ASN A 146      16.012   6.814  74.684  1.00 16.06           N
ATOM    993  CA  ASN A 146      17.003   7.379  75.573  1.00 17.56           C
ATOM    994  C   ASN A 146      18.359   7.406  74.908  1.00 15.85           C
ATOM    995  O   ASN A 146      18.898   6.355  74.566  1.00 19.73           O
ATOM    996  CB  ASN A 146      17.052   6.512  76.801  1.00 17.21           C
ATOM    997  CG  ASN A 146      17.921   7.049  77.838  1.00 22.38           C
ATOM    998  OD1 ASN A 146      18.537   8.125  77.735  1.00 19.72           O
ATOM    999  ND2 ASN A 146      17.991   6.282  78.882  1.00 28.54           N
ATOM   1000  H   ASN A 146      15.662   6.078  74.966  1.00 19.27           H
ATOM   1001  HA  ASN A 146      16.758   8.279  75.827  1.00 21.07           H
ATOM   1002  HB2 ASN A 146      17.431   5.658  76.547  1.00 20.65           H
ATOM   1003  HB3 ASN A 146      16.159   6.397  77.163  1.00 20.65           H
ATOM   1004 HD21 ASN A 146      17.371   5.697  79.017  1.00 34.25           H
ATOM   1005  N   GLY A 147      18.927   8.595  74.765  1.00 17.70           N
ATOM   1006  CA  GLY A 147      20.232   8.743  74.167  1.00 17.23           C
ATOM   1007  C   GLY A 147      20.213   9.216  72.737  1.00 19.74           C
ATOM   1008  O   GLY A 147      21.281   9.310  72.125  1.00 18.69           O
ATOM   1009  H   GLY A 147      18.559   9.339  74.997  1.00 21.24           H
ATOM   1010  HA2 GLY A 147      20.744   9.381  74.685  1.00 20.67           H
ATOM   1011  HA3 GLY A 147      20.694   7.895  74.190  1.00 20.67           H
ATOM   1012  N   THR A 148      19.039   9.540  72.195  1.00 16.23           N
ATOM   1013  CA  THR A 148      18.937   9.920  70.791  1.00 15.53           C
ATOM   1014  C   THR A 148      19.367  11.349  70.512  1.00 17.90           C
ATOM   1015  O   THR A 148      19.253  11.778  69.375  1.00 16.80           O
ATOM   1016  CB  THR A 148      17.514   9.705  70.254  1.00 16.46           C
ATOM   1017  OG1 THR A 148      16.542  10.198  71.184  1.00 15.58           O
ATOM   1018  CG2 THR A 148      17.271   8.216  69.994  1.00 19.74           C
ATOM   1019  H   THR A 148      18.288   9.531  72.615  1.00 19.48           H
ATOM   1020  HA  THR A 148      19.528   9.340  70.281  1.00 18.63           H
ATOM   1021  HB  THR A 148      17.416  10.179  69.415  1.00 19.75           H
ATOM   1022  HG1 THR A 148      16.566   9.742  71.884  1.00 18.69           H
ATOM   1023 HG21 THR A 148      16.377   8.087  69.637  1.00 23.69           H
ATOM   1024 HG22 THR A 148      17.923   7.881  69.356  1.00 23.69           H
ATOM   1025 HG23 THR A 148      17.354   7.717  70.820  1.00 23.69           H
ATOM   1026  N   ILE A 149      19.913  12.084  71.487  1.00 16.60           N
ATOM   1027  CA  ILE A 149      20.648  13.289  71.130  1.00 18.06           C
ATOM   1028  C   ILE A 149      21.887  12.948  70.280  1.00 15.94           C
ATOM   1029  O   ILE A 149      22.362  13.798  69.531  1.00 17.35           O
ATOM   1030  CB  ILE A 149      21.024  14.098  72.405  1.00 19.29           C
ATOM   1031  CG1 ILE A 149      21.470  15.521  72.001  1.00 21.51           C
ATOM   1032  CG2 ILE A 149      22.083  13.354  73.185  1.00 19.48           C
ATOM   1033  CD1 ILE A 149      21.818  16.471  73.160  1.00 23.57           C
ATOM   1034  H   ILE A 149      19.870  11.920  72.330  1.00 19.92           H
ATOM   1035  HA  ILE A 149      20.071  13.860  70.596  1.00 21.68           H
ATOM   1036  HB  ILE A 149      20.235  14.172  72.965  1.00 23.15           H
ATOM   1037 HG12 ILE A 149      22.266  15.444  71.450  1.00 25.81           H
ATOM   1038 HG13 ILE A 149      20.761  15.940  71.491  1.00 25.81           H
ATOM   1039 HG21 ILE A 149      22.298  13.857  73.987  1.00 23.38           H
ATOM   1040 HG22 ILE A 149      21.733  12.485  73.433  1.00 23.38           H
ATOM   1041 HG23 ILE A 149      22.880  13.247  72.647  1.00 23.38           H
ATOM   1042 HD11 ILE A 149      22.108  17.323  72.794  1.00 28.28           H
ATOM   1043 HD12 ILE A 149      21.033  16.605  73.711  1.00 28.28           H
ATOM   1044 HD13 ILE A 149      22.535  16.081  73.688  1.00 28.28           H
ATOM   1045  N   HIS A 150      22.422  11.723  70.378  1.00 16.64           N
ATOM   1046  CA  HIS A 150      23.675  11.350  69.686  1.00 17.76           C
ATOM   1047  C   HIS A 150      23.529  11.384  68.159  1.00 22.15           C
ATOM   1048  O   HIS A 150      22.459  11.040  67.640  1.00 16.84           O
ATOM   1049  CB  HIS A 150      24.099   9.944  70.110  1.00 23.11           C
ATOM   1050  CG  HIS A 150      24.606   9.857  71.516  1.00 36.51           C
ATOM   1051  ND1 HIS A 150      25.660  10.620  71.973  1.00 40.34           N
ATOM   1052  CD2 HIS A 150      24.229   9.071  72.558  1.00 39.77           C
ATOM   1053  CE1 HIS A 150      25.894  10.330  73.242  1.00 39.50           C
ATOM   1054  NE2 HIS A 150      25.041   9.392  73.621  1.00 44.42           N
ATOM   1055  H   HIS A 150      22.083  11.087  70.852  1.00 19.97           H
ATOM   1056  HA  HIS A 150      24.384  11.960  69.945  1.00 21.31           H
ATOM   1057  HB2 HIS A 150      24.803   9.624  69.525  1.00 27.73           H
ATOM   1058  HB3 HIS A 150      23.324   9.361  70.045  1.00 27.73           H
ATOM   1059  HD2 HIS A 150      23.545   8.437  72.566  1.00 47.72           H
ATOM   1060  HE1 HIS A 150      26.553  10.714  73.773  1.00 47.40           H
ATOM   1061  HE2 HIS A 150      25.007   9.033  74.405  1.00 53.30           H
ATOM   1062  N   ASP A 151      24.601  11.832  67.432  1.00 18.47           N
ATOM   1063  CA  ASP A 151      24.418  12.137  65.999  1.00 19.03           C
ATOM   1064  C   ASP A 151      24.596  10.907  65.088  1.00 18.06           C
ATOM   1065  O   ASP A 151      24.027  10.866  64.005  1.00 14.68           O
ATOM   1066  CB  ASP A 151      25.446  13.194  65.605  1.00 15.33           C
ATOM   1067  CG  ASP A 151      24.987  14.588  66.027  1.00 21.51           C
ATOM   1068  OD1 ASP A 151      23.776  14.879  65.934  1.00 17.99           O
ATOM   1069  OD2 ASP A 151      25.865  15.392  66.455  1.00 23.76           O1-
ATOM   1070  H   ASP A 151      25.415  12.260  67.897  1.00 22.17           H
ATOM   1071  HA  ASP A 151      23.364  12.531  65.825  1.00 22.84           H
ATOM   1072  HB2 ASP A 151      26.444  12.972  66.023  1.00 18.39           H
ATOM   1073  HB3 ASP A 151      25.578  13.237  64.487  1.00 18.39           H
ATOM   1074  N   ARG A 152      25.434   9.850  65.498  1.00 14.35           N
ATOM   1075  CA  ARG A 152      26.046   9.020  64.430  1.00 16.29           C
ATOM   1076  C   ARG A 152      26.283   7.551  64.826  1.00 23.50           C
ATOM   1077  O   ARG A 152      27.312   6.894  64.747  1.00 36.92           O
ATOM   1078  CB  ARG A 152      27.426   9.503  64.004  1.00 13.75           C
ATOM   1079  CG  ARG A 152      27.376  10.810  63.240  1.00 15.12           C
ATOM   1080  CD  ARG A 152      28.765  11.141  62.702  1.00 17.49           C
ATOM   1081  NE  ARG A 152      29.793  11.194  63.781  1.00 20.18           N
ATOM   1082  CZ  ARG A 152      29.754  12.204  64.753  1.00 16.23           C
ATOM   1083  NH1 ARG A 152      30.574  12.024  65.872  1.00 21.72           N
ATOM   1084  NH2 ARG A 152      29.020  13.330  64.659  1.00 15.56           N1+
ATOM   1085  H   ARG A 152      26.037   9.993  66.327  1.00 17.22           H
ATOM   1086  HA  ARG A 152      25.341   9.035  63.537  1.00 19.54           H
ATOM   1087  HB2 ARG A 152      28.083   9.561  64.894  1.00 16.50           H
ATOM   1088  HB3 ARG A 152      27.891   8.720  63.354  1.00 16.50           H
ATOM   1089  HG2 ARG A 152      26.659  10.745  62.388  1.00 18.14           H
ATOM   1090  HG3 ARG A 152      26.974  11.633  63.857  1.00 18.14           H
ATOM   1091  HD2 ARG A 152      29.100  10.350  61.988  1.00 20.99           H
ATOM   1092  HD3 ARG A 152      28.745  12.099  62.130  1.00 20.99           H
ATOM   1093  HE  ARG A 152      30.028  10.249  64.135  1.00 24.22           H
ATOM   1094 HH11 ARG A 152      31.315  11.336  65.840  1.00 26.07           H
ATOM   1095 HH12 ARG A 152      30.806  12.853  66.440  1.00 26.07           H
ATOM   1096 HH21 ARG A 152      28.354  13.502  63.868  1.00 18.67           H
ATOM   1097 HH22 ARG A 152      28.992  14.047  65.437  1.00 18.67           H
ATOM   1098  N   SER A 153      25.115   6.915  65.122  1.00 22.72           N
ATOM   1099  CA  SER A 153      24.993   5.509  65.528  1.00 14.25           C
ATOM   1100  C   SER A 153      24.737   4.585  64.337  1.00 13.85           C
ATOM   1101  O   SER A 153      24.321   5.006  63.241  1.00 14.52           O
ATOM   1102  CB  SER A 153      23.869   5.269  66.539  1.00 15.35           C
ATOM   1103  OG  SER A 153      22.591   5.150  65.910  1.00 16.36           O
ATOM   1104  H   SER A 153      24.347   7.308  65.086  1.00 27.27           H
ATOM   1105  HA  SER A 153      25.817   5.234  65.950  1.00 17.10           H
ATOM   1106  HB2 SER A 153      24.048   4.441  67.007  1.00 18.42           H
ATOM   1107  HB3 SER A 153      23.838   5.998  67.175  1.00 18.42           H
ATOM   1108  HG  SER A 153      22.174   4.470  66.183  1.00 19.63           H
ATOM   1109  N   GLN A 154      24.917   3.285  64.610  1.00 13.12           N
ATOM   1110  CA  GLN A 154      24.653   2.219  63.649  1.00 13.65           C
ATOM   1111  C   GLN A 154      23.171   1.978  63.428  1.00 15.83           C
ATOM   1112  O   GLN A 154      22.813   1.164  62.561  1.00 15.30           O
ATOM   1113  CB  GLN A 154      25.276   0.908  64.125  1.00 16.57           C
ATOM   1114  CG  GLN A 154      26.791   0.892  64.170  1.00 18.78           C
ATOM   1115  CD  GLN A 154      27.341   1.244  65.524  1.00 19.37           C
ATOM   1116  OE1 GLN A 154      26.778   2.070  66.248  1.00 17.42           O
ATOM   1117  NE2 GLN A 154      28.477   0.614  65.885  1.00 20.82           N
ATOM   1118  H   GLN A 154      25.198   2.996  65.371  1.00 15.75           H
ATOM   1119  HA  GLN A 154      25.055   2.460  62.802  1.00 16.38           H
ATOM   1120  HB2 GLN A 154      24.941   0.715  65.013  1.00 19.88           H
ATOM   1121  HB3 GLN A 154      25.003   0.204  63.515  1.00 19.88           H
ATOM   1122  HG2 GLN A 154      27.090  -0.001  63.952  1.00 22.54           H
ATOM   1123  HG3 GLN A 154      27.134   1.526  63.519  1.00 22.54           H
ATOM   1124 HE21 GLN A 154      28.847   0.047  65.356  1.00 24.99           H
ATOM   1125 HE22 GLN A 154      28.835   0.787  66.647  1.00 24.99           H
ATOM   1126  N   TYR A 155      22.309   2.657  64.183  1.00 12.93           N
ATOM   1127  CA  TYR A 155      20.871   2.432  64.124  1.00 13.12           C
ATOM   1128  C   TYR A 155      20.182   3.524  63.325  1.00 14.77           C
ATOM   1129  O   TYR A 155      18.940   3.495  63.231  1.00 14.66           O
ATOM   1130  CB  TYR A 155      20.278   2.303  65.549  1.00 13.98           C
ATOM   1131  CG  TYR A 155      21.277   1.588  66.425  1.00 15.60           C
ATOM   1132  CD1 TYR A 155      21.884   2.221  67.507  1.00 20.79           C
ATOM   1133  CD2 TYR A 155      21.676   0.299  66.111  1.00 14.37           C
ATOM   1134  CE1 TYR A 155      22.862   1.563  68.244  1.00 19.52           C
ATOM   1135  CE2 TYR A 155      22.643  -0.350  66.834  1.00 16.92           C
ATOM   1136  CZ  TYR A 155      23.236   0.287  67.900  1.00 20.39           C
ATOM   1137  OH  TYR A 155      24.194  -0.405  68.610  1.00 21.02           O
ATOM   1138  H   TYR A 155      22.533   3.280  64.733  1.00 15.52           H
ATOM   1139  HA  TYR A 155      20.714   1.593  63.671  1.00 15.75           H
ATOM   1140  HB2 TYR A 155      20.112   3.184  65.910  1.00 16.78           H
ATOM   1141  HB3 TYR A 155      19.458   1.782  65.537  1.00 16.78           H
ATOM   1142  HD1 TYR A 155      21.648   3.095  67.727  1.00 24.94           H
ATOM   1143  HD2 TYR A 155      21.290  -0.123  65.379  1.00 17.24           H
ATOM   1144  HE1 TYR A 155      23.262   1.988  68.968  1.00 23.42           H
ATOM   1145  HE2 TYR A 155      22.888  -1.215  66.608  1.00 20.31           H
ATOM   1146  HH  TYR A 155      24.278  -1.173  68.287  1.00 25.22           H
ATOM   1147  N   ARG A 156      20.967   4.441  62.691  1.00 15.13           N
ATOM   1148  CA  ARG A 156      20.340   5.445  61.844  1.00 11.71           C
ATOM   1149  C   ARG A 156      20.320   4.873  60.402  1.00 11.68           C
ATOM   1150  O   ARG A 156      21.010   3.998  59.919  1.00 16.09           O
ATOM   1151  CB  ARG A 156      21.104   6.763  61.917  1.00 13.24           C
ATOM   1152  CG  ARG A 156      21.272   7.203  63.380  1.00 14.11           C
ATOM   1153  CD  ARG A 156      21.529   8.707  63.493  1.00 13.37           C
ATOM   1154  NE  ARG A 156      20.267   9.449  63.226  1.00 15.49           N
ATOM   1155  CZ  ARG A 156      20.165  10.811  63.399  1.00 14.91           C
ATOM   1156  NH1 ARG A 156      18.929  11.434  63.327  1.00 13.60           N
ATOM   1157  NH2 ARG A 156      21.239  11.566  63.791  1.00 16.23           N1+
ATOM   1158  H   ARG A 156      21.985   4.450  62.738  1.00 18.16           H
ATOM   1159  HA  ARG A 156      19.276   5.613  62.214  1.00 14.05           H
ATOM   1160  HB2 ARG A 156      22.083   6.685  61.406  1.00 15.89           H
ATOM   1161  HB3 ARG A 156      20.558   7.529  61.327  1.00 15.89           H
ATOM   1162  HG2 ARG A 156      20.383   6.928  63.985  1.00 16.94           H
ATOM   1163  HG3 ARG A 156      22.101   6.649  63.862  1.00 16.94           H
ATOM   1164  HD2 ARG A 156      21.903   8.943  64.519  1.00 16.05           H
ATOM   1165  HD3 ARG A 156      22.301   9.039  62.762  1.00 16.05           H
ATOM   1166  HE  ARG A 156      19.428   8.879  63.034  1.00 18.59           H
ATOM   1167 HH11 ARG A 156      18.121  10.931  62.946  1.00 16.33           H
ATOM   1168 HH12 ARG A 156      18.933  12.457  63.110  1.00 16.33           H
ATOM   1169 HH21 ARG A 156      22.190  11.204  63.815  1.00 19.48           H
ATOM   1170 HH22 ARG A 156      21.128  12.596  63.916  1.00 19.48           H
ATOM   1171  N   ALA A 157      19.313   5.509  59.735  1.00 14.33           N
ATOM   1172  CA  ALA A 157      18.928   5.337  58.334  1.00 12.64           C
ATOM   1173  C   ALA A 157      18.179   6.548  57.760  1.00 15.88           C
ATOM   1174  O   ALA A 157      17.402   7.236  58.448  1.00 13.44           O
ATOM   1175  CB  ALA A 157      18.062   4.080  58.184  1.00 14.26           C
ATOM   1176  H   ALA A 157      18.799   6.077  60.123  1.00 17.20           H
ATOM   1177  HA  ALA A 157      19.733   5.216  57.802  1.00 15.17           H
ATOM   1178  HB1 ALA A 157      17.883   3.922  57.243  1.00 17.11           H
ATOM   1179  HB2 ALA A 157      18.547   3.331  58.561  1.00 17.11           H
ATOM   1180  HB3 ALA A 157      17.231   4.209  58.668  1.00 17.11           H
ATOM   1181  N   LEU A 158      18.391   6.777  56.463  1.00 12.47           N
ATOM   1182  CA  LEU A 158      17.540   7.689  55.711  1.00 15.02           C
ATOM   1183  C   LEU A 158      16.194   7.022  55.440  1.00 12.94           C
ATOM   1184  O   LEU A 158      16.138   5.946  54.842  1.00 12.92           O
ATOM   1185  CB  LEU A 158      18.193   8.088  54.385  1.00 14.22           C
ATOM   1186  CG  LEU A 158      17.321   9.012  53.532  1.00 13.75           C
ATOM   1187  CD1 LEU A 158      16.981  10.332  54.233  1.00 14.27           C
ATOM   1188  CD2 LEU A 158      17.997   9.279  52.170  1.00 14.84           C
ATOM   1189  H   LEU A 158      19.014   6.412  55.997  1.00 14.97           H
ATOM   1190  HA  LEU A 158      17.384   8.494  56.231  1.00 18.02           H
ATOM   1191  HB2 LEU A 158      19.024   8.555  54.572  1.00 17.06           H
ATOM   1192  HB3 LEU A 158      18.380   7.285  53.874  1.00 17.06           H
ATOM   1193  HG  LEU A 158      16.480   8.571  53.351  1.00 16.50           H
ATOM   1194 HD11 LEU A 158      16.443  10.879  53.642  1.00 17.13           H
ATOM   1195 HD12 LEU A 158      16.490  10.145  55.047  1.00 17.13           H
ATOM   1196 HD13 LEU A 158      17.806  10.797  54.446  1.00 17.13           H
ATOM   1197 HD21 LEU A 158      17.435   9.867  51.650  1.00 17.81           H
ATOM   1198 HD22 LEU A 158      18.859   9.696  52.324  1.00 17.81           H
ATOM   1199 HD23 LEU A 158      18.114   8.436  51.712  1.00 17.81           H
ATOM   1200  N   ILE A 159      15.116   7.660  55.869  1.00 12.11           N
ATOM   1201  CA  ILE A 159      13.766   7.171  55.605  1.00 12.30           C
ATOM   1202  C   ILE A 159      12.982   8.238  54.850  1.00 12.52           C
ATOM   1203  O   ILE A 159      13.272   9.436  54.943  1.00 15.47           O
ATOM   1204  CB  ILE A 159      13.015   6.770  56.897  1.00 13.02           C
ATOM   1205  CG1 ILE A 159      13.026   7.900  57.938  1.00 13.25           C
ATOM   1206  CG2 ILE A 159      13.554   5.438  57.450  1.00 15.20           C
ATOM   1207  CD1 ILE A 159      11.948   7.697  59.036  1.00 15.97           C
ATOM   1208  H   ILE A 159      15.145   8.389  56.325  1.00 14.54           H
ATOM   1209  HA  ILE A 159      13.821   6.388  55.037  1.00 14.76           H
ATOM   1210  HB  ILE A 159      12.089   6.625  56.652  1.00 15.63           H
ATOM   1211 HG12 ILE A 159      13.890   7.909  58.375  1.00 15.90           H
ATOM   1212 HG13 ILE A 159      12.863   8.752  57.499  1.00 15.90           H
ATOM   1213 HG21 ILE A 159      13.054   5.199  58.245  1.00 18.24           H
ATOM   1214 HG22 ILE A 159      13.437   4.750  56.775  1.00 18.24           H
ATOM   1215 HG23 ILE A 159      14.496   5.525  57.666  1.00 18.24           H
ATOM   1216 HD11 ILE A 159      11.997   8.421  59.679  1.00 19.17           H
ATOM   1217 HD12 ILE A 159      11.077   7.694  58.610  1.00 19.17           H
ATOM   1218 HD13 ILE A 159      12.099   6.851  59.480  1.00 19.17           H
ATOM   1219  N   SER A 160      11.991   7.795  54.076  1.00 14.23           N
ATOM   1220  CA  SER A 160      11.026   8.718  53.498  1.00 12.01           C
ATOM   1221  C   SER A 160       9.617   8.222  53.802  1.00 12.95           C
ATOM   1222  O   SER A 160       9.391   7.041  54.088  1.00 13.64           O
ATOM   1223  CB  SER A 160      11.199   8.892  51.981  1.00 13.97           C
ATOM   1224  OG  SER A 160      10.774   7.733  51.292  1.00 16.45           O
ATOM   1225  H   SER A 160      11.856   6.972  53.876  1.00 17.07           H
ATOM   1226  HA  SER A 160      11.142   9.583  53.912  1.00 14.41           H
ATOM   1227  HB2 SER A 160      10.648   9.636  51.685  1.00 16.76           H
ATOM   1228  HB3 SER A 160      12.132   9.062  51.783  1.00 16.76           H
ATOM   1229  HG  SER A 160      11.425   7.369  50.907  1.00 19.74           H
ATOM   1230  N   TRP A 161       8.672   9.149  53.763  1.00 12.94           N
ATOM   1231  CA  TRP A 161       7.301   8.799  54.089  1.00 12.24           C
ATOM   1232  C   TRP A 161       6.359   9.837  53.476  1.00 11.94           C
ATOM   1233  O   TRP A 161       6.788  10.923  53.077  1.00 13.35           O
ATOM   1234  CB  TRP A 161       7.124   8.650  55.608  1.00 12.22           C
ATOM   1235  CG  TRP A 161       7.262   9.896  56.396  1.00 13.06           C
ATOM   1236  CD1 TRP A 161       6.252  10.717  56.783  1.00 13.25           C
ATOM   1237  CD2 TRP A 161       8.466  10.478  56.898  1.00 13.21           C
ATOM   1238  NE1 TRP A 161       6.743  11.773  57.503  1.00 14.33           N
ATOM   1239  CE2 TRP A 161       8.101  11.655  57.586  1.00 12.88           C
ATOM   1240  CE3 TRP A 161       9.818  10.116  56.844  1.00 14.06           C
ATOM   1241  CZ2 TRP A 161       9.028  12.467  58.214  1.00 10.46           C
ATOM   1242  CZ3 TRP A 161      10.745  10.939  57.460  1.00 14.61           C
ATOM   1243  CH2 TRP A 161      10.339  12.099  58.138  1.00 12.23           C
ATOM   1244  H   TRP A 161       8.801   9.977  53.554  1.00 15.52           H
ATOM   1245  HA  TRP A 161       7.112   7.943  53.674  1.00 14.69           H
ATOM   1246  HB2 TRP A 161       6.238   8.288  55.773  1.00 14.66           H
ATOM   1247  HB3 TRP A 161       7.787   8.021  55.925  1.00 14.66           H
ATOM   1248  HD1 TRP A 161       5.354  10.579  56.590  1.00 15.90           H
ATOM   1249  HE1 TRP A 161       6.278  12.413  57.841  1.00 17.20           H
ATOM   1250  HE3 TRP A 161      10.080   9.344  56.399  1.00 16.88           H
ATOM   1251  HZ2 TRP A 161       8.769  13.239  58.658  1.00 12.55           H
ATOM   1252  HZ3 TRP A 161      11.649  10.718  57.437  1.00 17.53           H
ATOM   1253  HH2 TRP A 161      10.984  12.634  58.547  1.00 14.68           H
ATOM   1254  N   PRO A 162       5.074   9.511  53.346  1.00 12.47           N
ATOM   1255  CA  PRO A 162       4.166  10.379  52.584  1.00 14.02           C
ATOM   1256  C   PRO A 162       4.033  11.774  53.193  1.00 15.50           C
ATOM   1257  O   PRO A 162       3.975  11.945  54.417  1.00 14.32           O
ATOM   1258  CB  PRO A 162       2.835   9.617  52.622  1.00 16.88           C
ATOM   1259  CG  PRO A 162       3.259   8.181  52.786  1.00 15.85           C
ATOM   1260  CD  PRO A 162       4.455   8.215  53.685  1.00 16.52           C
ATOM   1261  HA  PRO A 162       4.479  10.442  51.665  1.00 16.82           H
ATOM   1262  HB2 PRO A 162       2.313   9.912  53.378  1.00 20.26           H
ATOM   1263  HB3 PRO A 162       2.351   9.749  51.798  1.00 20.26           H
ATOM   1264  HG2 PRO A 162       2.545   7.667  53.191  1.00 19.02           H
ATOM   1265  HG3 PRO A 162       3.501   7.813  51.924  1.00 19.02           H
ATOM   1266  HD2 PRO A 162       4.189   8.195  54.620  1.00 19.82           H
ATOM   1267  HD3 PRO A 162       5.046   7.477  53.471  1.00 19.82           H
ATOM   1268  N   LEU A 163       3.944  12.765  52.308  1.00 14.89           N
ATOM   1269  CA  LEU A 163       3.854  14.166  52.698  1.00 14.41           C
ATOM   1270  C   LEU A 163       2.848  14.365  53.830  1.00 13.90           C
ATOM   1271  O   LEU A 163       1.675  13.992  53.711  1.00 12.86           O
ATOM   1272  CB  LEU A 163       3.437  15.017  51.498  1.00 14.32           C
ATOM   1273  CG  LEU A 163       3.689  16.531  51.619  1.00 19.95           C
ATOM   1274  CD1 LEU A 163       5.155  16.804  51.466  1.00 25.53           C
ATOM   1275  CD2 LEU A 163       2.896  17.313  50.573  1.00 19.12           C
ATOM   1276  H   LEU A 163       3.925  12.646  51.454  1.00 17.87           H
ATOM   1277  HA  LEU A 163       4.728  14.455  52.994  1.00 17.29           H
ATOM   1278  HB2 LEU A 163       3.909  14.705  50.712  1.00 17.19           H
ATOM   1279  HB3 LEU A 163       2.484  14.896  51.372  1.00 17.19           H
ATOM   1280  HG  LEU A 163       3.418  16.838  52.499  1.00 23.94           H
ATOM   1281 HD11 LEU A 163       5.303  17.758  51.562  1.00 30.64           H
ATOM   1282 HD12 LEU A 163       5.648  16.319  52.147  1.00 30.64           H
ATOM   1283 HD13 LEU A 163       5.438  16.510  50.587  1.00 30.64           H
ATOM   1284 HD21 LEU A 163       3.091  18.257  50.683  1.00 22.94           H
ATOM   1285 HD22 LEU A 163       3.166  17.020  49.690  1.00 22.94           H
ATOM   1286 HD23 LEU A 163       1.946  17.147  50.698  1.00 22.94           H
ATOM   1287  N   SER A 164       3.319  14.973  54.915  1.00 15.25           N
ATOM   1288  CA  SER A 164       2.539  15.425  56.061  1.00 15.61           C
ATOM   1289  C   SER A 164       2.010  14.287  56.935  1.00 14.50           C
ATOM   1290  O   SER A 164       1.382  14.562  57.954  1.00 14.67           O
ATOM   1291  CB  SER A 164       1.379  16.338  55.635  1.00 14.65           C
ATOM   1292  OG  SER A 164       1.902  17.584  55.202  1.00 17.27           O
ATOM   1293  H   SER A 164       4.155  15.160  55.006  1.00 18.30           H
ATOM   1294  HA  SER A 164       3.124  15.965  56.620  1.00 18.73           H
ATOM   1295  HB2 SER A 164       0.887  15.933  54.904  1.00 17.58           H
ATOM   1296  HB3 SER A 164       0.789  16.491  56.390  1.00 17.58           H
ATOM   1297  HG  SER A 164       1.665  17.753  54.430  1.00 20.73           H
ATOM   1298  N   SER A 165       2.239  13.020  56.575  1.00 12.21           N
ATOM   1299  CA  SER A 165       2.099  11.963  57.563  1.00 13.13           C
ATOM   1300  C   SER A 165       3.295  12.034  58.504  1.00 13.60           C
ATOM   1301  O   SER A 165       4.293  12.675  58.183  1.00 13.68           O
ATOM   1302  CB  SER A 165       2.031  10.594  56.893  1.00 17.54           C
ATOM   1303  OG  SER A 165       0.758  10.393  56.345  0.68 16.62           O
ATOM   1304  H   SER A 165       2.481  12.765  55.790  1.00 14.65           H
ATOM   1305  HA  SER A 165       1.285  12.099  58.072  1.00 15.75           H
ATOM   1306  HB2 SER A 165       2.701  10.529  56.189  1.00 21.05           H
ATOM   1307  HB3 SER A 165       2.192   9.906  57.557  1.00 21.05           H
ATOM   1308  HG  SER A 165       0.191  10.362  56.943  1.00 19.95           H
ATOM   1309  N   PRO A 166       3.225  11.388  59.665  1.00 13.56           N
ATOM   1310  CA  PRO A 166       4.400  11.280  60.508  1.00 14.25           C
ATOM   1311  C   PRO A 166       5.259  10.092  60.097  1.00 13.03           C
ATOM   1312  O   PRO A 166       4.777   9.168  59.424  1.00 15.50           O
ATOM   1313  CB  PRO A 166       3.804  11.083  61.911  1.00 13.61           C
ATOM   1314  CG  PRO A 166       2.436  10.627  61.733  1.00 17.73           C
ATOM   1315  CD  PRO A 166       2.084  10.671  60.266  1.00 17.79           C
ATOM   1316  HA  PRO A 166       4.913  12.100  60.480  1.00 17.10           H
ATOM   1317  HB2 PRO A 166       4.329  10.421  62.386  1.00 16.34           H
ATOM   1318  HB3 PRO A 166       3.809  11.925  62.382  1.00 16.34           H
ATOM   1319  HG2 PRO A 166       2.368   9.714  62.053  1.00 21.28           H
ATOM   1320  HG3 PRO A 166       1.836  11.195  62.243  1.00 21.28           H
ATOM   1321  HD2 PRO A 166       2.031   9.766  59.915  1.00 21.35           H
ATOM   1322  HD3 PRO A 166       1.251  11.153  60.130  1.00 21.35           H
ATOM   1323  N   PRO A 167       6.549  10.077  60.490  1.00 13.63           N
ATOM   1324  CA  PRO A 167       7.416   8.946  60.151  1.00 12.10           C
ATOM   1325  C   PRO A 167       7.134   7.760  61.054  1.00 15.91           C
ATOM   1326  O   PRO A 167       7.697   7.682  62.147  1.00 20.41           O
ATOM   1327  CB  PRO A 167       8.831   9.514  60.370  1.00 13.12           C
ATOM   1328  CG  PRO A 167       8.648  10.538  61.470  1.00 12.53           C
ATOM   1329  CD  PRO A 167       7.280  11.142  61.197  1.00 13.49           C
ATOM   1330  HA  PRO A 167       7.304   8.692  59.226  1.00 14.52           H
ATOM   1331  HB2 PRO A 167       9.443   8.816  60.657  1.00 15.74           H
ATOM   1332  HB3 PRO A 167       9.148   9.942  59.564  1.00 15.74           H
ATOM   1333  HG2 PRO A 167       8.665  10.099  62.334  1.00 15.04           H
ATOM   1334  HG3 PRO A 167       9.334  11.221  61.417  1.00 15.04           H
ATOM   1335  HD2 PRO A 167       6.830  11.367  62.030  1.00 16.19           H
ATOM   1336  HD3 PRO A 167       7.368  11.924  60.627  1.00 16.19           H
ATOM   1337  N   THR A 168       6.266   6.835  60.646  1.00 14.49           N
ATOM   1338  CA  THR A 168       5.936   5.730  61.529  1.00 16.32           C
ATOM   1339  C   THR A 168       6.713   4.476  61.149  1.00 15.16           C
ATOM   1340  O   THR A 168       7.284   4.357  60.073  1.00 15.14           O
ATOM   1341  CB  THR A 168       4.445   5.418  61.507  1.00 16.13           C
ATOM   1342  OG1 THR A 168       4.150   4.715  60.320  1.00 20.61           O
ATOM   1343  CG2 THR A 168       3.630   6.701  61.570  1.00 19.02           C
ATOM   1344  H   THR A 168       5.864   6.825  59.886  1.00 17.39           H
ATOM   1345  HA  THR A 168       6.171   5.966  62.440  1.00 19.58           H
ATOM   1346  HB  THR A 168       4.224   4.863  62.270  1.00 19.35           H
ATOM   1347  HG1 THR A 168       4.368   5.194  59.674  1.00 24.73           H
ATOM   1348 HG21 THR A 168       2.681   6.502  61.600  1.00 22.83           H
ATOM   1349 HG22 THR A 168       3.870   7.182  62.378  1.00 22.83           H
ATOM   1350 HG23 THR A 168       3.809   7.263  60.805  1.00 22.83           H
ATOM   1351  N   VAL A 169       6.724   3.533  62.077  1.00 13.82           N
ATOM   1352  CA  VAL A 169       7.373   2.262  61.814  1.00 13.62           C
ATOM   1353  C   VAL A 169       6.778   1.629  60.578  1.00 12.49           C
ATOM   1354  O   VAL A 169       7.477   0.979  59.794  1.00 16.98           O
ATOM   1355  CB  VAL A 169       7.242   1.344  63.043  1.00 14.01           C
ATOM   1356  CG1 VAL A 169       7.858  -0.012  62.774  1.00 16.87           C
ATOM   1357  CG2 VAL A 169       7.885   1.990  64.275  1.00 14.02           C
ATOM   1358  H   VAL A 169       6.361   3.604  62.850  1.00 16.59           H
ATOM   1359  HA  VAL A 169       8.316   2.417  61.645  1.00 16.34           H
ATOM   1360  HB  VAL A 169       6.303   1.209  63.237  1.00 16.81           H
ATOM   1361 HG11 VAL A 169       7.755  -0.554  63.571  1.00 20.24           H
ATOM   1362 HG12 VAL A 169       7.404  -0.438  62.033  1.00 20.24           H
ATOM   1363 HG13 VAL A 169       8.797   0.104  62.562  1.00 20.24           H
ATOM   1364 HG21 VAL A 169       7.794   1.381  65.028  1.00 16.82           H
ATOM   1365 HG22 VAL A 169       8.824   2.152  64.088  1.00 16.82           H
ATOM   1366 HG23 VAL A 169       7.443   2.829  64.475  1.00 16.82           H
ATOM   1367  N   TYR A 169A      5.474   1.825  60.373  1.00 13.40           N
ATOM   1368  CA  TYR A 169A      4.732   1.090  59.364  1.00 15.74           C
ATOM   1369  C   TYR A 169A      4.574   1.820  58.031  1.00 19.58           C
ATOM   1370  O   TYR A 169A      4.142   1.200  57.055  1.00 23.69           O
ATOM   1371  CB  TYR A 169A      3.338   0.730  59.918  1.00 14.89           C
ATOM   1372  CG  TYR A 169A      3.376   0.288  61.372  1.00 12.82           C
ATOM   1373  CD1 TYR A 169A      4.143  -0.799  61.754  1.00 16.47           C
ATOM   1374  CD2 TYR A 169A      2.657   0.948  62.357  1.00 15.98           C
ATOM   1375  CE1 TYR A 169A      4.199  -1.212  63.066  1.00 15.94           C
ATOM   1376  CE2 TYR A 169A      2.720   0.539  63.674  1.00 15.22           C
ATOM   1377  CZ  TYR A 169A      3.507  -0.536  64.018  1.00 16.12           C
ATOM   1378  OH  TYR A 169A      3.588  -0.965  65.320  1.00 15.69           O
ATOM   1379  H   TYR A 169A      5.000   2.381  60.822  1.00 16.08           H
ATOM   1380  HA  TYR A 169A      5.235   0.294  59.175  1.00 18.89           H
ATOM   1381  HB2 TYR A 169A      2.755   1.502  59.855  1.00 17.87           H
ATOM   1382  HB3 TYR A 169A      2.984   0.003  59.388  1.00 17.87           H
ATOM   1383  HD1 TYR A 169A      4.635  -1.260  61.121  1.00 19.77           H
ATOM   1384  HD2 TYR A 169A      2.137   1.687  62.134  1.00 19.18           H
ATOM   1385  HE1 TYR A 169A      4.726  -1.940  63.304  1.00 19.13           H
ATOM   1386  HE2 TYR A 169A      2.238   0.994  64.331  1.00 18.26           H
ATOM   1387  HH  TYR A 169A      3.468  -0.320  65.835  1.00 18.83           H
ATOM   1388  N   ASN A 170       4.893   3.100  57.946  1.00 20.49           N
ATOM   1389  CA  ASN A 170       4.796   3.805  56.671  1.00 19.94           C
ATOM   1390  C   ASN A 170       6.124   4.375  56.204  1.00 21.07           C
ATOM   1391  O   ASN A 170       6.143   5.089  55.201  1.00 26.79           O
ATOM   1392  CB  ASN A 170       3.784   4.961  56.740  1.00 24.48           C
ATOM   1393  CG  ASN A 170       4.287   6.147  57.584  1.00 26.66           C
ATOM   1394  OD1 ASN A 170       5.206   5.987  58.382  1.00 32.78           O
ATOM   1395  ND2 ASN A 170       3.679   7.330  57.414  1.00 21.27           N
ATOM   1396  H   ASN A 170       5.168   3.582  58.602  1.00 24.59           H
ATOM   1397  HA  ASN A 170       4.480   3.188  55.991  1.00 23.93           H
ATOM   1398  HB2 ASN A 170       3.611   5.280  55.841  1.00 29.38           H
ATOM   1399  HB3 ASN A 170       2.988   4.610  57.128  1.00 29.38           H
ATOM   1400 HD21 ASN A 170       3.919   8.005  57.888  1.00 25.52           H
ATOM   1401 HD22 ASN A 170       3.046   7.413  56.840  1.00 25.52           H
ATOM   1402  N   SER A 171       7.210   4.124  56.904  1.00 14.78           N
ATOM   1403  CA  SER A 171       8.493   4.734  56.569  1.00 15.20           C
ATOM   1404  C   SER A 171       9.302   3.784  55.691  1.00 17.36           C
ATOM   1405  O   SER A 171       9.490   2.614  56.038  1.00 21.66           O
ATOM   1406  CB  SER A 171       9.237   5.080  57.845  1.00 16.04           C
ATOM   1407  OG  SER A 171       8.643   6.205  58.515  1.00 18.84           O
ATOM   1408  H   SER A 171       7.238   3.606  57.589  1.00 17.73           H
ATOM   1409  HA  SER A 171       8.354   5.556  56.076  1.00 18.24           H
ATOM   1410  HB2 SER A 171       9.218   4.303  58.432  1.00 19.25           H
ATOM   1411  HB3 SER A 171      10.152   5.300  57.616  1.00 19.25           H
ATOM   1412  HG  SER A 171       7.827   6.059  58.664  1.00 22.61           H
ATOM   1413  N   ARG A 172       9.751   4.283  54.543  1.00 15.11           N
ATOM   1414  CA  ARG A 172      10.531   3.499  53.598  1.00 12.96           C
ATOM   1415  C   ARG A 172      11.995   3.839  53.800  1.00 15.89           C
ATOM   1416  O   ARG A 172      12.366   5.014  53.745  1.00 15.06           O
ATOM   1417  CB  ARG A 172      10.106   3.808  52.160  1.00 13.42           C
ATOM   1418  CG  ARG A 172      10.925   3.075  51.102  1.00 21.43           C
ATOM   1419  CD  ARG A 172      10.314   3.198  49.705  1.00 28.07           C
ATOM   1420  NE  ARG A 172      10.345   4.550  49.142  1.00 24.59           N
ATOM   1421  CZ  ARG A 172       9.395   5.078  48.369  1.00 25.06           C
ATOM   1422  NH1 ARG A 172       8.284   4.415  48.095  1.00 24.47           N
ATOM   1423  NH2 ARG A 172       9.548   6.299  47.889  1.00 23.18           N1+
ATOM   1424  H   ARG A 172       9.617   5.093  54.283  1.00 18.14           H
ATOM   1425  HA  ARG A 172      10.398   2.552  53.760  1.00 15.55           H
ATOM   1426  HB2 ARG A 172       9.174   3.566  52.043  1.00 16.11           H
ATOM   1427  HB3 ARG A 172      10.222   4.758  52.010  1.00 16.11           H
ATOM   1428  HG2 ARG A 172      11.813   3.461  51.076  1.00 25.71           H
ATOM   1429  HG3 ARG A 172      10.967   2.133  51.332  1.00 25.71           H
ATOM   1430  HD2 ARG A 172      10.851   2.647  49.114  1.00 33.68           H
ATOM   1431  HD3 ARG A 172       9.401   2.877  49.725  1.00 33.68           H
ATOM   1432  HE  ARG A 172      10.978   5.072  49.394  1.00 29.51           H
ATOM   1433 HH11 ARG A 172       8.168   3.619  48.392  1.00 29.37           H
ATOM   1434 HH12 ARG A 172       7.682   4.784  47.608  1.00 29.37           H
ATOM   1435 HH21 ARG A 172      10.258   6.749  48.070  1.00 27.82           H
ATOM   1436 HH22 ARG A 172       8.926   6.654  47.411  1.00 27.82           H
ATOM   1437  N   VAL A 173      12.821   2.823  54.052  1.00 15.43           N
ATOM   1438  CA  VAL A 173      14.263   3.054  54.207  1.00 11.83           C
ATOM   1439  C   VAL A 173      14.895   3.211  52.830  1.00 16.37           C
ATOM   1440  O   VAL A 173      14.810   2.319  51.978  1.00 17.72           O
ATOM   1441  CB  VAL A 173      14.938   1.910  54.983  1.00 17.00           C
ATOM   1442  CG1 VAL A 173      16.475   2.142  55.046  1.00 16.71           C
ATOM   1443  CG2 VAL A 173      14.371   1.773  56.353  1.00 17.18           C
ATOM   1444  H   VAL A 173      12.580   2.002  54.139  1.00 18.52           H
ATOM   1445  HA  VAL A 173      14.409   3.879  54.698  1.00 14.20           H
ATOM   1446  HB  VAL A 173      14.782   1.074  54.515  1.00 20.40           H
ATOM   1447 HG11 VAL A 173      16.891   1.431  55.557  1.00 20.06           H
ATOM   1448 HG12 VAL A 173      16.845   2.156  54.149  1.00 20.06           H
ATOM   1449 HG13 VAL A 173      16.643   2.997  55.474  1.00 20.06           H
ATOM   1450 HG21 VAL A 173      14.842   1.059  56.817  1.00 20.62           H
ATOM   1451 HG22 VAL A 173      14.504   2.609  56.824  1.00 20.62           H
ATOM   1452 HG23 VAL A 173      13.424   1.565  56.298  1.00 20.62           H
ATOM   1453  N   GLU A 174      15.599   4.314  52.641  1.00 12.88           N
ATOM   1454  CA  GLU A 174      16.316   4.588  51.404  1.00 13.61           C
ATOM   1455  C   GLU A 174      17.752   4.069  51.424  1.00 17.52           C
ATOM   1456  O   GLU A 174      18.261   3.613  50.386  1.00 15.15           O
ATOM   1457  CB  GLU A 174      16.281   6.088  51.147  1.00 14.85           C
ATOM   1458  CG  GLU A 174      14.839   6.637  51.151  1.00 18.42           C
ATOM   1459  CD  GLU A 174      13.935   6.156  50.011  1.00 28.14           C
ATOM   1460  OE1 GLU A 174      12.712   6.461  50.055  1.00 22.13           O
ATOM   1461  OE2 GLU A 174      14.412   5.465  49.079  1.00 30.25           O1-
ATOM   1462  H   GLU A 174      15.673   4.942  53.227  1.00 15.45           H
ATOM   1463  HA  GLU A 174      15.856   4.152  50.670  1.00 16.34           H
ATOM   1464  HB2 GLU A 174      16.779   6.531  51.849  1.00 17.81           H
ATOM   1465  HB3 GLU A 174      16.680   6.289  50.284  1.00 17.81           H
ATOM   1466  HG2 GLU A 174      14.411   6.368  51.976  1.00 22.10           H
ATOM   1467  HG3 GLU A 174      14.875   7.605  51.096  1.00 22.10           H
ATOM   1468  N   CYS A 175      18.411   4.145  52.576  1.00 16.21           N
ATOM   1469  CA  CYS A 175      19.748   3.600  52.781  1.00 15.29           C
ATOM   1470  C   CYS A 175      20.104   3.792  54.257  1.00 15.78           C
ATOM   1471  O   CYS A 175      19.389   4.460  55.009  1.00 16.86           O
ATOM   1472  CB  CYS A 175      20.788   4.227  51.848  1.00 17.69           C
ATOM   1473  SG  CYS A 175      20.727   5.999  51.589  1.00 20.08           S
ATOM   1474  H   CYS A 175      18.079   4.515  53.278  1.00 19.45           H
ATOM   1475  HA  CYS A 175      19.725   2.649  52.601  1.00 18.35           H
ATOM   1476  HB2 CYS A 175      21.666   4.030  52.205  1.00 21.23           H
ATOM   1477  HB3 CYS A 175      20.696   3.813  50.975  1.00 21.23           H
ATOM   1478  N   ILE A 176      21.206   3.180  54.661  1.00 14.46           N
ATOM   1479  CA  ILE A 176      21.625   3.121  56.068  1.00 13.90           C
ATOM   1480  C   ILE A 176      22.766   4.110  56.287  1.00 14.18           C
ATOM   1481  O   ILE A 176      23.739   4.105  55.519  1.00 14.44           O
ATOM   1482  CB  ILE A 176      22.085   1.696  56.437  1.00 14.73           C
ATOM   1483  CG1 ILE A 176      20.997   0.639  56.129  1.00 13.90           C
ATOM   1484  CG2 ILE A 176      22.519   1.625  57.889  1.00 14.74           C
ATOM   1485  CD1 ILE A 176      19.707   0.892  56.806  1.00 13.90           C
ATOM   1486  H   ILE A 176      21.749   2.781  54.125  1.00 17.35           H
ATOM   1487  HA  ILE A 176      20.885   3.370  56.639  1.00 16.68           H
ATOM   1488  HB  ILE A 176      22.858   1.495  55.886  1.00 17.68           H
ATOM   1489 HG12 ILE A 176      20.841   0.622  55.174  1.00 16.68           H
ATOM   1490 HG13 ILE A 176      21.314  -0.232  56.417  1.00 16.68           H
ATOM   1491 HG21 ILE A 176      22.808   0.724  58.096  1.00 17.68           H
ATOM   1492 HG22 ILE A 176      23.259   2.237  58.037  1.00 17.68           H
ATOM   1493 HG23 ILE A 176      21.773   1.872  58.455  1.00 17.68           H
ATOM   1494 HD11 ILE A 176      19.098   0.180  56.558  1.00 16.68           H
ATOM   1495 HD12 ILE A 176      19.839   0.895  57.766  1.00 16.68           H
ATOM   1496 HD13 ILE A 176      19.352   1.741  56.510  1.00 16.68           H
ATOM   1497  N   GLY A 177      22.675   4.933  57.336  1.00 14.20           N
ATOM   1498  CA  GLY A 177      23.711   5.919  57.613  1.00 15.46           C
ATOM   1499  C   GLY A 177      23.208   7.075  58.462  1.00 15.10           C
ATOM   1500  O   GLY A 177      22.038   7.092  58.863  1.00 15.19           O
ATOM   1501  H   GLY A 177      22.024   4.923  57.906  1.00 17.04           H
ATOM   1502  HA2 GLY A 177      24.438   5.482  58.086  1.00 18.56           H
ATOM   1503  HA3 GLY A 177      24.044   6.270  56.774  1.00 18.56           H
ATOM   1504  N   TRP A 178      24.143   8.030  58.792  1.00 12.71           N
ATOM   1505  CA  TRP A 178      23.827   9.077  59.762  1.00 13.54           C
ATOM   1506  C   TRP A 178      24.061  10.471  59.156  1.00 15.18           C
ATOM   1507  O   TRP A 178      24.081  11.469  59.858  1.00 14.38           O
ATOM   1508  CB  TRP A 178      24.646   8.873  61.053  1.00 11.64           C
ATOM   1509  CG  TRP A 178      26.032   8.388  60.839  1.00 12.92           C
ATOM   1510  CD1 TRP A 178      26.501   7.154  61.258  1.00 13.25           C
ATOM   1511  CD2 TRP A 178      27.142   9.098  60.240  1.00 12.45           C
ATOM   1512  NE1 TRP A 178      27.882   7.057  60.985  1.00 15.11           N
ATOM   1513  CE2 TRP A 178      28.284   8.228  60.333  1.00 12.98           C
ATOM   1514  CE3 TRP A 178      27.300  10.351  59.626  1.00 16.77           C
ATOM   1515  CZ2 TRP A 178      29.547   8.588  59.827  1.00 14.70           C
ATOM   1516  CZ3 TRP A 178      28.534  10.691  59.096  1.00 13.87           C
ATOM   1517  CH2 TRP A 178      29.644   9.816  59.192  1.00 13.33           C
ATOM   1518  H   TRP A 178      25.133   7.906  58.548  1.00 15.25           H
ATOM   1519  HA  TRP A 178      22.718   9.030  60.010  1.00 16.24           H
ATOM   1520  HB2 TRP A 178      24.654   9.839  61.616  1.00 13.97           H
ATOM   1521  HB3 TRP A 178      24.090   8.153  61.688  1.00 13.97           H
ATOM   1522  HD1 TRP A 178      25.966   6.345  61.727  1.00 15.90           H
ATOM   1523  HE1 TRP A 178      28.412   6.212  61.058  1.00 18.13           H
ATOM   1524  HE3 TRP A 178      26.455  11.039  59.571  1.00 20.13           H
ATOM   1525  HZ2 TRP A 178      30.384   7.909  59.890  1.00 17.65           H
ATOM   1526  HZ3 TRP A 178      28.669  11.635  58.569  1.00 16.64           H
ATOM   1527  HH2 TRP A 178      30.580  10.123  58.726  1.00 16.00           H
ATOM   1528  N   SER A 179      24.238  10.511  57.790  1.00 14.90           N
ATOM   1529  CA  SER A 179      24.284  11.758  57.012  1.00 13.02           C
ATOM   1530  C   SER A 179      23.862  11.333  55.601  1.00 13.46           C
ATOM   1531  O   SER A 179      24.180  10.277  55.062  1.00 15.70           O
ATOM   1532  CB  SER A 179      25.705  12.366  56.977  1.00 13.05           C
ATOM   1533  OG  SER A 179      25.682  13.610  56.289  1.00 13.26           O
ATOM   1534  H   SER A 179      24.228   9.641  57.223  1.00 17.88           H
ATOM   1535  HA  SER A 179      23.585  12.537  57.467  1.00 15.63           H
ATOM   1536  HB2 SER A 179      26.075  12.523  58.010  1.00 15.66           H
ATOM   1537  HB3 SER A 179      26.408  11.737  56.411  1.00 15.66           H
ATOM   1538  HG  SER A 179      25.064  14.252  56.827  1.00 15.92           H
ATOM   1539  N   SER A 180      23.009  12.217  54.995  1.00 12.06           N
ATOM   1540  CA  SER A 180      22.344  11.899  53.720  1.00 13.99           C
ATOM   1541  C   SER A 180      22.033  13.099  52.812  1.00 13.30           C
ATOM   1542  O   SER A 180      22.045  14.275  53.217  1.00 14.69           O
ATOM   1543  CB  SER A 180      21.007  11.160  53.958  1.00 14.86           C
ATOM   1544  OG  SER A 180      19.939  12.064  54.244  1.00 15.09           O
ATOM   1545  H   SER A 180      22.796  12.990  55.310  1.00 14.48           H
ATOM   1546  HA  SER A 180      22.927  11.315  53.214  1.00 16.78           H
ATOM   1547  HB2 SER A 180      20.787  10.664  53.152  1.00 17.83           H
ATOM   1548  HB3 SER A 180      21.114  10.542  54.697  1.00 17.83           H
ATOM   1549  HG  SER A 180      19.501  12.215  53.542  1.00 18.11           H
ATOM   1550  N   THR A 181      21.695  12.752  51.560  1.00 12.91           N
ATOM   1551  CA  THR A 181      21.037  13.616  50.585  1.00 14.39           C
ATOM   1552  C   THR A 181      20.297  12.691  49.621  1.00 15.61           C
ATOM   1553  O   THR A 181      20.527  11.482  49.603  1.00 14.59           O
ATOM   1554  CB  THR A 181      22.016  14.546  49.830  1.00 15.96           C
ATOM   1555  OG1 THR A 181      21.278  15.460  48.985  1.00 17.09           O
ATOM   1556  CG2 THR A 181      22.991  13.785  48.967  1.00 14.88           C
ATOM   1557  H   THR A 181      21.835  11.963  51.247  1.00 15.49           H
ATOM   1558  HA  THR A 181      20.378  14.166  51.044  1.00 17.27           H
ATOM   1559  HB  THR A 181      22.525  15.051  50.489  1.00 19.15           H
ATOM   1560  HG1 THR A 181      20.733  15.909  49.450  1.00 20.51           H
ATOM   1561 HG21 THR A 181      23.588  14.412  48.541  1.00 17.85           H
ATOM   1562 HG22 THR A 181      23.506  13.171  49.511  1.00 17.85           H
ATOM   1563 HG23 THR A 181      22.522  13.289  48.286  1.00 17.85           H
ATOM   1564  N   SER A 182      19.397  13.275  48.830  1.00 13.36           N
ATOM   1565  CA  SER A 182      18.579  12.506  47.897  1.00 12.38           C
ATOM   1566  C   SER A 182      17.995  13.467  46.872  1.00 15.07           C
ATOM   1567  O   SER A 182      17.667  14.603  47.210  1.00 13.76           O
ATOM   1568  CB  SER A 182      17.469  11.739  48.649  1.00 14.91           C
ATOM   1569  OG  SER A 182      16.763  10.852  47.778  1.00 15.92           O
ATOM   1570  H   SER A 182      19.240  14.121  48.815  1.00 16.03           H
ATOM   1571  HA  SER A 182      19.130  11.854  47.433  1.00 14.85           H
ATOM   1572  HB2 SER A 182      17.863  11.237  49.374  1.00 17.89           H
ATOM   1573  HB3 SER A 182      16.836  12.377  49.011  1.00 17.89           H
ATOM   1574  HG  SER A 182      17.164  10.805  47.041  1.00 19.11           H
ATOM   1575  N   CYS A 183      17.870  13.006  45.622  1.00 14.04           N
ATOM   1576  CA  CYS A 183      17.190  13.800  44.603  1.00 12.47           C
ATOM   1577  C   CYS A 183      16.781  12.919  43.443  1.00 15.60           C
ATOM   1578  O   CYS A 183      17.367  11.862  43.205  1.00 14.36           O
ATOM   1579  CB  CYS A 183      18.057  14.964  44.096  1.00 14.66           C
ATOM   1580  SG  CYS A 183      19.766  14.614  43.721  1.00 17.83           S
ATOM   1581  H   CYS A 183      18.165  12.246  45.337  1.00 16.85           H
ATOM   1582  HA  CYS A 183      16.377  14.180  44.981  1.00 14.96           H
ATOM   1583  HB2 CYS A 183      17.652  15.304  43.282  1.00 17.59           H
ATOM   1584  HB3 CYS A 183      18.044  15.650  44.782  1.00 17.59           H
ATOM   1585  N   HIS A 184      15.747  13.365  42.748  1.00 14.06           N
ATOM   1586  CA  HIS A 184      15.217  12.693  41.575  1.00 14.19           C
ATOM   1587  C   HIS A 184      15.714  13.431  40.345  1.00 15.57           C
ATOM   1588  O   HIS A 184      15.672  14.665  40.312  1.00 15.37           O
ATOM   1589  CB  HIS A 184      13.690  12.700  41.610  1.00 14.09           C
ATOM   1590  CG  HIS A 184      13.060  11.606  40.817  1.00 13.57           C
ATOM   1591  ND1 HIS A 184      13.035  11.599  39.441  1.00 14.76           N
ATOM   1592  CD2 HIS A 184      12.401  10.493  41.215  1.00 14.33           C
ATOM   1593  CE1 HIS A 184      12.410  10.508  39.023  1.00 17.65           C
ATOM   1594  NE2 HIS A 184      12.018   9.819  40.079  1.00 14.46           N
ATOM   1595  H   HIS A 184      15.330  14.091  42.945  1.00 16.87           H
ATOM   1596  HA  HIS A 184      15.534  11.775  41.553  1.00 17.02           H
ATOM   1597  HB2 HIS A 184      13.382  13.540  41.237  1.00 16.91           H
ATOM   1598  HB3 HIS A 184      13.390  12.629  42.533  1.00 16.91           H
ATOM   1599  HD2 HIS A 184      12.246  10.219  42.093  1.00 17.20           H
ATOM   1600  HE1 HIS A 184      12.260  10.267  38.136  1.00 21.18           H
ATOM   1601  HE2 HIS A 184      11.574   9.080  40.062  1.00 17.36           H
ATOM   1602  N   ASP A 185      16.194  12.690  39.337  1.00 14.05           N
ATOM   1603  CA  ASP A 185      16.717  13.321  38.131  1.00 13.54           C
ATOM   1604  C   ASP A 185      15.696  13.397  37.003  1.00 13.44           C
ATOM   1605  O   ASP A 185      16.042  13.837  35.902  1.00 14.94           O
ATOM   1606  CB  ASP A 185      17.998  12.602  37.668  1.00 11.77           C
ATOM   1607  CG  ASP A 185      17.770  11.169  37.216  1.00 14.60           C
ATOM   1608  OD1 ASP A 185      16.620  10.755  36.944  1.00 15.56           O
ATOM   1609  OD2 ASP A 185      18.797  10.446  37.133  1.00 14.12           O1-
ATOM   1610  H   ASP A 185      16.229  11.826  39.337  1.00 16.86           H
ATOM   1611  HA  ASP A 185      16.961  14.238  38.341  1.00 16.25           H
ATOM   1612  HB2 ASP A 185      18.380  13.093  36.927  1.00 14.12           H
ATOM   1613  HB3 ASP A 185      18.631  12.584  38.402  1.00 14.12           H
ATOM   1614  N   GLY A 186      14.440  13.029  37.265  1.00 13.96           N
ATOM   1615  CA  GLY A 186      13.387  12.985  36.276  1.00 13.46           C
ATOM   1616  C   GLY A 186      13.116  11.578  35.800  1.00 17.27           C
ATOM   1617  O   GLY A 186      11.985  11.266  35.408  1.00 17.92           O
ATOM   1618  H   GLY A 186      14.172  12.792  38.040  1.00 16.75           H
ATOM   1619  HA2 GLY A 186      12.567  13.357  36.642  1.00 16.15           H
ATOM   1620  HA3 GLY A 186      13.641  13.513  35.500  1.00 16.15           H
ATOM   1621  N   LYS A 187      14.137  10.722  35.838  1.00 17.37           N
ATOM   1622  CA  LYS A 187      13.984   9.304  35.532  1.00 13.87           C
ATOM   1623  C   LYS A 187      13.848   8.457  36.786  1.00 17.07           C
ATOM   1624  O   LYS A 187      12.894   7.683  36.904  1.00 16.49           O
ATOM   1625  CB  LYS A 187      15.160   8.814  34.684  1.00 16.00           C
ATOM   1626  CG  LYS A 187      15.200   9.410  33.279  1.00 18.19           C
ATOM   1627  CD  LYS A 187      16.241   8.686  32.428  1.00 21.16           C
ATOM   1628  CE  LYS A 187      16.434   9.337  31.086  1.00 24.49           C
ATOM   1629  NZ  LYS A 187      17.384   8.547  30.255  1.00 28.87           N1+
ATOM   1630  H   LYS A 187      14.940  10.948  36.053  1.00 20.84           H
ATOM   1631  HA  LYS A 187      13.176   9.178  35.011  1.00 16.65           H
ATOM   1632  HB2 LYS A 187      15.990   9.046  35.132  1.00 19.20           H
ATOM   1633  HB3 LYS A 187      15.098   7.849  34.603  1.00 19.20           H
ATOM   1634  HG2 LYS A 187      14.333   9.299  32.857  1.00 21.82           H
ATOM   1635  HG3 LYS A 187      15.431  10.351  33.326  1.00 21.82           H
ATOM   1636  HD2 LYS A 187      17.093   8.694  32.888  1.00 25.40           H
ATOM   1637  HD3 LYS A 187      15.954   7.774  32.274  1.00 25.40           H
ATOM   1638  HE2 LYS A 187      15.584   9.376  30.621  1.00 29.39           H
ATOM   1639  HE3 LYS A 187      16.798  10.227  31.210  1.00 29.39           H
ATOM   1640  HZ1 LYS A 187      17.777   9.076  29.655  1.00 34.65           H
ATOM   1641  HZ2 LYS A 187      18.009   8.180  30.771  1.00 34.65           H
ATOM   1642  HZ3 LYS A 187      16.944   7.900  29.831  1.00 34.65           H
ATOM   1643  N   THR A 188      14.774   8.587  37.727  1.00 16.32           N
ATOM   1644  CA  THR A 188      14.665   7.878  38.986  1.00 15.23           C
ATOM   1645  C   THR A 188      15.453   8.664  40.026  1.00 13.62           C
ATOM   1646  O   THR A 188      15.985   9.746  39.747  1.00 14.50           O
ATOM   1647  CB  THR A 188      15.120   6.414  38.832  1.00 16.36           C
ATOM   1648  OG1 THR A 188      14.796   5.678  40.008  1.00 17.43           O
ATOM   1649  CG2 THR A 188      16.597   6.306  38.565  1.00 17.79           C
ATOM   1650  H   THR A 188      15.474   9.087  37.666  1.00 19.58           H
ATOM   1651  HA  THR A 188      13.737   7.875  39.263  1.00 18.28           H
ATOM   1652  HB  THR A 188      14.648   6.014  38.087  1.00 19.63           H
ATOM   1653  HG1 THR A 188      14.976   4.865  39.899  1.00 20.91           H
ATOM   1654 HG21 THR A 188      16.831   5.373  38.463  1.00 21.34           H
ATOM   1655 HG22 THR A 188      16.817   6.778  37.749  1.00 21.34           H
ATOM   1656 HG23 THR A 188      17.101   6.679  39.303  1.00 21.34           H
ATOM   1657  N   ARG A 189      15.462   8.145  41.237  1.00 13.59           N
ATOM   1658  CA  ARG A 189      16.016   8.842  42.389  1.00 14.60           C
ATOM   1659  C   ARG A 189      17.400   8.317  42.760  1.00 14.34           C
ATOM   1660  O   ARG A 189      17.670   7.105  42.729  1.00 14.47           O
ATOM   1661  CB  ARG A 189      15.054   8.725  43.584  1.00 15.33           C
ATOM   1662  CG  ARG A 189      15.558   9.312  44.884  1.00 14.26           C
ATOM   1663  CD  ARG A 189      14.394   9.548  45.877  1.00 15.80           C
ATOM   1664  NE  ARG A 189      13.532  10.646  45.433  1.00 14.67           N
ATOM   1665  CZ  ARG A 189      13.724  11.939  45.718  1.00 14.32           C
ATOM   1666  NH1 ARG A 189      12.871  12.858  45.246  1.00 13.70           N
ATOM   1667  NH2 ARG A 189      14.782  12.330  46.451  1.00 13.43           N1+
ATOM   1668  H   ARG A 189      15.142   7.369  41.427  1.00 16.31           H
ATOM   1669  HA  ARG A 189      16.099   9.781  42.169  1.00 17.52           H
ATOM   1670  HB2 ARG A 189      14.235   9.197  43.353  1.00 18.39           H
ATOM   1671  HB3 ARG A 189      14.850   7.789  43.744  1.00 18.39           H
ATOM   1672  HG2 ARG A 189      16.186   8.696  45.288  1.00 17.11           H
ATOM   1673  HG3 ARG A 189      15.982  10.165  44.707  1.00 17.11           H
ATOM   1674  HD2 ARG A 189      13.850   8.745  45.931  1.00 18.96           H
ATOM   1675  HD3 ARG A 189      14.747   9.762  46.750  1.00 18.96           H
ATOM   1676  HE  ARG A 189      12.861  10.443  44.933  1.00 17.60           H
ATOM   1677 HH11 ARG A 189      12.191  12.618  44.778  1.00 16.44           H
ATOM   1678 HH12 ARG A 189      12.986  13.689  45.429  1.00 16.44           H
ATOM   1679 HH21 ARG A 189      15.335  11.753  46.754  1.00 16.12           H
ATOM   1680 HH22 ARG A 189      14.893  13.162  46.626  1.00 16.12           H
ATOM   1681  N   MET A 190      18.281   9.264  43.090  1.00 12.66           N
ATOM   1682  CA  MET A 190      19.570   9.002  43.718  1.00 13.10           C
ATOM   1683  C   MET A 190      19.470   9.318  45.207  1.00 14.98           C
ATOM   1684  O   MET A 190      18.988  10.392  45.571  1.00 14.16           O
ATOM   1685  CB  MET A 190      20.665   9.867  43.078  1.00 11.70           C
ATOM   1686  CG  MET A 190      22.024   9.671  43.732  1.00 14.20           C
ATOM   1687  SD  MET A 190      23.351  10.682  43.038  1.00 15.18           S
ATOM   1688  CE  MET A 190      22.846  12.317  43.628  1.00 15.20           C
ATOM   1689  H   MET A 190      18.149  10.101  42.941  1.00 15.19           H
ATOM   1690  HA  MET A 190      19.800   8.072  43.586  1.00 15.72           H
ATOM   1691  HB2 MET A 190      20.743   9.653  42.135  1.00 14.03           H
ATOM   1692  HB3 MET A 190      20.424  10.801  43.179  1.00 14.03           H
ATOM   1693  HG2 MET A 190      21.954   9.886  44.675  1.00 17.04           H
ATOM   1694  HG3 MET A 190      22.273   8.736  43.637  1.00 17.04           H
ATOM   1695  HE1 MET A 190      23.496  12.967  43.327  1.00 18.24           H
ATOM   1696  HE2 MET A 190      21.972  12.524  43.268  1.00 18.24           H
ATOM   1697  HE3 MET A 190      22.811  12.307  44.592  1.00 18.24           H
ATOM   1698  N   SER A 191      19.929   8.391  46.065  1.00 15.18           N
ATOM   1699  CA  SER A 191      20.007   8.632  47.511  1.00 13.94           C
ATOM   1700  C   SER A 191      21.406   8.290  47.976  1.00 13.17           C
ATOM   1701  O   SER A 191      22.031   7.351  47.469  1.00 16.11           O
ATOM   1702  CB  SER A 191      18.982   7.825  48.318  1.00 16.73           C
ATOM   1703  OG  SER A 191      17.662   8.226  48.027  1.00 16.14           O
ATOM   1704  H   SER A 191      20.215   7.612  45.825  1.00 18.22           H
ATOM   1705  HA  SER A 191      19.850   9.572  47.692  1.00 16.73           H
ATOM   1706  HB2 SER A 191      19.089   6.874  48.132  1.00 20.07           H
ATOM   1707  HB3 SER A 191      19.133   7.991  49.261  1.00 20.07           H
ATOM   1708  HG  SER A 191      17.620   9.065  48.015  1.00 19.36           H
ATOM   1709  N   ILE A 192      21.931   9.104  48.888  1.00 13.57           N
ATOM   1710  CA  ILE A 192      23.292   8.940  49.393  1.00 12.68           C
ATOM   1711  C   ILE A 192      23.236   8.922  50.908  1.00 13.26           C
ATOM   1712  O   ILE A 192      22.666   9.833  51.520  1.00 14.44           O
ATOM   1713  CB  ILE A 192      24.228  10.065  48.922  1.00 13.30           C
ATOM   1714  CG1 ILE A 192      24.287  10.069  47.388  1.00 16.54           C
ATOM   1715  CG2 ILE A 192      25.634   9.854  49.503  1.00 17.29           C
ATOM   1716  CD1 ILE A 192      25.140  11.164  46.773  1.00 16.60           C
ATOM   1717  H   ILE A 192      21.508   9.775  49.232  1.00 16.28           H
ATOM   1718  HA  ILE A 192      23.661   8.091  49.090  1.00 15.22           H
ATOM   1719  HB  ILE A 192      23.874  10.908  49.235  1.00 15.96           H
ATOM   1720 HG12 ILE A 192      24.642   9.215  47.092  1.00 19.85           H
ATOM   1721 HG13 ILE A 192      23.383  10.178  47.051  1.00 19.85           H
ATOM   1722 HG21 ILE A 192      26.213  10.570  49.203  1.00 20.74           H
ATOM   1723 HG22 ILE A 192      25.588   9.855  50.470  1.00 20.74           H
ATOM   1724 HG23 ILE A 192      25.978   9.000  49.192  1.00 20.74           H
ATOM   1725 HD11 ILE A 192      25.106  11.080  45.808  1.00 19.92           H
ATOM   1726 HD12 ILE A 192      24.781  12.025  47.043  1.00 19.92           H
ATOM   1727 HD13 ILE A 192      26.056  11.076  47.077  1.00 19.92           H
ATOM   1728  N   CYS A 193      23.838   7.889  51.499  1.00 14.29           N
ATOM   1729  CA  CYS A 193      23.953   7.727  52.935  1.00 14.51           C
ATOM   1730  C   CYS A 193      25.408   7.459  53.290  1.00 15.71           C
ATOM   1731  O   CYS A 193      26.095   6.689  52.613  1.00 13.26           O
ATOM   1732  CB  CYS A 193      23.122   6.568  53.462  1.00 16.90           C
ATOM   1733  SG  CYS A 193      21.326   6.781  53.410  1.00 23.56           S
ATOM   1734  H   CYS A 193      24.220   7.257  51.062  1.00 17.15           H
ATOM   1735  HA  CYS A 193      23.675   8.547  53.370  1.00 17.42           H
ATOM   1736  HB2 CYS A 193      23.324   5.786  52.922  1.00 20.28           H
ATOM   1737  HB3 CYS A 193      23.381   6.396  54.383  1.00 20.28           H
ATOM   1738  N   ILE A 194      25.866   8.108  54.356  1.00 13.96           N
ATOM   1739  CA  ILE A 194      27.211   7.925  54.878  1.00 12.89           C
ATOM   1740  C   ILE A 194      27.116   7.218  56.220  1.00  9.94           C
ATOM   1741  O   ILE A 194      26.276   7.566  57.050  1.00 14.50           O
ATOM   1742  CB  ILE A 194      27.926   9.276  55.026  1.00 12.38           C
ATOM   1743  CG1 ILE A 194      28.050   9.962  53.668  1.00 15.03           C
ATOM   1744  CG2 ILE A 194      29.292   9.057  55.658  1.00 15.15           C
ATOM   1745  CD1 ILE A 194      28.401  11.419  53.762  1.00 15.17           C
ATOM   1746  H   ILE A 194      25.405   8.686  54.795  1.00 16.76           H
ATOM   1747  HA  ILE A 194      27.729   7.374  54.276  1.00 15.47           H
ATOM   1748  HB  ILE A 194      27.400   9.840  55.611  1.00 14.86           H
ATOM   1749 HG12 ILE A 194      28.735   9.519  53.143  1.00 18.04           H
ATOM   1750 HG13 ILE A 194      27.195   9.899  53.215  1.00 18.04           H
ATOM   1751 HG21 ILE A 194      29.722   9.919  55.754  1.00 18.18           H
ATOM   1752 HG22 ILE A 194      29.192   8.639  56.526  1.00 18.18           H
ATOM   1753 HG23 ILE A 194      29.813   8.490  55.068  1.00 18.18           H
ATOM   1754 HD11 ILE A 194      28.456  11.787  52.867  1.00 18.20           H
ATOM   1755 HD12 ILE A 194      27.713  11.875  54.267  1.00 18.20           H
ATOM   1756 HD13 ILE A 194      29.257  11.511  54.205  1.00 18.20           H
ATOM   1757  N   SER A 195      27.976   6.226  56.427  1.00 13.31           N
ATOM   1758  CA  SER A 195      28.041   5.515  57.696  1.00 14.84           C
ATOM   1759  C   SER A 195      29.499   5.258  58.051  1.00 13.88           C
ATOM   1760  O   SER A 195      30.403   5.463  57.242  1.00 15.60           O
ATOM   1761  CB  SER A 195      27.277   4.185  57.648  1.00 15.41           C
ATOM   1762  OG  SER A 195      28.034   3.161  57.005  1.00 15.58           O
ATOM   1763  H   SER A 195      28.547   5.948  55.843  1.00 15.98           H
ATOM   1764  HA  SER A 195      27.649   6.070  58.388  1.00 17.81           H
ATOM   1765  HB2 SER A 195      27.094   3.921  58.562  1.00 18.50           H
ATOM   1766  HB3 SER A 195      26.444   4.305  57.171  1.00 18.50           H
ATOM   1767  HG  SER A 195      28.227   3.386  56.219  1.00 18.70           H
ATOM   1768  N   GLY A 196      29.705   4.780  59.275  1.00 14.84           N
ATOM   1769  CA  GLY A 196      31.010   4.384  59.743  1.00 17.03           C
ATOM   1770  C   GLY A 196      31.434   5.151  60.984  1.00 13.93           C
ATOM   1771  O   GLY A 196      30.743   6.063  61.478  1.00 15.24           O
ATOM   1772  H   GLY A 196      29.084   4.666  59.858  1.00 17.81           H
ATOM   1773  HA2 GLY A 196      31.007   3.434  59.945  1.00 20.43           H
ATOM   1774  HA3 GLY A 196      31.659   4.544  59.041  1.00 20.43           H
ATOM   1775  N   PRO A 197      32.580   4.764  61.527  1.00 13.73           N
ATOM   1776  CA  PRO A 197      33.169   5.508  62.644  1.00 13.99           C
ATOM   1777  C   PRO A 197      33.764   6.818  62.138  1.00 14.88           C
ATOM   1778  O   PRO A 197      33.974   7.025  60.943  1.00 15.32           O
ATOM   1779  CB  PRO A 197      34.246   4.554  63.162  1.00 16.26           C
ATOM   1780  CG  PRO A 197      34.734   3.880  61.906  1.00 17.89           C
ATOM   1781  CD  PRO A 197      33.497   3.756  60.993  1.00 14.57           C
ATOM   1782  HA  PRO A 197      32.515   5.666  63.340  1.00 16.79           H
ATOM   1783  HB2 PRO A 197      34.960   5.049  63.588  1.00 19.52           H
ATOM   1784  HB3 PRO A 197      33.859   3.908  63.776  1.00 19.52           H
ATOM   1785  HG2 PRO A 197      35.415   4.423  61.484  1.00 21.46           H
ATOM   1786  HG3 PRO A 197      35.080   3.002  62.127  1.00 21.46           H
ATOM   1787  HD2 PRO A 197      33.723   3.978  60.075  1.00 17.48           H
ATOM   1788  HD3 PRO A 197      33.092   2.877  61.062  1.00 17.48           H
ATOM   1789  N   ASN A 198      34.061   7.709  63.078  1.00 16.58           N
ATOM   1790  CA  ASN A 198      34.518   9.046  62.704  1.00 18.50           C
ATOM   1791  C   ASN A 198      35.716   9.015  61.762  1.00 18.55           C
ATOM   1792  O   ASN A 198      35.831   9.870  60.872  1.00 16.10           O
ATOM   1793  CB  ASN A 198      34.889   9.842  63.954  1.00 24.08           C
ATOM   1794  CG  ASN A 198      33.689  10.214  64.798  1.00 25.78           C
ATOM   1795  OD1 ASN A 198      32.546   9.897  64.472  1.00 19.10           O
ATOM   1796  ND2 ASN A 198      33.954  10.886  65.916  1.00 24.78           N
ATOM   1797  H   ASN A 198      33.995   7.577  63.925  1.00 19.90           H
ATOM   1798  HA  ASN A 198      33.793   9.512  62.259  1.00 22.21           H
ATOM   1799  HB2 ASN A 198      35.489   9.313  64.505  1.00 28.90           H
ATOM   1800  HB3 ASN A 198      35.331  10.661  63.679  1.00 28.90           H
ATOM   1801 HD21 ASN A 198      33.313  11.130  66.433  1.00 29.74           H
ATOM   1802 HD22 ASN A 198      34.767  11.082  66.115  1.00 29.74           H
ATOM   1803  N   ASN A 199      36.645   8.076  61.970  1.00 17.49           N
ATOM   1804  CA  ASN A 199      37.880   8.057  61.198  1.00 16.51           C
ATOM   1805  C   ASN A 199      37.835   7.105  60.013  1.00 16.05           C
ATOM   1806  O   ASN A 199      38.876   6.862  59.401  1.00 16.74           O
ATOM   1807  CB  ASN A 199      39.072   7.704  62.087  1.00 18.47           C
ATOM   1808  CG  ASN A 199      38.987   6.307  62.668  1.00 25.93           C
ATOM   1809  OD1 ASN A 199      38.099   5.523  62.330  1.00 21.32           O
ATOM   1810  ND2 ASN A 199      39.929   5.986  63.543  1.00 24.43           N
ATOM   1811  H   ASN A 199      36.580   7.445  62.552  1.00 20.99           H
ATOM   1812  HA  ASN A 199      38.038   8.947  60.846  1.00 19.81           H
ATOM   1813  HB2 ASN A 199      39.881   7.745  61.554  1.00 22.17           H
ATOM   1814  HB3 ASN A 199      39.130   8.335  62.819  1.00 22.17           H
ATOM   1815 HD21 ASN A 199      39.913   5.220  63.931  1.00 29.32           H
ATOM   1816 HD22 ASN A 199      40.558   6.543  63.719  1.00 29.32           H
ATOM   1817  N   ASN A 200      36.665   6.556  59.665  1.00 17.11           N
ATOM   1818  CA  ASN A 200      36.653   5.556  58.603  1.00 16.05           C
ATOM   1819  C   ASN A 200      35.262   5.460  57.958  1.00 15.95           C
ATOM   1820  O   ASN A 200      34.787   4.362  57.665  1.00 15.56           O
ATOM   1821  CB  ASN A 200      37.107   4.228  59.196  1.00 17.24           C
ATOM   1822  CG  ASN A 200      38.248   3.590  58.434  1.00 15.36           C
ATOM   1823  OD1 ASN A 200      38.618   4.025  57.343  1.00 16.63           O
ATOM   1824  ND2 ASN A 200      38.802   2.533  59.021  1.00 17.31           N
ATOM   1825  H   ASN A 200      35.901   6.730  60.011  1.00 20.54           H
ATOM   1826  HA  ASN A 200      37.286   5.810  57.917  1.00 19.26           H
ATOM   1827  HB2 ASN A 200      36.371   3.596  59.190  1.00 20.69           H
ATOM   1828  HB3 ASN A 200      37.411   4.378  60.107  1.00 20.69           H
ATOM   1829 HD21 ASN A 200      38.480   2.270  59.775  1.00 20.78           H
ATOM   1830  N   ALA A 201      34.619   6.608  57.714  1.00 15.21           N
ATOM   1831  CA  ALA A 201      33.272   6.630  57.154  1.00 14.59           C
ATOM   1832  C   ALA A 201      33.311   6.477  55.637  1.00 14.61           C
ATOM   1833  O   ALA A 201      34.332   6.680  54.980  1.00 16.48           O
ATOM   1834  CB  ALA A 201      32.552   7.915  57.532  1.00 13.91           C
ATOM   1835  H   ALA A 201      34.952   7.391  57.860  1.00 18.25           H
ATOM   1836  HA  ALA A 201      32.770   5.887  57.521  1.00 17.51           H
ATOM   1837  HB1 ALA A 201      31.671   7.915  57.137  1.00 16.69           H
ATOM   1838  HB2 ALA A 201      32.484   7.960  58.499  1.00 16.69           H
ATOM   1839  HB3 ALA A 201      33.060   8.670  57.192  1.00 16.69           H
ATOM   1840  N   SER A 202      32.180   6.051  55.090  1.00 13.31           N
ATOM   1841  CA  SER A 202      32.062   5.891  53.648  1.00 13.45           C
ATOM   1842  C   SER A 202      30.647   6.226  53.211  1.00 12.94           C
ATOM   1843  O   SER A 202      29.676   5.996  53.939  1.00 14.95           O
ATOM   1844  CB  SER A 202      32.433   4.461  53.233  1.00 14.92           C
ATOM   1845  OG  SER A 202      31.597   3.516  53.887  1.00 17.21           O
ATOM   1846  H   SER A 202      31.478   5.845  55.540  1.00 15.98           H
ATOM   1847  HA  SER A 202      32.659   6.506  53.196  1.00 16.14           H
ATOM   1848  HB2 SER A 202      32.345   4.372  52.274  1.00 17.91           H
ATOM   1849  HB3 SER A 202      33.351   4.290  53.498  1.00 17.91           H
ATOM   1850  HG  SER A 202      30.873   3.446  53.472  1.00 20.65           H
ATOM   1851  N   ALA A 203      30.563   6.777  52.005  1.00 14.34           N
ATOM   1852  CA  ALA A 203      29.317   7.070  51.316  1.00 11.18           C
ATOM   1853  C   ALA A 203      28.952   5.930  50.367  1.00 14.64           C
ATOM   1854  O   ALA A 203      29.805   5.403  49.649  1.00 16.58           O
ATOM   1855  CB  ALA A 203      29.445   8.356  50.502  1.00 16.13           C
ATOM   1856  H   ALA A 203      31.253   6.980  51.541  1.00 17.20           H
ATOM   1857  HA  ALA A 203      28.611   7.188  51.971  1.00 13.42           H
ATOM   1858  HB1 ALA A 203      28.598   8.551  50.075  1.00 19.36           H
ATOM   1859  HB2 ALA A 203      29.696   9.084  51.097  1.00 19.36           H
ATOM   1860  HB3 ALA A 203      30.132   8.229  49.827  1.00 19.36           H
ATOM   1861  N   VAL A 204      27.676   5.567  50.359  1.00 14.01           N
ATOM   1862  CA  VAL A 204      27.125   4.666  49.357  1.00 13.59           C
ATOM   1863  C   VAL A 204      26.095   5.448  48.571  1.00 13.32           C
ATOM   1864  O   VAL A 204      25.184   6.048  49.150  1.00 13.45           O
ATOM   1865  CB  VAL A 204      26.508   3.397  49.967  1.00 15.09           C
ATOM   1866  CG1 VAL A 204      26.035   2.461  48.829  1.00 14.32           C
ATOM   1867  CG2 VAL A 204      27.541   2.687  50.851  1.00 16.26           C
ATOM   1868  H   VAL A 204      27.097   5.850  50.931  1.00 16.81           H
ATOM   1869  HA  VAL A 204      27.832   4.394  48.744  1.00 16.31           H
ATOM   1870  HB  VAL A 204      25.745   3.637  50.513  1.00 18.11           H
ATOM   1871 HG11 VAL A 204      25.648   1.660  49.216  1.00 17.18           H
ATOM   1872 HG12 VAL A 204      25.370   2.913  48.284  1.00 17.18           H
ATOM   1873 HG13 VAL A 204      26.802   2.226  48.285  1.00 17.18           H
ATOM   1874 HG21 VAL A 204      27.135   1.892  51.226  1.00 19.52           H
ATOM   1875 HG22 VAL A 204      28.301   2.439  50.303  1.00 19.52           H
ATOM   1876 HG23 VAL A 204      27.826   3.281  51.563  1.00 19.52           H
ATOM   1877  N   ILE A 205      26.266   5.462  47.254  1.00 13.95           N
ATOM   1878  CA  ILE A 205      25.378   6.167  46.349  1.00 13.48           C
ATOM   1879  C   ILE A 205      24.439   5.145  45.721  1.00 14.90           C
ATOM   1880  O   ILE A 205      24.883   4.244  44.995  1.00 15.32           O
ATOM   1881  CB  ILE A 205      26.152   6.944  45.272  1.00 13.46           C
ATOM   1882  CG1 ILE A 205      27.054   8.017  45.929  1.00 18.68           C
ATOM   1883  CG2 ILE A 205      25.171   7.659  44.352  1.00 16.44           C
ATOM   1884  CD1 ILE A 205      28.461   7.554  46.228  1.00 23.26           C
ATOM   1885  H   ILE A 205      26.905   5.052  46.853  1.00 16.73           H
ATOM   1886  HA  ILE A 205      24.850   6.803  46.857  1.00 16.17           H
ATOM   1887  HB  ILE A 205      26.687   6.324  44.755  1.00 16.15           H
ATOM   1888 HG12 ILE A 205      27.117   8.779  45.332  1.00 22.42           H
ATOM   1889 HG13 ILE A 205      26.664   8.296  46.770  1.00 22.42           H
ATOM   1890 HG21 ILE A 205      25.660   8.159  43.681  1.00 19.72           H
ATOM   1891 HG22 ILE A 205      24.583   7.016  43.926  1.00 19.72           H
ATOM   1892 HG23 ILE A 205      24.648   8.271  44.894  1.00 19.72           H
ATOM   1893 HD11 ILE A 205      28.954   8.287  46.632  1.00 27.91           H
ATOM   1894 HD12 ILE A 205      28.429   6.805  46.843  1.00 27.91           H
ATOM   1895 HD13 ILE A 205      28.883   7.283  45.397  1.00 27.91           H
ATOM   1896  N   TRP A 206      23.141   5.304  46.008  1.00 15.23           N
ATOM   1897  CA  TRP A 206      22.060   4.473  45.490  1.00 16.52           C
ATOM   1898  C   TRP A 206      21.383   5.171  44.312  1.00 16.09           C
ATOM   1899  O   TRP A 206      21.217   6.388  44.307  1.00 14.46           O
ATOM   1900  CB  TRP A 206      21.012   4.196  46.581  1.00 14.77           C
ATOM   1901  CG  TRP A 206      21.507   3.340  47.723  1.00 15.74           C
ATOM   1902  CD1 TRP A 206      22.476   3.659  48.614  1.00 15.08           C
ATOM   1903  CD2 TRP A 206      21.032   2.042  48.091  1.00 15.73           C
ATOM   1904  NE1 TRP A 206      22.663   2.628  49.505  1.00 16.86           N
ATOM   1905  CE2 TRP A 206      21.782   1.626  49.207  1.00 16.76           C
ATOM   1906  CE3 TRP A 206      20.037   1.190  47.584  1.00 17.55           C
ATOM   1907  CZ2 TRP A 206      21.575   0.414  49.831  1.00 18.69           C
ATOM   1908  CZ3 TRP A 206      19.837  -0.034  48.203  1.00 17.12           C
ATOM   1909  CH2 TRP A 206      20.613  -0.415  49.316  1.00 18.20           C
ATOM   1910  H   TRP A 206      22.851   5.923  46.524  1.00 18.28           H
ATOM   1911  HA  TRP A 206      22.429   3.628  45.183  1.00 19.83           H
ATOM   1912  HB2 TRP A 206      20.714   5.043  46.950  1.00 17.73           H
ATOM   1913  HB3 TRP A 206      20.261   3.735  46.183  1.00 17.73           H
ATOM   1914  HD1 TRP A 206      22.964   4.448  48.607  1.00 18.10           H
ATOM   1915  HE1 TRP A 206      23.227   2.618  50.148  1.00 20.24           H
ATOM   1916  HE3 TRP A 206      19.532   1.438  46.846  1.00 21.06           H
ATOM   1917  HZ2 TRP A 206      22.087   0.163  50.565  1.00 22.43           H
ATOM   1918  HZ3 TRP A 206      19.190  -0.615  47.876  1.00 20.54           H
ATOM   1919  HH2 TRP A 206      20.461  -1.244  49.720  1.00 21.84           H
ATOM   1920  N   TYR A 207      21.015   4.392  43.304  1.00 15.39           N
ATOM   1921  CA  TYR A 207      20.320   4.936  42.147  1.00 14.53           C
ATOM   1922  C   TYR A 207      19.300   3.896  41.725  1.00 14.50           C
ATOM   1923  O   TYR A 207      19.640   2.720  41.613  1.00 13.18           O
ATOM   1924  CB  TYR A 207      21.304   5.266  41.013  1.00 16.22           C
ATOM   1925  CG  TYR A 207      20.666   5.992  39.855  1.00 11.86           C
ATOM   1926  CD1 TYR A 207      20.410   5.335  38.677  1.00 14.96           C
ATOM   1927  CD2 TYR A 207      20.334   7.333  39.941  1.00 13.51           C
ATOM   1928  CE1 TYR A 207      19.826   5.980  37.624  1.00 14.96           C
ATOM   1929  CE2 TYR A 207      19.731   7.985  38.886  1.00 16.12           C
ATOM   1930  CZ  TYR A 207      19.491   7.300  37.724  1.00 19.10           C
ATOM   1931  OH  TYR A 207      18.904   7.915  36.645  1.00 17.37           O
ATOM   1932  H   TYR A 207      21.151   3.542  43.270  1.00 18.47           H
ATOM   1933  HA  TYR A 207      19.849   5.752  42.390  1.00 17.44           H
ATOM   1934  HB2 TYR A 207      22.006   5.839  41.363  1.00 19.47           H
ATOM   1935  HB3 TYR A 207      21.692   4.446  40.673  1.00 19.47           H
ATOM   1936  HD1 TYR A 207      20.629   4.435  38.599  1.00 17.96           H
ATOM   1937  HD2 TYR A 207      20.492   7.796  40.727  1.00 16.21           H
ATOM   1938  HE1 TYR A 207      19.655   5.524  36.836  1.00 17.95           H
ATOM   1939  HE2 TYR A 207      19.507   8.884  38.952  1.00 19.35           H
ATOM   1940  HH  TYR A 207      18.707   8.704  36.835  1.00 20.85           H
ATOM   1941  N   ASN A 208      18.049   4.308  41.555  1.00 14.16           N
ATOM   1942  CA  ASN A 208      16.985   3.356  41.227  1.00 15.50           C
ATOM   1943  C   ASN A 208      16.877   2.270  42.305  1.00 17.60           C
ATOM   1944  O   ASN A 208      16.626   1.098  42.015  1.00 16.63           O
ATOM   1945  CB  ASN A 208      17.217   2.737  39.847  1.00 17.79           C
ATOM   1946  CG  ASN A 208      15.937   2.141  39.242  1.00 26.12           C
ATOM   1947  OD1 ASN A 208      14.829   2.549  39.569  1.00 27.79           O
ATOM   1948  ND2 ASN A 208      16.101   1.168  38.377  1.00 23.85           N
ATOM   1949  H   ASN A 208      17.789   5.125  41.617  1.00 16.99           H
ATOM   1950  HA  ASN A 208      16.140   3.830  41.199  1.00 18.60           H
ATOM   1951  HB2 ASN A 208      17.536   3.426  39.245  1.00 21.35           H
ATOM   1952  HB3 ASN A 208      17.877   2.033  39.920  1.00 21.35           H
ATOM   1953 HD21 ASN A 208      15.416   0.818  38.000  1.00 28.62           H
ATOM   1954 HD22 ASN A 208      16.892   0.887  38.190  1.00 28.62           H
ATOM   1955  N   ARG A 209      17.050   2.689  43.562  1.00 14.53           N
ATOM   1956  CA  ARG A 209      16.932   1.857  44.764  1.00 18.77           C
ATOM   1957  C   ARG A 209      17.938   0.713  44.814  1.00 16.82           C
ATOM   1958  O   ARG A 209      17.729  -0.285  45.524  1.00 17.50           O
ATOM   1959  CB  ARG A 209      15.512   1.338  44.930  1.00 20.69           C
ATOM   1960  CG  ARG A 209      14.540   2.492  44.883  1.00 27.16           C
ATOM   1961  CD  ARG A 209      13.158   2.126  45.339  1.00 35.76           C
ATOM   1962  NE  ARG A 209      12.628   3.324  45.949  1.00 48.36           N
ATOM   1963  CZ  ARG A 209      12.909   3.704  47.192  1.00 40.36           C
ATOM   1964  NH1 ARG A 209      12.425   4.858  47.620  1.00 44.76           N
ATOM   1965  NH2 ARG A 209      13.650   2.936  47.998  1.00 38.95           N1+
ATOM   1966  H   ARG A 209      17.238   3.504  43.748  1.00 17.44           H
ATOM   1967  HA  ARG A 209      17.117   2.428  45.527  1.00 22.53           H
ATOM   1968  HB2 ARG A 209      15.305   0.719  44.213  1.00 24.83           H
ATOM   1969  HB3 ARG A 209      15.437   0.906  45.799  1.00 24.83           H
ATOM   1970  HG2 ARG A 209      14.867   3.192  45.472  1.00 32.60           H
ATOM   1971  HG3 ARG A 209      14.481   2.828  43.977  1.00 32.60           H
ATOM   1972  HD2 ARG A 209      12.609   1.878  44.576  1.00 42.91           H
ATOM   1973  HD3 ARG A 209      13.189   1.424  46.006  1.00 42.91           H
ATOM   1974  HE  ARG A 209      12.046   3.787  45.501  1.00 58.03           H
ATOM   1975 HH11 ARG A 209      11.925   5.342  47.103  1.00 53.71           H
ATOM   1976 HH12 ARG A 209      12.560   5.106  48.428  1.00 53.71           H
ATOM   1977 HH21 ARG A 209      13.980   2.199  47.709  1.00 46.74           H
ATOM   1978 HH22 ARG A 209      13.812   3.193  48.799  1.00 46.74           H
ATOM   1979  N   ARG A 210      19.063   0.881  44.137  1.00 12.90           N
ATOM   1980  CA  ARG A 210      20.176  -0.062  44.173  1.00 11.97           C
ATOM   1981  C   ARG A 210      21.487   0.657  44.438  1.00 13.80           C
ATOM   1982  O   ARG A 210      21.704   1.763  43.935  1.00 14.07           O
ATOM   1983  CB  ARG A 210      20.326  -0.818  42.854  1.00 14.55           C
ATOM   1984  CG  ARG A 210      19.108  -1.556  42.403  1.00 15.16           C
ATOM   1985  CD  ARG A 210      19.368  -2.293  41.077  1.00 17.95           C
ATOM   1986  NE  ARG A 210      18.288  -3.245  40.800  1.00 16.79           N
ATOM   1987  CZ  ARG A 210      17.266  -3.001  39.996  1.00 25.71           C
ATOM   1988  NH1 ARG A 210      16.337  -3.925  39.819  1.00 21.08           N
ATOM   1989  NH2 ARG A 210      17.179  -1.829  39.364  1.00 30.27           N1+
ATOM   1990  H   ARG A 210      19.214   1.559  43.625  1.00 15.48           H
ATOM   1991  HA  ARG A 210      20.014  -0.704  44.879  1.00 14.36           H
ATOM   1992  HB2 ARG A 210      20.556  -0.175  42.165  1.00 17.47           H
ATOM   1993  HB3 ARG A 210      21.043  -1.455  42.954  1.00 17.47           H
ATOM   1994  HG2 ARG A 210      18.861  -2.213  43.072  1.00 18.20           H
ATOM   1995  HG3 ARG A 210      18.387  -0.924  42.265  1.00 18.20           H
ATOM   1996  HD2 ARG A 210      19.428  -1.653  40.354  1.00 21.54           H
ATOM   1997  HD3 ARG A 210      20.190  -2.802  41.141  1.00 21.54           H
ATOM   1998  HE  ARG A 210      18.332  -4.023  41.155  1.00 20.15           H
ATOM   1999 HH11 ARG A 210      16.395  -4.679  40.225  1.00 25.30           H
ATOM   2000 HH12 ARG A 210      15.673  -3.768  39.294  1.00 25.30           H
ATOM   2001 HH21 ARG A 210      17.776  -1.222  39.480  1.00 36.32           H
ATOM   2002 HH22 ARG A 210      16.514  -1.671  38.842  1.00 36.32           H
ATOM   2003  N   PRO A 211      22.405   0.024  45.168  1.00 14.02           N
ATOM   2004  CA  PRO A 211      23.728   0.635  45.378  1.00 12.82           C
ATOM   2005  C   PRO A 211      24.542   0.576  44.096  1.00 13.42           C
ATOM   2006  O   PRO A 211      24.609  -0.467  43.439  1.00 14.07           O
ATOM   2007  CB  PRO A 211      24.350  -0.232  46.487  1.00 15.84           C
ATOM   2008  CG  PRO A 211      23.706  -1.583  46.315  1.00 18.41           C
ATOM   2009  CD  PRO A 211      22.287  -1.289  45.830  1.00 14.16           C
ATOM   2010  HA  PRO A 211      23.642   1.553  45.680  1.00 15.38           H
ATOM   2011  HB2 PRO A 211      25.308  -0.292  46.355  1.00 19.00           H
ATOM   2012  HB3 PRO A 211      24.137   0.126  47.360  1.00 19.00           H
ATOM   2013  HG2 PRO A 211      24.194  -2.103  45.658  1.00 22.09           H
ATOM   2014  HG3 PRO A 211      23.682  -2.043  47.169  1.00 22.09           H
ATOM   2015  HD2 PRO A 211      22.018  -1.967  45.191  1.00 16.99           H
ATOM   2016  HD3 PRO A 211      21.665  -1.234  46.571  1.00 16.99           H
ATOM   2017  N   VAL A 212      25.181   1.694  43.747  1.00 13.44           N
ATOM   2018  CA  VAL A 212      25.930   1.808  42.503  1.00 12.56           C
ATOM   2019  C   VAL A 212      27.390   2.171  42.748  1.00 17.45           C
ATOM   2020  O   VAL A 212      28.297   1.558  42.173  1.00 18.20           O
ATOM   2021  CB  VAL A 212      25.267   2.808  41.545  1.00 17.31           C
ATOM   2022  CG1 VAL A 212      26.135   3.026  40.317  1.00 21.31           C
ATOM   2023  CG2 VAL A 212      23.912   2.257  41.131  1.00 18.12           C
ATOM   2024  H   VAL A 212      25.188   2.412  44.226  1.00 16.13           H
ATOM   2025  HA  VAL A 212      25.927   0.943  42.067  1.00 15.08           H
ATOM   2026  HB  VAL A 212      25.137   3.657  41.994  1.00 20.78           H
ATOM   2027 HG11 VAL A 212      25.675   3.633  39.717  1.00 25.57           H
ATOM   2028 HG12 VAL A 212      26.989   3.410  40.571  1.00 25.57           H
ATOM   2029 HG13 VAL A 212      26.267   2.171  39.880  1.00 25.57           H
ATOM   2030 HG21 VAL A 212      23.494   2.880  40.515  1.00 21.75           H
ATOM   2031 HG22 VAL A 212      24.034   1.397  40.702  1.00 21.75           H
ATOM   2032 HG23 VAL A 212      23.362   2.156  41.924  1.00 21.75           H
ATOM   2033  N   THR A 213      27.640   3.179  43.583  1.00 15.20           N
ATOM   2034  CA  THR A 213      28.979   3.705  43.807  1.00 16.34           C
ATOM   2035  C   THR A 213      29.226   3.866  45.301  1.00 14.89           C
ATOM   2036  O   THR A 213      28.298   4.119  46.072  1.00 14.10           O
ATOM   2037  CB  THR A 213      29.159   5.051  43.072  1.00 17.85           C
ATOM   2038  OG1 THR A 213      28.904   4.856  41.678  1.00 18.47           O
ATOM   2039  CG2 THR A 213      30.551   5.644  43.241  1.00 18.98           C
ATOM   2040  H   THR A 213      27.035   3.593  44.039  1.00 18.23           H
ATOM   2041  HA  THR A 213      29.637   3.084  43.455  1.00 19.61           H
ATOM   2042  HB  THR A 213      28.527   5.690  43.434  1.00 21.42           H
ATOM   2043  HG1 THR A 213      28.226   5.289  41.455  1.00 22.16           H
ATOM   2044 HG21 THR A 213      30.598   6.494  42.780  1.00 22.78           H
ATOM   2045 HG22 THR A 213      30.751   5.791  44.179  1.00 22.78           H
ATOM   2046 HG23 THR A 213      31.215   5.048  42.859  1.00 22.78           H
ATOM   2047  N   GLU A 214      30.501   3.765  45.686  1.00 15.74           N
ATOM   2048  CA  GLU A 214      30.938   4.003  47.053  1.00 15.49           C
ATOM   2049  C   GLU A 214      32.142   4.935  47.063  1.00 14.25           C
ATOM   2050  O   GLU A 214      32.977   4.898  46.161  1.00 16.68           O
ATOM   2051  CB  GLU A 214      31.301   2.707  47.749  1.00 14.75           C
ATOM   2052  CG  GLU A 214      30.283   1.576  47.576  1.00 19.53           C
ATOM   2053  CD  GLU A 214      30.300   0.917  46.201  1.00 19.17           C
ATOM   2054  OE1 GLU A 214      29.211   0.789  45.588  1.00 19.78           O
ATOM   2055  OE2 GLU A 214      31.398   0.510  45.760  1.00 20.19           O1-
ATOM   2056  H   GLU A 214      31.143   3.559  45.153  1.00 18.88           H
ATOM   2057  HA  GLU A 214      30.218   4.434  47.541  1.00 18.59           H
ATOM   2058  HB2 GLU A 214      32.153   2.397  47.401  1.00 17.70           H
ATOM   2059  HB3 GLU A 214      31.379   2.882  48.696  1.00 17.70           H
ATOM   2060  HG2 GLU A 214      30.512   0.877  48.209  1.00 23.43           H
ATOM   2061  HG3 GLU A 214      29.394   1.917  47.754  1.00 23.43           H
ATOM   2062  N   ILE A 215      32.224   5.771  48.101  1.00 14.65           N
ATOM   2063  CA  ILE A 215      33.319   6.740  48.250  1.00 18.12           C
ATOM   2064  C   ILE A 215      33.845   6.643  49.675  1.00 17.08           C
ATOM   2065  O   ILE A 215      33.086   6.840  50.625  1.00 16.54           O
ATOM   2066  CB  ILE A 215      32.879   8.182  47.947  1.00 17.13           C
ATOM   2067  CG1 ILE A 215      32.269   8.315  46.536  1.00 17.32           C
ATOM   2068  CG2 ILE A 215      34.113   9.130  48.041  1.00 17.54           C
ATOM   2069  CD1 ILE A 215      31.489   9.593  46.351  1.00 16.98           C
ATOM   2070  H   ILE A 215      31.649   5.792  48.740  1.00 17.58           H
ATOM   2071  HA  ILE A 215      34.047   6.516  47.641  1.00 21.74           H
ATOM   2072  HB  ILE A 215      32.214   8.450  48.596  1.00 20.56           H
ATOM   2073 HG12 ILE A 215      32.986   8.314  45.883  1.00 20.78           H
ATOM   2074 HG13 ILE A 215      31.666   7.574  46.368  1.00 20.78           H
ATOM   2075 HG21 ILE A 215      33.839  10.040  47.848  1.00 21.05           H
ATOM   2076 HG22 ILE A 215      34.486   9.082  48.937  1.00 21.05           H
ATOM   2077 HG23 ILE A 215      34.777   8.840  47.400  1.00 21.05           H
ATOM   2078 HD11 ILE A 215      31.133   9.621  45.449  1.00 20.37           H
ATOM   2079 HD12 ILE A 215      30.764   9.614  46.993  1.00 20.37           H
ATOM   2080 HD13 ILE A 215      32.079  10.348  46.495  1.00 20.37           H
ATOM   2081  N   ASN A 216      35.148   6.373  49.822  1.00 16.31           N
ATOM   2082  CA  ASN A 216      35.757   6.311  51.142  1.00 14.14           C
ATOM   2083  C   ASN A 216      36.133   7.698  51.649  1.00 16.82           C
ATOM   2084  O   ASN A 216      36.421   8.609  50.870  1.00 17.96           O
ATOM   2085  CB  ASN A 216      37.001   5.430  51.116  1.00 16.46           C
ATOM   2086  CG  ASN A 216      37.328   4.868  52.471  1.00 17.83           C
ATOM   2087  OD1 ASN A 216      36.435   4.457  53.225  1.00 19.13           O
ATOM   2088  ND2 ASN A 216      38.613   4.869  52.813  1.00 20.35           N
ATOM   2089  H   ASN A 216      35.693   6.211  49.175  1.00 19.57           H
ATOM   2090  HA  ASN A 216      35.127   5.919  51.770  1.00 16.97           H
ATOM   2091  HB2 ASN A 216      36.853   4.682  50.517  1.00 19.76           H
ATOM   2092  HB3 ASN A 216      37.756   5.957  50.808  1.00 19.76           H
ATOM   2093 HD21 ASN A 216      38.852   4.573  53.586  1.00 24.42           H
ATOM   2094 HD22 ASN A 216      39.206   5.175  52.270  1.00 24.42           H
ATOM   2095  N   THR A 217      36.133   7.844  52.977  1.00 16.42           N
ATOM   2096  CA  THR A 217      36.596   9.079  53.607  1.00 16.94           C
ATOM   2097  C   THR A 217      37.946   9.489  53.033  1.00 18.68           C
ATOM   2098  O   THR A 217      38.838   8.650  52.839  1.00 19.43           O
ATOM   2099  CB  THR A 217      36.682   8.885  55.138  1.00 16.68           C
ATOM   2100  OG1 THR A 217      37.168  10.077  55.747  1.00 17.05           O
ATOM   2101  CG2 THR A 217      37.605   7.710  55.511  1.00 15.47           C
ATOM   2102  H   THR A 217      35.869   7.242  53.534  1.00 19.70           H
ATOM   2103  HA  THR A 217      35.964   9.795  53.425  1.00 20.33           H
ATOM   2104  HB  THR A 217      35.797   8.685  55.487  1.00 20.02           H
ATOM   2105  HG1 THR A 217      36.659  10.722  55.566  1.00 20.46           H
ATOM   2106 HG21 THR A 217      37.631   7.607  56.475  1.00 18.56           H
ATOM   2107 HG22 THR A 217      37.267   6.889  55.122  1.00 18.56           H
ATOM   2108 HG23 THR A 217      38.506   7.866  55.183  1.00 18.56           H
ATOM   2109  N   TRP A 218      38.100  10.792  52.754  1.00 15.80           N
ATOM   2110  CA  TRP A 218      39.382  11.307  52.284  1.00 16.34           C
ATOM   2111  C   TRP A 218      40.168  12.075  53.345  1.00 20.34           C
ATOM   2112  O   TRP A 218      41.379  12.243  53.174  1.00 20.03           O
ATOM   2113  CB  TRP A 218      39.200  12.208  51.056  1.00 15.90           C
ATOM   2114  CG  TRP A 218      38.157  13.285  51.160  1.00 15.96           C
ATOM   2115  CD1 TRP A 218      38.329  14.558  51.645  1.00 20.72           C
ATOM   2116  CD2 TRP A 218      36.797  13.211  50.718  1.00 15.14           C
ATOM   2117  NE1 TRP A 218      37.165  15.266  51.531  1.00 19.99           N
ATOM   2118  CE2 TRP A 218      36.206  14.463  50.966  1.00 15.11           C
ATOM   2119  CE3 TRP A 218      36.028  12.211  50.113  1.00 18.48           C
ATOM   2120  CZ2 TRP A 218      34.867  14.735  50.644  1.00 18.47           C
ATOM   2121  CZ3 TRP A 218      34.707  12.480  49.807  1.00 18.34           C
ATOM   2122  CH2 TRP A 218      34.144  13.732  50.061  1.00 15.24           C
ATOM   2123  H   TRP A 218      37.487  11.389  52.826  1.00 18.96           H
ATOM   2124  HA  TRP A 218      39.935  10.557  52.000  1.00 19.61           H
ATOM   2125  HB2 TRP A 218      40.049  12.636  50.863  1.00 19.08           H
ATOM   2126  HB3 TRP A 218      38.956  11.642  50.309  1.00 19.08           H
ATOM   2127  HD1 TRP A 218      39.119  14.894  51.997  1.00 24.86           H
ATOM   2128  HE1 TRP A 218      37.050  16.081  51.784  1.00 23.99           H
ATOM   2129  HE3 TRP A 218      36.394  11.378  49.929  1.00 22.17           H
ATOM   2130  HZ2 TRP A 218      34.482  15.562  50.819  1.00 22.17           H
ATOM   2131  HZ3 TRP A 218      34.185  11.819  49.412  1.00 22.01           H
ATOM   2132  HH2 TRP A 218      33.248  13.877  49.850  1.00 18.29           H
ATOM   2133  N   ALA A 219      39.530  12.534  54.423  1.00 17.82           N
ATOM   2134  CA  ALA A 219      40.229  13.241  55.494  1.00 15.69           C
ATOM   2135  C   ALA A 219      40.089  12.553  56.847  1.00 19.90           C
ATOM   2136  O   ALA A 219      40.607  13.065  57.843  1.00 17.73           O
ATOM   2137  CB  ALA A 219      39.738  14.693  55.568  1.00 20.91           C
ATOM   2138  H   ALA A 219      38.684  12.452  54.551  1.00 21.38           H
ATOM   2139  HA  ALA A 219      41.175  13.269  55.285  1.00 18.83           H
ATOM   2140  HB1 ALA A 219      40.229  15.156  56.265  1.00 25.09           H
ATOM   2141  HB2 ALA A 219      39.907  15.115  54.714  1.00 25.09           H
ATOM   2142  HB3 ALA A 219      38.789  14.706  55.767  1.00 25.09           H
ATOM   2143  N   ARG A 220      39.412  11.405  56.903  1.00 17.10           N
ATOM   2144  CA  ARG A 220      39.260  10.581  58.114  1.00 18.41           C
ATOM   2145  C   ARG A 220      38.690  11.357  59.291  1.00 20.67           C
ATOM   2146  O   ARG A 220      39.105  11.173  60.440  1.00 17.29           O
ATOM   2147  CB  ARG A 220      40.576   9.917  58.550  1.00 20.42           C
ATOM   2148  CG  ARG A 220      41.715   9.829  57.555  1.00 36.39           C
ATOM   2149  CD  ARG A 220      42.046   8.410  57.192  1.00 33.06           C
ATOM   2150  NE  ARG A 220      42.020   7.554  58.364  1.00 47.03           N
ATOM   2151  CZ  ARG A 220      41.512   6.321  58.381  1.00 47.76           C
ATOM   2152  NH1 ARG A 220      40.999   5.788  57.274  1.00 42.66           N
ATOM   2153  NH2 ARG A 220      41.507   5.631  59.522  1.00 41.55           N1+
ATOM   2154  H   ARG A 220      39.010  11.066  56.223  1.00 20.52           H
ATOM   2155  HA  ARG A 220      38.629   9.874  57.909  1.00 22.09           H
ATOM   2156  HB2 ARG A 220      40.921  10.408  59.308  1.00 24.51           H
ATOM   2157  HB3 ARG A 220      40.345   9.027  58.842  1.00 24.51           H
ATOM   2158  HG2 ARG A 220      41.523  10.317  56.744  1.00 43.67           H
ATOM   2159  HG3 ARG A 220      42.506  10.198  57.987  1.00 43.67           H
ATOM   2160  HD2 ARG A 220      41.382   8.108  56.559  1.00 39.67           H
ATOM   2161  HD3 ARG A 220      42.936   8.367  56.809  1.00 39.67           H
ATOM   2162  HE  ARG A 220      42.366   7.862  59.096  1.00 56.44           H
ATOM   2163 HH11 ARG A 220      40.998   6.230  56.540  1.00 51.19           H
ATOM   2164 HH12 ARG A 220      40.685   4.993  57.295  1.00 51.19           H
ATOM   2165 HH21 ARG A 220      41.844   5.971  60.244  1.00 49.86           H
ATOM   2166 HH22 ARG A 220      41.195   4.828  59.538  1.00 49.86           H
ATOM   2167  N   ASN A 221      37.670  12.158  59.025  1.00 15.36           N
ATOM   2168  CA  ASN A 221      37.022  12.874  60.110  1.00 18.54           C
ATOM   2169  C   ASN A 221      35.560  13.160  59.741  1.00 14.33           C
ATOM   2170  O   ASN A 221      35.286  14.298  59.323  1.00 15.72           O
ATOM   2171  CB  ASN A 221      37.837  14.162  60.411  1.00 18.67           C
ATOM   2172  CG  ASN A 221      37.418  14.864  61.682  1.00 21.32           C
ATOM   2173  OD1 ASN A 221      36.435  14.499  62.310  1.00 18.31           O
ATOM   2174  ND2 ASN A 221      38.185  15.889  62.074  1.00 21.79           N
ATOM   2175  H   ASN A 221      37.351  12.309  58.238  1.00 18.43           H
ATOM   2176  HA  ASN A 221      37.021  12.315  60.902  1.00 22.24           H
ATOM   2177  HB2 ASN A 221      38.764  13.906  60.519  1.00 22.40           H
ATOM   2178  HB3 ASN A 221      37.760  14.793  59.676  1.00 22.40           H
ATOM   2179 HD21 ASN A 221      37.984  16.325  62.788  1.00 26.14           H
ATOM   2180 HD22 ASN A 221      38.877  16.112  61.612  1.00 26.14           H
ATOM   2181  N   ILE A 222      34.617  12.178  59.925  1.00 15.71           N
ATOM   2182  CA  ILE A 222      33.172  12.487  59.837  1.00 15.56           C
ATOM   2183  C   ILE A 222      32.820  13.122  58.474  1.00 16.85           C
ATOM   2184  O   ILE A 222      32.221  14.154  58.223  1.00 16.59           O
ATOM   2185  CB  ILE A 222      32.594  13.363  60.963  1.00 16.73           C
ATOM   2186  CG1 ILE A 222      33.144  12.944  62.337  1.00 16.95           C
ATOM   2187  CG2 ILE A 222      31.072  13.199  60.884  1.00 17.03           C
ATOM   2188  CD1 ILE A 222      32.660  13.903  63.422  1.00 20.38           C
ATOM   2189  H   ILE A 222      34.840  11.335  60.455  1.00 18.85           H
ATOM   2190  HA  ILE A 222      32.642  11.483  59.871  1.00 18.68           H
ATOM   2191  HB  ILE A 222      32.866  14.430  60.774  1.00 20.08           H
ATOM   2192 HG12 ILE A 222      32.838  11.913  62.579  1.00 20.35           H
ATOM   2193 HG13 ILE A 222      34.250  12.961  62.328  1.00 20.35           H
ATOM   2194 HG21 ILE A 222      30.561  13.807  61.644  1.00 20.44           H
ATOM   2195 HG22 ILE A 222      30.679  13.534  59.913  1.00 20.44           H
ATOM   2196 HG23 ILE A 222      30.751  12.163  61.027  1.00 20.44           H
ATOM   2197 HD11 ILE A 222      33.017  13.602  64.410  1.00 24.46           H
ATOM   2198 HD12 ILE A 222      33.026  14.922  63.239  1.00 24.46           H
ATOM   2199 HD13 ILE A 222      31.566  13.961  63.454  1.00 24.46           H
ATOM   2200  N   LEU A 223      33.171  12.277  57.455  1.00 16.92           N
ATOM   2201  CA  LEU A 223      32.713  12.449  56.056  1.00 15.47           C
ATOM   2202  C   LEU A 223      31.220  12.730  56.074  1.00 13.43           C
ATOM   2203  O   LEU A 223      30.491  12.002  56.763  1.00 14.45           O
ATOM   2204  CB  LEU A 223      32.974  11.182  55.201  1.00 14.57           C
ATOM   2205  CG  LEU A 223      32.380  11.171  53.769  1.00 14.16           C
ATOM   2206  CD1 LEU A 223      32.935  12.316  52.928  1.00 15.92           C
ATOM   2207  CD2 LEU A 223      32.607   9.842  53.035  1.00 15.01           C
ATOM   2208  H   LEU A 223      33.680  11.585  57.554  1.00 20.30           H
ATOM   2209  HA  LEU A 223      33.173  13.194  55.643  1.00 18.57           H
ATOM   2210  HB2 LEU A 223      33.928  11.035  55.114  1.00 17.48           H
ATOM   2211  HB3 LEU A 223      32.578  10.425  55.657  1.00 17.48           H
ATOM   2212  HG  LEU A 223      31.422  11.290  53.824  1.00 16.99           H
ATOM   2213 HD11 LEU A 223      32.534  12.291  52.043  1.00 19.11           H
ATOM   2214 HD12 LEU A 223      32.718  13.154  53.361  1.00 19.11           H
ATOM   2215 HD13 LEU A 223      33.898  12.213  52.862  1.00 19.11           H
ATOM   2216 HD21 LEU A 223      32.240   9.901  52.142  1.00 18.02           H
ATOM   2217 HD22 LEU A 223      33.560   9.670  52.981  1.00 18.02           H
ATOM   2218 HD23 LEU A 223      32.167   9.131  53.528  1.00 18.02           H
ATOM   2219  N   ARG A 224      30.767  13.783  55.357  1.00 14.92           N
ATOM   2220  CA  ARG A 224      29.413  14.234  55.680  1.00 14.79           C
ATOM   2221  C   ARG A 224      29.067  15.069  54.447  1.00 13.08           C
ATOM   2222  O   ARG A 224      29.789  15.504  53.579  1.00 16.83           O
ATOM   2223  CB  ARG A 224      29.314  14.984  57.015  1.00 16.56           C
ATOM   2224  CG  ARG A 224      30.252  16.184  57.089  1.00 13.33           C
ATOM   2225  CD  ARG A 224      30.372  16.647  58.543  1.00 15.42           C
ATOM   2226  NE  ARG A 224      31.240  17.834  58.645  1.00 15.98           N
ATOM   2227  CZ  ARG A 224      32.584  17.772  58.889  1.00 17.13           C
ATOM   2228  NH1 ARG A 224      33.251  18.959  59.139  1.00 16.91           N
ATOM   2229  NH2 ARG A 224      33.259  16.581  59.020  1.00 18.85           N1+
ATOM   2230  H   ARG A 224      31.362  14.434  54.835  1.00 17.91           H
ATOM   2231  HA  ARG A 224      28.741  13.320  55.773  1.00 17.75           H
ATOM   2232  HB2 ARG A 224      28.262  15.325  57.186  1.00 19.87           H
ATOM   2233  HB3 ARG A 224      29.532  14.264  57.831  1.00 19.87           H
ATOM   2234  HG2 ARG A 224      31.253  15.932  56.701  1.00 16.00           H
ATOM   2235  HG3 ARG A 224      29.867  17.002  56.448  1.00 16.00           H
ATOM   2236  HD2 ARG A 224      29.368  16.942  58.936  1.00 18.50           H
ATOM   2237  HD3 ARG A 224      30.728  15.815  59.191  1.00 18.50           H
ATOM   2238  HE  ARG A 224      30.786  18.781  58.393  1.00 19.18           H
ATOM   2239 HH11 ARG A 224      32.751  19.872  58.945  1.00 20.30           H
ATOM   2240 HH12 ARG A 224      34.264  18.985  59.125  1.00 20.30           H
ATOM   2241 HH21 ARG A 224      32.788  15.693  58.830  1.00 22.62           H
ATOM   2242 HH22 ARG A 224      34.272  16.540  59.123  1.00 22.62           H
ATOM   2243  N   THR A 225      27.713  15.175  54.406  1.00 15.08           N
ATOM   2244  CA  THR A 225      26.962  15.831  53.292  1.00 13.78           C
ATOM   2245  C   THR A 225      25.720  16.636  53.762  1.00 16.09           C
ATOM   2246  O   THR A 225      25.563  17.019  54.927  1.00 15.39           O
ATOM   2247  CB  THR A 225      26.633  14.785  52.190  1.00 18.50           C
ATOM   2248  OG1 THR A 225      26.174  15.440  50.999  1.00 15.68           O
ATOM   2249  CG2 THR A 225      25.565  13.719  52.578  1.00 16.71           C
ATOM   2250  H   THR A 225      27.193  14.865  55.011  1.00 18.10           H
ATOM   2251  HA  THR A 225      27.565  16.483  52.894  1.00 16.54           H
ATOM   2252  HB  THR A 225      27.457  14.316  51.981  1.00 22.20           H
ATOM   2253  HG1 THR A 225      26.740  16.007  50.750  1.00 18.82           H
ATOM   2254 HG21 THR A 225      25.427  13.118  51.832  1.00 20.05           H
ATOM   2255 HG22 THR A 225      25.877  13.197  53.334  1.00 20.05           H
ATOM   2256 HG23 THR A 225      24.720  14.142  52.798  1.00 20.05           H
ATOM   2257  N   GLN A 226      24.805  16.895  52.819  1.00 14.84           N
ATOM   2258  CA  GLN A 226      23.938  18.091  52.826  1.00 16.05           C
ATOM   2259  C   GLN A 226      22.853  18.066  53.906  1.00 15.68           C
ATOM   2260  O   GLN A 226      22.553  19.110  54.513  1.00 14.48           O
ATOM   2261  CB  GLN A 226      23.289  18.252  51.444  1.00 15.13           C
ATOM   2262  CG  GLN A 226      24.328  18.659  50.399  1.00 13.31           C
ATOM   2263  CD  GLN A 226      23.810  18.843  48.997  1.00 17.81           C
ATOM   2264  OE1 GLN A 226      24.593  18.855  48.046  1.00 17.04           O
ATOM   2265  NE2 GLN A 226      22.499  19.005  48.849  1.00 16.54           N
ATOM   2266  H   GLN A 226      24.677  16.398  52.133  1.00 17.81           H
ATOM   2267  HA  GLN A 226      24.489  18.874  52.976  1.00 19.26           H
ATOM   2268  HB2 GLN A 226      22.891  17.412  51.174  1.00 18.16           H
ATOM   2269  HB3 GLN A 226      22.608  18.940  51.485  1.00 18.16           H
ATOM   2270  HG2 GLN A 226      24.712  19.506  50.675  1.00 15.97           H
ATOM   2271  HG3 GLN A 226      25.018  17.980  50.362  1.00 15.97           H
ATOM   2272 HE21 GLN A 226      21.983  19.015  49.534  1.00 19.85           H
ATOM   2273 HE22 GLN A 226      22.164  19.100  48.065  1.00 19.85           H
ATOM   2274  N   GLU A 227      22.214  16.917  54.121  1.00 12.49           N
ATOM   2275  CA  GLU A 227      21.020  16.783  54.978  1.00 13.12           C
ATOM   2276  C   GLU A 227      19.795  17.485  54.386  1.00 11.55           C
ATOM   2277  O   GLU A 227      18.828  17.794  55.111  1.00 13.95           O
ATOM   2278  CB  GLU A 227      21.247  17.270  56.427  1.00 14.60           C
ATOM   2279  CG  GLU A 227      22.606  16.939  57.071  1.00 15.20           C
ATOM   2280  CD  GLU A 227      22.926  15.453  57.214  1.00 17.04           C
ATOM   2281  OE1 GLU A 227      23.981  15.159  57.836  1.00 16.07           O
ATOM   2282  OE2 GLU A 227      22.160  14.592  56.703  1.00 14.92           O1-
ATOM   2283  H   GLU A 227      22.466  16.175  53.769  1.00 14.99           H
ATOM   2284  HA  GLU A 227      20.799  15.839  55.029  1.00 15.75           H
ATOM   2285  HB2 GLU A 227      21.156  18.236  56.436  1.00 17.52           H
ATOM   2286  HB3 GLU A 227      20.566  16.879  56.988  1.00 17.52           H
ATOM   2287  HG2 GLU A 227      23.315  17.358  56.556  1.00 18.25           H
ATOM   2288  HG3 GLU A 227      22.599  17.305  57.969  1.00 18.25           H
ATOM   2289  N   SER A 228      19.791  17.702  53.073  1.00 14.25           N
ATOM   2290  CA  SER A 228      18.595  18.093  52.348  1.00 14.42           C
ATOM   2291  C   SER A 228      18.809  17.701  50.893  1.00 12.42           C
ATOM   2292  O   SER A 228      19.854  17.167  50.524  1.00 14.37           O
ATOM   2293  CB  SER A 228      18.259  19.575  52.533  1.00 14.05           C
ATOM   2294  OG  SER A 228      19.222  20.457  52.013  1.00 13.27           O
ATOM   2295  H   SER A 228      20.480  17.607  52.570  1.00 17.09           H
ATOM   2296  HA  SER A 228      17.857  17.586  52.694  1.00 17.30           H
ATOM   2297  HB2 SER A 228      17.414  19.754  52.097  1.00 16.85           H
ATOM   2298  HB3 SER A 228      18.171  19.733  53.483  1.00 16.85           H
ATOM   2299  HG  SER A 228      19.279  20.359  51.180  1.00 15.93           H
ATOM   2300  N   GLU A 229      17.805  17.948  50.067  1.00 12.23           N
ATOM   2301  CA  GLU A 229      17.827  17.391  48.719  1.00 13.45           C
ATOM   2302  C   GLU A 229      18.916  18.025  47.862  1.00 14.33           C
ATOM   2303  O   GLU A 229      19.205  19.221  47.957  1.00 15.15           O
ATOM   2304  CB  GLU A 229      16.460  17.541  48.043  1.00 13.04           C
ATOM   2305  CG  GLU A 229      16.110  18.934  47.416  1.00 13.09           C
ATOM   2306  CD  GLU A 229      14.925  18.827  46.487  1.00 14.99           C
ATOM   2307  OE1 GLU A 229      14.291  17.741  46.430  1.00 15.23           O
ATOM   2308  OE2 GLU A 229      14.620  19.821  45.787  1.00 14.73           O1-
ATOM   2309  H   GLU A 229      17.114  18.424  50.252  1.00 14.68           H
ATOM   2310  HA  GLU A 229      18.018  16.442  48.791  1.00 16.14           H
ATOM   2311  HB2 GLU A 229      16.403  16.878  47.336  1.00 15.65           H
ATOM   2312  HB3 GLU A 229      15.782  17.348  48.708  1.00 15.65           H
ATOM   2313  HG2 GLU A 229      15.881  19.559  48.118  1.00 15.71           H
ATOM   2314  HG3 GLU A 229      16.859  19.274  46.901  1.00 15.71           H
ATOM   2315  N   CYS A 230      19.493  17.198  46.976  1.00 14.15           N
ATOM   2316  CA  CYS A 230      20.320  17.659  45.878  1.00 15.56           C
ATOM   2317  C   CYS A 230      19.417  18.060  44.710  1.00 13.95           C
ATOM   2318  O   CYS A 230      18.190  17.969  44.780  1.00 14.48           O
ATOM   2319  CB  CYS A 230      21.335  16.589  45.457  1.00 18.98           C
ATOM   2320  SG  CYS A 230      20.769  14.856  45.495  1.00 17.60           S
ATOM   2321  H   CYS A 230      19.390  16.340  46.988  1.00 16.98           H
ATOM   2322  HA  CYS A 230      20.816  18.441  46.170  1.00 18.67           H
ATOM   2323  HB2 CYS A 230      21.616  16.775  44.547  1.00 22.78           H
ATOM   2324  HB3 CYS A 230      22.104  16.654  46.042  1.00 22.78           H
ATOM   2325  N   VAL A 231      20.036  18.567  43.646  1.00 12.80           N
ATOM   2326  CA  VAL A 231      19.335  19.041  42.456  1.00 12.76           C
ATOM   2327  C   VAL A 231      20.021  18.503  41.214  1.00 13.47           C
ATOM   2328  O   VAL A 231      21.254  18.474  41.140  1.00 15.42           O
ATOM   2329  CB  VAL A 231      19.297  20.579  42.385  1.00 14.81           C
ATOM   2330  CG1 VAL A 231      18.439  21.016  41.229  1.00 17.06           C
ATOM   2331  CG2 VAL A 231      18.748  21.159  43.652  1.00 16.08           C
ATOM   2332  H   VAL A 231      20.886  18.653  43.598  1.00 15.36           H
ATOM   2333  HA  VAL A 231      18.425  18.701  42.462  1.00 15.32           H
ATOM   2334  HB  VAL A 231      20.199  20.916  42.253  1.00 17.77           H
ATOM   2335 HG11 VAL A 231      18.429  21.984  41.213  1.00 20.47           H
ATOM   2336 HG12 VAL A 231      18.815  20.684  40.398  1.00 20.47           H
ATOM   2337 HG13 VAL A 231      17.540  20.672  41.345  1.00 20.47           H
ATOM   2338 HG21 VAL A 231      18.750  22.127  43.561  1.00 19.30           H
ATOM   2339 HG22 VAL A 231      17.845  20.840  43.782  1.00 19.30           H
ATOM   2340 HG23 VAL A 231      19.317  20.895  44.390  1.00 19.30           H
ATOM   2341  N   CYS A 232      19.220  18.105  40.232  1.00 11.00           N
ATOM   2342  CA  CYS A 232      19.753  17.557  38.990  1.00 12.33           C
ATOM   2343  C   CYS A 232      19.412  18.413  37.775  1.00 13.92           C
ATOM   2344  O   CYS A 232      18.372  19.086  37.716  1.00 14.71           O
ATOM   2345  CB  CYS A 232      19.230  16.151  38.768  1.00 14.75           C
ATOM   2346  SG  CYS A 232      19.421  15.021  40.160  1.00 15.11           S
ATOM   2347  H   CYS A 232      18.357  18.137  40.263  1.00 13.19           H
ATOM   2348  HA  CYS A 232      20.718  17.518  39.063  1.00 14.80           H
ATOM   2349  HB2 CYS A 232      18.285  16.217  38.573  1.00 17.70           H
ATOM   2350  HB3 CYS A 232      19.699  15.763  38.013  1.00 17.70           H
ATOM   2351  N   HIS A 233      20.296  18.344  36.779  1.00 14.71           N
ATOM   2352  CA  HIS A 233      20.062  18.986  35.488  1.00 15.34           C
ATOM   2353  C   HIS A 233      20.595  18.083  34.381  1.00 15.22           C
ATOM   2354  O   HIS A 233      21.787  17.771  34.343  1.00 15.41           O
ATOM   2355  CB  HIS A 233      20.734  20.353  35.444  1.00 15.33           C
ATOM   2356  CG  HIS A 233      20.588  21.046  34.137  1.00 14.27           C
ATOM   2357  ND1 HIS A 233      19.434  21.698  33.756  1.00 17.08           N
ATOM   2358  CD2 HIS A 233      21.464  21.194  33.121  1.00 14.48           C
ATOM   2359  CE1 HIS A 233      19.610  22.216  32.547  1.00 19.40           C
ATOM   2360  NE2 HIS A 233      20.828  21.915  32.140  1.00 17.47           N
ATOM   2361  H   HIS A 233      21.045  17.922  36.829  1.00 17.66           H
ATOM   2362  HA  HIS A 233      19.106  19.110  35.355  1.00 18.41           H
ATOM   2363  HB2 HIS A 233      21.687  20.232  35.608  1.00 18.40           H
ATOM   2364  HB3 HIS A 233      20.353  20.929  36.125  1.00 18.40           H
ATOM   2365  HD2 HIS A 233      22.334  20.859  33.084  1.00 17.38           H
ATOM   2366  HE1 HIS A 233      18.989  22.703  32.055  1.00 23.28           H
ATOM   2367  HE2 HIS A 233      21.176  22.144  31.386  1.00 20.97           H
ATOM   2368  N   ASN A 234      19.714  17.700  33.467  1.00 14.13           N
ATOM   2369  CA  ASN A 234      20.051  16.769  32.384  1.00 13.84           C
ATOM   2370  C   ASN A 234      20.836  15.566  32.899  1.00 16.36           C
ATOM   2371  O   ASN A 234      21.794  15.104  32.273  1.00 15.29           O
ATOM   2372  CB  ASN A 234      20.822  17.452  31.261  1.00 16.51           C
ATOM   2373  CG  ASN A 234      20.877  16.578  30.029  1.00 20.72           C
ATOM   2374  OD1 ASN A 234      19.979  15.772  29.811  1.00 21.83           O
ATOM   2375  ND2 ASN A 234      21.956  16.675  29.266  1.00 23.42           N
ATOM   2376  H   ASN A 234      18.895  17.960  33.458  1.00 16.95           H
ATOM   2377  HA  ASN A 234      19.228  16.433  31.997  1.00 16.61           H
ATOM   2378  HB2 ASN A 234      20.376  18.282  31.023  1.00 19.81           H
ATOM   2379  HB3 ASN A 234      21.734  17.628  31.545  1.00 19.81           H
ATOM   2380 HD21 ASN A 234      22.055  16.150  28.593  1.00 28.10           H
ATOM   2381 HD22 ASN A 234      22.563  17.256  29.453  1.00 28.10           H
ATOM   2382  N   GLY A 235      20.412  15.045  34.040  1.00 15.67           N
ATOM   2383  CA  GLY A 235      20.974  13.840  34.620  1.00 14.95           C
ATOM   2384  C   GLY A 235      22.170  14.063  35.511  1.00 14.86           C
ATOM   2385  O   GLY A 235      22.582  13.117  36.203  1.00 15.56           O
ATOM   2386  H   GLY A 235      19.773  15.384  34.509  1.00 18.80           H
ATOM   2387  HA2 GLY A 235      20.294  13.403  35.150  1.00 17.94           H
ATOM   2388  HA3 GLY A 235      21.244  13.233  33.914  1.00 17.94           H
ATOM   2389  N   VAL A 236      22.733  15.267  35.523  1.00 14.54           N
ATOM   2390  CA  VAL A 236      23.879  15.587  36.371  1.00 12.58           C
ATOM   2391  C   VAL A 236      23.356  16.150  37.687  1.00 13.88           C
ATOM   2392  O   VAL A 236      22.651  17.162  37.704  1.00 15.73           O
ATOM   2393  CB  VAL A 236      24.838  16.577  35.686  1.00 11.87           C
ATOM   2394  CG1 VAL A 236      26.011  16.867  36.593  1.00 16.21           C
ATOM   2395  CG2 VAL A 236      25.335  16.017  34.353  1.00 17.59           C
ATOM   2396  H   VAL A 236      22.465  15.926  35.042  1.00 17.45           H
ATOM   2397  HA  VAL A 236      24.366  14.772  36.563  1.00 15.09           H
ATOM   2398  HB  VAL A 236      24.378  17.411  35.512  1.00 14.24           H
ATOM   2399 HG11 VAL A 236      26.610  17.484  36.144  1.00 19.45           H
ATOM   2400 HG12 VAL A 236      25.694  17.268  37.415  1.00 19.45           H
ATOM   2401 HG13 VAL A 236      26.473  16.037  36.780  1.00 19.45           H
ATOM   2402 HG21 VAL A 236      25.948  16.653  33.952  1.00 21.11           H
ATOM   2403 HG22 VAL A 236      25.793  15.177  34.521  1.00 21.11           H
ATOM   2404 HG23 VAL A 236      24.578  15.871  33.763  1.00 21.11           H
ATOM   2405  N   CYS A 237      23.699  15.475  38.784  1.00 13.80           N
ATOM   2406  CA  CYS A 237      23.242  15.837  40.129  1.00 14.90           C
ATOM   2407  C   CYS A 237      24.454  16.160  40.991  1.00 14.79           C
ATOM   2408  O   CYS A 237      25.134  15.237  41.478  1.00 15.18           O
ATOM   2409  CB  CYS A 237      22.432  14.700  40.761  1.00 13.88           C
ATOM   2410  SG  CYS A 237      21.102  13.953  39.725  1.00 15.90           S
ATOM   2411  H   CYS A 237      24.207  14.780  38.768  1.00 16.56           H
ATOM   2412  HA  CYS A 237      22.676  16.622  40.073  1.00 17.88           H
ATOM   2413  HB2 CYS A 237      23.040  13.988  41.004  1.00 16.66           H
ATOM   2414  HB3 CYS A 237      22.005  15.046  41.559  1.00 16.66           H
ATOM   2415  N   PRO A 238      24.789  17.439  41.179  1.00 15.35           N
ATOM   2416  CA  PRO A 238      25.911  17.790  42.047  1.00 13.90           C
ATOM   2417  C   PRO A 238      25.545  17.601  43.513  1.00 15.23           C
ATOM   2418  O   PRO A 238      24.394  17.794  43.917  1.00 14.62           O
ATOM   2419  CB  PRO A 238      26.168  19.271  41.720  1.00 15.08           C
ATOM   2420  CG  PRO A 238      25.408  19.536  40.452  1.00 16.92           C
ATOM   2421  CD  PRO A 238      24.245  18.624  40.495  1.00 15.91           C
ATOM   2422  HA  PRO A 238      26.688  17.260  41.816  1.00 16.68           H
ATOM   2423  HB2 PRO A 238      25.840  19.823  42.443  1.00 18.10           H
ATOM   2424  HB3 PRO A 238      27.114  19.416  41.575  1.00 18.10           H
ATOM   2425  HG2 PRO A 238      25.111  20.461  40.439  1.00 20.30           H
ATOM   2426  HG3 PRO A 238      25.952  19.341  39.675  1.00 20.30           H
ATOM   2427  HD2 PRO A 238      23.537  19.015  41.027  1.00 19.09           H
ATOM   2428  HD3 PRO A 238      23.946  18.414  39.596  1.00 19.09           H
ATOM   2429  N   VAL A 239      26.547  17.211  44.304  1.00 14.70           N
ATOM   2430  CA  VAL A 239      26.397  16.975  45.741  1.00 15.65           C
ATOM   2431  C   VAL A 239      27.622  17.535  46.452  1.00 14.98           C
ATOM   2432  O   VAL A 239      28.754  17.281  46.034  1.00 14.78           O
ATOM   2433  CB  VAL A 239      26.254  15.476  46.080  1.00 14.97           C
ATOM   2434  CG1 VAL A 239      26.201  15.275  47.598  1.00 15.20           C
ATOM   2435  CG2 VAL A 239      24.991  14.909  45.420  1.00 16.89           C
ATOM   2436  H   VAL A 239      27.349  17.079  44.024  1.00 17.64           H
ATOM   2437  HA  VAL A 239      25.604  17.443  46.064  1.00 18.78           H
ATOM   2438  HB  VAL A 239      27.027  14.997  45.741  1.00 17.97           H
ATOM   2439 HG11 VAL A 239      26.105  14.329  47.784  1.00 18.24           H
ATOM   2440 HG12 VAL A 239      27.020  15.605  48.003  1.00 18.24           H
ATOM   2441 HG13 VAL A 239      25.443  15.761  47.958  1.00 18.24           H
ATOM   2442 HG21 VAL A 239      24.916  13.970  45.657  1.00 20.27           H
ATOM   2443 HG22 VAL A 239      24.227  15.394  45.760  1.00 20.27           H
ATOM   2444 HG23 VAL A 239      25.044  15.012  44.458  1.00 20.27           H
ATOM   2445  N   VAL A 240      27.398  18.260  47.555  1.00 14.69           N
ATOM   2446  CA  VAL A 240      28.484  18.837  48.340  1.00 13.59           C
ATOM   2447  C   VAL A 240      28.744  17.958  49.551  1.00 15.61           C
ATOM   2448  O   VAL A 240      27.814  17.633  50.303  1.00 16.55           O
ATOM   2449  CB  VAL A 240      28.160  20.276  48.776  1.00 13.49           C
ATOM   2450  CG1 VAL A 240      29.382  20.888  49.508  1.00 14.99           C
ATOM   2451  CG2 VAL A 240      27.762  21.116  47.582  1.00 18.35           C
ATOM   2452  H   VAL A 240      26.614  18.428  47.874  1.00 17.63           H
ATOM   2453  HA  VAL A 240      29.294  18.855  47.809  1.00 16.30           H
ATOM   2454  HB  VAL A 240      27.412  20.275  49.387  1.00 16.19           H
ATOM   2455 HG11 VAL A 240      29.181  21.807  49.750  1.00 17.99           H
ATOM   2456 HG12 VAL A 240      29.563  20.374  50.310  1.00 17.99           H
ATOM   2457 HG13 VAL A 240      30.151  20.862  48.915  1.00 17.99           H
ATOM   2458 HG21 VAL A 240      27.601  22.029  47.872  1.00 22.02           H
ATOM   2459 HG22 VAL A 240      28.466  21.090  46.938  1.00 22.02           H
ATOM   2460 HG23 VAL A 240      26.960  20.750  47.180  1.00 22.02           H
ATOM   2461  N   PHE A 241      30.014  17.573  49.741  1.00 14.09           N
ATOM   2462  CA  PHE A 241      30.475  16.792  50.880  1.00 16.84           C
ATOM   2463  C   PHE A 241      31.575  17.558  51.592  1.00 14.99           C
ATOM   2464  O   PHE A 241      32.325  18.299  50.967  1.00 17.58           O
ATOM   2465  CB  PHE A 241      31.112  15.446  50.483  1.00 17.42           C
ATOM   2466  CG  PHE A 241      30.208  14.456  49.790  1.00 13.78           C
ATOM   2467  CD1 PHE A 241      29.718  13.366  50.479  1.00 16.99           C
ATOM   2468  CD2 PHE A 241      29.950  14.551  48.440  1.00 17.37           C
ATOM   2469  CE1 PHE A 241      28.924  12.408  49.842  1.00 17.13           C
ATOM   2470  CE2 PHE A 241      29.171  13.584  47.785  1.00 18.06           C
ATOM   2471  CZ  PHE A 241      28.671  12.515  48.490  1.00 16.90           C
ATOM   2472  H   PHE A 241      30.650  17.773  49.200  1.00 16.91           H
ATOM   2473  HA  PHE A 241      29.744  16.649  51.504  1.00 20.21           H
ATOM   2474  HB2 PHE A 241      31.855  15.631  49.890  1.00 20.91           H
ATOM   2475  HB3 PHE A 241      31.446  15.028  51.294  1.00 20.91           H
ATOM   2476  HD1 PHE A 241      29.901  13.283  51.386  1.00 20.39           H
ATOM   2477  HD2 PHE A 241      30.295  15.263  47.963  1.00 20.85           H
ATOM   2478  HE1 PHE A 241      28.592  11.687  50.323  1.00 20.55           H
ATOM   2479  HE2 PHE A 241      28.986  13.667  46.876  1.00 21.67           H
ATOM   2480  HZ  PHE A 241      28.138  11.883  48.063  1.00 20.28           H
ATOM   2481  N   THR A 242      31.743  17.258  52.876  1.00 15.43           N
ATOM   2482  CA  THR A 242      32.837  17.782  53.672  1.00 13.91           C
ATOM   2483  C   THR A 242      33.431  16.648  54.490  1.00 14.62           C
ATOM   2484  O   THR A 242      32.722  15.744  54.929  1.00 16.74           O
ATOM   2485  CB  THR A 242      32.360  18.947  54.582  1.00 13.52           C
ATOM   2486  OG1 THR A 242      31.955  20.028  53.761  1.00 15.58           O
ATOM   2487  CG2 THR A 242      33.472  19.480  55.465  1.00 18.84           C
ATOM   2488  H   THR A 242      31.232  16.724  53.312  1.00 18.52           H
ATOM   2489  HA  THR A 242      33.526  18.117  53.078  1.00 16.69           H
ATOM   2490  HB  THR A 242      31.625  18.655  55.141  1.00 16.23           H
ATOM   2491  HG1 THR A 242      31.674  20.655  54.247  1.00 18.70           H
ATOM   2492 HG21 THR A 242      33.140  20.215  56.000  1.00 22.60           H
ATOM   2493 HG22 THR A 242      33.804  18.786  56.057  1.00 22.60           H
ATOM   2494 HG23 THR A 242      34.204  19.801  54.914  1.00 22.60           H
ATOM   2495  N   ASP A 243      34.754  16.674  54.653  1.00 15.81           N
ATOM   2496  CA  ASP A 243      35.451  15.700  55.473  1.00 16.22           C
ATOM   2497  C   ASP A 243      36.561  16.482  56.151  1.00 14.74           C
ATOM   2498  O   ASP A 243      37.239  17.260  55.481  1.00 16.65           O
ATOM   2499  CB  ASP A 243      36.010  14.560  54.608  1.00 18.13           C
ATOM   2500  CG  ASP A 243      36.369  13.312  55.400  1.00 16.52           C
ATOM   2501  OD1 ASP A 243      36.534  12.269  54.751  1.00 17.23           O
ATOM   2502  OD2 ASP A 243      36.479  13.334  56.639  1.00 17.46           O1-
ATOM   2503  H   ASP A 243      35.273  17.254  54.286  1.00 18.97           H
ATOM   2504  HA  ASP A 243      34.852  15.335  56.145  1.00 19.47           H
ATOM   2505  HB2 ASP A 243      35.338  14.316  53.948  1.00 21.75           H
ATOM   2506  HB3 ASP A 243      36.812  14.868  54.156  1.00 21.75           H
ATOM   2507  N   GLY A 244      36.697  16.332  57.466  1.00 17.52           N
ATOM   2508  CA  GLY A 244      37.639  17.119  58.223  1.00 16.56           C
ATOM   2509  C   GLY A 244      36.982  17.820  59.394  1.00 18.08           C
ATOM   2510  O   GLY A 244      35.826  17.567  59.754  1.00 17.77           O
ATOM   2511  H   GLY A 244      36.252  15.769  57.939  1.00 21.03           H
ATOM   2512  HA2 GLY A 244      38.347  16.546  58.558  1.00 19.87           H
ATOM   2513  HA3 GLY A 244      38.045  17.780  57.645  1.00 19.87           H
ATOM   2514  N   SER A 245      37.744  18.716  60.016  1.00 20.68           N
ATOM   2515  CA  SER A 245      37.297  19.396  61.225  1.00 18.56           C
ATOM   2516  C   SER A 245      36.012  20.172  60.968  1.00 17.91           C
ATOM   2517  O   SER A 245      35.855  20.735  59.882  1.00 18.85           O
ATOM   2518  CB  SER A 245      38.399  20.362  61.689  1.00 23.59           C
ATOM   2519  OG  SER A 245      37.979  21.057  62.846  1.00 23.26           O
ATOM   2520  H   SER A 245      38.528  18.949  59.746  1.00 24.82           H
ATOM   2521  HA  SER A 245      37.141  18.741  61.921  1.00 22.28           H
ATOM   2522  HB2 SER A 245      39.206  19.864  61.888  1.00 28.31           H
ATOM   2523  HB3 SER A 245      38.579  21.000  60.982  1.00 28.31           H
ATOM   2524  HG  SER A 245      38.577  21.596  63.082  1.00 27.91           H
ATOM   2525  N   ALA A 246      35.084  20.207  61.970  1.00 20.07           N
ATOM   2526  CA  ALA A 246      33.878  21.066  61.870  1.00 16.64           C
ATOM   2527  C   ALA A 246      34.153  22.503  62.389  1.00 19.90           C
ATOM   2528  O   ALA A 246      33.383  23.441  62.328  1.00 23.14           O
ATOM   2529  CB  ALA A 246      32.786  20.449  62.726  1.00 19.18           C
ATOM   2530  H   ALA A 246      35.243  19.729  62.876  1.00 24.09           H
ATOM   2531  HA  ALA A 246      33.545  21.137  60.793  1.00 19.97           H
ATOM   2532  HB1 ALA A 246      31.850  21.027  62.668  1.00 23.02           H
ATOM   2533  HB2 ALA A 246      32.530  19.435  62.371  1.00 23.02           H
ATOM   2534  HB3 ALA A 246      33.059  20.372  63.784  1.00 23.02           H
ATOM   2535  N   THR A 247      35.398  22.652  62.970  1.00 19.57           N
ATOM   2536  CA  THR A 247      35.865  23.851  63.698  1.00 19.81           C
ATOM   2537  C   THR A 247      37.203  24.406  63.189  1.00 28.07           C
ATOM   2538  O   THR A 247      37.989  24.987  63.958  1.00 23.82           O
ATOM   2539  CB  THR A 247      35.994  23.584  65.204  1.00 23.00           C
ATOM   2540  OG1 THR A 247      36.963  22.554  65.468  1.00 23.66           O
ATOM   2541  CG2 THR A 247      34.669  23.182  65.794  1.00 27.31           C
ATOM   2542  H   THR A 247      36.003  22.039  62.963  1.00 23.48           H
ATOM   2543  HA  THR A 247      35.208  24.554  63.585  1.00 23.77           H
ATOM   2544  HB  THR A 247      36.290  24.400  65.642  1.00 27.60           H
ATOM   2545  HG1 THR A 247      37.230  22.208  64.751  1.00 28.39           H
ATOM   2546 HG21 THR A 247      34.773  23.056  66.751  1.00 32.77           H
ATOM   2547 HG22 THR A 247      34.008  23.874  65.637  1.00 32.77           H
ATOM   2548 HG23 THR A 247      34.368  22.356  65.393  1.00 32.77           H
ATOM   2549  N   GLY A 248      37.467  24.292  61.900  1.00 23.12           N
ATOM   2550  CA  GLY A 248      38.689  24.784  61.313  1.00 22.96           C
ATOM   2551  C   GLY A 248      38.653  24.424  59.844  1.00 24.92           C
ATOM   2552  O   GLY A 248      37.621  23.963  59.347  1.00 22.13           O
ATOM   2553  H   GLY A 248      36.939  23.922  61.332  1.00 27.74           H
ATOM   2554  HA2 GLY A 248      38.754  25.744  61.414  1.00 27.55           H
ATOM   2555  HA3 GLY A 248      39.456  24.362  61.730  1.00 27.55           H
ATOM   2556  N   PRO A 249      39.753  24.622  59.122  1.00 23.20           N
ATOM   2557  CA  PRO A 249      39.797  24.214  57.707  1.00 24.67           C
ATOM   2558  C   PRO A 249      39.470  22.740  57.528  1.00 19.99           C
ATOM   2559  O   PRO A 249      39.926  21.886  58.292  1.00 21.23           O
ATOM   2560  CB  PRO A 249      41.242  24.498  57.301  1.00 23.96           C
ATOM   2561  CG  PRO A 249      41.721  25.506  58.269  1.00 25.88           C
ATOM   2562  CD  PRO A 249      41.026  25.223  59.553  1.00 26.12           C
ATOM   2563  HA  PRO A 249      39.199  24.757  57.173  1.00 29.60           H
ATOM   2564  HB2 PRO A 249      41.760  23.682  57.380  1.00 28.75           H
ATOM   2565  HB3 PRO A 249      41.267  24.839  56.393  1.00 28.75           H
ATOM   2566  HG2 PRO A 249      42.680  25.412  58.380  1.00 31.06           H
ATOM   2567  HG3 PRO A 249      41.501  26.395  57.951  1.00 31.06           H
ATOM   2568  HD2 PRO A 249      41.541  24.584  60.072  1.00 31.35           H
ATOM   2569  HD3 PRO A 249      40.874  26.048  60.045  1.00 31.35           H
ATOM   2570  N   ALA A 250      38.725  22.445  56.464  1.00 19.90           N
ATOM   2571  CA  ALA A 250      38.298  21.091  56.150  1.00 17.80           C
ATOM   2572  C   ALA A 250      38.400  20.898  54.641  1.00 20.15           C
ATOM   2573  O   ALA A 250      38.728  21.825  53.902  1.00 18.96           O
ATOM   2574  CB  ALA A 250      36.881  20.845  56.665  1.00 18.99           C
ATOM   2575  H   ALA A 250      38.450  23.027  55.891  1.00 23.87           H
ATOM   2576  HA  ALA A 250      38.888  20.455  56.582  1.00 21.36           H
ATOM   2577  HB1 ALA A 250      36.630  19.932  56.457  1.00 22.79           H
ATOM   2578  HB2 ALA A 250      36.865  20.983  57.624  1.00 22.79           H
ATOM   2579  HB3 ALA A 250      36.279  21.471  56.229  1.00 22.79           H
ATOM   2580  N   GLU A 251      38.143  19.675  54.178  1.00 18.81           N
ATOM   2581  CA  GLU A 251      38.241  19.330  52.761  1.00 16.81           C
ATOM   2582  C   GLU A 251      36.835  19.095  52.200  1.00 19.04           C
ATOM   2583  O   GLU A 251      36.266  18.009  52.347  1.00 17.12           O
ATOM   2584  CB  GLU A 251      39.123  18.104  52.567  1.00 20.65           C
ATOM   2585  CG  GLU A 251      40.511  18.348  53.073  1.00 22.13           C
ATOM   2586  CD  GLU A 251      41.454  17.191  52.806  1.00 30.53           C
ATOM   2587  OE1 GLU A 251      42.437  17.062  53.553  1.00 36.16           O
ATOM   2588  OE2 GLU A 251      41.223  16.417  51.861  1.00 29.46           O1-
ATOM   2589  H   GLU A 251      37.906  19.014  54.674  1.00 22.57           H
ATOM   2590  HA  GLU A 251      38.644  20.068  52.269  1.00 20.17           H
ATOM   2591  HB2 GLU A 251      38.748  17.357  53.056  1.00 24.78           H
ATOM   2592  HB3 GLU A 251      39.174  17.899  51.619  1.00 24.78           H
ATOM   2593  HG2 GLU A 251      40.867  19.133  52.631  1.00 26.56           H
ATOM   2594  HG3 GLU A 251      40.472  18.492  54.032  1.00 26.56           H
ATOM   2595  N   THR A 252      36.314  20.111  51.527  1.00 16.71           N
ATOM   2596  CA  THR A 252      34.997  20.086  50.928  1.00 12.66           C
ATOM   2597  C   THR A 252      35.163  19.741  49.459  1.00 17.58           C
ATOM   2598  O   THR A 252      36.091  20.219  48.803  1.00 16.94           O
ATOM   2599  CB  THR A 252      34.300  21.441  51.124  1.00 16.59           C
ATOM   2600  OG1 THR A 252      33.968  21.623  52.509  1.00 17.96           O
ATOM   2601  CG2 THR A 252      33.068  21.520  50.283  1.00 14.95           C
ATOM   2602  H   THR A 252      36.721  20.856  51.395  1.00 20.05           H
ATOM   2603  HA  THR A 252      34.458  19.407  51.359  1.00 15.19           H
ATOM   2604  HB  THR A 252      34.893  22.159  50.854  1.00 19.91           H
ATOM   2605  HG1 THR A 252      33.453  21.009  52.764  1.00 21.56           H
ATOM   2606 HG21 THR A 252      32.615  22.366  50.433  1.00 17.94           H
ATOM   2607 HG22 THR A 252      33.285  21.456  49.340  1.00 17.94           H
ATOM   2608 HG23 THR A 252      32.473  20.795  50.519  1.00 17.94           H
ATOM   2609  N   ARG A 253      34.308  18.843  48.966  1.00 15.97           N
ATOM   2610  CA  ARG A 253      34.323  18.412  47.578  1.00 13.05           C
ATOM   2611  C   ARG A 253      32.925  18.520  46.984  1.00 16.12           C
ATOM   2612  O   ARG A 253      31.924  18.242  47.652  1.00 15.30           O
ATOM   2613  CB  ARG A 253      34.816  16.962  47.426  1.00 14.38           C
ATOM   2614  CG  ARG A 253      36.200  16.716  47.918  1.00 13.08           C
ATOM   2615  CD  ARG A 253      36.628  15.291  47.588  1.00 15.67           C
ATOM   2616  NE  ARG A 253      38.026  15.054  47.937  1.00 16.01           N
ATOM   2617  CZ  ARG A 253      38.640  13.884  47.819  1.00 17.89           C
ATOM   2618  NH1 ARG A 253      39.919  13.777  48.168  1.00 19.10           N
ATOM   2619  NH2 ARG A 253      37.992  12.826  47.335  1.00 17.24           N1+
ATOM   2620  H   ARG A 253      33.696  18.462  49.436  1.00 19.17           H
ATOM   2621  HA  ARG A 253      34.915  18.986  47.062  1.00 15.66           H
ATOM   2622  HB2 ARG A 253      34.222  16.366  47.908  1.00 17.26           H
ATOM   2623  HB3 ARG A 253      34.809  16.742  46.483  1.00 17.26           H
ATOM   2624  HG2 ARG A 253      36.804  17.335  47.475  1.00 15.70           H
ATOM   2625  HG3 ARG A 253      36.229  16.842  48.878  1.00 15.70           H
ATOM   2626  HD2 ARG A 253      36.090  14.673  48.105  1.00 18.80           H
ATOM   2627  HD3 ARG A 253      36.508  15.119  46.644  1.00 18.80           H
ATOM   2628  HE  ARG A 253      38.473  15.707  48.264  1.00 19.21           H
ATOM   2629 HH11 ARG A 253      40.336  14.462  48.473  1.00 22.92           H
ATOM   2630 HH12 ARG A 253      40.329  13.026  48.092  1.00 22.92           H
ATOM   2631 HH21 ARG A 253      37.165  12.891  47.109  1.00 20.69           H
ATOM   2632 HH22 ARG A 253      38.396  12.071  47.262  1.00 20.69           H
ATOM   2633  N   ILE A 254      32.874  18.908  45.720  1.00 16.24           N
ATOM   2634  CA  ILE A 254      31.647  18.893  44.939  1.00 16.42           C
ATOM   2635  C   ILE A 254      31.753  17.724  43.978  1.00 18.50           C
ATOM   2636  O   ILE A 254      32.660  17.685  43.136  1.00 16.29           O
ATOM   2637  CB  ILE A 254      31.427  20.199  44.169  1.00 16.61           C
ATOM   2638  CG1 ILE A 254      31.694  21.430  45.052  1.00 26.47           C
ATOM   2639  CG2 ILE A 254      30.039  20.160  43.480  1.00 18.08           C
ATOM   2640  CD1 ILE A 254      30.540  22.104  45.510  1.00 35.02           C
ATOM   2641  H   ILE A 254      33.552  19.188  45.271  1.00 19.48           H
ATOM   2642  HA  ILE A 254      30.888  18.743  45.526  1.00 19.71           H
ATOM   2643  HB  ILE A 254      32.086  20.223  43.458  1.00 19.93           H
ATOM   2644 HG12 ILE A 254      32.214  21.184  45.830  1.00 31.76           H
ATOM   2645 HG13 ILE A 254      32.189  22.076  44.524  1.00 31.76           H
ATOM   2646 HG21 ILE A 254      29.907  20.978  42.971  1.00 21.69           H
ATOM   2647 HG22 ILE A 254      30.001  19.397  42.880  1.00 21.69           H
ATOM   2648 HG23 ILE A 254      29.346  20.071  44.158  1.00 21.69           H
ATOM   2649 HD11 ILE A 254      30.813  22.869  46.045  1.00 42.03           H
ATOM   2650 HD12 ILE A 254      29.993  22.398  44.766  1.00 42.03           H
ATOM   2651 HD13 ILE A 254      30.071  21.471  46.057  1.00 42.03           H
ATOM   2652  N   TYR A 255      30.864  16.748  44.142  1.00 15.40           N
ATOM   2653  CA  TYR A 255      30.782  15.602  43.259  1.00 14.19           C
ATOM   2654  C   TYR A 255      29.665  15.817  42.256  1.00 15.01           C
ATOM   2655  O   TYR A 255      28.623  16.390  42.585  1.00 18.19           O
ATOM   2656  CB  TYR A 255      30.526  14.314  44.039  1.00 15.51           C
ATOM   2657  CG  TYR A 255      31.790  13.705  44.585  1.00 16.29           C
ATOM   2658  CD1 TYR A 255      32.373  12.608  43.978  1.00 14.55           C
ATOM   2659  CD2 TYR A 255      32.409  14.240  45.701  1.00 15.74           C
ATOM   2660  CE1 TYR A 255      33.535  12.057  44.475  1.00 16.18           C
ATOM   2661  CE2 TYR A 255      33.564  13.698  46.200  1.00 17.57           C
ATOM   2662  CZ  TYR A 255      34.131  12.617  45.583  1.00 18.30           C
ATOM   2663  OH  TYR A 255      35.305  12.090  46.084  1.00 18.54           O
ATOM   2664  H   TYR A 255      30.279  16.733  44.774  1.00 18.48           H
ATOM   2665  HA  TYR A 255      31.615  15.517  42.772  1.00 17.02           H
ATOM   2666  HB2 TYR A 255      29.941  14.516  44.785  1.00 18.61           H
ATOM   2667  HB3 TYR A 255      30.111  13.663  43.454  1.00 18.61           H
ATOM   2668  HD1 TYR A 255      31.971  12.239  43.225  1.00 17.46           H
ATOM   2669  HD2 TYR A 255      32.037  14.977  46.123  1.00 18.89           H
ATOM   2670  HE1 TYR A 255      33.917  11.319  44.054  1.00 19.41           H
ATOM   2671  HE2 TYR A 255      33.965  14.078  46.950  1.00 21.08           H
ATOM   2672  HH  TYR A 255      35.263  12.060  46.922  1.00 22.25           H
ATOM   2673  N   TYR A 256      29.910  15.388  41.028  1.00 14.35           N
ATOM   2674  CA  TYR A 256      28.942  15.448  39.948  1.00 12.68           C
ATOM   2675  C   TYR A 256      28.570  14.023  39.589  1.00 15.98           C
ATOM   2676  O   TYR A 256      29.388  13.295  39.017  1.00 14.35           O
ATOM   2677  CB  TYR A 256      29.528  16.195  38.753  1.00 14.08           C
ATOM   2678  CG  TYR A 256      29.883  17.617  39.083  1.00 14.16           C
ATOM   2679  CD1 TYR A 256      31.139  17.940  39.597  1.00 19.95           C
ATOM   2680  CD2 TYR A 256      28.968  18.629  38.906  1.00 16.59           C
ATOM   2681  CE1 TYR A 256      31.471  19.255  39.902  1.00 17.53           C
ATOM   2682  CE2 TYR A 256      29.278  19.956  39.215  1.00 15.40           C
ATOM   2683  CZ  TYR A 256      30.535  20.259  39.712  1.00 19.23           C
ATOM   2684  OH  TYR A 256      30.866  21.558  40.025  1.00 17.15           O
ATOM   2685  H   TYR A 256      30.662  15.046  40.786  1.00 17.22           H
ATOM   2686  HA  TYR A 256      28.140  15.906  40.250  1.00 15.22           H
ATOM   2687  HB2 TYR A 256      30.338  15.748  38.463  1.00 16.89           H
ATOM   2688  HB3 TYR A 256      28.877  16.210  38.032  1.00 16.89           H
ATOM   2689  HD1 TYR A 256      31.767  17.269  39.722  1.00 23.94           H
ATOM   2690  HD2 TYR A 256      28.126  18.420  38.571  1.00 19.91           H
ATOM   2691  HE1 TYR A 256      32.315  19.460  40.241  1.00 21.03           H
ATOM   2692  HE2 TYR A 256      28.651  20.627  39.085  1.00 18.48           H
ATOM   2693  HH  TYR A 256      31.610  21.580  40.413  1.00 20.58           H
ATOM   2694  N   PHE A 257      27.353  13.619  39.966  1.00 14.80           N
ATOM   2695  CA  PHE A 257      26.865  12.270  39.721  1.00 12.98           C
ATOM   2696  C   PHE A 257      25.945  12.233  38.511  1.00 11.90           C
ATOM   2697  O   PHE A 257      25.227  13.194  38.221  1.00 16.15           O
ATOM   2698  CB  PHE A 257      26.112  11.727  40.933  1.00 14.54           C
ATOM   2699  CG  PHE A 257      26.973  11.550  42.170  1.00 12.86           C
ATOM   2700  CD1 PHE A 257      26.915  12.470  43.196  1.00 13.82           C
ATOM   2701  CD2 PHE A 257      27.807  10.440  42.308  1.00 14.81           C
ATOM   2702  CE1 PHE A 257      27.676  12.307  44.335  1.00 14.11           C
ATOM   2703  CE2 PHE A 257      28.564  10.260  43.460  1.00 14.19           C
ATOM   2704  CZ  PHE A 257      28.501  11.212  44.474  1.00 15.87           C
ATOM   2705  H   PHE A 257      26.782  14.121  40.376  1.00 17.76           H
ATOM   2706  HA  PHE A 257      27.618  11.686  39.542  1.00 15.57           H
ATOM   2707  HB2 PHE A 257      25.379  12.321  41.150  1.00 17.44           H
ATOM   2708  HB3 PHE A 257      25.766  10.854  40.700  1.00 17.44           H
ATOM   2709  HD1 PHE A 257      26.362  13.211  43.118  1.00 16.59           H
ATOM   2710  HD2 PHE A 257      27.845   9.805  41.629  1.00 17.78           H
ATOM   2711  HE1 PHE A 257      27.630  12.940  45.013  1.00 16.93           H
ATOM   2712  HE2 PHE A 257      29.125   9.523  43.545  1.00 17.03           H
ATOM   2713  HZ  PHE A 257      29.012  11.112  45.245  1.00 19.04           H
ATOM   2714  N   LYS A 258      25.985  11.116  37.789  1.00 14.93           N
ATOM   2715  CA  LYS A 258      24.972  10.816  36.777  1.00 14.44           C
ATOM   2716  C   LYS A 258      24.704   9.322  36.815  1.00 17.46           C
ATOM   2717  O   LYS A 258      25.636   8.514  36.718  1.00 17.42           O
ATOM   2718  CB  LYS A 258      25.419  11.250  35.391  1.00 15.62           C
ATOM   2719  CG  LYS A 258      24.381  10.997  34.315  1.00 18.64           C
ATOM   2720  CD  LYS A 258      24.628  11.866  33.091  1.00 25.20           C
ATOM   2721  CE  LYS A 258      23.647  11.552  31.986  1.00 28.39           C
ATOM   2722  NZ  LYS A 258      23.524  12.677  30.996  1.00 40.72           N1+
ATOM   2723  H   LYS A 258      26.583  10.504  37.872  1.00 17.91           H
ATOM   2724  HA  LYS A 258      24.143  11.274  37.001  1.00 17.33           H
ATOM   2725  HB2 LYS A 258      25.598  12.198  35.422  1.00 18.74           H
ATOM   2726  HB3 LYS A 258      26.226  10.759  35.161  1.00 18.74           H
ATOM   2727  HG2 LYS A 258      24.430  10.067  34.041  1.00 22.36           H
ATOM   2728  HG3 LYS A 258      23.496  11.203  34.659  1.00 22.36           H
ATOM   2729  HD2 LYS A 258      24.522  12.800  33.338  1.00 30.25           H
ATOM   2730  HD3 LYS A 258      25.524  11.707  32.755  1.00 30.25           H
ATOM   2731  HE2 LYS A 258      23.938  10.758  31.510  1.00 34.07           H
ATOM   2732  HE3 LYS A 258      22.775  11.405  32.382  1.00 34.07           H
ATOM   2733  HZ1 LYS A 258      23.086  12.399  30.273  1.00 48.86           H
ATOM   2734  HZ2 LYS A 258      23.081  13.360  31.357  1.00 48.86           H
ATOM   2735  HZ3 LYS A 258      24.334  12.957  30.754  1.00 48.86           H
ATOM   2736  N   GLU A 259      23.443   8.971  37.019  1.00 15.98           N
ATOM   2737  CA  GLU A 259      23.019   7.586  37.180  1.00 16.50           C
ATOM   2738  C   GLU A 259      23.816   6.906  38.292  1.00 18.50           C
ATOM   2739  O   GLU A 259      24.125   5.712  38.230  1.00 17.98           O
ATOM   2740  CB  GLU A 259      23.114   6.836  35.843  1.00 20.80           C
ATOM   2741  CG  GLU A 259      22.114   7.382  34.775  1.00 16.48           C
ATOM   2742  CD  GLU A 259      22.295   6.717  33.404  1.00 35.31           C
ATOM   2743  OE1 GLU A 259      21.908   7.305  32.385  1.00 36.88           O
ATOM   2744  OE2 GLU A 259      22.837   5.597  33.346  1.00 48.36           O1-
ATOM   2745  H   GLU A 259      22.794   9.531  37.073  1.00 19.17           H
ATOM   2746  HA  GLU A 259      22.090   7.580  37.450  1.00 19.80           H
ATOM   2747  HB2 GLU A 259      24.012   6.934  35.485  1.00 24.97           H
ATOM   2748  HB3 GLU A 259      22.922   5.897  35.990  1.00 24.97           H
ATOM   2749  HG2 GLU A 259      21.206   7.214  35.070  1.00 19.78           H
ATOM   2750  HG3 GLU A 259      22.255   8.334  34.662  1.00 19.78           H
ATOM   2751  N   GLY A 260      24.086   7.667  39.367  1.00 15.61           N
ATOM   2752  CA  GLY A 260      24.794   7.126  40.510  1.00 18.15           C
ATOM   2753  C   GLY A 260      26.281   6.950  40.308  1.00 17.72           C
ATOM   2754  O   GLY A 260      26.961   6.490  41.229  1.00 19.72           O
ATOM   2755  H   GLY A 260      23.862   8.496  39.450  1.00 18.74           H
ATOM   2756  HA2 GLY A 260      24.676   7.722  41.266  1.00 21.78           H
ATOM   2757  HA3 GLY A 260      24.416   6.266  40.740  1.00 21.78           H
ATOM   2758  N   LYS A 261      26.807   7.308  39.146  1.00 15.11           N
ATOM   2759  CA  LYS A 261      28.227   7.188  38.867  1.00 17.23           C
ATOM   2760  C   LYS A 261      28.887   8.560  38.939  1.00 15.73           C
ATOM   2761  O   LYS A 261      28.263   9.583  38.654  1.00 17.58           O
ATOM   2762  CB  LYS A 261      28.474   6.581  37.493  1.00 17.50           C
ATOM   2763  CG  LYS A 261      27.825   5.236  37.276  1.00 20.72           C
ATOM   2764  CD  LYS A 261      28.655   4.455  36.262  1.00 38.56           C
ATOM   2765  CE  LYS A 261      27.803   3.723  35.255  1.00 41.82           C
ATOM   2766  NZ  LYS A 261      27.446   4.636  34.131  1.00 53.55           N1+
ATOM   2767  H   LYS A 261      26.355   7.643  38.496  1.00 18.13           H
ATOM   2768  HA  LYS A 261      28.637   6.610  39.533  1.00 20.68           H
ATOM   2769  HB2 LYS A 261      28.152   7.191  36.810  1.00 21.00           H
ATOM   2770  HB3 LYS A 261      29.433   6.464  37.395  1.00 21.00           H
ATOM   2771  HG2 LYS A 261      27.798   4.741  38.108  1.00 24.86           H
ATOM   2772  HG3 LYS A 261      26.932   5.359  36.921  1.00 24.86           H
ATOM   2773  HD2 LYS A 261      29.223   5.072  35.771  1.00 46.28           H
ATOM   2774  HD3 LYS A 261      29.205   3.805  36.729  1.00 46.28           H
ATOM   2775  HE2 LYS A 261      28.306   2.973  34.894  1.00 50.18           H
ATOM   2776  HE3 LYS A 261      26.988   3.416  35.681  1.00 50.18           H
ATOM   2777  HZ1 LYS A 261      26.941   4.209  33.536  1.00 64.26           H
ATOM   2778  HZ2 LYS A 261      27.002   5.343  34.443  1.00 64.26           H
ATOM   2779  HZ3 LYS A 261      28.190   4.920  33.728  1.00 64.26           H
ATOM   2780  N   ILE A 262      30.171   8.568  39.288  1.00 17.08           N
ATOM   2781  CA  ILE A 262      30.931   9.811  39.400  1.00 15.37           C
ATOM   2782  C   ILE A 262      31.419  10.236  38.020  1.00 16.89           C
ATOM   2783  O   ILE A 262      32.205   9.521  37.382  1.00 17.58           O
ATOM   2784  CB  ILE A 262      32.111   9.641  40.359  1.00 15.65           C
ATOM   2785  CG1 ILE A 262      31.620   9.286  41.753  1.00 19.47           C
ATOM   2786  CG2 ILE A 262      32.954  10.932  40.427  1.00 17.66           C
ATOM   2787  CD1 ILE A 262      32.702   8.748  42.627  1.00 18.14           C
ATOM   2788  H   ILE A 262      30.629   7.861  39.469  1.00 20.49           H
ATOM   2789  HA  ILE A 262      30.358  10.508  39.747  1.00 18.44           H
ATOM   2790  HB  ILE A 262      32.664   8.915  40.032  1.00 18.77           H
ATOM   2791 HG12 ILE A 262      31.248  10.079  42.177  1.00 23.36           H
ATOM   2792 HG13 ILE A 262      30.942   8.597  41.676  1.00 23.36           H
ATOM   2793 HG21 ILE A 262      33.687  10.804  41.050  1.00 21.19           H
ATOM   2794 HG22 ILE A 262      33.308  11.145  39.549  1.00 21.19           H
ATOM   2795 HG23 ILE A 262      32.384  11.654  40.737  1.00 21.19           H
ATOM   2796 HD11 ILE A 262      32.321   8.522  43.488  1.00 21.76           H
ATOM   2797 HD12 ILE A 262      33.082   7.957  42.215  1.00 21.76           H
ATOM   2798 HD13 ILE A 262      33.386   9.427  42.734  1.00 21.76           H
ATOM   2799  N   LEU A 263      30.965  11.406  37.565  1.00 15.56           N
ATOM   2800  CA  LEU A 263      31.503  12.001  36.347  1.00 19.25           C
ATOM   2801  C   LEU A 263      32.791  12.751  36.640  1.00 19.80           C
ATOM   2802  O   LEU A 263      33.752  12.681  35.866  1.00 20.18           O
ATOM   2803  CB  LEU A 263      30.493  12.952  35.720  1.00 15.36           C
ATOM   2804  CG  LEU A 263      29.148  12.371  35.312  1.00 17.52           C
ATOM   2805  CD1 LEU A 263      28.239  13.465  34.772  1.00 23.08           C
ATOM   2806  CD2 LEU A 263      29.363  11.256  34.291  1.00 24.21           C
ATOM   2807  H   LEU A 263      30.359  11.877  37.950  1.00 18.67           H
ATOM   2808  HA  LEU A 263      31.707  11.299  35.710  1.00 23.10           H
ATOM   2809  HB2 LEU A 263      30.313  13.662  36.356  1.00 18.43           H
ATOM   2810  HB3 LEU A 263      30.890  13.334  34.925  1.00 18.43           H
ATOM   2811  HG  LEU A 263      28.722  11.985  36.092  1.00 21.02           H
ATOM   2812 HD11 LEU A 263      27.394  13.069  34.504  1.00 27.69           H
ATOM   2813 HD12 LEU A 263      28.085  14.123  35.467  1.00 27.69           H
ATOM   2814 HD13 LEU A 263      28.665  13.877  34.007  1.00 27.69           H
ATOM   2815 HD21 LEU A 263      28.501  10.899  34.022  1.00 29.05           H
ATOM   2816 HD22 LEU A 263      29.819  11.625  33.516  1.00 29.05           H
ATOM   2817 HD23 LEU A 263      29.901  10.555  34.689  1.00 29.05           H
ATOM   2818  N   LYS A 264      32.829  13.443  37.775  1.00 14.80           N
ATOM   2819  CA  LYS A 264      33.864  14.401  38.115  1.00 15.51           C
ATOM   2820  C   LYS A 264      33.672  14.770  39.581  1.00 18.25           C
ATOM   2821  O   LYS A 264      32.554  14.706  40.113  1.00 16.32           O
ATOM   2822  CB  LYS A 264      33.734  15.651  37.213  1.00 20.00           C
ATOM   2823  CG  LYS A 264      34.626  16.800  37.485  1.00 22.23           C
ATOM   2824  CD  LYS A 264      34.310  17.924  36.506  1.00 22.49           C
ATOM   2825  CE  LYS A 264      35.302  19.068  36.598  1.00 27.88           C
ATOM   2826  NZ  LYS A 264      34.928  20.216  35.641  1.00 25.94           N1+
ATOM   2827  H   LYS A 264      32.232  13.376  38.384  1.00 17.75           H
ATOM   2828  HA  LYS A 264      34.741  14.003  37.989  1.00 18.61           H
ATOM   2829  HB2 LYS A 264      33.917  15.371  36.303  1.00 24.00           H
ATOM   2830  HB3 LYS A 264      32.821  15.971  37.267  1.00 24.00           H
ATOM   2831  HG2 LYS A 264      34.473  17.119  38.386  1.00 26.67           H
ATOM   2832  HG3 LYS A 264      35.549  16.529  37.364  1.00 26.67           H
ATOM   2833  HD2 LYS A 264      34.339  17.567  35.603  1.00 26.99           H
ATOM   2834  HD3 LYS A 264      33.427  18.281  36.694  1.00 26.99           H
ATOM   2835  HE2 LYS A 264      35.303  19.411  37.503  1.00 33.46           H
ATOM   2836  HE3 LYS A 264      36.187  18.744  36.365  1.00 33.46           H
ATOM   2837  HZ1 LYS A 264      35.628  20.756  35.539  1.00 31.13           H
ATOM   2838  HZ2 LYS A 264      34.699  19.892  34.843  1.00 31.13           H
ATOM   2839  HZ3 LYS A 264      34.251  20.688  35.967  1.00 31.13           H
ATOM   2840  N   TRP A 265      34.764  15.173  40.223  1.00 16.74           N
ATOM   2841  CA  TRP A 265      34.662  15.895  41.483  1.00 17.64           C
ATOM   2842  C   TRP A 265      35.700  17.000  41.481  1.00 17.78           C
ATOM   2843  O   TRP A 265      36.681  16.960  40.732  1.00 16.22           O
ATOM   2844  CB  TRP A 265      34.835  15.006  42.736  1.00 17.27           C
ATOM   2845  CG  TRP A 265      36.179  14.416  43.003  1.00 15.34           C
ATOM   2846  CD1 TRP A 265      36.609  13.183  42.633  1.00 16.52           C
ATOM   2847  CD2 TRP A 265      37.269  15.017  43.725  1.00 16.57           C
ATOM   2848  NE1 TRP A 265      37.890  12.972  43.082  1.00 20.88           N
ATOM   2849  CE2 TRP A 265      38.318  14.083  43.752  1.00 18.94           C
ATOM   2850  CE3 TRP A 265      37.445  16.242  44.367  1.00 16.52           C
ATOM   2851  CZ2 TRP A 265      39.537  14.343  44.376  1.00 19.74           C
ATOM   2852  CZ3 TRP A 265      38.651  16.503  44.972  1.00 17.20           C
ATOM   2853  CH2 TRP A 265      39.678  15.559  44.986  1.00 18.73           C
ATOM   2854  H   TRP A 265      35.568  15.072  39.943  1.00 20.09           H
ATOM   2855  HA  TRP A 265      33.785  16.309  41.528  1.00 21.16           H
ATOM   2856  HB2 TRP A 265      34.600  15.534  43.514  1.00 20.72           H
ATOM   2857  HB3 TRP A 265      34.213  14.262  42.648  1.00 20.72           H
ATOM   2858  HD1 TRP A 265      36.108  12.564  42.152  1.00 19.83           H
ATOM   2859  HE1 TRP A 265      38.351  12.261  42.949  1.00 25.05           H
ATOM   2860  HE3 TRP A 265      36.766  16.873  44.370  1.00 19.83           H
ATOM   2861  HZ2 TRP A 265      40.223  13.719  44.382  1.00 23.68           H
ATOM   2862  HZ3 TRP A 265      38.780  17.320  45.401  1.00 20.64           H
ATOM   2863  HH2 TRP A 265      40.483  15.769  45.409  1.00 22.47           H
ATOM   2864  N   GLU A 266      35.440  18.016  42.292  1.00 16.26           N
ATOM   2865  CA  GLU A 266      36.406  19.088  42.438  1.00 17.35           C
ATOM   2866  C   GLU A 266      36.428  19.607  43.867  1.00 18.62           C
ATOM   2867  O   GLU A 266      35.424  19.533  44.590  1.00 17.18           O
ATOM   2868  CB  GLU A 266      36.141  20.231  41.443  1.00 21.35           C
ATOM   2869  CG  GLU A 266      34.905  20.984  41.670  1.00 29.47           C
ATOM   2870  CD  GLU A 266      34.536  21.901  40.488  1.00 27.25           C
ATOM   2871  OE1 GLU A 266      33.365  22.270  40.417  1.00 19.12           O
ATOM   2872  OE2 GLU A 266      35.393  22.274  39.646  1.00 35.24           O1-
ATOM   2873  H   GLU A 266      34.725  18.104  42.766  1.00 19.51           H
ATOM   2874  HA  GLU A 266      37.273  18.715  42.239  1.00 20.83           H
ATOM   2875  HB2 GLU A 266      36.881  20.853  41.486  1.00 25.61           H
ATOM   2876  HB3 GLU A 266      36.081  19.857  40.547  1.00 25.61           H
ATOM   2877  HG2 GLU A 266      34.178  20.358  41.813  1.00 35.36           H
ATOM   2878  HG3 GLU A 266      35.034  21.538  42.456  1.00 35.36           H
ATOM   2879  N   PRO A 267      37.591  20.072  44.321  1.00 16.56           N
ATOM   2880  CA  PRO A 267      37.683  20.690  45.640  1.00 17.22           C
ATOM   2881  C   PRO A 267      36.972  22.028  45.640  1.00 16.99           C
ATOM   2882  O   PRO A 267      36.866  22.699  44.614  1.00 16.33           O
ATOM   2883  CB  PRO A 267      39.194  20.874  45.834  1.00 15.76           C
ATOM   2884  CG  PRO A 267      39.706  21.058  44.445  1.00 16.93           C
ATOM   2885  CD  PRO A 267      38.868  20.131  43.592  1.00 19.53           C
ATOM   2886  HA  PRO A 267      37.321  20.110  46.331  1.00 20.66           H
ATOM   2887  HB2 PRO A 267      39.369  21.655  46.377  1.00 18.92           H
ATOM   2888  HB3 PRO A 267      39.575  20.074  46.230  1.00 18.92           H
ATOM   2889  HG2 PRO A 267      39.571  21.978  44.170  1.00 20.31           H
ATOM   2890  HG3 PRO A 267      40.644  20.819  44.395  1.00 20.31           H
ATOM   2891  HD2 PRO A 267      38.743  20.507  42.704  1.00 23.43           H
ATOM   2892  HD3 PRO A 267      39.275  19.251  43.547  1.00 23.43           H
ATOM   2893  N   LEU A 268      36.487  22.406  46.810  1.00 15.44           N
ATOM   2894  CA  LEU A 268      35.894  23.724  46.987  1.00 17.41           C
ATOM   2895  C   LEU A 268      36.851  24.807  46.517  1.00 20.84           C
ATOM   2896  O   LEU A 268      38.035  24.804  46.871  1.00 17.51           O
ATOM   2897  CB  LEU A 268      35.562  23.935  48.457  1.00 18.29           C
ATOM   2898  CG  LEU A 268      35.018  25.306  48.852  1.00 15.81           C
ATOM   2899  CD1 LEU A 268      33.668  25.492  48.239  1.00 18.20           C
ATOM   2900  CD2 LEU A 268      34.958  25.436  50.353  1.00 18.38           C
ATOM   2901  H   LEU A 268      36.507  21.925  47.526  1.00 18.53           H
ATOM   2902  HA  LEU A 268      35.077  23.790  46.467  1.00 20.89           H
ATOM   2903  HB2 LEU A 268      34.912  23.267  48.723  1.00 21.94           H
ATOM   2904  HB3 LEU A 268      36.382  23.808  48.959  1.00 21.94           H
ATOM   2905  HG  LEU A 268      35.606  25.998  48.518  1.00 18.97           H
ATOM   2906 HD11 LEU A 268      33.326  26.364  48.499  1.00 21.84           H
ATOM   2907 HD12 LEU A 268      33.748  25.437  47.275  1.00 21.84           H
ATOM   2908 HD13 LEU A 268      33.079  24.793  48.562  1.00 21.84           H
ATOM   2909 HD21 LEU A 268      34.625  26.318  50.581  1.00 22.05           H
ATOM   2910 HD22 LEU A 268      34.367  24.755  50.707  1.00 22.05           H
ATOM   2911 HD23 LEU A 268      35.854  25.317  50.713  1.00 22.05           H
ATOM   2912  N   ALA A 269      36.317  25.763  45.766  1.00 19.63           N
ATOM   2913  CA  ALA A 269      37.051  26.966  45.383  1.00 21.59           C
ATOM   2914  C   ALA A 269      36.228  28.181  45.780  1.00 19.90           C
ATOM   2915  O   ALA A 269      35.120  28.058  46.324  1.00 19.16           O
ATOM   2916  CB  ALA A 269      37.375  26.972  43.886  1.00 25.37           C
ATOM   2917  H   ALA A 269      35.511  25.754  45.482  1.00 23.56           H
ATOM   2918  HA  ALA A 269      37.886  26.997  45.873  1.00 25.90           H
ATOM   2919  HB1 ALA A 269      37.908  27.755  43.684  1.00 30.44           H
ATOM   2920  HB2 ALA A 269      37.879  26.170  43.679  1.00 30.44           H
ATOM   2921  HB3 ALA A 269      36.547  26.987  43.379  1.00 30.44           H
ATOM   2922  N   GLY A 270      36.791  29.371  45.530  1.00 21.07           N
ATOM   2923  CA  GLY A 270      36.145  30.623  45.887  1.00 20.10           C
ATOM   2924  C   GLY A 270      36.532  31.090  47.277  1.00 20.10           C
ATOM   2925  O   GLY A 270      37.528  30.651  47.872  1.00 21.24           O
ATOM   2926  H   GLY A 270      37.552  29.473  45.148  1.00 25.28           H
ATOM   2927  HA2 GLY A 270      36.375  31.310  45.243  1.00 24.12           H
ATOM   2928  HA3 GLY A 270      35.185  30.495  45.870  1.00 24.12           H
ATOM   2929  N   THR A 271      35.712  31.992  47.815  1.00 19.05           N
ATOM   2930  CA  THR A 271      36.075  32.664  49.059  1.00 18.37           C
ATOM   2931  C   THR A 271      35.351  32.139  50.294  1.00 19.14           C
ATOM   2932  O   THR A 271      35.641  32.604  51.405  1.00 17.43           O
ATOM   2933  CB  THR A 271      35.845  34.165  48.933  1.00 17.92           C
ATOM   2934  OG1 THR A 271      34.493  34.426  48.574  1.00 19.52           O
ATOM   2935  CG2 THR A 271      36.744  34.744  47.897  1.00 20.74           C
ATOM   2936  H   THR A 271      34.960  32.239  47.476  1.00 22.86           H
ATOM   2937  HA  THR A 271      37.025  32.534  49.206  1.00 22.05           H
ATOM   2938  HB  THR A 271      36.048  34.587  49.783  1.00 21.51           H
ATOM   2939  HG1 THR A 271      34.369  35.252  48.527  1.00 23.42           H
ATOM   2940 HG21 THR A 271      36.615  35.706  47.846  1.00 24.89           H
ATOM   2941 HG22 THR A 271      37.667  34.560  48.127  1.00 24.89           H
ATOM   2942 HG23 THR A 271      36.550  34.353  47.033  1.00 24.89           H
ATOM   2943  N   ALA A 272      34.442  31.174  50.160  1.00 18.47           N
ATOM   2944  CA  ALA A 272      33.885  30.550  51.354  1.00 19.14           C
ATOM   2945  C   ALA A 272      34.993  29.794  52.071  1.00 17.58           C
ATOM   2946  O   ALA A 272      35.733  29.028  51.448  1.00 20.75           O
ATOM   2947  CB  ALA A 272      32.727  29.610  50.979  1.00 19.26           C
ATOM   2948  H   ALA A 272      34.135  30.874  49.414  1.00 22.16           H
ATOM   2949  HA  ALA A 272      33.539  31.226  51.952  1.00 22.96           H
ATOM   2950  HB1 ALA A 272      32.343  29.230  51.786  1.00 23.11           H
ATOM   2951  HB2 ALA A 272      32.054  30.120  50.499  1.00 23.11           H
ATOM   2952  HB3 ALA A 272      33.060  28.897  50.413  1.00 23.11           H
ATOM   2953  N   LYS A 273      35.130  30.010  53.380  1.00 17.23           N
ATOM   2954  CA  LYS A 273      36.254  29.436  54.106  1.00 21.93           C
ATOM   2955  C   LYS A 273      35.929  28.110  54.788  1.00 20.17           C
ATOM   2956  O   LYS A 273      36.851  27.394  55.179  1.00 17.63           O
ATOM   2957  CB  LYS A 273      36.772  30.442  55.152  1.00 22.98           C
ATOM   2958  CG  LYS A 273      37.276  31.752  54.553  1.00 20.31           C
ATOM   2959  CD  LYS A 273      38.334  31.512  53.425  1.00 24.98           C
ATOM   2960  CE  LYS A 273      38.972  32.814  52.928  1.00 30.10           C
ATOM   2961  NZ  LYS A 273      38.006  33.831  52.345  1.00 24.76           N1+
ATOM   2962  H   LYS A 273      34.595  30.481  53.860  1.00 20.68           H
ATOM   2963  HA  LYS A 273      36.966  29.257  53.472  1.00 26.31           H
ATOM   2964  HB2 LYS A 273      36.059  30.652  55.777  1.00 27.58           H
ATOM   2965  HB3 LYS A 273      37.513  30.035  55.630  1.00 27.58           H
ATOM   2966  HG2 LYS A 273      36.522  32.228  54.171  1.00 24.37           H
ATOM   2967  HG3 LYS A 273      37.685  32.283  55.254  1.00 24.37           H
ATOM   2968  HD2 LYS A 273      39.042  30.946  53.771  1.00 29.98           H
ATOM   2969  HD3 LYS A 273      37.909  31.087  52.664  1.00 29.98           H
ATOM   2970  HE2 LYS A 273      39.417  33.237  53.679  1.00 36.12           H
ATOM   2971  HE3 LYS A 273      39.622  32.598  52.241  1.00 36.12           H
ATOM   2972  HZ1 LYS A 273      38.212  33.984  51.491  1.00 29.71           H
ATOM   2973  HZ2 LYS A 273      37.174  33.524  52.393  1.00 29.71           H
ATOM   2974  HZ3 LYS A 273      38.057  34.596  52.798  1.00 29.71           H
ATOM   2975  N   HIS A 274      34.653  27.769  54.940  1.00 18.62           N
ATOM   2976  CA  HIS A 274      34.270  26.506  55.544  1.00 16.62           C
ATOM   2977  C   HIS A 274      32.826  26.225  55.118  1.00 17.23           C
ATOM   2978  O   HIS A 274      32.018  27.144  55.077  1.00 16.18           O
ATOM   2979  CB  HIS A 274      34.420  26.553  57.068  1.00 16.32           C
ATOM   2980  CG  HIS A 274      34.147  25.247  57.736  1.00 20.05           C
ATOM   2981  ND1 HIS A 274      35.138  24.392  58.158  1.00 19.16           N1+
ATOM   2982  CD2 HIS A 274      32.978  24.648  58.048  1.00 18.65           C
ATOM   2983  CE1 HIS A 274      34.594  23.317  58.700  1.00 18.16           C
ATOM   2984  NE2 HIS A 274      33.281  23.443  58.633  1.00 20.23           N
ATOM   2985  H   HIS A 274      33.991  28.258  54.697  1.00 22.35           H
ATOM   2986  HA  HIS A 274      34.852  25.810  55.204  1.00 19.94           H
ATOM   2987  HB2 HIS A 274      33.791  27.201  57.424  1.00 19.58           H
ATOM   2988  HB3 HIS A 274      35.324  26.816  57.292  1.00 19.58           H
ATOM   2989  HD1 HIS A 274      35.980  24.533  58.082  1.00 23.00           H
ATOM   2990  HD2 HIS A 274      32.128  24.983  57.877  1.00 22.39           H
ATOM   2991  HE1 HIS A 274      35.054  22.594  59.057  1.00 21.79           H
ATOM   2992  HE2 HIS A 274      32.707  22.872  58.924  1.00 24.28           H
ATOM   2993  N   ILE A 275      32.507  24.962  54.808  1.00 17.86           N
ATOM   2994  CA  ILE A 275      31.211  24.586  54.223  1.00 13.28           C
ATOM   2995  C   ILE A 275      30.592  23.412  54.985  1.00 14.95           C
ATOM   2996  O   ILE A 275      31.277  22.395  55.175  1.00 16.73           O
ATOM   2997  CB  ILE A 275      31.393  24.192  52.746  1.00 13.44           C
ATOM   2998  CG1 ILE A 275      31.800  25.390  51.893  1.00 16.44           C
ATOM   2999  CG2 ILE A 275      30.145  23.464  52.211  1.00 19.61           C
ATOM   3000  CD1 ILE A 275      30.721  26.418  51.736  1.00 18.71           C
ATOM   3001  H   ILE A 275      33.047  24.298  54.916  1.00 21.44           H
ATOM   3002  HA  ILE A 275      30.609  25.340  54.279  1.00 15.94           H
ATOM   3003  HB  ILE A 275      32.131  23.559  52.707  1.00 16.13           H
ATOM   3004 HG12 ILE A 275      32.581  25.818  52.274  1.00 19.73           H
ATOM   3005 HG13 ILE A 275      32.020  25.061  51.008  1.00 19.73           H
ATOM   3006 HG21 ILE A 275      30.282  23.272  51.270  1.00 23.53           H
ATOM   3007 HG22 ILE A 275      30.013  22.632  52.690  1.00 23.53           H
ATOM   3008 HG23 ILE A 275      29.369  24.037  52.324  1.00 23.53           H
ATOM   3009 HD11 ILE A 275      31.047  27.118  51.149  1.00 22.45           H
ATOM   3010 HD12 ILE A 275      29.935  26.007  51.348  1.00 22.45           H
ATOM   3011 HD13 ILE A 275      30.510  26.783  52.609  1.00 22.45           H
ATOM   3012  N   GLU A 276      29.293  23.532  55.399  1.00 16.01           N
ATOM   3013  CA  GLU A 276      28.606  22.380  56.006  1.00 15.31           C
ATOM   3014  C   GLU A 276      27.180  22.427  55.438  1.00 15.93           C
ATOM   3015  O   GLU A 276      26.604  23.481  55.163  1.00 15.70           O
ATOM   3016  CB  GLU A 276      28.477  22.480  57.537  1.00 15.38           C
ATOM   3017  CG  GLU A 276      29.808  22.517  58.273  1.00 17.32           C
ATOM   3018  CD  GLU A 276      30.594  21.219  58.314  1.00 19.86           C
ATOM   3019  OE1 GLU A 276      30.088  20.151  57.900  1.00 20.95           O
ATOM   3020  OE2 GLU A 276      31.756  21.283  58.840  1.00 18.61           O1-
ATOM   3021  H   GLU A 276      28.883  24.463  55.599  1.00 19.21           H
ATOM   3022  HA  GLU A 276      29.156  21.431  55.735  1.00 18.38           H
ATOM   3023  HB2 GLU A 276      27.918  23.411  57.796  1.00 18.45           H
ATOM   3024  HB3 GLU A 276      27.875  21.623  57.906  1.00 18.45           H
ATOM   3025  HG2 GLU A 276      30.436  23.318  57.836  1.00 20.78           H
ATOM   3026  HG3 GLU A 276      29.623  22.815  59.330  1.00 20.78           H
ATOM   3027  N   GLU A 277      26.546  21.210  55.234  1.00 14.85           N
ATOM   3028  CA  GLU A 277      25.069  21.126  55.273  1.00 14.44           C
ATOM   3029  C   GLU A 277      24.385  22.125  54.343  1.00 14.30           C
ATOM   3030  O   GLU A 277      23.415  22.855  54.524  1.00 16.60           O
ATOM   3031  CB  GLU A 277      24.516  21.355  56.674  1.00 12.38           C
ATOM   3032  CG  GLU A 277      24.963  20.212  57.576  1.00 14.95           C
ATOM   3033  CD  GLU A 277      24.590  20.511  59.017  1.00 15.90           C
ATOM   3034  OE1 GLU A 277      24.353  21.689  59.350  1.00 16.52           O
ATOM   3035  OE2 GLU A 277      24.555  19.500  59.786  1.00 16.84           O1-
ATOM   3036  H   GLU A 277      27.037  20.321  55.500  1.00 17.82           H
ATOM   3037  HA  GLU A 277      24.782  20.078  54.935  1.00 17.33           H
ATOM   3038  HB2 GLU A 277      24.825  22.340  57.083  1.00 14.86           H
ATOM   3039  HB3 GLU A 277      23.409  21.407  56.640  1.00 14.86           H
ATOM   3040  HG2 GLU A 277      24.497  19.255  57.258  1.00 17.94           H
ATOM   3041  HG3 GLU A 277      26.053  20.027  57.533  1.00 17.94           H
ATOM   3042  N   CYS A 278      24.862  22.005  53.061  1.00 13.95           N
ATOM   3043  CA  CYS A 278      24.363  22.871  51.987  1.00 13.46           C
ATOM   3044  C   CYS A 278      22.907  22.577  51.629  1.00 15.02           C
ATOM   3045  O   CYS A 278      22.508  21.425  51.471  1.00 14.88           O
ATOM   3046  CB  CYS A 278      25.184  22.753  50.691  1.00 19.39           C
ATOM   3047  SG  CYS A 278      26.854  23.402  50.840  1.00 21.21           S
ATOM   3048  H   CYS A 278      25.461  21.439  52.794  1.00 16.74           H
ATOM   3049  HA  CYS A 278      24.424  23.794  52.272  1.00 16.15           H
ATOM   3050  HB2 CYS A 278      25.208  21.839  50.364  1.00 23.27           H
ATOM   3051  HB3 CYS A 278      24.748  23.311  50.032  1.00 23.27           H
ATOM   3052  N   SER A 279      22.144  23.653  51.449  1.00 14.32           N
ATOM   3053  CA  SER A 279      20.748  23.623  51.046  1.00 12.53           C
ATOM   3054  C   SER A 279      20.642  24.201  49.641  1.00 16.90           C
ATOM   3055  O   SER A 279      20.956  25.377  49.435  1.00 14.23           O
ATOM   3056  CB  SER A 279      19.886  24.446  52.003  1.00 14.56           C
ATOM   3057  OG  SER A 279      19.898  23.929  53.302  1.00 15.57           O
ATOM   3058  H   SER A 279      22.438  24.454  51.570  1.00 17.18           H
ATOM   3059  HA  SER A 279      20.431  22.705  51.045  1.00 15.04           H
ATOM   3060  HB2 SER A 279      20.230  25.352  52.020  1.00 17.47           H
ATOM   3061  HB3 SER A 279      18.975  24.446  51.672  1.00 17.47           H
ATOM   3062  HG  SER A 279      20.167  24.520  53.836  1.00 18.68           H
ATOM   3063  N   CYS A 280      20.146  23.409  48.686  1.00 14.14           N
ATOM   3064  CA  CYS A 280      20.259  23.778  47.279  1.00 12.87           C
ATOM   3065  C   CYS A 280      18.905  23.872  46.566  1.00 13.25           C
ATOM   3066  O   CYS A 280      17.912  23.248  46.954  1.00 14.10           O
ATOM   3067  CB  CYS A 280      21.150  22.770  46.524  1.00 17.71           C
ATOM   3068  SG  CYS A 280      22.788  22.465  47.304  1.00 21.26           S
ATOM   3069  H   CYS A 280      19.746  22.662  48.827  1.00 16.97           H
ATOM   3070  HA  CYS A 280      20.679  24.645  47.225  1.00 15.45           H
ATOM   3071  HB2 CYS A 280      20.693  21.915  46.463  1.00 21.26           H
ATOM   3072  HB3 CYS A 280      21.308  23.115  45.632  1.00 21.26           H
ATOM   3073  N   TYR A 281      18.901  24.651  45.488  1.00 14.61           N
ATOM   3074  CA  TYR A 281      17.782  24.725  44.550  1.00 11.48           C
ATOM   3075  C   TYR A 281      18.344  25.077  43.174  1.00 15.20           C
ATOM   3076  O   TYR A 281      19.451  25.595  43.050  1.00 14.73           O
ATOM   3077  CB  TYR A 281      16.728  25.754  44.977  1.00 12.97           C
ATOM   3078  CG  TYR A 281      17.216  27.169  44.880  1.00 14.50           C
ATOM   3079  CD1 TYR A 281      17.886  27.755  45.940  1.00 16.40           C
ATOM   3080  CD2 TYR A 281      17.042  27.914  43.715  1.00 15.63           C
ATOM   3081  CE1 TYR A 281      18.363  29.038  45.847  1.00 14.14           C
ATOM   3082  CE2 TYR A 281      17.507  29.209  43.625  1.00 17.59           C
ATOM   3083  CZ  TYR A 281      18.170  29.753  44.693  1.00 15.34           C
ATOM   3084  OH  TYR A 281      18.658  31.036  44.624  1.00 17.73           O
ATOM   3085  H   TYR A 281      19.568  25.150  45.275  1.00 17.53           H
ATOM   3086  HA  TYR A 281      17.353  23.855  44.491  1.00 13.78           H
ATOM   3087  HB2 TYR A 281      15.953  25.663  44.410  1.00 15.56           H
ATOM   3088  HB3 TYR A 281      16.475  25.585  45.900  1.00 15.56           H
ATOM   3089  HD1 TYR A 281      18.024  27.267  46.719  1.00 19.68           H
ATOM   3090  HD2 TYR A 281      16.599  27.542  42.989  1.00 18.76           H
ATOM   3091  HE1 TYR A 281      18.811  29.417  46.565  1.00 16.97           H
ATOM   3092  HE2 TYR A 281      17.384  29.691  42.839  1.00 21.11           H
ATOM   3093  HH  TYR A 281      18.576  31.323  43.849  1.00 21.27           H
ATOM   3094  N   GLY A 282      17.551  24.801  42.149  1.00 14.67           N
ATOM   3095  CA  GLY A 282      17.960  25.046  40.780  1.00 15.29           C
ATOM   3096  C   GLY A 282      16.960  25.911  40.047  1.00 13.45           C
ATOM   3097  O   GLY A 282      15.751  25.832  40.270  1.00 14.34           O
ATOM   3098  H   GLY A 282      16.754  24.481  42.225  1.00 17.60           H
ATOM   3099  HA2 GLY A 282      18.818  25.491  40.765  1.00 18.35           H
ATOM   3100  HA3 GLY A 282      18.039  24.204  40.309  1.00 18.35           H
ATOM   3101  N   GLU A 283      17.490  26.745  39.143  1.00 15.18           N
ATOM   3102  CA  GLU A 283      16.677  27.558  38.247  1.00 13.35           C
ATOM   3103  C   GLU A 283      17.566  27.997  37.093  1.00 14.52           C
ATOM   3104  O   GLU A 283      18.740  28.284  37.296  1.00 17.60           O
ATOM   3105  CB  GLU A 283      16.066  28.783  38.941  1.00 16.74           C
ATOM   3106  CG  GLU A 283      17.023  29.591  39.745  1.00 21.02           C
ATOM   3107  CD  GLU A 283      17.738  30.661  38.947  1.00 27.11           C
ATOM   3108  OE1 GLU A 283      17.170  31.169  37.941  1.00 22.75           O
ATOM   3109  OE2 GLU A 283      18.892  30.982  39.348  1.00 34.58           O1-
ATOM   3110  H   GLU A 283      18.335  26.845  39.021  1.00 18.21           H
ATOM   3111  HA  GLU A 283      15.957  27.011  37.892  1.00 16.02           H
ATOM   3112  HB2 GLU A 283      15.664  29.354  38.270  1.00 20.09           H
ATOM   3113  HB3 GLU A 283      15.378  28.468  39.546  1.00 20.09           H
ATOM   3114  HG2 GLU A 283      16.526  30.031  40.452  1.00 25.23           H
ATOM   3115  HG3 GLU A 283      17.692  29.008  40.131  1.00 25.23           H
ATOM   3116  N   ARG A 284      17.001  28.031  35.889  1.00 16.83           N
ATOM   3117  CA  ARG A 284      17.719  28.475  34.688  1.00 19.21           C
ATOM   3118  C   ARG A 284      19.148  27.929  34.636  1.00 15.92           C
ATOM   3119  O   ARG A 284      20.134  28.664  34.488  1.00 16.65           O
ATOM   3120  CB  ARG A 284      17.681  30.001  34.592  1.00 21.49           C
ATOM   3121  CG  ARG A 284      16.237  30.526  34.419  1.00 22.42           C
ATOM   3122  CD  ARG A 284      16.196  31.937  33.881  1.00 31.89           C
ATOM   3123  NE  ARG A 284      14.860  32.567  33.920  1.00 35.72           N
ATOM   3124  CZ  ARG A 284      13.843  32.262  33.117  1.00 31.24           C
ATOM   3125  NH1 ARG A 284      12.695  32.917  33.236  1.00 28.36           N
ATOM   3126  NH2 ARG A 284      13.945  31.293  32.215  1.00 37.58           N1+
ATOM   3127  H   ARG A 284      16.185  27.812  35.733  1.00 20.19           H
ATOM   3128  HA  ARG A 284      17.255  28.125  33.910  1.00 23.05           H
ATOM   3129  HB2 ARG A 284      18.052  30.386  35.400  1.00 25.79           H
ATOM   3130  HB3 ARG A 284      18.199  30.283  33.821  1.00 25.79           H
ATOM   3131  HG2 ARG A 284      15.770  29.954  33.788  1.00 26.91           H
ATOM   3132  HG3 ARG A 284      15.789  30.513  35.278  1.00 26.91           H
ATOM   3133  HD2 ARG A 284      16.786  32.488  34.423  1.00 38.26           H
ATOM   3134  HD3 ARG A 284      16.500  31.923  32.963  1.00 38.26           H
ATOM   3135  HE  ARG A 284      14.734  33.199  34.488  1.00 42.86           H
ATOM   3136 HH11 ARG A 284      12.620  33.540  33.825  1.00 34.03           H
ATOM   3137 HH12 ARG A 284      12.028  32.716  32.731  1.00 34.03           H
ATOM   3138 HH21 ARG A 284      14.683  30.859  32.121  1.00 45.10           H
ATOM   3139 HH22 ARG A 284      13.271  31.106  31.711  1.00 45.10           H
ATOM   3140  N   ALA A 285      19.239  26.602  34.751  1.00 15.17           N
ATOM   3141  CA  ALA A 285      20.466  25.825  34.521  1.00 17.70           C
ATOM   3142  C   ALA A 285      21.604  26.222  35.456  1.00 17.98           C
ATOM   3143  O   ALA A 285      22.786  26.089  35.113  1.00 16.44           O
ATOM   3144  CB  ALA A 285      20.921  25.922  33.058  1.00 19.71           C
ATOM   3145  H   ALA A 285      18.566  26.101  34.956  1.00 18.20           H
ATOM   3146  HA  ALA A 285      20.269  24.893  34.699  1.00 21.24           H
ATOM   3147  HB1 ALA A 285      21.733  25.405  32.951  1.00 23.65           H
ATOM   3148  HB2 ALA A 285      20.222  25.560  32.489  1.00 23.65           H
ATOM   3149  HB3 ALA A 285      21.082  26.853  32.836  1.00 23.65           H
ATOM   3150  N   GLU A 286      21.252  26.663  36.653  1.00 17.81           N
ATOM   3151  CA  GLU A 286      22.211  27.014  37.690  1.00 17.33           C
ATOM   3152  C   GLU A 286      21.676  26.481  39.008  1.00 17.91           C
ATOM   3153  O   GLU A 286      20.476  26.546  39.253  1.00 16.17           O
ATOM   3154  CB  GLU A 286      22.411  28.522  37.787  1.00 17.39           C
ATOM   3155  CG  GLU A 286      23.381  28.937  38.886  1.00 23.03           C
ATOM   3156  CD  GLU A 286      23.785  30.428  38.829  1.00 37.92           C
ATOM   3157  OE1 GLU A 286      25.001  30.719  38.729  1.00 35.01           O
ATOM   3158  OE2 GLU A 286      22.904  31.311  38.903  1.00 41.53           O1-
ATOM   3159  H   GLU A 286      20.433  26.762  36.896  1.00 21.38           H
ATOM   3160  HA  GLU A 286      23.065  26.595  37.507  1.00 20.79           H
ATOM   3161  HB2 GLU A 286      22.754  28.843  36.934  1.00 20.87           H
ATOM   3162  HB3 GLU A 286      21.551  28.930  37.977  1.00 20.87           H
ATOM   3163  HG2 GLU A 286      22.992  28.765  39.757  1.00 27.64           H
ATOM   3164  HG3 GLU A 286      24.193  28.413  38.786  1.00 27.64           H
ATOM   3165  N   ILE A 287      22.560  25.940  39.837  1.00 13.87           N
ATOM   3166  CA  ILE A 287      22.191  25.413  41.149  1.00 13.48           C
ATOM   3167  C   ILE A 287      22.827  26.305  42.202  1.00 15.83           C
ATOM   3168  O   ILE A 287      24.034  26.571  42.149  1.00 17.64           O
ATOM   3169  CB  ILE A 287      22.622  23.946  41.301  1.00 12.79           C
ATOM   3170  CG1 ILE A 287      21.798  23.097  40.343  1.00 13.53           C
ATOM   3171  CG2 ILE A 287      22.395  23.459  42.721  1.00 14.76           C
ATOM   3172  CD1 ILE A 287      22.303  21.686  40.103  1.00 19.47           C
ATOM   3173  H   ILE A 287      23.398  25.858  39.654  1.00 16.64           H
ATOM   3174  HA  ILE A 287      21.224  25.456  41.262  1.00 16.17           H
ATOM   3175  HB  ILE A 287      23.564  23.866  41.087  1.00 15.35           H
ATOM   3176 HG12 ILE A 287      20.901  23.043  40.705  1.00 16.23           H
ATOM   3177 HG13 ILE A 287      21.769  23.543  39.482  1.00 16.23           H
ATOM   3178 HG21 ILE A 287      22.656  22.528  42.772  1.00 17.71           H
ATOM   3179 HG22 ILE A 287      22.926  23.984  43.339  1.00 17.71           H
ATOM   3180 HG23 ILE A 287      21.453  23.555  42.930  1.00 17.71           H
ATOM   3181 HD11 ILE A 287      21.708  21.241  39.484  1.00 23.37           H
ATOM   3182 HD12 ILE A 287      23.198  21.734  39.729  1.00 23.37           H
ATOM   3183 HD13 ILE A 287      22.327  21.205  40.943  1.00 23.37           H
ATOM   3184  N   THR A 288      22.014  26.775  43.143  1.00 13.77           N
ATOM   3185  CA  THR A 288      22.468  27.667  44.199  1.00 13.07           C
ATOM   3186  C   THR A 288      22.342  26.933  45.522  1.00 13.57           C
ATOM   3187  O   THR A 288      21.291  26.352  45.809  1.00 14.33           O
ATOM   3188  CB  THR A 288      21.644  28.968  44.205  1.00 15.62           C
ATOM   3189  OG1 THR A 288      21.862  29.688  42.983  1.00 17.00           O
ATOM   3190  CG2 THR A 288      22.063  29.867  45.356  1.00 16.82           C
ATOM   3191  H   THR A 288      21.174  26.590  43.198  1.00 16.53           H
ATOM   3192  HA  THR A 288      23.406  27.877  44.066  1.00 15.69           H
ATOM   3193  HB  THR A 288      20.702  28.763  44.293  1.00 18.75           H
ATOM   3194  HG1 THR A 288      21.625  29.221  42.327  1.00 20.40           H
ATOM   3195 HG21 THR A 288      21.506  30.659  45.374  1.00 20.18           H
ATOM   3196 HG22 THR A 288      21.979  29.404  46.204  1.00 20.18           H
ATOM   3197 HG23 THR A 288      22.989  30.132  45.238  1.00 20.18           H
ATOM   3198  N   CYS A 289      23.427  26.908  46.290  1.00 13.46           N
ATOM   3199  CA  CYS A 289      23.445  26.262  47.593  1.00 15.25           C
ATOM   3200  C   CYS A 289      23.836  27.268  48.664  1.00 15.51           C
ATOM   3201  O   CYS A 289      24.830  27.978  48.515  1.00 16.80           O
ATOM   3202  CB  CYS A 289      24.418  25.086  47.642  1.00 17.78           C
ATOM   3203  SG  CYS A 289      24.108  23.820  46.390  1.00 20.40           S
ATOM   3204  H   CYS A 289      24.184  27.250  46.064  1.00 16.15           H
ATOM   3205  HA  CYS A 289      22.556  25.932  47.792  1.00 18.30           H
ATOM   3206  HB2 CYS A 289      25.327  25.413  47.538  1.00 21.34           H
ATOM   3207  HB3 CYS A 289      24.319  24.664  48.504  1.00 21.34           H
ATOM   3208  N   THR A 290      23.063  27.303  49.744  1.00 15.45           N
ATOM   3209  CA  THR A 290      23.352  28.096  50.937  1.00 14.27           C
ATOM   3210  C   THR A 290      23.730  27.146  52.062  1.00 16.03           C
ATOM   3211  O   THR A 290      22.968  26.233  52.362  1.00 15.92           O
ATOM   3212  CB  THR A 290      22.124  28.920  51.328  1.00 14.31           C
ATOM   3213  OG1 THR A 290      21.649  29.624  50.178  1.00 17.66           O
ATOM   3214  CG2 THR A 290      22.440  29.891  52.440  1.00 15.84           C
ATOM   3215  H   THR A 290      22.333  26.858  49.816  1.00 18.54           H
ATOM   3216  HA  THR A 290      24.095  28.701  50.772  1.00 17.12           H
ATOM   3217  HB  THR A 290      21.430  28.322  51.645  1.00 17.17           H
ATOM   3218  HG1 THR A 290      21.210  30.301  50.417  1.00 21.20           H
ATOM   3219 HG21 THR A 290      21.649  30.396  52.680  1.00 19.01           H
ATOM   3220 HG22 THR A 290      22.746  29.405  53.220  1.00 19.01           H
ATOM   3221 HG23 THR A 290      23.134  30.505  52.153  1.00 19.01           H
ATOM   3222  N   CYS A 291      24.882  27.387  52.704  1.00 13.88           N
ATOM   3223  CA  CYS A 291      25.547  26.395  53.552  1.00 17.52           C
ATOM   3224  C   CYS A 291      25.780  26.951  54.960  1.00 13.60           C
ATOM   3225  O   CYS A 291      25.225  28.018  55.308  1.00 15.49           O
ATOM   3226  CB  CYS A 291      26.852  25.930  52.895  1.00 16.90           C
ATOM   3227  SG  CYS A 291      26.655  25.566  51.083  1.00 20.40           S
ATOM   3228  H   CYS A 291      25.305  28.136  52.660  1.00 16.66           H
ATOM   3229  HA  CYS A 291      24.962  25.629  53.640  1.00 21.03           H
ATOM   3230  HB2 CYS A 291      27.542  26.598  53.026  1.00 20.28           H
ATOM   3231  HB3 CYS A 291      27.120  25.104  53.338  1.00 20.28           H
ATOM   3232  N   ARG A 292      26.524  26.173  55.796  1.00 14.51           N
ATOM   3233  CA  ARG A 292      26.705  26.527  57.208  1.00 16.38           C
ATOM   3234  C   ARG A 292      28.242  26.511  57.336  1.00 14.01           C
ATOM   3235  O   ARG A 292      28.973  25.541  57.192  1.00 17.39           O
ATOM   3236  CB  ARG A 292      26.052  25.472  58.095  1.00 15.08           C
ATOM   3237  CG  ARG A 292      26.637  25.404  59.509  1.00 13.66           C
ATOM   3238  CD  ARG A 292      25.950  24.233  60.206  1.00 13.78           C
ATOM   3239  NE  ARG A 292      26.482  24.025  61.573  1.00 15.47           N
ATOM   3240  CZ  ARG A 292      25.914  23.080  62.409  1.00 15.39           C
ATOM   3241  NH1 ARG A 292      26.524  22.845  63.630  1.00 17.79           N
ATOM   3242  NH2 ARG A 292      24.785  22.398  62.055  1.00 15.40           N1+
ATOM   3243  H   ARG A 292      26.801  25.203  55.545  1.00 17.41           H
ATOM   3244  HA  ARG A 292      26.256  27.540  57.416  1.00 19.66           H
ATOM   3245  HB2 ARG A 292      24.957  25.684  58.146  1.00 18.09           H
ATOM   3246  HB3 ARG A 292      26.137  24.474  57.611  1.00 18.09           H
ATOM   3247  HG2 ARG A 292      27.733  25.273  59.489  1.00 16.39           H
ATOM   3248  HG3 ARG A 292      26.456  26.355  60.045  1.00 16.39           H
ATOM   3249  HD2 ARG A 292      24.853  24.429  60.267  1.00 16.54           H
ATOM   3250  HD3 ARG A 292      26.051  23.295  59.604  1.00 16.54           H
ATOM   3251  HE  ARG A 292      27.349  24.505  61.860  1.00 18.57           H
ATOM   3252 HH11 ARG A 292      27.203  23.521  63.990  1.00 21.35           H
ATOM   3253 HH12 ARG A 292      25.988  22.332  64.352  1.00 21.35           H
ATOM   3254 HH21 ARG A 292      24.522  22.201  61.061  1.00 18.49           H
ATOM   3255 HH22 ARG A 292      24.341  21.744  62.750  1.00 18.49           H
ATOM   3256  N   ASP A 293      28.758  27.747  57.612  1.00 17.87           N
ATOM   3257  CA  ASP A 293      30.176  27.959  57.966  1.00 13.40           C
ATOM   3258  C   ASP A 293      30.262  27.763  59.464  1.00 15.27           C
ATOM   3259  O   ASP A 293      30.086  28.691  60.261  1.00 18.63           O
ATOM   3260  CB  ASP A 293      30.715  29.334  57.553  1.00 18.33           C
ATOM   3261  CG  ASP A 293      32.170  29.559  58.012  1.00 19.16           C
ATOM   3262  OD1 ASP A 293      32.840  30.522  57.560  1.00 17.17           O
ATOM   3263  OD2 ASP A 293      32.652  28.738  58.806  1.00 18.08           O1-
ATOM   3264  H   ASP A 293      28.300  28.474  57.610  1.00 21.45           H
ATOM   3265  HA  ASP A 293      30.719  27.275  57.538  1.00 16.08           H
ATOM   3266  HB2 ASP A 293      30.717  29.403  56.592  1.00 21.99           H
ATOM   3267  HB3 ASP A 293      30.176  30.044  57.935  1.00 21.99           H
ATOM   3268  N   ASN A 294      30.519  26.527  59.848  1.00 15.99           N
ATOM   3269  CA  ASN A 294      30.547  26.178  61.255  1.00 14.03           C
ATOM   3270  C   ASN A 294      31.761  26.755  61.967  1.00 17.99           C
ATOM   3271  O   ASN A 294      31.763  26.815  63.197  1.00 19.82           O
ATOM   3272  CB  ASN A 294      30.551  24.675  61.411  1.00 16.87           C
ATOM   3273  CG  ASN A 294      30.040  24.238  62.760  1.00 17.94           C
ATOM   3274  OD1 ASN A 294      28.885  24.484  63.104  1.00 18.82           O
ATOM   3275  ND2 ASN A 294      30.892  23.588  63.533  1.00 19.94           N
ATOM   3276  H   ASN A 294      30.680  25.877  59.311  1.00 19.18           H
ATOM   3277  HA  ASN A 294      29.745  26.512  61.688  1.00 16.84           H
ATOM   3278  HB2 ASN A 294      29.959  24.302  60.741  1.00 20.25           H
ATOM   3279  HB3 ASN A 294      31.453  24.341  61.294  1.00 20.25           H
ATOM   3280 HD21 ASN A 294      30.644  23.315  64.309  1.00 23.93           H
ATOM   3281 HD22 ASN A 294      31.694  23.438  63.262  1.00 23.93           H
ATOM   3282  N   TRP A 295      32.797  27.141  61.225  1.00 18.39           N
ATOM   3283  CA  TRP A 295      34.057  27.556  61.843  1.00 18.54           C
ATOM   3284  C   TRP A 295      33.973  28.994  62.352  1.00 18.83           C
ATOM   3285  O   TRP A 295      33.913  29.222  63.561  1.00 18.83           O
ATOM   3286  CB  TRP A 295      35.195  27.349  60.837  1.00 19.01           C
ATOM   3287  CG  TRP A 295      36.558  27.781  61.278  1.00 18.74           C
ATOM   3288  CD1 TRP A 295      36.994  27.986  62.551  1.00 23.12           C
ATOM   3289  CD2 TRP A 295      37.664  28.080  60.415  1.00 20.68           C
ATOM   3290  NE1 TRP A 295      38.320  28.385  62.535  1.00 21.81           N
ATOM   3291  CE2 TRP A 295      38.748  28.456  61.234  1.00 22.81           C
ATOM   3292  CE3 TRP A 295      37.846  28.055  59.030  1.00 21.55           C
ATOM   3293  CZ2 TRP A 295      39.992  28.807  60.707  1.00 21.55           C
ATOM   3294  CZ3 TRP A 295      39.081  28.409  58.511  1.00 25.21           C
ATOM   3295  CH2 TRP A 295      40.136  28.781  59.351  1.00 23.07           C
ATOM   3296  H   TRP A 295      32.802  27.145  60.366  1.00 22.07           H
ATOM   3297  HA  TRP A 295      34.226  26.987  62.615  1.00 22.25           H
ATOM   3298  HB2 TRP A 295      35.244  26.400  60.634  1.00 22.81           H
ATOM   3299  HB3 TRP A 295      34.989  27.843  60.032  1.00 22.81           H
ATOM   3300  HD1 TRP A 295      36.484  27.871  63.320  1.00 27.75           H
ATOM   3301  HE1 TRP A 295      38.793  28.571  63.225  1.00 26.17           H
ATOM   3302  HE3 TRP A 295      37.151  27.814  58.468  1.00 25.86           H
ATOM   3303  HZ2 TRP A 295      40.699  29.053  61.254  1.00 25.85           H
ATOM   3304  HZ3 TRP A 295      39.213  28.401  57.590  1.00 30.25           H
ATOM   3305  HH2 TRP A 295      40.958  29.011  58.972  1.00 27.68           H
ATOM   3306  N   GLN A 296      33.942  29.976  61.450  1.00 20.27           N
ATOM   3307  CA  GLN A 296      34.017  31.378  61.851  1.00 20.79           C
ATOM   3308  C   GLN A 296      32.837  32.261  61.479  1.00 22.63           C
ATOM   3309  O   GLN A 296      32.742  33.357  62.027  1.00 21.04           O
ATOM   3310  CB  GLN A 296      35.253  32.041  61.236  1.00 25.07           C
ATOM   3311  CG  GLN A 296      36.545  31.327  61.493  1.00 25.35           C
ATOM   3312  CD  GLN A 296      37.656  31.819  60.578  1.00 27.93           C
ATOM   3313  OE1 GLN A 296      37.659  31.597  59.344  1.00 29.05           O
ATOM   3314  NE2 GLN A 296      38.605  32.499  61.175  1.00 31.67           N
ATOM   3315  H   GLN A 296      33.896  29.853  60.600  1.00 24.33           H
ATOM   3316  HA  GLN A 296      34.107  31.424  62.816  1.00 24.94           H
ATOM   3317  HB2 GLN A 296      35.125  32.092  60.277  1.00 30.09           H
ATOM   3318  HB3 GLN A 296      35.333  32.933  61.607  1.00 30.09           H
ATOM   3319  HG2 GLN A 296      36.811  31.486  62.414  1.00 30.43           H
ATOM   3320  HG3 GLN A 296      36.423  30.382  61.339  1.00 30.43           H
ATOM   3321 HE21 GLN A 296      38.573  32.621  62.027  1.00 38.00           H
ATOM   3322 HE22 GLN A 296      39.256  32.817  60.715  1.00 38.00           H
ATOM   3323  N   GLY A 297      31.992  31.881  60.523  1.00 21.50           N
ATOM   3324  CA  GLY A 297      31.093  32.828  59.884  1.00 19.63           C
ATOM   3325  C   GLY A 297      29.666  32.747  60.394  1.00 20.59           C
ATOM   3326  O   GLY A 297      29.103  31.659  60.540  1.00 20.76           O
ATOM   3327  H   GLY A 297      31.929  31.079  60.215  1.00 25.80           H
ATOM   3328  HA2 GLY A 297      31.424  33.727  60.048  1.00 23.56           H
ATOM   3329  HA3 GLY A 297      31.094  32.682  58.925  1.00 23.56           H
ATOM   3330  N   SER A 298      29.090  33.916  60.677  1.00 16.51           N
ATOM   3331  CA  SER A 298      27.672  33.986  61.002  1.00 16.03           C
ATOM   3332  C   SER A 298      26.842  34.482  59.833  1.00 17.30           C
ATOM   3333  O   SER A 298      25.611  34.498  59.924  1.00 15.89           O
ATOM   3334  CB  SER A 298      27.424  34.876  62.220  1.00 19.13           C
ATOM   3335  OG  SER A 298      27.916  34.248  63.384  1.00 19.75           O
ATOM   3336  H   SER A 298      29.493  34.672  60.679  1.00 19.82           H
ATOM   3337  HA  SER A 298      27.361  33.092  61.225  1.00 19.23           H
ATOM   3338  HB2 SER A 298      27.879  35.726  62.097  1.00 22.96           H
ATOM   3339  HB3 SER A 298      26.469  35.009  62.312  1.00 22.96           H
ATOM   3340  HG  SER A 298      28.744  34.116  63.312  1.00 23.70           H
ATOM   3341  N   ASN A 299      27.494  34.899  58.758  1.00 17.16           N
ATOM   3342  CA  ASN A 299      26.881  34.973  57.442  1.00 19.53           C
ATOM   3343  C   ASN A 299      27.008  33.592  56.806  1.00 16.34           C
ATOM   3344  O   ASN A 299      27.848  32.784  57.212  1.00 17.68           O
ATOM   3345  CB  ASN A 299      27.549  36.046  56.583  1.00 17.89           C
ATOM   3346  CG  ASN A 299      29.094  35.938  56.560  1.00 14.29           C
ATOM   3347  OD1 ASN A 299      29.712  35.210  57.358  1.00 17.39           O
ATOM   3348  ND2 ASN A 299      29.713  36.678  55.649  1.00 16.03           N
ATOM   3349  H   ASN A 299      28.317  35.138  58.767  1.00 20.60           H
ATOM   3350  HA  ASN A 299      25.938  35.192  57.529  1.00 23.44           H
ATOM   3351  HB2 ASN A 299      27.215  35.986  55.675  1.00 21.47           H
ATOM   3352  HB3 ASN A 299      27.316  36.910  56.952  1.00 21.47           H
ATOM   3353 HD21 ASN A 299      30.570  36.651  55.588  1.00 19.24           H
ATOM   3354 HD22 ASN A 299      29.264  37.193  55.125  1.00 19.24           H
ATOM   3355  N   ARG A 300      26.146  33.317  55.821  1.00 17.39           N
ATOM   3356  CA  ARG A 300      26.184  31.972  55.277  1.00 16.77           C
ATOM   3357  C   ARG A 300      26.972  31.937  53.979  1.00 15.70           C
ATOM   3358  O   ARG A 300      26.829  32.832  53.134  1.00 16.60           O
ATOM   3359  CB  ARG A 300      24.772  31.448  55.004  1.00 13.57           C
ATOM   3360  CG  ARG A 300      24.001  31.206  56.268  1.00 13.38           C
ATOM   3361  CD  ARG A 300      22.688  30.456  56.029  1.00 15.96           C
ATOM   3362  NE  ARG A 300      22.018  30.096  57.282  1.00 15.91           N
ATOM   3363  CZ  ARG A 300      22.328  29.041  58.020  1.00 17.53           C
ATOM   3364  NH1 ARG A 300      21.678  28.811  59.154  1.00 18.18           N
ATOM   3365  NH2 ARG A 300      23.308  28.226  57.642  1.00 16.45           N1+
ATOM   3366  H   ARG A 300      25.567  33.854  55.473  1.00 20.87           H
ATOM   3367  HA  ARG A 300      26.584  31.384  55.931  1.00 20.13           H
ATOM   3368  HB2 ARG A 300      24.290  32.096  54.466  1.00 16.29           H
ATOM   3369  HB3 ARG A 300      24.837  30.607  54.523  1.00 16.29           H
ATOM   3370  HG2 ARG A 300      24.553  30.673  56.860  1.00 16.06           H
ATOM   3371  HG3 ARG A 300      23.794  32.055  56.682  1.00 16.06           H
ATOM   3372  HD2 ARG A 300      22.086  31.031  55.529  1.00 19.15           H
ATOM   3373  HD3 ARG A 300      22.868  29.644  55.535  1.00 19.15           H
ATOM   3374  HE  ARG A 300      21.394  30.609  57.567  1.00 19.09           H
ATOM   3375 HH11 ARG A 300      21.045  29.336  59.406  1.00 21.82           H
ATOM   3376 HH12 ARG A 300      21.881  28.123  59.630  1.00 21.82           H
ATOM   3377 HH21 ARG A 300      23.735  28.374  56.913  1.00 19.74           H
ATOM   3378 HH22 ARG A 300      23.507  27.539  58.120  1.00 19.74           H
ATOM   3379  N   PRO A 301      27.783  30.909  53.809  1.00 14.07           N
ATOM   3380  CA  PRO A 301      28.434  30.712  52.513  1.00 14.43           C
ATOM   3381  C   PRO A 301      27.421  30.316  51.445  1.00 16.29           C
ATOM   3382  O   PRO A 301      26.371  29.723  51.723  1.00 16.06           O
ATOM   3383  CB  PRO A 301      29.453  29.594  52.781  1.00 16.55           C
ATOM   3384  CG  PRO A 301      29.303  29.183  54.169  1.00 17.78           C
ATOM   3385  CD  PRO A 301      28.111  29.848  54.770  1.00 14.25           C
ATOM   3386  HA  PRO A 301      28.896  31.520  52.232  1.00 17.32           H
ATOM   3387  HB2 PRO A 301      29.295  28.843  52.186  1.00 19.86           H
ATOM   3388  HB3 PRO A 301      30.348  29.945  52.654  1.00 19.86           H
ATOM   3389  HG2 PRO A 301      29.182  28.220  54.204  1.00 21.33           H
ATOM   3390  HG3 PRO A 301      30.102  29.435  54.648  1.00 21.33           H
ATOM   3391  HD2 PRO A 301      27.376  29.220  54.838  1.00 17.11           H
ATOM   3392  HD3 PRO A 301      28.342  30.214  55.638  1.00 17.11           H
ATOM   3393  N   VAL A 302      27.742  30.674  50.211  1.00 14.56           N
ATOM   3394  CA  VAL A 302      26.923  30.349  49.051  1.00 15.58           C
ATOM   3395  C   VAL A 302      27.819  29.704  47.999  1.00 15.31           C
ATOM   3396  O   VAL A 302      28.827  30.291  47.593  1.00 18.77           O
ATOM   3397  CB  VAL A 302      26.234  31.583  48.448  1.00 18.05           C
ATOM   3398  CG1 VAL A 302      25.375  31.170  47.272  1.00 19.10           C
ATOM   3399  CG2 VAL A 302      25.389  32.318  49.494  1.00 20.47           C
ATOM   3400  H   VAL A 302      28.455  31.110  50.009  1.00 17.47           H
ATOM   3401  HA  VAL A 302      26.235  29.715  49.310  1.00 18.69           H
ATOM   3402  HB  VAL A 302      26.911  32.196  48.124  1.00 21.66           H
ATOM   3403 HG11 VAL A 302      24.943  31.957  46.906  1.00 22.92           H
ATOM   3404 HG12 VAL A 302      25.922  30.751  46.590  1.00 22.92           H
ATOM   3405 HG13 VAL A 302      24.704  30.544  47.587  1.00 22.92           H
ATOM   3406 HG21 VAL A 302      24.969  33.089  49.072  1.00 24.56           H
ATOM   3407 HG22 VAL A 302      24.710  31.715  49.836  1.00 24.56           H
ATOM   3408 HG23 VAL A 302      25.970  32.613  50.216  1.00 24.56           H
ATOM   3409  N   ILE A 303      27.405  28.540  47.510  1.00 14.20           N
ATOM   3410  CA  ILE A 303      28.041  27.859  46.383  1.00 14.46           C
ATOM   3411  C   ILE A 303      27.095  27.909  45.192  1.00 18.61           C
ATOM   3412  O   ILE A 303      25.922  27.534  45.310  1.00 16.81           O
ATOM   3413  CB  ILE A 303      28.388  26.401  46.723  1.00 18.15           C
ATOM   3414  CG1 ILE A 303      29.427  26.334  47.839  1.00 15.54           C
ATOM   3415  CG2 ILE A 303      28.905  25.670  45.451  1.00 19.53           C
ATOM   3416  CD1 ILE A 303      29.663  24.945  48.400  1.00 17.40           C
ATOM   3417  H   ILE A 303      26.726  28.112  47.821  1.00 17.05           H
ATOM   3418  HA  ILE A 303      28.862  28.318  46.141  1.00 17.35           H
ATOM   3419  HB  ILE A 303      27.579  25.963  47.029  1.00 21.78           H
ATOM   3420 HG12 ILE A 303      30.273  26.646  47.481  1.00 18.65           H
ATOM   3421 HG13 ILE A 303      29.143  26.900  48.572  1.00 18.65           H
ATOM   3422 HG21 ILE A 303      29.141  24.757  45.675  1.00 23.44           H
ATOM   3423 HG22 ILE A 303      28.211  25.666  44.772  1.00 23.44           H
ATOM   3424 HG23 ILE A 303      29.684  26.137  45.118  1.00 23.44           H
ATOM   3425 HD11 ILE A 303      30.328  24.996  49.104  1.00 20.88           H
ATOM   3426 HD12 ILE A 303      28.830  24.602  48.759  1.00 20.88           H
ATOM   3427 HD13 ILE A 303      29.987  24.367  47.691  1.00 20.88           H
ATOM   3428  N   ARG A 304      27.602  28.342  44.037  1.00 14.67           N
ATOM   3429  CA  ARG A 304      26.805  28.374  42.818  1.00 17.08           C
ATOM   3430  C   ARG A 304      27.446  27.443  41.799  1.00 17.69           C
ATOM   3431  O   ARG A 304      28.636  27.564  41.489  1.00 16.13           O
ATOM   3432  CB  ARG A 304      26.642  29.792  42.272  0.99 19.80           C
ATOM   3433  CG  ARG A 304      25.552  30.558  43.011  0.78 22.47           C
ATOM   3434  CD  ARG A 304      25.379  31.958  42.463  0.77 28.10           C
ATOM   3435  NE  ARG A 304      26.572  32.762  42.699  0.50 23.92           N
ATOM   3436  CZ  ARG A 304      26.789  33.978  42.195  0.53 25.37           C
ATOM   3437  NH1 ARG A 304      25.898  34.561  41.414  0.78 26.16           N
ATOM   3438  NH2 ARG A 304      27.910  34.622  42.486  0.71 27.32           N1+
ATOM   3439  H   ARG A 304      28.411  28.619  43.940  1.00 17.61           H
ATOM   3440  HA  ARG A 304      25.916  28.028  43.016  1.00 20.49           H
ATOM   3441  HB2 ARG A 304      27.479  30.273  42.355  1.00 23.76           H
ATOM   3442  HB3 ARG A 304      26.378  29.741  41.342  1.00 23.76           H
ATOM   3443  HG2 ARG A 304      24.711  30.093  42.905  0.92 26.96           H
ATOM   3444  HG3 ARG A 304      25.784  30.626  43.950  1.00 26.96           H
ATOM   3445  HD2 ARG A 304      25.218  31.910  41.509  1.00 33.72           H
ATOM   3446  HD3 ARG A 304      24.628  32.378  42.912  1.00 33.72           H
ATOM   3447  HE  ARG A 304      27.175  32.428  43.222  1.00 28.70           H
ATOM   3448 HH11 ARG A 304      25.170  34.155  41.216  0.00 31.39           H
ATOM   3449 HH12 ARG A 304      26.060  35.340  41.095  0.91 31.39           H
ATOM   3450 HH21 ARG A 304      28.506  34.259  42.994  0.61 32.79           H
ATOM   3451 HH22 ARG A 304      28.053  35.405  42.155  0.86 32.79           H
ATOM   3452  N   ILE A 305      26.656  26.491  41.316  1.00 14.90           N
ATOM   3453  CA  ILE A 305      27.154  25.382  40.520  1.00 17.46           C
ATOM   3454  C   ILE A 305      26.550  25.466  39.124  1.00 19.09           C
ATOM   3455  O   ILE A 305      25.336  25.653  38.970  1.00 18.51           O
ATOM   3456  CB  ILE A 305      26.815  24.031  41.167  1.00 16.37           C
ATOM   3457  CG1 ILE A 305      27.414  23.926  42.565  1.00 18.30           C
ATOM   3458  CG2 ILE A 305      27.348  22.910  40.302  1.00 13.91           C
ATOM   3459  CD1 ILE A 305      26.961  22.714  43.359  1.00 18.26           C
ATOM   3460  H   ILE A 305      25.805  26.464  41.434  1.00 17.88           H
ATOM   3461  HA  ILE A 305      28.122  25.443  40.440  1.00 20.95           H
ATOM   3462  HB  ILE A 305      25.850  23.954  41.233  1.00 19.64           H
ATOM   3463 HG12 ILE A 305      28.378  23.868  42.484  1.00 21.96           H
ATOM   3464 HG13 ILE A 305      27.171  24.718  43.062  1.00 21.96           H
ATOM   3465 HG21 ILE A 305      27.143  22.059  40.716  1.00 16.70           H
ATOM   3466 HG22 ILE A 305      26.931  22.952  39.427  1.00 16.70           H
ATOM   3467 HG23 ILE A 305      28.308  23.007  40.209  1.00 16.70           H
ATOM   3468 HD11 ILE A 305      27.373  22.749  44.238  1.00 21.91           H
ATOM   3469 HD12 ILE A 305      25.996  22.738  43.450  1.00 21.91           H
ATOM   3470 HD13 ILE A 305      27.231  21.902  42.901  1.00 21.91           H
ATOM   3471  N   ASP A 306      27.404  25.313  38.118  1.00 17.24           N
ATOM   3472  CA  ASP A 306      27.013  25.161  36.724  1.00 16.69           C
ATOM   3473  C   ASP A 306      27.037  23.670  36.439  1.00 15.00           C
ATOM   3474  O   ASP A 306      28.129  23.080  36.327  1.00 17.12           O
ATOM   3475  CB  ASP A 306      27.972  25.909  35.794  1.00 18.41           C
ATOM   3476  CG  ASP A 306      27.596  25.773  34.324  1.00 20.69           C
ATOM   3477  OD1 ASP A 306      28.002  26.636  33.519  1.00 21.74           O
ATOM   3478  OD2 ASP A 306      26.910  24.805  33.970  1.00 18.27           O1-
ATOM   3479  H   ASP A 306      28.255  25.274  38.227  1.00 20.68           H
ATOM   3480  HA  ASP A 306      26.120  25.509  36.589  1.00 20.03           H
ATOM   3481  HB2 ASP A 306      27.958  26.850  36.021  1.00 22.10           H
ATOM   3482  HB3 ASP A 306      28.868  25.552  35.902  1.00 22.10           H
ATOM   3483  N   PRO A 307      25.884  22.997  36.362  1.00 14.55           N
ATOM   3484  CA  PRO A 307      25.892  21.536  36.220  1.00 14.61           C
ATOM   3485  C   PRO A 307      26.167  21.053  34.809  1.00 16.72           C
ATOM   3486  O   PRO A 307      26.229  19.844  34.591  1.00 16.96           O
ATOM   3487  CB  PRO A 307      24.472  21.155  36.666  1.00 15.80           C
ATOM   3488  CG  PRO A 307      23.645  22.340  36.217  1.00 19.14           C
ATOM   3489  CD  PRO A 307      24.515  23.537  36.463  1.00 17.24           C
ATOM   3490  HA  PRO A 307      26.546  21.139  36.818  1.00 17.53           H
ATOM   3491  HB2 PRO A 307      24.190  20.340  36.222  1.00 18.96           H
ATOM   3492  HB3 PRO A 307      24.449  21.053  37.631  1.00 18.96           H
ATOM   3493  HG2 PRO A 307      23.442  22.263  35.270  1.00 22.97           H
ATOM   3494  HG3 PRO A 307      22.831  22.399  36.740  1.00 22.97           H
ATOM   3495  HD2 PRO A 307      24.370  24.216  35.787  1.00 20.69           H
ATOM   3496  HD3 PRO A 307      24.353  23.886  37.354  1.00 20.69           H
ATOM   3497  N   VAL A 308      26.297  21.951  33.847  1.00 14.57           N
ATOM   3498  CA  VAL A 308      26.709  21.564  32.493  1.00 17.69           C
ATOM   3499  C   VAL A 308      28.221  21.608  32.365  1.00 17.59           C
ATOM   3500  O   VAL A 308      28.856  20.611  32.007  1.00 17.26           O
ATOM   3501  CB  VAL A 308      26.012  22.462  31.443  1.00 16.21           C
ATOM   3502  CG1 VAL A 308      26.492  22.154  30.014  1.00 19.40           C
ATOM   3503  CG2 VAL A 308      24.468  22.295  31.529  1.00 17.50           C
ATOM   3504  H   VAL A 308      26.153  22.794  33.953  1.00 17.49           H
ATOM   3505  HA  VAL A 308      26.421  20.651  32.329  1.00 21.22           H
ATOM   3506  HB  VAL A 308      26.226  23.386  31.637  1.00 19.45           H
ATOM   3507 HG11 VAL A 308      26.028  22.743  29.400  1.00 23.28           H
ATOM   3508 HG12 VAL A 308      27.448  22.301  29.942  1.00 23.28           H
ATOM   3509 HG13 VAL A 308      26.285  21.231  29.805  1.00 23.28           H
ATOM   3510 HG21 VAL A 308      24.056  22.868  30.864  1.00 21.00           H
ATOM   3511 HG22 VAL A 308      24.234  21.371  31.352  1.00 21.00           H
ATOM   3512 HG23 VAL A 308      24.171  22.551  32.415  1.00 21.00           H
ATOM   3513  N   ALA A 309      28.814  22.751  32.706  1.00 18.62           N
ATOM   3514  CA  ALA A 309      30.269  22.872  32.779  1.00 19.81           C
ATOM   3515  C   ALA A 309      30.872  22.074  33.925  1.00 18.64           C
ATOM   3516  O   ALA A 309      32.074  21.780  33.907  1.00 17.95           O
ATOM   3517  CB  ALA A 309      30.639  24.343  32.934  1.00 19.70           C
ATOM   3518  H   ALA A 309      28.396  23.477  32.891  1.00 22.34           H
ATOM   3519  HA  ALA A 309      30.656  22.554  31.947  1.00 23.77           H
ATOM   3520  HB1 ALA A 309      31.606  24.429  32.946  1.00 23.64           H
ATOM   3521  HB2 ALA A 309      30.268  24.839  32.188  1.00 23.64           H
ATOM   3522  HB3 ALA A 309      30.264  24.667  33.768  1.00 23.64           H
ATOM   3523  N   MET A 310      30.070  21.726  34.932  1.00 15.28           N
ATOM   3524  CA  MET A 310      30.541  21.039  36.126  1.00 16.42           C
ATOM   3525  C   MET A 310      31.661  21.840  36.790  1.00 15.72           C
ATOM   3526  O   MET A 310      32.768  21.353  37.045  1.00 15.71           O
ATOM   3527  CB  MET A 310      30.942  19.599  35.792  1.00 17.04           C
ATOM   3528  CG  MET A 310      29.742  18.820  35.272  1.00 16.41           C
ATOM   3529  SD  MET A 310      30.029  17.044  35.197  1.00 19.63           S
ATOM   3530  CE  MET A 310      31.292  16.931  33.950  1.00 22.58           C
ATOM   3531  H   MET A 310      29.229  21.895  34.946  1.00 18.33           H
ATOM   3532  HA  MET A 310      29.796  20.999  36.750  1.00 19.70           H
ATOM   3533  HB2 MET A 310      31.622  19.595  35.104  1.00 20.45           H
ATOM   3534  HB3 MET A 310      31.264  19.162  36.592  1.00 20.45           H
ATOM   3535  HG2 MET A 310      28.991  18.977  35.865  1.00 19.69           H
ATOM   3536  HG3 MET A 310      29.523  19.124  34.381  1.00 19.69           H
ATOM   3537  HE1 MET A 310      31.528  16.001  33.826  1.00 27.10           H
ATOM   3538  HE2 MET A 310      30.939  17.299  33.128  1.00 27.10           H
ATOM   3539  HE3 MET A 310      32.068  17.436  34.237  1.00 27.10           H
ATOM   3540  N   THR A 311      31.324  23.098  37.071  1.00 16.60           N
ATOM   3541  CA  THR A 311      32.177  24.053  37.756  1.00 17.12           C
ATOM   3542  C   THR A 311      31.336  24.827  38.766  1.00 14.82           C
ATOM   3543  O   THR A 311      30.103  24.810  38.730  1.00 16.11           O
ATOM   3544  CB  THR A 311      32.821  25.041  36.780  1.00 18.35           C
ATOM   3545  OG1 THR A 311      31.771  25.734  36.109  1.00 19.39           O
ATOM   3546  CG2 THR A 311      33.753  24.340  35.773  1.00 21.37           C
ATOM   3547  H   THR A 311      30.564  23.433  36.854  1.00 19.92           H
ATOM   3548  HA  THR A 311      32.885  23.581  38.209  1.00 20.54           H
ATOM   3549  HB  THR A 311      33.346  25.699  37.251  1.00 22.02           H
ATOM   3550  HG1 THR A 311      31.594  26.443  36.523  1.00 23.26           H
ATOM   3551 HG21 THR A 311      34.169  24.992  35.183  1.00 25.64           H
ATOM   3552 HG22 THR A 311      34.463  23.880  36.245  1.00 25.64           H
ATOM   3553 HG23 THR A 311      33.269  23.697  35.240  1.00 25.64           H
ATOM   3554  N   HIS A 312      32.025  25.507  39.682  1.00 16.52           N
ATOM   3555  CA  HIS A 312      31.345  26.241  40.736  1.00 17.54           C
ATOM   3556  C   HIS A 312      32.168  27.444  41.178  1.00 19.42           C
ATOM   3557  O   HIS A 312      33.352  27.576  40.858  1.00 16.52           O
ATOM   3558  CB  HIS A 312      31.093  25.353  41.949  1.00 14.39           C
ATOM   3559  CG  HIS A 312      32.322  25.095  42.765  1.00 20.27           C
ATOM   3560  ND1 HIS A 312      33.275  24.176  42.392  1.00 19.49           N
ATOM   3561  CD2 HIS A 312      32.768  25.651  43.917  1.00 20.22           C
ATOM   3562  CE1 HIS A 312      34.250  24.160  43.286  1.00 22.31           C
ATOM   3563  NE2 HIS A 312      33.962  25.041  44.228  1.00 20.61           N
ATOM   3564  H   HIS A 312      32.884  25.554  39.705  1.00 19.82           H
ATOM   3565  HA  HIS A 312      30.499  26.562  40.384  1.00 21.05           H
ATOM   3566  HB2 HIS A 312      30.743  24.496  41.648  1.00 17.26           H
ATOM   3567  HB3 HIS A 312      30.451  25.794  42.521  1.00 17.26           H
ATOM   3568  HD1 HIS A 312      33.234  23.683  41.687  1.00 23.38           H
ATOM   3569  HD2 HIS A 312      32.340  26.306  44.414  1.00 24.26           H
ATOM   3570  HE1 HIS A 312      35.006  23.616  43.256  1.00 26.77           H
ATOM   3571  N   THR A 313      31.496  28.320  41.930  1.00 17.57           N
ATOM   3572  CA  THR A 313      32.090  29.443  42.645  1.00 20.94           C
ATOM   3573  C   THR A 313      31.569  29.410  44.068  1.00 20.50           C
ATOM   3574  O   THR A 313      30.563  28.760  44.362  1.00 16.58           O
ATOM   3575  CB  THR A 313      31.726  30.816  42.027  1.00 22.67           C
ATOM   3576  OG1 THR A 313      30.304  30.985  41.997  1.00 24.45           O
ATOM   3577  CG2 THR A 313      32.235  30.960  40.617  1.00 31.13           C
ATOM   3578  H   THR A 313      30.645  28.266  42.053  1.00 21.08           H
ATOM   3579  HA  THR A 313      33.056  29.347  42.666  1.00 25.13           H
ATOM   3580  HB  THR A 313      32.119  31.518  42.567  1.00 27.20           H
ATOM   3581  HG1 THR A 313      30.025  31.247  42.747  1.00 29.34           H
ATOM   3582 HG21 THR A 313      31.979  31.835  40.281  1.00 37.35           H
ATOM   3583 HG22 THR A 313      33.202  30.886  40.602  1.00 37.35           H
ATOM   3584 HG23 THR A 313      31.848  30.279  40.046  1.00 37.35           H
ATOM   3585  N   SER A 314      32.239  30.141  44.960  1.00 18.20           N
ATOM   3586  CA  SER A 314      31.714  30.297  46.311  1.00 17.16           C
ATOM   3587  C   SER A 314      32.019  31.698  46.803  1.00 20.03           C
ATOM   3588  O   SER A 314      32.970  32.345  46.343  1.00 17.10           O
ATOM   3589  CB  SER A 314      32.257  29.270  47.315  1.00 14.63           C
ATOM   3590  OG  SER A 314      33.588  29.543  47.714  1.00 17.33           O
ATOM   3591  H   SER A 314      32.977  30.559  44.811  1.00 21.84           H
ATOM   3592  HA  SER A 314      30.751  30.195  46.285  1.00 20.60           H
ATOM   3593  HB2 SER A 314      31.711  29.293  48.113  1.00 17.56           H
ATOM   3594  HB3 SER A 314      32.210  28.388  46.914  1.00 17.56           H
ATOM   3595  HG  SER A 314      34.081  28.888  47.527  1.00 20.80           H
ATOM   3596  N   GLN A 315      31.175  32.147  47.727  1.00 18.10           N
ATOM   3597  CA  GLN A 315      31.277  33.432  48.413  1.00 17.12           C
ATOM   3598  C   GLN A 315      30.404  33.344  49.662  1.00 16.74           C
ATOM   3599  O   GLN A 315      30.009  32.249  50.085  1.00 16.75           O
ATOM   3600  CB  GLN A 315      30.871  34.589  47.487  1.00 19.92           C
ATOM   3601  CG  GLN A 315      29.373  34.743  47.205  1.00 20.05           C
ATOM   3602  CD  GLN A 315      29.054  36.107  46.573  1.00 28.85           C
ATOM   3603  OE1 GLN A 315      29.083  36.228  45.349  1.00 26.57           O
ATOM   3604  NE2 GLN A 315      28.770  37.146  47.412  1.00 24.92           N
ATOM   3605  H   GLN A 315      30.494  31.690  47.996  1.00 21.72           H
ATOM   3606  HA  GLN A 315      32.200  33.565  48.691  1.00 20.54           H
ATOM   3607  HB2 GLN A 315      31.173  35.421  47.882  1.00 23.90           H
ATOM   3608  HB3 GLN A 315      31.315  34.457  46.635  1.00 23.90           H
ATOM   3609  HG2 GLN A 315      29.085  34.049  46.588  1.00 24.06           H
ATOM   3610  HG3 GLN A 315      28.875  34.679  48.033  1.00 24.06           H
ATOM   3611 HE21 GLN A 315      28.746  37.028  48.263  1.00 29.90           H
ATOM   3612 HE22 GLN A 315      28.621  37.928  47.092  1.00 29.90           H
ATOM   3613  N   TYR A 316      30.119  34.498  50.267  1.00 16.83           N
ATOM   3614  CA  TYR A 316      29.182  34.596  51.380  1.00 15.88           C
ATOM   3615  C   TYR A 316      28.024  35.497  50.966  1.00 13.72           C
ATOM   3616  O   TYR A 316      28.153  36.319  50.056  1.00 15.99           O
ATOM   3617  CB  TYR A 316      29.851  35.162  52.653  1.00 17.64           C
ATOM   3618  CG  TYR A 316      30.807  34.219  53.354  1.00 15.27           C
ATOM   3619  CD1 TYR A 316      32.126  34.118  52.959  1.00 16.56           C
ATOM   3620  CD2 TYR A 316      30.386  33.445  54.408  1.00 13.38           C
ATOM   3621  CE1 TYR A 316      33.003  33.267  53.591  1.00 18.48           C
ATOM   3622  CE2 TYR A 316      31.251  32.586  55.067  1.00 16.43           C
ATOM   3623  CZ  TYR A 316      32.562  32.486  54.645  1.00 16.47           C
ATOM   3624  OH  TYR A 316      33.458  31.646  55.278  1.00 18.72           O
ATOM   3625  H   TYR A 316      30.454  35.254  50.034  1.00 20.19           H
ATOM   3626  HA  TYR A 316      28.833  33.720  51.592  1.00 19.05           H
ATOM   3627  HB2 TYR A 316      30.342  35.965  52.425  1.00 21.16           H
ATOM   3628  HB3 TYR A 316      29.151  35.374  53.289  1.00 21.16           H
ATOM   3629  HD1 TYR A 316      32.428  34.637  52.248  1.00 19.88           H
ATOM   3630  HD2 TYR A 316      29.500  33.511  54.679  1.00 16.06           H
ATOM   3631  HE1 TYR A 316      33.885  33.218  53.304  1.00 22.17           H
ATOM   3632  HE2 TYR A 316      30.938  32.067  55.774  1.00 19.72           H
ATOM   3633  HH  TYR A 316      33.084  31.255  55.918  1.00 22.46           H
ATOM   3634  N   ILE A 317      26.869  35.318  51.617  1.00 16.54           N
ATOM   3635  CA  ILE A 317      25.818  36.322  51.508  1.00 14.83           C
ATOM   3636  C   ILE A 317      26.365  37.636  52.071  1.00 17.91           C
ATOM   3637  O   ILE A 317      26.796  37.682  53.230  1.00 19.34           O
ATOM   3638  CB  ILE A 317      24.556  35.875  52.259  1.00 16.03           C
ATOM   3639  CG1 ILE A 317      23.980  34.562  51.675  1.00 18.43           C
ATOM   3640  CG2 ILE A 317      23.480  36.955  52.217  1.00 18.61           C
ATOM   3641  CD1 ILE A 317      22.763  34.051  52.419  1.00 16.78           C
ATOM   3642  H   ILE A 317      26.675  34.638  52.112  1.00 19.84           H
ATOM   3643  HA  ILE A 317      25.596  36.447  50.572  1.00 17.80           H
ATOM   3644  HB  ILE A 317      24.795  35.719  53.188  1.00 19.23           H
ATOM   3645 HG12 ILE A 317      23.726  34.713  50.751  1.00 22.12           H
ATOM   3646 HG13 ILE A 317      24.659  33.869  51.719  1.00 22.12           H
ATOM   3647 HG21 ILE A 317      22.716  36.658  52.731  1.00 22.33           H
ATOM   3648 HG22 ILE A 317      23.823  37.768  52.616  1.00 22.33           H
ATOM   3649 HG23 ILE A 317      23.217  37.118  51.297  1.00 22.33           H
ATOM   3650 HD11 ILE A 317      22.480  33.217  52.014  1.00 20.14           H
ATOM   3651 HD12 ILE A 317      23.010  33.897  53.345  1.00 20.14           H
ATOM   3652 HD13 ILE A 317      22.039  34.691  52.374  1.00 20.14           H
ATOM   3653  N   CYS A 318      26.382  38.687  51.230  1.00 21.40           N
ATOM   3654  CA  CYS A 318      26.946  40.000  51.573  1.00 18.90           C
ATOM   3655  C   CYS A 318      26.125  40.713  52.643  1.00 20.77           C
ATOM   3656  O   CYS A 318      26.662  41.534  53.400  1.00 20.00           O
ATOM   3657  CB  CYS A 318      26.989  40.924  50.332  1.00 17.85           C
ATOM   3658  SG  CYS A 318      28.137  40.526  48.991  1.00 28.43           S
ATOM   3659  H   CYS A 318      26.060  38.658  50.430  1.00 25.68           H
ATOM   3660  HA  CYS A 318      27.852  39.888  51.896  1.00 22.68           H
ATOM   3661  HB2 CYS A 318      26.103  40.964  49.942  1.00 21.42           H
ATOM   3662  HB3 CYS A 318      27.231  41.815  50.628  1.00 21.42           H
ATOM   3663  N   SER A 319      24.828  40.456  52.681  1.00 18.50           N
ATOM   3664  CA  SER A 319      23.907  41.236  53.496  1.00 18.79           C
ATOM   3665  C   SER A 319      24.290  41.257  54.976  1.00 18.18           C
ATOM   3666  O   SER A 319      24.803  40.262  55.522  1.00 19.16           O
ATOM   3667  CB  SER A 319      22.498  40.664  53.371  1.00 14.56           C
ATOM   3668  OG  SER A 319      21.619  41.301  54.273  1.00 17.24           O
ATOM   3669  H   SER A 319      24.446  39.830  52.230  1.00 22.20           H
ATOM   3670  HA  SER A 319      23.894  42.138  53.146  1.00 22.55           H
ATOM   3671  HB2 SER A 319      22.176  40.796  52.464  1.00 17.47           H
ATOM   3672  HB3 SER A 319      22.527  39.713  53.572  1.00 17.47           H
ATOM   3673  HG  SER A 319      21.516  42.104  54.058  1.00 20.69           H
ATOM   3674  N   PRO A 320      24.033  42.371  55.663  1.00 18.59           N
ATOM   3675  CA  PRO A 320      24.185  42.420  57.117  1.00 17.17           C
ATOM   3676  C   PRO A 320      23.059  41.738  57.868  1.00 18.53           C
ATOM   3677  O   PRO A 320      23.103  41.676  59.101  1.00 18.65           O
ATOM   3678  CB  PRO A 320      24.199  43.936  57.394  1.00 17.04           C
ATOM   3679  CG  PRO A 320      23.349  44.502  56.326  1.00 18.13           C
ATOM   3680  CD  PRO A 320      23.612  43.666  55.108  1.00 18.54           C
ATOM   3681  HA  PRO A 320      25.035  42.036  57.386  1.00 20.61           H
ATOM   3682  HB2 PRO A 320      23.813  44.117  58.266  1.00 20.45           H
ATOM   3683  HB3 PRO A 320      25.103  44.284  57.331  1.00 20.45           H
ATOM   3684  HG2 PRO A 320      22.415  44.440  56.578  1.00 21.75           H
ATOM   3685  HG3 PRO A 320      23.591  45.424  56.156  1.00 21.75           H
ATOM   3686  HD2 PRO A 320      22.793  43.547  54.609  1.00 22.25           H
ATOM   3687  HD3 PRO A 320      24.314  44.043  54.556  1.00 22.25           H
ATOM   3688  N   VAL A 321      22.053  41.209  57.172  1.00 18.28           N
ATOM   3689  CA  VAL A 321      21.034  40.396  57.833  1.00 18.37           C
ATOM   3690  C   VAL A 321      21.645  39.014  58.013  1.00 18.59           C
ATOM   3691  O   VAL A 321      21.617  38.206  57.082  1.00 16.77           O
ATOM   3692  CB  VAL A 321      19.741  40.339  56.997  1.00 14.81           C
ATOM   3693  CG1 VAL A 321      18.696  39.492  57.672  1.00 15.41           C
ATOM   3694  CG2 VAL A 321      19.214  41.714  56.705  1.00 18.96           C
ATOM   3695  H   VAL A 321      21.947  41.295  56.325  1.00 21.94           H
ATOM   3696  HA  VAL A 321      20.828  40.762  58.704  1.00 22.04           H
ATOM   3697  HB  VAL A 321      19.946  39.930  56.142  1.00 17.77           H
ATOM   3698 HG11 VAL A 321      17.907  39.456  57.112  1.00 18.49           H
ATOM   3699 HG12 VAL A 321      19.051  38.601  57.804  1.00 18.49           H
ATOM   3700 HG13 VAL A 321      18.477  39.889  58.529  1.00 18.49           H
ATOM   3701 HG21 VAL A 321      18.409  41.637  56.168  1.00 22.75           H
ATOM   3702 HG22 VAL A 321      19.011  42.155  57.545  1.00 22.75           H
ATOM   3703 HG23 VAL A 321      19.884  42.215  56.215  1.00 22.75           H
ATOM   3704  N   LEU A 322      22.230  38.741  59.180  1.00 18.02           N
ATOM   3705  CA  LEU A 322      22.966  37.493  59.385  1.00 16.72           C
ATOM   3706  C   LEU A 322      22.004  36.340  59.655  1.00 17.03           C
ATOM   3707  O   LEU A 322      21.011  36.500  60.376  1.00 15.86           O
ATOM   3708  CB  LEU A 322      23.936  37.623  60.548  1.00 15.19           C
ATOM   3709  CG  LEU A 322      24.925  38.793  60.461  1.00 18.97           C
ATOM   3710  CD1 LEU A 322      25.745  38.881  61.755  1.00 20.36           C
ATOM   3711  CD2 LEU A 322      25.814  38.631  59.266  1.00 17.07           C
ATOM   3712  H   LEU A 322      22.216  39.267  59.864  1.00 21.62           H
ATOM   3713  HA  LEU A 322      23.479  37.297  58.588  1.00 20.06           H
ATOM   3714  HB2 LEU A 322      23.413  37.740  61.356  1.00 18.22           H
ATOM   3715  HB3 LEU A 322      24.455  36.811  60.612  1.00 18.22           H
ATOM   3716  HG  LEU A 322      24.430  39.623  60.360  1.00 22.76           H
ATOM   3717 HD11 LEU A 322      26.365  39.626  61.688  1.00 24.44           H
ATOM   3718 HD12 LEU A 322      25.142  39.018  62.504  1.00 24.44           H
ATOM   3719 HD13 LEU A 322      26.237  38.054  61.877  1.00 24.44           H
ATOM   3720 HD21 LEU A 322      26.440  39.373  59.233  1.00 20.49           H
ATOM   3721 HD22 LEU A 322      26.299  37.796  59.347  1.00 20.49           H
ATOM   3722 HD23 LEU A 322      25.268  38.628  58.463  1.00 20.49           H
ATOM   3723  N   THR A 323      22.281  35.166  59.063  1.00 16.06           N
ATOM   3724  CA  THR A 323      21.261  34.119  59.121  1.00 15.56           C
ATOM   3725  C   THR A 323      21.736  32.780  59.674  1.00 16.86           C
ATOM   3726  O   THR A 323      20.953  31.828  59.675  1.00 17.11           O
ATOM   3727  CB  THR A 323      20.574  33.913  57.746  1.00 16.15           C
ATOM   3728  OG1 THR A 323      21.478  33.354  56.800  1.00 17.04           O
ATOM   3729  CG2 THR A 323      20.003  35.220  57.183  1.00 16.76           C
ATOM   3730  H   THR A 323      23.015  34.974  58.652  1.00 19.27           H
ATOM   3731  HA  THR A 323      20.568  34.417  59.715  1.00 18.68           H
ATOM   3732  HB  THR A 323      19.857  33.268  57.840  1.00 19.38           H
ATOM   3733  HG1 THR A 323      21.045  33.023  56.161  1.00 20.44           H
ATOM   3734 HG21 THR A 323      19.592  35.049  56.320  1.00 20.11           H
ATOM   3735 HG22 THR A 323      19.322  35.552  57.784  1.00 20.11           H
ATOM   3736 HG23 THR A 323      20.689  35.894  57.075  1.00 20.11           H
ATOM   3737  N   ASP A 324      22.939  32.681  60.232  1.00 13.95           N
ATOM   3738  CA  ASP A 324      23.282  31.474  60.961  1.00 16.09           C
ATOM   3739  C   ASP A 324      22.790  31.605  62.406  1.00 16.40           C
ATOM   3740  O   ASP A 324      22.117  32.571  62.785  1.00 16.68           O
ATOM   3741  CB  ASP A 324      24.787  31.201  60.869  1.00 13.89           C
ATOM   3742  CG  ASP A 324      25.132  29.699  60.960  1.00 18.87           C
ATOM   3743  OD1 ASP A 324      26.268  29.318  60.609  1.00 17.62           O
ATOM   3744  OD2 ASP A 324      24.286  28.889  61.381  1.00 16.98           O1-
ATOM   3745  H   ASP A 324      23.563  33.272  60.191  1.00 16.75           H
ATOM   3746  HA  ASP A 324      22.822  30.723  60.555  1.00 19.31           H
ATOM   3747  HB2 ASP A 324      25.112  31.522  60.010  1.00 16.66           H
ATOM   3748  HB3 ASP A 324      25.232  31.664  61.590  1.00 16.66           H
ATOM   3749  N   ASN A 325      23.091  30.609  63.213  1.00 14.28           N
ATOM   3750  CA  ASN A 325      22.694  30.601  64.619  1.00 17.51           C
ATOM   3751  C   ASN A 325      23.622  29.666  65.366  1.00 16.96           C
ATOM   3752  O   ASN A 325      23.835  28.544  64.904  1.00 17.23           O
ATOM   3753  CB  ASN A 325      21.254  30.137  64.811  1.00 15.21           C
ATOM   3754  CG  ASN A 325      20.852  30.075  66.286  1.00 19.02           C
ATOM   3755  OD1 ASN A 325      20.960  29.036  66.955  1.00 17.82           O
ATOM   3756  ND2 ASN A 325      20.389  31.198  66.801  1.00 20.72           N
ATOM   3757  H   ASN A 325      23.543  29.914  62.980  1.00 17.14           H
ATOM   3758  HA  ASN A 325      22.759  31.498  64.972  1.00 21.02           H
ATOM   3759  HB2 ASN A 325      20.656  30.759  64.364  1.00 18.25           H
ATOM   3760  HB3 ASN A 325      21.158  29.251  64.431  1.00 18.25           H
ATOM   3761 HD21 ASN A 325      20.154  31.220  67.629  1.00 24.86           H
ATOM   3762 HD22 ASN A 325      20.329  31.904  66.313  1.00 24.86           H
ATOM   3763  N   PRO A 326      24.164  30.057  66.534  1.00 16.89           N
ATOM   3764  CA  PRO A 326      24.042  31.388  67.128  1.00 18.22           C
ATOM   3765  C   PRO A 326      24.777  32.419  66.275  1.00 20.71           C
ATOM   3766  O   PRO A 326      25.506  32.048  65.363  1.00 22.22           O
ATOM   3767  CB  PRO A 326      24.698  31.226  68.499  1.00 24.11           C
ATOM   3768  CG  PRO A 326      25.686  30.168  68.306  1.00 21.96           C
ATOM   3769  CD  PRO A 326      25.020  29.184  67.343  1.00 19.58           C
ATOM   3770  HA  PRO A 326      23.110  31.636  67.233  1.00 21.87           H
ATOM   3771  HB2 PRO A 326      25.126  32.058  68.753  1.00 28.94           H
ATOM   3772  HB3 PRO A 326      24.031  30.967  69.157  1.00 28.94           H
ATOM   3773  HG2 PRO A 326      26.490  30.542  67.914  1.00 26.35           H
ATOM   3774  HG3 PRO A 326      25.879  29.749  69.159  1.00 26.35           H
ATOM   3775  HD2 PRO A 326      25.691  28.762  66.787  1.00 23.50           H
ATOM   3776  HD3 PRO A 326      24.489  28.535  67.825  1.00 23.50           H
ATOM   3777  N   ARG A 327      24.571  33.698  66.549  1.00 17.36           N
ATOM   3778  CA  ARG A 327      25.170  34.734  65.734  1.00 14.13           C
ATOM   3779  C   ARG A 327      25.216  36.007  66.560  1.00 16.96           C
ATOM   3780  O   ARG A 327      24.487  36.130  67.556  1.00 17.55           O
ATOM   3781  CB  ARG A 327      24.368  34.964  64.446  1.00 15.85           C
ATOM   3782  CG  ARG A 327      22.881  35.314  64.686  1.00 16.21           C
ATOM   3783  CD  ARG A 327      22.161  35.689  63.395  1.00 15.21           C
ATOM   3784  NE  ARG A 327      20.837  36.222  63.703  1.00 14.48           N
ATOM   3785  CZ  ARG A 327      19.728  35.503  63.814  1.00 17.93           C
ATOM   3786  NH1 ARG A 327      18.607  36.103  64.151  1.00 17.94           N
ATOM   3787  NH2 ARG A 327      19.731  34.191  63.618  1.00 18.62           N1+
ATOM   3788  H   ARG A 327      24.098  33.992  67.202  1.00 20.83           H
ATOM   3789  HA  ARG A 327      26.072  34.473  65.502  1.00 16.95           H
ATOM   3790  HB2 ARG A 327      24.768  35.697  63.960  1.00 19.02           H
ATOM   3791  HB3 ARG A 327      24.395  34.158  63.909  1.00 19.02           H
ATOM   3792  HG2 ARG A 327      22.435  34.541  65.064  1.00 19.45           H
ATOM   3793  HG3 ARG A 327      22.815  36.064  65.295  1.00 19.45           H
ATOM   3794  HD2 ARG A 327      22.670  36.380  62.944  1.00 18.25           H
ATOM   3795  HD3 ARG A 327      22.069  34.912  62.826  1.00 18.25           H
ATOM   3796  HE  ARG A 327      20.759  37.073  63.782  1.00 17.37           H
ATOM   3797 HH11 ARG A 327      18.598  36.940  64.267  1.00 21.53           H
ATOM   3798 HH12 ARG A 327      17.875  35.655  64.214  1.00 21.53           H
ATOM   3799 HH21 ARG A 327      20.460  33.782  63.417  1.00 22.34           H
ATOM   3800 HH22 ARG A 327      18.997  33.754  63.699  1.00 22.34           H
ATOM   3801  N   PRO A 328      26.022  36.974  66.162  1.00 19.17           N
ATOM   3802  CA  PRO A 328      25.955  38.295  66.801  1.00 17.82           C
ATOM   3803  C   PRO A 328      24.755  39.063  66.272  1.00 19.94           C
ATOM   3804  O   PRO A 328      24.068  38.633  65.348  1.00 19.17           O
ATOM   3805  CB  PRO A 328      27.279  38.956  66.412  1.00 24.70           C
ATOM   3806  CG  PRO A 328      27.702  38.281  65.140  1.00 21.00           C
ATOM   3807  CD  PRO A 328      27.002  36.927  65.063  1.00 18.67           C
ATOM   3808  HA  PRO A 328      25.905  38.207  67.764  1.00 21.39           H
ATOM   3809  HB2 PRO A 328      27.146  39.907  66.285  1.00 29.64           H
ATOM   3810  HB3 PRO A 328      27.936  38.787  67.109  1.00 29.64           H
ATOM   3811  HG2 PRO A 328      27.465  38.835  64.381  1.00 25.20           H
ATOM   3812  HG3 PRO A 328      28.664  38.135  65.164  1.00 25.20           H
ATOM   3813  HD2 PRO A 328      26.551  36.852  64.207  1.00 22.40           H
ATOM   3814  HD3 PRO A 328      27.636  36.204  65.193  1.00 22.40           H
ATOM   3815  N   ASN A 329      24.491  40.211  66.891  1.00 19.41           N
ATOM   3816  CA  ASN A 329      23.438  41.074  66.378  1.00 20.24           C
ATOM   3817  C   ASN A 329      23.795  41.578  64.988  1.00 16.68           C
ATOM   3818  O   ASN A 329      24.958  41.616  64.591  1.00 19.59           O
ATOM   3819  CB  ASN A 329      23.201  42.254  67.316  1.00 22.66           C
ATOM   3820  CG  ASN A 329      22.509  41.847  68.593  1.00 23.90           C
ATOM   3821  OD1 ASN A 329      21.368  41.379  68.574  1.00 21.69           O
ATOM   3822  ND2 ASN A 329      23.186  42.032  69.715  1.00 27.72           N
ATOM   3823  H   ASN A 329      24.893  40.498  67.593  1.00 23.29           H
ATOM   3824  HA  ASN A 329      22.627  40.555  66.324  1.00 24.28           H
ATOM   3825  HB2 ASN A 329      24.059  42.646  67.546  1.00 27.19           H
ATOM   3826  HB3 ASN A 329      22.641  42.906  66.866  1.00 27.19           H
ATOM   3827 HD21 ASN A 329      22.839  41.799  70.467  1.00 33.26           H
ATOM   3828 HD22 ASN A 329      23.969  42.390  69.696  1.00 33.26           H
ATOM   3829  N   ASP A 330      22.779  41.945  64.238  1.00 19.26           N
ATOM   3830  CA  ASP A 330      22.999  42.378  62.867  1.00 17.73           C
ATOM   3831  C   ASP A 330      23.789  43.686  62.818  1.00 22.93           C
ATOM   3832  O   ASP A 330      23.408  44.655  63.480  1.00 20.24           O
ATOM   3833  CB  ASP A 330      21.692  42.603  62.139  1.00 20.50           C
ATOM   3834  CG  ASP A 330      20.975  41.307  61.758  1.00 21.25           C
ATOM   3835  OD1 ASP A 330      21.593  40.219  61.770  1.00 17.73           O
ATOM   3836  OD2 ASP A 330      19.784  41.416  61.433  1.00 19.87           O1-
ATOM   3837  H   ASP A 330      21.956  41.943  64.492  1.00 23.11           H
ATOM   3838  HA  ASP A 330      23.490  41.685  62.404  1.00 21.28           H
ATOM   3839  HB2 ASP A 330      21.099  43.117  62.706  1.00 24.60           H
ATOM   3840  HB3 ASP A 330      21.880  43.090  61.322  1.00 24.60           H
ATOM   3841  N   PRO A 331      24.821  43.770  62.002  1.00 19.09           N
ATOM   3842  CA  PRO A 331      25.485  45.055  61.739  1.00 18.16           C
ATOM   3843  C   PRO A 331      24.772  45.873  60.666  1.00 20.24           C
ATOM   3844  O   PRO A 331      23.679  45.520  60.232  1.00 19.00           O
ATOM   3845  CB  PRO A 331      26.859  44.609  61.262  1.00 21.19           C
ATOM   3846  CG  PRO A 331      26.557  43.377  60.494  1.00 19.84           C
ATOM   3847  CD  PRO A 331      25.424  42.688  61.201  1.00 17.76           C
ATOM   3848  HA  PRO A 331      25.569  45.576  62.550  1.00 21.80           H
ATOM   3849  HB2 PRO A 331      27.252  45.286  60.690  1.00 25.42           H
ATOM   3850  HB3 PRO A 331      27.420  44.409  62.027  1.00 25.42           H
ATOM   3851  HG2 PRO A 331      26.276  43.619  59.596  1.00 23.81           H
ATOM   3852  HG3 PRO A 331      27.334  42.798  60.467  1.00 23.81           H
ATOM   3853  HD2 PRO A 331      24.772  42.367  60.557  1.00 21.31           H
ATOM   3854  HD3 PRO A 331      25.746  41.975  61.774  1.00 21.31           H
ATOM   3855  N   THR A 332      25.368  46.967  60.209  1.00 16.04           N
ATOM   3856  CA  THR A 332      24.826  47.684  59.069  1.00 17.21           C
ATOM   3857  C   THR A 332      25.519  47.335  57.770  1.00 19.28           C
ATOM   3858  O   THR A 332      25.010  47.692  56.703  1.00 22.90           O
ATOM   3859  CB  THR A 332      24.940  49.205  59.260  1.00 24.47           C
ATOM   3860  OG1 THR A 332      26.308  49.570  59.137  1.00 31.21           O
ATOM   3861  CG2 THR A 332      24.465  49.593  60.594  1.00 20.89           C
ATOM   3862  H   THR A 332      26.084  47.306  60.537  1.00 19.24           H
ATOM   3863  HA  THR A 332      23.883  47.467  58.968  1.00 20.65           H
ATOM   3864  HB  THR A 332      24.415  49.669  58.588  1.00 29.36           H
ATOM   3865  HG1 THR A 332      26.371  50.407  59.165  1.00 37.45           H
ATOM   3866 HG21 THR A 332      24.517  50.555  60.689  1.00 25.07           H
ATOM   3867 HG22 THR A 332      23.545  49.314  60.717  1.00 25.07           H
ATOM   3868 HG23 THR A 332      25.021  49.187  61.268  1.00 25.07           H
ATOM   3869  N   VAL A 333      26.691  46.704  57.834  1.00 23.98           N
ATOM   3870  CA  VAL A 333      27.391  46.263  56.636  1.00 23.49           C
ATOM   3871  C   VAL A 333      27.921  44.853  56.884  1.00 19.05           C
ATOM   3872  O   VAL A 333      28.450  44.556  57.962  1.00 18.89           O
ATOM   3873  CB  VAL A 333      28.512  47.248  56.220  1.00 27.15           C
ATOM   3874  CG1 VAL A 333      29.464  47.496  57.344  1.00 27.16           C
ATOM   3875  CG2 VAL A 333      29.269  46.723  54.983  1.00 24.75           C
ATOM   3876  H   VAL A 333      27.098  46.526  58.569  1.00 28.78           H
ATOM   3877  HA  VAL A 333      26.747  46.225  55.917  1.00 28.19           H
ATOM   3878  HB  VAL A 333      28.111  48.101  55.983  1.00 32.58           H
ATOM   3879 HG11 VAL A 333      30.124  48.131  57.036  1.00 32.60           H
ATOM   3880 HG12 VAL A 333      28.977  47.867  58.094  1.00 32.60           H
ATOM   3881 HG13 VAL A 333      29.888  46.661  57.589  1.00 32.60           H
ATOM   3882 HG21 VAL A 333      29.950  47.362  54.731  1.00 29.70           H
ATOM   3883 HG22 VAL A 333      29.684  45.873  55.199  1.00 29.70           H
ATOM   3884 HG23 VAL A 333      28.639  46.613  54.250  1.00 29.70           H
ATOM   3885  N   GLY A 335      27.700  43.966  55.921  1.00 20.54           N
ATOM   3886  CA  GLY A 335      28.117  42.578  56.029  1.00 21.69           C
ATOM   3887  C   GLY A 335      29.441  42.331  55.335  1.00 24.12           C
ATOM   3888  O   GLY A 335      30.187  43.262  55.005  1.00 22.88           O
ATOM   3889  H   GLY A 335      27.300  44.156  55.181  1.00 24.64           H
ATOM   3890  HA2 GLY A 335      28.196  42.337  56.962  1.00 26.02           H
ATOM   3891  HA3 GLY A 335      27.440  42.008  55.631  1.00 26.02           H
ATOM   3892  N   LYS A 336      29.732  41.055  55.090  1.00 18.98           N
ATOM   3893  CA  LYS A 336      30.942  40.659  54.381  1.00 19.29           C
ATOM   3894  C   LYS A 336      30.580  39.696  53.251  1.00 21.86           C
ATOM   3895  O   LYS A 336      29.810  38.758  53.455  1.00 20.74           O
ATOM   3896  CB  LYS A 336      31.945  40.014  55.345  1.00 22.66           C
ATOM   3897  CG  LYS A 336      32.590  41.007  56.339  1.00 20.86           C
ATOM   3898  CD  LYS A 336      33.720  40.346  57.130  1.00 35.38           C
ATOM   3899  CE  LYS A 336      34.464  41.370  58.001  1.00 39.08           C
ATOM   3900  NZ  LYS A 336      35.348  42.263  57.207  1.00 38.35           N1+
ATOM   3901  H   LYS A 336      29.232  40.395  55.328  1.00 22.78           H
ATOM   3902  HA  LYS A 336      31.349  41.448  53.998  1.00 23.15           H
ATOM   3903  HB2 LYS A 336      31.485  39.336  55.866  1.00 27.19           H
ATOM   3904  HB3 LYS A 336      32.651  39.606  54.828  1.00 27.19           H
ATOM   3905  HG2 LYS A 336      32.966  41.756  55.846  1.00 25.03           H
ATOM   3906  HG3 LYS A 336      31.926  41.315  56.970  1.00 25.03           H
ATOM   3907  HD2 LYS A 336      33.351  39.663  57.713  1.00 42.46           H
ATOM   3908  HD3 LYS A 336      34.358  39.954  56.513  1.00 42.46           H
ATOM   3909  HE2 LYS A 336      33.807  41.930  58.440  1.00 46.90           H
ATOM   3910  HE3 LYS A 336      35.010  40.906  58.658  1.00 46.90           H
ATOM   3911  HZ1 LYS A 336      35.758  42.839  57.748  1.00 46.02           H
ATOM   3912  HZ2 LYS A 336      35.963  41.781  56.780  1.00 46.02           H
ATOM   3913  HZ3 LYS A 336      34.868  42.718  56.611  1.00 46.02           H
ATOM   3914  N   CYS A 337      31.164  39.924  52.071  1.00 17.01           N
ATOM   3915  CA  CYS A 337      30.916  39.177  50.836  1.00 24.86           C
ATOM   3916  C   CYS A 337      31.856  37.991  50.672  1.00 22.11           C
ATOM   3917  O   CYS A 337      31.491  36.985  50.052  1.00 21.82           O
ATOM   3918  CB  CYS A 337      31.100  40.094  49.616  1.00 24.99           C
ATOM   3919  SG  CYS A 337      29.909  41.481  49.448  1.00 30.41           S
ATOM   3920  H   CYS A 337      31.804  40.454  51.967  1.00 20.41           H
ATOM   3921  HA  CYS A 337      30.003  38.843  50.839  1.00 29.83           H
ATOM   3922  HB2 CYS A 337      31.985  40.488  49.677  1.00 29.99           H
ATOM   3923  HB3 CYS A 337      31.045  39.556  48.812  1.00 29.99           H
ATOM   3924  N   ASN A 338      33.109  38.127  51.116  1.00 19.81           N
ATOM   3925  CA  ASN A 338      34.165  37.178  50.795  1.00 21.22           C
ATOM   3926  C   ASN A 338      34.942  36.728  52.018  1.00 19.76           C
ATOM   3927  O   ASN A 338      36.074  36.245  51.883  1.00 21.60           O
ATOM   3928  CB  ASN A 338      35.110  37.790  49.760  1.00 26.32           C
ATOM   3929  CG  ASN A 338      34.436  37.972  48.425  1.00 25.96           C
ATOM   3930  OD1 ASN A 338      34.011  37.005  47.795  1.00 22.33           O
ATOM   3931  ND2 ASN A 338      34.306  39.216  47.995  1.00 28.90           N
ATOM   3932  H   ASN A 338      33.383  38.793  51.530  1.00 23.77           H
ATOM   3933  HA  ASN A 338      33.769  36.387  50.402  1.00 25.47           H
ATOM   3934  HB2 ASN A 338      35.397  38.662  50.070  1.00 31.58           H
ATOM   3935  HB3 ASN A 338      35.875  37.208  49.638  1.00 31.58           H
ATOM   3936 HD21 ASN A 338      33.909  39.372  47.246  1.00 34.68           H
ATOM   3937 HD22 ASN A 338      34.613  39.868  48.464  1.00 34.68           H
ATOM   3938  N   ASP A 339      34.366  36.873  53.206  1.00 19.60           N
ATOM   3939  CA  ASP A 339      34.963  36.358  54.421  1.00 22.38           C
ATOM   3940  C   ASP A 339      33.868  36.138  55.445  1.00 17.67           C
ATOM   3941  O   ASP A 339      32.790  36.731  55.350  1.00 19.81           O
ATOM   3942  CB  ASP A 339      36.013  37.316  54.996  1.00 28.50           C
ATOM   3943  CG  ASP A 339      37.427  36.948  54.569  1.00 36.80           C
ATOM   3944  OD1 ASP A 339      38.119  37.868  54.123  1.00 32.89           O
ATOM   3945  OD2 ASP A 339      37.827  35.743  54.649  1.00 31.18           O1-
ATOM   3946  H   ASP A 339      33.623  37.280  53.341  1.00 23.52           H
ATOM   3947  HA  ASP A 339      35.387  35.509  54.223  1.00 26.86           H
ATOM   3948  HB2 ASP A 339      35.821  38.218  54.694  1.00 34.20           H
ATOM   3949  HB3 ASP A 339      35.974  37.280  55.967  1.00 34.20           H
ATOM   3950  N   PRO A 340      34.130  35.303  56.433  1.00 18.02           N
ATOM   3951  CA  PRO A 340      33.157  35.068  57.498  1.00 19.55           C
ATOM   3952  C   PRO A 340      32.943  36.320  58.322  1.00 19.83           C
ATOM   3953  O   PRO A 340      33.907  36.985  58.717  1.00 21.09           O
ATOM   3954  CB  PRO A 340      33.822  33.969  58.333  1.00 19.20           C
ATOM   3955  CG  PRO A 340      35.288  34.036  57.967  1.00 20.58           C
ATOM   3956  CD  PRO A 340      35.349  34.494  56.577  1.00 22.45           C
ATOM   3957  HA  PRO A 340      32.312  34.757  57.134  1.00 23.46           H
ATOM   3958  HB2 PRO A 340      33.691  34.152  59.277  1.00 23.04           H
ATOM   3959  HB3 PRO A 340      33.450  33.103  58.092  1.00 23.04           H
ATOM   3960  HG2 PRO A 340      35.748  34.668  58.541  1.00 24.70           H
ATOM   3961  HG3 PRO A 340      35.688  33.155  58.041  1.00 24.70           H
ATOM   3962  HD2 PRO A 340      36.134  35.050  56.446  1.00 26.94           H
ATOM   3963  HD3 PRO A 340      35.340  33.746  55.962  1.00 26.94           H
ATOM   3964  N   TYR A 341      31.676  36.618  58.599  1.00 18.15           N
ATOM   3965  CA  TYR A 341      31.338  37.678  59.531  1.00 17.84           C
ATOM   3966  C   TYR A 341      31.572  37.164  60.942  1.00 20.72           C
ATOM   3967  O   TYR A 341      30.958  36.159  61.339  1.00 17.20           O
ATOM   3968  CB  TYR A 341      29.901  38.160  59.379  1.00 18.53           C
ATOM   3969  CG  TYR A 341      29.765  39.465  60.113  1.00 18.13           C
ATOM   3970  CD1 TYR A 341      30.171  40.631  59.510  1.00 20.74           C
ATOM   3971  CD2 TYR A 341      29.336  39.510  61.425  1.00 19.74           C
ATOM   3972  CE1 TYR A 341      30.116  41.817  60.159  1.00 25.55           C
ATOM   3973  CE2 TYR A 341      29.289  40.718  62.112  1.00 20.53           C
ATOM   3974  CZ  TYR A 341      29.692  41.866  61.460  1.00 22.46           C
ATOM   3975  OH  TYR A 341      29.664  43.085  62.076  1.00 25.78           O
ATOM   3976  H   TYR A 341      30.991  36.211  58.276  1.00 21.78           H
ATOM   3977  HA  TYR A 341      31.903  38.439  59.344  1.00 21.40           H
ATOM   3978  HB2 TYR A 341      29.702  38.310  58.440  1.00 22.24           H
ATOM   3979  HB3 TYR A 341      29.291  37.516  59.768  1.00 22.24           H
ATOM   3980  HD1 TYR A 341      30.476  40.610  58.631  1.00 24.88           H
ATOM   3981  HD2 TYR A 341      29.081  38.725  61.851  1.00 23.69           H
ATOM   3982  HE1 TYR A 341      30.388  42.592  59.725  1.00 30.66           H
ATOM   3983  HE2 TYR A 341      28.988  40.749  62.991  1.00 24.64           H
ATOM   3984  HH  TYR A 341      29.356  42.997  62.852  1.00 30.93           H
ATOM   3985  N   PRO A 342      32.446  37.799  61.719  1.00 18.87           N
ATOM   3986  CA  PRO A 342      32.937  37.208  62.967  1.00 18.24           C
ATOM   3987  C   PRO A 342      31.999  37.474  64.139  1.00 21.58           C
ATOM   3988  O   PRO A 342      31.016  38.200  64.038  1.00 21.04           O
ATOM   3989  CB  PRO A 342      34.278  37.918  63.162  1.00 22.87           C
ATOM   3990  CG  PRO A 342      34.038  39.266  62.572  1.00 23.99           C
ATOM   3991  CD  PRO A 342      33.227  38.989  61.339  1.00 21.46           C
ATOM   3992  HA  PRO A 342      33.077  36.253  62.868  1.00 21.88           H
ATOM   3993  HB2 PRO A 342      34.485  37.975  64.108  1.00 27.45           H
ATOM   3994  HB3 PRO A 342      34.970  37.442  62.679  1.00 27.45           H
ATOM   3995  HG2 PRO A 342      33.524  39.809  63.187  1.00 28.78           H
ATOM   3996  HG3 PRO A 342      34.879  39.695  62.347  1.00 28.78           H
ATOM   3997  HD2 PRO A 342      32.644  39.732  61.120  1.00 25.75           H
ATOM   3998  HD3 PRO A 342      33.819  38.764  60.599  1.00 25.75           H
ATOM   3999  N   GLY A 343      32.351  36.883  65.280  1.00 21.17           N
ATOM   4000  CA  GLY A 343      31.584  37.075  66.488  1.00 22.11           C
ATOM   4001  C   GLY A 343      31.249  35.776  67.182  1.00 26.07           C
ATOM   4002  O   GLY A 343      31.166  35.751  68.408  1.00 24.13           O
ATOM   4003  H   GLY A 343      33.034  36.374  65.377  1.00 25.40           H
ATOM   4004  HA2 GLY A 343      32.088  37.626  67.106  1.00 26.53           H
ATOM   4005  HA3 GLY A 343      30.751  37.528  66.281  1.00 26.53           H
ATOM   4006  N   ASN A 344      31.048  34.700  66.415  1.00 21.48           N
ATOM   4007  CA  ASN A 344      30.670  33.390  66.941  1.00 19.35           C
ATOM   4008  C   ASN A 344      31.469  32.315  66.216  1.00 25.09           C
ATOM   4009  O   ASN A 344      31.511  32.302  64.983  1.00 21.67           O
ATOM   4010  CB  ASN A 344      29.178  33.120  66.757  1.00 20.61           C
ATOM   4011  CG  ASN A 344      28.334  33.797  67.806  1.00 23.98           C
ATOM   4012  OD1 ASN A 344      27.972  34.962  67.664  1.00 22.68           O
ATOM   4013  ND2 ASN A 344      28.024  33.073  68.878  1.00 26.87           N
ATOM   4014  H   ASN A 344      31.131  34.712  65.559  1.00 25.78           H
ATOM   4015  HA  ASN A 344      30.875  33.347  67.888  1.00 23.23           H
ATOM   4016  HB2 ASN A 344      28.897  33.437  65.884  1.00 24.73           H
ATOM   4017  HB3 ASN A 344      29.031  32.164  66.837  1.00 24.73           H
ATOM   4018 HD21 ASN A 344      27.554  33.423  69.509  1.00 32.24           H
ATOM   4019 HD22 ASN A 344      28.306  32.262  68.948  1.00 32.24           H
ATOM   4020  N   ASN A 345      32.080  31.409  66.977  1.00 19.57           N
ATOM   4021  CA  ASN A 345      32.947  30.387  66.422  1.00 22.14           C
ATOM   4022  C   ASN A 345      32.385  29.002  66.707  1.00 20.46           C
ATOM   4023  O   ASN A 345      31.709  28.781  67.719  1.00 20.84           O
ATOM   4024  CB  ASN A 345      34.370  30.456  67.012  1.00 24.41           C
ATOM   4025  CG  ASN A 345      35.060  31.802  66.777  1.00 31.27           C
ATOM   4026  OD1 ASN A 345      34.772  32.521  65.828  1.00 31.11           O
ATOM   4027  ND2 ASN A 345      35.989  32.142  67.675  1.00 44.24           N
ATOM   4028  H   ASN A 345      32.003  31.362  67.832  1.00 23.48           H
ATOM   4029  HA  ASN A 345      33.011  30.500  65.461  1.00 26.57           H
ATOM   4030  HB2 ASN A 345      34.314  30.322  67.970  1.00 29.29           H
ATOM   4031  HB3 ASN A 345      34.920  29.766  66.610  1.00 29.29           H
ATOM   4032 HD21 ASN A 345      36.436  32.872  67.578  1.00 53.09           H
ATOM   4033 HD22 ASN A 345      36.144  31.631  68.349  1.00 53.09           H
ATOM   4034  N   ASN A 346      32.706  28.063  65.821  1.00 17.49           N
ATOM   4035  CA  ASN A 346      32.565  26.635  66.113  1.00 15.24           C
ATOM   4036  C   ASN A 346      31.130  26.246  66.448  1.00 20.47           C
ATOM   4037  O   ASN A 346      30.873  25.467  67.364  1.00 21.15           O
ATOM   4038  CB  ASN A 346      33.505  26.218  67.254  1.00 18.02           C
ATOM   4039  CG  ASN A 346      34.955  26.443  66.919  1.00 22.89           C
ATOM   4040  OD1 ASN A 346      35.295  26.778  65.792  1.00 22.08           O
ATOM   4041  ND2 ASN A 346      35.824  26.218  67.890  1.00 28.25           N
ATOM   4042  H   ASN A 346      33.014  28.227  65.034  1.00 20.99           H
ATOM   4043  HA  ASN A 346      32.825  26.132  65.328  1.00 18.29           H
ATOM   4044  HB2 ASN A 346      33.295  26.728  68.050  1.00 21.62           H
ATOM   4045  HB3 ASN A 346      33.389  25.269  67.425  1.00 21.62           H
ATOM   4046 HD21 ASN A 346      36.667  26.304  67.741  1.00 33.90           H
ATOM   4047 HD22 ASN A 346      35.546  25.987  68.670  1.00 33.90           H
ATOM   4048  N   ASN A 347      30.184  26.762  65.687  1.00 18.65           N
ATOM   4049  CA  ASN A 347      28.802  26.358  65.868  1.00 16.50           C
ATOM   4050  C   ASN A 347      28.020  26.895  64.692  1.00 17.22           C
ATOM   4051  O   ASN A 347      28.555  27.632  63.870  1.00 16.85           O
ATOM   4052  CB  ASN A 347      28.205  26.868  67.171  1.00 19.57           C
ATOM   4053  CG  ASN A 347      27.119  25.968  67.696  1.00 26.38           C
ATOM   4054  OD1 ASN A 347      26.631  25.064  66.988  1.00 27.63           O
ATOM   4055  ND2 ASN A 347      26.735  26.190  68.950  1.00 33.69           N
ATOM   4056  H   ASN A 347      30.315  27.345  65.065  1.00 22.38           H
ATOM   4057  HA  ASN A 347      28.751  25.389  65.863  1.00 19.80           H
ATOM   4058  HB2 ASN A 347      28.897  26.914  67.851  1.00 23.49           H
ATOM   4059  HB3 ASN A 347      27.825  27.748  67.024  1.00 23.49           H
ATOM   4060 HD21 ASN A 347      26.124  25.700  69.305  1.00 40.43           H
ATOM   4061 HD22 ASN A 347      27.096  26.824  69.406  1.00 40.43           H
ATOM   4062  N   GLY A 348      26.749  26.518  64.625  1.00 16.20           N
ATOM   4063  CA  GLY A 348      25.911  26.947  63.523  1.00 14.26           C
ATOM   4064  C   GLY A 348      24.663  26.091  63.454  1.00 13.06           C
ATOM   4065  O   GLY A 348      24.374  25.313  64.350  1.00 15.00           O
ATOM   4066  H   GLY A 348      26.352  26.016  65.208  1.00 19.44           H
ATOM   4067  HA2 GLY A 348      25.660  27.880  63.628  1.00 17.11           H
ATOM   4068  HA3 GLY A 348      26.408  26.851  62.700  1.00 17.11           H
ATOM   4069  N   VAL A 349      23.935  26.263  62.356  1.00 14.22           N
ATOM   4070  CA  VAL A 349      22.724  25.495  62.095  1.00 13.35           C
ATOM   4071  C   VAL A 349      22.531  25.452  60.592  1.00 14.45           C
ATOM   4072  O   VAL A 349      22.880  26.401  59.889  1.00 14.44           O
ATOM   4073  CB  VAL A 349      21.488  26.104  62.804  1.00 13.20           C
ATOM   4074  CG1 VAL A 349      21.080  27.408  62.166  1.00 15.98           C
ATOM   4075  CG2 VAL A 349      20.329  25.124  62.823  1.00 16.65           C
ATOM   4076  H   VAL A 349      24.126  26.833  61.737  1.00 17.06           H
ATOM   4077  HA  VAL A 349      22.853  24.586  62.416  1.00 16.02           H
ATOM   4078  HB  VAL A 349      21.718  26.288  63.727  1.00 15.84           H
ATOM   4079 HG11 VAL A 349      20.331  27.765  62.663  1.00 19.18           H
ATOM   4080 HG12 VAL A 349      21.825  28.029  62.208  1.00 19.18           H
ATOM   4081 HG13 VAL A 349      20.816  27.257  61.247  1.00 19.18           H
ATOM   4082 HG21 VAL A 349      19.583  25.532  63.287  1.00 19.99           H
ATOM   4083 HG22 VAL A 349      20.075  24.913  61.910  1.00 19.99           H
ATOM   4084 HG23 VAL A 349      20.608  24.322  63.292  1.00 19.99           H
ATOM   4085  N   LYS A 350      22.019  24.326  60.089  1.00 13.80           N
ATOM   4086  CA  LYS A 350      21.693  24.262  58.666  1.00 13.20           C
ATOM   4087  C   LYS A 350      20.581  25.238  58.350  1.00 13.12           C
ATOM   4088  O   LYS A 350      19.590  25.328  59.084  1.00 13.91           O
ATOM   4089  CB  LYS A 350      21.264  22.838  58.281  1.00 13.17           C
ATOM   4090  CG  LYS A 350      20.881  22.699  56.821  1.00 14.33           C
ATOM   4091  CD  LYS A 350      20.429  21.267  56.547  1.00 14.55           C
ATOM   4092  CE  LYS A 350      19.853  21.060  55.148  1.00 14.81           C
ATOM   4093  NZ  LYS A 350      20.837  21.308  54.071  1.00 15.46           N1+
ATOM   4094  H   LYS A 350      21.852  23.602  60.535  1.00 16.56           H
ATOM   4095  HA  LYS A 350      22.469  24.510  58.136  1.00 15.84           H
ATOM   4096  HB2 LYS A 350      21.985  22.219  58.467  1.00 15.80           H
ATOM   4097  HB3 LYS A 350      20.489  22.591  58.809  1.00 15.80           H
ATOM   4098  HG2 LYS A 350      20.145  23.300  56.618  1.00 17.19           H
ATOM   4099  HG3 LYS A 350      21.651  22.908  56.266  1.00 17.19           H
ATOM   4100  HD2 LYS A 350      21.191  20.674  56.651  1.00 17.46           H
ATOM   4101  HD3 LYS A 350      19.739  21.036  57.186  1.00 17.46           H
ATOM   4102  HE2 LYS A 350      19.562  20.141  55.079  1.00 17.77           H
ATOM   4103  HE3 LYS A 350      19.097  21.656  55.018  1.00 17.77           H
ATOM   4104  HZ1 LYS A 350      20.517  20.997  53.301  1.00 18.55           H
ATOM   4105  HZ2 LYS A 350      20.987  22.183  53.987  1.00 18.55           H
ATOM   4106  HZ3 LYS A 350      21.605  20.902  54.255  1.00 18.55           H
ATOM   4107  N   GLY A 351      20.732  25.957  57.230  1.00 14.30           N
ATOM   4108  CA  GLY A 351      19.789  26.977  56.814  1.00 15.34           C
ATOM   4109  C   GLY A 351      19.742  27.125  55.301  1.00 15.17           C
ATOM   4110  O   GLY A 351      20.334  26.318  54.583  1.00 15.78           O
ATOM   4111  H   GLY A 351      21.384  25.854  56.682  1.00 17.15           H
ATOM   4112  HA2 GLY A 351      18.904  26.742  57.130  1.00 18.41           H
ATOM   4113  HA3 GLY A 351      20.034  27.824  57.206  1.00 18.41           H
ATOM   4114  N   PHE A 352      19.014  28.119  54.792  1.00 14.31           N
ATOM   4115  CA  PHE A 352      18.823  28.210  53.348  1.00 15.31           C
ATOM   4116  C   PHE A 352      18.492  29.640  52.969  1.00 16.27           C
ATOM   4117  O   PHE A 352      18.183  30.483  53.825  1.00 16.81           O
ATOM   4118  CB  PHE A 352      17.690  27.273  52.866  1.00 13.90           C
ATOM   4119  CG  PHE A 352      16.340  27.830  53.154  1.00 12.54           C
ATOM   4120  CD1 PHE A 352      15.788  27.717  54.413  1.00 15.55           C
ATOM   4121  CD2 PHE A 352      15.655  28.547  52.186  1.00 12.58           C
ATOM   4122  CE1 PHE A 352      14.556  28.276  54.680  1.00 13.09           C
ATOM   4123  CE2 PHE A 352      14.430  29.121  52.455  1.00 13.97           C
ATOM   4124  CZ  PHE A 352      13.883  28.987  53.725  1.00 14.39           C
ATOM   4125  H   PHE A 352      18.618  28.725  55.257  1.00 17.17           H
ATOM   4126  HA  PHE A 352      19.651  27.961  52.903  1.00 18.37           H
ATOM   4127  HB2 PHE A 352      17.768  27.177  51.907  1.00 16.68           H
ATOM   4128  HB3 PHE A 352      17.777  26.407  53.294  1.00 16.68           H
ATOM   4129  HD1 PHE A 352      16.241  27.250  55.075  1.00 18.66           H
ATOM   4130  HD2 PHE A 352      16.029  28.641  51.342  1.00 15.09           H
ATOM   4131  HE1 PHE A 352      14.186  28.191  55.526  1.00 15.71           H
ATOM   4132  HE2 PHE A 352      13.972  29.585  51.792  1.00 16.77           H
ATOM   4133  HZ  PHE A 352      13.048  29.351  53.920  1.00 17.27           H
ATOM   4134  N   SER A 353      18.525  29.896  51.660  1.00 13.17           N
ATOM   4135  CA  SER A 353      18.030  31.146  51.115  1.00 14.49           C
ATOM   4136  C   SER A 353      17.609  30.918  49.678  1.00 14.00           C
ATOM   4137  O   SER A 353      17.958  29.909  49.065  1.00 15.67           O
ATOM   4138  CB  SER A 353      19.067  32.255  51.157  1.00 14.97           C
ATOM   4139  OG  SER A 353      20.150  31.977  50.284  1.00 18.56           O
ATOM   4140  H   SER A 353      18.825  29.352  51.065  1.00 15.81           H
ATOM   4141  HA  SER A 353      17.259  31.431  51.621  1.00 17.38           H
ATOM   4142  HB2 SER A 353      18.636  33.080  50.888  1.00 17.97           H
ATOM   4143  HB3 SER A 353      19.407  32.325  52.061  1.00 17.97           H
ATOM   4144  HG  SER A 353      20.794  32.488  50.448  1.00 22.27           H
ATOM   4145  N   TYR A 354      16.841  31.876  49.162  1.00 15.97           N
ATOM   4146  CA  TYR A 354      16.555  31.997  47.733  1.00 14.93           C
ATOM   4147  C   TYR A 354      17.126  33.334  47.304  1.00 15.44           C
ATOM   4148  O   TYR A 354      16.744  34.373  47.851  1.00 15.45           O
ATOM   4149  CB  TYR A 354      15.056  31.904  47.452  1.00 12.95           C
ATOM   4150  CG  TYR A 354      14.587  30.469  47.512  1.00 12.89           C
ATOM   4151  CD1 TYR A 354      14.671  29.652  46.403  1.00 14.22           C
ATOM   4152  CD2 TYR A 354      14.107  29.936  48.683  1.00 16.05           C
ATOM   4153  CE1 TYR A 354      14.263  28.336  46.441  1.00 14.56           C
ATOM   4154  CE2 TYR A 354      13.699  28.620  48.747  1.00 13.61           C
ATOM   4155  CZ  TYR A 354      13.783  27.815  47.619  1.00 14.03           C
ATOM   4156  OH  TYR A 354      13.382  26.489  47.653  1.00 13.13           O
ATOM   4157  H   TYR A 354      16.469  32.494  49.633  1.00 19.16           H
ATOM   4158  HA  TYR A 354      17.008  31.289  47.243  1.00 17.91           H
ATOM   4159  HB2 TYR A 354      14.581  32.404  48.133  1.00 15.54           H
ATOM   4160  HB3 TYR A 354      14.863  32.274  46.574  1.00 15.54           H
ATOM   4161  HD1 TYR A 354      15.000  30.002  45.606  1.00 17.06           H
ATOM   4162  HD2 TYR A 354      14.056  30.476  49.439  1.00 19.25           H
ATOM   4163  HE1 TYR A 354      14.323  27.805  45.681  1.00 17.47           H
ATOM   4164  HE2 TYR A 354      13.375  28.280  49.550  1.00 16.33           H
ATOM   4165  HH  TYR A 354      13.108  26.287  48.416  1.00 15.76           H
ATOM   4166  N   LEU A 355      18.064  33.296  46.365  1.00 15.67           N
ATOM   4167  CA  LEU A 355      18.892  34.446  45.995  1.00 16.14           C
ATOM   4168  C   LEU A 355      18.610  34.754  44.528  1.00 19.51           C
ATOM   4169  O   LEU A 355      19.125  34.080  43.629  1.00 20.82           O
ATOM   4170  CB  LEU A 355      20.374  34.147  46.241  1.00 17.74           C
ATOM   4171  CG  LEU A 355      20.732  33.734  47.669  1.00 16.76           C
ATOM   4172  CD1 LEU A 355      22.169  33.210  47.729  1.00 18.79           C
ATOM   4173  CD2 LEU A 355      20.540  34.892  48.662  1.00 17.59           C
ATOM   4174  H   LEU A 355      18.255  32.586  45.920  1.00 18.80           H
ATOM   4175  HA  LEU A 355      18.636  35.218  46.528  1.00 19.37           H
ATOM   4176  HB2 LEU A 355      20.647  33.422  45.653  1.00 21.29           H
ATOM   4177  HB3 LEU A 355      20.889  34.941  46.034  1.00 21.29           H
ATOM   4178  HG  LEU A 355      20.140  33.019  47.944  1.00 20.11           H
ATOM   4179 HD11 LEU A 355      22.377  32.948  48.641  1.00 22.55           H
ATOM   4180 HD12 LEU A 355      22.248  32.441  47.140  1.00 22.55           H
ATOM   4181 HD13 LEU A 355      22.772  33.914  47.441  1.00 22.55           H
ATOM   4182 HD21 LEU A 355      20.784  34.604  49.555  1.00 21.11           H
ATOM   4183 HD22 LEU A 355      21.102  35.635  48.391  1.00 21.11           H
ATOM   4184 HD23 LEU A 355      19.609  35.157  48.640  1.00 21.11           H
ATOM   4185  N   ASP A 356      17.767  35.750  44.292  1.00 15.43           N
ATOM   4186  CA  ASP A 356      17.194  35.982  42.980  1.00 18.62           C
ATOM   4187  C   ASP A 356      16.939  37.481  42.816  1.00 19.96           C
ATOM   4188  O   ASP A 356      15.834  37.916  42.558  1.00 17.98           O
ATOM   4189  CB  ASP A 356      15.927  35.139  42.841  1.00 19.99           C
ATOM   4190  CG  ASP A 356      15.344  35.148  41.428  1.00 23.61           C
ATOM   4191  OD1 ASP A 356      14.099  35.192  41.299  1.00 22.65           O
ATOM   4192  OD2 ASP A 356      16.102  35.139  40.445  1.00 23.64           O1-
ATOM   4193  H   ASP A 356      17.495  36.312  44.883  1.00 18.52           H
ATOM   4194  HA  ASP A 356      17.822  35.701  42.291  1.00 22.34           H
ATOM   4195  HB2 ASP A 356      16.123  34.222  43.089  1.00 23.99           H
ATOM   4196  HB3 ASP A 356      15.250  35.505  43.429  1.00 23.99           H
ATOM   4197  N   GLY A 357      17.999  38.289  42.967  1.00 21.17           N
ATOM   4198  CA  GLY A 357      17.865  39.736  42.810  1.00 22.51           C
ATOM   4199  C   GLY A 357      16.912  40.327  43.823  1.00 19.69           C
ATOM   4200  O   GLY A 357      17.025  40.089  45.034  1.00 17.87           O
ATOM   4201  H   GLY A 357      18.798  38.026  43.146  1.00 25.41           H
ATOM   4202  HA2 GLY A 357      18.729  40.155  42.935  1.00 27.01           H
ATOM   4203  HA3 GLY A 357      17.545  39.937  41.916  1.00 27.01           H
ATOM   4204  N   VAL A 358      15.961  41.139  43.352  1.00 18.30           N
ATOM   4205  CA  VAL A 358      15.021  41.708  44.307  1.00 16.99           C
ATOM   4206  C   VAL A 358      14.115  40.625  44.882  1.00 17.61           C
ATOM   4207  O   VAL A 358      13.592  40.791  45.984  1.00 20.83           O
ATOM   4208  CB  VAL A 358      14.186  42.859  43.700  1.00 21.72           C
ATOM   4209  CG1 VAL A 358      15.096  44.032  43.356  1.00 17.78           C
ATOM   4210  CG2 VAL A 358      13.415  42.415  42.492  1.00 25.64           C
ATOM   4211  H   VAL A 358      15.846  41.366  42.530  1.00 21.97           H
ATOM   4212  HA  VAL A 358      15.535  42.077  45.039  1.00 20.38           H
ATOM   4213  HB  VAL A 358      13.543  43.168  44.360  1.00 26.07           H
ATOM   4214 HG11 VAL A 358      14.547  44.742  42.990  1.00 21.34           H
ATOM   4215 HG12 VAL A 358      15.546  44.340  44.160  1.00 21.34           H
ATOM   4216 HG13 VAL A 358      15.747  43.741  42.703  1.00 21.34           H
ATOM   4217 HG21 VAL A 358      12.909  43.171  42.158  1.00 30.77           H
ATOM   4218 HG22 VAL A 358      14.035  42.107  41.815  1.00 30.77           H
ATOM   4219 HG23 VAL A 358      12.811  41.700  42.745  1.00 30.77           H
ATOM   4220  N   ASN A 359      13.979  39.493  44.195  1.00 16.99           N
ATOM   4221  CA  ASN A 359      13.167  38.365  44.648  1.00 15.47           C
ATOM   4222  C   ASN A 359      13.972  37.454  45.577  1.00 18.60           C
ATOM   4223  O   ASN A 359      13.973  36.238  45.435  1.00 22.98           O
ATOM   4224  CB  ASN A 359      12.672  37.598  43.436  1.00 15.61           C
ATOM   4225  CG  ASN A 359      11.635  36.555  43.767  1.00 17.28           C
ATOM   4226  OD1 ASN A 359      10.723  36.789  44.559  1.00 18.99           O
ATOM   4227  ND2 ASN A 359      11.732  35.405  43.102  1.00 17.37           N
ATOM   4228  H   ASN A 359      14.366  39.345  43.442  1.00 20.38           H
ATOM   4229  HA  ASN A 359      12.389  38.698  45.123  1.00 18.56           H
ATOM   4230  HB2 ASN A 359      12.284  38.228  42.805  1.00 18.73           H
ATOM   4231  HB3 ASN A 359      13.428  37.140  43.035  1.00 18.73           H
ATOM   4232 HD21 ASN A 359      11.124  34.803  43.185  1.00 20.84           H
ATOM   4233 HD22 ASN A 359      12.399  35.269  42.576  1.00 20.84           H
ATOM   4234  N   THR A 360      14.665  38.054  46.536  1.00 14.84           N
ATOM   4235  CA  THR A 360      15.533  37.343  47.453  1.00 15.87           C
ATOM   4236  C   THR A 360      14.903  37.282  48.839  1.00 18.28           C
ATOM   4237  O   THR A 360      14.536  38.317  49.415  1.00 16.53           O
ATOM   4238  CB  THR A 360      16.906  38.017  47.539  1.00 13.14           C
ATOM   4239  OG1 THR A 360      17.588  37.874  46.299  1.00 17.15           O
ATOM   4240  CG2 THR A 360      17.739  37.402  48.641  1.00 16.90           C
ATOM   4241  H   THR A 360      14.639  38.901  46.679  1.00 17.80           H
ATOM   4242  HA  THR A 360      15.660  36.433  47.135  1.00 19.04           H
ATOM   4243  HB  THR A 360      16.778  38.960  47.732  1.00 15.77           H
ATOM   4244  HG1 THR A 360      17.770  38.633  45.982  1.00 20.58           H
ATOM   4245 HG21 THR A 360      18.612  37.826  48.662  1.00 20.28           H
ATOM   4246 HG22 THR A 360      17.321  37.510  49.511  1.00 20.28           H
ATOM   4247 HG23 THR A 360      17.856  36.461  48.459  1.00 20.28           H
ATOM   4248  N   TRP A 361      14.843  36.076  49.389  1.00 15.34           N
ATOM   4249  CA  TRP A 361      14.302  35.833  50.724  1.00 14.61           C
ATOM   4250  C   TRP A 361      15.269  34.957  51.508  1.00 15.71           C
ATOM   4251  O   TRP A 361      15.732  33.925  51.008  1.00 15.40           O
ATOM   4252  CB  TRP A 361      12.925  35.165  50.639  1.00 15.50           C
ATOM   4253  CG  TRP A 361      11.772  36.043  50.204  1.00 13.54           C
ATOM   4254  CD1 TRP A 361      11.451  36.425  48.932  1.00 15.20           C
ATOM   4255  CD2 TRP A 361      10.745  36.572  51.048  1.00 14.90           C
ATOM   4256  NE1 TRP A 361      10.296  37.158  48.940  1.00 15.54           N
ATOM   4257  CE2 TRP A 361       9.844  37.264  50.223  1.00 16.15           C
ATOM   4258  CE3 TRP A 361      10.505  36.529  52.422  1.00 17.41           C
ATOM   4259  CZ2 TRP A 361       8.718  37.912  50.723  1.00 18.11           C
ATOM   4260  CZ3 TRP A 361       9.396  37.173  52.927  1.00 15.60           C
ATOM   4261  CH2 TRP A 361       8.502  37.848  52.067  1.00 14.92           C
ATOM   4262  H   TRP A 361      15.130  35.360  49.001  1.00 18.41           H
ATOM   4263  HA  TRP A 361      14.196  36.677  51.187  1.00 17.54           H
ATOM   4264  HB2 TRP A 361      12.981  34.431  50.006  1.00 18.61           H
ATOM   4265  HB3 TRP A 361      12.703  34.814  51.511  1.00 18.61           H
ATOM   4266  HD1 TRP A 361      11.933  36.210  48.168  1.00 18.24           H
ATOM   4267  HE1 TRP A 361       9.915  37.501  48.250  1.00 18.65           H
ATOM   4268  HE3 TRP A 361      11.082  36.067  52.984  1.00 20.89           H
ATOM   4269  HZ2 TRP A 361       8.138  38.374  50.157  1.00 21.74           H
ATOM   4270  HZ3 TRP A 361       9.224  37.143  53.841  1.00 18.72           H
ATOM   4271  HH2 TRP A 361       7.763  38.284  52.427  1.00 17.90           H
ATOM   4272  N   LEU A 362      15.542  35.354  52.752  1.00 16.95           N
ATOM   4273  CA  LEU A 362      16.416  34.640  53.671  1.00 17.06           C
ATOM   4274  C   LEU A 362      15.602  34.067  54.825  1.00 15.25           C
ATOM   4275  O   LEU A 362      14.745  34.753  55.381  1.00 15.60           O
ATOM   4276  CB  LEU A 362      17.481  35.568  54.263  1.00 15.39           C
ATOM   4277  CG  LEU A 362      18.155  36.548  53.307  1.00 14.67           C
ATOM   4278  CD1 LEU A 362      19.216  37.348  54.033  1.00 16.42           C
ATOM   4279  CD2 LEU A 362      18.783  35.781  52.134  1.00 21.03           C
ATOM   4280  H   LEU A 362      15.204  36.067  53.103  1.00 20.34           H
ATOM   4281  HA  LEU A 362      16.864  33.914  53.206  1.00 20.47           H
ATOM   4282  HB2 LEU A 362      17.076  36.093  54.966  1.00 18.47           H
ATOM   4283  HB3 LEU A 362      18.181  35.014  54.636  1.00 18.47           H
ATOM   4284  HG  LEU A 362      17.495  37.163  52.958  1.00 17.60           H
ATOM   4285 HD11 LEU A 362      19.626  37.965  53.408  1.00 19.70           H
ATOM   4286 HD12 LEU A 362      18.791  37.847  54.753  1.00 19.70           H
ATOM   4287 HD13 LEU A 362      19.881  36.742  54.392  1.00 19.70           H
ATOM   4288 HD21 LEU A 362      19.223  36.416  51.543  1.00 25.23           H
ATOM   4289 HD22 LEU A 362      19.436  35.155  52.489  1.00 25.23           H
ATOM   4290 HD23 LEU A 362      18.094  35.305  51.649  1.00 25.23           H
ATOM   4291  N   GLY A 363      15.903  32.837  55.215  1.00 15.22           N
ATOM   4292  CA  GLY A 363      15.376  32.279  56.443  1.00 14.03           C
ATOM   4293  C   GLY A 363      16.379  32.433  57.572  1.00 13.86           C
ATOM   4294  O   GLY A 363      17.600  32.387  57.354  1.00 15.12           O
ATOM   4295  H   GLY A 363      16.433  32.303  54.795  1.00 18.27           H
ATOM   4296  HA2 GLY A 363      14.556  32.738  56.687  1.00 16.83           H
ATOM   4297  HA3 GLY A 363      15.186  31.334  56.326  1.00 16.83           H
ATOM   4298  N   ARG A 364      15.861  32.572  58.794  1.00 15.12           N
ATOM   4299  CA  ARG A 364      16.714  32.504  59.975  1.00 15.90           C
ATOM   4300  C   ARG A 364      15.883  32.258  61.230  1.00 17.64           C
ATOM   4301  O   ARG A 364      14.666  32.495  61.264  1.00 15.51           O
ATOM   4302  CB  ARG A 364      17.555  33.778  60.148  1.00 15.50           C
ATOM   4303  CG  ARG A 364      16.775  35.013  60.559  1.00 15.34           C
ATOM   4304  CD  ARG A 364      17.766  36.153  60.730  1.00 16.21           C
ATOM   4305  NE  ARG A 364      17.164  37.459  61.003  1.00 16.94           N
ATOM   4306  CZ  ARG A 364      17.880  38.576  61.186  1.00 18.78           C
ATOM   4307  NH1 ARG A 364      17.273  39.742  61.419  1.00 20.51           N
ATOM   4308  NH2 ARG A 364      19.214  38.531  61.138  1.00 17.59           N1+
ATOM   4309  H   ARG A 364      15.029  32.708  58.964  1.00 18.14           H
ATOM   4310  HA  ARG A 364      17.328  31.759  59.873  1.00 19.08           H
ATOM   4311  HB2 ARG A 364      18.238  33.619  60.818  1.00 18.60           H
ATOM   4312  HB3 ARG A 364      17.980  33.975  59.294  1.00 18.60           H
ATOM   4313  HG2 ARG A 364      16.140  35.248  59.863  1.00 18.40           H
ATOM   4314  HG3 ARG A 364      16.314  34.859  61.399  1.00 18.40           H
ATOM   4315  HD2 ARG A 364      18.336  35.943  61.483  1.00 19.46           H
ATOM   4316  HD3 ARG A 364      18.300  36.229  59.923  1.00 19.46           H
ATOM   4317  HE  ARG A 364      16.308  37.516  61.023  1.00 20.33           H
ATOM   4318 HH11 ARG A 364      16.420  39.784  61.455  1.00 24.61           H
ATOM   4319 HH12 ARG A 364      17.738  40.455  61.539  1.00 24.61           H
ATOM   4320 HH21 ARG A 364      19.616  37.788  60.984  1.00 21.11           H
ATOM   4321 HH22 ARG A 364      19.672  39.248  61.254  1.00 21.11           H
ATOM   4322  N   THR A 365      16.571  31.762  62.261  1.00 17.33           N
ATOM   4323  CA  THR A 365      15.999  31.732  63.597  1.00 17.85           C
ATOM   4324  C   THR A 365      15.784  33.169  64.040  1.00 17.08           C
ATOM   4325  O   THR A 365      16.495  34.085  63.615  1.00 17.71           O
ATOM   4326  CB  THR A 365      16.922  31.018  64.600  1.00 18.36           C
ATOM   4327  OG1 THR A 365      18.136  31.770  64.734  1.00 18.83           O
ATOM   4328  CG2 THR A 365      17.254  29.580  64.142  1.00 16.90           C
ATOM   4329  H   THR A 365      17.372  31.455  62.217  1.00 20.80           H
ATOM   4330  HA  THR A 365      15.140  31.277  63.585  1.00 21.42           H
ATOM   4331  HB  THR A 365      16.486  30.958  65.466  1.00 22.03           H
ATOM   4332  HG1 THR A 365      18.233  32.011  65.535  1.00 22.59           H
ATOM   4333 HG21 THR A 365      17.823  29.149  64.798  1.00 20.28           H
ATOM   4334 HG22 THR A 365      16.439  29.063  64.048  1.00 20.28           H
ATOM   4335 HG23 THR A 365      17.712  29.593  63.285  1.00 20.28           H
ATOM   4336  N   ILE A 366      14.780  33.373  64.887  1.00 16.65           N
ATOM   4337  CA  ILE A 366      14.585  34.700  65.454  1.00 18.57           C
ATOM   4338  C   ILE A 366      15.629  34.971  66.523  1.00 18.56           C
ATOM   4339  O   ILE A 366      16.233  36.043  66.553  1.00 18.27           O
ATOM   4340  CB  ILE A 366      13.155  34.840  65.996  1.00 18.34           C
ATOM   4341  CG1 ILE A 366      12.153  34.724  64.835  1.00 19.36           C
ATOM   4342  CG2 ILE A 366      12.995  36.192  66.716  1.00 22.95           C
ATOM   4343  CD1 ILE A 366      10.705  34.580  65.263  1.00 18.87           C
ATOM   4344  H   ILE A 366      14.212  32.780  65.153  1.00 19.99           H
ATOM   4345  HA  ILE A 366      14.700  35.363  64.750  1.00 22.29           H
ATOM   4346  HB  ILE A 366      12.992  34.125  66.629  1.00 22.01           H
ATOM   4347 HG12 ILE A 366      12.208  35.530  64.298  1.00 23.23           H
ATOM   4348 HG13 ILE A 366      12.379  33.955  64.286  1.00 23.23           H
ATOM   4349 HG21 ILE A 366      12.082  36.277  67.029  1.00 27.54           H
ATOM   4350 HG22 ILE A 366      13.603  36.233  67.467  1.00 27.54           H
ATOM   4351 HG23 ILE A 366      13.194  36.903  66.084  1.00 27.54           H
ATOM   4352 HD11 ILE A 366      10.161  34.507  64.468  1.00 22.64           H
ATOM   4353 HD12 ILE A 366      10.603  33.784  65.808  1.00 22.64           H
ATOM   4354 HD13 ILE A 366      10.439  35.364  65.769  1.00 22.64           H
ATOM   4355  N   SER A 367      15.840  34.018  67.420  1.00 20.24           N
ATOM   4356  CA  SER A 367      16.863  34.167  68.447  1.00 19.42           C
ATOM   4357  C   SER A 367      18.255  34.227  67.836  1.00 21.55           C
ATOM   4358  O   SER A 367      18.561  33.510  66.876  1.00 18.70           O
ATOM   4359  CB  SER A 367      16.790  33.002  69.423  1.00 17.65           C
ATOM   4360  OG  SER A 367      17.855  33.062  70.336  1.00 20.61           O
ATOM   4361  H   SER A 367      15.399  33.280  67.465  1.00 24.29           H
ATOM   4362  HA  SER A 367      16.707  34.983  68.944  1.00 23.30           H
ATOM   4363  HB2 SER A 367      15.949  33.055  69.910  1.00 21.19           H
ATOM   4364  HB3 SER A 367      16.839  32.164  68.931  1.00 21.19           H
ATOM   4365  HG  SER A 367      17.808  32.413  70.865  1.00 24.74           H
ATOM   4366  N   ILE A 368      19.122  35.080  68.409  1.00 19.80           N
ATOM   4367  CA  ILE A 368      20.527  35.059  68.003  1.00 18.20           C
ATOM   4368  C   ILE A 368      21.321  34.043  68.803  1.00 18.89           C
ATOM   4369  O   ILE A 368      22.476  33.746  68.451  1.00 18.28           O
ATOM   4370  CB  ILE A 368      21.213  36.440  68.130  1.00 18.07           C
ATOM   4371  CG1 ILE A 368      21.314  36.890  69.601  1.00 21.59           C
ATOM   4372  CG2 ILE A 368      20.466  37.472  67.298  1.00 17.14           C
ATOM   4373  CD1 ILE A 368      22.270  38.056  69.827  1.00 22.35           C
ATOM   4374  H   ILE A 368      18.925  35.650  69.023  1.00 23.77           H
ATOM   4375  HA  ILE A 368      20.571  34.806  67.068  1.00 21.84           H
ATOM   4376  HB  ILE A 368      22.107  36.361  67.774  1.00 21.68           H
ATOM   4377 HG12 ILE A 368      20.437  37.175  69.899  1.00 25.91           H
ATOM   4378 HG13 ILE A 368      21.626  36.157  70.153  1.00 25.91           H
ATOM   4379 HG21 ILE A 368      20.910  38.331  67.380  1.00 20.56           H
ATOM   4380 HG22 ILE A 368      20.467  37.196  66.368  1.00 20.56           H
ATOM   4381 HG23 ILE A 368      19.555  37.535  67.622  1.00 20.56           H
ATOM   4382 HD11 ILE A 368      22.282  38.276  70.773  1.00 26.82           H
ATOM   4383 HD12 ILE A 368      23.157  37.790  69.544  1.00 26.82           H
ATOM   4384 HD13 ILE A 368      21.968  38.820  69.312  1.00 26.82           H
ATOM   4385  N   ALA A 369      20.743  33.482  69.863  1.00 20.21           N
ATOM   4386  CA  ALA A 369      21.479  32.614  70.766  1.00 20.16           C
ATOM   4387  C   ALA A 369      21.124  31.137  70.665  1.00 17.45           C
ATOM   4388  O   ALA A 369      21.970  30.310  70.989  1.00 19.58           O
ATOM   4389  CB  ALA A 369      21.248  33.063  72.215  1.00 20.99           C
ATOM   4390  H   ALA A 369      19.922  33.603  70.089  1.00 24.25           H
ATOM   4391  HA  ALA A 369      22.428  32.698  70.586  1.00 24.19           H
ATOM   4392  HB1 ALA A 369      21.740  32.480  72.813  1.00 25.19           H
ATOM   4393  HB2 ALA A 369      21.566  33.974  72.313  1.00 25.19           H
ATOM   4394  HB3 ALA A 369      20.300  33.016  72.411  1.00 25.19           H
ATOM   4395  N   SER A 370      19.893  30.776  70.274  1.00 19.40           N
ATOM   4396  CA  SER A 370      19.441  29.380  70.331  1.00 20.16           C
ATOM   4397  C   SER A 370      18.531  29.065  69.135  1.00 16.43           C
ATOM   4398  O   SER A 370      18.149  29.992  68.400  1.00 16.68           O
ATOM   4399  CB  SER A 370      18.715  29.127  71.647  1.00 24.65           C
ATOM   4400  OG  SER A 370      17.460  29.760  71.626  1.00 29.17           O
ATOM   4401  H   SER A 370      19.297  31.322  69.988  1.00 23.28           H
ATOM   4402  HA  SER A 370      20.213  28.795  70.295  1.00 24.19           H
ATOM   4403  HB2 SER A 370      18.603  28.169  71.770  1.00 29.58           H
ATOM   4404  HB3 SER A 370      19.244  29.502  72.373  1.00 29.58           H
ATOM   4405  HG  SER A 370      17.061  29.616  72.353  1.00 35.01           H
ATOM   4406  N   ARG A 371      18.202  27.747  68.925  1.00 16.79           N
ATOM   4407  CA  ARG A 371      17.401  27.309  67.768  1.00 16.44           C
ATOM   4408  C   ARG A 371      15.915  27.360  68.189  1.00 15.10           C
ATOM   4409  O   ARG A 371      15.154  26.459  68.488  1.00 20.09           O
ATOM   4410  CB  ARG A 371      17.741  25.878  67.392  1.00 14.40           C
ATOM   4411  CG  ARG A 371      19.200  25.800  66.964  1.00 18.56           C
ATOM   4412  CD  ARG A 371      19.635  24.335  66.875  1.00 17.18           C
ATOM   4413  NE  ARG A 371      20.935  24.335  66.191  1.00 16.88           N
ATOM   4414  CZ  ARG A 371      21.602  23.131  65.820  1.00 18.18           C
ATOM   4415  NH1 ARG A 371      22.716  23.155  65.150  1.00 15.04           N
ATOM   4416  NH2 ARG A 371      20.884  21.931  66.062  1.00 16.41           N
ATOM   4417  H   ARG A 371      18.532  27.008  69.559  1.00 20.14           H
ATOM   4418  HA  ARG A 371      17.589  28.008  66.901  1.00 19.72           H
ATOM   4419  HB2 ARG A 371      17.067  25.537  66.578  1.00 17.28           H
ATOM   4420  HB3 ARG A 371      17.525  25.188  68.239  1.00 17.28           H
ATOM   4421  HG2 ARG A 371      19.863  26.337  67.669  1.00 22.27           H
ATOM   4422  HG3 ARG A 371      19.336  26.304  65.984  1.00 22.27           H
ATOM   4423  HD2 ARG A 371      18.908  23.736  66.283  1.00 20.61           H
ATOM   4424  HD3 ARG A 371      19.679  23.871  67.887  1.00 20.61           H
ATOM   4425  HE  ARG A 371      21.539  25.143  66.383  1.00 20.25           H
ATOM   4426 HH11 ARG A 371      23.140  24.053  64.927  1.00 18.05           H
ATOM   4427 HH21 ARG A 371      21.453  21.091  65.811  1.00 19.70           H
ATOM   4428 HH22 ARG A 371      20.498  21.837  67.002  1.00 19.70           H
ATOM   4429  N   SER A 372      15.531  28.676  68.206  1.00 17.43           N
ATOM   4430  CA  SER A 372      14.243  29.214  68.647  1.00 16.25           C
ATOM   4431  C   SER A 372      13.690  30.248  67.658  1.00 13.80           C
ATOM   4432  O   SER A 372      14.392  31.180  67.227  1.00 15.97           O
ATOM   4433  CB  SER A 372      14.352  29.833  70.085  1.00 20.94           C
ATOM   4434  OG  SER A 372      13.151  30.478  70.435  0.44 27.63           O
ATOM   4435  H   SER A 372      16.058  29.305  67.955  1.00 20.91           H
ATOM   4436  HA  SER A 372      13.608  28.479  68.683  1.00 19.50           H
ATOM   4437  HB2 SER A 372      14.463  29.096  70.708  1.00 25.13           H
ATOM   4438  HB3 SER A 372      15.089  30.457  70.163  1.00 25.13           H
ATOM   4439  HG  SER A 372      13.012  31.131  69.924  0.00 33.15           H
ATOM   4440  N   GLY A 373      12.442  30.055  67.276  1.00 15.61           N
ATOM   4441  CA  GLY A 373      11.775  30.873  66.290  1.00 15.85           C
ATOM   4442  C   GLY A 373      12.260  30.648  64.870  1.00 16.81           C
ATOM   4443  O   GLY A 373      13.314  30.036  64.632  1.00 15.46           O
ATOM   4444  H   GLY A 373      11.945  29.420  67.584  1.00 18.73           H
ATOM   4445  HA2 GLY A 373      10.827  30.661  66.317  1.00 19.01           H
ATOM   4446  HA3 GLY A 373      11.878  31.807  66.512  1.00 19.01           H
ATOM   4447  N   TYR A 374      11.497  31.163  63.916  1.00 15.38           N
ATOM   4448  CA  TYR A 374      11.919  31.121  62.523  1.00 16.11           C
ATOM   4449  C   TYR A 374      11.170  32.181  61.746  1.00 14.36           C
ATOM   4450  O   TYR A 374       9.950  32.324  61.881  1.00 14.26           O
ATOM   4451  CB  TYR A 374      11.690  29.742  61.890  1.00 13.48           C
ATOM   4452  CG  TYR A 374      12.652  29.538  60.773  1.00 14.07           C
ATOM   4453  CD1 TYR A 374      12.343  29.939  59.467  1.00 14.53           C
ATOM   4454  CD2 TYR A 374      13.927  29.030  61.022  1.00 16.87           C
ATOM   4455  CE1 TYR A 374      13.256  29.796  58.450  1.00 12.65           C
ATOM   4456  CE2 TYR A 374      14.837  28.887  59.995  1.00 13.52           C
ATOM   4457  CZ  TYR A 374      14.497  29.284  58.725  1.00 14.34           C
ATOM   4458  OH  TYR A 374      15.414  29.158  57.694  1.00 15.71           O
ATOM   4459  H   TYR A 374      10.741  31.555  64.051  1.00 18.45           H
ATOM   4460  HA  TYR A 374      12.865  31.323  62.475  1.00 19.33           H
ATOM   4461  HB2 TYR A 374      11.826  29.049  62.557  1.00 16.17           H
ATOM   4462  HB3 TYR A 374      10.794  29.709  61.525  1.00 16.17           H
ATOM   4463  HD1 TYR A 374      11.504  30.294  59.281  1.00 17.43           H
ATOM   4464  HD2 TYR A 374      14.158  28.773  61.887  1.00 20.25           H
ATOM   4465  HE1 TYR A 374      13.032  30.060  57.584  1.00 15.18           H
ATOM   4466  HE2 TYR A 374      15.680  28.542  60.174  1.00 16.22           H
ATOM   4467  HH  TYR A 374      15.012  29.048  56.969  1.00 18.85           H
ATOM   4468  N   GLU A 375      11.900  32.902  60.904  1.00 17.88           N
ATOM   4469  CA  GLU A 375      11.287  33.937  60.101  1.00 14.75           C
ATOM   4470  C   GLU A 375      11.886  33.952  58.706  1.00 16.35           C
ATOM   4471  O   GLU A 375      13.040  33.553  58.498  1.00 15.47           O
ATOM   4472  CB  GLU A 375      11.462  35.315  60.744  1.00 14.67           C
ATOM   4473  CG  GLU A 375      12.887  35.780  60.803  1.00 15.04           C
ATOM   4474  CD  GLU A 375      13.050  37.131  61.498  1.00 20.08           C
ATOM   4475  OE1 GLU A 375      12.030  37.770  61.829  1.00 20.56           O
ATOM   4476  OE2 GLU A 375      14.216  37.532  61.715  1.00 18.34           O1-
ATOM   4477  H   GLU A 375      12.748  32.808  60.779  1.00 21.45           H
ATOM   4478  HA  GLU A 375      10.340  33.750  60.028  1.00 17.70           H
ATOM   4479  HB2 GLU A 375      10.961  35.956  60.223  1.00 17.60           H
ATOM   4480  HB3 GLU A 375      11.120  35.287  61.650  1.00 17.60           H
ATOM   4481  HG2 GLU A 375      13.414  35.126  61.285  1.00 18.05           H
ATOM   4482  HG3 GLU A 375      13.225  35.873  59.900  1.00 18.05           H
ATOM   4483  N   MET A 376      11.074  34.416  57.759  1.00 15.27           N
ATOM   4484  CA  MET A 376      11.521  34.710  56.407  1.00 17.61           C
ATOM   4485  C   MET A 376      11.604  36.218  56.230  1.00 14.23           C
ATOM   4486  O   MET A 376      10.667  36.940  56.599  1.00 18.77           O
ATOM   4487  CB  MET A 376      10.570  34.119  55.365  1.00 17.27           C
ATOM   4488  CG  MET A 376      10.486  32.582  55.343  1.00 16.62           C
ATOM   4489  SD  MET A 376      12.075  31.779  55.140  1.00 15.20           S
ATOM   4490  CE  MET A 376      12.535  32.420  53.530  1.00 16.91           C
ATOM   4491  H   MET A 376      10.236  34.572  57.882  1.00 18.33           H
ATOM   4492  HA  MET A 376      12.398  34.321  56.279  1.00 21.13           H
ATOM   4493  HB2 MET A 376       9.679  34.451  55.553  1.00 20.73           H
ATOM   4494  HB3 MET A 376      10.854  34.416  54.487  1.00 20.73           H
ATOM   4495  HG2 MET A 376      10.108  32.275  56.182  1.00 19.95           H
ATOM   4496  HG3 MET A 376       9.922  32.305  54.603  1.00 19.95           H
ATOM   4497  HE1 MET A 376      13.407  32.072  53.286  1.00 20.29           H
ATOM   4498  HE2 MET A 376      11.877  32.149  52.867  1.00 20.29           H
ATOM   4499  HE3 MET A 376      12.574  33.388  53.579  1.00 20.29           H
ATOM   4500  N   LEU A 377      12.708  36.682  55.653  1.00 15.75           N
ATOM   4501  CA  LEU A 377      12.927  38.099  55.384  1.00 15.48           C
ATOM   4502  C   LEU A 377      13.224  38.302  53.906  1.00 15.38           C
ATOM   4503  O   LEU A 377      14.115  37.647  53.350  1.00 17.99           O
ATOM   4504  CB  LEU A 377      14.078  38.640  56.227  1.00 14.63           C
ATOM   4505  CG  LEU A 377      13.827  38.642  57.739  1.00 15.57           C
ATOM   4506  CD1 LEU A 377      15.062  39.017  58.514  1.00 22.53           C
ATOM   4507  CD2 LEU A 377      12.691  39.600  58.065  1.00 22.11           C
ATOM   4508  H   LEU A 377      13.365  36.185  55.407  1.00 18.90           H
ATOM   4509  HA  LEU A 377      12.124  38.596  55.601  1.00 18.58           H
ATOM   4510  HB2 LEU A 377      14.869  38.102  56.062  1.00 17.56           H
ATOM   4511  HB3 LEU A 377      14.242  39.554  55.959  1.00 17.56           H
ATOM   4512  HG  LEU A 377      13.561  37.752  58.012  1.00 18.68           H
ATOM   4513 HD11 LEU A 377      14.855  39.001  59.462  1.00 27.04           H
ATOM   4514 HD12 LEU A 377      15.767  38.378  58.319  1.00 27.04           H
ATOM   4515 HD13 LEU A 377      15.336  39.907  58.250  1.00 27.04           H
ATOM   4516 HD21 LEU A 377      12.545  39.595  59.025  1.00 26.53           H
ATOM   4517 HD22 LEU A 377      12.931  40.491  57.767  1.00 26.53           H
ATOM   4518 HD23 LEU A 377      11.885  39.301  57.615  1.00 26.53           H
ATOM   4519  N   LYS A 378      12.506  39.242  53.293  1.00 15.50           N
ATOM   4520  CA  LYS A 378      12.789  39.657  51.925  1.00 15.20           C
ATOM   4521  C   LYS A 378      13.910  40.677  51.978  1.00 16.50           C
ATOM   4522  O   LYS A 378      13.753  41.738  52.586  1.00 16.06           O
ATOM   4523  CB  LYS A 378      11.556  40.248  51.260  1.00 12.45           C
ATOM   4524  CG  LYS A 378      11.756  40.555  49.775  1.00 13.13           C
ATOM   4525  CD  LYS A 378      10.499  41.150  49.148  1.00 18.03           C
ATOM   4526  CE  LYS A 378      10.760  41.482  47.692  1.00 19.36           C
ATOM   4527  NZ  LYS A 378       9.646  42.284  47.119  1.00 17.21           N1+
ATOM   4528  H   LYS A 378      11.856  39.667  53.659  1.00 18.60           H
ATOM   4529  HA  LYS A 378      13.088  38.889  51.413  1.00 18.24           H
ATOM   4530  HB2 LYS A 378      10.838  39.603  51.343  1.00 14.94           H
ATOM   4531  HB3 LYS A 378      11.313  41.069  51.711  1.00 14.94           H
ATOM   4532  HG2 LYS A 378      12.486  41.187  49.677  1.00 15.75           H
ATOM   4533  HG3 LYS A 378      11.962  39.738  49.298  1.00 15.75           H
ATOM   4534  HD2 LYS A 378       9.765  40.519  49.206  1.00 21.64           H
ATOM   4535  HD3 LYS A 378      10.268  41.973  49.608  1.00 21.64           H
ATOM   4536  HE2 LYS A 378      11.579  41.994  47.624  1.00 23.23           H
ATOM   4537  HE3 LYS A 378      10.833  40.658  47.186  1.00 23.23           H
ATOM   4538  HZ1 LYS A 378       9.786  42.416  46.250  1.00 20.65           H
ATOM   4539  HZ2 LYS A 378       8.881  41.845  47.225  1.00 20.65           H
ATOM   4540  HZ3 LYS A 378       9.593  43.066  47.534  1.00 20.65           H
ATOM   4541  N   VAL A 379      15.050  40.340  51.391  1.00 17.44           N
ATOM   4542  CA  VAL A 379      16.241  41.173  51.485  1.00 15.64           C
ATOM   4543  C   VAL A 379      16.763  41.347  50.059  1.00 16.95           C
ATOM   4544  O   VAL A 379      17.576  40.545  49.585  1.00 16.31           O
ATOM   4545  CB  VAL A 379      17.284  40.577  52.435  1.00 19.05           C
ATOM   4546  CG1 VAL A 379      18.510  41.504  52.503  1.00 19.14           C
ATOM   4547  CG2 VAL A 379      16.700  40.370  53.847  1.00 14.55           C
ATOM   4548  H   VAL A 379      15.160  39.629  50.919  1.00 20.93           H
ATOM   4549  HA  VAL A 379      16.003  42.041  51.843  1.00 18.77           H
ATOM   4550  HB  VAL A 379      17.565  39.711  52.094  1.00 22.86           H
ATOM   4551 HG11 VAL A 379      19.150  41.127  53.128  1.00 22.97           H
ATOM   4552 HG12 VAL A 379      18.911  41.579  51.621  1.00 22.97           H
ATOM   4553 HG13 VAL A 379      18.228  42.380  52.807  1.00 22.97           H
ATOM   4554 HG21 VAL A 379      17.398  40.014  54.420  1.00 17.46           H
ATOM   4555 HG22 VAL A 379      16.392  41.222  54.194  1.00 17.46           H
ATOM   4556 HG23 VAL A 379      15.957  39.746  53.809  1.00 17.46           H
ATOM   4557  N   PRO A 380      16.298  42.361  49.342  1.00 16.55           N
ATOM   4558  CA  PRO A 380      16.655  42.486  47.927  1.00 17.90           C
ATOM   4559  C   PRO A 380      18.169  42.544  47.747  1.00 19.73           C
ATOM   4560  O   PRO A 380      18.882  43.253  48.473  1.00 18.25           O
ATOM   4561  CB  PRO A 380      15.951  43.782  47.509  1.00 18.36           C
ATOM   4562  CG  PRO A 380      14.764  43.847  48.416  1.00 16.53           C
ATOM   4563  CD  PRO A 380      15.273  43.348  49.725  1.00 15.63           C
ATOM   4564  HA  PRO A 380      16.290  41.749  47.410  1.00 21.48           H
ATOM   4565  HB2 PRO A 380      16.535  44.540  47.653  1.00 22.03           H
ATOM   4566  HB3 PRO A 380      15.671  43.728  46.584  1.00 22.03           H
ATOM   4567  HG2 PRO A 380      14.451  44.763  48.505  1.00 19.83           H
ATOM   4568  HG3 PRO A 380      14.051  43.282  48.079  1.00 19.83           H
ATOM   4569  HD2 PRO A 380      15.667  44.068  50.245  1.00 18.76           H
ATOM   4570  HD3 PRO A 380      14.557  42.914  50.217  1.00 18.76           H
ATOM   4571  N   ASN A 381      18.661  41.719  46.820  1.00 16.46           N
ATOM   4572  CA  ASN A 381      20.081  41.636  46.474  1.00 18.11           C
ATOM   4573  C   ASN A 381      20.973  41.249  47.652  1.00 16.51           C
ATOM   4574  O   ASN A 381      22.148  41.611  47.684  1.00 17.15           O
ATOM   4575  CB  ASN A 381      20.558  42.951  45.850  1.00 19.53           C
ATOM   4576  CG  ASN A 381      19.722  43.349  44.670  1.00 22.36           C
ATOM   4577  OD1 ASN A 381      19.518  42.563  43.746  1.00 21.03           O
ATOM   4578  ND2 ASN A 381      19.201  44.565  44.695  1.00 25.20           N
ATOM   4579  H   ASN A 381      18.172  41.185  46.351  1.00 19.75           H
ATOM   4580  HA  ASN A 381      20.177  40.942  45.800  1.00 21.74           H
ATOM   4581  HB2 ASN A 381      20.513  43.661  46.509  1.00 23.44           H
ATOM   4582  HB3 ASN A 381      21.471  42.837  45.542  1.00 23.44           H
ATOM   4583 HD21 ASN A 381      18.705  44.834  44.045  1.00 30.24           H
ATOM   4584 HD22 ASN A 381      19.359  45.084  45.361  1.00 30.24           H
ATOM   4585  N   ALA A 382      20.464  40.414  48.576  1.00 15.09           N
ATOM   4586  CA  ALA A 382      21.258  40.002  49.730  1.00 16.41           C
ATOM   4587  C   ALA A 382      22.596  39.412  49.327  1.00 17.59           C
ATOM   4588  O   ALA A 382      23.588  39.577  50.033  1.00 17.73           O
ATOM   4589  CB  ALA A 382      20.503  38.975  50.567  1.00 19.10           C
ATOM   4590  H   ALA A 382      19.671  40.084  48.562  1.00 18.11           H
ATOM   4591  HA  ALA A 382      21.423  40.779  50.287  1.00 19.69           H
ATOM   4592  HB1 ALA A 382      21.049  38.728  51.330  1.00 22.91           H
ATOM   4593  HB2 ALA A 382      19.664  39.362  50.867  1.00 22.91           H
ATOM   4594  HB3 ALA A 382      20.335  38.189  50.021  1.00 22.91           H
ATOM   4595  N   LEU A 383      22.640  38.680  48.216  1.00 17.00           N
ATOM   4596  CA  LEU A 383      23.874  37.998  47.859  1.00 15.26           C
ATOM   4597  C   LEU A 383      24.987  38.988  47.566  1.00 20.73           C
ATOM   4598  O   LEU A 383      26.148  38.740  47.908  1.00 20.13           O
ATOM   4599  CB  LEU A 383      23.646  37.090  46.654  1.00 14.96           C
ATOM   4600  CG  LEU A 383      24.889  36.369  46.132  1.00 15.83           C
ATOM   4601  CD1 LEU A 383      25.498  35.461  47.188  1.00 19.75           C
ATOM   4602  CD2 LEU A 383      24.583  35.602  44.847  1.00 22.67           C
ATOM   4603  H   LEU A 383      21.981  38.565  47.671  1.00 20.40           H
ATOM   4604  HA  LEU A 383      24.153  37.451  48.610  1.00 18.31           H
ATOM   4605  HB2 LEU A 383      22.997  36.410  46.899  1.00 17.95           H
ATOM   4606  HB3 LEU A 383      23.296  37.627  45.926  1.00 17.95           H
ATOM   4607  HG  LEU A 383      25.558  37.034  45.905  1.00 19.00           H
ATOM   4608 HD11 LEU A 383      26.286  35.033  46.820  1.00 23.70           H
ATOM   4609 HD12 LEU A 383      25.747  35.992  47.961  1.00 23.70           H
ATOM   4610 HD13 LEU A 383      24.847  34.792  47.447  1.00 23.70           H
ATOM   4611 HD21 LEU A 383      25.391  35.161  44.542  1.00 27.21           H
ATOM   4612 HD22 LEU A 383      23.896  34.941  45.029  1.00 27.21           H
ATOM   4613 HD23 LEU A 383      24.275  36.225  44.170  1.00 27.21           H
ATOM   4614  N   THR A 384      24.650  40.116  46.946  1.00 19.69           N
ATOM   4615  CA  THR A 384      25.658  41.008  46.390  1.00 20.43           C
ATOM   4616  C   THR A 384      25.714  42.391  47.028  1.00 22.18           C
ATOM   4617  O   THR A 384      26.646  43.145  46.728  1.00 23.21           O
ATOM   4618  CB  THR A 384      25.430  41.202  44.887  1.00 22.38           C
ATOM   4619  OG1 THR A 384      24.096  41.671  44.675  1.00 22.54           O
ATOM   4620  CG2 THR A 384      25.661  39.897  44.091  1.00 27.06           C
ATOM   4621  H   THR A 384      23.840  40.384  46.822  1.00 23.63           H
ATOM   4622  HA  THR A 384      26.528  40.598  46.507  1.00 24.51           H
ATOM   4623  HB  THR A 384      26.061  41.863  44.563  1.00 26.86           H
ATOM   4624  HG1 THR A 384      24.114  42.458  44.399  1.00 27.05           H
ATOM   4625 HG21 THR A 384      25.541  40.066  43.144  1.00 32.47           H
ATOM   4626 HG22 THR A 384      26.562  39.565  44.237  1.00 32.47           H
ATOM   4627 HG23 THR A 384      25.028  39.220  44.372  1.00 32.47           H
ATOM   4628  N   ASP A 385      24.754  42.758  47.868  1.00 20.55           N
ATOM   4629  CA  ASP A 385      24.666  44.110  48.429  1.00 20.99           C
ATOM   4630  C   ASP A 385      24.989  44.045  49.914  1.00 21.87           C
ATOM   4631  O   ASP A 385      24.188  43.539  50.709  1.00 20.69           O
ATOM   4632  CB  ASP A 385      23.278  44.693  48.175  1.00 20.76           C
ATOM   4633  CG  ASP A 385      23.093  46.091  48.779  1.00 24.61           C
ATOM   4634  OD1 ASP A 385      24.007  46.585  49.471  1.00 22.87           O
ATOM   4635  OD2 ASP A 385      22.010  46.677  48.569  1.00 24.69           O1-
ATOM   4636  H   ASP A 385      24.124  42.236  48.127  1.00 24.66           H
ATOM   4637  HA  ASP A 385      25.318  44.683  47.999  1.00 25.19           H
ATOM   4638  HB2 ASP A 385      23.146  44.766  47.216  1.00 24.92           H
ATOM   4639  HB3 ASP A 385      22.602  44.110  48.555  1.00 24.92           H
ATOM   4640  N   ASP A 386      26.146  44.592  50.299  1.00 20.02           N
ATOM   4641  CA  ASP A 386      26.613  44.424  51.668  1.00 19.72           C
ATOM   4642  C   ASP A 386      25.974  45.404  52.645  1.00 18.17           C
ATOM   4643  O   ASP A 386      26.349  45.400  53.823  1.00 21.93           O
ATOM   4644  CB  ASP A 386      28.141  44.510  51.733  1.00 23.35           C
ATOM   4645  CG  ASP A 386      28.688  45.892  51.403  1.00 28.18           C
ATOM   4646  OD1 ASP A 386      27.914  46.825  51.141  1.00 25.21           O
ATOM   4647  OD2 ASP A 386      29.927  46.034  51.426  1.00 29.17           O1-
ATOM   4648  H   ASP A 386      26.663  45.051  49.788  1.00 24.03           H
ATOM   4649  HA  ASP A 386      26.372  43.533  51.957  1.00 23.67           H
ATOM   4650  HB2 ASP A 386      28.423  44.294  52.633  1.00 28.03           H
ATOM   4651  HB3 ASP A 386      28.524  43.880  51.101  1.00 28.03           H
ATOM   4652  N   LYS A 387      24.966  46.163  52.216  1.00 21.38           N
ATOM   4653  CA  LYS A 387      24.160  46.936  53.157  1.00 23.53           C
ATOM   4654  C   LYS A 387      22.678  46.592  53.073  1.00 25.93           C
ATOM   4655  O   LYS A 387      21.863  47.289  53.691  1.00 21.71           O
ATOM   4656  CB  LYS A 387      24.351  48.443  52.928  1.00 28.56           C
ATOM   4657  CG  LYS A 387      25.791  48.966  53.155  1.00 25.17           C
ATOM   4658  CD  LYS A 387      25.858  50.485  52.931  1.00 32.35           C
ATOM   4659  CE  LYS A 387      27.295  50.931  52.728  1.00 43.86           C
ATOM   4660  NZ  LYS A 387      27.456  52.430  52.710  1.00 48.04           N1+
ATOM   4661  H   LYS A 387      24.725  46.244  51.395  1.00 25.66           H
ATOM   4662  HA  LYS A 387      24.451  46.731  54.061  1.00 28.23           H
ATOM   4663  HB2 LYS A 387      24.097  48.653  52.013  1.00 34.28           H
ATOM   4664  HB3 LYS A 387      23.770  48.916  53.545  1.00 34.28           H
ATOM   4665  HG2 LYS A 387      26.072  48.773  54.063  1.00 30.20           H
ATOM   4666  HG3 LYS A 387      26.388  48.539  52.519  1.00 30.20           H
ATOM   4667  HD2 LYS A 387      25.357  50.718  52.135  1.00 38.82           H
ATOM   4668  HD3 LYS A 387      25.496  50.949  53.703  1.00 38.82           H
ATOM   4669  HE2 LYS A 387      27.836  50.578  53.451  1.00 52.63           H
ATOM   4670  HE3 LYS A 387      27.613  50.585  51.878  1.00 52.63           H
ATOM   4671  HZ1 LYS A 387      28.312  52.643  52.589  1.00 57.65           H
ATOM   4672  HZ2 LYS A 387      26.974  52.779  52.047  1.00 57.65           H
ATOM   4673  HZ3 LYS A 387      27.177  52.778  53.481  1.00 57.65           H
ATOM   4674  N   SER A 388      22.310  45.540  52.330  1.00 18.37           N
ATOM   4675  CA  SER A 388      20.906  45.246  52.069  1.00 21.24           C
ATOM   4676  C   SER A 388      20.173  44.887  53.362  1.00 19.83           C
ATOM   4677  O   SER A 388      20.659  44.095  54.171  1.00 18.51           O
ATOM   4678  CB  SER A 388      20.800  44.096  51.054  1.00 18.66           C
ATOM   4679  OG  SER A 388      21.578  42.985  51.480  1.00 21.27           O
ATOM   4680  H   SER A 388      22.861  44.997  51.955  1.00 22.04           H
ATOM   4681  HA  SER A 388      20.479  46.025  51.682  1.00 25.49           H
ATOM   4682  HB2 SER A 388      19.872  43.825  50.988  1.00 22.39           H
ATOM   4683  HB3 SER A 388      21.116  44.401  50.188  1.00 22.39           H
ATOM   4684  HG  SER A 388      22.389  43.190  51.495  1.00 25.52           H
ATOM   4685  N   LYS A 389      18.983  45.454  53.545  1.00 18.60           N
ATOM   4686  CA  LYS A 389      18.148  45.205  54.711  1.00 20.26           C
ATOM   4687  C   LYS A 389      16.762  44.755  54.276  1.00 18.27           C
ATOM   4688  O   LYS A 389      16.414  44.826  53.092  1.00 17.96           O
ATOM   4689  CB  LYS A 389      18.040  46.473  55.570  1.00 26.29           C
ATOM   4690  CG  LYS A 389      19.347  46.884  56.269  1.00 26.67           C
ATOM   4691  CD  LYS A 389      19.745  45.851  57.307  1.00 35.88           C
ATOM   4692  CE  LYS A 389      20.842  46.385  58.241  1.00 36.10           C
ATOM   4693  NZ  LYS A 389      20.971  45.568  59.487  1.00 30.37           N1+
ATOM   4694  H   LYS A 389      18.620  45.997  52.983  1.00 22.32           H
ATOM   4695  HA  LYS A 389      18.551  44.504  55.243  1.00 24.32           H
ATOM   4696  HB2 LYS A 389      17.758  47.206  55.002  1.00 31.55           H
ATOM   4697  HB3 LYS A 389      17.379  46.323  56.261  1.00 31.55           H
ATOM   4698  HG2 LYS A 389      20.061  46.950  55.616  1.00 32.00           H
ATOM   4699  HG3 LYS A 389      19.220  47.735  56.719  1.00 32.00           H
ATOM   4700  HD2 LYS A 389      18.972  45.615  57.841  1.00 43.05           H
ATOM   4701  HD3 LYS A 389      20.090  45.066  56.850  1.00 43.05           H
ATOM   4702  HE2 LYS A 389      21.691  46.358  57.770  1.00 43.32           H
ATOM   4703  HE3 LYS A 389      20.629  47.299  58.490  1.00 43.32           H
ATOM   4704  HZ1 LYS A 389      21.819  45.556  59.749  1.00 36.44           H
ATOM   4705  HZ2 LYS A 389      20.466  45.909  60.136  1.00 36.44           H
ATOM   4706  HZ3 LYS A 389      20.714  44.731  59.324  1.00 36.44           H
ATOM   4707  N   PRO A 390      15.939  44.288  55.212  1.00 17.24           N
ATOM   4708  CA  PRO A 390      14.639  43.721  54.824  1.00 19.52           C
ATOM   4709  C   PRO A 390      13.663  44.762  54.302  1.00 20.46           C
ATOM   4710  O   PRO A 390      13.614  45.891  54.787  1.00 20.56           O
ATOM   4711  CB  PRO A 390      14.120  43.123  56.131  1.00 20.72           C
ATOM   4712  CG  PRO A 390      15.338  42.860  56.932  1.00 20.54           C
ATOM   4713  CD  PRO A 390      16.216  44.031  56.639  1.00 20.24           C
ATOM   4714  HA  PRO A 390      14.769  43.023  54.165  1.00 23.42           H
ATOM   4715  HB2 PRO A 390      13.565  43.783  56.571  1.00 24.87           H
ATOM   4716  HB3 PRO A 390      13.620  42.311  55.956  1.00 24.87           H
ATOM   4717  HG2 PRO A 390      15.109  42.817  57.873  1.00 24.65           H
ATOM   4718  HG3 PRO A 390      15.763  42.039  56.637  1.00 24.65           H
ATOM   4719  HD2 PRO A 390      15.959  44.791  57.184  1.00 24.29           H
ATOM   4720  HD3 PRO A 390      17.145  43.795  56.784  1.00 24.29           H
ATOM   4721  N   THR A 391      12.856  44.359  53.323  1.00 16.32           N
ATOM   4722  CA  THR A 391      11.742  45.168  52.837  1.00 18.50           C
ATOM   4723  C   THR A 391      10.378  44.532  53.100  1.00 20.42           C
ATOM   4724  O   THR A 391       9.347  45.186  52.885  1.00 18.08           O
ATOM   4725  CB  THR A 391      11.898  45.405  51.337  1.00 21.61           C
ATOM   4726  OG1 THR A 391      11.961  44.140  50.685  1.00 18.55           O
ATOM   4727  CG2 THR A 391      13.202  46.153  51.027  1.00 24.15           C
ATOM   4728  H   THR A 391      12.940  43.611  52.905  1.00 19.58           H
ATOM   4729  HA  THR A 391      11.756  46.032  53.281  1.00 22.21           H
ATOM   4730  HB  THR A 391      11.144  45.915  51.005  1.00 25.93           H
ATOM   4731  HG1 THR A 391      11.417  44.070  50.070  1.00 22.25           H
ATOM   4732 HG21 THR A 391      13.272  46.292  50.069  1.00 28.98           H
ATOM   4733 HG22 THR A 391      13.219  47.011  51.476  1.00 28.98           H
ATOM   4734 HG23 THR A 391      13.960  45.626  51.316  1.00 28.98           H
ATOM   4735  N   GLN A 392      10.355  43.304  53.601  1.00 15.93           N
ATOM   4736  CA  GLN A 392       9.142  42.555  53.884  1.00 14.44           C
ATOM   4737  C   GLN A 392       9.562  41.351  54.719  1.00 17.42           C
ATOM   4738  O   GLN A 392      10.743  40.980  54.735  1.00 16.78           O
ATOM   4739  CB  GLN A 392       8.460  42.148  52.578  1.00 20.18           C
ATOM   4740  CG  GLN A 392       6.989  41.805  52.685  1.00 15.89           C
ATOM   4741  CD  GLN A 392       6.461  41.174  51.432  1.00 17.77           C
ATOM   4742  OE1 GLN A 392       6.834  41.552  50.294  1.00 17.80           O
ATOM   4743  NE2 GLN A 392       5.594  40.179  51.613  1.00 16.05           N
ATOM   4744  H   GLN A 392      11.068  42.867  53.796  1.00 19.11           H
ATOM   4745  HA  GLN A 392       8.530  43.099  54.403  1.00 17.33           H
ATOM   4746  HB2 GLN A 392       8.530  42.898  51.967  1.00 24.22           H
ATOM   4747  HB3 GLN A 392       8.924  41.380  52.210  1.00 24.22           H
ATOM   4748  HG2 GLN A 392       6.860  41.183  53.414  1.00 19.07           H
ATOM   4749  HG3 GLN A 392       6.479  42.616  52.833  1.00 19.07           H
ATOM   4750 HE21 GLN A 392       5.377  39.932  52.408  1.00 19.26           H
ATOM   4751 HE22 GLN A 392       5.258  39.778  50.928  1.00 19.26           H
ATOM   4752  N   GLY A 394       8.601  40.738  55.416  1.00 15.65           N
ATOM   4753  CA  GLY A 394       8.932  39.526  56.142  1.00 17.58           C
ATOM   4754  C   GLY A 394       7.732  38.651  56.441  1.00 14.56           C
ATOM   4755  O   GLY A 394       6.588  38.994  56.143  1.00 16.31           O
ATOM   4756  H   GLY A 394       7.777  40.977  55.458  1.00 18.78           H
ATOM   4757  HA2 GLY A 394       9.558  39.018  55.610  1.00 21.10           H
ATOM   4758  HA3 GLY A 394       9.368  39.748  56.970  1.00 21.10           H
ATOM   4759  N   GLN A 395       8.013  37.483  57.015  1.00 16.52           N
ATOM   4760  CA  GLN A 395       6.940  36.614  57.469  1.00 16.28           C
ATOM   4761  C   GLN A 395       7.443  35.767  58.627  1.00 17.06           C
ATOM   4762  O   GLN A 395       8.499  35.133  58.521  1.00 18.60           O
ATOM   4763  CB  GLN A 395       6.418  35.727  56.324  1.00 18.08           C
ATOM   4764  CG  GLN A 395       5.123  35.010  56.692  1.00 18.07           C
ATOM   4765  CD  GLN A 395       4.452  34.352  55.497  1.00 17.74           C
ATOM   4766  OE1 GLN A 395       4.453  34.894  54.382  1.00 15.80           O
ATOM   4767  NE2 GLN A 395       3.873  33.177  55.720  1.00 14.45           N
ATOM   4768  H   GLN A 395       8.804  37.175  57.155  1.00 19.82           H
ATOM   4769  HA  GLN A 395       6.198  37.154  57.786  1.00 19.53           H
ATOM   4770  HB2 GLN A 395       6.245  36.280  55.548  1.00 21.69           H
ATOM   4771  HB3 GLN A 395       7.086  35.053  56.116  1.00 21.69           H
ATOM   4772  HG2 GLN A 395       5.322  34.330  57.349  1.00 21.68           H
ATOM   4773  HG3 GLN A 395       4.505  35.660  57.063  1.00 21.68           H
ATOM   4774 HE21 GLN A 395       3.883  32.835  56.505  1.00 17.34           H
ATOM   4775 HE22 GLN A 395       3.488  32.756  55.075  1.00 17.34           H
ATOM   4776  N   THR A 396       6.690  35.747  59.727  1.00 17.97           N
ATOM   4777  CA  THR A 396       7.054  34.868  60.830  1.00 17.69           C
ATOM   4778  C   THR A 396       6.502  33.475  60.532  1.00 15.04           C
ATOM   4779  O   THR A 396       5.363  33.332  60.080  1.00 20.40           O
ATOM   4780  CB  THR A 396       6.546  35.404  62.171  1.00 25.38           C
ATOM   4781  OG1 THR A 396       7.145  36.685  62.411  1.00 26.04           O
ATOM   4782  CG2 THR A 396       6.962  34.485  63.327  1.00 23.08           C
ATOM   4783  H   THR A 396       5.978  36.209  59.853  1.00 21.57           H
ATOM   4784  HA  THR A 396       8.021  34.812  60.881  1.00 21.23           H
ATOM   4785  HB  THR A 396       5.580  35.478  62.159  1.00 30.46           H
ATOM   4786  HG1 THR A 396       7.954  36.583  62.614  1.00 31.25           H
ATOM   4787 HG21 THR A 396       6.640  34.846  64.168  1.00 27.69           H
ATOM   4788 HG22 THR A 396       6.600  33.593  63.206  1.00 27.69           H
ATOM   4789 HG23 THR A 396       7.932  34.431  63.375  1.00 27.69           H
ATOM   4790  N   ILE A 397       7.339  32.469  60.744  1.00 15.45           N
ATOM   4791  CA  ILE A 397       6.992  31.065  60.530  1.00 14.51           C
ATOM   4792  C   ILE A 397       6.773  30.354  61.866  1.00 13.49           C
ATOM   4793  O   ILE A 397       5.818  29.596  62.030  1.00 14.74           O
ATOM   4794  CB  ILE A 397       8.100  30.362  59.708  1.00 14.44           C
ATOM   4795  CG1 ILE A 397       8.497  31.167  58.461  1.00 12.65           C
ATOM   4796  CG2 ILE A 397       7.707  28.958  59.353  1.00 15.19           C
ATOM   4797  CD1 ILE A 397       7.368  31.524  57.502  1.00 17.71           C
ATOM   4798  H   ILE A 397       8.146  32.572  61.020  1.00 18.54           H
ATOM   4799  HA  ILE A 397       6.169  31.012  60.022  1.00 17.41           H
ATOM   4800  HB  ILE A 397       8.880  30.314  60.283  1.00 17.32           H
ATOM   4801 HG12 ILE A 397       8.921  31.993  58.738  1.00 15.18           H
ATOM   4802 HG13 ILE A 397       9.142  30.642  57.958  1.00 15.18           H
ATOM   4803 HG21 ILE A 397       8.431  28.547  58.855  1.00 18.23           H
ATOM   4804 HG22 ILE A 397       7.545  28.455  60.167  1.00 18.23           H
ATOM   4805 HG23 ILE A 397       6.900  28.988  58.813  1.00 18.23           H
ATOM   4806 HD11 ILE A 397       7.751  32.014  56.759  1.00 21.25           H
ATOM   4807 HD12 ILE A 397       6.948  30.712  57.181  1.00 21.25           H
ATOM   4808 HD13 ILE A 397       6.726  32.085  57.962  1.00 21.25           H
ATOM   4809  N   VAL A 398       7.687  30.565  62.810  1.00 14.44           N
ATOM   4810  CA  VAL A 398       7.655  29.973  64.141  1.00 14.31           C
ATOM   4811  C   VAL A 398       7.982  31.085  65.137  1.00 18.34           C
ATOM   4812  O   VAL A 398       8.979  31.799  64.970  1.00 16.59           O
ATOM   4813  CB  VAL A 398       8.669  28.824  64.292  1.00 12.92           C
ATOM   4814  CG1 VAL A 398       8.570  28.210  65.694  1.00 16.51           C
ATOM   4815  CG2 VAL A 398       8.492  27.769  63.217  1.00 17.15           C
ATOM   4816  H   VAL A 398       8.373  31.073  62.690  1.00 17.32           H
ATOM   4817  HA  VAL A 398       6.770  29.619  64.329  1.00 17.17           H
ATOM   4818  HB  VAL A 398       9.563  29.189  64.199  1.00 15.50           H
ATOM   4819 HG11 VAL A 398       9.215  27.492  65.781  1.00 19.82           H
ATOM   4820 HG12 VAL A 398       8.760  28.895  66.352  1.00 19.82           H
ATOM   4821 HG13 VAL A 398       7.671  27.869  65.823  1.00 19.82           H
ATOM   4822 HG21 VAL A 398       9.163  27.077  63.350  1.00 20.58           H
ATOM   4823 HG22 VAL A 398       7.606  27.388  63.289  1.00 20.58           H
ATOM   4824 HG23 VAL A 398       8.612  28.175  62.346  1.00 20.58           H
ATOM   4825  N   LEU A 399       7.155  31.226  66.172  1.00 18.42           N
ATOM   4826  CA  LEU A 399       7.400  32.255  67.185  1.00 16.88           C
ATOM   4827  C   LEU A 399       8.681  31.980  67.965  1.00 17.43           C
ATOM   4828  O   LEU A 399       9.100  30.835  68.143  1.00 15.83           O
ATOM   4829  CB  LEU A 399       6.225  32.337  68.165  1.00 18.89           C
ATOM   4830  CG  LEU A 399       4.848  32.705  67.597  1.00 19.92           C
ATOM   4831  CD1 LEU A 399       3.801  32.654  68.701  1.00 25.69           C
ATOM   4832  CD2 LEU A 399       4.875  34.073  66.937  1.00 23.23           C
ATOM   4833  H   LEU A 399       6.446  30.744  66.303  1.00 22.11           H
ATOM   4834  HA  LEU A 399       7.495  33.117  66.748  1.00 20.25           H
ATOM   4835  HB2 LEU A 399       6.135  31.481  68.610  1.00 22.67           H
ATOM   4836  HB3 LEU A 399       6.443  33.008  68.826  1.00 22.67           H
ATOM   4837  HG  LEU A 399       4.602  32.055  66.921  1.00 23.91           H
ATOM   4838 HD11 LEU A 399       2.940  32.902  68.329  1.00 30.83           H
ATOM   4839 HD12 LEU A 399       3.764  31.755  69.062  1.00 30.83           H
[truncated: 267,547 more chars]
