# Supplementary material for: High-throughput quantum-mechanics/molecular-mechanics (ONIOM) macromolecular crystallographic refinement with PHENIX/DivCon: the impact of mixed Hamiltonian methods on ligand and protein structure
Source: Acta Crystallogr D Struct Biol. 2018 Oct 29;74(Pt 11):1063–77. doi: 10.1107/S2059798318012913 (PMC6213575; doi:10.1107/S2059798318012913)
Supplement: Supplementary file 3 [file d-74-01063-sup3.gz › results_regionQM/1LPZ-H_refine_001.pdb]

REMARK Date 2017-01-11 Time 03:54:55 EST -0500 (1484124895.68 s)
REMARK PHENIX refinement
REMARK 
REMARK ****************** INPUT FILES AND LABELS ******************************
REMARK Reflections:
REMARK   file name      : 1LPZ.sf
REMARK   labels         : ['r1lpzsf,wavelength_id=1,_refln.F_meas_au,_refln.F_meas_sigma_au']
REMARK R-free flags:
REMARK   file name      : 1LPZ.sf
REMARK   label          : r1lpzsf,wavelength_id=1,_refln.status
REMARK   test_flag_value: 0
REMARK Model file name(s): 
REMARK   /scratch/oleg/2711149.gondor.quantumbioinc.com/1LPZ-H.pdb
REMARK 
REMARK ******************** REFINEMENT SUMMARY: QUICK FACTS *******************
REMARK Start: r_work = 0.1716 r_free = 0.2568 bonds = 0.013 angles = 1.489
REMARK Final: r_work = 0.1452 r_free = 0.2266 bonds = 0.015 angles = 1.566
REMARK ************************************************************************
REMARK 
REMARK ****************** REFINEMENT STATISTICS STEP BY STEP ******************
REMARK leading digit, like 1_, means number of macro-cycle                     
REMARK 0    : statistics at the very beginning when nothing is done yet        
REMARK 1_bss: bulk solvent correction and/or (anisotropic) scaling             
REMARK 1_xyz: refinement of coordinates                                        
REMARK 1_adp: refinement of ADPs (Atomic Displacement Parameters)              
REMARK 1_occ: refinement of occupancies                                        
REMARK ------------------------------------------------------------------------
REMARK  stage       r-work r-free bonds angles b_min b_max b_ave n_water shift
REMARK       0    : 0.2890 0.6511 0.013  1.49   2.0  96.3  30.6 873      0.000
REMARK       1_bss: 0.1716 0.2568 0.013  1.49   3.8  98.1  32.4 873      0.000
REMARK 1_settarget: 0.1716 0.2568 0.013  1.49   3.8  98.1  32.4 873      0.000
REMARK       1_nqh: 0.1716 0.2568 0.013  1.49   3.8  98.1  32.4 873      0.002
REMARK    1_weight: 0.1716 0.2568 0.013  1.49   3.8  98.1  32.4 873      0.002
REMARK    1_checkH: 0.1728 0.2565 0.013  1.49   3.8  98.1  32.4 873      0.394
REMARK    1_xyzrec: 0.1616 0.2537 0.016  1.58   3.8  98.1  32.4 873      0.478
REMARK    1_checkH: 0.1617 0.2536 0.016  1.58   3.8  98.1  32.4 873      0.478
REMARK       1_adp: 0.1563 0.2504 0.016  1.58  10.6  99.9  32.9 873      0.478
REMARK   1_regHadp: 0.1554 0.2496 0.016  1.58  10.6  99.9  32.9 873      0.478
REMARK       2_bss: 0.1531 0.2461 0.016  1.58  10.6  99.9  32.9 873      0.478
REMARK 2_settarget: 0.1531 0.2461 0.016  1.58  10.6  99.9  32.9 873      0.478
REMARK 2_updatecdl: 0.1531 0.2461 0.016  1.59  10.6  99.9  32.9 873      0.478
REMARK       2_nqh: 0.1531 0.2461 0.016  1.59  10.6  99.9  32.9 873      0.478
REMARK    2_weight: 0.1531 0.2461 0.016  1.59  10.6  99.9  32.9 873      0.478
REMARK    2_checkH: 0.1531 0.2461 0.016  1.59  10.6  99.9  32.9 873      0.478
REMARK    2_xyzrec: 0.1550 0.2370 0.014  1.51  10.6  99.9  32.9 873      0.501
REMARK    2_checkH: 0.1550 0.2371 0.014  1.51  10.6  99.9  32.9 873      0.500
REMARK       2_adp: 0.1521 0.2353 0.014  1.51  10.0 103.1  33.1 873      0.500
REMARK   2_regHadp: 0.1524 0.2353 0.014  1.51  10.0 103.1  33.1 873      0.500
REMARK       3_bss: 0.1516 0.2319 0.014  1.51  10.0 103.1  33.1 873      0.500
REMARK 3_settarget: 0.1516 0.2319 0.014  1.51  10.0 103.1  33.1 873      0.500
REMARK 3_updatecdl: 0.1516 0.2319 0.014  1.51  10.0 103.1  33.1 873      0.500
REMARK       3_nqh: 0.1516 0.2319 0.014  1.51  10.0 103.1  33.1 873      0.500
REMARK    3_weight: 0.1516 0.2319 0.014  1.51  10.0 103.1  33.1 873      0.500
REMARK    3_checkH: 0.1516 0.2320 0.014  1.51  10.0 103.1  33.1 873      0.500
REMARK    3_xyzrec: 0.1459 0.2275 0.015  1.57  10.0 103.1  33.1 873      0.530
REMARK    3_checkH: 0.1459 0.2273 0.015  1.57  10.0 103.1  33.1 873      0.531
REMARK       3_adp: 0.1455 0.2273 0.015  1.57  10.2 105.9  33.1 873      0.531
REMARK   3_regHadp: 0.1455 0.2273 0.015  1.57  10.2 105.9  33.1 873      0.531
REMARK         end: 0.1452 0.2266 0.015  1.57  10.2 105.9  33.1 873      0.531
REMARK ------------------------------------------------------------------------
REMARK MODEL CONTENT.
REMARK  ELEMENT        ATOM RECORD COUNT   OCCUPANCY SUM
REMARK        C                     1428         1428.00
REMARK       Cl                        2            2.00
REMARK        H                     2783         2783.00
REMARK        O                      685          685.00
REMARK        N                      397          397.00
REMARK     Ca2+                        1            1.00
REMARK        S                       21           21.00
REMARK      O1-                       37           37.00
REMARK    TOTAL                     5354         5354.00
REMARK -----------------------------------------------------------------------
REMARK r_free_flags.md5.hexdigest 12612c4c19766a2c39511becfc78e67d
REMARK 
REMARK ---------------------------------------------------------------
REMARK  Atom Name   Residue Name    Residue ID     Chain     Charge  
REMARK ---------------------------------------------------------------
REMARK      C1           CMB            301          B      -0.2674  
REMARK     C10           CMB            301          B      -0.4443  
REMARK     C11           CMB            301          B       0.6258  
REMARK     C13           CMB            301          B      -0.1335  
REMARK     C14           CMB            301          B       0.0897  
REMARK     C17           CMB            301          B      -0.1714  
REMARK     C18           CMB            301          B      -0.0049  
REMARK      C2           CMB            301          B      -0.2354  
REMARK     C21           CMB            301          B      -0.1119  
REMARK     C22           CMB            301          B      -0.1502  
REMARK     C23           CMB            301          B      -0.1034  
REMARK     C24           CMB            301          B      -0.1272  
REMARK     C25           CMB            301          B      -0.1364  
REMARK     C26           CMB            301          B      -0.2612  
REMARK     C27           CMB            301          B       0.1384  
REMARK     C28           CMB            301          B      -0.2426  
REMARK     C29           CMB            301          B       0.142   
REMARK      C3           CMB            301          B       0.0008  
REMARK     C30           CMB            301          B      -0.2816  
REMARK     C31           CMB            301          B       0.444   
REMARK      C4           CMB            301          B      -0.0535  
REMARK      C5           CMB            301          B       -0.106  
REMARK      C6           CMB            301          B      -0.1363  
REMARK      C8           CMB            301          B      -0.2025  
REMARK      C9           CMB            301          B      -0.2088  
REMARK     N12           CMB            301          B      -0.4948  
REMARK     N32           CMB            301          B      -0.4964  
REMARK     N53           CMB            301          B      -0.4869  
REMARK      N7           CMB            301          B      -0.0091  
REMARK     O45           CMB            301          B      -0.5828  
REMARK     CL1           CMB            301          B      -0.0276  
REMARK     CL2           CMB            301          B       -0.131  
REMARK      H1           CMB            301          B       0.1625  
REMARK      H2           CMB            301          B       0.1556  
REMARK      H3           CMB            301          B       0.1524  
REMARK     H10           CMB            301          B       0.1807  
REMARK     H11           CMB            301          B       0.1685  
REMARK     H12           CMB            301          B       0.2114  
REMARK     H13           CMB            301          B       0.1759  
REMARK     H14           CMB            301          B       0.1953  
REMARK     H15           CMB            301          B       0.1797  
REMARK     H16           CMB            301          B       0.1636  
REMARK     H17           CMB            301          B       0.1821  
REMARK     H18           CMB            301          B       0.1954  
REMARK     H19           CMB            301          B       0.2088  
REMARK     H20           CMB            301          B       0.1606  
REMARK     H21           CMB            301          B       0.3177  
REMARK     H22           CMB            301          B       0.3453  
REMARK     H23           CMB            301          B       0.2998  
REMARK     H24           CMB            301          B       0.3634  
REMARK      H4           CMB            301          B       0.1081  
REMARK      H5           CMB            301          B       0.1589  
REMARK      H6           CMB            301          B       0.1561  
REMARK      H7           CMB            301          B       0.136   
REMARK      H8           CMB            301          B       0.1376  
REMARK      H9           CMB            301          B       0.2754  
REMARK ---------------------------------------------------------------
REMARK IF THIS FILE IS FOR PDB DEPOSITION: REMOVE ALL FROM THIS LINE UP.
REMARK   3
REMARK   3 REFINEMENT.
REMARK   3   PROGRAM     : PHENIX (1.11.1_2575: ???)
REMARK   3   AUTHORS     : Adams,Afonine,Bunkoczi,Burnley,Chen,Dar,Davis,
REMARK   3               : Draizen,Echols,Gildea,Gros,Grosse-Kunstleve,Headd,
REMARK   3               : Hintze,Hung,Ioerger,Liebschner,McCoy,McKee,Moriarty,
REMARK   3               : Oeffner,Poon,Read,Richardson,Richardson,Sacchettini,
REMARK   3               : Sauter,Sobolev,Storoni,Terwilliger,Williams,Zwart
REMARK   3
REMARK   3  REFINEMENT TARGET : ML
REMARK   3  
REMARK   3  DATA USED IN REFINEMENT.
REMARK   3   RESOLUTION RANGE HIGH (ANGSTROMS) : 2.414   
REMARK   3   RESOLUTION RANGE LOW  (ANGSTROMS) : 45.710  
REMARK   3   MIN(FOBS/SIGMA_FOBS)              : 1.35  
REMARK   3   COMPLETENESS FOR RANGE        (%) : 96.91 
REMARK   3   NUMBER OF REFLECTIONS             : 12338     
REMARK   3   NUMBER OF REFLECTIONS (NON-ANOMALOUS) : 12338     
REMARK   3  
REMARK   3  FIT TO DATA USED IN REFINEMENT.
REMARK   3   R VALUE     (WORKING + TEST SET) : 0.1534
REMARK   3   R VALUE            (WORKING SET) : 0.1452
REMARK   3   FREE R VALUE                     : 0.2266
REMARK   3   FREE R VALUE TEST SET SIZE   (%) : 10.00 
REMARK   3   FREE R VALUE TEST SET COUNT      : 1234      
REMARK   3  
REMARK   3  FIT TO DATA USED IN REFINEMENT (IN BINS).
REMARK   3   BIN  RESOLUTION RANGE  COMPL.    NWORK NFREE   RWORK  RFREE  CCWORK CCFREE
REMARK   3     1 45.7186 -  5.0189    0.98     1340   150  0.1573 0.2054   0.935  0.885
REMARK   3     2  5.0189 -  3.9844    0.99     1278   142  0.1084 0.1660   0.967  0.926
REMARK   3     3  3.9844 -  3.4810    0.98     1262   140  0.1238 0.2044   0.962  0.867
REMARK   3     4  3.4810 -  3.1628    0.98     1235   137  0.1357 0.2791   0.948  0.785
REMARK   3     5  3.1628 -  2.9361    0.98     1235   137  0.1607 0.2303   0.944  0.862
REMARK   3     6  2.9361 -  2.7630    0.97     1226   137  0.1627 0.2447   0.940  0.853
REMARK   3     7  2.7630 -  2.6247    0.97     1207   134  0.1621 0.2729   0.944  0.840
REMARK   3     8  2.6247 -  2.5104    0.97     1215   135  0.1728 0.2509   0.928  0.841
REMARK   3     9  2.5104 -  2.4138    0.90     1106   122  0.2611 0.3728   0.906  0.775
REMARK   3  
REMARK   3  BULK SOLVENT MODELLING.
REMARK   3   METHOD USED        : FLAT BULK SOLVENT MODEL
REMARK   3   SOLVENT RADIUS     : 1.11    
REMARK   3   SHRINKAGE RADIUS   : 0.90    
REMARK   3   GRID STEP FACTOR   : 4.00    
REMARK   3  
REMARK   3  ERROR ESTIMATES.
REMARK   3   COORDINATE ERROR (MAXIMUM-LIKELIHOOD BASED)     : 0.26    
REMARK   3   PHASE ERROR (DEGREES, MAXIMUM-LIKELIHOOD BASED) : 23.17   
REMARK   3  
REMARK   3  STRUCTURE FACTORS CALCULATION ALGORITHM : FFT
REMARK   3  
REMARK   3  RESTRAINTS LIBRARY
REMARK   3    GEOSTD + MON.LIB. + CDL v1.2
REMARK   3  
REMARK   3  DEVIATIONS FROM IDEAL VALUES.
REMARK   3                 RMSD     MAX  COUNT
REMARK   3   BOND      :  0.015   0.142   2334
REMARK   3   ANGLE     :  1.566  14.085   3153
REMARK   3   CHIRALITY :  0.063   0.241    332
REMARK   3   PLANARITY :  0.009   0.075    408
REMARK   3   DIHEDRAL  : 17.018 179.916   1396
REMARK   3   MIN NONBONDED DISTANCE : 2.014 
REMARK   3  
REMARK   3  MOLPROBITY STATISTICS.
REMARK   3   ALL-ATOM CLASHSCORE : 5.36
REMARK   3   RAMACHANDRAN PLOT:
REMARK   3     OUTLIERS : 0.71  %
REMARK   3     ALLOWED  : 4.24  %
REMARK   3     FAVORED  : 95.05 %
REMARK   3   ROTAMER OUTLIERS : 8.20 %
REMARK   3   CBETA DEVIATIONS : 0
REMARK   3   PEPTIDE PLANE:
REMARK   3     CIS-PROLINE     : 0
REMARK   3     CIS-GENERAL     : 0
REMARK   3     TWISTED PROLINE : 0
REMARK   3     TWISTED GENERAL : 0
REMARK   3  
REMARK   3  ATOMIC DISPLACEMENT PARAMETERS.
REMARK   3   WILSON B : 30.50
REMARK   3   RMS(B_ISO_OR_EQUIVALENT_BONDED) : 5.95
REMARK   3   ATOMS          NUMBER OF ATOMS
REMARK   3                    ISO.  ANISO. 
REMARK   3    ALL         :   5354       0
REMARK   3    ALL (NO H)  :   2571       0
REMARK   3    SOLVENT     :    291       0
REMARK   3    NON-SOLVENT :   2280       0
REMARK   3    HYDROGENS   :   2783       0
REMARK   3
REMARK   3
REMARK   3   OTHER REFINEMENT REMARKS:
REMARK   3   XRAY REFINEMENT USING QUANTUM MECHANICAL FUNCTIONAL
REMARK   3   PROGRAM      :QuantumBio DivCon 6 build-7.1.1-b4015.17
REMARK   3   AUTHORS      :BORBULEVYCH O.Y., PLUMLEY J., 
REMARK   3                :MARTIN, R.I., WESTERHOFF L.M. 
REMARK   3
REMARK   3   REFERENCE     :BORBULEVYCH O.Y., PLUMLEY J.A.,
REMARK   3                 :MARTIN, R.I., MERZ, K.M.,  WESTERHOFF L.M.
REMARK   3                 :ACTA CRYSTLLOGRAPHICA SECTION D, 2014, 
REMARK   3                 :V. D70, pp. 1233-1247
REMARK   3   QM METHOD(HAMILTONIAN): PM6
REMARK   3   REGION QM REFINEMENT: 
REMARK   3      MAIN/BUFFER QM REGION RADII (A): 3.0 / 2.5
REMARK   3      LIGAND / STRAIN ENERGY: CMB_B_301 / 12.73 KCAL/MOLE
REMARK   3
HELIX    1   1 ASP A    4  ASP A    7  5               Generated by MOE    4
HELIX    2   2 ALA B   56  TYR B   60  5               Generated by MOE    5
HELIX    3   3 ARG B  125  THR B  131  1               Generated by MOE    7
HELIX    4   4 ARG B  165  SER B  171  1               Generated by MOE    7
HELIX    5   5 VAL B  231  ALA B  233  5               Generated by MOE    3
HELIX    6   6 LEU B  235  MET B  242  1               Generated by MOE    8
SHEET    1       CYS A  12  GLU A  14                  Generated by MOE
SHEET    2       VAL A  19  CYS A  21                  Generated by MOE
SHEET    3       TYR A  27  LEU A  29                  Generated by MOE
SHEET    4       CYS A  36  PRO A  38                  Generated by MOE
SHEET    5       GLN B  20  GLU B  21                  Generated by MOE
SHEET    6       GLN B  30  ASN B  35                  Generated by MOE
SHEET    7       GLY B  40  ILE B  46                  Generated by MOE
SHEET    8       TYR B  51  THR B  54                  Generated by MOE
SHEET    9       PHE B  64  VAL B  68                  Generated by MOE
SHEET   10       ALA B  81  LYS B  90                  Generated by MOE
SHEET   11       ALA B 104  LEU B 108                  Generated by MOE
SHEET   12       THR B 135  GLY B 140                  Generated by MOE
SHEET   13       LYS B 156  PRO B 161                  Generated by MOE
SHEET   14       MET B 180  ALA B 183                  Generated by MOE
SHEET   15       PRO B 198  PHE B 203                  Generated by MOE
SHEET   16       THR B 206  TYR B 207                  Generated by MOE
SHEET   17       PHE B 208  PHE B 208                  Generated by MOE
SHEET   18       VAL B 209  GLY B 216                  Generated by MOE
SHEET   19       GLY B 226  LYS B 230                  Generated by MOE
SSBOND   1 CYS A    1    CYS A   12 
SSBOND   2 CYS A    8    CYS A   21 
SSBOND   3 CYS A   23    CYS A   36 
SSBOND   4 CYS A   44    CYS B  122 
SSBOND   5 CYS B   22    CYS B   27 
SSBOND   6 CYS B   42    CYS B   58 
SSBOND   7 CYS B  168    CYS B  182 
SSBOND   8 CYS B  191    CYS B  220 
CRYST1   56.300   72.000   78.300  90.00  90.00  90.00 P 21 21 21
SCALE1      0.017762  0.000000  0.000000        0.00000
SCALE2      0.000000  0.013889  0.000000        0.00000
SCALE3      0.000000  0.000000  0.012771        0.00000
ATOM      1  N   ARG A   1A     42.175  -6.568  37.289  1.00 59.12           N
ATOM      2  CA  ARG A   1A     42.166  -5.114  37.053  1.00 54.04           C
ATOM      3  C   ARG A   1A     43.598  -4.616  36.946  1.00 44.81           C
ATOM      4  O   ARG A   1A     44.276  -4.453  37.966  1.00 47.42           O
ATOM      5  CB  ARG A   1A     41.423  -4.369  38.177  1.00 56.27           C
ATOM      6  CG  ARG A   1A     39.908  -4.267  38.000  1.00 53.39           C
ATOM      7  CD  ARG A   1A     39.253  -3.631  39.211  1.00 64.71           C
ATOM      8  NE  ARG A   1A     38.417  -4.605  39.912  1.00 98.39           N
ATOM      9  CZ  ARG A   1A     37.311  -4.317  40.602  1.00105.87           C
ATOM     10  NH1 ARG A   1A     36.869  -3.062  40.695  1.00100.05           N
ATOM     11  NH2 ARG A   1A     36.636  -5.300  41.197  1.00100.35           N1+
ATOM     12  H1  ARG A   1A     41.274  -6.896  37.321  1.00 70.95           H
ATOM     13  H2  ARG A   1A     42.624  -6.768  38.115  1.00 70.95           H
ATOM     14  HA  ARG A   1A     41.715  -4.922  36.211  1.00 64.85           H
ATOM     15  HB2 ARG A   1A     41.766  -3.464  38.214  1.00 67.52           H
ATOM     16  HB3 ARG A   1A     41.597  -4.817  39.018  1.00 67.52           H
ATOM     17  HG2 ARG A   1A     39.531  -5.152  37.885  1.00 64.07           H
ATOM     18  HG3 ARG A   1A     39.707  -3.718  37.226  1.00 64.07           H
ATOM     19  HD2 ARG A   1A     38.701  -2.887  38.924  1.00 77.65           H
ATOM     20  HD3 ARG A   1A     39.946  -3.325  39.819  1.00 77.65           H
ATOM     21  HE  ARG A   1A     38.679  -5.424  39.908  1.00118.07           H
ATOM     22 HH11 ARG A   1A     36.152  -2.894  41.143  1.00120.07           H
ATOM     23 HH12 ARG A   1A     37.300  -2.424  40.313  1.00120.07           H
ATOM     24 HH21 ARG A   1A     36.918  -6.110  41.134  1.00120.42           H
ATOM     25 HH22 ARG A   1A     35.920  -5.122  41.641  1.00120.42           H
ATOM     26  N   LYS A   1B     44.069  -4.390  35.712  1.00 48.70           N
ATOM     27  CA  LYS A   1B     45.465  -4.060  35.487  1.00 47.29           C
ATOM     28  C   LYS A   1B     45.589  -2.591  35.037  1.00 51.78           C
ATOM     29  O   LYS A   1B     45.660  -1.695  35.879  1.00 67.70           O
ATOM     30  CB  LYS A   1B     46.109  -5.042  34.515  1.00 69.06           C
ATOM     31  CG  LYS A   1B     47.635  -4.883  34.441  1.00 78.85           C
ATOM     32  CD  LYS A   1B     48.393  -6.196  34.274  1.00 68.64           C
ATOM     33  CE  LYS A   1B     49.222  -6.178  32.996  1.00 73.08           C
ATOM     34  NZ  LYS A   1B     50.355  -7.132  33.092  1.00 86.50           N1+
ATOM     35  H   LYS A   1B     43.599  -4.434  34.993  1.00 58.45           H
ATOM     36  HA  LYS A   1B     45.942  -4.123  36.332  1.00 56.74           H
ATOM     37  HB2 LYS A   1B     45.914  -5.945  34.823  1.00 82.88           H
ATOM     38  HB3 LYS A   1B     45.747  -4.917  33.625  1.00 82.88           H
ATOM     39  HG2 LYS A   1B     47.851  -4.314  33.687  1.00 94.62           H
ATOM     40  HG3 LYS A   1B     47.947  -4.468  35.266  1.00 94.62           H
ATOM     41  HD2 LYS A   1B     48.999  -6.312  35.025  1.00 82.37           H
ATOM     42  HD3 LYS A   1B     47.768  -6.934  34.232  1.00 82.37           H
ATOM     43  HE2 LYS A   1B     48.662  -6.448  32.250  1.00 87.69           H
ATOM     44  HE3 LYS A   1B     49.583  -5.291  32.845  1.00 87.69           H
ATOM     45  HZ1 LYS A   1B     50.803  -7.151  32.323  1.00103.80           H
ATOM     46  HZ2 LYS A   1B     50.906  -6.880  33.744  1.00103.80           H
ATOM     47  HZ3 LYS A   1B     50.053  -7.950  33.271  1.00103.80           H
ATOM     48  N   LEU A   1C     45.643  -2.328  33.739  1.00 44.82           N
ATOM     49  CA  LEU A   1C     45.987  -0.973  33.290  1.00 34.39           C
ATOM     50  C   LEU A   1C     44.758  -0.052  33.291  1.00 32.18           C
ATOM     51  O   LEU A   1C     44.296   0.385  34.349  1.00 30.63           O
ATOM     52  CB  LEU A   1C     46.621  -1.061  31.898  1.00 38.35           C
ATOM     53  CG  LEU A   1C     47.762  -2.050  31.701  1.00 51.01           C
ATOM     54  CD1 LEU A   1C     48.141  -2.144  30.225  1.00 53.52           C
ATOM     55  CD2 LEU A   1C     48.943  -1.624  32.554  1.00 50.93           C
ATOM     56  H   LEU A   1C     45.493  -2.879  33.104  1.00 53.79           H
ATOM     57  HA  LEU A   1C     46.641  -0.591  33.893  1.00 41.26           H
ATOM     58  HB2 LEU A   1C     45.933  -1.333  31.275  1.00 46.02           H
ATOM     59  HB3 LEU A   1C     46.956  -0.192  31.648  1.00 46.02           H
ATOM     60  HG  LEU A   1C     47.475  -2.932  31.992  1.00 61.22           H
ATOM     61 HD11 LEU A   1C     48.827  -2.818  30.113  1.00 64.22           H
ATOM     62 HD12 LEU A   1C     47.352  -2.390  29.718  1.00 64.22           H
ATOM     63 HD13 LEU A   1C     48.467  -1.282  29.926  1.00 64.22           H
ATOM     64 HD21 LEU A   1C     49.672  -2.255  32.418  1.00 61.12           H
ATOM     65 HD22 LEU A   1C     49.220  -0.736  32.289  1.00 61.12           H
ATOM     66 HD23 LEU A   1C     48.673  -1.628  33.485  1.00 61.12           H
ATOM     67  N   CYS A   1      44.184   0.225  32.123  1.00 27.43           N
ATOM     68  CA  CYS A   1      42.975   1.039  32.066  1.00 39.20           C
ATOM     69  C   CYS A   1      41.828   0.433  32.841  1.00 29.26           C
ATOM     70  O   CYS A   1      40.833   1.122  33.084  1.00 33.00           O
ATOM     71  CB  CYS A   1      42.546   1.251  30.614  1.00 22.32           C
ATOM     72  SG  CYS A   1      43.731   2.166  29.623  1.00 28.60           S
ATOM     73  H   CYS A   1      44.473  -0.023  31.355  1.00 32.92           H
ATOM     74  HA  CYS A   1      43.158   1.905  32.464  1.00 47.04           H
ATOM     75  HB2 CYS A   1      42.426   0.385  30.201  1.00 26.79           H
ATOM     76  HB3 CYS A   1      41.713   1.747  30.601  1.00 26.79           H
ATOM     77  N   SER A   2      41.930  -0.829  33.228  1.00 32.08           N
ATOM     78  CA  SER A   2      40.867  -1.428  34.019  1.00 37.46           C
ATOM     79  C   SER A   2      41.019  -1.123  35.488  1.00 31.45           C
ATOM     80  O   SER A   2      40.056  -1.295  36.246  1.00 45.17           O
ATOM     81  CB  SER A   2      40.819  -2.946  33.841  1.00 31.84           C
ATOM     82  OG  SER A   2      40.010  -3.273  32.735  1.00 47.82           O
ATOM     83  H   SER A   2      42.592  -1.342  33.056  1.00 38.49           H
ATOM     84  HA  SER A   2      40.023  -1.065  33.712  1.00 44.95           H
ATOM     85  HB2 SER A   2      41.720  -3.284  33.717  1.00 38.21           H
ATOM     86  HB3 SER A   2      40.422  -3.334  34.632  1.00 38.21           H
ATOM     87  HG  SER A   2      39.834  -4.098  32.746  1.00 57.38           H
ATOM     88  N   LEU A   3      42.202  -0.688  35.912  1.00 33.80           N
ATOM     89  CA  LEU A   3      42.427  -0.292  37.296  1.00 33.69           C
ATOM     90  C   LEU A   3      42.261   1.223  37.387  1.00 27.75           C
ATOM     91  O   LEU A   3      43.177   1.980  37.061  1.00 31.81           O
ATOM     92  CB  LEU A   3      43.807  -0.723  37.774  1.00 44.94           C
ATOM     93  CG  LEU A   3      44.167  -0.307  39.207  1.00 43.62           C
ATOM     94  CD1 LEU A   3      43.122  -0.774  40.234  1.00 47.82           C
ATOM     95  CD2 LEU A   3      45.559  -0.835  39.532  1.00 46.66           C
ATOM     96  H   LEU A   3      42.892  -0.603  35.403  1.00 40.56           H
ATOM     97  HA  LEU A   3      41.752  -0.708  37.858  1.00 40.42           H
ATOM     98  HB2 LEU A   3      43.869  -1.686  37.713  1.00 53.93           H
ATOM     99  HB3 LEU A   3      44.464  -0.314  37.187  1.00 53.93           H
ATOM    100  HG  LEU A   3      44.206   0.662  39.250  1.00 52.34           H
ATOM    101 HD11 LEU A   3      43.403  -0.506  41.124  1.00 57.38           H
ATOM    102 HD12 LEU A   3      42.267  -0.364  40.030  1.00 57.38           H
ATOM    103 HD13 LEU A   3      43.041  -1.739  40.187  1.00 57.38           H
ATOM    104 HD21 LEU A   3      45.798  -0.567  40.435  1.00 55.99           H
ATOM    105 HD22 LEU A   3      45.554  -1.804  39.466  1.00 55.99           H
ATOM    106 HD23 LEU A   3      46.191  -0.464  38.899  1.00 55.99           H
ATOM    107  N   ASP A   4      41.088   1.659  37.839  1.00 29.68           N
ATOM    108  CA  ASP A   4      40.819   3.073  38.053  1.00 33.23           C
ATOM    109  C   ASP A   4      41.104   3.899  36.798  1.00 27.57           C
ATOM    110  O   ASP A   4      41.736   4.950  36.841  1.00 25.45           O
ATOM    111  CB  ASP A   4      41.616   3.598  39.250  1.00 30.09           C
ATOM    112  CG  ASP A   4      41.013   4.861  39.817  1.00 43.92           C
ATOM    113  OD1 ASP A   4      39.773   5.008  39.711  1.00 38.24           O
ATOM    114  OD2 ASP A   4      41.766   5.712  40.341  1.00 37.31           O1-
ATOM    115  H   ASP A   4      40.426   1.149  38.047  1.00 35.62           H
ATOM    116  HA  ASP A   4      39.880   3.169  38.260  1.00 39.88           H
ATOM    117  HB2 ASP A   4      41.598   2.931  39.960  1.00 36.11           H
ATOM    118  HB3 ASP A   4      42.531   3.787  38.989  1.00 36.11           H
ATOM    119  N   ASN A   5      40.629   3.425  35.667  1.00 22.42           N
ATOM    120  CA  ASN A   5      40.810   4.123  34.395  1.00 21.22           C
ATOM    121  C   ASN A   5      42.264   4.480  34.130  1.00 13.87           C
ATOM    122  O   ASN A   5      42.558   5.344  33.306  1.00 17.54           O
ATOM    123  CB  ASN A   5      39.917   5.354  34.327  1.00 18.48           C
ATOM    124  CG  ASN A   5      39.826   5.901  32.979  1.00 16.54           C
ATOM    125  OD1 ASN A   5      39.599   5.183  32.007  1.00 20.63           O
ATOM    126  ND2 ASN A   5      40.031   7.203  32.878  1.00 21.37           N
ATOM    127  H   ASN A   5      40.188   2.694  35.601  1.00 26.90           H
ATOM    128  HA  ASN A   5      40.525   3.536  33.671  1.00 25.46           H
ATOM    129  HB2 ASN A   5      39.019   5.116  34.617  1.00 22.18           H
ATOM    130  HB3 ASN A   5      40.274   6.037  34.903  1.00 22.18           H
ATOM    131 HD21 ASN A   5      40.082   7.583  32.107  1.00 25.65           H
ATOM    132 HD22 ASN A   5      40.110   7.677  33.593  1.00 25.65           H
ATOM    133  N   GLY A   6      43.196   3.758  34.737  1.00 19.23           N
ATOM    134  CA  GLY A   6      44.598   3.944  34.402  1.00 24.78           C
ATOM    135  C   GLY A   6      45.169   5.225  34.955  1.00 19.82           C
ATOM    136  O   GLY A   6      46.254   5.633  34.533  1.00 17.76           O
ATOM    137  H   GLY A   6      43.049   3.172  35.350  1.00 23.07           H
ATOM    138  HA2 GLY A   6      45.120   3.194  34.730  1.00 29.74           H
ATOM    139  HA3 GLY A   6      44.701   3.970  33.430  1.00 29.74           H
ATOM    140  N   ASP A   7      44.421   5.889  35.840  1.00 18.33           N
ATOM    141  CA  ASP A   7      44.743   7.181  36.425  1.00 23.82           C
ATOM    142  C   ASP A   7      44.532   8.317  35.441  1.00 15.15           C
ATOM    143  O   ASP A   7      44.886   9.449  35.748  1.00 19.60           O
ATOM    144  CB  ASP A   7      46.173   7.189  36.972  1.00 22.81           C
ATOM    145  CG  ASP A   7      46.317   7.988  38.266  1.00 27.67           C
ATOM    146  OD1 ASP A   7      45.333   8.174  39.025  1.00 22.18           O
ATOM    147  OD2 ASP A   7      47.449   8.458  38.500  1.00 28.43           O1-
ATOM    148  H   ASP A   7      43.675   5.575  36.143  1.00 21.99           H
ATOM    149  HA  ASP A   7      44.143   7.342  37.163  1.00 28.58           H
ATOM    150  HB2 ASP A   7      46.441   6.268  37.160  1.00 27.38           H
ATOM    151  HB3 ASP A   7      46.748   7.581  36.299  1.00 27.38           H
ATOM    152  N   CYS A   8      43.959   8.048  34.269  1.00 14.25           N
ATOM    153  CA  CYS A   8      43.660   9.109  33.316  1.00 18.41           C
ATOM    154  C   CYS A   8      42.447   9.940  33.761  1.00 19.41           C
ATOM    155  O   CYS A   8      41.532   9.453  34.431  1.00 22.19           O
ATOM    156  CB  CYS A   8      43.396   8.515  31.938  1.00 22.85           C
ATOM    157  SG  CYS A   8      44.604   7.303  31.379  1.00 21.26           S
ATOM    158  H   CYS A   8      43.741   7.265  33.984  1.00 17.10           H
ATOM    159  HA  CYS A   8      44.434   9.692  33.234  1.00 22.09           H
ATOM    160  HB2 CYS A   8      42.535   8.077  31.963  1.00 27.42           H
ATOM    161  HB3 CYS A   8      43.393   9.232  31.289  1.00 27.42           H
ATOM    162  N   ASP A   9      42.444  11.220  33.396  1.00 18.06           N
ATOM    163  CA  ASP A   9      41.226  11.995  33.593  1.00 21.19           C
ATOM    164  C   ASP A   9      40.130  11.526  32.655  1.00 18.17           C
ATOM    165  O   ASP A   9      38.961  11.429  33.053  1.00 20.07           O
ATOM    166  CB  ASP A   9      41.468  13.497  33.367  1.00 20.40           C
ATOM    167  CG  ASP A   9      42.003  14.204  34.598  1.00 24.79           C
ATOM    168  OD1 ASP A   9      42.225  13.566  35.667  1.00 26.88           O
ATOM    169  OD2 ASP A   9      42.203  15.426  34.474  1.00 26.16           O1-
ATOM    170  H   ASP A   9      43.116  11.646  33.060  1.00 21.67           H
ATOM    171  HA  ASP A   9      40.927  11.852  34.505  1.00 25.43           H
ATOM    172  HB2 ASP A   9      42.105  13.620  32.639  1.00 24.48           H
ATOM    173  HB3 ASP A   9      40.622  13.920  33.139  1.00 24.48           H
ATOM    174  N   GLN A  10      40.482  11.267  31.394  1.00 15.90           N
ATOM    175  CA  GLN A  10      39.473  10.942  30.396  1.00 17.86           C
ATOM    176  C   GLN A  10      39.832   9.631  29.723  1.00 20.34           C
ATOM    177  O   GLN A  10      39.831   8.581  30.375  1.00 17.31           O
ATOM    178  CB  GLN A  10      39.338  12.078  29.384  1.00 20.82           C
ATOM    179  CG  GLN A  10      38.863  13.372  30.035  1.00 17.43           C
ATOM    180  CD  GLN A  10      38.649  14.487  29.030  1.00 24.32           C
ATOM    181  OE1 GLN A  10      38.771  14.280  27.819  1.00 22.29           O
ATOM    182  NE2 GLN A  10      38.326  15.685  29.527  1.00 18.19           N
ATOM    183  H   GLN A  10      41.290  11.269  31.095  1.00 19.08           H
ATOM    184  HA  GLN A  10      38.610  10.829  30.828  1.00 21.43           H
ATOM    185  HB2 GLN A  10      40.200  12.260  28.971  1.00 24.98           H
ATOM    186  HB3 GLN A  10      38.691  11.824  28.714  1.00 24.98           H
ATOM    187  HG2 GLN A  10      38.032  13.207  30.511  1.00 20.91           H
ATOM    188  HG3 GLN A  10      39.551  13.663  30.653  1.00 20.91           H
ATOM    189 HE21 GLN A  10      38.370  15.820  30.374  1.00 21.83           H
ATOM    190 HE22 GLN A  10      38.077  16.317  28.999  1.00 21.83           H
ATOM    191  N   PHE A  11      40.158   9.680  28.439  1.00 19.71           N
ATOM    192  CA  PHE A  11      40.350   8.462  27.683  1.00 23.34           C
ATOM    193  C   PHE A  11      41.559   7.705  28.189  1.00 25.01           C
ATOM    194  O   PHE A  11      42.625   8.278  28.391  1.00 31.85           O
ATOM    195  CB  PHE A  11      40.530   8.777  26.206  1.00 20.99           C
ATOM    196  CG  PHE A  11      39.459   9.633  25.641  1.00 21.00           C
ATOM    197  CD1 PHE A  11      38.179   9.594  26.150  1.00 14.87           C
ATOM    198  CD2 PHE A  11      39.744  10.507  24.600  1.00 24.91           C
ATOM    199  CE1 PHE A  11      37.187  10.426  25.627  1.00 17.57           C
ATOM    200  CE2 PHE A  11      38.766  11.354  24.074  1.00 19.45           C
ATOM    201  CZ  PHE A  11      37.485  11.305  24.589  1.00 21.52           C
ATOM    202  H   PHE A  11      40.273  10.395  27.982  1.00 23.65           H
ATOM    203  HA  PHE A  11      39.579   7.900  27.786  1.00 28.01           H
ATOM    204  HB2 PHE A  11      41.372   9.253  26.118  1.00 25.19           H
ATOM    205  HB3 PHE A  11      40.551   7.949  25.707  1.00 25.19           H
ATOM    206  HD1 PHE A  11      37.972   9.018  26.847  1.00 17.85           H
ATOM    207  HD2 PHE A  11      40.603  10.548  24.266  1.00 29.89           H
ATOM    208  HE1 PHE A  11      36.325  10.399  25.967  1.00 21.08           H
ATOM    209  HE2 PHE A  11      38.968  11.934  23.381  1.00 23.34           H
ATOM    210  HZ  PHE A  11      36.820  11.853  24.242  1.00 25.82           H
ATOM    211  N   CYS A  12      41.375   6.403  28.374  1.00 25.01           N
ATOM    212  CA  CYS A  12      42.462   5.479  28.662  1.00 30.04           C
ATOM    213  C   CYS A  12      42.550   4.410  27.584  1.00 35.52           C
ATOM    214  O   CYS A  12      41.544   3.781  27.248  1.00 35.92           O
ATOM    215  CB  CYS A  12      42.257   4.803  30.006  1.00 22.70           C
ATOM    216  SG  CYS A  12      43.763   3.999  30.575  1.00 25.09           S
ATOM    217  H   CYS A  12      40.601   6.037  28.340  1.00 30.01           H
ATOM    218  HA  CYS A  12      43.300   5.968  28.682  1.00 36.05           H
ATOM    219  HB2 CYS A  12      41.985   5.466  30.658  1.00 27.23           H
ATOM    220  HB3 CYS A  12      41.558   4.138  29.906  1.00 27.23           H
ATOM    221  N   HIS A  13      43.760   4.170  27.091  1.00 37.29           N
ATOM    222  CA  HIS A  13      44.034   3.077  26.170  1.00 42.20           C
ATOM    223  C   HIS A  13      45.332   2.375  26.561  1.00 47.89           C
ATOM    224  O   HIS A  13      46.310   3.023  26.949  1.00 37.49           O
ATOM    225  CB  HIS A  13      44.136   3.579  24.728  1.00 57.25           C
ATOM    226  CG  HIS A  13      44.559   2.527  23.743  1.00 75.59           C
ATOM    227  ND1 HIS A  13      43.925   1.305  23.637  1.00 73.34           N
ATOM    228  CD2 HIS A  13      45.536   2.526  22.801  1.00 78.55           C
ATOM    229  CE1 HIS A  13      44.499   0.594  22.679  1.00 68.30           C
ATOM    230  NE2 HIS A  13      45.480   1.310  22.160  1.00 70.92           N
ATOM    231  H   HIS A  13      44.448   4.644  27.276  1.00 44.75           H
ATOM    232  HA  HIS A  13      43.307   2.435  26.217  1.00 50.64           H
ATOM    233  HB2 HIS A  13      44.766   4.308  24.709  1.00 68.71           H
ATOM    234  HB3 HIS A  13      43.262   3.885  24.449  1.00 68.71           H
ATOM    235  HD2 HIS A  13      46.139   3.211  22.619  1.00 94.26           H
ATOM    236  HE1 HIS A  13      44.259  -0.265  22.416  1.00 81.97           H
ATOM    237  HE2 HIS A  13      45.998   1.061  21.519  1.00 85.10           H
ATOM    238  N   GLU A  14      45.327   1.040  26.453  1.00 51.65           N
ATOM    239  CA  GLU A  14      46.492   0.185  26.711  1.00 46.12           C
ATOM    240  C   GLU A  14      47.287   0.005  25.423  1.00 52.58           C
ATOM    241  O   GLU A  14      46.963  -0.849  24.596  1.00 55.23           O
ATOM    242  CB  GLU A  14      46.030  -1.155  27.259  1.00 40.74           C
ATOM    243  CG  GLU A  14      45.188  -0.974  28.483  1.00 25.86           C
ATOM    244  CD  GLU A  14      44.474  -2.204  28.923  1.00 36.76           C
ATOM    245  OE1 GLU A  14      44.707  -3.276  28.325  1.00 42.95           O
ATOM    246  OE2 GLU A  14      43.670  -2.093  29.873  1.00 37.05           O1-
ATOM    247  H   GLU A  14      44.624   0.592  26.251  1.00 61.98           H
ATOM    248  HA  GLU A  14      47.066   0.600  27.373  1.00 55.34           H
ATOM    249  HB2 GLU A  14      45.517  -1.622  26.580  1.00 48.89           H
ATOM    250  HB3 GLU A  14      46.807  -1.677  27.509  1.00 48.89           H
ATOM    251  HG2 GLU A  14      45.770  -0.705  29.208  1.00 31.03           H
ATOM    252  HG3 GLU A  14      44.520  -0.304  28.304  1.00 31.03           H
ATOM    253  N   GLU A  15      48.341   0.801  25.245  1.00 62.17           N
ATOM    254  CA  GLU A  15      49.104   0.779  23.998  1.00 67.94           C
ATOM    255  C   GLU A  15      50.300  -0.140  24.217  1.00 76.34           C
ATOM    256  O   GLU A  15      51.302   0.251  24.821  1.00 72.02           O
ATOM    257  CB  GLU A  15      49.513   2.184  23.565  1.00 64.27           C
ATOM    258  CG  GLU A  15      49.117   2.535  22.111  1.00 72.44           C
ATOM    259  CD  GLU A  15      49.037   4.045  21.830  1.00 74.91           C
ATOM    260  OE1 GLU A  15      47.939   4.538  21.474  1.00 71.84           O
ATOM    261  OE2 GLU A  15      50.070   4.738  21.954  1.00 77.56           O1-
ATOM    262  H   GLU A  15      48.642   1.351  25.835  1.00 74.60           H
ATOM    263  HA  GLU A  15      48.561   0.392  23.292  1.00 81.53           H
ATOM    264  HB2 GLU A  15      49.082   2.821  24.157  1.00 77.12           H
ATOM    265  HB3 GLU A  15      50.477   2.262  23.636  1.00 77.12           H
ATOM    266  HG2 GLU A  15      49.778   2.162  21.508  1.00 86.93           H
ATOM    267  HG3 GLU A  15      48.246   2.154  21.921  1.00 86.93           H
ATOM    268  N   GLN A  16      50.164  -1.386  23.757  1.00 81.02           N
ATOM    269  CA  GLN A  16      51.240  -2.370  23.799  1.00 78.58           C
ATOM    270  C   GLN A  16      51.709  -2.583  25.238  1.00 70.19           C
ATOM    271  O   GLN A  16      52.882  -2.423  25.581  1.00 67.21           O
ATOM    272  CB  GLN A  16      52.386  -1.938  22.880  1.00 84.95           C
ATOM    273  CG  GLN A  16      52.143  -2.281  21.411  1.00 90.94           C
ATOM    274  CD  GLN A  16      52.601  -3.688  21.058  1.00 88.21           C
ATOM    275  OE1 GLN A  16      53.117  -4.425  21.910  1.00 80.45           O
ATOM    276  NE2 GLN A  16      52.420  -4.068  19.796  1.00 85.11           N
ATOM    277  H   GLN A  16      49.436  -1.697  23.420  1.00 97.22           H
ATOM    278  HA  GLN A  16      50.896  -3.216  23.474  1.00 94.30           H
ATOM    279  HB2 GLN A  16      52.496  -0.976  22.945  1.00101.94           H
ATOM    280  HB3 GLN A  16      53.197  -2.387  23.160  1.00101.94           H
ATOM    281  HG2 GLN A  16      51.190  -2.228  21.229  1.00109.13           H
ATOM    282  HG3 GLN A  16      52.628  -1.655  20.852  1.00109.13           H
ATOM    283 HE21 GLN A  16      52.023  -3.547  19.241  1.00102.13           H
ATOM    284 HE22 GLN A  16      52.701  -4.841  19.539  1.00102.13           H
ATOM    285  N   ASN A  17      50.747  -2.942  26.084  1.00 69.34           N
ATOM    286  CA  ASN A  17      50.963  -2.946  27.521  1.00 76.83           C
ATOM    287  C   ASN A  17      51.277  -1.524  27.982  1.00 74.39           C
ATOM    288  O   ASN A  17      51.732  -0.693  27.188  1.00 63.71           O
ATOM    289  CB  ASN A  17      52.089  -3.904  27.888  1.00 73.06           C
ATOM    290  CG  ASN A  17      51.953  -4.447  29.288  1.00 79.89           C
ATOM    291  OD1 ASN A  17      52.413  -3.834  30.259  1.00 82.71           O
ATOM    292  ND2 ASN A  17      51.326  -5.611  29.404  1.00 69.36           N
ATOM    293  H   ASN A  17      49.959  -3.190  25.847  1.00 83.21           H
ATOM    294  HA  ASN A  17      50.151  -3.240  27.970  1.00 92.19           H
ATOM    295  HB2 ASN A  17      52.074  -4.652  27.273  1.00 87.67           H
ATOM    296  HB3 ASN A  17      52.936  -3.438  27.824  1.00 87.67           H
ATOM    297 HD21 ASN A  17      51.182  -5.954  30.180  1.00 83.23           H
ATOM    298 HD22 ASN A  17      51.078  -6.035  28.697  1.00 83.23           H
ATOM    299  N   SER A  18      51.018  -1.232  29.256  1.00 62.50           N
ATOM    300  CA  SER A  18      51.207   0.110  29.791  1.00 62.91           C
ATOM    301  C   SER A  18      50.107   1.056  29.308  1.00 56.76           C
ATOM    302  O   SER A  18      49.475   0.827  28.269  1.00 48.35           O
ATOM    303  CB  SER A  18      52.595   0.633  29.413  1.00 58.39           C
ATOM    304  OG  SER A  18      52.916   1.803  30.138  1.00 72.26           O
ATOM    305  H   SER A  18      50.735  -1.797  29.837  1.00 75.00           H
ATOM    306  HA  SER A  18      51.152   0.073  30.757  1.00 75.49           H
ATOM    307  HB2 SER A  18      53.249  -0.053  29.615  1.00 70.06           H
ATOM    308  HB3 SER A  18      52.617   0.836  28.473  1.00 70.06           H
ATOM    309  HG  SER A  18      53.738   1.961  30.066  1.00 86.71           H
ATOM    310  N   VAL A  19      49.874   2.116  30.056  1.00 51.17           N
ATOM    311  CA  VAL A  19      48.728   2.992  29.844  1.00 36.88           C
ATOM    312  C   VAL A  19      49.098   4.175  28.962  1.00 32.99           C
ATOM    313  O   VAL A  19      50.221   4.682  28.979  1.00 35.21           O
ATOM    314  CB  VAL A  19      48.162   3.456  31.202  1.00 39.53           C
ATOM    315  CG1 VAL A  19      47.260   4.696  31.042  1.00 30.22           C
ATOM    316  CG2 VAL A  19      47.405   2.291  31.852  1.00 36.88           C
ATOM    317  H   VAL A  19      50.365   2.354  30.724  1.00 61.40           H
ATOM    318  HA  VAL A  19      48.041   2.485  29.389  1.00 44.26           H
ATOM    319  HB  VAL A  19      48.897   3.697  31.787  1.00 47.44           H
ATOM    320 HG11 VAL A  19      46.797   4.855  31.878  1.00 36.26           H
ATOM    321 HG12 VAL A  19      47.799   5.470  30.821  1.00 36.26           H
ATOM    322 HG13 VAL A  19      46.613   4.529  30.333  1.00 36.26           H
ATOM    323 HG21 VAL A  19      46.950   2.604  32.653  1.00 44.26           H
ATOM    324 HG22 VAL A  19      46.758   1.939  31.220  1.00 44.26           H
ATOM    325 HG23 VAL A  19      48.043   1.599  32.085  1.00 44.26           H
ATOM    326  N   VAL A  20      48.122   4.631  28.174  1.00 32.15           N
ATOM    327  CA  VAL A  20      48.240   5.892  27.455  1.00 28.92           C
ATOM    328  C   VAL A  20      46.935   6.669  27.606  1.00 34.66           C
ATOM    329  O   VAL A  20      45.878   6.209  27.153  1.00 34.10           O
ATOM    330  CB  VAL A  20      48.585   5.677  25.970  1.00 43.60           C
ATOM    331  CG1 VAL A  20      48.681   7.023  25.254  1.00 31.78           C
ATOM    332  CG2 VAL A  20      49.922   4.872  25.840  1.00 40.62           C
ATOM    333  H   VAL A  20      47.383   4.219  28.023  1.00 38.58           H
ATOM    334  HA  VAL A  20      48.947   6.418  27.853  1.00 34.71           H
ATOM    335  HB  VAL A  20      47.879   5.162  25.544  1.00 52.32           H
ATOM    336 HG11 VAL A  20      48.912   6.868  24.327  1.00 38.13           H
ATOM    337 HG12 VAL A  20      47.834   7.488  25.311  1.00 38.13           H
ATOM    338 HG13 VAL A  20      49.373   7.552  25.683  1.00 38.13           H
ATOM    339 HG21 VAL A  20      50.138   4.752  24.903  1.00 48.75           H
ATOM    340 HG22 VAL A  20      50.637   5.364  26.275  1.00 48.75           H
ATOM    341 HG23 VAL A  20      49.819   4.008  26.271  1.00 48.75           H
ATOM    342  N   CYS A  21      47.010   7.855  28.218  1.00 28.89           N
ATOM    343  CA  CYS A  21      45.845   8.708  28.410  1.00 23.17           C
ATOM    344  C   CYS A  21      45.736   9.709  27.277  1.00 28.88           C
ATOM    345  O   CYS A  21      46.712   9.996  26.584  1.00 29.24           O
ATOM    346  CB  CYS A  21      45.916   9.467  29.727  1.00 21.57           C
ATOM    347  SG  CYS A  21      46.225   8.499  31.166  1.00 20.21           S
ATOM    348  H   CYS A  21      47.734   8.189  28.534  1.00 34.67           H
ATOM    349  HA  CYS A  21      45.038   8.170  28.418  1.00 27.81           H
ATOM    350  HB2 CYS A  21      46.618  10.133  29.676  1.00 25.89           H
ATOM    351  HB3 CYS A  21      45.067   9.908  29.869  1.00 25.89           H
ATOM    352  N   SER A  22      44.532  10.253  27.105  1.00 18.29           N
ATOM    353  CA  SER A  22      44.310  11.325  26.135  1.00 26.94           C
ATOM    354  C   SER A  22      43.018  12.033  26.517  1.00 23.76           C
ATOM    355  O   SER A  22      42.351  11.663  27.481  1.00 21.77           O
ATOM    356  CB  SER A  22      44.248  10.792  24.698  1.00 22.69           C
ATOM    357  OG  SER A  22      43.361   9.692  24.592  1.00 28.11           O
ATOM    358  H   SER A  22      43.824  10.021  27.538  1.00 21.95           H
ATOM    359  HA  SER A  22      45.025  11.987  26.198  1.00 32.33           H
ATOM    360  HB2 SER A  22      43.952  11.514  24.120  1.00 27.22           H
ATOM    361  HB3 SER A  22      45.121  10.489  24.428  1.00 27.22           H
ATOM    362  HG  SER A  22      43.353   9.376  23.811  1.00 33.74           H
ATOM    363  N   CYS A  23      42.663  13.044  25.744  1.00 22.10           N
ATOM    364  CA  CYS A  23      41.589  13.942  26.121  1.00 25.05           C
ATOM    365  C   CYS A  23      40.728  14.235  24.916  1.00 21.71           C
ATOM    366  O   CYS A  23      41.156  14.084  23.776  1.00 23.83           O
ATOM    367  CB  CYS A  23      42.136  15.249  26.695  1.00 24.60           C
ATOM    368  SG  CYS A  23      43.409  14.949  27.971  1.00 23.01           S
ATOM    369  H   CYS A  23      43.023  13.230  24.987  1.00 26.51           H
ATOM    370  HA  CYS A  23      41.029  13.511  26.784  1.00 30.06           H
ATOM    371  HB2 CYS A  23      42.527  15.757  25.967  1.00 29.52           H
ATOM    372  HB3 CYS A  23      41.413  15.746  27.094  1.00 29.52           H
ATOM    373  N   ALA A  24      39.486  14.603  25.200  1.00 26.57           N
ATOM    374  CA  ALA A  24      38.545  15.079  24.195  1.00 32.23           C
ATOM    375  C   ALA A  24      38.998  16.410  23.606  1.00 28.84           C
ATOM    376  O   ALA A  24      39.840  17.133  24.153  1.00 26.92           O
ATOM    377  CB  ALA A  24      37.139  15.247  24.785  1.00 25.30           C
ATOM    378  H   ALA A  24      39.153  14.559  25.986  1.00 31.88           H
ATOM    379  HA  ALA A  24      38.492  14.431  23.479  1.00 38.68           H
ATOM    380  HB1 ALA A  24      36.535  15.531  24.078  1.00 30.37           H
ATOM    381  HB2 ALA A  24      36.843  14.404  25.160  1.00 30.37           H
ATOM    382  HB3 ALA A  24      37.165  15.919  25.479  1.00 30.37           H
ATOM    383  N   ARG A  25      38.383  16.740  22.483  1.00 27.99           N
ATOM    384  CA  ARG A  25      38.725  17.963  21.796  1.00 32.60           C
ATOM    385  C   ARG A  25      38.433  19.155  22.694  1.00 27.32           C
ATOM    386  O   ARG A  25      37.394  19.223  23.353  1.00 36.09           O
ATOM    387  CB  ARG A  25      37.947  18.045  20.472  1.00 50.44           C
ATOM    388  CG  ARG A  25      38.565  17.200  19.337  1.00 50.82           C
ATOM    389  CD  ARG A  25      37.623  16.969  18.140  1.00 67.08           C
ATOM    390  NE  ARG A  25      37.276  15.546  17.956  1.00 73.56           N
ATOM    391  CZ  ARG A  25      36.096  14.993  18.270  1.00 73.89           C
ATOM    392  NH1 ARG A  25      35.113  15.727  18.790  1.00 67.80           N
ATOM    393  NH2 ARG A  25      35.886  13.693  18.055  1.00 73.43           N1+
ATOM    394  H   ARG A  25      37.761  16.277  22.109  1.00 33.59           H
ATOM    395  HA  ARG A  25      39.674  17.955  21.604  1.00 39.12           H
ATOM    396  HB2 ARG A  25      37.037  17.738  20.616  1.00 60.53           H
ATOM    397  HB3 ARG A  25      37.944  18.967  20.178  1.00 60.53           H
ATOM    398  HG2 ARG A  25      39.354  17.661  19.006  1.00 60.99           H
ATOM    399  HG3 ARG A  25      38.821  16.332  19.689  1.00 60.99           H
ATOM    400  HD2 ARG A  25      36.813  17.489  18.258  1.00 80.49           H
ATOM    401  HD3 ARG A  25      38.075  17.265  17.334  1.00 80.49           H
ATOM    402  HE  ARG A  25      37.900  15.023  17.674  1.00 88.28           H
ATOM    403 HH11 ARG A  25      35.228  16.566  18.935  1.00 81.36           H
ATOM    404 HH12 ARG A  25      34.363  15.353  18.985  1.00 81.36           H
ATOM    405 HH21 ARG A  25      36.510  13.206  17.721  1.00 88.12           H
ATOM    406 HH22 ARG A  25      35.127  13.340  18.258  1.00 88.12           H
ATOM    407  N   GLY A  26      39.360  20.095  22.726  1.00 26.72           N
ATOM    408  CA  GLY A  26      39.256  21.217  23.620  1.00 19.46           C
ATOM    409  C   GLY A  26      40.036  21.048  24.887  1.00 25.43           C
ATOM    410  O   GLY A  26      39.987  21.935  25.750  1.00 25.26           O
ATOM    411  H   GLY A  26      40.063  20.100  22.239  1.00 32.07           H
ATOM    412  HA2 GLY A  26      39.570  22.016  23.176  1.00 23.36           H
ATOM    413  HA3 GLY A  26      38.323  21.347  23.847  1.00 23.36           H
ATOM    414  N   TYR A  27      40.719  19.924  25.043  1.00 28.30           N
ATOM    415  CA  TYR A  27      41.574  19.659  26.188  1.00 29.14           C
ATOM    416  C   TYR A  27      42.967  19.315  25.678  1.00 27.69           C
ATOM    417  O   TYR A  27      43.138  18.840  24.552  1.00 27.98           O
ATOM    418  CB  TYR A  27      41.030  18.497  27.046  1.00 28.35           C
ATOM    419  CG  TYR A  27      39.762  18.798  27.808  1.00 19.79           C
ATOM    420  CD1 TYR A  27      38.523  18.750  27.182  1.00 18.24           C
ATOM    421  CD2 TYR A  27      39.795  19.073  29.157  1.00 17.20           C
ATOM    422  CE1 TYR A  27      37.351  19.004  27.880  1.00 16.24           C
ATOM    423  CE2 TYR A  27      38.632  19.328  29.860  1.00 21.10           C
ATOM    424  CZ  TYR A  27      37.405  19.301  29.216  1.00 15.46           C
ATOM    425  OH  TYR A  27      36.226  19.567  29.915  1.00 18.31           O
ATOM    426  H   TYR A  27      40.701  19.284  24.476  1.00 33.96           H
ATOM    427  HA  TYR A  27      41.624  20.455  26.741  1.00 34.97           H
ATOM    428  HB2 TYR A  27      40.830  17.752  26.459  1.00 34.02           H
ATOM    429  HB3 TYR A  27      41.708  18.231  27.691  1.00 34.02           H
ATOM    430  HD1 TYR A  27      38.479  18.557  26.277  1.00 21.89           H
ATOM    431  HD2 TYR A  27      40.614  19.101  29.591  1.00 20.64           H
ATOM    432  HE1 TYR A  27      36.533  18.982  27.438  1.00 19.49           H
ATOM    433  HE2 TYR A  27      38.678  19.529  30.767  1.00 25.32           H
ATOM    434  HH  TYR A  27      35.566  19.552  29.402  1.00 21.97           H
ATOM    435  N   THR A  28      43.969  19.568  26.499  1.00 32.88           N
ATOM    436  CA  THR A  28      45.315  19.118  26.191  1.00 34.79           C
ATOM    437  C   THR A  28      45.800  18.278  27.360  1.00 31.08           C
ATOM    438  O   THR A  28      45.525  18.602  28.519  1.00 29.60           O
ATOM    439  CB  THR A  28      46.249  20.302  25.925  1.00 38.93           C
ATOM    440  OG1 THR A  28      46.325  21.117  27.095  1.00 41.77           O
ATOM    441  CG2 THR A  28      45.719  21.137  24.756  1.00 45.98           C
ATOM    442  H   THR A  28      43.896  20.001  27.238  1.00 39.46           H
ATOM    443  HA  THR A  28      45.302  18.568  25.394  1.00 41.75           H
ATOM    444  HB  THR A  28      47.134  19.978  25.702  1.00 46.71           H
ATOM    445  HG1 THR A  28      46.630  21.872  26.890  1.00 50.13           H
ATOM    446 HG21 THR A  28      46.231  21.959  24.676  1.00 55.17           H
ATOM    447 HG22 THR A  28      45.810  20.634  23.931  1.00 55.17           H
ATOM    448 HG23 THR A  28      44.785  21.361  24.894  1.00 55.17           H
ATOM    449  N   LEU A  29      46.481  17.182  27.051  1.00 24.04           N
ATOM    450  CA  LEU A  29      47.032  16.334  28.098  1.00 32.35           C
ATOM    451  C   LEU A  29      48.102  17.107  28.871  1.00 28.24           C
ATOM    452  O   LEU A  29      48.915  17.833  28.293  1.00 35.36           O
ATOM    453  CB  LEU A  29      47.590  15.049  27.478  1.00 24.91           C
ATOM    454  CG  LEU A  29      47.893  13.839  28.321  1.00 26.40           C
ATOM    455  CD1 LEU A  29      46.651  13.282  28.939  1.00 27.54           C
ATOM    456  CD2 LEU A  29      48.520  12.851  27.378  1.00 27.93           C
ATOM    457  H   LEU A  29      46.617  16.909  26.250  1.00 28.85           H
ATOM    458  HA  LEU A  29      46.328  16.087  28.718  1.00 38.81           H
ATOM    459  HB2 LEU A  29      46.950  14.749  26.819  1.00 29.90           H
ATOM    460  HB3 LEU A  29      48.421  15.270  27.022  1.00 29.90           H
ATOM    461  HG  LEU A  29      48.522  14.061  29.026  1.00 31.69           H
ATOM    462 HD11 LEU A  29      46.878  12.491  29.460  1.00 33.05           H
ATOM    463 HD12 LEU A  29      46.267  13.957  29.515  1.00 33.05           H
ATOM    464 HD13 LEU A  29      46.027  13.045  28.236  1.00 33.05           H
ATOM    465 HD21 LEU A  29      48.774  12.059  27.875  1.00 33.51           H
ATOM    466 HD22 LEU A  29      47.878  12.620  26.691  1.00 33.51           H
ATOM    467 HD23 LEU A  29      49.301  13.257  26.973  1.00 33.51           H
ATOM    468  N   ALA A  30      48.046  16.999  30.191  1.00 26.82           N
ATOM    469  CA  ALA A  30      48.942  17.720  31.067  1.00 29.38           C
ATOM    470  C   ALA A  30      50.331  17.106  31.003  1.00 27.50           C
ATOM    471  O   ALA A  30      50.555  16.072  30.385  1.00 29.12           O
ATOM    472  CB  ALA A  30      48.423  17.690  32.507  1.00 34.82           C
ATOM    473  H   ALA A  30      47.483  16.497  30.605  1.00 32.18           H
ATOM    474  HA  ALA A  30      49.005  18.641  30.775  1.00 35.25           H
ATOM    475  HB1 ALA A  30      49.029  18.185  33.076  1.00 41.78           H
ATOM    476  HB2 ALA A  30      47.545  18.093  32.536  1.00 41.78           H
ATOM    477  HB3 ALA A  30      48.373  16.766  32.805  1.00 41.78           H
ATOM    478  N   ASP A  31      51.262  17.758  31.687  1.00 32.65           N
ATOM    479  CA  ASP A  31      52.641  17.306  31.689  1.00 34.19           C
ATOM    480  C   ASP A  31      52.749  15.889  32.228  1.00 36.31           C
ATOM    481  O   ASP A  31      53.508  15.072  31.696  1.00 38.95           O
ATOM    482  CB  ASP A  31      53.484  18.254  32.531  1.00 43.78           C
ATOM    483  CG  ASP A  31      54.958  18.046  32.324  1.00 67.04           C
ATOM    484  OD1 ASP A  31      55.654  17.606  33.272  1.00 69.26           O
ATOM    485  OD2 ASP A  31      55.420  18.290  31.188  1.00 74.84           O1-
ATOM    486  H   ASP A  31      51.119  18.459  32.169  1.00 39.18           H
ATOM    487  HA  ASP A  31      52.981  17.304  30.773  1.00 41.03           H
ATOM    488  HB2 ASP A  31      53.259  19.162  32.299  1.00 52.53           H
ATOM    489  HB3 ASP A  31      53.292  18.077  33.466  1.00 52.53           H
ATOM    490  N   ASN A  32      51.985  15.571  33.269  1.00 24.24           N
ATOM    491  CA  ASN A  32      52.027  14.245  33.853  1.00 23.99           C
ATOM    492  C   ASN A  32      51.470  13.148  32.931  1.00 25.98           C
ATOM    493  O   ASN A  32      51.563  11.957  33.278  1.00 33.38           O
ATOM    494  CB  ASN A  32      51.277  14.241  35.186  1.00 36.10           C
ATOM    495  CG  ASN A  32      49.823  14.674  35.072  1.00 25.15           C
ATOM    496  OD1 ASN A  32      49.202  14.674  33.994  1.00 20.06           O
ATOM    497  ND2 ASN A  32      49.277  15.057  36.210  1.00 25.83           N
ATOM    498  H   ASN A  32      51.437  16.107  33.658  1.00 29.09           H
ATOM    499  HA  ASN A  32      52.956  14.048  34.048  1.00 28.79           H
ATOM    500  HB2 ASN A  32      51.299  13.348  35.553  1.00 43.32           H
ATOM    501  HB3 ASN A  32      51.719  14.855  35.795  1.00 43.32           H
ATOM    502 HD21 ASN A  32      48.481  15.382  36.224  1.00 31.00           H
ATOM    503 HD22 ASN A  32      49.732  14.985  36.937  1.00 31.00           H
ATOM    504  N   GLY A  33      50.897  13.502  31.789  1.00 22.87           N
ATOM    505  CA  GLY A  33      50.417  12.478  30.890  1.00 27.97           C
ATOM    506  C   GLY A  33      49.101  11.862  31.305  1.00 31.06           C
ATOM    507  O   GLY A  33      48.734  10.803  30.783  1.00 24.61           O
ATOM    508  H   GLY A  33      50.766  14.311  31.523  1.00 27.45           H
ATOM    509  HA2 GLY A  33      50.314  12.853  29.999  1.00 33.57           H
ATOM    510  HA3 GLY A  33      51.075  11.764  30.852  1.00 33.57           H
ATOM    511  N   LYS A  34      48.366  12.492  32.224  1.00 20.60           N
ATOM    512  CA  LYS A  34      47.135  11.897  32.716  1.00 19.04           C
ATOM    513  C   LYS A  34      45.987  12.893  32.753  1.00 24.54           C
ATOM    514  O   LYS A  34      44.907  12.638  32.191  1.00 19.68           O
ATOM    515  CB  LYS A  34      47.379  11.305  34.098  1.00 23.50           C
ATOM    516  CG  LYS A  34      48.473  10.259  34.125  1.00 19.08           C
ATOM    517  CD  LYS A  34      48.786   9.969  35.553  1.00 26.00           C
ATOM    518  CE  LYS A  34      49.660   8.751  35.717  1.00 32.52           C
ATOM    519  NZ  LYS A  34      49.754   8.296  37.160  1.00 31.23           N1+
ATOM    520  H   LYS A  34      48.562  13.244  32.581  1.00 24.72           H
ATOM    521  HA  LYS A  34      46.883  11.175  32.124  1.00 22.85           H
ATOM    522  HB2 LYS A  34      47.629  12.011  34.713  1.00 28.20           H
ATOM    523  HB3 LYS A  34      46.568  10.870  34.401  1.00 28.20           H
ATOM    524  HG2 LYS A  34      48.152   9.446  33.704  1.00 22.90           H
ATOM    525  HG3 LYS A  34      49.276  10.578  33.683  1.00 22.90           H
ATOM    526  HD2 LYS A  34      49.261  10.725  35.935  1.00 31.20           H
ATOM    527  HD3 LYS A  34      47.952   9.818  36.028  1.00 31.20           H
ATOM    528  HE2 LYS A  34      49.291   8.025  35.188  1.00 39.03           H
ATOM    529  HE3 LYS A  34      50.554   8.968  35.412  1.00 39.03           H
ATOM    530  HZ1 LYS A  34      50.025   7.446  37.195  1.00 37.48           H
ATOM    531  HZ2 LYS A  34      50.340   8.801  37.600  1.00 37.48           H
ATOM    532  HZ3 LYS A  34      48.959   8.359  37.558  1.00 37.48           H
ATOM    533  N   ALA A  35      46.209  14.018  33.428  1.00 24.19           N
ATOM    534  CA  ALA A  35      45.196  15.051  33.524  1.00 22.84           C
ATOM    535  C   ALA A  35      44.944  15.691  32.159  1.00 20.16           C
ATOM    536  O   ALA A  35      45.754  15.600  31.229  1.00 20.77           O
ATOM    537  CB  ALA A  35      45.609  16.105  34.543  1.00 23.98           C
ATOM    538  H   ALA A  35      46.940  14.200  33.845  1.00 29.03           H
ATOM    539  HA  ALA A  35      44.375  14.655  33.832  1.00 27.40           H
ATOM    540  HB1 ALA A  35      44.903  16.763  34.611  1.00 28.78           H
ATOM    541  HB2 ALA A  35      45.753  15.677  35.406  1.00 28.78           H
ATOM    542  HB3 ALA A  35      46.432  16.514  34.238  1.00 28.78           H
ATOM    543  N   CYS A  36      43.758  16.271  32.027  1.00 15.52           N
ATOM    544  CA  CYS A  36      43.321  16.970  30.826  1.00 21.99           C
ATOM    545  C   CYS A  36      43.051  18.431  31.177  1.00 25.94           C
ATOM    546  O   CYS A  36      42.280  18.729  32.088  1.00 25.16           O
ATOM    547  CB  CYS A  36      42.075  16.301  30.249  1.00 33.21           C
ATOM    548  SG  CYS A  36      42.357  14.592  29.668  1.00 20.08           S
ATOM    549  H   CYS A  36      43.162  16.257  32.643  1.00 18.62           H
ATOM    550  HA  CYS A  36      44.029  16.931  30.162  1.00 26.39           H
ATOM    551  HB2 CYS A  36      41.398  16.274  30.943  1.00 39.85           H
ATOM    552  HB3 CYS A  36      41.764  16.827  29.499  1.00 39.85           H
ATOM    553  N   ILE A  37      43.708  19.345  30.485  1.00 27.45           N
ATOM    554  CA  ILE A  37      43.642  20.758  30.788  1.00 30.59           C
ATOM    555  C   ILE A  37      42.725  21.420  29.748  1.00 25.17           C
ATOM    556  O   ILE A  37      42.968  21.251  28.553  1.00 24.98           O
ATOM    557  CB  ILE A  37      45.025  21.422  30.765  1.00 45.50           C
ATOM    558  CG1 ILE A  37      46.033  20.595  31.574  1.00 34.05           C
ATOM    559  CG2 ILE A  37      44.922  22.841  31.276  1.00 37.74           C
ATOM    560  CD1 ILE A  37      45.678  20.447  33.018  1.00 40.91           C
ATOM    561  H   ILE A  37      44.202  19.163  29.808  1.00 32.95           H
ATOM    562  HA  ILE A  37      43.270  20.861  31.672  1.00 36.71           H
ATOM    563  HB  ILE A  37      45.314  21.447  29.840  1.00 54.60           H
ATOM    564 HG12 ILE A  37      46.085  19.705  31.190  1.00 40.86           H
ATOM    565 HG13 ILE A  37      46.898  21.027  31.521  1.00 40.86           H
ATOM    566 HG21 ILE A  37      45.816  23.215  31.310  1.00 45.29           H
ATOM    567 HG22 ILE A  37      44.369  23.363  30.670  1.00 45.29           H
ATOM    568 HG23 ILE A  37      44.525  22.825  32.163  1.00 45.29           H
ATOM    569 HD11 ILE A  37      46.329  19.864  33.438  1.00 49.10           H
ATOM    570 HD12 ILE A  37      45.695  21.317  33.448  1.00 49.10           H
ATOM    571 HD13 ILE A  37      44.791  20.059  33.090  1.00 49.10           H
ATOM    572  N   PRO A  38      41.721  22.170  30.165  1.00 30.46           N
ATOM    573  CA  PRO A  38      40.881  22.872  29.178  1.00 33.06           C
ATOM    574  C   PRO A  38      41.656  23.944  28.447  1.00 36.96           C
ATOM    575  O   PRO A  38      42.424  24.706  29.040  1.00 37.66           O
ATOM    576  CB  PRO A  38      39.772  23.491  30.023  1.00 28.09           C
ATOM    577  CG  PRO A  38      39.862  22.781  31.358  1.00 37.21           C
ATOM    578  CD  PRO A  38      41.266  22.377  31.541  1.00 28.21           C
ATOM    579  HA  PRO A  38      40.506  22.248  28.539  1.00 39.68           H
ATOM    580  HB2 PRO A  38      39.947  24.436  30.118  1.00 33.71           H
ATOM    581  HB3 PRO A  38      38.923  23.337  29.597  1.00 33.71           H
ATOM    582  HG2 PRO A  38      39.588  23.381  32.071  1.00 44.65           H
ATOM    583  HG3 PRO A  38      39.296  21.998  31.340  1.00 44.65           H
ATOM    584  HD2 PRO A  38      41.782  23.087  31.959  1.00 33.86           H
ATOM    585  HD3 PRO A  38      41.311  21.557  32.050  1.00 33.86           H
ATOM    586  N   THR A  39      41.414  24.004  27.146  1.00 41.01           N
ATOM    587  CA  THR A  39      42.073  24.941  26.239  1.00 41.28           C
ATOM    588  C   THR A  39      41.410  26.327  26.216  1.00 49.00           C
ATOM    589  O   THR A  39      42.061  27.306  25.847  1.00 48.56           O
ATOM    590  CB  THR A  39      42.084  24.303  24.833  1.00 48.29           C
ATOM    591  OG1 THR A  39      43.241  23.450  24.691  1.00 53.33           O
ATOM    592  CG2 THR A  39      42.029  25.346  23.707  1.00 48.12           C
ATOM    593  H   THR A  39      40.847  23.485  26.756  1.00 49.21           H
ATOM    594  HA  THR A  39      42.991  25.060  26.528  1.00 49.54           H
ATOM    595  HB  THR A  39      41.284  23.761  24.738  1.00 57.95           H
ATOM    596  HG1 THR A  39      43.321  23.188  23.896  1.00 64.00           H
ATOM    597 HG21 THR A  39      42.191  24.915  22.851  1.00 57.74           H
ATOM    598 HG22 THR A  39      41.151  25.759  23.679  1.00 57.74           H
ATOM    599 HG23 THR A  39      42.703  26.030  23.845  1.00 57.74           H
ATOM    600  N   GLY A  40      40.147  26.436  26.621  1.00 43.13           N
ATOM    601  CA  GLY A  40      39.408  27.658  26.513  1.00 39.56           C
ATOM    602  C   GLY A  40      38.394  27.791  27.632  1.00 48.79           C
ATOM    603  O   GLY A  40      38.427  27.054  28.630  1.00 48.07           O
ATOM    604  H   GLY A  40      39.688  25.794  26.969  1.00 51.75           H
ATOM    605  HA2 GLY A  40      40.014  28.412  26.539  1.00 47.47           H
ATOM    606  HA3 GLY A  40      38.930  27.659  25.666  1.00 47.47           H
ATOM    607  N   PRO A  41      37.460  28.754  27.483  1.00 51.90           N
ATOM    608  CA  PRO A  41      36.569  29.129  28.610  1.00 52.99           C
ATOM    609  C   PRO A  41      35.337  28.240  28.824  1.00 43.88           C
ATOM    610  O   PRO A  41      34.765  28.180  29.936  1.00 29.87           O
ATOM    611  CB  PRO A  41      36.135  30.567  28.245  1.00 44.00           C
ATOM    612  CG  PRO A  41      37.135  31.026  27.167  1.00 42.85           C
ATOM    613  CD  PRO A  41      37.518  29.792  26.430  1.00 47.98           C
ATOM    614  HA  PRO A  41      37.083  29.145  29.435  1.00 63.58           H
ATOM    615  HB2 PRO A  41      35.232  30.571  27.888  1.00 52.80           H
ATOM    616  HB3 PRO A  41      36.192  31.119  29.032  1.00 52.80           H
ATOM    617  HG2 PRO A  41      36.711  31.654  26.563  1.00 51.41           H
ATOM    618  HG3 PRO A  41      37.910  31.426  27.592  1.00 51.41           H
ATOM    619  HD2 PRO A  41      36.878  29.607  25.724  1.00 57.58           H
ATOM    620  HD3 PRO A  41      38.411  29.903  26.072  1.00 57.58           H
ATOM    621  N   TYR A  42      34.884  27.587  27.753  1.00 23.98           N
ATOM    622  CA  TYR A  42      33.689  26.750  27.802  1.00 31.74           C
ATOM    623  C   TYR A  42      34.018  25.377  27.227  1.00 23.75           C
ATOM    624  O   TYR A  42      33.499  24.972  26.184  1.00 18.55           O
ATOM    625  CB  TYR A  42      32.536  27.457  27.086  1.00 24.07           C
ATOM    626  CG  TYR A  42      32.012  28.582  27.949  1.00 25.99           C
ATOM    627  CD1 TYR A  42      31.231  28.314  29.061  1.00 25.23           C
ATOM    628  CD2 TYR A  42      32.332  29.906  27.688  1.00 23.82           C
ATOM    629  CE1 TYR A  42      30.778  29.320  29.883  1.00 22.76           C
ATOM    630  CE2 TYR A  42      31.879  30.921  28.509  1.00 26.41           C
ATOM    631  CZ  TYR A  42      31.113  30.632  29.600  1.00 28.55           C
ATOM    632  OH  TYR A  42      30.672  31.669  30.381  1.00 32.57           O
ATOM    633  H   TYR A  42      35.248  27.627  26.974  1.00 28.78           H
ATOM    634  HA  TYR A  42      33.434  26.626  28.729  1.00 38.09           H
ATOM    635  HB2 TYR A  42      32.837  27.815  26.236  1.00 28.88           H
ATOM    636  HB3 TYR A  42      31.819  26.826  26.944  1.00 28.88           H
ATOM    637  HD1 TYR A  42      31.016  27.440  29.262  1.00 30.27           H
ATOM    638  HD2 TYR A  42      32.858  30.113  26.961  1.00 28.58           H
ATOM    639  HE1 TYR A  42      30.255  29.115  30.617  1.00 27.31           H
ATOM    640  HE2 TYR A  42      32.093  31.800  28.323  1.00 31.69           H
ATOM    641  HH  TYR A  42      30.482  31.384  31.148  1.00 39.08           H
ATOM    642  N   PRO A  43      34.904  24.646  27.888  1.00 25.17           N
ATOM    643  CA  PRO A  43      35.301  23.323  27.404  1.00 21.97           C
ATOM    644  C   PRO A  43      34.166  22.322  27.506  1.00 21.99           C
ATOM    645  O   PRO A  43      33.297  22.418  28.380  1.00 19.52           O
ATOM    646  CB  PRO A  43      36.447  22.940  28.351  1.00 21.79           C
ATOM    647  CG  PRO A  43      36.112  23.602  29.627  1.00 25.87           C
ATOM    648  CD  PRO A  43      35.504  24.941  29.198  1.00 26.90           C
ATOM    649  HA  PRO A  43      35.631  23.370  26.498  1.00 26.36           H
ATOM    650  HB2 PRO A  43      36.466  21.977  28.466  1.00 26.14           H
ATOM    651  HB3 PRO A  43      37.297  23.272  28.026  1.00 26.14           H
ATOM    652  HG2 PRO A  43      35.473  23.063  30.121  1.00 31.04           H
ATOM    653  HG3 PRO A  43      36.917  23.738  30.144  1.00 31.04           H
ATOM    654  HD2 PRO A  43      34.825  25.246  29.823  1.00 32.28           H
ATOM    655  HD3 PRO A  43      36.212  25.591  29.087  1.00 32.28           H
ATOM    656  N   CYS A  44      34.201  21.317  26.634  1.00 19.09           N
ATOM    657  CA  CYS A  44      33.078  20.394  26.582  1.00 13.47           C
ATOM    658  C   CYS A  44      32.938  19.653  27.900  1.00 13.46           C
ATOM    659  O   CYS A  44      33.902  19.465  28.655  1.00 15.33           O
ATOM    660  CB  CYS A  44      33.229  19.423  25.415  1.00 17.78           C
ATOM    661  SG  CYS A  44      34.516  18.180  25.570  1.00 15.85           S
ATOM    662  H   CYS A  44      34.836  21.146  26.085  1.00 22.91           H
ATOM    663  HA  CYS A  44      32.264  20.896  26.429  1.00 16.17           H
ATOM    664  HB2 CYS A  44      32.390  18.956  25.299  1.00 21.33           H
ATOM    665  HB3 CYS A  44      33.415  19.933  24.605  1.00 21.33           H
ATOM    666  N   GLY A  45      31.702  19.267  28.191  1.00 15.74           N
ATOM    667  CA  GLY A  45      31.392  18.435  29.326  1.00 12.32           C
ATOM    668  C   GLY A  45      31.432  19.110  30.681  1.00 19.23           C
ATOM    669  O   GLY A  45      31.275  18.421  31.686  1.00 17.70           O
ATOM    670  H   GLY A  45      31.014  19.501  27.736  1.00 18.89           H
ATOM    671  HA2 GLY A  45      30.517  18.043  29.200  1.00 14.79           H
ATOM    672  HA3 GLY A  45      32.046  17.722  29.337  1.00 14.79           H
ATOM    673  N   LYS A  46      31.621  20.427  30.762  1.00 16.43           N
ATOM    674  CA  LYS A  46      31.703  21.116  32.052  1.00 23.79           C
ATOM    675  C   LYS A  46      30.444  21.924  32.312  1.00 19.60           C
ATOM    676  O   LYS A  46      30.030  22.730  31.477  1.00 23.73           O
ATOM    677  CB  LYS A  46      32.937  22.032  32.128  1.00 16.44           C
ATOM    678  CG  LYS A  46      34.227  21.260  32.231  1.00 22.60           C
ATOM    679  CD  LYS A  46      34.252  20.338  33.472  1.00 21.26           C
ATOM    680  CE  LYS A  46      35.554  19.554  33.575  1.00 35.07           C
ATOM    681  NZ  LYS A  46      35.553  18.684  34.797  1.00 49.79           N1+
ATOM    682  H   LYS A  46      31.714  20.946  30.087  1.00 19.71           H
ATOM    683  HA  LYS A  46      31.755  20.460  32.759  1.00 28.54           H
ATOM    684  HB2 LYS A  46      32.975  22.591  31.332  1.00 19.73           H
ATOM    685  HB3 LYS A  46      32.864  22.587  32.920  1.00 19.73           H
ATOM    686  HG2 LYS A  46      34.322  20.710  31.437  1.00 27.13           H
ATOM    687  HG3 LYS A  46      34.959  21.888  32.297  1.00 27.13           H
ATOM    688  HD2 LYS A  46      34.152  20.864  34.280  1.00 25.52           H
ATOM    689  HD3 LYS A  46      33.538  19.689  33.404  1.00 25.52           H
ATOM    690  HE2 LYS A  46      35.648  18.978  32.799  1.00 42.08           H
ATOM    691  HE3 LYS A  46      36.302  20.169  33.629  1.00 42.08           H
ATOM    692  HZ1 LYS A  46      36.221  18.095  34.762  1.00 59.75           H
ATOM    693  HZ2 LYS A  46      35.652  19.192  35.523  1.00 59.75           H
ATOM    694  HZ3 LYS A  46      34.782  18.241  34.862  1.00 59.75           H
ATOM    695  N   GLN A  47      29.842  21.701  33.467  1.00 19.33           N
ATOM    696  CA  GLN A  47      28.733  22.528  33.875  1.00 21.17           C
ATOM    697  C   GLN A  47      29.253  23.942  34.082  1.00 31.14           C
ATOM    698  O   GLN A  47      30.387  24.133  34.539  1.00 30.71           O
ATOM    699  CB  GLN A  47      28.100  21.990  35.155  1.00 20.98           C
ATOM    700  CG  GLN A  47      27.392  20.667  34.993  1.00 20.04           C
ATOM    701  CD  GLN A  47      26.906  20.124  36.305  1.00 21.12           C
ATOM    702  OE1 GLN A  47      27.602  20.158  37.321  1.00 36.47           O
ATOM    703  NE2 GLN A  47      25.699  19.620  36.293  1.00 17.68           N
ATOM    704  H   GLN A  47      30.066  21.098  34.034  1.00 23.19           H
ATOM    705  HA  GLN A  47      28.070  22.514  33.174  1.00 25.41           H
ATOM    706  HB2 GLN A  47      28.800  21.856  35.813  1.00 25.17           H
ATOM    707  HB3 GLN A  47      27.451  22.630  35.486  1.00 25.17           H
ATOM    708  HG2 GLN A  47      26.611  20.784  34.423  1.00 24.05           H
ATOM    709  HG3 GLN A  47      28.002  20.015  34.609  1.00 24.05           H
ATOM    710 HE21 GLN A  47      25.238  19.638  35.562  1.00 21.21           H
ATOM    711 HE22 GLN A  47      25.372  19.277  37.013  1.00 21.21           H
ATOM    712  N   THR A  48      28.423  24.933  33.729  1.00 27.50           N
ATOM    713  CA  THR A  48      28.845  26.327  33.741  1.00 28.08           C
ATOM    714  C   THR A  48      28.502  27.007  35.073  1.00 29.49           C
ATOM    715  O   THR A  48      27.331  27.090  35.463  1.00 29.69           O
ATOM    716  CB  THR A  48      28.222  27.076  32.564  1.00 25.09           C
ATOM    717  OG1 THR A  48      26.792  27.087  32.665  1.00 27.78           O
ATOM    718  CG2 THR A  48      28.688  26.446  31.211  1.00 22.77           C
ATOM    719  H   THR A  48      27.603  24.816  33.479  1.00 33.01           H
ATOM    720  HA  THR A  48      29.810  26.357  33.641  1.00 33.70           H
ATOM    721  HB  THR A  48      28.537  27.992  32.595  1.00 30.11           H
ATOM    722  HG1 THR A  48      26.561  27.534  33.337  1.00 33.33           H
ATOM    723 HG21 THR A  48      28.346  26.965  30.461  1.00 27.32           H
ATOM    724 HG22 THR A  48      29.656  26.448  31.167  1.00 27.32           H
ATOM    725 HG23 THR A  48      28.371  25.531  31.131  1.00 27.32           H
ATOM    726  N   LEU A  49      29.533  27.519  35.748  1.00 49.86           N
ATOM    727  CA  LEU A  49      29.425  28.259  37.003  1.00 54.92           C
ATOM    728  C   LEU A  49      29.444  29.788  36.803  1.00 69.70           C
ATOM    729  O   LEU A  49      29.263  30.536  37.779  1.00 71.46           O
ATOM    730  CB  LEU A  49      30.559  27.817  37.947  1.00 57.98           C
ATOM    731  CG  LEU A  49      31.436  26.587  37.555  1.00 70.11           C
ATOM    732  CD1 LEU A  49      32.608  26.983  36.600  1.00 62.98           C
ATOM    733  CD2 LEU A  49      31.990  25.805  38.776  1.00 58.46           C
ATOM    734  H   LEU A  49      30.344  27.440  35.482  1.00 59.83           H
ATOM    735  HA  LEU A  49      28.587  28.026  37.434  1.00 65.90           H
ATOM    736  HB2 LEU A  49      31.161  28.568  38.055  1.00 69.58           H
ATOM    737  HB3 LEU A  49      30.159  27.609  38.805  1.00 69.58           H
ATOM    738  HG  LEU A  49      30.878  25.955  37.075  1.00 84.13           H
ATOM    739 HD11 LEU A  49      33.108  26.184  36.366  1.00 75.58           H
ATOM    740 HD12 LEU A  49      32.260  27.396  35.795  1.00 75.58           H
ATOM    741 HD13 LEU A  49      33.188  27.609  37.061  1.00 75.58           H
ATOM    742 HD21 LEU A  49      32.506  25.048  38.462  1.00 70.15           H
ATOM    743 HD22 LEU A  49      32.552  26.393  39.306  1.00 70.15           H
ATOM    744 HD23 LEU A  49      31.245  25.489  39.312  1.00 70.15           H
ATOM    745  N   GLU A  50      29.618  30.267  35.560  1.00 70.22           N
ATOM    746  CA  GLU A  50      29.547  31.709  35.234  1.00 70.66           C
ATOM    747  C   GLU A  50      29.596  32.013  33.712  1.00 56.65           C
ATOM    748  O   GLU A  50      29.960  31.164  32.894  1.00 48.44           O
ATOM    749  CB  GLU A  50      30.675  32.469  35.943  1.00 79.76           C
ATOM    750  CG  GLU A  50      32.061  31.813  35.841  1.00 86.21           C
ATOM    751  CD  GLU A  50      33.193  32.837  35.843  1.00 83.70           C
ATOM    752  OE1 GLU A  50      33.249  33.648  36.795  1.00 84.73           O
ATOM    753  OE2 GLU A  50      34.009  32.837  34.891  1.00 75.93           O1-
ATOM    754  H   GLU A  50      29.765  29.773  34.870  1.00 84.26           H
ATOM    755  HA  GLU A  50      28.707  32.062  35.566  1.00 84.80           H
ATOM    756  HB2 GLU A  50      30.444  32.558  36.881  1.00 95.71           H
ATOM    757  HB3 GLU A  50      30.745  33.349  35.539  1.00 95.71           H
ATOM    758  HG2 GLU A  50      32.119  31.303  35.017  1.00103.45           H
ATOM    759  HG3 GLU A  50      32.186  31.222  36.601  1.00103.45           H
ATOM    760  HC  GLU A  50      29.322  32.897  33.331  1.00 67.98           H
TER
ATOM    761  N   ILE B  16      10.208  14.635  31.085  1.00 21.38           N1+
ATOM    762  CA  ILE B  16      10.872  13.949  32.228  1.00 23.44           C
ATOM    763  C   ILE B  16       9.877  13.713  33.340  1.00 25.43           C
ATOM    764  O   ILE B  16       9.339  14.673  33.904  1.00 25.37           O
ATOM    765  CB  ILE B  16      12.065  14.768  32.778  1.00 17.73           C
ATOM    766  CG1 ILE B  16      13.123  15.068  31.692  1.00 23.01           C
ATOM    767  CG2 ILE B  16      12.720  14.040  33.895  1.00 16.14           C
ATOM    768  CD1 ILE B  16      14.014  13.851  31.365  1.00 27.88           C
ATOM    769  H1  ILE B  16       9.500  14.156  30.836  1.00 25.66           H
ATOM    770  H2  ILE B  16       9.946  15.445  31.340  1.00 25.66           H
ATOM    771  H3  ILE B  16      10.778  14.704  30.402  1.00 25.66           H
ATOM    772  HA  ILE B  16      11.200  13.081  31.934  1.00 28.13           H
ATOM    773  HB  ILE B  16      11.710  15.599  33.118  1.00 21.28           H
ATOM    774 HG12 ILE B  16      13.701  15.778  32.010  1.00 27.61           H
ATOM    775 HG13 ILE B  16      12.682  15.358  30.876  1.00 27.61           H
ATOM    776 HG21 ILE B  16      12.136  14.054  34.669  1.00 19.37           H
ATOM    777 HG22 ILE B  16      12.879  13.126  33.615  1.00 19.37           H
ATOM    778 HG23 ILE B  16      13.560  14.479  34.102  1.00 19.37           H
ATOM    779 HD11 ILE B  16      14.606  13.679  32.114  1.00 33.45           H
ATOM    780 HD12 ILE B  16      13.456  13.071  31.209  1.00 33.45           H
ATOM    781 HD13 ILE B  16      14.542  14.051  30.573  1.00 33.45           H
ATOM    782  N   VAL B  17       9.667  12.442  33.660  1.00 21.98           N
ATOM    783  CA  VAL B  17       8.856  12.032  34.798  1.00 18.58           C
ATOM    784  C   VAL B  17       9.767  11.848  35.989  1.00 21.15           C
ATOM    785  O   VAL B  17      10.752  11.112  35.921  1.00 25.62           O
ATOM    786  CB  VAL B  17       8.101  10.719  34.508  1.00 24.92           C
ATOM    787  CG1 VAL B  17       7.168  10.378  35.659  1.00 25.42           C
ATOM    788  CG2 VAL B  17       7.292  10.789  33.239  1.00 26.96           C
ATOM    789  H   VAL B  17       9.992  11.784  33.218  1.00 26.38           H
ATOM    790  HA  VAL B  17       8.222  12.735  35.008  1.00 22.30           H
ATOM    791  HB  VAL B  17       8.745  10.001  34.416  1.00 29.91           H
ATOM    792 HG11 VAL B  17       6.737   9.536  35.461  1.00 30.50           H
ATOM    793 HG12 VAL B  17       7.678  10.298  36.480  1.00 30.50           H
ATOM    794 HG13 VAL B  17       6.502  11.079  35.745  1.00 30.50           H
ATOM    795 HG21 VAL B  17       6.835   9.939  33.115  1.00 32.35           H
ATOM    796 HG22 VAL B  17       6.642  11.501  33.330  1.00 32.35           H
ATOM    797 HG23 VAL B  17       7.882  10.962  32.489  1.00 32.35           H
ATOM    798  N   GLY B  18       9.409  12.464  37.097  1.00 28.15           N
ATOM    799  CA  GLY B  18      10.274  12.458  38.245  1.00 23.35           C
ATOM    800  C   GLY B  18      11.483  13.354  38.024  1.00 28.51           C
ATOM    801  O   GLY B  18      11.444  14.374  37.324  1.00 20.65           O
ATOM    802  H   GLY B  18       8.668  12.880  37.202  1.00 33.78           H
ATOM    803  HA2 GLY B  18       9.794  12.773  39.026  1.00 28.02           H
ATOM    804  HA3 GLY B  18      10.573  11.555  38.416  1.00 28.02           H
ATOM    805  N   GLY B  19      12.568  12.965  38.643  1.00 27.92           N
ATOM    806  CA  GLY B  19      13.763  13.745  38.505  1.00 32.33           C
ATOM    807  C   GLY B  19      13.632  15.106  39.144  1.00 31.48           C
ATOM    808  O   GLY B  19      12.752  15.393  39.947  1.00 36.36           O
ATOM    809  H   GLY B  19      12.634  12.277  39.159  1.00 33.51           H
ATOM    810  HA2 GLY B  19      14.495  13.280  38.936  1.00 38.80           H
ATOM    811  HA3 GLY B  19      13.972  13.868  37.564  1.00 38.80           H
ATOM    812  N   GLN B  20      14.561  15.951  38.749  1.00 31.76           N
ATOM    813  CA  GLN B  20      14.704  17.282  39.295  1.00 30.23           C
ATOM    814  C   GLN B  20      14.825  18.266  38.152  1.00 30.34           C
ATOM    815  O   GLN B  20      15.170  17.907  37.017  1.00 24.78           O
ATOM    816  CB  GLN B  20      15.931  17.360  40.201  1.00 32.86           C
ATOM    817  CG  GLN B  20      15.900  16.312  41.302  1.00 41.27           C
ATOM    818  CD  GLN B  20      14.828  16.636  42.322  1.00 56.32           C
ATOM    819  OE1 GLN B  20      14.278  17.748  42.318  1.00 57.40           O
ATOM    820  NE2 GLN B  20      14.524  15.682  43.204  1.00 56.78           N
ATOM    821  H   GLN B  20      15.156  15.755  38.161  1.00 38.11           H
ATOM    822  HA  GLN B  20      13.915  17.510  39.812  1.00 36.28           H
ATOM    823  HB2 GLN B  20      16.732  17.225  39.675  1.00 39.43           H
ATOM    824  HB3 GLN B  20      15.955  18.236  40.615  1.00 39.43           H
ATOM    825  HG2 GLN B  20      15.697  15.442  40.921  1.00 49.53           H
ATOM    826  HG3 GLN B  20      16.759  16.302  41.753  1.00 49.53           H
ATOM    827 HE21 GLN B  20      14.884  14.904  43.144  1.00 68.14           H
ATOM    828 HE22 GLN B  20      13.968  15.849  43.843  1.00 68.14           H
ATOM    829  N   GLU B  21      14.523  19.514  38.466  1.00 18.21           N
ATOM    830  CA  GLU B  21      14.624  20.566  37.483  1.00 22.03           C
ATOM    831  C   GLU B  21      16.087  20.990  37.380  1.00 24.32           C
ATOM    832  O   GLU B  21      16.820  20.993  38.371  1.00 30.60           O
ATOM    833  CB  GLU B  21      13.643  21.703  37.854  1.00 39.54           C
ATOM    834  CG  GLU B  21      14.188  23.074  38.091  1.00 30.55           C
ATOM    835  CD  GLU B  21      13.160  24.095  38.627  1.00 34.45           C
ATOM    836  OE1 GLU B  21      13.626  24.965  39.378  1.00 35.94           O
ATOM    837  OE2 GLU B  21      11.939  24.057  38.321  1.00 29.50           O1-
ATOM    838  H   GLU B  21      14.257  19.768  39.241  1.00 21.85           H
ATOM    839  HA  GLU B  21      14.357  20.213  36.622  1.00 26.44           H
ATOM    840  HB2 GLU B  21      13.018  21.785  37.118  1.00 47.45           H
ATOM    841  HB3 GLU B  21      13.146  21.454  38.651  1.00 47.45           H
ATOM    842  HG2 GLU B  21      14.890  23.016  38.755  1.00 36.66           H
ATOM    843  HG3 GLU B  21      14.545  23.415  37.252  1.00 36.66           H
ATOM    844  N   CYS B  22      16.541  21.230  36.151  1.00 23.96           N
ATOM    845  CA  CYS B  22      17.931  21.607  35.917  1.00 26.06           C
ATOM    846  C   CYS B  22      18.193  22.984  36.510  1.00 16.01           C
ATOM    847  O   CYS B  22      17.588  23.966  36.084  1.00 19.69           O
ATOM    848  CB  CYS B  22      18.257  21.653  34.422  1.00 19.38           C
ATOM    849  SG  CYS B  22      18.527  20.124  33.563  1.00 21.41           S
ATOM    850  H   CYS B  22      16.057  21.180  35.440  1.00 28.75           H
ATOM    851  HA  CYS B  22      18.520  20.962  36.349  1.00 31.27           H
ATOM    852  HB2 CYS B  22      17.535  22.133  33.969  1.00 23.26           H
ATOM    853  HB3 CYS B  22      19.076  22.167  34.314  1.00 23.26           H
ATOM    854  N   LYS B  23      19.155  23.065  37.416  1.00 20.28           N
ATOM    855  CA  LYS B  23      19.525  24.330  38.004  1.00 18.61           C
ATOM    856  C   LYS B  23      20.492  25.108  37.111  1.00 24.12           C
ATOM    857  O   LYS B  23      21.047  24.604  36.124  1.00 21.39           O
ATOM    858  CB  LYS B  23      20.107  24.101  39.381  1.00 20.95           C
ATOM    859  CG  LYS B  23      19.144  23.397  40.330  1.00 20.72           C
ATOM    860  CD  LYS B  23      17.849  24.194  40.440  1.00 22.22           C
ATOM    861  CE  LYS B  23      16.888  23.564  41.426  1.00 23.22           C
ATOM    862  NZ  LYS B  23      15.539  24.156  41.238  1.00 22.69           N1+
ATOM    863  H   LYS B  23      19.602  22.398  37.724  1.00 24.33           H
ATOM    864  HA  LYS B  23      18.741  24.879  38.091  1.00 22.33           H
ATOM    865  HB2 LYS B  23      20.893  23.543  39.292  1.00 25.14           H
ATOM    866  HB3 LYS B  23      20.348  24.958  39.757  1.00 25.14           H
ATOM    867  HG2 LYS B  23      18.936  22.516  39.987  1.00 24.86           H
ATOM    868  HG3 LYS B  23      19.538  23.331  41.216  1.00 24.86           H
ATOM    869  HD2 LYS B  23      18.046  25.099  40.721  1.00 26.66           H
ATOM    870  HD3 LYS B  23      17.396  24.198  39.583  1.00 26.66           H
ATOM    871  HE2 LYS B  23      16.833  22.612  41.258  1.00 27.86           H
ATOM    872  HE3 LYS B  23      17.185  23.729  42.334  1.00 27.86           H
ATOM    873  HZ1 LYS B  23      14.921  23.634  41.618  1.00 27.23           H
ATOM    874  HZ2 LYS B  23      15.513  24.961  41.610  1.00 27.23           H
ATOM    875  HZ3 LYS B  23      15.363  24.234  40.369  1.00 27.23           H
ATOM    876  N   ASP B  24      20.630  26.388  37.440  1.00 20.26           N
ATOM    877  CA  ASP B  24      21.493  27.280  36.695  1.00 23.26           C
ATOM    878  C   ASP B  24      22.823  26.603  36.385  1.00 16.82           C
ATOM    879  O   ASP B  24      23.561  26.220  37.289  1.00 20.67           O
ATOM    880  CB  ASP B  24      21.707  28.562  37.505  1.00 20.85           C
ATOM    881  CG  ASP B  24      21.841  29.785  36.633  1.00 28.15           C
ATOM    882  OD1 ASP B  24      21.475  29.683  35.446  1.00 21.54           O
ATOM    883  OD2 ASP B  24      22.331  30.834  37.127  1.00 33.09           O1-
ATOM    884  H   ASP B  24      20.206  26.774  38.081  1.00 24.31           H
ATOM    885  HA  ASP B  24      21.061  27.518  35.868  1.00 27.91           H
ATOM    886  HB2 ASP B  24      20.954  28.696  38.103  1.00 25.01           H
ATOM    887  HB3 ASP B  24      22.517  28.473  38.016  1.00 25.01           H
ATOM    888  N   GLY B  25      23.119  26.450  35.106  1.00 13.01           N
ATOM    889  CA  GLY B  25      24.412  25.972  34.678  1.00 17.77           C
ATOM    890  C   GLY B  25      24.581  24.469  34.633  1.00 21.07           C
ATOM    891  O   GLY B  25      25.659  24.010  34.222  1.00 23.30           O
ATOM    892  H   GLY B  25      22.589  26.643  34.456  1.00 15.61           H
ATOM    893  HA2 GLY B  25      24.592  26.321  33.794  1.00 21.32           H
ATOM    894  HA3 GLY B  25      25.074  26.343  35.280  1.00 21.32           H
ATOM    895  N   GLU B  26      23.555  23.691  35.033  1.00 17.98           N
ATOM    896  CA  GLU B  26      23.689  22.247  35.228  1.00 22.52           C
ATOM    897  C   GLU B  26      23.534  21.443  33.945  1.00 20.76           C
ATOM    898  O   GLU B  26      24.136  20.379  33.827  1.00 19.77           O
ATOM    899  CB  GLU B  26      22.650  21.717  36.220  1.00 21.04           C
ATOM    900  CG  GLU B  26      23.101  21.740  37.623  1.00 25.95           C
ATOM    901  CD  GLU B  26      22.092  21.179  38.604  1.00 28.87           C
ATOM    902  OE1 GLU B  26      20.953  20.824  38.208  1.00 29.84           O
ATOM    903  OE2 GLU B  26      22.448  21.108  39.801  1.00 32.05           O1-
ATOM    904  H   GLU B  26      22.767  23.982  35.206  1.00 21.57           H
ATOM    905  HA  GLU B  26      24.558  22.082  35.603  1.00 27.02           H
ATOM    906  HB2 GLU B  26      21.849  22.257  36.180  1.00 25.24           H
ATOM    907  HB3 GLU B  26      22.443  20.799  35.977  1.00 25.24           H
ATOM    908  HG2 GLU B  26      23.915  21.227  37.691  1.00 31.13           H
ATOM    909  HG3 GLU B  26      23.261  22.665  37.878  1.00 31.13           H
ATOM    910  N   CYS B  27      22.707  21.903  33.012  1.00 19.27           N
ATOM    911  CA  CYS B  27      22.413  21.177  31.777  1.00 17.01           C
ATOM    912  C   CYS B  27      22.659  22.066  30.555  1.00 14.08           C
ATOM    913  O   CYS B  27      21.787  22.225  29.698  1.00 15.58           O
ATOM    914  CB  CYS B  27      20.968  20.671  31.798  1.00 17.89           C
ATOM    915  SG  CYS B  27      20.495  19.765  33.360  1.00 18.43           S
ATOM    916  H   CYS B  27      22.283  22.643  33.089  1.00 23.12           H
ATOM    917  HA  CYS B  27      22.997  20.395  31.741  1.00 20.41           H
ATOM    918  HB2 CYS B  27      20.365  21.437  31.694  1.00 21.47           H
ATOM    919  HB3 CYS B  27      20.849  20.051  31.059  1.00 21.47           H
ATOM    920  N   PRO B  28      23.882  22.584  30.404  1.00 15.35           N
ATOM    921  CA  PRO B  28      24.150  23.597  29.365  1.00 16.55           C
ATOM    922  C   PRO B  28      24.204  23.067  27.940  1.00 18.17           C
ATOM    923  O   PRO B  28      24.181  23.863  26.991  1.00 17.99           O
ATOM    924  CB  PRO B  28      25.508  24.164  29.798  1.00 20.62           C
ATOM    925  CG  PRO B  28      26.177  23.019  30.490  1.00 19.75           C
ATOM    926  CD  PRO B  28      25.083  22.296  31.222  1.00 16.42           C
ATOM    927  HA  PRO B  28      23.490  24.294  29.408  1.00 19.86           H
ATOM    928  HB2 PRO B  28      26.000  24.435  29.009  1.00 24.74           H
ATOM    929  HB3 PRO B  28      25.376  24.907  30.415  1.00 24.74           H
ATOM    930  HG2 PRO B  28      26.580  22.431  29.830  1.00 23.70           H
ATOM    931  HG3 PRO B  28      26.839  23.361  31.111  1.00 23.70           H
ATOM    932  HD2 PRO B  28      25.263  21.345  31.272  1.00 19.70           H
ATOM    933  HD3 PRO B  28      24.997  22.676  32.102  1.00 19.70           H
ATOM    934  N   TRP B  29      24.222  21.754  27.760  1.00 24.44           N
ATOM    935  CA  TRP B  29      24.285  21.157  26.436  1.00 15.53           C
ATOM    936  C   TRP B  29      22.900  20.851  25.896  1.00 16.55           C
ATOM    937  O   TRP B  29      22.780  20.417  24.741  1.00 17.00           O
ATOM    938  CB  TRP B  29      25.125  19.861  26.480  1.00 23.04           C
ATOM    939  CG  TRP B  29      25.054  19.211  27.828  1.00 15.91           C
ATOM    940  CD1 TRP B  29      24.030  18.468  28.318  1.00 11.91           C
ATOM    941  CD2 TRP B  29      26.031  19.289  28.874  1.00 14.96           C
ATOM    942  NE1 TRP B  29      24.313  18.061  29.596  1.00 13.54           N
ATOM    943  CE2 TRP B  29      25.533  18.554  29.965  1.00 13.00           C
ATOM    944  CE3 TRP B  29      27.279  19.896  28.985  1.00 14.78           C
ATOM    945  CZ2 TRP B  29      26.233  18.425  31.156  1.00 11.19           C
ATOM    946  CZ3 TRP B  29      27.967  19.765  30.151  1.00 13.23           C
ATOM    947  CH2 TRP B  29      27.447  19.038  31.222  1.00 13.36           C
ATOM    948  H   TRP B  29      24.143  21.204  28.408  1.00 29.33           H
ATOM    949  HA  TRP B  29      24.710  21.773  25.827  1.00 18.64           H
ATOM    950  HB2 TRP B  29      24.776  19.233  25.830  1.00 27.65           H
ATOM    951  HB3 TRP B  29      26.056  20.056  26.293  1.00 27.65           H
ATOM    952  HD1 TRP B  29      23.254  18.259  27.851  1.00 14.29           H
ATOM    953  HE1 TRP B  29      23.795  17.583  30.087  1.00 16.25           H
ATOM    954  HE3 TRP B  29      27.625  20.388  28.274  1.00 17.73           H
ATOM    955  HZ2 TRP B  29      25.899  17.930  31.873  1.00 13.43           H
ATOM    956  HZ3 TRP B  29      28.800  20.169  30.234  1.00 15.88           H
ATOM    957  HH2 TRP B  29      27.951  18.960  32.000  1.00 16.04           H
ATOM    958  N   GLN B  30      21.863  21.045  26.719  1.00 14.09           N
ATOM    959  CA  GLN B  30      20.484  20.907  26.259  1.00 22.56           C
ATOM    960  C   GLN B  30      20.176  21.875  25.123  1.00 18.59           C
ATOM    961  O   GLN B  30      20.407  23.082  25.236  1.00 21.69           O
ATOM    962  CB  GLN B  30      19.512  21.161  27.408  1.00 16.04           C
ATOM    963  CG  GLN B  30      18.106  21.006  27.024  1.00 17.95           C
ATOM    964  CD  GLN B  30      17.655  19.559  26.897  1.00 20.67           C
ATOM    965  OE1 GLN B  30      17.922  18.714  27.752  1.00 21.94           O
ATOM    966  NE2 GLN B  30      16.948  19.281  25.828  1.00 18.93           N
ATOM    967  H   GLN B  30      21.930  21.247  27.555  1.00 16.91           H
ATOM    968  HA  GLN B  30      20.345  20.006  25.941  1.00 27.07           H
ATOM    969  HB2 GLN B  30      19.686  20.525  28.117  1.00 19.25           H
ATOM    970  HB3 GLN B  30      19.636  22.064  27.735  1.00 19.25           H
ATOM    971  HG2 GLN B  30      17.565  21.432  27.701  1.00 21.54           H
ATOM    972  HG3 GLN B  30      17.962  21.436  26.169  1.00 21.54           H
ATOM    973 HE21 GLN B  30      16.729  19.911  25.287  1.00 22.72           H
ATOM    974 HE22 GLN B  30      16.704  18.477  25.665  1.00 22.72           H
ATOM    975  N   ALA B  31      19.665  21.339  24.022  1.00 18.26           N
ATOM    976  CA  ALA B  31      19.062  22.149  22.981  1.00 23.02           C
ATOM    977  C   ALA B  31      17.587  21.781  22.886  1.00 22.59           C
ATOM    978  O   ALA B  31      17.157  20.741  23.396  1.00 17.93           O
ATOM    979  CB  ALA B  31      19.788  21.952  21.650  1.00 20.27           C
ATOM    980  H   ALA B  31      19.660  20.499  23.845  1.00 21.92           H
ATOM    981  HA  ALA B  31      19.118  23.083  23.219  1.00 27.63           H
ATOM    982  HB1 ALA B  31      19.416  22.568  20.996  1.00 24.33           H
ATOM    983  HB2 ALA B  31      20.732  22.135  21.778  1.00 24.33           H
ATOM    984  HB3 ALA B  31      19.664  21.039  21.359  1.00 24.33           H
ATOM    985  N   LEU B  32      16.803  22.654  22.243  1.00 23.61           N
ATOM    986  CA  LEU B  32      15.370  22.430  22.062  1.00 22.94           C
ATOM    987  C   LEU B  32      14.988  22.757  20.630  1.00 24.68           C
ATOM    988  O   LEU B  32      15.316  23.838  20.132  1.00 24.40           O
ATOM    989  CB  LEU B  32      14.565  23.286  23.047  1.00 22.66           C
ATOM    990  CG  LEU B  32      13.024  23.221  23.103  1.00 29.48           C
ATOM    991  CD1 LEU B  32      12.461  21.858  23.567  1.00 22.91           C
ATOM    992  CD2 LEU B  32      12.537  24.311  24.031  1.00 31.40           C
ATOM    993  H   LEU B  32      17.081  23.387  21.898  1.00 28.34           H
ATOM    994  HA  LEU B  32      15.172  21.492  22.218  1.00 27.53           H
ATOM    995  HB2 LEU B  32      14.879  23.072  23.937  1.00 27.19           H
ATOM    996  HB3 LEU B  32      14.788  24.207  22.864  1.00 27.19           H
ATOM    997  HG  LEU B  32      12.665  23.397  22.220  1.00 35.38           H
ATOM    998 HD11 LEU B  32      11.501  21.930  23.616  1.00 27.49           H
ATOM    999 HD12 LEU B  32      12.708  21.175  22.923  1.00 27.49           H
ATOM   1000 HD13 LEU B  32      12.813  21.642  24.443  1.00 27.49           H
ATOM   1001 HD21 LEU B  32      11.568  24.324  24.024  1.00 37.68           H
ATOM   1002 HD22 LEU B  32      12.858  24.134  24.929  1.00 37.68           H
ATOM   1003 HD23 LEU B  32      12.882  25.163  23.722  1.00 37.68           H
ATOM   1004  N   LEU B  33      14.314  21.828  19.958  1.00 26.00           N
ATOM   1005  CA  LEU B  33      13.861  22.077  18.598  1.00 23.97           C
ATOM   1006  C   LEU B  33      12.473  22.668  18.711  1.00 22.39           C
ATOM   1007  O   LEU B  33      11.634  22.121  19.432  1.00 24.78           O
ATOM   1008  CB  LEU B  33      13.834  20.808  17.742  1.00 19.75           C
ATOM   1009  CG  LEU B  33      14.895  19.730  17.833  1.00 27.38           C
ATOM   1010  CD1 LEU B  33      14.614  18.664  16.760  1.00 29.15           C
ATOM   1011  CD2 LEU B  33      16.305  20.282  17.695  1.00 30.87           C
ATOM   1012  H   LEU B  33      14.100  21.059  20.270  1.00 31.20           H
ATOM   1013  HA  LEU B  33      14.438  22.729  18.182  1.00 28.77           H
ATOM   1014  HB2 LEU B  33      12.994  20.360  17.922  1.00 23.70           H
ATOM   1015  HB3 LEU B  33      13.846  21.092  16.819  1.00 23.70           H
ATOM   1016  HG  LEU B  33      14.834  19.302  18.703  1.00 32.85           H
ATOM   1017 HD11 LEU B  33      15.287  17.969  16.808  1.00 34.98           H
ATOM   1018 HD12 LEU B  33      13.739  18.279  16.919  1.00 34.98           H
ATOM   1019 HD13 LEU B  33      14.635  19.083  15.886  1.00 34.98           H
ATOM   1020 HD21 LEU B  33      16.940  19.549  17.749  1.00 37.05           H
ATOM   1021 HD22 LEU B  33      16.388  20.734  16.840  1.00 37.05           H
ATOM   1022 HD23 LEU B  33      16.459  20.906  18.419  1.00 37.05           H
ATOM   1023  N   ILE B  34      12.250  23.809  18.057  1.00 24.13           N
ATOM   1024  CA  ILE B  34      11.004  24.566  18.197  1.00 26.91           C
ATOM   1025  C   ILE B  34      10.368  24.740  16.824  1.00 26.25           C
ATOM   1026  O   ILE B  34      11.055  25.084  15.854  1.00 29.87           O
ATOM   1027  CB  ILE B  34      11.234  25.941  18.848  1.00 29.22           C
ATOM   1028  CG1 ILE B  34      12.278  26.743  18.051  1.00 29.95           C
ATOM   1029  CG2 ILE B  34      11.660  25.790  20.304  1.00 26.69           C
ATOM   1030  CD1 ILE B  34      12.591  28.125  18.636  1.00 27.85           C
ATOM   1031  H   ILE B  34      12.815  24.169  17.523  1.00 28.96           H
ATOM   1032  HA  ILE B  34      10.395  24.073  18.766  1.00 32.29           H
ATOM   1033  HB  ILE B  34      10.391  26.423  18.828  1.00 35.06           H
ATOM   1034 HG12 ILE B  34      13.106  26.239  18.017  1.00 35.95           H
ATOM   1035 HG13 ILE B  34      11.947  26.880  17.148  1.00 35.95           H
ATOM   1036 HG21 ILE B  34      11.687  26.659  20.725  1.00 32.03           H
ATOM   1037 HG22 ILE B  34      11.008  25.235  20.762  1.00 32.03           H
ATOM   1038 HG23 ILE B  34      12.536  25.378  20.332  1.00 32.03           H
ATOM   1039 HD11 ILE B  34      13.212  28.574  18.040  1.00 33.42           H
ATOM   1040 HD12 ILE B  34      11.769  28.638  18.709  1.00 33.42           H
ATOM   1041 HD13 ILE B  34      12.995  28.025  19.511  1.00 33.42           H
ATOM   1042  N   ASN B  35       9.061  24.532  16.745  1.00 33.38           N
ATOM   1043  CA  ASN B  35       8.318  24.649  15.492  1.00 40.62           C
ATOM   1044  C   ASN B  35       7.953  26.107  15.210  1.00 39.88           C
ATOM   1045  O   ASN B  35       8.235  27.015  16.003  1.00 43.66           O
ATOM   1046  CB  ASN B  35       7.044  23.815  15.542  1.00 38.33           C
ATOM   1047  CG  ASN B  35       6.185  24.178  16.704  1.00 38.31           C
ATOM   1048  OD1 ASN B  35       6.239  25.309  17.172  1.00 28.94           O
ATOM   1049  ND2 ASN B  35       5.439  23.206  17.236  1.00 43.85           N
ATOM   1050  H   ASN B  35       8.575  24.326  17.417  1.00 40.06           H
ATOM   1051  HA  ASN B  35       8.869  24.316  14.761  1.00 48.74           H
ATOM   1052  HB2 ASN B  35       6.531  23.959  14.734  1.00 46.00           H
ATOM   1053  HB3 ASN B  35       7.274  22.878  15.626  1.00 46.00           H
ATOM   1054 HD21 ASN B  35       4.927  23.377  17.904  1.00 52.62           H
ATOM   1055 HD22 ASN B  35       5.478  22.408  16.916  1.00 52.62           H
ATOM   1056  N   GLU B  36       7.293  26.319  14.063  1.00 50.23           N
ATOM   1057  CA  GLU B  36       6.960  27.665  13.601  1.00 51.21           C
ATOM   1058  C   GLU B  36       6.174  28.450  14.638  1.00 45.40           C
ATOM   1059  O   GLU B  36       6.292  29.681  14.701  1.00 43.15           O
ATOM   1060  CB  GLU B  36       6.167  27.591  12.302  1.00 50.54           C
ATOM   1061  CG  GLU B  36       6.959  27.056  11.127  1.00 56.89           C
ATOM   1062  CD  GLU B  36       6.555  27.727   9.818  1.00 78.49           C
ATOM   1063  OE1 GLU B  36       7.108  28.816   9.493  1.00 72.76           O
ATOM   1064  OE2 GLU B  36       5.670  27.164   9.127  1.00 78.94           O1-
ATOM   1065  H   GLU B  36       7.033  25.699  13.533  1.00 60.28           H
ATOM   1066  HA  GLU B  36       7.785  28.140  13.409  1.00 61.46           H
ATOM   1067  HB2 GLU B  36       5.396  27.016  12.428  1.00 60.65           H
ATOM   1068  HB3 GLU B  36       5.878  28.486  12.069  1.00 60.65           H
ATOM   1069  HG2 GLU B  36       7.903  27.216  11.285  1.00 68.27           H
ATOM   1070  HG3 GLU B  36       6.794  26.112  11.017  1.00 68.27           H
ATOM   1071  N   GLU B  37       5.366  27.764  15.451  1.00 38.48           N
ATOM   1072  CA  GLU B  37       4.623  28.404  16.530  1.00 42.33           C
ATOM   1073  C   GLU B  37       5.439  28.513  17.828  1.00 47.23           C
ATOM   1074  O   GLU B  37       4.865  28.762  18.895  1.00 44.05           O
ATOM   1075  CB  GLU B  37       3.284  27.676  16.762  1.00 54.61           C
ATOM   1076  CG  GLU B  37       3.233  26.124  16.532  1.00 71.17           C
ATOM   1077  CD  GLU B  37       2.958  25.656  15.075  1.00 76.46           C
ATOM   1078  OE1 GLU B  37       3.930  25.377  14.312  1.00 68.50           O
ATOM   1079  OE2 GLU B  37       1.758  25.512  14.719  1.00 83.84           O1-
ATOM   1080  H   GLU B  37       5.237  26.919  15.385  1.00 46.17           H
ATOM   1081  HA  GLU B  37       4.406  29.308  16.260  1.00 50.79           H
ATOM   1082  HB2 GLU B  37       3.039  27.815  17.689  1.00 65.53           H
ATOM   1083  HB3 GLU B  37       2.610  28.081  16.189  1.00 65.53           H
ATOM   1084  HG2 GLU B  37       4.079  25.749  16.799  1.00 85.40           H
ATOM   1085  HG3 GLU B  37       2.524  25.756  17.083  1.00 85.40           H
ATOM   1086  N   ASN B  38       6.766  28.340  17.749  1.00 39.24           N
ATOM   1087  CA  ASN B  38       7.697  28.527  18.873  1.00 43.52           C
ATOM   1088  C   ASN B  38       7.492  27.511  20.002  1.00 41.07           C
ATOM   1089  O   ASN B  38       7.768  27.793  21.170  1.00 42.74           O
ATOM   1090  CB  ASN B  38       7.624  29.960  19.425  1.00 49.44           C
ATOM   1091  CG  ASN B  38       8.271  30.989  18.490  1.00 67.53           C
ATOM   1092  OD1 ASN B  38       9.262  30.692  17.796  1.00 57.49           O
ATOM   1093  ND2 ASN B  38       7.699  32.201  18.451  1.00 60.90           N
ATOM   1094  H   ASN B  38       7.167  28.101  17.029  1.00 47.09           H
ATOM   1095  HA  ASN B  38       8.591  28.390  18.540  1.00 52.22           H
ATOM   1096  HB2 ASN B  38       6.693  30.208  19.537  1.00 59.33           H
ATOM   1097  HB3 ASN B  38       8.086  30.004  20.278  1.00 59.33           H
ATOM   1098 HD21 ASN B  38       8.024  32.811  17.938  1.00 73.09           H
ATOM   1099 HD22 ASN B  38       7.008  32.366  18.935  1.00 73.09           H
ATOM   1100  N   GLU B  39       7.040  26.306  19.690  1.00 37.39           N
ATOM   1101  CA  GLU B  39       6.795  25.302  20.713  1.00 40.95           C
ATOM   1102  C   GLU B  39       7.901  24.267  20.613  1.00 27.64           C
ATOM   1103  O   GLU B  39       8.243  23.829  19.513  1.00 28.17           O
ATOM   1104  CB  GLU B  39       5.406  24.641  20.566  1.00 44.82           C
ATOM   1105  CG  GLU B  39       4.339  25.439  19.745  1.00 64.86           C
ATOM   1106  CD  GLU B  39       2.980  24.715  19.564  1.00 64.89           C
ATOM   1107  OE1 GLU B  39       2.043  25.015  20.344  1.00 65.32           O
ATOM   1108  OE2 GLU B  39       2.837  23.881  18.630  1.00 62.75           O1-
ATOM   1109  H   GLU B  39       6.881  26.034  18.893  1.00 44.86           H
ATOM   1110  HA  GLU B  39       6.847  25.709  21.590  1.00 49.14           H
ATOM   1111  HB2 GLU B  39       5.515  23.771  20.148  1.00 53.78           H
ATOM   1112  HB3 GLU B  39       5.037  24.522  21.458  1.00 53.78           H
ATOM   1113  HG2 GLU B  39       4.160  26.278  20.198  1.00 77.83           H
ATOM   1114  HG3 GLU B  39       4.695  25.615  18.864  1.00 77.83           H
ATOM   1115  N   GLY B  40       8.471  23.889  21.753  1.00 33.26           N
ATOM   1116  CA  GLY B  40       9.402  22.772  21.763  1.00 28.08           C
ATOM   1117  C   GLY B  40       8.678  21.485  21.424  1.00 25.60           C
ATOM   1118  O   GLY B  40       7.578  21.216  21.934  1.00 24.88           O
ATOM   1119  H   GLY B  40       8.340  24.255  22.520  1.00 39.91           H
ATOM   1120  HA2 GLY B  40      10.100  22.917  21.103  1.00 33.70           H
ATOM   1121  HA3 GLY B  40       9.806  22.689  22.640  1.00 33.70           H
ATOM   1122  N   PHE B  41       9.279  20.686  20.548  1.00 28.75           N
ATOM   1123  CA  PHE B  41       8.740  19.371  20.216  1.00 28.38           C
ATOM   1124  C   PHE B  41       9.772  18.276  20.289  1.00 25.31           C
ATOM   1125  O   PHE B  41       9.400  17.099  20.240  1.00 20.95           O
ATOM   1126  CB  PHE B  41       8.117  19.372  18.815  1.00 24.07           C
ATOM   1127  CG  PHE B  41       9.105  19.544  17.708  1.00 27.84           C
ATOM   1128  CD1 PHE B  41       9.386  20.795  17.218  1.00 25.32           C
ATOM   1129  CD2 PHE B  41       9.732  18.456  17.153  1.00 23.08           C
ATOM   1130  CE1 PHE B  41      10.273  20.959  16.202  1.00 25.27           C
ATOM   1131  CE2 PHE B  41      10.595  18.600  16.129  1.00 23.89           C
ATOM   1132  CZ  PHE B  41      10.883  19.862  15.649  1.00 30.78           C
ATOM   1133  H   PHE B  41      10.011  20.874  20.142  1.00 34.50           H
ATOM   1134  HA  PHE B  41       8.043  19.135  20.848  1.00 34.05           H
ATOM   1135  HB2 PHE B  41       7.667  18.529  18.676  1.00 28.88           H
ATOM   1136  HB3 PHE B  41       7.475  20.105  18.753  1.00 28.88           H
ATOM   1137  HD1 PHE B  41       8.964  21.532  17.592  1.00 30.39           H
ATOM   1138  HD2 PHE B  41       9.539  17.606  17.472  1.00 27.69           H
ATOM   1139  HE1 PHE B  41      10.458  21.810  15.880  1.00 30.33           H
ATOM   1140  HE2 PHE B  41      11.016  17.850  15.768  1.00 28.67           H
ATOM   1141  HZ  PHE B  41      11.494  19.974  14.954  1.00 36.94           H
ATOM   1142  N   CYS B  42      11.048  18.621  20.428  1.00 28.27           N
ATOM   1143  CA  CYS B  42      12.096  17.633  20.658  1.00 19.61           C
ATOM   1144  C   CYS B  42      13.261  18.351  21.320  1.00 18.34           C
ATOM   1145  O   CYS B  42      13.318  19.583  21.343  1.00 24.13           O
ATOM   1146  CB  CYS B  42      12.546  16.946  19.355  1.00 14.04           C
ATOM   1147  SG  CYS B  42      11.589  15.480  18.817  1.00 18.66           S
ATOM   1148  H   CYS B  42      11.339  19.435  20.401  1.00 33.93           H
ATOM   1149  HA  CYS B  42      11.763  16.961  21.275  1.00 23.53           H
ATOM   1150  HB2 CYS B  42      12.498  17.590  18.636  1.00 16.84           H
ATOM   1151  HB3 CYS B  42      13.468  16.666  19.470  1.00 16.84           H
ATOM   1152  N   GLY B  43      14.185  17.550  21.855  1.00 21.29           N
ATOM   1153  CA  GLY B  43      15.457  18.003  22.364  1.00 15.56           C
ATOM   1154  C   GLY B  43      16.619  17.737  21.415  1.00 15.47           C
ATOM   1155  O   GLY B  43      16.488  17.172  20.335  1.00 15.47           O
ATOM   1156  H   GLY B  43      14.093  16.699  21.930  1.00 25.54           H
ATOM   1157  HA2 GLY B  43      15.425  18.958  22.535  1.00 18.67           H
ATOM   1158  HA3 GLY B  43      15.645  17.562  23.207  1.00 18.67           H
ATOM   1159  N   GLY B  44      17.781  18.200  21.858  1.00 13.89           N
ATOM   1160  CA  GLY B  44      19.037  17.967  21.190  1.00 13.09           C
ATOM   1161  C   GLY B  44      20.163  18.166  22.170  1.00 13.92           C
ATOM   1162  O   GLY B  44      19.965  18.592  23.312  1.00 13.87           O
ATOM   1163  H   GLY B  44      17.865  18.685  22.558  1.00 16.67           H
ATOM   1164  HA2 GLY B  44      19.055  17.060  20.873  1.00 15.70           H
ATOM   1165  HA3 GLY B  44      19.142  18.564  20.432  1.00 15.70           H
ATOM   1166  N   THR B  45      21.365  17.860  21.713  1.00 13.43           N
ATOM   1167  CA  THR B  45      22.573  18.034  22.502  1.00 12.40           C
ATOM   1168  C   THR B  45      23.541  18.901  21.723  1.00 19.36           C
ATOM   1169  O   THR B  45      23.829  18.599  20.552  1.00 15.76           O
ATOM   1170  CB  THR B  45      23.237  16.690  22.786  1.00 19.06           C
ATOM   1171  OG1 THR B  45      22.270  15.779  23.327  1.00 15.92           O
ATOM   1172  CG2 THR B  45      24.441  16.867  23.734  1.00 17.96           C
ATOM   1173  H   THR B  45      21.511  17.558  20.918  1.00 16.12           H
ATOM   1174  HA  THR B  45      22.367  18.472  23.339  1.00 14.88           H
ATOM   1175  HB  THR B  45      23.566  16.325  21.946  1.00 22.87           H
ATOM   1176  HG1 THR B  45      21.677  15.616  22.752  1.00 19.10           H
ATOM   1177 HG21 THR B  45      24.887  16.015  23.866  1.00 21.56           H
ATOM   1178 HG22 THR B  45      25.078  17.492  23.357  1.00 21.56           H
ATOM   1179 HG23 THR B  45      24.139  17.206  24.594  1.00 21.56           H
ATOM   1180  N   ILE B  46      24.046  19.959  22.363  1.00 13.73           N
ATOM   1181  CA  ILE B  46      25.102  20.759  21.754  1.00 13.35           C
ATOM   1182  C   ILE B  46      26.369  19.918  21.685  1.00 14.64           C
ATOM   1183  O   ILE B  46      26.913  19.495  22.716  1.00 10.19           O
ATOM   1184  CB  ILE B  46      25.358  22.069  22.525  1.00 14.45           C
ATOM   1185  CG1 ILE B  46      24.092  22.950  22.619  1.00 14.68           C
ATOM   1186  CG2 ILE B  46      26.491  22.829  21.831  1.00 11.07           C
ATOM   1187  CD1 ILE B  46      24.149  24.033  23.672  1.00 22.00           C
ATOM   1188  H   ILE B  46      23.789  20.237  23.134  1.00 16.47           H
ATOM   1189  HA  ILE B  46      24.841  20.977  20.849  1.00 16.03           H
ATOM   1190  HB  ILE B  46      25.639  21.834  23.425  1.00 17.34           H
ATOM   1191 HG12 ILE B  46      23.941  23.383  21.768  1.00 17.61           H
ATOM   1192 HG13 ILE B  46      23.327  22.390  22.838  1.00 17.61           H
ATOM   1193 HG21 ILE B  46      26.593  23.688  22.264  1.00 13.28           H
ATOM   1194 HG22 ILE B  46      27.311  22.318  21.902  1.00 13.28           H
ATOM   1195 HG23 ILE B  46      26.266  22.946  20.891  1.00 13.28           H
ATOM   1196 HD11 ILE B  46      23.312  24.510  23.656  1.00 26.40           H
ATOM   1197 HD12 ILE B  46      24.281  23.626  24.546  1.00 26.40           H
ATOM   1198 HD13 ILE B  46      24.883  24.635  23.477  1.00 26.40           H
ATOM   1199  N   LEU B  47      26.860  19.697  20.460  1.00 18.60           N
ATOM   1200  CA  LEU B  47      28.126  19.015  20.229  1.00 17.64           C
ATOM   1201  C   LEU B  47      29.268  19.986  20.061  1.00 16.36           C
ATOM   1202  O   LEU B  47      30.393  19.684  20.472  1.00 22.56           O
ATOM   1203  CB  LEU B  47      28.054  18.140  18.983  1.00 21.24           C
ATOM   1204  CG  LEU B  47      27.082  16.958  19.056  1.00 19.62           C
ATOM   1205  CD1 LEU B  47      27.266  16.061  17.885  1.00 19.33           C
ATOM   1206  CD2 LEU B  47      27.284  16.176  20.329  1.00 19.74           C
ATOM   1207  H   LEU B  47      26.480  19.956  19.734  1.00 22.32           H
ATOM   1208  HA  LEU B  47      28.326  18.465  20.994  1.00 21.17           H
ATOM   1209  HB2 LEU B  47      27.794  18.701  18.232  1.00 25.48           H
ATOM   1210  HB3 LEU B  47      28.940  17.783  18.826  1.00 25.48           H
ATOM   1211  HG  LEU B  47      26.168  17.289  19.034  1.00 23.54           H
ATOM   1212 HD11 LEU B  47      26.664  15.302  17.972  1.00 23.19           H
ATOM   1213 HD12 LEU B  47      27.069  16.555  17.074  1.00 23.19           H
ATOM   1214 HD13 LEU B  47      28.182  15.753  17.871  1.00 23.19           H
ATOM   1215 HD21 LEU B  47      26.681  15.417  20.310  1.00 23.69           H
ATOM   1216 HD22 LEU B  47      28.204  15.866  20.371  1.00 23.69           H
ATOM   1217 HD23 LEU B  47      27.084  16.734  21.095  1.00 23.69           H
ATOM   1218  N   SER B  48      28.987  21.140  19.460  1.00 22.76           N
ATOM   1219  CA  SER B  48      29.978  22.179  19.193  1.00 25.64           C
ATOM   1220  C   SER B  48      29.240  23.477  18.855  1.00 25.73           C
ATOM   1221  O   SER B  48      28.008  23.566  18.970  1.00 22.11           O
ATOM   1222  CB  SER B  48      30.920  21.758  18.056  1.00 26.74           C
ATOM   1223  OG  SER B  48      30.223  21.798  16.822  1.00 22.35           O
ATOM   1224  H   SER B  48      28.193  21.351  19.197  1.00 27.31           H
ATOM   1225  HA  SER B  48      30.517  22.321  19.987  1.00 30.77           H
ATOM   1226  HB2 SER B  48      31.667  22.369  18.008  1.00 32.09           H
ATOM   1227  HB3 SER B  48      31.245  20.853  18.213  1.00 32.09           H
ATOM   1228  HG  SER B  48      30.772  21.691  16.196  1.00 26.82           H
ATOM   1229  N   GLU B  49      29.988  24.489  18.423  1.00 21.42           N
ATOM   1230  CA  GLU B  49      29.370  25.774  18.162  1.00 21.21           C
ATOM   1231  C   GLU B  49      28.442  25.729  16.955  1.00 22.87           C
ATOM   1232  O   GLU B  49      27.496  26.535  16.887  1.00 24.33           O
ATOM   1233  CB  GLU B  49      30.437  26.848  17.969  1.00 26.29           C
ATOM   1234  CG  GLU B  49      31.275  26.729  16.690  1.00 25.39           C
ATOM   1235  CD  GLU B  49      32.451  27.729  16.650  1.00 22.34           C
ATOM   1236  OE1 GLU B  49      32.417  28.717  17.409  1.00 23.44           O
ATOM   1237  OE2 GLU B  49      33.402  27.512  15.870  1.00 29.62           O1-
ATOM   1238  H   GLU B  49      30.836  24.463  18.281  1.00 25.70           H
ATOM   1239  HA  GLU B  49      28.843  26.005  18.938  1.00 25.45           H
ATOM   1240  HB2 GLU B  49      29.989  27.716  17.949  1.00 31.55           H
ATOM   1241  HB3 GLU B  49      31.035  26.821  18.725  1.00 31.55           H
ATOM   1242  HG2 GLU B  49      31.632  25.824  16.626  1.00 30.47           H
ATOM   1243  HG3 GLU B  49      30.707  26.927  15.930  1.00 30.47           H
ATOM   1244  N   PHE B  50      28.681  24.802  16.003  1.00 21.98           N
ATOM   1245  CA  PHE B  50      27.857  24.678  14.798  1.00 20.80           C
ATOM   1246  C   PHE B  50      26.955  23.451  14.760  1.00 22.58           C
ATOM   1247  O   PHE B  50      26.061  23.416  13.918  1.00 24.88           O
ATOM   1248  CB  PHE B  50      28.723  24.640  13.518  1.00 25.02           C
ATOM   1249  CG  PHE B  50      29.261  26.002  13.087  1.00 18.45           C
ATOM   1250  CD1 PHE B  50      28.422  26.964  12.547  1.00 27.99           C
ATOM   1251  CD2 PHE B  50      30.602  26.315  13.248  1.00 20.80           C
ATOM   1252  CE1 PHE B  50      28.915  28.235  12.179  1.00 26.94           C
ATOM   1253  CE2 PHE B  50      31.090  27.565  12.898  1.00 31.91           C
ATOM   1254  CZ  PHE B  50      30.237  28.523  12.355  1.00 25.16           C
ATOM   1255  H   PHE B  50      29.334  24.241  16.036  1.00 26.37           H
ATOM   1256  HA  PHE B  50      27.293  25.462  14.739  1.00 24.97           H
ATOM   1257  HB2 PHE B  50      29.482  24.051  13.676  1.00 30.03           H
ATOM   1258  HB3 PHE B  50      28.179  24.278  12.797  1.00 30.03           H
ATOM   1259  HD1 PHE B  50      27.519  26.768  12.441  1.00 33.59           H
ATOM   1260  HD2 PHE B  50      31.173  25.686  13.618  1.00 24.97           H
ATOM   1261  HE1 PHE B  50      28.345  28.875  11.820  1.00 32.33           H
ATOM   1262  HE2 PHE B  50      31.993  27.753  13.013  1.00 38.29           H
ATOM   1263  HZ  PHE B  50      30.571  29.356  12.109  1.00 30.19           H
ATOM   1264  N   TYR B  51      27.157  22.443  15.607  1.00 25.36           N
ATOM   1265  CA  TYR B  51      26.489  21.152  15.438  1.00 22.53           C
ATOM   1266  C   TYR B  51      25.644  20.772  16.647  1.00 15.44           C
ATOM   1267  O   TYR B  51      26.104  20.843  17.793  1.00 17.54           O
ATOM   1268  CB  TYR B  51      27.499  20.035  15.145  1.00 19.17           C
ATOM   1269  CG  TYR B  51      28.062  20.175  13.754  1.00 21.82           C
ATOM   1270  CD1 TYR B  51      27.316  19.776  12.650  1.00 20.69           C
ATOM   1271  CD2 TYR B  51      29.346  20.712  13.531  1.00 26.70           C
ATOM   1272  CE1 TYR B  51      27.809  19.909  11.365  1.00 27.29           C
ATOM   1273  CE2 TYR B  51      29.865  20.842  12.226  1.00 24.37           C
ATOM   1274  CZ  TYR B  51      29.074  20.443  11.141  1.00 33.69           C
ATOM   1275  OH  TYR B  51      29.495  20.565   9.823  1.00 31.39           O
ATOM   1276  H   TYR B  51      27.670  22.481  16.293  1.00 30.44           H
ATOM   1277  HA  TYR B  51      25.899  21.203  14.675  1.00 27.04           H
ATOM   1278  HB2 TYR B  51      28.225  20.068  15.794  1.00 23.00           H
ATOM   1279  HB3 TYR B  51      27.050  19.178  15.205  1.00 23.00           H
ATOM   1280  HD1 TYR B  51      26.464  19.430  12.770  1.00 24.83           H
ATOM   1281  HD2 TYR B  51      29.865  20.981  14.250  1.00 32.04           H
ATOM   1282  HE1 TYR B  51      27.293  19.649  10.641  1.00 32.74           H
ATOM   1283  HE2 TYR B  51      30.709  21.202  12.085  1.00 29.25           H
ATOM   1284  HH  TYR B  51      30.265  20.242   9.735  1.00 37.67           H
ATOM   1285  N   ILE B  52      24.420  20.341  16.366  1.00 14.82           N
ATOM   1286  CA  ILE B  52      23.479  19.825  17.346  1.00 19.41           C
ATOM   1287  C   ILE B  52      23.229  18.361  17.028  1.00 20.73           C
ATOM   1288  O   ILE B  52      23.064  18.003  15.856  1.00 17.88           O
ATOM   1289  CB  ILE B  52      22.132  20.572  17.308  1.00 14.26           C
ATOM   1290  CG1 ILE B  52      22.309  22.066  17.558  1.00 17.63           C
ATOM   1291  CG2 ILE B  52      21.170  19.893  18.288  1.00 14.88           C
ATOM   1292  CD1 ILE B  52      22.838  22.387  18.948  1.00 18.95           C
ATOM   1293  H   ILE B  52      24.100  20.342  15.569  1.00 17.78           H
ATOM   1294  HA  ILE B  52      23.854  19.896  18.236  1.00 23.29           H
ATOM   1295  HB  ILE B  52      21.759  20.472  16.422  1.00 17.11           H
ATOM   1296 HG12 ILE B  52      22.926  22.420  16.900  1.00 21.16           H
ATOM   1297 HG13 ILE B  52      21.447  22.501  17.461  1.00 21.16           H
ATOM   1298 HG21 ILE B  52      20.375  20.438  18.387  1.00 17.86           H
ATOM   1299 HG22 ILE B  52      20.924  19.024  17.935  1.00 17.86           H
ATOM   1300 HG23 ILE B  52      21.618  19.781  19.143  1.00 17.86           H
ATOM   1301 HD11 ILE B  52      22.971  23.346  19.023  1.00 22.74           H
ATOM   1302 HD12 ILE B  52      22.189  22.097  19.608  1.00 22.74           H
ATOM   1303 HD13 ILE B  52      23.681  21.923  19.077  1.00 22.74           H
ATOM   1304  N   LEU B  53      23.116  17.540  18.072  1.00 19.91           N
ATOM   1305  CA  LEU B  53      22.730  16.135  17.956  1.00 18.32           C
ATOM   1306  C   LEU B  53      21.279  15.980  18.367  1.00 18.73           C
ATOM   1307  O   LEU B  53      20.887  16.487  19.424  1.00 16.16           O
ATOM   1308  CB  LEU B  53      23.587  15.234  18.853  1.00 18.25           C
ATOM   1309  CG  LEU B  53      23.354  13.711  18.736  1.00 24.25           C
ATOM   1310  CD1 LEU B  53      23.825  13.152  17.406  1.00 13.97           C
ATOM   1311  CD2 LEU B  53      24.028  12.947  19.841  1.00 18.92           C
ATOM   1312  H   LEU B  53      23.262  17.785  18.885  1.00 23.89           H
ATOM   1313  HA  LEU B  53      22.813  15.840  17.039  1.00 21.98           H
ATOM   1314  HB2 LEU B  53      24.525  15.406  18.664  1.00 21.90           H
ATOM   1315  HB3 LEU B  53      23.394  15.467  19.778  1.00 21.90           H
ATOM   1316  HG  LEU B  53      22.403  13.530  18.803  1.00 29.10           H
ATOM   1317 HD11 LEU B  53      23.637  12.202  17.374  1.00 16.76           H
ATOM   1318 HD12 LEU B  53      23.358  13.608  16.688  1.00 16.76           H
ATOM   1319 HD13 LEU B  53      24.781  13.302  17.332  1.00 16.76           H
ATOM   1320 HD21 LEU B  53      23.815  12.003  19.738  1.00 22.70           H
ATOM   1321 HD22 LEU B  53      24.985  13.082  19.772  1.00 22.70           H
ATOM   1322 HD23 LEU B  53      23.701  13.268  20.697  1.00 22.70           H
ATOM   1323  N   THR B  54      20.508  15.231  17.574  1.00 16.31           N
ATOM   1324  CA  THR B  54      19.126  14.924  17.922  1.00 20.12           C
ATOM   1325  C   THR B  54      18.746  13.544  17.363  1.00 16.83           C
ATOM   1326  O   THR B  54      19.591  12.780  16.900  1.00 19.69           O
ATOM   1327  CB  THR B  54      18.217  16.043  17.405  1.00 14.91           C
ATOM   1328  OG1 THR B  54      16.869  15.880  17.904  1.00 20.88           O
ATOM   1329  CG2 THR B  54      18.176  16.020  15.910  1.00 23.82           C
ATOM   1330  H   THR B  54      20.764  14.890  16.827  1.00 19.58           H
ATOM   1331  HA  THR B  54      19.043  14.890  18.887  1.00 24.14           H
ATOM   1332  HB  THR B  54      18.577  16.900  17.690  1.00 17.89           H
ATOM   1333  HG1 THR B  54      16.629  16.545  18.356  1.00 25.06           H
ATOM   1334 HG21 THR B  54      17.621  16.748  15.581  1.00 28.59           H
ATOM   1335 HG22 THR B  54      19.069  16.114  15.546  1.00 28.59           H
ATOM   1336 HG23 THR B  54      17.797  15.181  15.594  1.00 28.59           H
ATOM   1337  N   ALA B  55      17.467  13.220  17.437  1.00 21.65           N
ATOM   1338  CA  ALA B  55      16.935  11.969  16.915  1.00 23.25           C
ATOM   1339  C   ALA B  55      16.451  12.172  15.497  1.00 22.06           C
ATOM   1340  O   ALA B  55      15.908  13.223  15.161  1.00 37.94           O
ATOM   1341  CB  ALA B  55      15.765  11.460  17.759  1.00 18.03           C
ATOM   1342  H   ALA B  55      16.869  13.714  17.807  1.00 25.98           H
ATOM   1343  HA  ALA B  55      17.631  11.293  16.913  1.00 27.90           H
ATOM   1344  HB1 ALA B  55      15.487  10.603  17.411  1.00 21.64           H
ATOM   1345  HB2 ALA B  55      16.050  11.366  18.684  1.00 21.64           H
ATOM   1346  HB3 ALA B  55      15.037  12.097  17.698  1.00 21.64           H
ATOM   1347  N   ALA B  56      16.658  11.163  14.663  1.00 24.63           N
ATOM   1348  CA  ALA B  56      16.169  11.248  13.296  1.00 31.44           C
ATOM   1349  C   ALA B  56      14.652  11.341  13.261  1.00 26.24           C
ATOM   1350  O   ALA B  56      14.105  12.043  12.414  1.00 29.93           O
ATOM   1351  CB  ALA B  56      16.668  10.047  12.477  1.00 26.58           C
ATOM   1352  H   ALA B  56      17.064  10.434  14.863  1.00 29.55           H
ATOM   1353  HA  ALA B  56      16.526  12.055  12.896  1.00 37.72           H
ATOM   1354  HB1 ALA B  56      16.370  10.146  11.558  1.00 31.90           H
ATOM   1355  HB2 ALA B  56      17.640  10.022  12.503  1.00 31.90           H
ATOM   1356  HB3 ALA B  56      16.306   9.235  12.860  1.00 31.90           H
ATOM   1357  N   HIS B  57      13.953  10.657  14.170  1.00 24.04           N
ATOM   1358  CA  HIS B  57      12.499  10.686  14.129  1.00 28.80           C
ATOM   1359  C   HIS B  57      11.931  12.066  14.455  1.00 28.80           C
ATOM   1360  O   HIS B  57      10.785  12.362  14.095  1.00 31.87           O
ATOM   1361  CB  HIS B  57      11.929   9.610  15.061  1.00 25.68           C
ATOM   1362  CG  HIS B  57      11.819  10.010  16.500  1.00 28.55           C
ATOM   1363  ND1 HIS B  57      12.687   9.533  17.465  1.00 30.71           N
ATOM   1364  CD2 HIS B  57      10.915  10.779  17.156  1.00 24.72           C
ATOM   1365  CE1 HIS B  57      12.333  10.013  18.645  1.00 29.79           C
ATOM   1366  NE2 HIS B  57      11.263  10.776  18.487  1.00 19.69           N
ATOM   1367  H   HIS B  57      14.290  10.168  14.790  1.00 28.85           H
ATOM   1368  HA  HIS B  57      12.220  10.463  13.228  1.00 34.56           H
ATOM   1369  HB2 HIS B  57      12.508   8.831  15.018  1.00 30.82           H
ATOM   1370  HB3 HIS B  57      11.041   9.372  14.764  1.00 30.82           H
ATOM   1371  HD1 HIS B  57      13.356   9.007  17.323  1.00 36.85           H
ATOM   1372  HD2 HIS B  57      10.204  11.242  16.775  1.00 29.67           H
ATOM   1373  HE1 HIS B  57      12.776   9.841  19.444  1.00 35.75           H
ATOM   1374  N   CYS B  58      12.703  12.932  15.103  1.00 25.50           N
ATOM   1375  CA  CYS B  58      12.207  14.266  15.417  1.00 25.69           C
ATOM   1376  C   CYS B  58      12.020  15.101  14.161  1.00 28.13           C
ATOM   1377  O   CYS B  58      11.180  16.002  14.159  1.00 21.67           O
ATOM   1378  CB  CYS B  58      13.163  14.951  16.391  1.00 22.58           C
ATOM   1379  SG  CYS B  58      12.999  14.307  18.003  1.00 23.06           S
ATOM   1380  H   CYS B  58      13.504  12.776  15.368  1.00 30.60           H
ATOM   1381  HA  CYS B  58      11.342  14.196  15.856  1.00 30.82           H
ATOM   1382  HB2 CYS B  58      14.077  14.795  16.102  1.00 27.10           H
ATOM   1383  HB3 CYS B  58      12.971  15.898  16.423  1.00 27.10           H
ATOM   1384  N   LEU B  59      12.722  14.751  13.080  1.00 33.64           N
ATOM   1385  CA  LEU B  59      12.716  15.498  11.830  1.00 39.05           C
ATOM   1386  C   LEU B  59      11.415  15.330  11.056  1.00 42.91           C
ATOM   1387  O   LEU B  59      11.355  15.647   9.865  1.00 49.61           O
ATOM   1388  CB  LEU B  59      13.887  15.036  10.964  1.00 30.41           C
ATOM   1389  CG  LEU B  59      15.250  15.080  11.649  1.00 31.14           C
ATOM   1390  CD1 LEU B  59      16.366  14.614  10.735  1.00 36.46           C
ATOM   1391  CD2 LEU B  59      15.557  16.481  12.140  1.00 31.88           C
ATOM   1392  H   LEU B  59      13.217  14.046  13.051  1.00 40.37           H
ATOM   1393  HA  LEU B  59      12.825  16.445  12.016  1.00 46.86           H
ATOM   1394  HB2 LEU B  59      13.721  14.119  10.691  1.00 36.49           H
ATOM   1395  HB3 LEU B  59      13.932  15.605  10.184  1.00 36.49           H
ATOM   1396  HG  LEU B  59      15.227  14.490  12.418  1.00 37.36           H
ATOM   1397 HD11 LEU B  59      17.203  14.665  11.222  1.00 43.75           H
ATOM   1398 HD12 LEU B  59      16.192  13.699  10.458  1.00 43.75           H
ATOM   1399 HD13 LEU B  59      16.400  15.194   9.960  1.00 43.75           H
ATOM   1400 HD21 LEU B  59      16.429  16.477  12.561  1.00 38.25           H
ATOM   1401 HD22 LEU B  59      15.556  17.085  11.380  1.00 38.25           H
ATOM   1402 HD23 LEU B  59      14.881  16.752  12.782  1.00 38.25           H
ATOM   1403  N   TYR B  60      10.382  14.810  11.713  1.00 44.32           N
ATOM   1404  CA  TYR B  60       9.105  14.555  11.077  1.00 45.30           C
ATOM   1405  C   TYR B  60       7.939  15.112  11.871  1.00 50.12           C
ATOM   1406  O   TYR B  60       6.803  15.036  11.387  1.00 50.30           O
ATOM   1407  CB  TYR B  60       8.889  13.044  10.878  1.00 50.10           C
ATOM   1408  CG  TYR B  60       9.978  12.374  10.073  1.00 51.85           C
ATOM   1409  CD1 TYR B  60       9.910  12.291   8.684  1.00 57.15           C
ATOM   1410  CD2 TYR B  60      11.074  11.823  10.699  1.00 53.26           C
ATOM   1411  CE1 TYR B  60      10.910  11.678   7.943  1.00 54.13           C
ATOM   1412  CE2 TYR B  60      12.077  11.207   9.971  1.00 53.53           C
ATOM   1413  CZ  TYR B  60      11.991  11.144   8.592  1.00 57.81           C
ATOM   1414  OH  TYR B  60      12.978  10.531   7.860  1.00 62.27           O
ATOM   1415  H   TYR B  60      10.381  14.583  12.541  1.00 53.18           H
ATOM   1416  HA  TYR B  60       9.101  14.971  10.200  1.00 54.36           H
ATOM   1417  HB2 TYR B  60       8.869  12.619  11.747  1.00 60.12           H
ATOM   1418  HB3 TYR B  60       8.046  12.904  10.420  1.00 60.12           H
ATOM   1419  HD1 TYR B  60       9.184  12.654   8.244  1.00 68.58           H
ATOM   1420  HD2 TYR B  60      11.133  11.866  11.624  1.00 63.91           H
ATOM   1421  HE1 TYR B  60      10.854  11.633   7.018  1.00 64.96           H
ATOM   1422  HE2 TYR B  60      12.807  10.842  10.415  1.00 64.24           H
ATOM   1423  HH  TYR B  60      12.632   9.976   7.333  1.00 74.72           H
ATOM   1424  N   GLN B  61       8.182  15.657  13.069  1.00 49.33           N
ATOM   1425  CA  GLN B  61       7.164  16.303  13.888  1.00 47.80           C
ATOM   1426  C   GLN B  61       7.108  17.809  13.648  1.00 46.80           C
ATOM   1427  O   GLN B  61       6.479  18.522  14.437  1.00 58.69           O
ATOM   1428  CB  GLN B  61       7.387  16.034  15.394  1.00 56.98           C
ATOM   1429  CG  GLN B  61       8.604  15.161  15.830  1.00 52.20           C
ATOM   1430  CD  GLN B  61       8.226  13.770  16.302  1.00 52.63           C
ATOM   1431  OE1 GLN B  61       8.474  13.406  17.457  1.00 51.49           O
ATOM   1432  NE2 GLN B  61       7.662  12.967  15.397  1.00 63.66           N
ATOM   1433  H   GLN B  61       8.963  15.687  13.412  1.00 59.19           H
ATOM   1434  HA  GLN B  61       6.293  15.943  13.658  1.00 57.36           H
ATOM   1435  HB2 GLN B  61       7.505  16.895  15.825  1.00 68.38           H
ATOM   1436  HB3 GLN B  61       6.588  15.614  15.750  1.00 68.38           H
ATOM   1437  HG2 GLN B  61       9.237  15.052  15.111  1.00 62.65           H
ATOM   1438  HG3 GLN B  61       9.048  15.596  16.576  1.00 62.65           H
ATOM   1439 HE21 GLN B  61       7.553  13.240  14.588  1.00 76.40           H
ATOM   1440 HE22 GLN B  61       7.421  12.170  15.613  1.00 76.40           H
ATOM   1441  N   ALA B  61A      7.762  18.306  12.592  1.00 37.52           N
ATOM   1442  CA  ALA B  61A      7.691  19.718  12.219  1.00 48.53           C
ATOM   1443  C   ALA B  61A      8.272  19.910  10.819  1.00 55.91           C
ATOM   1444  O   ALA B  61A      9.352  19.389  10.510  1.00 58.19           O
ATOM   1445  CB  ALA B  61A      8.436  20.603  13.238  1.00 44.15           C
ATOM   1446  H   ALA B  61A      8.267  17.841  12.073  1.00 45.02           H
ATOM   1447  HA  ALA B  61A      6.761  19.996  12.200  1.00 58.24           H
ATOM   1448  HB1 ALA B  61A      8.405  21.526  12.943  1.00 52.98           H
ATOM   1449  HB2 ALA B  61A      8.002  20.517  14.098  1.00 52.98           H
ATOM   1450  HB3 ALA B  61A      9.362  20.314  13.302  1.00 52.98           H
ATOM   1451  N   LYS B  62       7.554  20.661   9.972  1.00 59.13           N
ATOM   1452  CA  LYS B  62       8.037  20.915   8.615  1.00 66.68           C
ATOM   1453  C   LYS B  62       9.202  21.893   8.615  1.00 56.12           C
ATOM   1454  O   LYS B  62      10.109  21.786   7.782  1.00 65.68           O
ATOM   1455  CB  LYS B  62       6.892  21.436   7.739  1.00 70.71           C
ATOM   1456  CG  LYS B  62       7.326  21.933   6.343  1.00 81.50           C
ATOM   1457  CD  LYS B  62       7.985  20.831   5.476  1.00 91.00           C
ATOM   1458  CE  LYS B  62       7.003  20.190   4.480  1.00 97.83           C
ATOM   1459  NZ  LYS B  62       5.912  19.396   5.128  1.00 96.92           N1+
ATOM   1460  H   LYS B  62       6.793  21.021  10.155  1.00 70.95           H
ATOM   1461  HA  LYS B  62       8.345  20.081   8.229  1.00 80.02           H
ATOM   1462  HB2 LYS B  62       6.257  20.715   7.604  1.00 84.85           H
ATOM   1463  HB3 LYS B  62       6.448  22.166   8.198  1.00 84.85           H
ATOM   1464  HG2 LYS B  62       6.540  22.253   5.868  1.00 97.80           H
ATOM   1465  HG3 LYS B  62       7.962  22.654   6.443  1.00 97.80           H
ATOM   1466  HD2 LYS B  62       8.711  21.223   4.965  1.00109.21           H
ATOM   1467  HD3 LYS B  62       8.329  20.127   6.047  1.00109.21           H
ATOM   1468  HE2 LYS B  62       6.587  20.892   3.956  1.00117.40           H
ATOM   1469  HE3 LYS B  62       7.496  19.593   3.894  1.00117.40           H
ATOM   1470  HZ1 LYS B  62       5.384  19.040   4.507  1.00116.30           H
ATOM   1471  HZ2 LYS B  62       6.264  18.740   5.617  1.00116.30           H
ATOM   1472  HZ3 LYS B  62       5.423  19.921   5.656  1.00116.30           H
ATOM   1473  N   ARG B  63       9.192  22.842   9.537  1.00 52.68           N
ATOM   1474  CA  ARG B  63      10.253  23.825   9.679  1.00 55.13           C
ATOM   1475  C   ARG B  63      10.476  23.999  11.166  1.00 47.65           C
ATOM   1476  O   ARG B  63       9.509  24.049  11.935  1.00 48.51           O
ATOM   1477  CB  ARG B  63       9.906  25.189   9.045  1.00 60.91           C
ATOM   1478  CG  ARG B  63       8.577  25.248   8.285  1.00 72.77           C
ATOM   1479  CD  ARG B  63       8.801  25.390   6.794  1.00 79.69           C
ATOM   1480  NE  ARG B  63       7.574  25.131   6.037  1.00 91.43           N
ATOM   1481  CZ  ARG B  63       7.267  25.716   4.881  1.00100.64           C
ATOM   1482  NH1 ARG B  63       6.127  25.415   4.263  1.00 99.78           N
ATOM   1483  NH2 ARG B  63       8.092  26.618   4.347  1.00101.15           N1+
ATOM   1484  H   ARG B  63       8.566  22.935  10.119  1.00 63.22           H
ATOM   1485  HA  ARG B  63      11.071  23.493   9.276  1.00 66.15           H
ATOM   1486  HB2 ARG B  63       9.860  25.855   9.748  1.00 73.09           H
ATOM   1487  HB3 ARG B  63      10.607  25.428   8.419  1.00 73.09           H
ATOM   1488  HG2 ARG B  63       8.048  24.450   8.419  1.00 87.32           H
ATOM   1489  HG3 ARG B  63       8.078  26.021   8.580  1.00 87.32           H
ATOM   1490  HD2 ARG B  63       9.100  26.293   6.610  1.00 95.63           H
ATOM   1491  HD3 ARG B  63       9.470  24.748   6.509  1.00 95.63           H
ATOM   1492  HE  ARG B  63       7.040  24.524   6.328  1.00109.72           H
ATOM   1493 HH11 ARG B  63       5.593  24.836   4.607  1.00119.73           H
ATOM   1494 HH12 ARG B  63       5.928  25.801   3.520  1.00119.73           H
ATOM   1495 HH21 ARG B  63       8.828  26.822   4.743  1.00121.38           H
ATOM   1496 HH22 ARG B  63       7.889  27.004   3.604  1.00121.38           H
ATOM   1497  N   PHE B  64      11.743  24.068  11.568  1.00 33.58           N
ATOM   1498  CA  PHE B  64      12.077  24.191  12.980  1.00 31.78           C
ATOM   1499  C   PHE B  64      13.421  24.896  13.125  1.00 26.96           C
ATOM   1500  O   PHE B  64      14.230  24.988  12.194  1.00 24.51           O
ATOM   1501  CB  PHE B  64      12.090  22.815  13.689  1.00 26.47           C
ATOM   1502  CG  PHE B  64      13.124  21.869  13.170  1.00 22.54           C
ATOM   1503  CD1 PHE B  64      12.809  20.923  12.219  1.00 32.87           C
ATOM   1504  CD2 PHE B  64      14.409  21.925  13.645  1.00 21.21           C
ATOM   1505  CE1 PHE B  64      13.771  20.039  11.737  1.00 31.00           C
ATOM   1506  CE2 PHE B  64      15.378  21.062  13.181  1.00 23.98           C
ATOM   1507  CZ  PHE B  64      15.067  20.117  12.217  1.00 27.88           C
ATOM   1508  H   PHE B  64      12.422  24.037  11.044  1.00 40.30           H
ATOM   1509  HA  PHE B  64      11.408  24.738  13.419  1.00 38.14           H
ATOM   1510  HB2 PHE B  64      12.278  22.955  14.627  1.00 31.76           H
ATOM   1511  HB3 PHE B  64      11.225  22.389  13.583  1.00 31.76           H
ATOM   1512  HD1 PHE B  64      11.940  20.879  11.896  1.00 39.44           H
ATOM   1513  HD2 PHE B  64      14.618  22.560  14.281  1.00 25.45           H
ATOM   1514  HE1 PHE B  64      13.536  19.410  11.093  1.00 37.20           H
ATOM   1515  HE2 PHE B  64      16.239  21.125  13.516  1.00 28.78           H
ATOM   1516  HZ  PHE B  64      15.723  19.533  11.910  1.00 33.46           H
ATOM   1517  N   LYS B  65      13.618  25.425  14.314  1.00 35.62           N
ATOM   1518  CA  LYS B  65      14.829  26.105  14.707  1.00 28.92           C
ATOM   1519  C   LYS B  65      15.350  25.413  15.952  1.00 23.51           C
ATOM   1520  O   LYS B  65      14.742  24.461  16.454  1.00 18.43           O
ATOM   1521  CB  LYS B  65      14.544  27.590  14.939  1.00 30.12           C
ATOM   1522  CG  LYS B  65      14.209  28.325  13.653  1.00 36.30           C
ATOM   1523  CD  LYS B  65      13.733  29.709  13.940  1.00 37.67           C
ATOM   1524  CE  LYS B  65      13.426  30.435  12.651  1.00 37.81           C
ATOM   1525  NZ  LYS B  65      13.304  31.910  12.890  1.00 43.41           N1+
ATOM   1526  H   LYS B  65      13.028  25.408  14.939  1.00 42.74           H
ATOM   1527  HA  LYS B  65      15.495  26.026  14.016  1.00 34.70           H
ATOM   1528  HB2 LYS B  65      13.784  27.676  15.535  1.00 36.15           H
ATOM   1529  HB3 LYS B  65      15.317  28.013  15.331  1.00 36.15           H
ATOM   1530  HG2 LYS B  65      14.991  28.391  13.084  1.00 43.56           H
ATOM   1531  HG3 LYS B  65      13.494  27.858  13.194  1.00 43.56           H
ATOM   1532  HD2 LYS B  65      12.921  29.661  14.469  1.00 45.21           H
ATOM   1533  HD3 LYS B  65      14.423  30.193  14.423  1.00 45.21           H
ATOM   1534  HE2 LYS B  65      14.156  30.288  12.029  1.00 45.37           H
ATOM   1535  HE3 LYS B  65      12.593  30.098  12.283  1.00 45.37           H
ATOM   1536  HZ1 LYS B  65      12.632  32.244  12.413  1.00 52.10           H
ATOM   1537  HZ2 LYS B  65      13.148  32.063  13.752  1.00 52.10           H
ATOM   1538  HZ3 LYS B  65      14.058  32.324  12.658  1.00 52.10           H
ATOM   1539  N   VAL B  66      16.489  25.895  16.433  1.00 23.73           N
ATOM   1540  CA  VAL B  66      17.098  25.421  17.665  1.00 23.16           C
ATOM   1541  C   VAL B  66      17.326  26.591  18.627  1.00 23.02           C
ATOM   1542  O   VAL B  66      17.952  27.601  18.265  1.00 21.71           O
ATOM   1543  CB  VAL B  66      18.412  24.690  17.368  1.00 22.60           C
ATOM   1544  CG1 VAL B  66      18.803  23.892  18.518  1.00 21.61           C
ATOM   1545  CG2 VAL B  66      18.240  23.795  16.194  1.00 17.70           C
ATOM   1546  H   VAL B  66      16.958  26.493  16.031  1.00 28.47           H
ATOM   1547  HA  VAL B  66      16.496  24.788  18.087  1.00 27.79           H
ATOM   1548  HB  VAL B  66      19.107  25.341  17.172  1.00 27.12           H
ATOM   1549 HG11 VAL B  66      19.619  23.421  18.298  1.00 25.93           H
ATOM   1550 HG12 VAL B  66      18.940  24.482  19.273  1.00 25.93           H
ATOM   1551 HG13 VAL B  66      18.090  23.263  18.709  1.00 25.93           H
ATOM   1552 HG21 VAL B  66      19.068  23.308  16.064  1.00 21.24           H
ATOM   1553 HG22 VAL B  66      17.511  23.184  16.379  1.00 21.24           H
ATOM   1554 HG23 VAL B  66      18.037  24.326  15.409  1.00 21.24           H
ATOM   1555  N   ARG B  67      16.813  26.450  19.848  1.00 19.73           N
ATOM   1556  CA  ARG B  67      17.000  27.390  20.938  1.00 20.09           C
ATOM   1557  C   ARG B  67      17.903  26.748  21.980  1.00 25.14           C
ATOM   1558  O   ARG B  67      17.666  25.616  22.379  1.00 22.79           O
ATOM   1559  CB  ARG B  67      15.648  27.767  21.552  1.00 22.61           C
ATOM   1560  CG  ARG B  67      15.683  28.336  22.943  1.00 31.32           C
ATOM   1561  CD  ARG B  67      14.463  29.213  23.265  1.00 26.55           C
ATOM   1562  NE  ARG B  67      13.227  28.485  23.560  1.00 37.22           N
ATOM   1563  CZ  ARG B  67      12.072  28.632  22.902  1.00 45.14           C
ATOM   1564  NH1 ARG B  67      11.944  29.485  21.886  1.00 45.06           N
ATOM   1565  NH2 ARG B  67      11.019  27.913  23.264  1.00 49.04           N1+
ATOM   1566  H   ARG B  67      16.332  25.779  20.075  1.00 23.68           H
ATOM   1567  HA  ARG B  67      17.420  28.186  20.598  1.00 24.11           H
ATOM   1568  HB2 ARG B  67      15.226  28.427  20.984  1.00 27.13           H
ATOM   1569  HB3 ARG B  67      15.106  26.961  21.585  1.00 27.13           H
ATOM   1570  HG2 ARG B  67      15.704  27.597  23.572  1.00 37.59           H
ATOM   1571  HG3 ARG B  67      16.482  28.876  23.046  1.00 37.59           H
ATOM   1572  HD2 ARG B  67      14.673  29.746  24.050  1.00 31.86           H
ATOM   1573  HD3 ARG B  67      14.309  29.794  22.508  1.00 31.86           H
ATOM   1574  HE  ARG B  67      13.229  27.974  24.250  1.00 44.67           H
ATOM   1575 HH11 ARG B  67      12.606  29.967  21.629  1.00 54.07           H
ATOM   1576 HH12 ARG B  67      11.186  29.557  21.483  1.00 54.07           H
ATOM   1577 HH21 ARG B  67      11.084  27.358  23.918  1.00 58.84           H
ATOM   1578 HH22 ARG B  67      10.274  28.004  22.846  1.00 58.84           H
ATOM   1579  N   VAL B  68      18.922  27.473  22.424  1.00 22.86           N
ATOM   1580  CA  VAL B  68      19.817  27.023  23.475  1.00 18.67           C
ATOM   1581  C   VAL B  68      19.753  28.014  24.639  1.00 18.75           C
ATOM   1582  O   VAL B  68      19.260  29.131  24.511  1.00 21.29           O
ATOM   1583  CB  VAL B  68      21.268  26.870  22.971  1.00 18.74           C
ATOM   1584  CG1 VAL B  68      21.318  25.845  21.880  1.00 20.48           C
ATOM   1585  CG2 VAL B  68      21.790  28.171  22.429  1.00 20.68           C
ATOM   1586  H   VAL B  68      19.115  28.254  22.128  1.00 27.43           H
ATOM   1587  HA  VAL B  68      19.516  26.156  23.786  1.00 22.41           H
ATOM   1588  HB  VAL B  68      21.848  26.585  23.700  1.00 22.49           H
ATOM   1589 HG11 VAL B  68      22.232  25.752  21.581  1.00 24.58           H
ATOM   1590 HG12 VAL B  68      20.995  24.994  22.225  1.00 24.58           H
ATOM   1591 HG13 VAL B  68      20.756  26.148  21.152  1.00 24.58           H
ATOM   1592 HG21 VAL B  68      22.663  28.011  22.037  1.00 24.81           H
ATOM   1593 HG22 VAL B  68      21.187  28.494  21.744  1.00 24.81           H
ATOM   1594 HG23 VAL B  68      21.865  28.821  23.143  1.00 24.81           H
ATOM   1595  N   GLY B  69      20.280  27.592  25.782  1.00 22.38           N
ATOM   1596  CA  GLY B  69      20.380  28.482  26.919  1.00 21.67           C
ATOM   1597  C   GLY B  69      19.075  28.760  27.636  1.00 21.83           C
ATOM   1598  O   GLY B  69      18.957  29.787  28.306  1.00 36.23           O
ATOM   1599  H   GLY B  69      20.592  26.804  25.910  1.00 26.86           H
ATOM   1600  HA2 GLY B  69      21.004  28.099  27.552  1.00 26.00           H
ATOM   1601  HA3 GLY B  69      20.739  29.325  26.599  1.00 26.00           H
ATOM   1602  N   ASP B  70      18.088  27.878  27.495  1.00 23.21           N
ATOM   1603  CA  ASP B  70      16.738  28.071  28.008  1.00 25.29           C
ATOM   1604  C   ASP B  70      16.463  27.058  29.111  1.00 24.08           C
ATOM   1605  O   ASP B  70      16.684  25.860  28.930  1.00 22.72           O
ATOM   1606  CB  ASP B  70      15.721  27.898  26.883  1.00 28.43           C
ATOM   1607  CG  ASP B  70      14.357  28.447  27.227  1.00 28.83           C
ATOM   1608  OD1 ASP B  70      14.267  29.259  28.175  1.00 33.23           O
ATOM   1609  OD2 ASP B  70      13.376  28.066  26.547  1.00 30.56           O1-
ATOM   1610  H   ASP B  70      18.177  27.130  27.080  1.00 27.85           H
ATOM   1611  HA  ASP B  70      16.650  28.964  28.379  1.00 30.35           H
ATOM   1612  HB2 ASP B  70      16.049  28.347  26.090  1.00 34.12           H
ATOM   1613  HB3 ASP B  70      15.612  26.948  26.714  1.00 34.12           H
ATOM   1614  N   ARG B  71      15.969  27.526  30.242  1.00 24.28           N
ATOM   1615  CA  ARG B  71      15.524  26.635  31.295  1.00 28.51           C
ATOM   1616  C   ARG B  71      14.054  26.790  31.618  1.00 24.92           C
ATOM   1617  O   ARG B  71      13.470  25.887  32.229  1.00 19.20           O
ATOM   1618  CB  ARG B  71      16.348  26.874  32.566  1.00 21.44           C
ATOM   1619  CG  ARG B  71      17.818  26.515  32.437  1.00 25.86           C
ATOM   1620  CD  ARG B  71      18.423  26.313  33.807  1.00 26.35           C
ATOM   1621  NE  ARG B  71      18.487  27.576  34.509  1.00 25.11           N
ATOM   1622  CZ  ARG B  71      18.127  27.772  35.774  1.00 29.61           C
ATOM   1623  NH1 ARG B  71      17.689  26.782  36.539  1.00 24.62           N
ATOM   1624  NH2 ARG B  71      18.241  28.991  36.284  1.00 28.84           N1+
ATOM   1625  H   ARG B  71      15.878  28.361  30.424  1.00 29.14           H
ATOM   1626  HA  ARG B  71      15.665  25.719  31.018  1.00 34.22           H
ATOM   1627  HB2 ARG B  71      16.310  27.823  32.773  1.00 25.73           H
ATOM   1628  HB3 ARG B  71      15.970  26.361  33.297  1.00 25.73           H
ATOM   1629  HG2 ARG B  71      17.913  25.691  31.926  1.00 31.04           H
ATOM   1630  HG3 ARG B  71      18.296  27.234  32.007  1.00 31.04           H
ATOM   1631  HD2 ARG B  71      17.850  25.714  34.308  1.00 31.62           H
ATOM   1632  HD3 ARG B  71      19.321  25.948  33.725  1.00 31.62           H
ATOM   1633  HE  ARG B  71      18.924  28.209  34.117  1.00 30.14           H
ATOM   1634 HH11 ARG B  71      17.619  25.989  36.222  1.00 29.54           H
ATOM   1635 HH12 ARG B  71      17.476  26.940  37.358  1.00 29.54           H
ATOM   1636 HH21 ARG B  71      18.527  29.636  35.791  1.00 34.60           H
ATOM   1637 HH22 ARG B  71      18.024  29.147  37.103  1.00 34.60           H
ATOM   1638  N   ASN B  72      13.446  27.899  31.218  1.00 30.88           N
ATOM   1639  CA  ASN B  72      12.069  28.233  31.547  1.00 26.00           C
ATOM   1640  C   ASN B  72      11.450  28.854  30.308  1.00 33.22           C
ATOM   1641  O   ASN B  72      11.853  29.947  29.915  1.00 34.40           O
ATOM   1642  CB  ASN B  72      12.023  29.211  32.700  1.00 27.60           C
ATOM   1643  CG  ASN B  72      10.627  29.517  33.115  1.00 35.04           C
ATOM   1644  OD1 ASN B  72       9.662  29.120  32.460  1.00 32.80           O
ATOM   1645  ND2 ASN B  72      10.500  30.227  34.208  1.00 36.70           N
ATOM   1646  H   ASN B  72      13.824  28.494  30.733  1.00 37.06           H
ATOM   1647  HA  ASN B  72      11.581  27.433  31.795  1.00 31.20           H
ATOM   1648  HB2 ASN B  72      12.485  28.833  33.464  1.00 33.12           H
ATOM   1649  HB3 ASN B  72      12.451  30.037  32.432  1.00 33.12           H
ATOM   1650 HD21 ASN B  72       9.718  30.427  34.505  1.00 44.04           H
ATOM   1651 HD22 ASN B  72      11.205  30.503  34.614  1.00 44.04           H
ATOM   1652  N   THR B  73      10.475  28.176  29.702  1.00 41.21           N
ATOM   1653  CA  THR B  73       9.942  28.628  28.420  1.00 40.95           C
ATOM   1654  C   THR B  73       9.032  29.838  28.547  1.00 38.98           C
ATOM   1655  O   THR B  73       8.797  30.529  27.547  1.00 46.15           O
ATOM   1656  CB  THR B  73       9.152  27.511  27.723  1.00 32.70           C
ATOM   1657  OG1 THR B  73       8.224  26.920  28.639  1.00 35.65           O
ATOM   1658  CG2 THR B  73      10.079  26.452  27.185  1.00 35.18           C
ATOM   1659  H   THR B  73      10.118  27.460  30.005  1.00 49.45           H
ATOM   1660  HA  THR B  73      10.692  28.877  27.849  1.00 49.14           H
ATOM   1661  HB  THR B  73       8.671  27.907  26.978  1.00 39.24           H
ATOM   1662  HG1 THR B  73       7.885  26.235  28.301  1.00 42.78           H
ATOM   1663 HG21 THR B  73       9.562  25.745  26.774  1.00 42.21           H
ATOM   1664 HG22 THR B  73      10.667  26.843  26.521  1.00 42.21           H
ATOM   1665 HG23 THR B  73      10.614  26.078  27.904  1.00 42.21           H
ATOM   1666  N   GLU B  74       8.517  30.122  29.735  1.00 36.15           N
ATOM   1667  CA  GLU B  74       7.551  31.206  29.857  1.00 49.17           C
ATOM   1668  C   GLU B  74       8.153  32.357  30.642  1.00 44.11           C
ATOM   1669  O   GLU B  74       7.562  32.844  31.609  1.00 58.56           O
ATOM   1670  CB  GLU B  74       6.264  30.701  30.506  1.00 49.82           C
ATOM   1671  CG  GLU B  74       6.471  29.946  31.784  1.00 43.99           C
ATOM   1672  CD  GLU B  74       5.195  29.255  32.240  1.00 58.20           C
ATOM   1673  OE1 GLU B  74       5.095  28.901  33.442  1.00 55.80           O
ATOM   1674  OE2 GLU B  74       4.295  29.062  31.381  1.00 64.78           O1-
ATOM   1675  H   GLU B  74       8.717  29.739  30.474  1.00 43.38           H
ATOM   1676  HA  GLU B  74       7.326  31.545  28.979  1.00 59.00           H
ATOM   1677  HB2 GLU B  74       5.699  31.464  30.703  1.00 59.78           H
ATOM   1678  HB3 GLU B  74       5.805  30.116  29.879  1.00 59.78           H
ATOM   1679  HG2 GLU B  74       7.140  29.261  31.636  1.00 52.78           H
ATOM   1680  HG3 GLU B  74       6.761  30.557  32.480  1.00 52.78           H
ATOM   1681  N   GLN B  75       9.317  32.817  30.198  1.00 41.08           N
ATOM   1682  CA  GLN B  75      10.153  33.742  30.953  1.00 57.84           C
ATOM   1683  C   GLN B  75      11.460  33.902  30.184  1.00 61.01           C
ATOM   1684  O   GLN B  75      11.854  32.991  29.447  1.00 49.42           O
ATOM   1685  CB  GLN B  75      10.414  33.232  32.382  1.00 53.79           C
ATOM   1686  CG  GLN B  75      10.443  34.308  33.480  1.00 65.40           C
ATOM   1687  CD  GLN B  75      11.223  33.869  34.728  1.00 77.09           C
ATOM   1688  OE1 GLN B  75      12.294  33.260  34.628  1.00 83.34           O
ATOM   1689  NE2 GLN B  75      10.684  34.176  35.906  1.00 69.54           N
ATOM   1690  H   GLN B  75       9.651  32.610  29.432  1.00 49.30           H
ATOM   1691  HA  GLN B  75       9.715  34.603  31.006  1.00 69.41           H
ATOM   1692  HB2 GLN B  75       9.721  32.600  32.630  1.00 64.55           H
ATOM   1693  HB3 GLN B  75      11.274  32.788  32.392  1.00 64.55           H
ATOM   1694  HG2 GLN B  75      10.868  35.107  33.129  1.00 78.48           H
ATOM   1695  HG3 GLN B  75       9.535  34.507  33.755  1.00 78.48           H
ATOM   1696 HE21 GLN B  75       9.922  34.575  35.941  1.00 83.45           H
ATOM   1697 HE22 GLN B  75      11.094  33.968  36.634  1.00 83.45           H
ATOM   1698  N   GLU B  76      12.119  35.058  30.318  1.00 63.87           N
ATOM   1699  CA  GLU B  76      13.400  35.325  29.673  1.00 57.77           C
ATOM   1700  C   GLU B  76      14.459  35.508  30.752  1.00 60.56           C
ATOM   1701  O   GLU B  76      14.403  36.470  31.521  1.00 70.71           O
ATOM   1702  CB  GLU B  76      13.319  36.556  28.779  1.00 66.97           C
ATOM   1703  CG  GLU B  76      13.517  36.250  27.300  1.00 72.46           C
ATOM   1704  CD  GLU B  76      12.235  35.841  26.611  1.00 81.46           C
ATOM   1705  OE1 GLU B  76      11.828  36.531  25.641  1.00 89.58           O
ATOM   1706  OE2 GLU B  76      11.632  34.832  27.048  1.00 81.45           O1-
ATOM   1707  H   GLU B  76      11.832  35.718  30.784  1.00 76.64           H
ATOM   1708  HA  GLU B  76      13.645  34.572  29.122  1.00 69.33           H
ATOM   1709  HB2 GLU B  76      12.452  36.978  28.894  1.00 80.37           H
ATOM   1710  HB3 GLU B  76      14.021  37.167  29.049  1.00 80.37           H
ATOM   1711  HG2 GLU B  76      13.869  37.037  26.854  1.00 86.96           H
ATOM   1712  HG3 GLU B  76      14.142  35.517  27.215  1.00 86.96           H
ATOM   1713  N   GLU B  77      15.410  34.576  30.819  1.00 66.07           N
ATOM   1714  CA  GLU B  77      16.554  34.674  31.716  1.00 68.03           C
ATOM   1715  C   GLU B  77      17.811  35.153  30.993  1.00 75.40           C
ATOM   1716  O   GLU B  77      18.921  35.021  31.534  1.00 63.54           O
ATOM   1717  CB  GLU B  77      16.822  33.328  32.402  1.00 74.25           C
ATOM   1718  CG  GLU B  77      15.959  33.026  33.665  1.00 85.84           C
ATOM   1719  CD  GLU B  77      16.067  34.074  34.795  1.00 92.47           C
ATOM   1720  OE1 GLU B  77      17.161  34.663  34.996  1.00 91.20           O
ATOM   1721  OE2 GLU B  77      15.042  34.296  35.490  1.00 86.91           O1-
ATOM   1722  H   GLU B  77      15.416  33.864  30.338  1.00 79.29           H
ATOM   1723  HA  GLU B  77      16.351  35.315  32.411  1.00 81.63           H
ATOM   1724  HB2 GLU B  77      16.643  32.618  31.761  1.00 89.10           H
ATOM   1725  HB3 GLU B  77      17.753  33.290  32.668  1.00 89.10           H
ATOM   1726  HG2 GLU B  77      15.028  32.974  33.400  1.00103.01           H
ATOM   1727  HG3 GLU B  77      16.247  32.173  34.033  1.00103.01           H
ATOM   1728  N   GLY B  78      17.655  35.687  29.781  1.00 70.24           N
ATOM   1729  CA  GLY B  78      18.713  36.368  29.022  1.00 62.62           C
ATOM   1730  C   GLY B  78      19.618  35.545  28.158  1.00 55.18           C
ATOM   1731  O   GLY B  78      19.921  35.928  27.028  1.00 66.58           O
ATOM   1732  H   GLY B  78      16.916  35.668  29.345  1.00 84.28           H
ATOM   1733  HA2 GLY B  78      18.295  37.040  28.453  1.00 75.14           H
ATOM   1734  HA3 GLY B  78      19.290  36.837  29.647  1.00 75.14           H
ATOM   1735  N   GLY B  79      20.063  34.416  28.676  1.00 42.68           N
ATOM   1736  CA  GLY B  79      20.973  33.542  27.973  1.00 42.73           C
ATOM   1737  C   GLY B  79      20.382  32.739  26.838  1.00 32.28           C
ATOM   1738  O   GLY B  79      21.130  31.972  26.221  1.00 26.17           O
ATOM   1739  H   GLY B  79      19.849  34.132  29.457  1.00 51.21           H
ATOM   1740  HA2 GLY B  79      21.710  34.062  27.618  1.00 51.27           H
ATOM   1741  HA3 GLY B  79      21.331  32.906  28.610  1.00 51.27           H
ATOM   1742  N   GLU B  80      19.097  32.909  26.515  1.00 25.69           N
ATOM   1743  CA  GLU B  80      18.492  32.132  25.438  1.00 28.30           C
ATOM   1744  C   GLU B  80      19.034  32.586  24.081  1.00 28.90           C
ATOM   1745  O   GLU B  80      19.464  33.727  23.903  1.00 34.48           O
ATOM   1746  CB  GLU B  80      16.951  32.248  25.431  1.00 37.48           C
ATOM   1747  CG  GLU B  80      16.223  31.775  26.678  1.00 29.82           C
ATOM   1748  CD  GLU B  80      15.961  32.888  27.667  1.00 42.35           C
ATOM   1749  OE1 GLU B  80      16.443  34.017  27.435  1.00 48.04           O
ATOM   1750  OE2 GLU B  80      15.291  32.627  28.688  1.00 44.69           O1-
ATOM   1751  H   GLU B  80      18.561  33.462  26.898  1.00 30.83           H
ATOM   1752  HA  GLU B  80      18.718  31.198  25.571  1.00 33.97           H
ATOM   1753  HB2 GLU B  80      16.697  33.172  25.275  1.00 44.97           H
ATOM   1754  HB3 GLU B  80      16.613  31.703  24.703  1.00 44.97           H
ATOM   1755  HG2 GLU B  80      15.373  31.380  26.424  1.00 35.79           H
ATOM   1756  HG3 GLU B  80      16.776  31.114  27.126  1.00 35.79           H
ATOM   1757  N   ALA B  81      18.972  31.684  23.100  1.00 28.50           N
ATOM   1758  CA  ALA B  81      19.420  32.024  21.757  1.00 28.64           C
ATOM   1759  C   ALA B  81      18.776  31.080  20.759  1.00 24.69           C
ATOM   1760  O   ALA B  81      18.882  29.863  20.895  1.00 26.55           O
ATOM   1761  CB  ALA B  81      20.952  31.949  21.622  1.00 31.22           C
ATOM   1762  H   ALA B  81      18.669  30.885  23.179  1.00 34.20           H
ATOM   1763  HA  ALA B  81      19.138  32.927  21.558  1.00 34.36           H
ATOM   1764  HB1 ALA B  81      21.193  32.195  20.713  1.00 37.47           H
ATOM   1765  HB2 ALA B  81      21.353  32.575  22.251  1.00 37.47           H
ATOM   1766  HB3 ALA B  81      21.250  31.048  21.807  1.00 37.47           H
ATOM   1767  N   VAL B  82      18.156  31.633  19.766  1.00 27.69           N
ATOM   1768  CA  VAL B  82      17.558  30.864  18.687  1.00 27.42           C
ATOM   1769  C   VAL B  82      18.532  30.805  17.524  1.00 30.13           C
ATOM   1770  O   VAL B  82      19.228  31.783  17.202  1.00 20.51           O
ATOM   1771  CB  VAL B  82      16.215  31.483  18.275  1.00 22.52           C
ATOM   1772  CG1 VAL B  82      15.653  30.812  17.034  1.00 29.92           C
ATOM   1773  CG2 VAL B  82      15.267  31.345  19.429  1.00 26.56           C
ATOM   1774  H   VAL B  82      18.062  32.479  19.677  1.00 33.23           H
ATOM   1775  HA  VAL B  82      17.394  29.957  18.995  1.00 32.91           H
ATOM   1776  HB  VAL B  82      16.342  32.425  18.089  1.00 27.02           H
ATOM   1777 HG11 VAL B  82      14.753  31.143  16.876  1.00 35.90           H
ATOM   1778 HG12 VAL B  82      16.218  31.021  16.274  1.00 35.90           H
ATOM   1779 HG13 VAL B  82      15.626  29.851  17.170  1.00 35.90           H
ATOM   1780 HG21 VAL B  82      14.410  31.732  19.184  1.00 31.87           H
ATOM   1781 HG22 VAL B  82      15.165  30.404  19.632  1.00 31.87           H
ATOM   1782 HG23 VAL B  82      15.631  31.816  20.195  1.00 31.87           H
ATOM   1783  N   HIS B  83      18.619  29.630  16.920  1.00 25.37           N
ATOM   1784  CA  HIS B  83      19.536  29.408  15.830  1.00 20.46           C
ATOM   1785  C   HIS B  83      18.795  28.727  14.693  1.00 25.08           C
ATOM   1786  O   HIS B  83      18.109  27.724  14.905  1.00 33.32           O
ATOM   1787  CB  HIS B  83      20.716  28.567  16.320  1.00 16.22           C
ATOM   1788  CG  HIS B  83      21.762  29.356  17.059  1.00 18.16           C
ATOM   1789  ND1 HIS B  83      22.884  29.855  16.438  1.00 16.63           N
ATOM   1790  CD2 HIS B  83      21.857  29.729  18.360  1.00 17.12           C
ATOM   1791  CE1 HIS B  83      23.619  30.518  17.317  1.00 20.69           C
ATOM   1792  NE2 HIS B  83      23.013  30.462  18.490  1.00 20.50           N
ATOM   1793  H   HIS B  83      18.160  28.942  17.132  1.00 30.44           H
ATOM   1794  HA  HIS B  83      19.869  30.261  15.515  1.00 24.55           H
ATOM   1795  HB2 HIS B  83      21.141  28.143  15.561  1.00 19.47           H
ATOM   1796  HB3 HIS B  83      20.374  27.896  16.926  1.00 19.47           H
ATOM   1797  HD1 HIS B  83      23.071  29.754  15.603  1.00 19.95           H
ATOM   1798  HD2 HIS B  83      21.239  29.549  19.033  1.00 20.54           H
ATOM   1799  HE1 HIS B  83      24.426  30.938  17.135  1.00 24.83           H
ATOM   1800  N   GLU B  84      18.947  29.257  13.492  1.00 29.77           N
ATOM   1801  CA  GLU B  84      18.410  28.603  12.313  1.00 30.26           C
ATOM   1802  C   GLU B  84      19.283  27.439  11.876  1.00 33.40           C
ATOM   1803  O   GLU B  84      20.513  27.463  12.012  1.00 30.66           O
ATOM   1804  CB  GLU B  84      18.282  29.589  11.162  1.00 28.51           C
ATOM   1805  CG  GLU B  84      17.100  30.504  11.363  1.00 44.73           C
ATOM   1806  CD  GLU B  84      16.875  31.498  10.222  1.00 50.25           C
ATOM   1807  OE1 GLU B  84      17.632  31.503   9.223  1.00 49.14           O
ATOM   1808  OE2 GLU B  84      15.916  32.284  10.333  1.00 57.14           O1-
ATOM   1809  H   GLU B  84      19.346  30.003  13.332  1.00 35.73           H
ATOM   1810  HA  GLU B  84      17.528  28.265  12.525  1.00 36.32           H
ATOM   1811  HB2 GLU B  84      19.093  30.123  11.108  1.00 34.21           H
ATOM   1812  HB3 GLU B  84      18.150  29.103  10.339  1.00 34.21           H
ATOM   1813  HG2 GLU B  84      16.304  29.956  11.456  1.00 53.68           H
ATOM   1814  HG3 GLU B  84      17.240  31.009  12.180  1.00 53.68           H
ATOM   1815  N   VAL B  85      18.631  26.422  11.327  1.00 21.35           N
ATOM   1816  CA  VAL B  85      19.313  25.215  10.885  1.00 33.31           C
ATOM   1817  C   VAL B  85      19.695  25.394   9.421  1.00 32.12           C
ATOM   1818  O   VAL B  85      18.849  25.709   8.578  1.00 31.86           O
ATOM   1819  CB  VAL B  85      18.427  23.966  11.094  1.00 31.79           C
ATOM   1820  CG1 VAL B  85      19.143  22.721  10.691  1.00 31.41           C
ATOM   1821  CG2 VAL B  85      18.010  23.836  12.547  1.00 25.72           C
ATOM   1822  H   VAL B  85      17.785  26.407  11.208  1.00 25.62           H
ATOM   1823  HA  VAL B  85      20.122  25.098  11.405  1.00 39.98           H
ATOM   1824  HB  VAL B  85      17.627  24.035  10.548  1.00 38.15           H
ATOM   1825 HG11 VAL B  85      18.588  21.958  10.911  1.00 37.69           H
ATOM   1826 HG12 VAL B  85      19.324  22.737   9.738  1.00 37.69           H
ATOM   1827 HG13 VAL B  85      19.974  22.677  11.190  1.00 37.69           H
ATOM   1828 HG21 VAL B  85      17.545  22.993  12.662  1.00 30.86           H
ATOM   1829 HG22 VAL B  85      18.802  23.853  13.102  1.00 30.86           H
ATOM   1830 HG23 VAL B  85      17.422  24.571  12.783  1.00 30.86           H
ATOM   1831  N   GLU B  86      20.980  25.194   9.126  1.00 29.53           N
ATOM   1832  CA  GLU B  86      21.488  25.274   7.767  1.00 27.44           C
ATOM   1833  C   GLU B  86      21.356  23.945   7.045  1.00 36.63           C
ATOM   1834  O   GLU B  86      20.889  23.893   5.899  1.00 27.05           O
ATOM   1835  CB  GLU B  86      22.961  25.676   7.788  1.00 32.00           C
ATOM   1836  CG  GLU B  86      23.563  25.951   6.408  1.00 36.70           C
ATOM   1837  CD  GLU B  86      24.970  26.547   6.478  1.00 48.94           C
ATOM   1838  OE1 GLU B  86      25.084  27.760   6.792  1.00 41.39           O
ATOM   1839  OE2 GLU B  86      25.948  25.790   6.228  1.00 47.08           O1-
ATOM   1840  H   GLU B  86      21.580  25.007   9.711  1.00 35.44           H
ATOM   1841  HA  GLU B  86      20.991  25.944   7.279  1.00 32.92           H
ATOM   1842  HB2 GLU B  86      23.088  26.456   8.344  1.00 38.40           H
ATOM   1843  HB3 GLU B  86      23.460  24.936   8.167  1.00 38.40           H
ATOM   1844  HG2 GLU B  86      23.609  25.121   5.907  1.00 44.04           H
ATOM   1845  HG3 GLU B  86      22.992  26.587   5.946  1.00 44.04           H
ATOM   1846  N   VAL B  87      21.822  22.870   7.690  1.00 33.85           N
ATOM   1847  CA  VAL B  87      21.893  21.541   7.091  1.00 34.01           C
ATOM   1848  C   VAL B  87      21.365  20.516   8.063  1.00 33.21           C
ATOM   1849  O   VAL B  87      21.717  20.519   9.251  1.00 28.20           O
ATOM   1850  CB  VAL B  87      23.314  21.131   6.688  1.00 27.08           C
ATOM   1851  CG1 VAL B  87      23.235  19.839   5.912  1.00 45.70           C
ATOM   1852  CG2 VAL B  87      23.981  22.223   5.888  1.00 50.96           C
ATOM   1853  H   VAL B  87      22.099  22.884   8.502  1.00 40.62           H
ATOM   1854  HA  VAL B  87      21.327  21.509   6.302  1.00 40.81           H
ATOM   1855  HB  VAL B  87      23.831  20.977   7.491  1.00 32.50           H
ATOM   1856 HG11 VAL B  87      24.125  19.591   5.617  1.00 54.84           H
ATOM   1857 HG12 VAL B  87      22.873  19.146   6.489  1.00 54.84           H
ATOM   1858 HG13 VAL B  87      22.648  19.962   5.144  1.00 54.84           H
ATOM   1859 HG21 VAL B  87      24.867  21.924   5.629  1.00 61.15           H
ATOM   1860 HG22 VAL B  87      23.447  22.412   5.099  1.00 61.15           H
ATOM   1861 HG23 VAL B  87      24.051  23.015   6.442  1.00 61.15           H
ATOM   1862  N   VAL B  88      20.536  19.627   7.546  1.00 30.06           N
ATOM   1863  CA  VAL B  88      20.048  18.484   8.291  1.00 31.35           C
ATOM   1864  C   VAL B  88      20.741  17.252   7.734  1.00 32.09           C
ATOM   1865  O   VAL B  88      20.641  16.963   6.538  1.00 34.48           O
ATOM   1866  CB  VAL B  88      18.523  18.364   8.206  1.00 28.00           C
ATOM   1867  CG1 VAL B  88      18.084  17.155   8.958  1.00 31.53           C
ATOM   1868  CG2 VAL B  88      17.812  19.645   8.775  1.00 28.44           C
ATOM   1869  H   VAL B  88      20.236  19.672   6.743  1.00 36.07           H
ATOM   1870  HA  VAL B  88      20.297  18.576   9.222  1.00 37.62           H
ATOM   1871  HB  VAL B  88      18.268  18.262   7.278  1.00 33.60           H
ATOM   1872 HG11 VAL B  88      17.114  17.124   8.956  1.00 37.83           H
ATOM   1873 HG12 VAL B  88      18.446  16.363   8.534  1.00 37.83           H
ATOM   1874 HG13 VAL B  88      18.409  17.226   9.870  1.00 37.83           H
ATOM   1875 HG21 VAL B  88      16.854  19.558   8.659  1.00 34.13           H
ATOM   1876 HG22 VAL B  88      18.013  19.729   9.720  1.00 34.13           H
ATOM   1877 HG23 VAL B  88      18.123  20.429   8.298  1.00 34.13           H
ATOM   1878  N   ILE B  89      21.465  16.546   8.594  1.00 29.36           N
ATOM   1879  CA  ILE B  89      22.127  15.298   8.239  1.00 27.17           C
ATOM   1880  C   ILE B  89      21.424  14.183   8.995  1.00 31.97           C
ATOM   1881  O   ILE B  89      21.652  13.977  10.189  1.00 31.39           O
ATOM   1882  CB  ILE B  89      23.620  15.325   8.557  1.00 27.46           C
ATOM   1883  CG1 ILE B  89      24.260  16.578   7.972  1.00 21.04           C
ATOM   1884  CG2 ILE B  89      24.258  14.107   7.969  1.00 28.65           C
ATOM   1885  CD1 ILE B  89      25.652  16.839   8.446  1.00 34.26           C
ATOM   1886  H   ILE B  89      21.591  16.780   9.409  1.00 35.23           H
ATOM   1887  HA  ILE B  89      22.027  15.132   7.290  1.00 32.60           H
ATOM   1888  HB  ILE B  89      23.739  15.316   9.519  1.00 32.95           H
ATOM   1889 HG12 ILE B  89      24.296  16.460   7.011  1.00 25.25           H
ATOM   1890 HG13 ILE B  89      23.719  17.351   8.186  1.00 25.25           H
ATOM   1891 HG21 ILE B  89      25.211  14.118   8.147  1.00 34.38           H
ATOM   1892 HG22 ILE B  89      23.852  13.319   8.368  1.00 34.38           H
ATOM   1893 HG23 ILE B  89      24.093  14.113   7.014  1.00 34.38           H
ATOM   1894 HD11 ILE B  89      25.985  17.635   8.002  1.00 41.11           H
ATOM   1895 HD12 ILE B  89      25.639  16.982   9.408  1.00 41.11           H
ATOM   1896 HD13 ILE B  89      26.218  16.079   8.232  1.00 41.11           H
ATOM   1897  N   LYS B  90      20.562  13.466   8.307  1.00 26.43           N
ATOM   1898  CA  LYS B  90      19.833  12.378   8.901  1.00 28.02           C
ATOM   1899  C   LYS B  90      20.509  11.080   8.504  1.00 35.57           C
ATOM   1900  O   LYS B  90      20.998  10.957   7.381  1.00 34.84           O
ATOM   1901  CB  LYS B  90      18.381  12.389   8.436  1.00 36.70           C
ATOM   1902  CG  LYS B  90      17.642  11.076   8.735  1.00 50.49           C
ATOM   1903  CD  LYS B  90      16.170  11.116   8.327  1.00 52.25           C
ATOM   1904  CE  LYS B  90      15.988  10.972   6.831  1.00 46.40           C
ATOM   1905  NZ  LYS B  90      14.533  11.099   6.424  1.00 67.18           N1+
ATOM   1906  H   LYS B  90      20.373  13.593   7.483  1.00 31.72           H
ATOM   1907  HA  LYS B  90      19.855  12.470   9.864  1.00 33.62           H
ATOM   1908  HB2 LYS B  90      17.913  13.111   8.891  1.00 44.04           H
ATOM   1909  HB3 LYS B  90      18.369  12.536   7.479  1.00 44.04           H
ATOM   1910  HG2 LYS B  90      18.057  10.345   8.252  1.00 60.58           H
ATOM   1911  HG3 LYS B  90      17.674  10.907   9.692  1.00 60.58           H
ATOM   1912  HD2 LYS B  90      15.693  10.384   8.754  1.00 62.70           H
ATOM   1913  HD3 LYS B  90      15.787  11.966   8.598  1.00 62.70           H
ATOM   1914  HE2 LYS B  90      16.478  11.690   6.401  1.00 55.68           H
ATOM   1915  HE3 LYS B  90      16.327  10.109   6.542  1.00 55.68           H
ATOM   1916  HZ1 LYS B  90      14.258  10.360   6.010  1.00 80.61           H
ATOM   1917  HZ2 LYS B  90      14.032  11.238   7.140  1.00 80.61           H
ATOM   1918  HZ3 LYS B  90      14.433  11.793   5.875  1.00 80.61           H
ATOM   1919  N   HIS B  91      20.550  10.121   9.433  1.00 28.60           N
ATOM   1920  CA  HIS B  91      21.135   8.827   9.116  1.00 39.98           C
ATOM   1921  C   HIS B  91      20.308   8.140   8.052  1.00 32.68           C
ATOM   1922  O   HIS B  91      19.102   7.947   8.221  1.00 36.49           O
ATOM   1923  CB  HIS B  91      21.223   7.944  10.351  1.00 38.18           C
ATOM   1924  CG  HIS B  91      22.206   6.826  10.200  1.00 31.29           C
ATOM   1925  ND1 HIS B  91      21.993   5.763   9.346  1.00 33.63           N
ATOM   1926  CD2 HIS B  91      23.424   6.624  10.759  1.00 31.15           C
ATOM   1927  CE1 HIS B  91      23.034   4.950   9.397  1.00 32.29           C
ATOM   1928  NE2 HIS B  91      23.912   5.443  10.254  1.00 36.73           N
ATOM   1929  H   HIS B  91      20.255  10.198  10.240  1.00 34.31           H
ATOM   1930  HA  HIS B  91      22.029   8.960   8.765  1.00 47.98           H
ATOM   1931  HB2 HIS B  91      20.351   7.553  10.518  1.00 45.82           H
ATOM   1932  HB3 HIS B  91      21.490   8.487  11.108  1.00 45.82           H
ATOM   1933  HD2 HIS B  91      23.848   7.174  11.379  1.00 37.38           H
ATOM   1934  HE1 HIS B  91      23.132   4.160   8.925  1.00 38.75           H
ATOM   1935  HE2 HIS B  91      24.667   5.092  10.456  1.00 44.08           H
ATOM   1936  N   ASN B  92      20.950   7.782   6.949  1.00 37.42           N
ATOM   1937  CA  ASN B  92      20.177   7.290   5.815  1.00 47.75           C
ATOM   1938  C   ASN B  92      19.531   5.929   6.095  1.00 42.44           C
ATOM   1939  O   ASN B  92      18.544   5.584   5.435  1.00 44.31           O
ATOM   1940  CB  ASN B  92      21.055   7.245   4.563  1.00 40.02           C
ATOM   1941  CG  ASN B  92      22.328   6.477   4.778  1.00 51.68           C
ATOM   1942  OD1 ASN B  92      22.674   6.138   5.904  1.00 68.30           O
ATOM   1943  ND2 ASN B  92      23.051   6.213   3.700  1.00 55.46           N
ATOM   1944  H   ASN B  92      21.801   7.824   6.835  1.00 44.90           H
ATOM   1945  HA  ASN B  92      19.464   7.922   5.633  1.00 57.30           H
ATOM   1946  HB2 ASN B  92      20.565   6.795   3.861  1.00 48.02           H
ATOM   1947  HB3 ASN B  92      21.285   8.150   4.287  1.00 48.02           H
ATOM   1948 HD21 ASN B  92      23.801   5.792   3.767  1.00 66.55           H
ATOM   1949 HD22 ASN B  92      22.773   6.469   2.931  1.00 66.55           H
ATOM   1950  N   ARG B  93      20.021   5.177   7.088  1.00 34.53           N
ATOM   1951  CA  ARG B  93      19.412   3.912   7.477  1.00 28.74           C
ATOM   1952  C   ARG B  93      18.331   4.054   8.530  1.00 34.65           C
ATOM   1953  O   ARG B  93      17.888   3.032   9.060  1.00 32.34           O
ATOM   1954  CB  ARG B  93      20.461   2.937   8.001  1.00 27.92           C
ATOM   1955  CG  ARG B  93      21.391   2.365   6.918  1.00 33.73           C
ATOM   1956  CD  ARG B  93      22.544   1.466   7.466  1.00 41.63           C
ATOM   1957  NE  ARG B  93      22.158   0.073   7.733  1.00 50.92           N
ATOM   1958  CZ  ARG B  93      23.015  -0.947   7.906  1.00 64.63           C
ATOM   1959  NH1 ARG B  93      24.333  -0.755   7.837  1.00 55.02           N
ATOM   1960  NH2 ARG B  93      22.557  -2.179   8.145  1.00 59.78           N1+
ATOM   1961  H   ARG B  93      20.718   5.376   7.544  1.00 41.44           H
ATOM   1962  HA  ARG B  93      19.007   3.516   6.692  1.00 34.49           H
ATOM   1963  HB2 ARG B  93      21.005   3.395   8.661  1.00 33.50           H
ATOM   1964  HB3 ARG B  93      20.001   2.195   8.414  1.00 33.50           H
ATOM   1965  HG2 ARG B  93      20.859   1.828   6.309  1.00 40.47           H
ATOM   1966  HG3 ARG B  93      21.796   3.102   6.437  1.00 40.47           H
ATOM   1967  HD2 ARG B  93      23.258   1.452   6.810  1.00 49.95           H
ATOM   1968  HD3 ARG B  93      22.866   1.843   8.299  1.00 49.95           H
ATOM   1969  HE  ARG B  93      21.321  -0.086   7.851  1.00 61.11           H
ATOM   1970 HH11 ARG B  93      24.651   0.031   7.682  1.00 66.03           H
ATOM   1971 HH12 ARG B  93      24.869  -1.420   7.949  1.00 66.03           H
ATOM   1972 HH21 ARG B  93      21.710  -2.320   8.197  1.00 71.74           H
ATOM   1973 HH22 ARG B  93      23.110  -2.828   8.258  1.00 71.74           H
ATOM   1974  N   PHE B  94      17.896   5.278   8.855  1.00 31.38           N
ATOM   1975  CA  PHE B  94      16.825   5.441   9.832  1.00 23.95           C
ATOM   1976  C   PHE B  94      15.570   4.781   9.308  1.00 33.76           C
ATOM   1977  O   PHE B  94      15.124   5.079   8.196  1.00 44.66           O
ATOM   1978  CB  PHE B  94      16.519   6.915  10.132  1.00 30.06           C
ATOM   1979  CG  PHE B  94      15.228   7.104  10.906  1.00 27.61           C
ATOM   1980  CD1 PHE B  94      15.111   6.608  12.189  1.00 26.23           C
ATOM   1981  CD2 PHE B  94      14.119   7.732  10.345  1.00 39.00           C
ATOM   1982  CE1 PHE B  94      13.944   6.732  12.902  1.00 23.46           C
ATOM   1983  CE2 PHE B  94      12.926   7.870  11.072  1.00 34.68           C
ATOM   1984  CZ  PHE B  94      12.848   7.371  12.352  1.00 31.22           C
ATOM   1985  H   PHE B  94      18.192   6.008   8.517  1.00 37.65           H
ATOM   1986  HA  PHE B  94      17.077   5.008  10.661  1.00 28.74           H
ATOM   1987  HB2 PHE B  94      17.246   7.277  10.663  1.00 36.07           H
ATOM   1988  HB3 PHE B  94      16.446   7.400   9.296  1.00 36.07           H
ATOM   1989  HD1 PHE B  94      15.834   6.180  12.574  1.00 31.48           H
ATOM   1990  HD2 PHE B  94      14.161   8.071   9.480  1.00 46.81           H
ATOM   1991  HE1 PHE B  94      13.903   6.409  13.765  1.00 28.16           H
ATOM   1992  HE2 PHE B  94      12.189   8.300  10.694  1.00 41.62           H
ATOM   1993  HZ  PHE B  94      12.064   7.463  12.847  1.00 37.47           H
ATOM   1994  N   THR B  95      14.982   3.899  10.118  1.00 35.36           N
ATOM   1995  CA  THR B  95      13.761   3.207   9.725  1.00 40.99           C
ATOM   1996  C   THR B  95      12.663   3.567  10.712  1.00 40.92           C
ATOM   1997  O   THR B  95      12.760   3.254  11.903  1.00 35.97           O
ATOM   1998  CB  THR B  95      13.957   1.692   9.637  1.00 48.89           C
ATOM   1999  OG1 THR B  95      12.686   1.045   9.744  1.00 53.12           O
ATOM   2000  CG2 THR B  95      14.879   1.154  10.709  1.00 39.95           C
ATOM   2001  H   THR B  95      15.264   3.695  10.905  1.00 42.44           H
ATOM   2002  HA  THR B  95      13.485   3.518   8.847  1.00 49.19           H
ATOM   2003  HB  THR B  95      14.349   1.477   8.777  1.00 58.67           H
ATOM   2004  HG1 THR B  95      12.796   0.210   9.782  1.00 63.75           H
ATOM   2005 HG21 THR B  95      14.926   0.189  10.628  1.00 47.94           H
ATOM   2006 HG22 THR B  95      15.775   1.512  10.605  1.00 47.94           H
ATOM   2007 HG23 THR B  95      14.539   1.380  11.591  1.00 47.94           H
ATOM   2008  N   LYS B  96      11.623   4.228  10.197  1.00 44.61           N
ATOM   2009  CA  LYS B  96      10.475   4.605  11.001  1.00 34.26           C
ATOM   2010  C   LYS B  96       9.766   3.393  11.568  1.00 44.99           C
ATOM   2011  O   LYS B  96       8.993   3.523  12.522  1.00 52.44           O
ATOM   2012  CB  LYS B  96       9.507   5.410  10.144  1.00 42.83           C
ATOM   2013  CG  LYS B  96       8.573   6.313  10.928  1.00 66.58           C
ATOM   2014  CD  LYS B  96       9.331   7.427  11.705  1.00 64.69           C
ATOM   2015  CE  LYS B  96       8.383   8.546  12.171  1.00 62.81           C
ATOM   2016  NZ  LYS B  96       9.062   9.597  12.978  1.00 65.78           N1+
ATOM   2017  H   LYS B  96      11.563   4.464   9.373  1.00 53.53           H
ATOM   2018  HA  LYS B  96      10.773   5.154  11.742  1.00 41.11           H
ATOM   2019  HB2 LYS B  96      10.015   5.956   9.521  1.00 51.39           H
ATOM   2020  HB3 LYS B  96       8.961   4.788   9.644  1.00 51.39           H
ATOM   2021  HG2 LYS B  96       7.969   6.740  10.301  1.00 79.89           H
ATOM   2022  HG3 LYS B  96       8.077   5.775  11.562  1.00 79.89           H
ATOM   2023  HD2 LYS B  96       9.756   7.043  12.486  1.00 77.62           H
ATOM   2024  HD3 LYS B  96      10.000   7.824  11.125  1.00 77.62           H
ATOM   2025  HE2 LYS B  96       7.997   8.979  11.393  1.00 75.37           H
ATOM   2026  HE3 LYS B  96       7.681   8.164  12.722  1.00 75.37           H
ATOM   2027  HZ1 LYS B  96       8.697  10.391  12.813  1.00 78.94           H
ATOM   2028  HZ2 LYS B  96       8.979   9.414  13.845  1.00 78.94           H
ATOM   2029  HZ3 LYS B  96       9.928   9.626  12.767  1.00 78.94           H
ATOM   2030  N   GLU B  97       9.988   2.220  10.982  1.00 36.42           N
ATOM   2031  CA  GLU B  97       9.295   1.030  11.448  1.00 51.27           C
ATOM   2032  C   GLU B  97       9.774   0.648  12.837  1.00 46.63           C
ATOM   2033  O   GLU B  97       9.011   0.101  13.645  1.00 39.54           O
ATOM   2034  CB  GLU B  97       9.522  -0.119  10.453  1.00 43.96           C
ATOM   2035  CG  GLU B  97       9.255   0.245   9.001  1.00 57.65           C
ATOM   2036  CD  GLU B  97       7.770   0.381   8.705  1.00 71.51           C
ATOM   2037  OE1 GLU B  97       6.967  -0.341   9.354  1.00 67.08           O
ATOM   2038  OE2 GLU B  97       7.414   1.207   7.822  1.00 76.23           O1-
ATOM   2039  H   GLU B  97      10.534   2.083  10.334  1.00 43.70           H
ATOM   2040  HA  GLU B  97       8.344   1.213  11.490  1.00 61.53           H
ATOM   2041  HB2 GLU B  97      10.446  -0.405  10.518  1.00 52.75           H
ATOM   2042  HB3 GLU B  97       8.928  -0.848  10.684  1.00 52.75           H
ATOM   2043  HG2 GLU B  97       9.672   1.096   8.797  1.00 69.18           H
ATOM   2044  HG3 GLU B  97       9.621  -0.444   8.425  1.00 69.18           H
ATOM   2045  N   THR B  98      11.035   0.924  13.122  1.00 39.92           N
ATOM   2046  CA  THR B  98      11.618   0.578  14.393  1.00 42.58           C
ATOM   2047  C   THR B  98      12.374   1.704  15.088  1.00 41.67           C
ATOM   2048  O   THR B  98      12.864   1.432  16.192  1.00 33.18           O
ATOM   2049  CB  THR B  98      12.582  -0.616  14.233  1.00 27.66           C
ATOM   2050  OG1 THR B  98      13.573  -0.315  13.249  1.00 34.31           O
ATOM   2051  CG2 THR B  98      11.854  -1.865  13.775  1.00 47.44           C
ATOM   2052  H   THR B  98      11.582   1.304  12.580  1.00 47.91           H
ATOM   2053  HA  THR B  98      10.920   0.297  15.003  1.00 51.10           H
ATOM   2054  HB  THR B  98      13.011  -0.811  15.084  1.00 33.19           H
ATOM   2055  HG1 THR B  98      13.940  -1.033  13.005  1.00 41.18           H
ATOM   2056 HG21 THR B  98      12.506  -2.557  13.572  1.00 56.93           H
ATOM   2057 HG22 THR B  98      11.273  -2.188  14.480  1.00 56.93           H
ATOM   2058 HG23 THR B  98      11.336  -1.681  12.977  1.00 56.93           H
ATOM   2059  N   TYR B  99      12.535   2.930  14.498  1.00 32.11           N
ATOM   2060  CA  TYR B  99      13.310   3.953  15.218  1.00 34.10           C
ATOM   2061  C   TYR B  99      14.748   3.481  15.479  1.00 25.53           C
ATOM   2062  O   TYR B  99      15.504   4.112  16.209  1.00 32.85           O
ATOM   2063  CB  TYR B  99      12.654   4.324  16.548  1.00 25.69           C
ATOM   2064  CG  TYR B  99      11.517   5.281  16.389  1.00 30.63           C
ATOM   2065  CD1 TYR B  99      10.681   5.313  15.258  1.00 27.49           C
ATOM   2066  CD2 TYR B  99      11.294   6.177  17.451  1.00 26.29           C
ATOM   2067  CE1 TYR B  99       9.682   6.279  15.146  1.00 30.27           C
ATOM   2068  CE2 TYR B  99      10.309   7.153  17.349  1.00 31.37           C
ATOM   2069  CZ  TYR B  99       9.536   7.205  16.181  1.00 24.80           C
ATOM   2070  OH  TYR B  99       8.626   8.222  15.978  1.00 43.15           O
ATOM   2071  H   TYR B  99      12.217   3.139  13.543  1.00 38.53           H
ATOM   2072  HA  TYR B  99      13.388   4.863  14.549  1.00 40.92           H
ATOM   2073  HB2 TYR B  99      12.310   3.393  17.075  1.00 30.82           H
ATOM   2074  HB3 TYR B  99      13.438   4.731  17.230  1.00 30.82           H
ATOM   2075  HD1 TYR B  99      10.763   4.574  14.457  1.00 32.99           H
ATOM   2076  HD2 TYR B  99      11.889   6.102  18.367  1.00 31.54           H
ATOM   2077  HE1 TYR B  99       9.006   6.281  14.295  1.00 36.32           H
ATOM   2078  HE2 TYR B  99      10.155   7.874  18.152  1.00 37.64           H
ATOM   2079  HH  TYR B  99       8.417   8.712  16.863  1.00 51.78           H
ATOM   2080  N   ASP B 100      15.137   2.435  14.708  1.00 27.67           N
ATOM   2081  CA  ASP B 100      16.541   2.026  14.505  1.00 31.30           C
ATOM   2082  C   ASP B 100      17.305   3.052  13.672  1.00 22.40           C
ATOM   2083  O   ASP B 100      16.764   3.654  12.743  1.00 25.91           O
ATOM   2084  CB  ASP B 100      16.620   0.664  13.788  1.00 25.92           C
ATOM   2085  CG  ASP B 100      18.035   0.015  13.835  1.00 26.19           C
ATOM   2086  OD1 ASP B 100      18.870   0.293  14.726  1.00 25.33           O
ATOM   2087  OD2 ASP B 100      18.317  -0.791  12.942  1.00 26.70           O1-
ATOM   2088  H   ASP B 100      14.588   1.935  14.276  1.00 33.20           H
ATOM   2089  HA  ASP B 100      16.992   1.956  15.357  1.00 37.57           H
ATOM   2090  HB2 ASP B 100      15.982   0.052  14.197  1.00 31.10           H
ATOM   2091  HB3 ASP B 100      16.399   0.787  12.852  1.00 31.10           H
ATOM   2092  N   PHE B 101      18.588   3.216  13.985  1.00 20.54           N
ATOM   2093  CA  PHE B 101      19.395   4.292  13.415  1.00 25.77           C
ATOM   2094  C   PHE B 101      18.755   5.658  13.679  1.00 20.86           C
ATOM   2095  O   PHE B 101      18.693   6.523  12.800  1.00 32.79           O
ATOM   2096  CB  PHE B 101      19.628   4.061  11.917  1.00 27.99           C
ATOM   2097  CG  PHE B 101      20.484   2.849  11.627  1.00 32.81           C
ATOM   2098  CD1 PHE B 101      19.907   1.608  11.471  1.00 40.09           C
ATOM   2099  CD2 PHE B 101      21.853   2.946  11.536  1.00 29.20           C
ATOM   2100  CE1 PHE B 101      20.675   0.479  11.219  1.00 28.06           C
ATOM   2101  CE2 PHE B 101      22.636   1.823  11.297  1.00 37.03           C
ATOM   2102  CZ  PHE B 101      22.031   0.577  11.139  1.00 28.51           C
ATOM   2103  H   PHE B 101      19.021   2.721  14.534  1.00 24.65           H
ATOM   2104  HA  PHE B 101      20.254   4.286  13.854  1.00 30.92           H
ATOM   2105  HB2 PHE B 101      18.770   3.920  11.495  1.00 33.59           H
ATOM   2106  HB3 PHE B 101      20.064   4.838  11.530  1.00 33.59           H
ATOM   2107  HD1 PHE B 101      18.985   1.535  11.533  1.00 48.11           H
ATOM   2108  HD2 PHE B 101      22.258   3.773  11.647  1.00 35.04           H
ATOM   2109  HE1 PHE B 101      20.252  -0.341  11.121  1.00 33.67           H
ATOM   2110  HE2 PHE B 101      23.561   1.912  11.239  1.00 44.43           H
ATOM   2111  HZ  PHE B 101      22.545  -0.177  10.970  1.00 34.21           H
ATOM   2112  N   ASP B 102      18.237   5.849  14.893  1.00 21.44           N
ATOM   2113  CA  ASP B 102      17.521   7.086  15.246  1.00 25.41           C
ATOM   2114  C   ASP B 102      18.536   8.153  15.667  1.00 23.09           C
ATOM   2115  O   ASP B 102      18.782   8.418  16.849  1.00 19.48           O
ATOM   2116  CB  ASP B 102      16.511   6.794  16.346  1.00 22.12           C
ATOM   2117  CG  ASP B 102      15.463   7.883  16.516  1.00 27.96           C
ATOM   2118  OD1 ASP B 102      15.381   8.787  15.657  1.00 31.46           O
ATOM   2119  OD2 ASP B 102      14.725   7.834  17.523  1.00 23.73           O1-
ATOM   2120  H   ASP B 102      18.266   5.266  15.532  1.00 25.73           H
ATOM   2121  HA  ASP B 102      17.042   7.427  14.476  1.00 30.49           H
ATOM   2122  HB2 ASP B 102      16.054   6.011  16.080  1.00 26.54           H
ATOM   2123  HB3 ASP B 102      16.975   6.653  17.186  1.00 26.54           H
ATOM   2124  N   ILE B 103      19.140   8.782  14.663  1.00 22.15           N
ATOM   2125  CA  ILE B 103      20.207   9.738  14.901  1.00 21.98           C
ATOM   2126  C   ILE B 103      20.290  10.723  13.741  1.00 24.91           C
ATOM   2127  O   ILE B 103      20.160  10.373  12.565  1.00 30.50           O
ATOM   2128  CB  ILE B 103      21.547   9.017  15.136  1.00 26.33           C
ATOM   2129  CG1 ILE B 103      22.643  10.037  15.472  1.00 18.88           C
ATOM   2130  CG2 ILE B 103      21.894   8.208  13.944  1.00 21.67           C
ATOM   2131  CD1 ILE B 103      23.986   9.363  15.780  1.00 14.01           C
ATOM   2132  H   ILE B 103      18.931   8.683  13.836  1.00 26.58           H
ATOM   2133  HA  ILE B 103      20.000  10.254  15.694  1.00 26.38           H
ATOM   2134  HB  ILE B 103      21.444   8.414  15.890  1.00 31.59           H
ATOM   2135 HG12 ILE B 103      22.769  10.629  14.715  1.00 22.65           H
ATOM   2136 HG13 ILE B 103      22.369  10.549  16.246  1.00 22.65           H
ATOM   2137 HG21 ILE B 103      22.729   7.750  14.105  1.00 26.00           H
ATOM   2138 HG22 ILE B 103      21.186   7.563  13.792  1.00 26.00           H
ATOM   2139 HG23 ILE B 103      21.976   8.795  13.175  1.00 26.00           H
ATOM   2140 HD11 ILE B 103      24.623  10.020  16.108  1.00 16.81           H
ATOM   2141 HD12 ILE B 103      23.836   8.689  16.458  1.00 16.81           H
ATOM   2142 HD13 ILE B 103      24.327   8.941  14.976  1.00 16.81           H
ATOM   2143  N   ALA B 104      20.531  11.966  14.092  1.00 23.74           N
ATOM   2144  CA  ALA B 104      20.619  13.008  13.096  1.00 25.61           C
ATOM   2145  C   ALA B 104      21.510  14.113  13.649  1.00 18.90           C
ATOM   2146  O   ALA B 104      21.536  14.354  14.857  1.00 20.49           O
ATOM   2147  CB  ALA B 104      19.218  13.528  12.759  1.00 27.14           C
ATOM   2148  H   ALA B 104      20.646  12.234  14.900  1.00 28.49           H
ATOM   2149  HA  ALA B 104      21.008  12.645  12.288  1.00 30.73           H
ATOM   2150  HB1 ALA B 104      19.296  14.281  12.149  1.00 32.57           H
ATOM   2151  HB2 ALA B 104      18.702  12.813  12.352  1.00 32.57           H
ATOM   2152  HB3 ALA B 104      18.802  13.817  13.589  1.00 32.57           H
ATOM   2153  N   VAL B 105      22.242  14.774  12.769  1.00 17.53           N
ATOM   2154  CA  VAL B 105      23.051  15.920  13.142  1.00 21.28           C
ATOM   2155  C   VAL B 105      22.557  17.147  12.379  1.00 26.56           C
ATOM   2156  O   VAL B 105      22.253  17.066  11.185  1.00 26.97           O
ATOM   2157  CB  VAL B 105      24.541  15.647  12.876  1.00 20.18           C
ATOM   2158  CG1 VAL B 105      25.352  16.943  12.771  1.00 28.29           C
ATOM   2159  CG2 VAL B 105      25.072  14.827  13.977  1.00 22.52           C
ATOM   2160  H   VAL B 105      22.293  14.576  11.937  1.00 21.03           H
ATOM   2161  HA  VAL B 105      22.940  16.065  14.094  1.00 25.54           H
ATOM   2162  HB  VAL B 105      24.640  15.155  12.050  1.00 24.22           H
ATOM   2163 HG11 VAL B 105      26.295  16.720  12.772  1.00 33.94           H
ATOM   2164 HG12 VAL B 105      25.128  17.398  11.946  1.00 33.94           H
ATOM   2165 HG13 VAL B 105      25.145  17.507  13.533  1.00 33.94           H
ATOM   2166 HG21 VAL B 105      26.001  14.606  13.795  1.00 27.02           H
ATOM   2167 HG22 VAL B 105      24.994  15.331  14.805  1.00 27.02           H
ATOM   2168 HG23 VAL B 105      24.546  14.014  14.035  1.00 27.02           H
ATOM   2169  N   LEU B 106      22.494  18.286  13.072  1.00 27.58           N
ATOM   2170  CA  LEU B 106      22.068  19.558  12.513  1.00 19.03           C
ATOM   2171  C   LEU B 106      23.250  20.514  12.493  1.00 22.20           C
ATOM   2172  O   LEU B 106      23.875  20.742  13.532  1.00 20.05           O
ATOM   2173  CB  LEU B 106      20.956  20.181  13.348  1.00 16.71           C
ATOM   2174  CG  LEU B 106      19.864  19.286  13.889  1.00 16.48           C
ATOM   2175  CD1 LEU B 106      18.954  20.101  14.787  1.00 16.71           C
ATOM   2176  CD2 LEU B 106      19.090  18.674  12.764  1.00 23.97           C
ATOM   2177  H   LEU B 106      22.704  18.350  13.900  1.00 33.10           H
ATOM   2178  HA  LEU B 106      21.744  19.434  11.609  1.00 22.84           H
ATOM   2179  HB2 LEU B 106      21.358  20.634  14.109  1.00 20.05           H
ATOM   2180  HB3 LEU B 106      20.515  20.843  12.799  1.00 20.05           H
ATOM   2181  HG  LEU B 106      20.265  18.572  14.410  1.00 19.78           H
ATOM   2182 HD11 LEU B 106      18.275  19.524  15.173  1.00 20.05           H
ATOM   2183 HD12 LEU B 106      19.492  20.493  15.491  1.00 20.05           H
ATOM   2184 HD13 LEU B 106      18.538  20.800  14.260  1.00 20.05           H
ATOM   2185 HD21 LEU B 106      18.441  18.056  13.135  1.00 28.76           H
ATOM   2186 HD22 LEU B 106      18.635  19.377  12.272  1.00 28.76           H
ATOM   2187 HD23 LEU B 106      19.708  18.203  12.187  1.00 28.76           H
ATOM   2188  N   ARG B 107      23.541  21.099  11.332  1.00 27.88           N
ATOM   2189  CA  ARG B 107      24.470  22.226  11.278  1.00 27.61           C
ATOM   2190  C   ARG B 107      23.693  23.536  11.329  1.00 23.76           C
ATOM   2191  O   ARG B 107      22.745  23.738  10.562  1.00 25.33           O
ATOM   2192  CB  ARG B 107      25.365  22.183  10.035  1.00 27.85           C
ATOM   2193  CG  ARG B 107      26.118  23.479   9.770  1.00 30.29           C
ATOM   2194  CD  ARG B 107      27.472  23.283   9.110  1.00 28.37           C
ATOM   2195  NE  ARG B 107      28.200  24.544   9.057  1.00 35.65           N
ATOM   2196  CZ  ARG B 107      29.393  24.780   9.610  1.00 38.06           C
ATOM   2197  NH1 ARG B 107      30.067  23.827  10.250  1.00 36.64           N
ATOM   2198  NH2 ARG B 107      29.942  25.981   9.492  1.00 30.43           N1+
ATOM   2199  H   ARG B 107      23.229  20.862  10.566  1.00 33.46           H
ATOM   2200  HA  ARG B 107      25.044  22.189  12.059  1.00 33.13           H
ATOM   2201  HB2 ARG B 107      26.022  21.483  10.153  1.00 33.42           H
ATOM   2202  HB3 ARG B 107      24.821  21.985   9.258  1.00 33.42           H
ATOM   2203  HG2 ARG B 107      25.581  24.017   9.165  1.00 36.35           H
ATOM   2204  HG3 ARG B 107      26.262  23.962  10.598  1.00 36.35           H
ATOM   2205  HD2 ARG B 107      27.982  22.650   9.638  1.00 34.04           H
ATOM   2206  HD3 ARG B 107      27.356  22.958   8.204  1.00 34.04           H
ATOM   2207  HE  ARG B 107      27.872  25.159   8.555  1.00 42.78           H
ATOM   2208 HH11 ARG B 107      29.732  23.043  10.343  1.00 43.97           H
ATOM   2209 HH12 ARG B 107      30.837  24.010  10.595  1.00 43.97           H
ATOM   2210 HH21 ARG B 107      29.522  26.608   9.071  1.00 36.51           H
ATOM   2211 HH22 ARG B 107      30.714  26.134   9.837  1.00 36.51           H
ATOM   2212  N   LEU B 108      24.072  24.404  12.267  1.00 25.87           N
ATOM   2213  CA  LEU B 108      23.408  25.693  12.419  1.00 33.10           C
ATOM   2214  C   LEU B 108      23.971  26.700  11.425  1.00 20.68           C
ATOM   2215  O   LEU B 108      25.110  26.580  10.979  1.00 26.56           O
ATOM   2216  CB  LEU B 108      23.577  26.203  13.850  1.00 21.66           C
ATOM   2217  CG  LEU B 108      23.179  25.191  14.906  1.00 18.97           C
ATOM   2218  CD1 LEU B 108      23.426  25.797  16.305  1.00 15.42           C
ATOM   2219  CD2 LEU B 108      21.728  24.772  14.744  1.00 22.50           C
ATOM   2220  H   LEU B 108      24.699  24.265  12.842  1.00 31.05           H
ATOM   2221  HA  LEU B 108      22.463  25.599  12.241  1.00 39.72           H
ATOM   2222  HB2 LEU B 108      24.511  26.420  14.002  1.00 25.99           H
ATOM   2223  HB3 LEU B 108      23.028  26.987  13.981  1.00 25.99           H
ATOM   2224  HG  LEU B 108      23.729  24.396  14.817  1.00 22.76           H
ATOM   2225 HD11 LEU B 108      23.128  25.181  16.992  1.00 18.51           H
ATOM   2226 HD12 LEU B 108      24.370  25.984  16.413  1.00 18.51           H
ATOM   2227 HD13 LEU B 108      22.915  26.617  16.366  1.00 18.51           H
ATOM   2228 HD21 LEU B 108      21.488  24.174  15.472  1.00 27.00           H
ATOM   2229 HD22 LEU B 108      21.170  25.568  14.765  1.00 27.00           H
ATOM   2230 HD23 LEU B 108      21.619  24.312  13.900  1.00 27.00           H
ATOM   2231  N   LYS B 109      23.158  27.706  11.085  1.00 26.36           N
ATOM   2232  CA  LYS B 109      23.632  28.759  10.183  1.00 32.55           C
ATOM   2233  C   LYS B 109      24.624  29.668  10.885  1.00 25.43           C
ATOM   2234  O   LYS B 109      25.625  30.059  10.288  1.00 35.23           O
ATOM   2235  CB  LYS B 109      22.471  29.592   9.656  1.00 33.33           C
ATOM   2236  CG  LYS B 109      21.795  29.049   8.411  1.00 49.19           C
ATOM   2237  CD  LYS B 109      20.268  29.264   8.448  1.00 47.18           C
ATOM   2238  CE  LYS B 109      19.654  29.404   7.070  1.00 40.35           C
ATOM   2239  NZ  LYS B 109      18.163  29.590   7.182  1.00 54.15           N1+
ATOM   2240  H   LYS B 109      22.348  27.806  11.370  1.00 31.63           H
ATOM   2241  HA  LYS B 109      24.102  28.365   9.427  1.00 39.06           H
ATOM   2242  HB2 LYS B 109      21.804  29.646  10.355  1.00 39.99           H
ATOM   2243  HB3 LYS B 109      22.803  30.480   9.461  1.00 39.99           H
ATOM   2244  HG2 LYS B 109      22.157  29.489   7.626  1.00 59.03           H
ATOM   2245  HG3 LYS B 109      21.946  28.097   8.356  1.00 59.03           H
ATOM   2246  HD2 LYS B 109      19.861  28.490   8.869  1.00 56.61           H
ATOM   2247  HD3 LYS B 109      20.065  30.063   8.960  1.00 56.61           H
ATOM   2248  HE2 LYS B 109      20.028  30.183   6.625  1.00 48.42           H
ATOM   2249  HE3 LYS B 109      19.838  28.604   6.557  1.00 48.42           H
ATOM   2250  HZ1 LYS B 109      17.822  29.818   6.394  1.00 64.98           H
ATOM   2251  HZ2 LYS B 109      17.786  28.831   7.451  1.00 64.98           H
ATOM   2252  HZ3 LYS B 109      17.972  30.230   7.770  1.00 64.98           H
ATOM   2253  N   THR B 110      24.358  30.018  12.154  1.00 27.09           N
ATOM   2254  CA  THR B 110      25.247  30.864  12.943  1.00 29.09           C
ATOM   2255  C   THR B 110      25.839  30.072  14.117  1.00 26.62           C
ATOM   2256  O   THR B 110      25.179  29.187  14.662  1.00 22.35           O
ATOM   2257  CB  THR B 110      24.554  32.144  13.466  1.00 25.95           C
ATOM   2258  OG1 THR B 110      23.550  31.868  14.472  1.00 24.98           O
ATOM   2259  CG2 THR B 110      23.921  32.945  12.277  1.00 22.38           C
ATOM   2260  H   THR B 110      23.655  29.773  12.581  1.00 32.50           H
ATOM   2261  HA  THR B 110      25.959  31.136  12.366  1.00 34.91           H
ATOM   2262  HB  THR B 110      25.239  32.697  13.869  1.00 31.14           H
ATOM   2263  HG1 THR B 110      23.515  31.041  14.613  1.00 29.97           H
ATOM   2264 HG21 THR B 110      23.516  33.763  12.607  1.00 26.86           H
ATOM   2265 HG22 THR B 110      24.612  33.166  11.639  1.00 26.86           H
ATOM   2266 HG23 THR B 110      23.242  32.411  11.836  1.00 26.86           H
ATOM   2267  N   PRO B 111      27.088  30.343  14.505  1.00 29.43           N
ATOM   2268  CA  PRO B 111      27.668  29.594  15.624  1.00 22.95           C
ATOM   2269  C   PRO B 111      27.002  29.944  16.934  1.00 19.55           C
ATOM   2270  O   PRO B 111      26.577  31.076  17.147  1.00 22.06           O
ATOM   2271  CB  PRO B 111      29.135  30.030  15.625  1.00 29.18           C
ATOM   2272  CG  PRO B 111      29.130  31.383  14.907  1.00 36.53           C
ATOM   2273  CD  PRO B 111      28.070  31.255  13.879  1.00 22.74           C
ATOM   2274  HA  PRO B 111      27.607  28.648  15.458  1.00 27.55           H
ATOM   2275  HB2 PRO B 111      29.442  30.128  16.541  1.00 35.02           H
ATOM   2276  HB3 PRO B 111      29.673  29.382  15.144  1.00 35.02           H
ATOM   2277  HG2 PRO B 111      28.911  32.094  15.530  1.00 43.83           H
ATOM   2278  HG3 PRO B 111      29.993  31.537  14.494  1.00 43.83           H
ATOM   2279  HD2 PRO B 111      27.674  32.116  13.692  1.00 27.29           H
ATOM   2280  HD3 PRO B 111      28.441  30.864  13.073  1.00 27.29           H
ATOM   2281  N   ILE B 112      26.933  28.947  17.831  1.00 21.85           N
ATOM   2282  CA  ILE B 112      26.501  29.170  19.213  1.00 21.81           C
ATOM   2283  C   ILE B 112      27.629  29.827  19.980  1.00 20.71           C
ATOM   2284  O   ILE B 112      28.792  29.395  19.909  1.00 23.03           O
ATOM   2285  CB  ILE B 112      26.111  27.859  19.920  1.00 22.50           C
ATOM   2286  CG1 ILE B 112      24.880  27.233  19.298  1.00 20.05           C
ATOM   2287  CG2 ILE B 112      25.895  28.090  21.457  1.00 26.34           C
ATOM   2288  CD1 ILE B 112      24.818  25.742  19.537  1.00 20.07           C
ATOM   2289  H   ILE B 112      27.123  28.129  17.658  1.00 26.23           H
ATOM   2290  HA  ILE B 112      25.732  29.760  19.213  1.00 26.17           H
ATOM   2291  HB  ILE B 112      26.841  27.230  19.816  1.00 27.00           H
ATOM   2292 HG12 ILE B 112      24.093  27.644  19.687  1.00 24.06           H
ATOM   2293 HG13 ILE B 112      24.897  27.387  18.340  1.00 24.06           H
ATOM   2294 HG21 ILE B 112      25.611  27.256  21.859  1.00 31.61           H
ATOM   2295 HG22 ILE B 112      26.721  28.386  21.875  1.00 31.61           H
ATOM   2296 HG23 ILE B 112      25.206  28.761  21.600  1.00 31.61           H
ATOM   2297 HD11 ILE B 112      24.043  25.366  19.092  1.00 24.09           H
ATOM   2298 HD12 ILE B 112      25.623  25.331  19.189  1.00 24.09           H
ATOM   2299 HD13 ILE B 112      24.758  25.582  20.492  1.00 24.09           H
ATOM   2300  N   THR B 113      27.272  30.838  20.755  1.00 18.81           N
ATOM   2301  CA  THR B 113      28.217  31.530  21.612  1.00 23.02           C
ATOM   2302  C   THR B 113      28.086  30.918  23.001  1.00 23.87           C
ATOM   2303  O   THR B 113      27.040  31.039  23.648  1.00 26.96           O
ATOM   2304  CB  THR B 113      27.946  33.040  21.585  1.00 41.02           C
ATOM   2305  OG1 THR B 113      27.922  33.531  20.216  1.00 24.95           O
ATOM   2306  CG2 THR B 113      29.010  33.770  22.344  1.00 35.10           C
ATOM   2307  H   THR B 113      26.470  31.152  20.782  1.00 22.57           H
ATOM   2308  HA  THR B 113      29.119  31.362  21.307  1.00 27.62           H
ATOM   2309  HB  THR B 113      27.092  33.207  22.008  1.00 49.22           H
ATOM   2310  HG1 THR B 113      28.143  34.342  20.182  1.00 29.94           H
ATOM   2311 HG21 THR B 113      28.858  34.723  22.300  1.00 42.12           H
ATOM   2312 HG22 THR B 113      29.008  33.484  23.272  1.00 42.12           H
ATOM   2313 HG23 THR B 113      29.865  33.574  21.948  1.00 42.12           H
ATOM   2314  N   PHE B 114      29.140  30.233  23.450  1.00 23.39           N
ATOM   2315  CA  PHE B 114      29.068  29.540  24.725  1.00 22.81           C
ATOM   2316  C   PHE B 114      29.071  30.556  25.840  1.00 24.18           C
ATOM   2317  O   PHE B 114      29.764  31.570  25.782  1.00 32.51           O
ATOM   2318  CB  PHE B 114      30.228  28.546  24.903  1.00 21.68           C
ATOM   2319  CG  PHE B 114      30.282  27.503  23.828  1.00 13.77           C
ATOM   2320  CD1 PHE B 114      29.115  27.092  23.218  1.00 15.69           C
ATOM   2321  CD2 PHE B 114      31.467  26.953  23.412  1.00 19.95           C
ATOM   2322  CE1 PHE B 114      29.123  26.146  22.231  1.00 16.89           C
ATOM   2323  CE2 PHE B 114      31.479  25.989  22.384  1.00 20.52           C
ATOM   2324  CZ  PHE B 114      30.300  25.601  21.805  1.00 18.29           C
ATOM   2325  H   PHE B 114      29.900  30.166  23.049  1.00 28.07           H
ATOM   2326  HA  PHE B 114      28.234  29.047  24.779  1.00 27.37           H
ATOM   2327  HB2 PHE B 114      31.069  29.024  24.912  1.00 26.02           H
ATOM   2328  HB3 PHE B 114      30.107  28.094  25.752  1.00 26.02           H
ATOM   2329  HD1 PHE B 114      28.310  27.455  23.493  1.00 18.83           H
ATOM   2330  HD2 PHE B 114      32.264  27.224  23.809  1.00 23.93           H
ATOM   2331  HE1 PHE B 114      28.324  25.887  21.838  1.00 20.27           H
ATOM   2332  HE2 PHE B 114      32.279  25.611  22.098  1.00 24.63           H
ATOM   2333  HZ  PHE B 114      30.292  24.960  21.131  1.00 21.95           H
ATOM   2334  N   ARG B 115      28.267  30.280  26.844  1.00 25.73           N
ATOM   2335  CA  ARG B 115      28.095  31.155  27.980  1.00 25.10           C
ATOM   2336  C   ARG B 115      27.451  30.325  29.079  1.00 28.20           C
ATOM   2337  O   ARG B 115      27.248  29.113  28.936  1.00 20.26           O
ATOM   2338  CB  ARG B 115      27.261  32.382  27.600  1.00 30.02           C
ATOM   2339  CG  ARG B 115      26.024  32.108  26.792  1.00 33.36           C
ATOM   2340  CD  ARG B 115      24.723  32.555  27.495  1.00 38.35           C
ATOM   2341  NE  ARG B 115      24.636  33.987  27.770  1.00 50.20           N
ATOM   2342  CZ  ARG B 115      24.370  34.528  28.967  1.00 44.63           C
ATOM   2343  NH1 ARG B 115      24.146  33.780  30.044  1.00 42.73           N
ATOM   2344  NH2 ARG B 115      24.310  35.843  29.081  1.00 52.30           N1+
ATOM   2345  H   ARG B 115      27.790  29.572  26.890  1.00 30.87           H
ATOM   2346  HA  ARG B 115      28.966  31.452  28.271  1.00 30.12           H
ATOM   2347  HB2 ARG B 115      26.987  32.824  28.412  1.00 36.03           H
ATOM   2348  HB3 ARG B 115      27.827  32.968  27.067  1.00 36.03           H
ATOM   2349  HG2 ARG B 115      26.091  32.584  25.949  1.00 40.03           H
ATOM   2350  HG3 ARG B 115      25.962  31.153  26.629  1.00 40.03           H
ATOM   2351  HD2 ARG B 115      23.972  32.332  26.927  1.00 46.02           H
ATOM   2352  HD3 ARG B 115      24.657  32.076  28.334  1.00 46.02           H
ATOM   2353  HE  ARG B 115      24.867  34.522  27.138  1.00 60.25           H
ATOM   2354 HH11 ARG B 115      24.173  32.920  30.004  1.00 51.27           H
ATOM   2355 HH12 ARG B 115      23.975  34.171  30.793  1.00 51.27           H
ATOM   2356 HH21 ARG B 115      24.449  36.338  28.392  1.00 62.76           H
ATOM   2357 HH22 ARG B 115      24.137  36.203  29.844  1.00 62.76           H
ATOM   2358  N   MET B 116      27.174  30.971  30.199  1.00 24.06           N
ATOM   2359  CA  MET B 116      26.343  30.333  31.207  1.00 31.37           C
ATOM   2360  C   MET B 116      25.103  29.710  30.567  1.00 28.96           C
ATOM   2361  O   MET B 116      24.392  30.366  29.794  1.00 25.48           O
ATOM   2362  CB  MET B 116      25.932  31.368  32.237  1.00 22.62           C
ATOM   2363  CG  MET B 116      25.209  30.803  33.386  1.00 38.57           C
ATOM   2364  SD  MET B 116      26.325  30.073  34.561  1.00 39.50           S
ATOM   2365  CE  MET B 116      25.312  30.354  35.980  1.00 34.76           C
ATOM   2366  H   MET B 116      27.468  31.752  30.409  1.00 28.87           H
ATOM   2367  HA  MET B 116      26.854  29.638  31.652  1.00 37.65           H
ATOM   2368  HB2 MET B 116      26.728  31.807  32.577  1.00 27.15           H
ATOM   2369  HB3 MET B 116      25.349  32.008  31.804  1.00 27.15           H
ATOM   2370  HG2 MET B 116      24.721  31.511  33.839  1.00 46.28           H
ATOM   2371  HG3 MET B 116      24.594  30.114  33.091  1.00 46.28           H
ATOM   2372  HE1 MET B 116      25.767  30.010  36.761  1.00 41.71           H
ATOM   2373  HE2 MET B 116      25.167  31.312  36.070  1.00 41.71           H
ATOM   2374  HE3 MET B 116      24.463  29.904  35.850  1.00 41.71           H
ATOM   2375  N   ASN B 117      24.851  28.440  30.912  1.00 22.37           N
ATOM   2376  CA  ASN B 117      23.769  27.595  30.390  1.00 14.94           C
ATOM   2377  C   ASN B 117      23.878  27.261  28.903  1.00 15.99           C
ATOM   2378  O   ASN B 117      22.932  26.740  28.326  1.00 20.53           O
ATOM   2379  CB  ASN B 117      22.417  28.228  30.678  1.00 23.74           C
ATOM   2380  CG  ASN B 117      22.116  28.261  32.143  1.00 25.29           C
ATOM   2381  OD1 ASN B 117      22.185  27.230  32.834  1.00 18.25           O
ATOM   2382  ND2 ASN B 117      21.825  29.450  32.653  1.00 27.71           N
ATOM   2383  H   ASN B 117      25.325  28.020  31.495  1.00 26.84           H
ATOM   2384  HA  ASN B 117      23.788  26.746  30.861  1.00 17.93           H
ATOM   2385  HB2 ASN B 117      22.418  29.140  30.350  1.00 28.49           H
ATOM   2386  HB3 ASN B 117      21.727  27.706  30.236  1.00 28.49           H
ATOM   2387 HD21 ASN B 117      21.646  29.517  33.492  1.00 33.25           H
ATOM   2388 HD22 ASN B 117      21.822  30.148  32.153  1.00 33.25           H
ATOM   2389  N   VAL B 118      25.002  27.533  28.261  1.00 14.58           N
ATOM   2390  CA  VAL B 118      25.190  27.184  26.863  1.00 18.80           C
ATOM   2391  C   VAL B 118      26.609  26.665  26.701  1.00 17.48           C
ATOM   2392  O   VAL B 118      27.564  27.446  26.695  1.00 20.31           O
ATOM   2393  CB  VAL B 118      24.962  28.381  25.918  1.00 21.81           C
ATOM   2394  CG1 VAL B 118      24.965  27.893  24.423  1.00 18.63           C
ATOM   2395  CG2 VAL B 118      23.681  29.112  26.250  1.00 21.73           C
ATOM   2396  H   VAL B 118      25.692  27.912  28.613  1.00 17.50           H
ATOM   2397  HA  VAL B 118      24.571  26.472  26.617  1.00 22.56           H
ATOM   2398  HB  VAL B 118      25.697  29.006  26.023  1.00 26.17           H
ATOM   2399 HG11 VAL B 118      24.841  28.648  23.834  1.00 22.35           H
ATOM   2400 HG12 VAL B 118      25.813  27.464  24.235  1.00 22.35           H
ATOM   2401 HG13 VAL B 118      24.240  27.256  24.299  1.00 22.35           H
ATOM   2402 HG21 VAL B 118      23.561  29.833  25.615  1.00 26.08           H
ATOM   2403 HG22 VAL B 118      22.951  28.478  26.178  1.00 26.08           H
ATOM   2404 HG23 VAL B 118      23.738  29.462  27.152  1.00 26.08           H
ATOM   2405  N   ALA B 119      26.756  25.353  26.558  1.00 15.22           N
ATOM   2406  CA  ALA B 119      28.065  24.742  26.420  1.00 19.54           C
ATOM   2407  C   ALA B 119      27.889  23.328  25.870  1.00 18.83           C
ATOM   2408  O   ALA B 119      26.854  22.698  26.116  1.00 15.04           O
ATOM   2409  CB  ALA B 119      28.791  24.738  27.768  1.00 19.11           C
ATOM   2410  H   ALA B 119      26.109  24.795  26.534  1.00 18.27           H
ATOM   2411  HA  ALA B 119      28.596  25.257  25.798  1.00 23.45           H
ATOM   2412  HB1 ALA B 119      29.675  24.356  27.659  1.00 22.93           H
ATOM   2413  HB2 ALA B 119      28.875  25.651  28.082  1.00 22.93           H
ATOM   2414  HB3 ALA B 119      28.274  24.216  28.402  1.00 22.93           H
ATOM   2415  N   PRO B 120      28.879  22.804  25.137  1.00 19.14           N
ATOM   2416  CA  PRO B 120      28.750  21.483  24.512  1.00 14.19           C
ATOM   2417  C   PRO B 120      29.044  20.333  25.466  1.00 14.77           C
ATOM   2418  O   PRO B 120      29.757  20.474  26.453  1.00 13.22           O
ATOM   2419  CB  PRO B 120      29.800  21.539  23.406  1.00 14.94           C
ATOM   2420  CG  PRO B 120      30.833  22.440  23.926  1.00 13.26           C
ATOM   2421  CD  PRO B 120      30.178  23.428  24.825  1.00 17.77           C
ATOM   2422  HA  PRO B 120      27.874  21.369  24.117  1.00 17.03           H
ATOM   2423  HB2 PRO B 120      30.186  20.666  23.256  1.00 17.93           H
ATOM   2424  HB3 PRO B 120      29.400  21.914  22.610  1.00 17.93           H
ATOM   2425  HG2 PRO B 120      31.470  21.923  24.441  1.00 15.91           H
ATOM   2426  HG3 PRO B 120      31.281  22.881  23.185  1.00 15.91           H
ATOM   2427  HD2 PRO B 120      30.715  23.545  25.626  1.00 21.32           H
ATOM   2428  HD3 PRO B 120      30.038  24.266  24.366  1.00 21.32           H
ATOM   2429  N   ALA B 121      28.510  19.155  25.132  1.00 20.93           N
ATOM   2430  CA  ALA B 121      28.952  17.943  25.805  1.00 15.31           C
ATOM   2431  C   ALA B 121      30.114  17.359  25.018  1.00 15.07           C
ATOM   2432  O   ALA B 121      30.293  17.646  23.835  1.00 21.54           O
ATOM   2433  CB  ALA B 121      27.828  16.917  25.935  1.00 14.27           C
ATOM   2434  H   ALA B 121      27.912  19.025  24.529  1.00 25.12           H
ATOM   2435  HA  ALA B 121      29.255  18.166  26.698  1.00 18.37           H
ATOM   2436  HB1 ALA B 121      28.159  16.153  26.431  1.00 17.13           H
ATOM   2437  HB2 ALA B 121      27.091  17.323  26.413  1.00 17.13           H
ATOM   2438  HB3 ALA B 121      27.539  16.642  25.051  1.00 17.13           H
ATOM   2439  N   CYS B 122      30.950  16.595  25.704  1.00 13.69           N
ATOM   2440  CA  CYS B 122      32.061  15.930  25.047  1.00 15.56           C
ATOM   2441  C   CYS B 122      31.602  14.672  24.329  1.00 13.10           C
ATOM   2442  O   CYS B 122      30.843  13.855  24.873  1.00 15.40           O
ATOM   2443  CB  CYS B 122      33.151  15.551  26.046  1.00 18.20           C
ATOM   2444  SG  CYS B 122      33.787  16.918  26.982  1.00 15.74           S
ATOM   2445  H   CYS B 122      30.914  16.467  26.546  1.00 16.43           H
ATOM   2446  HA  CYS B 122      32.450  16.536  24.405  1.00 18.67           H
ATOM   2447  HB2 CYS B 122      32.784  14.915  26.677  1.00 21.84           H
ATOM   2448  HB3 CYS B 122      33.900  15.152  25.564  1.00 21.84           H
ATOM   2449  N   LEU B 123      32.128  14.495  23.136  1.00 16.10           N
ATOM   2450  CA  LEU B 123      32.046  13.217  22.450  1.00 20.77           C
ATOM   2451  C   LEU B 123      33.136  12.298  22.968  1.00 18.71           C
ATOM   2452  O   LEU B 123      34.328  12.667  22.955  1.00 14.73           O
ATOM   2453  CB  LEU B 123      32.162  13.397  20.932  1.00 18.36           C
ATOM   2454  CG  LEU B 123      30.928  13.949  20.227  1.00 16.55           C
ATOM   2455  CD1 LEU B 123      31.274  14.440  18.840  1.00 27.09           C
ATOM   2456  CD2 LEU B 123      29.874  12.881  20.129  1.00 17.39           C
ATOM   2457  H   LEU B 123      32.564  15.098  22.698  1.00 19.32           H
ATOM   2458  HA  LEU B 123      31.171  12.827  22.643  1.00 24.92           H
ATOM   2459  HB2 LEU B 123      32.907  13.983  20.745  1.00 22.03           H
ATOM   2460  HB3 LEU B 123      32.325  12.527  20.548  1.00 22.03           H
ATOM   2461  HG  LEU B 123      30.568  14.695  20.732  1.00 19.86           H
ATOM   2462 HD11 LEU B 123      30.460  14.747  18.410  1.00 32.51           H
ATOM   2463 HD12 LEU B 123      31.908  15.171  18.916  1.00 32.51           H
ATOM   2464 HD13 LEU B 123      31.660  13.712  18.328  1.00 32.51           H
ATOM   2465 HD21 LEU B 123      29.105  13.233  19.648  1.00 20.87           H
ATOM   2466 HD22 LEU B 123      30.238  12.115  19.660  1.00 20.87           H
ATOM   2467 HD23 LEU B 123      29.615  12.624  21.027  1.00 20.87           H
ATOM   2468  N   PRO B 124      32.814  11.115  23.452  1.00 17.75           N
ATOM   2469  CA  PRO B 124      33.821  10.162  23.897  1.00 19.95           C
ATOM   2470  C   PRO B 124      34.365   9.335  22.732  1.00 17.23           C
ATOM   2471  O   PRO B 124      34.027   9.535  21.579  1.00 18.49           O
ATOM   2472  CB  PRO B 124      33.047   9.301  24.870  1.00 15.52           C
ATOM   2473  CG  PRO B 124      31.764   9.123  24.137  1.00 15.87           C
ATOM   2474  CD  PRO B 124      31.492  10.485  23.424  1.00 16.95           C
ATOM   2475  HA  PRO B 124      34.549  10.607  24.360  1.00 23.94           H
ATOM   2476  HB2 PRO B 124      33.500   8.462  25.016  1.00 18.63           H
ATOM   2477  HB3 PRO B 124      32.913   9.774  25.703  1.00 18.63           H
ATOM   2478  HG2 PRO B 124      31.889   8.422  23.486  1.00 19.04           H
ATOM   2479  HG3 PRO B 124      31.056   8.904  24.766  1.00 19.04           H
ATOM   2480  HD2 PRO B 124      31.221  10.353  22.501  1.00 20.34           H
ATOM   2481  HD3 PRO B 124      30.856  11.024  23.914  1.00 20.34           H
ATOM   2482  N   GLU B 124A     35.268   8.432  23.065  1.00 18.82           N
ATOM   2483  CA  GLU B 124A     35.801   7.444  22.146  1.00 24.35           C
ATOM   2484  C   GLU B 124A     35.060   6.148  22.392  1.00 21.31           C
ATOM   2485  O   GLU B 124A     34.696   5.855  23.535  1.00 21.15           O
ATOM   2486  CB  GLU B 124A     37.288   7.222  22.369  1.00 26.75           C
ATOM   2487  CG  GLU B 124A     38.190   8.282  21.819  1.00 26.45           C
ATOM   2488  CD  GLU B 124A     39.642   8.084  22.242  1.00 40.29           C
ATOM   2489  OE1 GLU B 124A     39.895   7.134  23.027  1.00 43.03           O
ATOM   2490  OE2 GLU B 124A     40.539   8.849  21.792  1.00 37.49           O1-
ATOM   2491  H   GLU B 124A     35.599   8.363  23.855  1.00 22.59           H
ATOM   2492  HA  GLU B 124A     35.649   7.735  21.236  1.00 29.22           H
ATOM   2493  HB2 GLU B 124A     37.424   7.182  23.325  1.00 32.11           H
ATOM   2494  HB3 GLU B 124A     37.520   6.378  21.960  1.00 32.11           H
ATOM   2495  HG2 GLU B 124A     38.155   8.253  20.849  1.00 31.74           H
ATOM   2496  HG3 GLU B 124A     37.889   9.147  22.148  1.00 31.74           H
ATOM   2497  N   ARG B 125      34.850   5.374  21.325  1.00 28.66           N
ATOM   2498  CA  ARG B 125      33.928   4.248  21.399  1.00 24.78           C
ATOM   2499  C   ARG B 125      34.387   3.237  22.429  1.00 26.15           C
ATOM   2500  O   ARG B 125      33.603   2.823  23.292  1.00 26.20           O
ATOM   2501  CB  ARG B 125      33.778   3.561  20.041  1.00 24.56           C
ATOM   2502  CG  ARG B 125      32.942   2.216  20.155  1.00 30.80           C
ATOM   2503  CD  ARG B 125      33.005   1.353  18.939  1.00 33.24           C
ATOM   2504  NE  ARG B 125      34.366   0.861  18.729  1.00 40.39           N
ATOM   2505  CZ  ARG B 125      34.774   0.152  17.674  1.00 39.76           C
ATOM   2506  NH1 ARG B 125      33.925  -0.187  16.713  1.00 46.75           N
ATOM   2507  NH2 ARG B 125      36.051  -0.218  17.581  1.00 36.78           N1+
ATOM   2508  H   ARG B 125      35.248   5.463  20.564  1.00 34.39           H
ATOM   2509  HA  ARG B 125      33.062   4.579  21.669  1.00 29.74           H
ATOM   2510  HB2 ARG B 125      33.314   4.151  19.426  1.00 29.47           H
ATOM   2511  HB3 ARG B 125      34.658   3.350  19.687  1.00 29.47           H
ATOM   2512  HG2 ARG B 125      33.278   1.662  20.875  1.00 36.96           H
ATOM   2513  HG3 ARG B 125      32.009   2.432  20.310  1.00 36.96           H
ATOM   2514  HD2 ARG B 125      32.414   0.592  19.059  1.00 39.89           H
ATOM   2515  HD3 ARG B 125      32.733   1.875  18.163  1.00 39.89           H
ATOM   2516  HE  ARG B 125      34.895   0.886  19.408  1.00 48.46           H
ATOM   2517 HH11 ARG B 125      33.100   0.051  16.765  1.00 56.11           H
ATOM   2518 HH12 ARG B 125      34.206  -0.648  16.041  1.00 56.11           H
ATOM   2519 HH21 ARG B 125      36.604  -0.003  18.202  1.00 44.14           H
ATOM   2520 HH22 ARG B 125      36.319  -0.681  16.907  1.00 44.14           H
ATOM   2521  N   ASP B 126      35.647   2.801  22.345  1.00 20.88           N
ATOM   2522  CA  ASP B 126      36.088   1.725  23.226  1.00 24.20           C
ATOM   2523  C   ASP B 126      36.040   2.167  24.678  1.00 19.33           C
ATOM   2524  O   ASP B 126      35.464   1.481  25.529  1.00 23.13           O
ATOM   2525  CB  ASP B 126      37.495   1.240  22.832  1.00 23.97           C
ATOM   2526  CG  ASP B 126      37.498   0.420  21.529  1.00 27.30           C
ATOM   2527  OD1 ASP B 126      36.420   0.228  20.911  1.00 21.71           O
ATOM   2528  OD2 ASP B 126      38.602  -0.017  21.131  1.00 36.70           O1-
ATOM   2529  H   ASP B 126      36.247   3.105  21.812  1.00 25.05           H
ATOM   2530  HA  ASP B 126      35.475   0.975  23.140  1.00 29.04           H
ATOM   2531  HB2 ASP B 126      38.072   2.003  22.687  1.00 28.77           H
ATOM   2532  HB3 ASP B 126      37.859   0.687  23.545  1.00 28.77           H
ATOM   2533  N   TRP B 127      36.608   3.336  24.984  1.00 16.08           N
ATOM   2534  CA  TRP B 127      36.622   3.773  26.374  1.00 17.37           C
ATOM   2535  C   TRP B 127      35.208   3.987  26.880  1.00 14.44           C
ATOM   2536  O   TRP B 127      34.876   3.615  28.012  1.00 18.87           O
ATOM   2537  CB  TRP B 127      37.434   5.050  26.509  1.00 17.69           C
ATOM   2538  CG  TRP B 127      37.465   5.619  27.906  1.00 19.66           C
ATOM   2539  CD1 TRP B 127      38.209   5.188  28.963  1.00 19.08           C
ATOM   2540  CD2 TRP B 127      36.707   6.733  28.380  1.00 14.81           C
ATOM   2541  NE1 TRP B 127      37.965   5.964  30.068  1.00 24.39           N
ATOM   2542  CE2 TRP B 127      37.051   6.932  29.732  1.00 19.37           C
ATOM   2543  CE3 TRP B 127      35.788   7.590  27.785  1.00 12.53           C
ATOM   2544  CZ2 TRP B 127      36.506   7.963  30.501  1.00 20.93           C
ATOM   2545  CZ3 TRP B 127      35.258   8.625  28.538  1.00 18.54           C
ATOM   2546  CH2 TRP B 127      35.617   8.797  29.888  1.00 18.73           C
ATOM   2547  H   TRP B 127      36.973   3.878  24.427  1.00 19.29           H
ATOM   2548  HA  TRP B 127      37.037   3.093  26.930  1.00 20.84           H
ATOM   2549  HB2 TRP B 127      38.343   4.855  26.240  1.00 21.23           H
ATOM   2550  HB3 TRP B 127      37.036   5.720  25.926  1.00 21.23           H
ATOM   2551  HD1 TRP B 127      38.790   4.461  28.951  1.00 22.89           H
ATOM   2552  HE1 TRP B 127      38.325   5.868  30.839  1.00 29.27           H
ATOM   2553  HE3 TRP B 127      35.565   7.495  26.891  1.00 15.04           H
ATOM   2554  HZ2 TRP B 127      36.728   8.079  31.396  1.00 25.11           H
ATOM   2555  HZ3 TRP B 127      34.639   9.205  28.158  1.00 22.25           H
ATOM   2556  HH2 TRP B 127      35.226   9.481  30.382  1.00 22.48           H
ATOM   2557  N   ALA B 128      34.366   4.598  26.045  1.00 16.77           N
ATOM   2558  CA  ALA B 128      32.981   4.871  26.404  1.00 18.47           C
ATOM   2559  C   ALA B 128      32.241   3.589  26.762  1.00 19.43           C
ATOM   2560  O   ALA B 128      31.611   3.496  27.825  1.00 19.34           O
ATOM   2561  CB  ALA B 128      32.281   5.587  25.238  1.00 22.88           C
ATOM   2562  H   ALA B 128      34.566   4.870  25.252  1.00 20.13           H
ATOM   2563  HA  ALA B 128      32.968   5.461  27.175  1.00 22.16           H
ATOM   2564  HB1 ALA B 128      31.357   5.739  25.483  1.00 27.45           H
ATOM   2565  HB2 ALA B 128      32.722   6.433  25.062  1.00 27.45           H
ATOM   2566  HB3 ALA B 128      32.324   5.028  24.447  1.00 27.45           H
ATOM   2567  N   GLU B 129      32.347   2.568  25.905  1.00 19.60           N
ATOM   2568  CA  GLU B 129      31.631   1.320  26.140  1.00 17.92           C
ATOM   2569  C   GLU B 129      32.171   0.581  27.359  1.00 18.90           C
ATOM   2570  O   GLU B 129      31.392  -0.008  28.113  1.00 17.85           O
ATOM   2571  CB  GLU B 129      31.681   0.460  24.879  1.00 27.51           C
ATOM   2572  CG  GLU B 129      30.684   0.944  23.812  1.00 20.52           C
ATOM   2573  CD  GLU B 129      30.826   0.280  22.468  1.00 26.05           C
ATOM   2574  OE1 GLU B 129      31.583  -0.718  22.349  1.00 30.64           O
ATOM   2575  OE2 GLU B 129      30.168   0.765  21.514  1.00 30.52           O1-
ATOM   2576  H   GLU B 129      32.821   2.568  25.191  1.00 23.52           H
ATOM   2577  HA  GLU B 129      30.697   1.502  26.308  1.00 21.50           H
ATOM   2578  HB2 GLU B 129      32.577   0.497  24.511  1.00 33.02           H
ATOM   2579  HB3 GLU B 129      31.438  -0.451  25.112  1.00 33.02           H
ATOM   2580  HG2 GLU B 129      29.783   0.771  24.129  1.00 24.62           H
ATOM   2581  HG3 GLU B 129      30.812   1.893  23.687  1.00 24.62           H
ATOM   2582  N   SER B 130      33.494   0.595  27.594  1.00 19.44           N
ATOM   2583  CA  SER B 130      33.984  -0.092  28.803  1.00 23.51           C
ATOM   2584  C   SER B 130      33.791   0.709  30.080  1.00 23.90           C
ATOM   2585  O   SER B 130      33.533   0.103  31.128  1.00 27.37           O
ATOM   2586  CB  SER B 130      35.481  -0.428  28.732  1.00 23.18           C
ATOM   2587  OG  SER B 130      35.987  -0.271  27.432  1.00 42.95           O
ATOM   2588  H   SER B 130      34.089   0.963  27.095  1.00 23.33           H
ATOM   2589  HA  SER B 130      33.482  -0.917  28.912  1.00 28.21           H
ATOM   2590  HB2 SER B 130      35.960   0.173  29.331  1.00 27.82           H
ATOM   2591  HB3 SER B 130      35.615  -1.343  29.014  1.00 27.82           H
ATOM   2592  HG  SER B 130      35.940   0.536  27.203  1.00 51.54           H
ATOM   2593  N   THR B 131      33.932   2.046  30.027  1.00 21.18           N
ATOM   2594  CA  THR B 131      34.055   2.871  31.222  1.00 22.52           C
ATOM   2595  C   THR B 131      32.863   3.768  31.480  1.00 22.81           C
ATOM   2596  O   THR B 131      32.495   3.977  32.640  1.00 29.30           O
ATOM   2597  CB  THR B 131      35.311   3.745  31.137  1.00 26.57           C
ATOM   2598  OG1 THR B 131      36.420   2.909  30.812  1.00 21.58           O
ATOM   2599  CG2 THR B 131      35.559   4.423  32.488  1.00 28.67           C
ATOM   2600  H   THR B 131      33.958   2.508  29.300  1.00 25.42           H
ATOM   2601  HA  THR B 131      34.157   2.297  31.996  1.00 27.02           H
ATOM   2602  HB  THR B 131      35.206   4.431  30.458  1.00 31.88           H
ATOM   2603  HG1 THR B 131      36.414   2.717  29.994  1.00 25.90           H
ATOM   2604 HG21 THR B 131      36.330   5.008  32.437  1.00 34.41           H
ATOM   2605 HG22 THR B 131      34.792   4.955  32.764  1.00 34.41           H
ATOM   2606 HG23 THR B 131      35.722   3.751  33.170  1.00 34.41           H
ATOM   2607  N   LEU B 131A     32.254   4.333  30.444  1.00 20.29           N
ATOM   2608  CA  LEU B 131A     31.096   5.179  30.688  1.00 16.29           C
ATOM   2609  C   LEU B 131A     29.846   4.331  30.842  1.00 22.22           C
ATOM   2610  O   LEU B 131A     29.152   4.394  31.863  1.00 23.07           O
ATOM   2611  CB  LEU B 131A     30.922   6.192  29.549  1.00 19.45           C
ATOM   2612  CG  LEU B 131A     31.973   7.280  29.451  1.00 17.04           C
ATOM   2613  CD1 LEU B 131A     31.659   8.130  28.263  1.00 22.68           C
ATOM   2614  CD2 LEU B 131A     32.024   8.127  30.738  1.00 21.53           C
ATOM   2615  H   LEU B 131A     32.485   4.240  29.620  1.00 24.34           H
ATOM   2616  HA  LEU B 131A     31.227   5.665  31.516  1.00 19.55           H
ATOM   2617  HB2 LEU B 131A     30.931   5.721  28.704  1.00 23.34           H
ATOM   2618  HB3 LEU B 131A     30.067   6.638  29.659  1.00 23.34           H
ATOM   2619  HG  LEU B 131A     32.842   6.871  29.313  1.00 20.44           H
ATOM   2620 HD11 LEU B 131A     32.330   8.831  28.200  1.00 27.21           H
ATOM   2621 HD12 LEU B 131A     31.670   7.578  27.462  1.00 27.21           H
ATOM   2622 HD13 LEU B 131A     30.784   8.523  28.388  1.00 27.21           H
ATOM   2623 HD21 LEU B 131A     32.689   8.823  30.621  1.00 25.84           H
ATOM   2624 HD22 LEU B 131A     31.150   8.527  30.882  1.00 25.84           H
ATOM   2625 HD23 LEU B 131A     32.259   7.573  31.501  1.00 25.84           H
ATOM   2626  N   MET B 131B     29.570   3.502  29.840  1.00 22.01           N
ATOM   2627  CA  MET B 131B     28.376   2.687  29.832  1.00 20.90           C
ATOM   2628  C   MET B 131B     28.419   1.574  30.853  1.00 16.56           C
ATOM   2629  O   MET B 131B     27.492   0.782  30.878  1.00 23.51           O
ATOM   2630  CB  MET B 131B     28.171   2.141  28.423  1.00 20.47           C
ATOM   2631  CG  MET B 131B     27.869   3.233  27.449  1.00 23.33           C
ATOM   2632  SD  MET B 131B     27.309   2.674  25.870  1.00 28.27           S
ATOM   2633  CE  MET B 131B     25.700   2.009  26.283  1.00 32.88           C
ATOM   2634  H   MET B 131B     30.065   3.396  29.144  1.00 26.42           H
ATOM   2635  HA  MET B 131B     27.612   3.243  30.024  1.00 25.08           H
ATOM   2636  HB2 MET B 131B     28.984   1.699  28.132  1.00 24.57           H
ATOM   2637  HB3 MET B 131B     27.427   1.523  28.413  1.00 24.57           H
ATOM   2638  HG2 MET B 131B     27.167   3.804  27.803  1.00 27.99           H
ATOM   2639  HG3 MET B 131B     28.675   3.749  27.296  1.00 27.99           H
ATOM   2640  HE1 MET B 131B     25.258   1.716  25.470  1.00 39.45           H
ATOM   2641  HE2 MET B 131B     25.824   1.252  26.876  1.00 39.45           H
ATOM   2642  HE3 MET B 131B     25.176   2.697  26.719  1.00 39.45           H
ATOM   2643  N   THR B 132      29.430   1.511  31.714  1.00 24.33           N
ATOM   2644  CA  THR B 132      29.403   0.597  32.850  1.00 22.27           C
ATOM   2645  C   THR B 132      29.286   1.325  34.170  1.00 19.57           C
ATOM   2646  O   THR B 132      29.255   0.668  35.214  1.00 27.88           O
ATOM   2647  CB  THR B 132      30.654  -0.292  32.860  1.00 17.55           C
ATOM   2648  OG1 THR B 132      31.826   0.523  32.833  1.00 29.27           O
ATOM   2649  CG2 THR B 132      30.694  -1.208  31.618  1.00 20.58           C
ATOM   2650  H   THR B 132      30.153   1.975  31.651  1.00 29.20           H
ATOM   2651  HA  THR B 132      28.628   0.014  32.781  1.00 26.72           H
ATOM   2652  HB  THR B 132      30.646  -0.841  33.653  1.00 21.06           H
ATOM   2653  HG1 THR B 132      32.228   0.417  32.107  1.00 35.12           H
ATOM   2654 HG21 THR B 132      31.521  -1.714  31.600  1.00 24.69           H
ATOM   2655 HG22 THR B 132      29.950  -1.830  31.638  1.00 24.69           H
ATOM   2656 HG23 THR B 132      30.635  -0.672  30.808  1.00 24.69           H
ATOM   2657  N   GLN B 133      29.249   2.655  34.159  1.00 27.16           N
ATOM   2658  CA  GLN B 133      28.902   3.402  35.356  1.00 23.53           C
ATOM   2659  C   GLN B 133      27.518   2.958  35.810  1.00 32.87           C
ATOM   2660  O   GLN B 133      26.769   2.316  35.065  1.00 23.20           O
ATOM   2661  CB  GLN B 133      28.878   4.904  35.083  1.00 24.45           C
ATOM   2662  CG  GLN B 133      30.165   5.502  34.560  1.00 24.53           C
ATOM   2663  CD  GLN B 133      31.266   5.424  35.556  1.00 34.80           C
ATOM   2664  OE1 GLN B 133      31.146   5.955  36.655  1.00 47.53           O
ATOM   2665  NE2 GLN B 133      32.354   4.736  35.199  1.00 37.23           N
ATOM   2666  H   GLN B 133      29.421   3.143  33.476  1.00 32.60           H
ATOM   2667  HA  GLN B 133      29.546   3.228  36.066  1.00 28.23           H
ATOM   2668  HB2 GLN B 133      28.177   5.094  34.436  1.00 29.34           H
ATOM   2669  HB3 GLN B 133      28.678   5.351  35.915  1.00 29.34           H
ATOM   2670  HG2 GLN B 133      30.444   5.009  33.777  1.00 29.43           H
ATOM   2671  HG3 GLN B 133      30.034   6.437  34.342  1.00 29.43           H
ATOM   2672 HE21 GLN B 133      32.371   4.323  34.445  1.00 44.67           H
ATOM   2673 HE22 GLN B 133      33.037   4.696  35.725  1.00 44.67           H
ATOM   2674  N   LYS B 134      27.161   3.320  37.041  1.00 32.96           N
ATOM   2675  CA  LYS B 134      25.828   2.974  37.513  1.00 31.13           C
ATOM   2676  C   LYS B 134      24.749   3.720  36.735  1.00 26.53           C
ATOM   2677  O   LYS B 134      23.694   3.151  36.429  1.00 32.36           O
ATOM   2678  CB  LYS B 134      25.708   3.267  39.003  1.00 30.53           C
ATOM   2679  CG  LYS B 134      26.171   2.142  39.858  1.00 52.62           C
ATOM   2680  CD  LYS B 134      27.705   1.977  39.818  1.00 66.30           C
ATOM   2681  CE  LYS B 134      28.150   0.640  40.469  1.00 69.85           C
ATOM   2682  NZ  LYS B 134      27.558   0.426  41.837  1.00 76.45           N1+
ATOM   2683  H   LYS B 134      27.642   3.752  37.607  1.00 39.55           H
ATOM   2684  HA  LYS B 134      25.688   2.022  37.381  1.00 37.35           H
ATOM   2685  HB2 LYS B 134      26.253   4.039  39.215  1.00 36.64           H
ATOM   2686  HB3 LYS B 134      24.784   3.444  39.224  1.00 36.64           H
ATOM   2687  HG2 LYS B 134      25.900   2.321  40.774  1.00 63.15           H
ATOM   2688  HG3 LYS B 134      25.762   1.321  39.543  1.00 63.15           H
ATOM   2689  HD2 LYS B 134      28.015   1.981  38.899  1.00 79.56           H
ATOM   2690  HD3 LYS B 134      28.115   2.708  40.307  1.00 79.56           H
ATOM   2691  HE2 LYS B 134      27.866  -0.098  39.905  1.00 83.82           H
ATOM   2692  HE3 LYS B 134      29.117   0.632  40.558  1.00 83.82           H
ATOM   2693  HZ1 LYS B 134      27.922  -0.286  42.225  1.00 91.74           H
ATOM   2694  HZ2 LYS B 134      27.704   1.141  42.349  1.00 91.74           H
ATOM   2695  HZ3 LYS B 134      26.677   0.297  41.770  1.00 91.74           H
ATOM   2696  N   THR B 135      25.002   4.979  36.383  1.00 21.65           N
ATOM   2697  CA  THR B 135      23.941   5.877  35.949  1.00 25.25           C
ATOM   2698  C   THR B 135      24.431   6.742  34.795  1.00 20.60           C
ATOM   2699  O   THR B 135      25.633   6.939  34.601  1.00 28.00           O
ATOM   2700  CB  THR B 135      23.442   6.789  37.103  1.00 22.83           C
ATOM   2701  OG1 THR B 135      24.549   7.452  37.724  1.00 33.00           O
ATOM   2702  CG2 THR B 135      22.687   5.989  38.149  1.00 25.47           C
ATOM   2703  H   THR B 135      25.791   5.338  36.388  1.00 25.98           H
ATOM   2704  HA  THR B 135      23.181   5.366  35.628  1.00 30.30           H
ATOM   2705  HB  THR B 135      22.832   7.453  36.741  1.00 27.40           H
ATOM   2706  HG1 THR B 135      25.007   7.838  37.130  1.00 39.60           H
ATOM   2707 HG21 THR B 135      22.321   6.576  38.826  1.00 30.56           H
ATOM   2708 HG22 THR B 135      21.963   5.502  37.730  1.00 30.56           H
ATOM   2709 HG23 THR B 135      23.288   5.361  38.575  1.00 30.56           H
ATOM   2710  N   GLY B 136      23.465   7.216  34.007  1.00 22.30           N
ATOM   2711  CA  GLY B 136      23.616   8.384  33.173  1.00 21.17           C
ATOM   2712  C   GLY B 136      22.552   9.422  33.532  1.00 23.68           C
ATOM   2713  O   GLY B 136      21.791   9.260  34.486  1.00 16.69           O
ATOM   2714  H   GLY B 136      22.691   6.849  33.935  1.00 26.76           H
ATOM   2715  HA2 GLY B 136      24.503   8.772  33.279  1.00 25.41           H
ATOM   2716  HA3 GLY B 136      23.491   8.132  32.246  1.00 25.41           H
ATOM   2717  N   ILE B 137      22.503  10.486  32.730  1.00 21.82           N
ATOM   2718  CA  ILE B 137      21.602  11.602  32.980  1.00 15.54           C
ATOM   2719  C   ILE B 137      20.905  11.979  31.686  1.00 18.03           C
ATOM   2720  O   ILE B 137      21.567  12.269  30.667  1.00 18.26           O
ATOM   2721  CB  ILE B 137      22.340  12.808  33.579  1.00 21.93           C
ATOM   2722  CG1 ILE B 137      22.852  12.451  34.969  1.00 22.98           C
ATOM   2723  CG2 ILE B 137      21.409  13.997  33.683  1.00 22.39           C
ATOM   2724  CD1 ILE B 137      23.742  13.502  35.580  1.00 28.87           C
ATOM   2725  H   ILE B 137      22.975  10.579  32.014  1.00 26.19           H
ATOM   2726  HA  ILE B 137      20.926  11.320  33.615  1.00 18.65           H
ATOM   2727  HB  ILE B 137      23.087  13.035  33.004  1.00 26.32           H
ATOM   2728 HG12 ILE B 137      22.094  12.320  35.557  1.00 27.58           H
ATOM   2729 HG13 ILE B 137      23.361  11.628  34.901  1.00 27.58           H
ATOM   2730 HG21 ILE B 137      21.861  14.719  34.136  1.00 26.87           H
ATOM   2731 HG22 ILE B 137      21.158  14.288  32.795  1.00 26.87           H
ATOM   2732 HG23 ILE B 137      20.616  13.741  34.178  1.00 26.87           H
ATOM   2733 HD11 ILE B 137      24.022  13.199  36.459  1.00 34.65           H
ATOM   2734 HD12 ILE B 137      24.516  13.619  35.009  1.00 34.65           H
ATOM   2735 HD13 ILE B 137      23.263  14.338  35.662  1.00 34.65           H
ATOM   2736  N   VAL B 138      19.571  12.018  31.743  1.00 12.20           N
ATOM   2737  CA  VAL B 138      18.688  12.394  30.647  1.00 14.06           C
ATOM   2738  C   VAL B 138      17.983  13.687  31.045  1.00 17.30           C
ATOM   2739  O   VAL B 138      17.810  13.960  32.237  1.00 17.62           O
ATOM   2740  CB  VAL B 138      17.674  11.273  30.308  1.00 13.05           C
ATOM   2741  CG1 VAL B 138      16.679  11.067  31.446  1.00 19.92           C
ATOM   2742  CG2 VAL B 138      16.948  11.592  29.048  1.00 23.80           C
ATOM   2743  H   VAL B 138      19.137  11.843  32.462  1.00 14.64           H
ATOM   2744  HA  VAL B 138      19.221  12.559  29.858  1.00 16.87           H
ATOM   2745  HB  VAL B 138      18.152  10.440  30.162  1.00 15.66           H
ATOM   2746 HG11 VAL B 138      16.085  10.331  31.229  1.00 23.90           H
ATOM   2747 HG12 VAL B 138      17.160  10.864  32.268  1.00 23.90           H
ATOM   2748 HG13 VAL B 138      16.165  11.881  31.560  1.00 23.90           H
ATOM   2749 HG21 VAL B 138      16.313  10.879  28.867  1.00 28.56           H
ATOM   2750 HG22 VAL B 138      16.479  12.435  29.150  1.00 28.56           H
ATOM   2751 HG23 VAL B 138      17.590  11.645  28.323  1.00 28.56           H
ATOM   2752  N   SER B 139      17.629  14.515  30.058  1.00 18.06           N
ATOM   2753  CA  SER B 139      17.066  15.828  30.368  1.00 19.30           C
ATOM   2754  C   SER B 139      16.182  16.310  29.214  1.00 15.59           C
ATOM   2755  O   SER B 139      16.346  15.899  28.057  1.00 18.36           O
ATOM   2756  CB  SER B 139      18.190  16.838  30.694  1.00 15.54           C
ATOM   2757  OG  SER B 139      19.078  16.970  29.601  1.00 19.35           O
ATOM   2758  H   SER B 139      17.709  14.348  29.218  1.00 21.68           H
ATOM   2759  HA  SER B 139      16.504  15.736  31.150  1.00 23.16           H
ATOM   2760  HB2 SER B 139      17.804  17.706  30.884  1.00 18.65           H
ATOM   2761  HB3 SER B 139      18.688  16.511  31.460  1.00 18.65           H
ATOM   2762  HG  SER B 139      18.677  17.221  28.908  1.00 23.22           H
ATOM   2763  N   GLY B 140      15.228  17.174  29.546  1.00 22.87           N
ATOM   2764  CA  GLY B 140      14.360  17.753  28.527  1.00 19.57           C
ATOM   2765  C   GLY B 140      13.151  18.482  29.095  1.00 18.55           C
ATOM   2766  O   GLY B 140      12.930  18.570  30.314  1.00 16.98           O
ATOM   2767  H   GLY B 140      15.076  17.440  30.348  1.00 27.44           H
ATOM   2768  HA2 GLY B 140      14.878  18.381  27.996  1.00 23.48           H
ATOM   2769  HA3 GLY B 140      14.046  17.048  27.943  1.00 23.48           H
ATOM   2770  N   PHE B 141      12.377  19.033  28.163  1.00 22.14           N
ATOM   2771  CA  PHE B 141      11.120  19.722  28.424  1.00 24.15           C
ATOM   2772  C   PHE B 141       9.863  18.887  28.095  1.00 26.27           C
ATOM   2773  O   PHE B 141       8.801  19.493  27.956  1.00 30.52           O
ATOM   2774  CB  PHE B 141      11.032  21.014  27.596  1.00 26.68           C
ATOM   2775  CG  PHE B 141      12.041  22.075  27.929  1.00 22.30           C
ATOM   2776  CD1 PHE B 141      11.763  23.038  28.859  1.00 23.89           C
ATOM   2777  CD2 PHE B 141      13.218  22.166  27.226  1.00 23.89           C
ATOM   2778  CE1 PHE B 141      12.691  24.048  29.139  1.00 33.25           C
ATOM   2779  CE2 PHE B 141      14.151  23.165  27.490  1.00 18.97           C
ATOM   2780  CZ  PHE B 141      13.896  24.110  28.435  1.00 21.65           C
ATOM   2781  H   PHE B 141      12.598  19.047  27.333  1.00 26.57           H
ATOM   2782  HA  PHE B 141      11.083  19.972  29.357  1.00 28.98           H
ATOM   2783  HB2 PHE B 141      11.159  20.794  26.655  1.00 32.02           H
ATOM   2784  HB3 PHE B 141      10.163  21.418  27.725  1.00 32.02           H
ATOM   2785  HD1 PHE B 141      10.966  23.004  29.332  1.00 28.67           H
ATOM   2786  HD2 PHE B 141      13.410  21.532  26.584  1.00 28.67           H
ATOM   2787  HE1 PHE B 141      12.496  24.689  29.791  1.00 39.90           H
ATOM   2788  HE2 PHE B 141      14.945  23.181  27.014  1.00 22.76           H
ATOM   2789  HZ  PHE B 141      14.521  24.778  28.614  1.00 25.97           H
ATOM   2790  N   GLY B 142       9.944  17.530  27.960  1.00 21.75           N
ATOM   2791  CA  GLY B 142       8.790  16.686  27.563  1.00 32.79           C
ATOM   2792  C   GLY B 142       7.748  16.395  28.676  1.00 28.87           C
ATOM   2793  O   GLY B 142       7.912  16.888  29.798  1.00 27.52           O
ATOM   2794  H   GLY B 142      10.675  17.087  28.073  1.00 26.10           H
ATOM   2795  HA2 GLY B 142       8.320  17.116  26.835  1.00 39.34           H
ATOM   2796  HA3 GLY B 142       9.124  15.836  27.246  1.00 39.34           H
ATOM   2797  N   ARG B 143       6.744  15.492  28.412  1.00 25.12           N
ATOM   2798  CA  ARG B 143       5.813  15.277  29.500  1.00 21.94           C
ATOM   2799  C   ARG B 143       6.631  14.767  30.696  1.00 23.59           C
ATOM   2800  O   ARG B 143       7.579  13.999  30.718  1.00 33.81           O
ATOM   2801  CB  ARG B 143       4.738  14.284  29.069  1.00 35.38           C
ATOM   2802  CG  ARG B 143       4.239  14.751  27.694  1.00 29.77           C
ATOM   2803  CD  ARG B 143       3.229  13.731  27.201  1.00 35.06           C
ATOM   2804  NE  ARG B 143       2.878  14.047  25.792  1.00 39.68           N
ATOM   2805  CZ  ARG B 143       1.703  13.602  25.260  1.00 43.18           C
ATOM   2806  NH1 ARG B 143       0.822  12.856  26.015  1.00 38.53           N
ATOM   2807  NH2 ARG B 143       1.435  13.916  23.926  1.00 51.14           N1+
ATOM   2808  H   ARG B 143       6.979  14.630  27.876  1.00 30.14           H
ATOM   2809  HA  ARG B 143       5.332  16.277  29.743  1.00 26.33           H
ATOM   2810  HB2 ARG B 143       5.148  13.256  29.014  1.00 42.45           H
ATOM   2811  HB3 ARG B 143       3.925  14.230  29.820  1.00 42.45           H
ATOM   2812  HG2 ARG B 143       3.808  15.767  27.768  1.00 35.73           H
ATOM   2813  HG3 ARG B 143       5.091  14.834  26.971  1.00 35.73           H
ATOM   2814  HD2 ARG B 143       3.635  12.686  27.257  1.00 42.08           H
ATOM   2815  HD3 ARG B 143       2.315  13.780  27.855  1.00 42.08           H
ATOM   2816  HE  ARG B 143       3.544  14.602  25.239  1.00 47.61           H
ATOM   2817 HH11 ARG B 143       1.157  12.342  26.848  1.00 46.24           H
ATOM   2818 HH12 ARG B 143      -0.092  12.569  25.653  1.00 46.24           H
ATOM   2819 HH21 ARG B 143       1.921  14.705  23.486  1.00 61.37           H
ATOM   2820 HH22 ARG B 143       0.542  13.677  23.521  1.00 61.37           H
ATOM   2821  N   THR B 144       6.067  15.292  31.822  1.00 17.11           N
ATOM   2822  CA  THR B 144       6.251  14.877  33.210  1.00 32.44           C
ATOM   2823  C   THR B 144       5.284  13.779  33.679  1.00 26.73           C
ATOM   2824  O   THR B 144       5.481  13.283  34.793  1.00 32.89           O
ATOM   2825  CB  THR B 144       6.130  16.087  34.179  1.00 32.24           C
ATOM   2826  OG1 THR B 144       4.798  16.585  34.222  1.00 36.19           O
ATOM   2827  CG2 THR B 144       7.025  17.236  33.766  1.00 29.00           C
ATOM   2828  H   THR B 144       5.527  15.957  31.780  1.00 20.53           H
ATOM   2829  HA  THR B 144       7.150  14.531  33.287  1.00 38.92           H
ATOM   2830  HB  THR B 144       6.384  15.809  35.068  1.00 38.69           H
ATOM   2831  HG1 THR B 144       4.811  17.391  34.463  1.00 43.42           H
ATOM   2832 HG21 THR B 144       6.908  17.972  34.386  1.00 34.80           H
ATOM   2833 HG22 THR B 144       7.954  16.964  33.778  1.00 34.80           H
ATOM   2834 HG23 THR B 144       6.787  17.528  32.875  1.00 34.80           H
ATOM   2835  N   HIS B 145       4.280  13.374  32.865  1.00 39.50           N
ATOM   2836  CA  HIS B 145       3.476  12.144  33.026  1.00 26.66           C
ATOM   2837  C   HIS B 145       3.056  11.649  31.636  1.00 25.13           C
ATOM   2838  O   HIS B 145       2.911  12.473  30.728  1.00 36.57           O
ATOM   2839  CB  HIS B 145       2.242  12.405  33.903  1.00 34.16           C
ATOM   2840  CG  HIS B 145       2.567  12.914  35.276  1.00 41.54           C
ATOM   2841  ND1 HIS B 145       2.397  14.237  35.647  1.00 39.51           N
ATOM   2842  CD2 HIS B 145       3.066  12.281  36.371  1.00 46.40           C
ATOM   2843  CE1 HIS B 145       2.768  14.392  36.910  1.00 41.29           C
ATOM   2844  NE2 HIS B 145       3.176  13.221  37.372  1.00 45.90           N
ATOM   2845  H   HIS B 145       4.023  13.831  32.179  1.00 47.40           H
ATOM   2846  HA  HIS B 145       4.014  11.460  33.455  1.00 32.00           H
ATOM   2847  HB2 HIS B 145       1.759  11.575  34.009  1.00 40.99           H
ATOM   2848  HB3 HIS B 145       1.675  13.064  33.466  1.00 40.99           H
ATOM   2849  HD2 HIS B 145       3.287  11.378  36.436  1.00 55.68           H
ATOM   2850  HE1 HIS B 145       2.748  15.186  37.395  1.00 49.55           H
ATOM   2851  HE2 HIS B 145       3.466  13.073  38.167  1.00 55.08           H
ATOM   2852  N   GLU B 147       2.905  10.310  31.447  1.00 27.37           N
ATOM   2853  CA  GLU B 147       2.870   9.723  30.072  1.00 36.44           C
ATOM   2854  C   GLU B 147       2.046  10.597  29.098  1.00 38.08           C
ATOM   2855  O   GLU B 147       2.211  10.929  27.939  1.00 50.71           O
ATOM   2856  CB  GLU B 147       2.225   8.331  30.220  1.00 35.31           C
ATOM   2857  CG  GLU B 147       2.301   7.512  28.944  1.00 36.86           C
ATOM   2858  CD  GLU B 147       1.754   6.101  29.218  1.00 45.18           C
ATOM   2859  OE1 GLU B 147       2.323   5.405  30.082  1.00 25.82           O
ATOM   2860  OE2 GLU B 147       0.763   5.762  28.510  1.00 60.31           O1-
ATOM   2861  H   GLU B 147       3.059   9.637  32.238  1.00 32.84           H
ATOM   2862  HA  GLU B 147       3.922   9.652  29.670  1.00 43.72           H
ATOM   2863  HB2 GLU B 147       2.746   7.753  31.034  1.00 42.37           H
ATOM   2864  HB3 GLU B 147       1.178   8.428  30.562  1.00 42.37           H
ATOM   2865  HG2 GLU B 147       1.753   7.992  28.116  1.00 44.23           H
ATOM   2866  HG3 GLU B 147       3.352   7.436  28.589  1.00 44.23           H
ATOM   2867  N   LYS B 148       0.898  10.963  29.773  1.00 34.69           N
ATOM   2868  CA  LYS B 148      -0.296  11.651  29.243  1.00 52.51           C
ATOM   2869  C   LYS B 148      -0.436  13.132  29.614  1.00 40.08           C
ATOM   2870  O   LYS B 148      -1.420  13.749  29.190  1.00 44.99           O
ATOM   2871  CB  LYS B 148      -1.641  11.039  29.734  1.00 39.77           C
ATOM   2872  CG  LYS B 148      -1.668   9.660  30.323  1.00 55.66           C
ATOM   2873  CD  LYS B 148      -3.110   9.082  30.475  1.00 51.85           C
ATOM   2874  CE  LYS B 148      -3.610   8.382  29.198  1.00 64.42           C
ATOM   2875  NZ  LYS B 148      -2.629   7.391  28.632  1.00 74.68           N1+
ATOM   2876  H   LYS B 148       0.794  10.796  30.610  1.00 41.63           H
ATOM   2877  HA  LYS B 148      -0.279  11.561  28.273  1.00 63.02           H
ATOM   2878  HB2 LYS B 148      -2.011  11.632  30.409  1.00 47.72           H
ATOM   2879  HB3 LYS B 148      -2.251  11.019  28.978  1.00 47.72           H
ATOM   2880  HG2 LYS B 148      -1.166   9.071  29.740  1.00 66.79           H
ATOM   2881  HG3 LYS B 148      -1.271   9.691  31.205  1.00 66.79           H
ATOM   2882  HD2 LYS B 148      -3.119   8.424  31.189  1.00 62.23           H
ATOM   2883  HD3 LYS B 148      -3.737   9.797  30.686  1.00 62.23           H
ATOM   2884  HE2 LYS B 148      -4.428   7.900  29.397  1.00 77.30           H
ATOM   2885  HE3 LYS B 148      -3.787   9.050  28.515  1.00 77.30           H
ATOM   2886  HZ1 LYS B 148      -3.061   6.763  28.173  1.00 89.62           H
ATOM   2887  HZ2 LYS B 148      -2.062   7.810  28.084  1.00 89.62           H
ATOM   2888  HZ3 LYS B 148      -2.167   7.006  29.289  1.00 89.62           H
ATOM   2889  N   GLY B 149       0.422  13.692  30.459  1.00 39.92           N
ATOM   2890  CA  GLY B 149       0.381  15.117  30.737  1.00 35.48           C
ATOM   2891  C   GLY B 149       0.887  15.960  29.563  1.00 43.12           C
ATOM   2892  O   GLY B 149       1.113  15.485  28.455  1.00 39.71           O
ATOM   2893  H   GLY B 149       1.027  13.268  30.895  1.00 47.90           H
ATOM   2894  HA2 GLY B 149      -0.526  15.388  30.942  1.00 42.58           H
ATOM   2895  HA3 GLY B 149       0.955  15.300  31.504  1.00 42.58           H
ATOM   2896  N   ARG B 150       1.079  17.243  29.841  1.00 43.02           N
ATOM   2897  CA  ARG B 150       1.588  18.159  28.832  1.00 45.16           C
ATOM   2898  C   ARG B 150       3.079  18.418  29.054  1.00 37.91           C
ATOM   2899  O   ARG B 150       3.676  17.998  30.045  1.00 40.12           O
ATOM   2900  CB  ARG B 150       0.776  19.468  28.834  1.00 54.67           C
ATOM   2901  CG  ARG B 150       0.911  20.363  30.098  1.00 65.87           C
ATOM   2902  CD  ARG B 150      -0.437  21.050  30.554  1.00 80.40           C
ATOM   2903  NE  ARG B 150      -1.284  21.487  29.440  1.00 92.61           N
ATOM   2904  CZ  ARG B 150      -2.416  20.891  29.052  1.00 94.27           C
ATOM   2905  NH1 ARG B 150      -3.087  21.388  28.017  1.00 97.80           N
ATOM   2906  NH2 ARG B 150      -2.889  19.813  29.681  1.00 77.54           N1+
ATOM   2907  H   ARG B 150       0.921  17.609  30.600  1.00 51.62           H
ATOM   2908  HA  ARG B 150       1.482  17.751  27.960  1.00 54.19           H
ATOM   2909  HB2 ARG B 150       1.062  19.991  28.072  1.00 65.60           H
ATOM   2910  HB3 ARG B 150      -0.163  19.243  28.727  1.00 65.60           H
ATOM   2911  HG2 ARG B 150       1.244  19.830  30.836  1.00 79.05           H
ATOM   2912  HG3 ARG B 150       1.546  21.072  29.902  1.00 79.05           H
ATOM   2913  HD2 ARG B 150      -0.952  20.448  31.110  1.00 96.48           H
ATOM   2914  HD3 ARG B 150      -0.220  21.840  31.071  1.00 96.48           H
ATOM   2915  HE  ARG B 150      -0.976  22.113  28.935  1.00111.14           H
ATOM   2916 HH11 ARG B 150      -2.789  22.082  27.605  1.00117.36           H
ATOM   2917 HH12 ARG B 150      -3.820  21.019  27.759  1.00117.36           H
ATOM   2918 HH21 ARG B 150      -2.470  19.481  30.351  1.00 93.05           H
ATOM   2919 HH22 ARG B 150      -3.624  19.457  29.412  1.00 93.05           H
ATOM   2920  N   GLN B 151       3.681  19.106  28.091  1.00 31.51           N
ATOM   2921  CA  GLN B 151       5.100  19.399  28.147  1.00 37.28           C
ATOM   2922  C   GLN B 151       5.417  20.203  29.400  1.00 34.90           C
ATOM   2923  O   GLN B 151       4.554  20.870  29.970  1.00 38.73           O
ATOM   2924  CB  GLN B 151       5.523  20.179  26.916  1.00 35.21           C
ATOM   2925  CG  GLN B 151       5.159  19.497  25.606  1.00 37.81           C
ATOM   2926  CD  GLN B 151       6.247  18.592  25.103  1.00 45.07           C
ATOM   2927  OE1 GLN B 151       5.988  17.457  24.684  1.00 48.78           O
ATOM   2928  NE2 GLN B 151       7.480  19.104  25.096  1.00 38.23           N
ATOM   2929  H   GLN B 151       3.283  19.428  27.401  1.00 37.81           H
ATOM   2930  HA  GLN B 151       5.604  18.574  28.171  1.00 44.73           H
ATOM   2931  HB2 GLN B 151       5.062  21.031  26.942  1.00 42.26           H
ATOM   2932  HB3 GLN B 151       6.478  20.323  26.945  1.00 42.26           H
ATOM   2933  HG2 GLN B 151       4.360  18.966  25.721  1.00 45.37           H
ATOM   2934  HG3 GLN B 151       5.010  20.175  24.926  1.00 45.37           H
ATOM   2935 HE21 GLN B 151       7.587  19.950  25.237  1.00 45.87           H
ATOM   2936 HE22 GLN B 151       8.160  18.601  24.941  1.00 45.87           H
ATOM   2937  N   SER B 152       6.670  20.124  29.834  1.00 33.21           N
ATOM   2938  CA  SER B 152       7.137  20.918  30.958  1.00 23.61           C
ATOM   2939  C   SER B 152       7.615  22.287  30.462  1.00 25.13           C
ATOM   2940  O   SER B 152       8.111  22.427  29.341  1.00 22.32           O
ATOM   2941  CB  SER B 152       8.247  20.177  31.694  1.00 27.37           C
ATOM   2942  OG  SER B 152       8.793  20.933  32.762  1.00 34.02           O
ATOM   2943  H   SER B 152       7.274  19.616  29.494  1.00 39.85           H
ATOM   2944  HA  SER B 152       6.402  21.040  31.578  1.00 28.33           H
ATOM   2945  HB2 SER B 152       7.869  19.357  32.050  1.00 32.85           H
ATOM   2946  HB3 SER B 152       8.951  19.965  31.058  1.00 32.85           H
ATOM   2947  HG  SER B 152       9.615  21.055  32.634  1.00 40.83           H
ATOM   2948  N   THR B 153       7.405  23.311  31.280  1.00 17.20           N
ATOM   2949  CA  THR B 153       7.959  24.622  30.969  1.00 28.75           C
ATOM   2950  C   THR B 153       9.355  24.767  31.537  1.00 24.46           C
ATOM   2951  O   THR B 153      10.080  25.702  31.167  1.00 27.01           O
ATOM   2952  CB  THR B 153       7.091  25.764  31.528  1.00 33.86           C
ATOM   2953  OG1 THR B 153       6.677  25.465  32.866  1.00 31.05           O
ATOM   2954  CG2 THR B 153       5.889  25.975  30.682  1.00 28.84           C
ATOM   2955  H   THR B 153       6.983  23.262  32.022  1.00 20.64           H
ATOM   2956  HA  THR B 153       8.001  24.729  30.006  1.00 34.50           H
ATOM   2957  HB  THR B 153       7.599  26.591  31.522  1.00 40.63           H
ATOM   2958  HG1 THR B 153       6.178  26.079  33.156  1.00 37.25           H
ATOM   2959 HG21 THR B 153       5.318  26.647  31.081  1.00 34.61           H
ATOM   2960 HG22 THR B 153       6.161  26.274  29.801  1.00 34.61           H
ATOM   2961 HG23 THR B 153       5.397  25.145  30.604  1.00 34.61           H
ATOM   2962  N   ARG B 154       9.716  23.859  32.436  1.00 21.22           N
ATOM   2963  CA  ARG B 154      11.008  23.824  33.095  1.00 20.07           C
ATOM   2964  C   ARG B 154      11.830  22.669  32.551  1.00 24.04           C
ATOM   2965  O   ARG B 154      11.377  21.515  32.547  1.00 22.30           O
ATOM   2966  CB  ARG B 154      10.848  23.660  34.608  1.00 16.98           C
ATOM   2967  CG  ARG B 154      10.134  24.807  35.277  1.00 39.47           C
ATOM   2968  CD  ARG B 154      10.890  26.106  35.056  1.00 29.86           C
ATOM   2969  NE  ARG B 154      10.298  27.199  35.800  1.00 32.73           N
ATOM   2970  CZ  ARG B 154      10.942  27.999  36.645  1.00 30.59           C
ATOM   2971  NH1 ARG B 154      12.234  27.874  36.887  1.00 35.11           N
ATOM   2972  NH2 ARG B 154      10.271  28.956  37.243  1.00 30.90           N1+
ATOM   2973  H   ARG B 154       9.201  23.217  32.693  1.00 25.46           H
ATOM   2974  HA  ARG B 154      11.491  24.643  32.910  1.00 24.08           H
ATOM   2975  HB2 ARG B 154      10.328  22.863  34.776  1.00 20.37           H
ATOM   2976  HB3 ARG B 154      11.722  23.579  35.014  1.00 20.37           H
ATOM   2977  HG2 ARG B 154       9.247  24.902  34.889  1.00 47.36           H
ATOM   2978  HG3 ARG B 154      10.075  24.639  36.232  1.00 47.36           H
ATOM   2979  HD2 ARG B 154      11.803  25.979  35.360  1.00 35.83           H
ATOM   2980  HD3 ARG B 154      10.866  26.333  34.110  1.00 35.83           H
ATOM   2981  HE  ARG B 154       9.467  27.364  35.655  1.00 39.28           H
ATOM   2982 HH11 ARG B 154      12.692  27.255  36.508  1.00 42.13           H
ATOM   2983 HH12 ARG B 154      12.610  28.412  37.442  1.00 42.13           H
ATOM   2984 HH21 ARG B 154       9.432  29.047  37.085  1.00 37.08           H
ATOM   2985 HH22 ARG B 154      10.666  29.487  37.792  1.00 37.08           H
ATOM   2986  N   LEU B 155      13.048  22.986  32.130  1.00 27.12           N
ATOM   2987  CA  LEU B 155      14.013  21.969  31.781  1.00 22.31           C
ATOM   2988  C   LEU B 155      14.273  21.054  32.974  1.00 22.15           C
ATOM   2989  O   LEU B 155      14.601  21.513  34.071  1.00 13.71           O
ATOM   2990  CB  LEU B 155      15.308  22.623  31.326  1.00 22.68           C
ATOM   2991  CG  LEU B 155      16.445  21.634  31.061  1.00 27.08           C
ATOM   2992  CD1 LEU B 155      16.008  20.632  29.969  1.00 18.88           C
ATOM   2993  CD2 LEU B 155      17.677  22.411  30.662  1.00 18.95           C
ATOM   2994  H   LEU B 155      13.347  23.787  32.048  1.00 32.55           H
ATOM   2995  HA  LEU B 155      13.655  21.445  31.045  1.00 26.78           H
ATOM   2996  HB2 LEU B 155      15.143  23.109  30.505  1.00 27.22           H
ATOM   2997  HB3 LEU B 155      15.605  23.236  32.020  1.00 27.22           H
ATOM   2998  HG  LEU B 155      16.651  21.141  31.866  1.00 32.50           H
ATOM   2999 HD11 LEU B 155      16.761  20.060  29.759  1.00 22.66           H
ATOM   3000 HD12 LEU B 155      15.275  20.093  30.300  1.00 22.66           H
ATOM   3001 HD13 LEU B 155      15.732  21.124  29.180  1.00 22.66           H
ATOM   3002 HD21 LEU B 155      18.398  21.791  30.472  1.00 22.73           H
ATOM   3003 HD22 LEU B 155      17.461  22.928  29.870  1.00 22.73           H
ATOM   3004 HD23 LEU B 155      17.931  23.001  31.387  1.00 22.73           H
ATOM   3005  N   LYS B 156      14.147  19.746  32.755  1.00 21.46           N
ATOM   3006  CA  LYS B 156      14.389  18.799  33.826  1.00 20.83           C
ATOM   3007  C   LYS B 156      15.497  17.815  33.460  1.00 22.52           C
ATOM   3008  O   LYS B 156      15.899  17.677  32.304  1.00 22.54           O
ATOM   3009  CB  LYS B 156      13.087  18.063  34.188  1.00 25.65           C
ATOM   3010  CG  LYS B 156      11.994  19.012  34.794  1.00 27.58           C
ATOM   3011  CD  LYS B 156      10.700  18.301  35.093  1.00 25.41           C
ATOM   3012  CE  LYS B 156      10.845  17.371  36.306  1.00 27.77           C
ATOM   3013  NZ  LYS B 156       9.892  16.217  36.268  1.00 29.85           N1+
ATOM   3014  H   LYS B 156      13.901  19.392  32.015  1.00 25.75           H
ATOM   3015  HA  LYS B 156      14.682  19.285  34.610  1.00 25.00           H
ATOM   3016  HB2 LYS B 156      12.722  17.657  33.385  1.00 30.78           H
ATOM   3017  HB3 LYS B 156      13.292  17.380  34.843  1.00 30.78           H
ATOM   3018  HG2 LYS B 156      12.322  19.392  35.625  1.00 33.09           H
ATOM   3019  HG3 LYS B 156      11.794  19.722  34.162  1.00 33.09           H
ATOM   3020  HD2 LYS B 156      10.021  18.963  35.295  1.00 30.49           H
ATOM   3021  HD3 LYS B 156      10.436  17.781  34.317  1.00 30.49           H
ATOM   3022  HE2 LYS B 156      11.740  17.002  36.321  1.00 33.33           H
ATOM   3023  HE3 LYS B 156      10.676  17.870  37.119  1.00 33.33           H
ATOM   3024  HZ1 LYS B 156      10.246  15.515  36.689  1.00 35.82           H
ATOM   3025  HZ2 LYS B 156       9.128  16.438  36.669  1.00 35.82           H
ATOM   3026  HZ3 LYS B 156       9.719  15.987  35.424  1.00 35.82           H
ATOM   3027  N   MET B 157      15.992  17.144  34.489  1.00 22.07           N
ATOM   3028  CA  MET B 157      17.019  16.127  34.367  1.00 30.37           C
ATOM   3029  C   MET B 157      16.675  14.970  35.280  1.00 16.73           C
ATOM   3030  O   MET B 157      15.970  15.126  36.266  1.00 20.95           O
ATOM   3031  CB  MET B 157      18.394  16.635  34.792  1.00 22.44           C
ATOM   3032  CG  MET B 157      18.381  17.132  36.222  1.00 24.62           C
ATOM   3033  SD  MET B 157      19.945  17.009  37.062  1.00 37.82           S
ATOM   3034  CE  MET B 157      19.889  15.260  37.367  1.00 26.35           C
ATOM   3035  H   MET B 157      15.722  17.259  35.297  1.00 26.48           H
ATOM   3036  HA  MET B 157      17.066  15.825  33.446  1.00 36.44           H
ATOM   3037  HB2 MET B 157      19.033  15.907  34.727  1.00 26.92           H
ATOM   3038  HB3 MET B 157      18.667  17.362  34.217  1.00 26.92           H
ATOM   3039  HG2 MET B 157      18.125  18.068  36.218  1.00 29.55           H
ATOM   3040  HG3 MET B 157      17.750  16.625  36.756  1.00 29.55           H
ATOM   3041  HE1 MET B 157      20.717  14.961  37.781  1.00 31.62           H
ATOM   3042  HE2 MET B 157      19.138  15.082  37.959  1.00 31.62           H
ATOM   3043  HE3 MET B 157      19.756  14.807  36.522  1.00 31.62           H
ATOM   3044  N   LEU B 158      17.278  13.830  34.997  1.00 22.19           N
ATOM   3045  CA  LEU B 158      16.981  12.600  35.724  1.00 18.20           C
ATOM   3046  C   LEU B 158      18.161  11.649  35.613  1.00 19.91           C
ATOM   3047  O   LEU B 158      18.621  11.374  34.505  1.00 20.64           O
ATOM   3048  CB  LEU B 158      15.728  11.912  35.180  1.00 17.41           C
ATOM   3049  CG  LEU B 158      15.495  10.512  35.752  1.00 22.16           C
ATOM   3050  CD1 LEU B 158      15.194  10.568  37.207  1.00 19.77           C
ATOM   3051  CD2 LEU B 158      14.357   9.917  35.060  1.00 19.04           C
ATOM   3052  H   LEU B 158      17.867  13.746  34.381  1.00 26.62           H
ATOM   3053  HA  LEU B 158      16.827  12.808  36.655  1.00 21.84           H
ATOM   3054  HB2 LEU B 158      14.953  12.447  35.413  1.00 20.89           H
ATOM   3055  HB3 LEU B 158      15.803  11.836  34.216  1.00 20.89           H
ATOM   3056  HG  LEU B 158      16.274   9.948  35.622  1.00 26.59           H
ATOM   3057 HD11 LEU B 158      15.107   9.657  37.534  1.00 23.72           H
ATOM   3058 HD12 LEU B 158      15.910  11.016  37.676  1.00 23.72           H
ATOM   3059 HD13 LEU B 158      14.361  11.048  37.311  1.00 23.72           H
ATOM   3060 HD21 LEU B 158      14.194   9.041  35.437  1.00 22.85           H
ATOM   3061 HD22 LEU B 158      13.594  10.497  35.200  1.00 22.85           H
ATOM   3062 HD23 LEU B 158      14.559   9.847  34.114  1.00 22.85           H
ATOM   3063  N   GLU B 159      18.630  11.149  36.754  1.00 22.54           N
ATOM   3064  CA  GLU B 159      19.586  10.046  36.808  1.00 35.26           C
ATOM   3065  C   GLU B 159      18.874   8.734  36.482  1.00 23.10           C
ATOM   3066  O   GLU B 159      17.901   8.354  37.141  1.00 24.44           O
ATOM   3067  CB  GLU B 159      20.234  10.015  38.193  1.00 28.32           C
ATOM   3068  CG  GLU B 159      21.548   9.279  38.265  1.00 37.50           C
ATOM   3069  CD  GLU B 159      22.358   9.633  39.506  1.00 53.38           C
ATOM   3070  OE1 GLU B 159      21.953  10.574  40.229  1.00 49.00           O
ATOM   3071  OE2 GLU B 159      23.403   8.975  39.747  1.00 51.18           O1-
ATOM   3072  H   GLU B 159      18.407  11.447  37.530  1.00 27.05           H
ATOM   3073  HA  GLU B 159      20.276  10.173  36.140  1.00 42.32           H
ATOM   3074  HB2 GLU B 159      20.385  10.926  38.484  1.00 33.99           H
ATOM   3075  HB3 GLU B 159      19.612   9.580  38.799  1.00 33.99           H
ATOM   3076  HG2 GLU B 159      21.368   8.330  38.277  1.00 45.00           H
ATOM   3077  HG3 GLU B 159      22.087   9.508  37.489  1.00 45.00           H
ATOM   3078  N   VAL B 160      19.325   8.037  35.434  1.00 19.64           N
ATOM   3079  CA  VAL B 160      18.729   6.797  35.019  1.00 23.16           C
ATOM   3080  C   VAL B 160      19.804   5.675  35.053  1.00 22.21           C
ATOM   3081  O   VAL B 160      20.805   5.767  34.340  1.00 22.59           O
ATOM   3082  CB  VAL B 160      18.080   6.859  33.628  1.00 17.11           C
ATOM   3083  CG1 VAL B 160      16.764   7.547  33.722  1.00 18.32           C
ATOM   3084  CG2 VAL B 160      18.988   7.571  32.665  1.00 23.34           C
ATOM   3085  H   VAL B 160      19.993   8.289  34.966  1.00 23.57           H
ATOM   3086  HA  VAL B 160      18.022   6.546  35.625  1.00 27.79           H
ATOM   3087  HB  VAL B 160      17.916   5.960  33.294  1.00 20.53           H
ATOM   3088 HG11 VAL B 160      16.382   7.602  32.834  1.00 21.98           H
ATOM   3089 HG12 VAL B 160      16.189   7.033  34.304  1.00 21.98           H
ATOM   3090 HG13 VAL B 160      16.900   8.439  34.077  1.00 21.98           H
ATOM   3091 HG21 VAL B 160      18.590   7.550  31.784  1.00 28.01           H
ATOM   3092 HG22 VAL B 160      19.115   8.494  32.950  1.00 28.01           H
ATOM   3093 HG23 VAL B 160      19.851   7.115  32.648  1.00 28.01           H
ATOM   3094  N   PRO B 161      19.614   4.649  35.857  1.00 21.81           N
ATOM   3095  CA  PRO B 161      20.529   3.501  35.791  1.00 20.07           C
ATOM   3096  C   PRO B 161      20.616   2.901  34.393  1.00 19.03           C
ATOM   3097  O   PRO B 161      19.629   2.823  33.655  1.00 18.70           O
ATOM   3098  CB  PRO B 161      19.912   2.518  36.791  1.00 22.93           C
ATOM   3099  CG  PRO B 161      19.154   3.384  37.738  1.00 28.27           C
ATOM   3100  CD  PRO B 161      18.636   4.516  36.949  1.00 25.78           C
ATOM   3101  HA  PRO B 161      21.415   3.756  36.087  1.00 24.09           H
ATOM   3102  HB2 PRO B 161      19.319   1.900  36.328  1.00 27.51           H
ATOM   3103  HB3 PRO B 161      20.618   2.053  37.264  1.00 27.51           H
ATOM   3104  HG2 PRO B 161      18.421   2.883  38.124  1.00 33.93           H
ATOM   3105  HG3 PRO B 161      19.752   3.717  38.424  1.00 33.93           H
ATOM   3106  HD2 PRO B 161      17.757   4.312  36.588  1.00 30.94           H
ATOM   3107  HD3 PRO B 161      18.614   5.322  37.489  1.00 30.94           H
ATOM   3108  N   TYR B 162      21.833   2.501  34.027  1.00 24.23           N
ATOM   3109  CA  TYR B 162      22.035   1.598  32.901  1.00 25.24           C
ATOM   3110  C   TYR B 162      21.335   0.285  33.211  1.00 24.67           C
ATOM   3111  O   TYR B 162      21.315  -0.153  34.364  1.00 33.60           O
ATOM   3112  CB  TYR B 162      23.544   1.385  32.655  1.00 23.06           C
ATOM   3113  CG  TYR B 162      24.200   2.521  31.907  1.00 20.34           C
ATOM   3114  CD1 TYR B 162      23.939   2.697  30.578  1.00 15.21           C
ATOM   3115  CD2 TYR B 162      25.049   3.442  32.533  1.00 21.96           C
ATOM   3116  CE1 TYR B 162      24.480   3.708  29.871  1.00 18.88           C
ATOM   3117  CE2 TYR B 162      25.616   4.481  31.818  1.00 17.61           C
ATOM   3118  CZ  TYR B 162      25.320   4.607  30.482  1.00 20.16           C
ATOM   3119  OH  TYR B 162      25.846   5.623  29.716  1.00 18.41           O
ATOM   3120  H   TYR B 162      22.561   2.753  34.403  1.00 29.08           H
ATOM   3121  HA  TYR B 162      21.635   1.967  32.099  1.00 30.29           H
ATOM   3122  HB2 TYR B 162      24.008   1.290  33.510  1.00 27.68           H
ATOM   3123  HB3 TYR B 162      23.665   0.595  32.113  1.00 27.68           H
ATOM   3124  HD1 TYR B 162      23.373   2.102  30.147  1.00 18.25           H
ATOM   3125  HD2 TYR B 162      25.252   3.364  33.435  1.00 26.36           H
ATOM   3126  HE1 TYR B 162      24.281   3.794  28.969  1.00 22.66           H
ATOM   3127  HE2 TYR B 162      26.179   5.091  32.231  1.00 21.13           H
ATOM   3128  HH  TYR B 162      26.249   6.173  30.214  1.00 22.09           H
ATOM   3129  N   VAL B 163      20.682  -0.293  32.205  1.00 30.16           N
ATOM   3130  CA  VAL B 163      19.900  -1.521  32.361  1.00 30.92           C
ATOM   3131  C   VAL B 163      20.530  -2.668  31.573  1.00 27.17           C
ATOM   3132  O   VAL B 163      20.802  -2.534  30.374  1.00 31.85           O
ATOM   3133  CB  VAL B 163      18.451  -1.319  31.902  1.00 24.31           C
ATOM   3134  CG1 VAL B 163      17.746  -2.665  31.818  1.00 28.96           C
ATOM   3135  CG2 VAL B 163      17.752  -0.391  32.852  1.00 26.92           C
ATOM   3136  H   VAL B 163      20.665   0.024  31.405  1.00 36.19           H
ATOM   3137  HA  VAL B 163      19.889  -1.774  33.297  1.00 37.11           H
ATOM   3138  HB  VAL B 163      18.451  -0.916  31.019  1.00 29.17           H
ATOM   3139 HG11 VAL B 163      16.799  -2.527  31.655  1.00 34.76           H
ATOM   3140 HG12 VAL B 163      18.120  -3.186  31.090  1.00 34.76           H
ATOM   3141 HG13 VAL B 163      17.875  -3.136  32.653  1.00 34.76           H
ATOM   3142 HG21 VAL B 163      16.837  -0.271  32.560  1.00 32.31           H
ATOM   3143 HG22 VAL B 163      17.772  -0.781  33.740  1.00 32.31           H
ATOM   3144 HG23 VAL B 163      18.215   0.460  32.849  1.00 32.31           H
ATOM   3145  N   ASP B 164      20.688  -3.814  32.235  1.00 39.88           N
ATOM   3146  CA  ASP B 164      21.244  -5.005  31.600  1.00 33.90           C
ATOM   3147  C   ASP B 164      20.593  -5.236  30.246  1.00 30.53           C
ATOM   3148  O   ASP B 164      19.362  -5.267  30.114  1.00 26.56           O
ATOM   3149  CB  ASP B 164      21.049  -6.226  32.511  1.00 42.65           C
ATOM   3150  CG  ASP B 164      21.574  -7.539  31.880  1.00 42.41           C
ATOM   3151  OD1 ASP B 164      22.773  -7.842  32.030  1.00 47.18           O
ATOM   3152  OD2 ASP B 164      20.798  -8.265  31.231  1.00 32.87           O1-
ATOM   3153  H   ASP B 164      20.466  -3.934  33.055  1.00 47.86           H
ATOM   3154  HA  ASP B 164      22.194  -4.890  31.460  1.00 40.68           H
ATOM   3155  HB2 ASP B 164      21.536  -6.067  33.336  1.00 51.18           H
ATOM   3156  HB3 ASP B 164      20.105  -6.335  32.705  1.00 51.18           H
ATOM   3157  N   ARG B 165      21.442  -5.426  29.244  1.00 31.79           N
ATOM   3158  CA  ARG B 165      20.966  -5.566  27.879  1.00 27.95           C
ATOM   3159  C   ARG B 165      19.990  -6.736  27.744  1.00 34.40           C
ATOM   3160  O   ARG B 165      18.994  -6.654  27.009  1.00 32.87           O
ATOM   3161  CB  ARG B 165      22.171  -5.733  26.953  1.00 27.20           C
ATOM   3162  CG  ARG B 165      21.782  -5.648  25.528  1.00 25.89           C
ATOM   3163  CD  ARG B 165      22.946  -5.343  24.618  1.00 27.51           C
ATOM   3164  NE  ARG B 165      22.363  -5.034  23.323  1.00 28.22           N
ATOM   3165  CZ  ARG B 165      22.049  -3.813  22.919  1.00 26.70           C
ATOM   3166  NH1 ARG B 165      22.312  -2.735  23.680  1.00 29.71           N
ATOM   3167  NH2 ARG B 165      21.494  -3.672  21.731  1.00 32.72           N1+
ATOM   3168  H   ARG B 165      22.293  -5.482  29.331  1.00 38.14           H
ATOM   3169  HA  ARG B 165      20.506  -4.748  27.629  1.00 33.54           H
ATOM   3170  HB2 ARG B 165      22.811  -5.027  27.124  1.00 32.64           H
ATOM   3171  HB3 ARG B 165      22.590  -6.595  27.105  1.00 32.64           H
ATOM   3172  HG2 ARG B 165      21.400  -6.496  25.251  1.00 31.07           H
ATOM   3173  HG3 ARG B 165      21.129  -4.941  25.416  1.00 31.07           H
ATOM   3174  HD2 ARG B 165      23.461  -4.586  24.946  1.00 33.01           H
ATOM   3175  HD3 ARG B 165      23.501  -6.132  24.535  1.00 33.01           H
ATOM   3176  HE  ARG B 165      22.255  -5.675  22.760  1.00 33.87           H
ATOM   3177 HH11 ARG B 165      22.668  -2.827  24.457  1.00 35.66           H
ATOM   3178 HH12 ARG B 165      22.110  -1.944  23.396  1.00 35.66           H
ATOM   3179 HH21 ARG B 165      21.348  -4.368  21.250  1.00 39.26           H
ATOM   3180 HH22 ARG B 165      21.302  -2.886  21.433  1.00 39.26           H
ATOM   3181  N   ASN B 166      20.255  -7.845  28.434  1.00 33.42           N
ATOM   3182  CA  ASN B 166      19.321  -8.964  28.367  1.00 36.65           C
ATOM   3183  C   ASN B 166      17.981  -8.621  29.023  1.00 29.70           C
ATOM   3184  O   ASN B 166      16.923  -8.883  28.450  1.00 31.17           O
ATOM   3185  CB  ASN B 166      19.933 -10.211  28.997  1.00 44.66           C
ATOM   3186  CG  ASN B 166      19.100 -11.429  28.751  1.00 42.17           C
ATOM   3187  OD1 ASN B 166      18.877 -11.800  27.602  1.00 51.41           O
ATOM   3188  ND2 ASN B 166      18.617 -12.058  29.828  1.00 46.14           N
ATOM   3189  H   ASN B 166      20.956  -7.979  28.910  1.00 40.10           H
ATOM   3190  HA  ASN B 166      19.138  -9.164  27.435  1.00 43.98           H
ATOM   3191  HB2 ASN B 166      20.806 -10.372  28.621  1.00 53.60           H
ATOM   3192  HB3 ASN B 166      19.997 -10.082  29.957  1.00 53.60           H
ATOM   3193 HD21 ASN B 166      18.072 -12.718  29.742  1.00 55.36           H
ATOM   3194 HD22 ASN B 166      18.856 -11.805  30.617  1.00 55.36           H
ATOM   3195  N   SER B 167      17.991  -8.020  30.214  1.00 32.18           N
ATOM   3196  CA  SER B 167      16.722  -7.630  30.823  1.00 25.88           C
ATOM   3197  C   SER B 167      16.011  -6.610  29.966  1.00 32.90           C
ATOM   3198  O   SER B 167      14.779  -6.627  29.854  1.00 37.39           O
ATOM   3199  CB  SER B 167      16.941  -7.056  32.215  1.00 33.77           C
ATOM   3200  OG  SER B 167      18.019  -7.712  32.863  1.00 35.65           O
ATOM   3201  H   SER B 167      18.691  -7.822  30.673  1.00 38.62           H
ATOM   3202  HA  SER B 167      16.147  -8.411  30.891  1.00 31.06           H
ATOM   3203  HB2 SER B 167      17.150  -6.117  32.148  1.00 40.52           H
ATOM   3204  HB3 SER B 167      16.122  -7.170  32.720  1.00 40.52           H
ATOM   3205  HG  SER B 167      18.197  -7.336  33.594  1.00 42.79           H
ATOM   3206  N   CYS B 168      16.769  -5.696  29.369  1.00 31.49           N
ATOM   3207  CA  CYS B 168      16.190  -4.773  28.401  1.00 30.51           C
ATOM   3208  C   CYS B 168      15.450  -5.529  27.290  1.00 34.39           C
ATOM   3209  O   CYS B 168      14.280  -5.252  27.003  1.00 30.18           O
ATOM   3210  CB  CYS B 168      17.310  -3.884  27.856  1.00 34.65           C
ATOM   3211  SG  CYS B 168      16.906  -2.782  26.516  1.00 39.78           S
ATOM   3212  H   CYS B 168      17.611  -5.579  29.503  1.00 37.79           H
ATOM   3213  HA  CYS B 168      15.552  -4.198  28.849  1.00 36.62           H
ATOM   3214  HB2 CYS B 168      17.624  -3.335  28.585  1.00 41.58           H
ATOM   3215  HB3 CYS B 168      18.044  -4.451  27.573  1.00 41.58           H
ATOM   3216  N   LYS B 169      16.102  -6.519  26.673  1.00 37.41           N
ATOM   3217  CA  LYS B 169      15.461  -7.223  25.563  1.00 33.08           C
ATOM   3218  C   LYS B 169      14.196  -7.923  26.033  1.00 33.66           C
ATOM   3219  O   LYS B 169      13.144  -7.852  25.385  1.00 31.23           O
ATOM   3220  CB  LYS B 169      16.440  -8.225  24.930  1.00 38.80           C
ATOM   3221  CG  LYS B 169      17.221  -7.679  23.714  1.00 44.38           C
ATOM   3222  CD  LYS B 169      18.613  -8.311  23.540  1.00 38.12           C
ATOM   3223  CE  LYS B 169      19.410  -7.616  22.404  1.00 43.87           C
ATOM   3224  NZ  LYS B 169      20.600  -8.374  21.879  1.00 42.42           N1+
ATOM   3225  H   LYS B 169      16.886  -6.796  26.878  1.00 44.89           H
ATOM   3226  HA  LYS B 169      15.201  -6.574  24.891  1.00 39.70           H
ATOM   3227  HB2 LYS B 169      17.086  -8.498  25.599  1.00 46.56           H
ATOM   3228  HB3 LYS B 169      15.932  -8.994  24.631  1.00 46.56           H
ATOM   3229  HG2 LYS B 169      16.708  -7.859  22.907  1.00 53.26           H
ATOM   3230  HG3 LYS B 169      17.337  -6.722  23.821  1.00 53.26           H
ATOM   3231  HD2 LYS B 169      19.111  -8.200  24.363  1.00 45.74           H
ATOM   3232  HD3 LYS B 169      18.516  -9.254  23.329  1.00 45.74           H
ATOM   3233  HE2 LYS B 169      18.812  -7.467  21.655  1.00 52.65           H
ATOM   3234  HE3 LYS B 169      19.735  -6.764  22.736  1.00 52.65           H
ATOM   3235  HZ1 LYS B 169      20.946  -7.946  21.178  1.00 50.91           H
ATOM   3236  HZ2 LYS B 169      21.225  -8.442  22.510  1.00 50.91           H
ATOM   3237  HZ3 LYS B 169      20.356  -9.191  21.625  1.00 50.91           H
ATOM   3238  N   LEU B 170      14.277  -8.604  27.165  1.00 36.41           N
ATOM   3239  CA  LEU B 170      13.116  -9.321  27.656  1.00 38.44           C
ATOM   3240  C   LEU B 170      11.962  -8.389  27.988  1.00 38.16           C
ATOM   3241  O   LEU B 170      10.797  -8.789  27.874  1.00 38.39           O
ATOM   3242  CB  LEU B 170      13.516 -10.133  28.871  1.00 34.14           C
ATOM   3243  CG  LEU B 170      14.637 -11.119  28.557  1.00 45.77           C
ATOM   3244  CD1 LEU B 170      14.903 -11.970  29.784  1.00 34.89           C
ATOM   3245  CD2 LEU B 170      14.318 -11.985  27.338  1.00 59.80           C
ATOM   3246  H   LEU B 170      14.974  -8.672  27.657  1.00 43.70           H
ATOM   3247  HA  LEU B 170      12.810  -9.927  26.971  1.00 46.13           H
ATOM   3248  HB2 LEU B 170      13.832  -9.535  29.565  1.00 40.97           H
ATOM   3249  HB3 LEU B 170      12.756 -10.641  29.184  1.00 40.97           H
ATOM   3250  HG  LEU B 170      15.446 -10.624  28.360  1.00 54.92           H
ATOM   3251 HD11 LEU B 170      15.635 -12.583  29.601  1.00 41.87           H
ATOM   3252 HD12 LEU B 170      15.131 -11.393  30.530  1.00 41.87           H
ATOM   3253 HD13 LEU B 170      14.097 -12.468  29.990  1.00 41.87           H
ATOM   3254 HD21 LEU B 170      14.993 -12.674  27.251  1.00 71.76           H
ATOM   3255 HD22 LEU B 170      13.446 -12.395  27.460  1.00 71.76           H
ATOM   3256 HD23 LEU B 170      14.318 -11.431  26.543  1.00 71.76           H
ATOM   3257  N   SER B 171      12.248  -7.155  28.410  1.00 33.43           N
ATOM   3258  CA  SER B 171      11.165  -6.291  28.855  1.00 31.19           C
ATOM   3259  C   SER B 171      10.379  -5.721  27.697  1.00 29.49           C
ATOM   3260  O   SER B 171       9.247  -5.257  27.888  1.00 35.11           O
ATOM   3261  CB  SER B 171      11.707  -5.140  29.694  1.00 33.82           C
ATOM   3262  OG  SER B 171      12.329  -4.181  28.864  1.00 31.50           O
ATOM   3263  H   SER B 171      13.031  -6.809  28.445  1.00 40.12           H
ATOM   3264  HA  SER B 171      10.564  -6.805  29.412  1.00 37.43           H
ATOM   3265  HB2 SER B 171      10.969  -4.713  30.153  1.00 40.58           H
ATOM   3266  HB3 SER B 171      12.353  -5.482  30.335  1.00 40.58           H
ATOM   3267  HG  SER B 171      12.973  -4.544  28.463  1.00 37.80           H
ATOM   3268  N   SER B 172      10.951  -5.762  26.512  1.00 24.40           N
ATOM   3269  CA  SER B 172      10.522  -4.930  25.405  1.00 33.38           C
ATOM   3270  C   SER B 172       9.620  -5.734  24.492  1.00 33.33           C
ATOM   3271  O   SER B 172       9.961  -6.855  24.126  1.00 30.88           O
ATOM   3272  CB  SER B 172      11.735  -4.422  24.622  1.00 31.82           C
ATOM   3273  OG  SER B 172      11.330  -3.752  23.446  1.00 35.88           O
ATOM   3274  H   SER B 172      11.606  -6.281  26.318  1.00 29.28           H
ATOM   3275  HA  SER B 172      10.028  -4.167  25.740  1.00 40.06           H
ATOM   3276  HB2 SER B 172      12.257  -3.821  25.179  1.00 38.19           H
ATOM   3277  HB3 SER B 172      12.280  -5.178  24.368  1.00 38.19           H
ATOM   3278  HG  SER B 172      11.649  -4.142  22.772  1.00 43.05           H
ATOM   3279  N   SER B 173       8.475  -5.159  24.134  1.00 28.29           N
ATOM   3280  CA  SER B 173       7.631  -5.714  23.082  1.00 27.13           C
ATOM   3281  C   SER B 173       8.156  -5.458  21.679  1.00 35.97           C
ATOM   3282  O   SER B 173       7.634  -6.045  20.718  1.00 40.34           O
ATOM   3283  CB  SER B 173       6.214  -5.128  23.158  1.00 31.32           C
ATOM   3284  OG  SER B 173       5.589  -5.427  24.401  1.00 31.64           O
ATOM   3285  H   SER B 173       8.159  -4.451  24.502  1.00 33.95           H
ATOM   3286  HA  SER B 173       7.574  -6.672  23.201  1.00 32.55           H
ATOM   3287  HB2 SER B 173       6.261  -4.165  23.032  1.00 37.59           H
ATOM   3288  HB3 SER B 173       5.680  -5.514  22.451  1.00 37.59           H
ATOM   3289  HG  SER B 173       4.840  -5.049  24.448  1.00 37.97           H
ATOM   3290  N   PHE B 174       9.129  -4.575  21.516  1.00 38.40           N
ATOM   3291  CA  PHE B 174       9.624  -4.228  20.197  1.00 31.76           C
ATOM   3292  C   PHE B 174      11.104  -4.510  20.161  1.00 27.76           C
ATOM   3293  O   PHE B 174      11.761  -4.567  21.206  1.00 31.82           O
ATOM   3294  CB  PHE B 174       9.316  -2.788  19.874  1.00 34.25           C
ATOM   3295  CG  PHE B 174       7.859  -2.467  20.037  1.00 40.21           C
ATOM   3296  CD1 PHE B 174       6.997  -2.556  18.968  1.00 37.06           C
ATOM   3297  CD2 PHE B 174       7.340  -2.132  21.283  1.00 43.06           C
ATOM   3298  CE1 PHE B 174       5.648  -2.278  19.123  1.00 45.07           C
ATOM   3299  CE2 PHE B 174       5.990  -1.869  21.446  1.00 42.50           C
ATOM   3300  CZ  PHE B 174       5.142  -1.953  20.366  1.00 37.39           C
ATOM   3301  H   PHE B 174       9.528  -4.157  22.152  1.00 46.09           H
ATOM   3302  HA  PHE B 174       9.201  -4.782  19.530  1.00 38.11           H
ATOM   3303  HB2 PHE B 174       9.826  -2.221  20.474  1.00 41.10           H
ATOM   3304  HB3 PHE B 174       9.558  -2.616  18.951  1.00 41.10           H
ATOM   3305  HD1 PHE B 174       7.329  -2.782  18.131  1.00 44.47           H
ATOM   3306  HD2 PHE B 174       7.911  -2.086  22.015  1.00 51.67           H
ATOM   3307  HE1 PHE B 174       5.078  -2.337  18.390  1.00 54.09           H
ATOM   3308  HE2 PHE B 174       5.660  -1.642  22.286  1.00 51.00           H
ATOM   3309  HZ  PHE B 174       4.236  -1.768  20.468  1.00 44.87           H
ATOM   3310  N   ILE B 175      11.622  -4.752  18.959  1.00 26.21           N
ATOM   3311  CA  ILE B 175      13.013  -5.159  18.881  1.00 35.06           C
ATOM   3312  C   ILE B 175      13.923  -4.064  19.439  1.00 33.59           C
ATOM   3313  O   ILE B 175      13.774  -2.868  19.147  1.00 32.56           O
ATOM   3314  CB  ILE B 175      13.411  -5.519  17.444  1.00 28.63           C
ATOM   3315  CG1 ILE B 175      14.714  -6.320  17.506  1.00 37.88           C
ATOM   3316  CG2 ILE B 175      13.513  -4.247  16.585  1.00 43.01           C
ATOM   3317  CD1 ILE B 175      15.500  -6.413  16.202  1.00 56.99           C
ATOM   3318  H   ILE B 175      11.212  -4.701  18.206  1.00 31.45           H
ATOM   3319  HA  ILE B 175      13.128  -5.950  19.431  1.00 42.07           H
ATOM   3320  HB  ILE B 175      12.716  -6.088  17.074  1.00 34.36           H
ATOM   3321 HG12 ILE B 175      15.296  -5.927  18.174  1.00 45.45           H
ATOM   3322 HG13 ILE B 175      14.487  -7.227  17.772  1.00 45.45           H
ATOM   3323 HG21 ILE B 175      13.636  -4.497  15.656  1.00 51.61           H
ATOM   3324 HG22 ILE B 175      12.690  -3.742  16.680  1.00 51.61           H
ATOM   3325 HG23 ILE B 175      14.265  -3.706  16.880  1.00 51.61           H
ATOM   3326 HD11 ILE B 175      16.250  -7.019  16.326  1.00 68.39           H
ATOM   3327 HD12 ILE B 175      14.919  -6.751  15.501  1.00 68.39           H
ATOM   3328 HD13 ILE B 175      15.829  -5.534  15.967  1.00 68.39           H
ATOM   3329  N   ILE B 176      14.869  -4.490  20.257  1.00 31.97           N
ATOM   3330  CA  ILE B 176      15.995  -3.685  20.701  1.00 25.22           C
ATOM   3331  C   ILE B 176      17.162  -4.052  19.786  1.00 25.86           C
ATOM   3332  O   ILE B 176      17.788  -5.097  19.944  1.00 31.73           O
ATOM   3333  CB  ILE B 176      16.312  -3.963  22.169  1.00 21.17           C
ATOM   3334  CG1 ILE B 176      15.054  -3.743  23.039  1.00 21.99           C
ATOM   3335  CG2 ILE B 176      17.603  -3.226  22.627  1.00 29.32           C
ATOM   3336  CD1 ILE B 176      14.357  -2.391  22.896  1.00 29.16           C
ATOM   3337  H   ILE B 176      14.883  -5.287  20.575  1.00 38.36           H
ATOM   3338  HA  ILE B 176      15.788  -2.744  20.597  1.00 30.27           H
ATOM   3339  HB  ILE B 176      16.523  -4.906  22.224  1.00 25.40           H
ATOM   3340 HG12 ILE B 176      14.407  -4.422  22.801  1.00 26.39           H
ATOM   3341 HG13 ILE B 176      15.296  -3.844  23.970  1.00 26.39           H
ATOM   3342 HG21 ILE B 176      17.788  -3.458  23.552  1.00 35.19           H
ATOM   3343 HG22 ILE B 176      18.347  -3.505  22.071  1.00 35.19           H
ATOM   3344 HG23 ILE B 176      17.476  -2.260  22.552  1.00 35.19           H
ATOM   3345 HD11 ILE B 176      13.623  -2.346  23.528  1.00 34.99           H
ATOM   3346 HD12 ILE B 176      14.991  -1.679  23.087  1.00 34.99           H
ATOM   3347 HD13 ILE B 176      14.017  -2.296  21.992  1.00 34.99           H
ATOM   3348  N   THR B 177      17.457  -3.205  18.822  1.00 27.22           N
ATOM   3349  CA  THR B 177      18.555  -3.469  17.916  1.00 24.87           C
ATOM   3350  C   THR B 177      19.883  -3.150  18.598  1.00 28.51           C
ATOM   3351  O   THR B 177      19.935  -2.583  19.690  1.00 25.94           O
ATOM   3352  CB  THR B 177      18.428  -2.624  16.658  1.00 30.22           C
ATOM   3353  OG1 THR B 177      18.786  -1.268  16.969  1.00 29.23           O
ATOM   3354  CG2 THR B 177      17.030  -2.655  16.118  1.00 26.91           C
ATOM   3355  H   THR B 177      17.038  -2.473  18.676  1.00 32.66           H
ATOM   3356  HA  THR B 177      18.544  -4.404  17.666  1.00 29.85           H
ATOM   3357  HB  THR B 177      19.022  -2.974  15.979  1.00 36.26           H
ATOM   3358  HG1 THR B 177      18.783  -0.798  16.270  1.00 35.08           H
ATOM   3359 HG21 THR B 177      16.980  -2.140  15.302  1.00 32.29           H
ATOM   3360 HG22 THR B 177      16.777  -3.570  15.929  1.00 32.29           H
ATOM   3361 HG23 THR B 177      16.408  -2.276  16.760  1.00 32.29           H
ATOM   3362  N   GLN B 178      20.971  -3.483  17.923  1.00 20.87           N
ATOM   3363  CA  GLN B 178      22.287  -3.168  18.460  1.00 27.84           C
ATOM   3364  C   GLN B 178      22.632  -1.670  18.399  1.00 32.31           C
ATOM   3365  O   GLN B 178      23.693  -1.283  18.911  1.00 19.39           O
ATOM   3366  CB  GLN B 178      23.349  -4.020  17.734  1.00 28.88           C
ATOM   3367  CG  GLN B 178      24.123  -3.377  16.606  1.00 37.71           C
ATOM   3368  CD  GLN B 178      23.404  -3.445  15.296  1.00 45.51           C
ATOM   3369  OE1 GLN B 178      22.182  -3.397  15.249  1.00 47.00           O
ATOM   3370  NE2 GLN B 178      24.163  -3.561  14.210  1.00 43.84           N
ATOM   3371  H   GLN B 178      20.972  -3.889  17.166  1.00 25.04           H
ATOM   3372  HA  GLN B 178      22.292  -3.422  19.395  1.00 33.41           H
ATOM   3373  HB2 GLN B 178      23.997  -4.324  18.384  1.00 34.65           H
ATOM   3374  HB3 GLN B 178      22.905  -4.791  17.345  1.00 34.65           H
ATOM   3375  HG2 GLN B 178      24.313  -2.445  16.787  1.00 45.25           H
ATOM   3376  HG3 GLN B 178      24.953  -3.860  16.489  1.00 45.25           H
ATOM   3377 HE21 GLN B 178      25.013  -3.666  14.286  1.00 52.60           H
ATOM   3378 HE22 GLN B 178      23.806  -3.547  13.425  1.00 52.60           H
ATOM   3379  N   ASN B 179      21.777  -0.828  17.815  1.00 22.90           N
ATOM   3380  CA  ASN B 179      21.930   0.615  17.891  1.00 24.65           C
ATOM   3381  C   ASN B 179      21.140   1.237  19.035  1.00 21.49           C
ATOM   3382  O   ASN B 179      20.951   2.458  19.043  1.00 23.17           O
ATOM   3383  CB  ASN B 179      21.492   1.270  16.585  1.00 21.09           C
ATOM   3384  CG  ASN B 179      22.271   0.808  15.438  1.00 27.39           C
ATOM   3385  OD1 ASN B 179      23.493   0.753  15.485  1.00 31.32           O
ATOM   3386  ND2 ASN B 179      21.569   0.442  14.375  1.00 36.28           N
ATOM   3387  H   ASN B 179      21.088  -1.073  17.360  1.00 27.48           H
ATOM   3388  HA  ASN B 179      22.864   0.828  18.034  1.00 29.58           H
ATOM   3389  HB2 ASN B 179      20.563   1.047  16.410  1.00 25.31           H
ATOM   3390  HB3 ASN B 179      21.606   2.229  16.650  1.00 25.31           H
ATOM   3391 HD21 ASN B 179      21.968   0.173  13.662  1.00 43.54           H
ATOM   3392 HD22 ASN B 179      20.709   0.489  14.396  1.00 43.54           H
ATOM   3393  N   MET B 180      20.688   0.445  20.000  1.00 20.68           N
ATOM   3394  CA  MET B 180      19.855   0.940  21.087  1.00 21.16           C
ATOM   3395  C   MET B 180      20.404   0.419  22.410  1.00 22.34           C
ATOM   3396  O   MET B 180      21.195  -0.530  22.448  1.00 17.87           O
ATOM   3397  CB  MET B 180      18.372   0.524  20.929  1.00 28.87           C
ATOM   3398  CG  MET B 180      17.784   0.686  19.521  1.00 24.56           C
ATOM   3399  SD  MET B 180      16.124  -0.023  19.414  1.00 24.14           S
ATOM   3400  CE  MET B 180      15.709   0.338  17.716  1.00 24.26           C
ATOM   3401  H   MET B 180      20.867  -0.392  20.062  1.00 24.82           H
ATOM   3402  HA  MET B 180      19.884   1.913  21.094  1.00 25.39           H
ATOM   3403  HB2 MET B 180      18.272  -0.398  21.213  1.00 34.65           H
ATOM   3404  HB3 MET B 180      17.853   1.099  21.518  1.00 34.65           H
ATOM   3405  HG2 MET B 180      17.733   1.628  19.310  1.00 29.47           H
ATOM   3406  HG3 MET B 180      18.350   0.214  18.897  1.00 29.47           H
ATOM   3407  HE1 MET B 180      14.840  -0.036  17.509  1.00 29.11           H
ATOM   3408  HE2 MET B 180      15.680   1.297  17.590  1.00 29.11           H
ATOM   3409  HE3 MET B 180      16.379  -0.050  17.132  1.00 29.11           H
ATOM   3410  N   PHE B 181      19.993   1.075  23.498  1.00 19.25           N
ATOM   3411  CA  PHE B 181      20.199   0.550  24.833  1.00 18.41           C
ATOM   3412  C   PHE B 181      19.111   1.085  25.756  1.00 21.87           C
ATOM   3413  O   PHE B 181      18.411   2.051  25.438  1.00 17.41           O
ATOM   3414  CB  PHE B 181      21.609   0.872  25.369  1.00 19.01           C
ATOM   3415  CG  PHE B 181      21.839   2.321  25.743  1.00 26.27           C
ATOM   3416  CD1 PHE B 181      21.737   2.729  27.063  1.00 22.35           C
ATOM   3417  CD2 PHE B 181      22.209   3.252  24.792  1.00 16.69           C
ATOM   3418  CE1 PHE B 181      21.971   4.045  27.425  1.00 25.64           C
ATOM   3419  CE2 PHE B 181      22.459   4.564  25.149  1.00 18.45           C
ATOM   3420  CZ  PHE B 181      22.325   4.966  26.471  1.00 18.90           C
ATOM   3421  H   PHE B 181      19.599   1.837  23.488  1.00 23.10           H
ATOM   3422  HA  PHE B 181      20.109  -0.411  24.781  1.00 22.10           H
ATOM   3423  HB2 PHE B 181      21.760   0.345  26.169  1.00 22.81           H
ATOM   3424  HB3 PHE B 181      22.259   0.644  24.688  1.00 22.81           H
ATOM   3425  HD1 PHE B 181      21.495   2.110  27.706  1.00 26.82           H
ATOM   3426  HD2 PHE B 181      22.291   2.984  23.910  1.00 20.03           H
ATOM   3427  HE1 PHE B 181      21.884   4.299  28.314  1.00 30.77           H
ATOM   3428  HE2 PHE B 181      22.694   5.184  24.496  1.00 22.14           H
ATOM   3429  HZ  PHE B 181      22.479   5.851  26.715  1.00 22.68           H
ATOM   3430  N   CYS B 182      18.963   0.416  26.900  1.00 26.35           N
ATOM   3431  CA  CYS B 182      17.943   0.724  27.891  1.00 22.56           C
ATOM   3432  C   CYS B 182      18.537   1.420  29.107  1.00 19.01           C
ATOM   3433  O   CYS B 182      19.677   1.159  29.517  1.00 22.74           O
ATOM   3434  CB  CYS B 182      17.228  -0.545  28.385  1.00 35.63           C
ATOM   3435  SG  CYS B 182      15.938  -1.314  27.363  1.00 39.74           S
ATOM   3436  H   CYS B 182      19.454  -0.253  27.124  1.00 31.62           H
ATOM   3437  HA  CYS B 182      17.302   1.309  27.479  1.00 27.07           H
ATOM   3438  HB2 CYS B 182      17.905  -1.224  28.529  1.00 42.75           H
ATOM   3439  HB3 CYS B 182      16.801  -0.342  29.232  1.00 42.75           H
ATOM   3440  N   ALA B 183      17.720   2.273  29.714  1.00 17.00           N
ATOM   3441  CA  ALA B 183      18.073   2.947  30.953  1.00 23.98           C
ATOM   3442  C   ALA B 183      16.790   3.352  31.650  1.00 19.68           C
ATOM   3443  O   ALA B 183      15.765   3.589  31.014  1.00 18.69           O
ATOM   3444  CB  ALA B 183      18.947   4.194  30.719  1.00 19.42           C
ATOM   3445  H   ALA B 183      16.948   2.489  29.410  1.00 20.40           H
ATOM   3446  HA  ALA B 183      18.553   2.335  31.537  1.00 28.77           H
ATOM   3447  HB1 ALA B 183      19.175   4.594  31.575  1.00 23.30           H
ATOM   3448  HB2 ALA B 183      19.758   3.937  30.253  1.00 23.30           H
ATOM   3449  HB3 ALA B 183      18.451   4.827  30.179  1.00 23.30           H
ATOM   3450  N   GLY B 184      16.872   3.454  32.956  1.00 18.15           N
ATOM   3451  CA  GLY B 184      15.723   3.825  33.727  1.00 29.04           C
ATOM   3452  C   GLY B 184      15.466   2.805  34.808  1.00 28.44           C
ATOM   3453  O   GLY B 184      16.393   2.173  35.323  1.00 22.30           O
ATOM   3454  H   GLY B 184      17.583   3.312  33.417  1.00 21.78           H
ATOM   3455  HA2 GLY B 184      15.876   4.689  34.147  1.00 34.85           H
ATOM   3456  HA3 GLY B 184      14.940   3.898  33.158  1.00 34.85           H
ATOM   3457  N   TYR B 185      14.195   2.652  35.151  1.00 26.97           N
ATOM   3458  CA  TYR B 185      13.793   1.827  36.265  1.00 33.52           C
ATOM   3459  C   TYR B 185      12.720   0.839  35.842  1.00 31.33           C
ATOM   3460  O   TYR B 185      11.922   1.095  34.931  1.00 22.31           O
ATOM   3461  CB  TYR B 185      13.262   2.674  37.377  1.00 37.52           C
ATOM   3462  CG  TYR B 185      14.277   3.580  37.988  1.00 31.50           C
ATOM   3463  CD1 TYR B 185      15.153   3.124  38.949  1.00 29.58           C
ATOM   3464  CD2 TYR B 185      14.338   4.911  37.623  1.00 31.86           C
ATOM   3465  CE1 TYR B 185      16.068   3.983  39.529  1.00 31.16           C
ATOM   3466  CE2 TYR B 185      15.238   5.772  38.183  1.00 33.89           C
ATOM   3467  CZ  TYR B 185      16.109   5.310  39.137  1.00 31.34           C
ATOM   3468  OH  TYR B 185      17.012   6.190  39.684  1.00 33.75           O
ATOM   3469  H   TYR B 185      13.539   3.047  34.761  1.00 32.36           H
ATOM   3470  HA  TYR B 185      14.560   1.332  36.592  1.00 40.22           H
ATOM   3471  HB2 TYR B 185      12.552   3.228  37.014  1.00 45.02           H
ATOM   3472  HB3 TYR B 185      12.921   2.093  38.072  1.00 45.02           H
ATOM   3473  HD1 TYR B 185      15.122   2.242  39.212  1.00 35.50           H
ATOM   3474  HD2 TYR B 185      13.750   5.225  36.985  1.00 38.23           H
ATOM   3475  HE1 TYR B 185      16.655   3.662  40.167  1.00 37.39           H
ATOM   3476  HE2 TYR B 185      15.262   6.658  37.916  1.00 40.67           H
ATOM   3477  HH  TYR B 185      16.926   6.949  39.328  1.00 40.50           H
ATOM   3478  N   ASP B 185A     12.708  -0.293  36.537  1.00 31.74           N
ATOM   3479  CA  ASP B 185A     11.657  -1.283  36.343  1.00 34.30           C
ATOM   3480  C   ASP B 185A     10.311  -0.732  36.784  1.00 32.51           C
ATOM   3481  O   ASP B 185A      9.376  -0.620  35.988  1.00 31.54           O
ATOM   3482  CB  ASP B 185A     11.995  -2.535  37.129  1.00 33.63           C
ATOM   3483  CG  ASP B 185A     10.940  -3.615  36.988  1.00 35.66           C
ATOM   3484  OD1 ASP B 185A      9.919  -3.429  36.308  1.00 39.51           O
ATOM   3485  OD2 ASP B 185A     11.152  -4.680  37.553  1.00 32.69           O1-
ATOM   3486  H   ASP B 185A     13.299  -0.507  37.121  1.00 38.08           H
ATOM   3487  HA  ASP B 185A     11.603  -1.524  35.402  1.00 41.15           H
ATOM   3488  HB2 ASP B 185A     12.831  -2.887  36.786  1.00 40.36           H
ATOM   3489  HB3 ASP B 185A     12.082  -2.310  38.070  1.00 40.36           H
ATOM   3490  N   THR B 185B     10.204  -0.354  38.044  1.00 34.34           N
ATOM   3491  CA  THR B 185B      8.932   0.084  38.584  1.00 36.67           C
ATOM   3492  C   THR B 185B      8.909   1.538  39.039  1.00 29.45           C
ATOM   3493  O   THR B 185B      7.849   2.157  38.991  1.00 42.45           O
ATOM   3494  CB  THR B 185B      8.541  -0.839  39.760  1.00 42.15           C
ATOM   3495  OG1 THR B 185B      9.663  -1.022  40.638  1.00 42.00           O
ATOM   3496  CG2 THR B 185B      8.147  -2.205  39.238  1.00 41.92           C
ATOM   3497  H   THR B 185B     10.854  -0.342  38.609  1.00 41.21           H
ATOM   3498  HA  THR B 185B      8.262  -0.003  37.890  1.00 44.01           H
ATOM   3499  HB  THR B 185B      7.799  -0.456  40.252  1.00 50.58           H
ATOM   3500  HG1 THR B 185B     10.048  -0.289  40.781  1.00 50.40           H
ATOM   3501 HG21 THR B 185B      7.811  -2.747  39.968  1.00 50.30           H
ATOM   3502 HG22 THR B 185B      7.461  -2.130  38.560  1.00 50.30           H
ATOM   3503 HG23 THR B 185B      8.921  -2.651  38.856  1.00 50.30           H
ATOM   3504  N   LYS B 186      10.033   2.089  39.487  1.00 31.15           N
ATOM   3505  CA  LYS B 186      10.059   3.461  39.988  1.00 38.52           C
ATOM   3506  C   LYS B 186       9.591   4.450  38.915  1.00 35.70           C
ATOM   3507  O   LYS B 186       9.858   4.286  37.722  1.00 35.16           O
ATOM   3508  CB  LYS B 186      11.477   3.809  40.463  1.00 32.47           C
ATOM   3509  CG  LYS B 186      11.602   5.209  41.082  1.00 46.10           C
ATOM   3510  CD  LYS B 186      12.956   5.412  41.749  1.00 36.84           C
ATOM   3511  CE  LYS B 186      13.098   6.808  42.262  1.00 43.73           C
ATOM   3512  NZ  LYS B 186      14.465   7.058  42.803  1.00 50.82           N1+
ATOM   3513  H   LYS B 186      10.794   1.683  39.524  1.00 37.38           H
ATOM   3514  HA  LYS B 186       9.463   3.539  40.757  1.00 46.22           H
ATOM   3515  HB2 LYS B 186      11.748   3.166  41.133  1.00 38.96           H
ATOM   3516  HB3 LYS B 186      12.079   3.762  39.704  1.00 38.96           H
ATOM   3517  HG2 LYS B 186      11.493   5.885  40.394  1.00 55.32           H
ATOM   3518  HG3 LYS B 186      10.915   5.315  41.760  1.00 55.32           H
ATOM   3519  HD2 LYS B 186      13.031   4.811  42.507  1.00 44.20           H
ATOM   3520  HD3 LYS B 186      13.668   5.244  41.111  1.00 44.20           H
ATOM   3521  HE2 LYS B 186      12.922   7.426  41.539  1.00 52.47           H
ATOM   3522  HE3 LYS B 186      12.457   6.945  42.976  1.00 52.47           H
ATOM   3523  HZ1 LYS B 186      14.530   7.896  43.100  1.00 60.99           H
ATOM   3524  HZ2 LYS B 186      14.636   6.499  43.471  1.00 60.99           H
ATOM   3525  HZ3 LYS B 186      15.068   6.935  42.162  1.00 60.99           H
ATOM   3526  N   GLN B 187       8.893   5.493  39.343  1.00 33.38           N
ATOM   3527  CA  GLN B 187       8.163   6.341  38.401  1.00 41.98           C
ATOM   3528  C   GLN B 187       9.026   7.500  37.896  1.00 32.80           C
ATOM   3529  O   GLN B 187       8.725   8.651  38.167  1.00 35.27           O
ATOM   3530  CB  GLN B 187       6.889   6.872  39.058  1.00 44.18           C
ATOM   3531  CG  GLN B 187       5.754   5.838  39.239  1.00 51.38           C
ATOM   3532  CD  GLN B 187       5.374   5.170  37.930  1.00 55.61           C
ATOM   3533  OE1 GLN B 187       4.790   5.807  37.040  1.00 52.00           O
ATOM   3534  NE2 GLN B 187       5.730   3.882  37.789  1.00 49.11           N
ATOM   3535  H   GLN B 187       8.820   5.740  40.160  1.00 40.06           H
ATOM   3536  HA  GLN B 187       7.913   5.803  37.640  1.00 50.38           H
ATOM   3537  HB2 GLN B 187       7.119   7.204  39.940  1.00 53.02           H
ATOM   3538  HB3 GLN B 187       6.539   7.598  38.520  1.00 53.02           H
ATOM   3539  HG2 GLN B 187       6.039   5.145  39.856  1.00 61.65           H
ATOM   3540  HG3 GLN B 187       4.959   6.279  39.587  1.00 61.65           H
ATOM   3541 HE21 GLN B 187       6.085   3.459  38.451  1.00 58.93           H
ATOM   3542 HE22 GLN B 187       5.605   3.479  37.038  1.00 58.93           H
ATOM   3543  N   GLU B 188      10.072   7.192  37.117  1.00 33.08           N
ATOM   3544  CA  GLU B 188      11.027   8.197  36.643  1.00 32.93           C
ATOM   3545  C   GLU B 188      11.427   7.844  35.216  1.00 22.66           C
ATOM   3546  O   GLU B 188      11.811   6.689  35.023  1.00 29.36           O
ATOM   3547  CB  GLU B 188      12.268   8.230  37.578  1.00 27.21           C
ATOM   3548  CG  GLU B 188      11.959   8.742  38.999  1.00 25.82           C
ATOM   3549  CD  GLU B 188      13.161   9.302  39.759  1.00 31.59           C
ATOM   3550  OE1 GLU B 188      14.175   8.584  39.882  1.00 31.13           O
ATOM   3551  OE2 GLU B 188      13.073  10.466  40.248  1.00 38.03           O1-
ATOM   3552  H   GLU B 188      10.258   6.403  36.853  1.00 39.70           H
ATOM   3553  HA  GLU B 188      10.599   9.062  36.655  1.00 39.52           H
ATOM   3554  HB2 GLU B 188      12.638   7.338  37.672  1.00 32.65           H
ATOM   3555  HB3 GLU B 188      12.931   8.824  37.190  1.00 32.65           H
ATOM   3556  HG2 GLU B 188      11.290   9.447  38.944  1.00 30.98           H
ATOM   3557  HG3 GLU B 188      11.621   7.996  39.514  1.00 30.98           H
ATOM   3558  N   ASP B 189      11.377   8.780  34.226  1.00 26.59           N
ATOM   3559  CA  ASP B 189      11.717   8.252  32.894  1.00 27.19           C
ATOM   3560  C   ASP B 189      11.664   9.479  32.013  1.00 18.77           C
ATOM   3561  O   ASP B 189      11.169  10.545  32.385  1.00 25.37           O
ATOM   3562  CB  ASP B 189      10.697   7.168  32.534  1.00 24.01           C
ATOM   3563  CG  ASP B 189      10.954   6.437  31.251  1.00 25.37           C
ATOM   3564  OD1 ASP B 189      12.014   6.613  30.593  1.00 24.42           O
ATOM   3565  OD2 ASP B 189      10.008   5.678  30.869  1.00 20.53           O1-
ATOM   3566  H   ASP B 189      11.256   9.791  34.399  1.00 31.91           H
ATOM   3567  HA  ASP B 189      12.751   7.787  32.893  1.00 32.62           H
ATOM   3568  HB2 ASP B 189      10.700   6.387  33.353  1.00 28.81           H
ATOM   3569  HB3 ASP B 189       9.667   7.580  32.530  1.00 28.81           H
ATOM   3570  N   ALA B 190      12.358   9.393  30.821  1.00 18.01           N
ATOM   3571  CA  ALA B 190      12.068  10.457  29.842  1.00 22.83           C
ATOM   3572  C   ALA B 190      10.639  10.134  29.385  1.00 22.12           C
ATOM   3573  O   ALA B 190      10.039   9.114  29.719  1.00 21.92           O
ATOM   3574  CB  ALA B 190      13.094  10.453  28.718  1.00 24.89           C
ATOM   3575  H   ALA B 190      12.565   8.444  30.436  1.00 21.61           H
ATOM   3576  HA  ALA B 190      12.068  11.466  30.354  1.00 27.40           H
ATOM   3577  HB1 ALA B 190      12.972  11.333  28.070  1.00 29.87           H
ATOM   3578  HB2 ALA B 190      14.107  10.513  29.148  1.00 29.87           H
ATOM   3579  HB3 ALA B 190      13.036   9.547  28.105  1.00 29.87           H
ATOM   3580  N   CYS B 191      10.050  11.109  28.610  1.00 24.01           N
ATOM   3581  CA  CYS B 191       8.701  10.829  28.097  1.00 26.92           C
ATOM   3582  C   CYS B 191       8.542  11.583  26.782  1.00 25.13           C
ATOM   3583  O   CYS B 191       9.446  12.243  26.283  1.00 24.87           O
ATOM   3584  CB  CYS B 191       7.690  11.255  29.164  1.00 23.63           C
ATOM   3585  SG  CYS B 191       6.071  10.589  28.772  1.00 25.53           S
ATOM   3586  H   CYS B 191      10.498  12.038  28.388  1.00 28.81           H
ATOM   3587  HA  CYS B 191       8.634   9.709  27.905  1.00 32.30           H
ATOM   3588  HB2 CYS B 191       8.026  10.925  30.176  1.00 28.35           H
ATOM   3589  HB3 CYS B 191       7.607  12.362  29.258  1.00 28.35           H
ATOM   3590  N   GLN B 192       7.282  11.528  26.192  1.00 33.59           N
ATOM   3591  CA  GLN B 192       7.115  12.313  24.960  1.00 24.31           C
ATOM   3592  C   GLN B 192       7.426  13.768  25.347  1.00 19.41           C
ATOM   3593  O   GLN B 192       7.088  14.514  26.245  1.00 24.20           O
ATOM   3594  CB  GLN B 192       5.759  12.249  24.258  1.00 29.37           C
ATOM   3595  CG  GLN B 192       5.736  12.827  22.836  1.00 38.16           C
ATOM   3596  CD  GLN B 192       6.574  11.973  21.884  1.00 55.80           C
ATOM   3597  OE1 GLN B 192       7.573  11.352  22.220  1.00 58.03           O
ATOM   3598  NE2 GLN B 192       6.166  11.926  20.550  1.00 60.39           N
ATOM   3599  H   GLN B 192       6.510  10.921  26.480  1.00 40.31           H
ATOM   3600  HA  GLN B 192       7.906  11.921  24.224  1.00 29.17           H
ATOM   3601  HB2 GLN B 192       5.467  11.172  24.183  1.00 35.25           H
ATOM   3602  HB3 GLN B 192       4.973  12.727  24.868  1.00 35.25           H
ATOM   3603  HG2 GLN B 192       4.678  12.858  22.502  1.00 45.80           H
ATOM   3604  HG3 GLN B 192       6.112  13.870  22.789  1.00 45.80           H
ATOM   3605 HE21 GLN B 192       5.340  12.369  20.195  1.00 72.47           H
ATOM   3606 HE22 GLN B 192       6.776  11.491  19.852  1.00 72.47           H
ATOM   3607  N   GLY B 193       8.200  14.280  24.371  1.00 24.63           N
ATOM   3608  CA  GLY B 193       8.740  15.630  24.306  1.00 25.98           C
ATOM   3609  C   GLY B 193      10.242  15.714  24.555  1.00 29.97           C
ATOM   3610  O   GLY B 193      10.909  16.664  24.094  1.00 20.14           O
ATOM   3611  H   GLY B 193       8.396  13.820  23.680  1.00 29.56           H
ATOM   3612  HA2 GLY B 193       8.549  15.973  23.414  1.00 31.18           H
ATOM   3613  HA3 GLY B 193       8.281  16.168  24.950  1.00 31.18           H
ATOM   3614  N   ASP B 194      10.773  14.760  25.300  1.00 25.49           N
ATOM   3615  CA  ASP B 194      12.199  14.670  25.465  1.00 20.07           C
ATOM   3616  C   ASP B 194      12.867  13.985  24.292  1.00 17.69           C
ATOM   3617  O   ASP B 194      14.099  14.054  24.244  1.00 15.80           O
ATOM   3618  CB  ASP B 194      12.575  13.896  26.743  1.00 25.06           C
ATOM   3619  CG  ASP B 194      12.025  14.532  28.024  1.00 20.04           C
ATOM   3620  OD1 ASP B 194      12.159  15.755  28.198  1.00 23.84           O
ATOM   3621  OD2 ASP B 194      11.446  13.803  28.846  1.00 19.75           O1-
ATOM   3622  H   ASP B 194      10.330  14.143  25.703  1.00 30.59           H
ATOM   3623  HA  ASP B 194      12.553  15.565  25.531  1.00 24.08           H
ATOM   3624  HB2 ASP B 194      12.217  12.996  26.673  1.00 30.07           H
ATOM   3625  HB3 ASP B 194      13.547  13.865  26.823  1.00 30.07           H
ATOM   3626  N   SER B 195      12.123  13.302  23.380  1.00 19.87           N
ATOM   3627  CA  SER B 195      12.853  12.788  22.235  1.00 20.98           C
ATOM   3628  C   SER B 195      13.655  13.994  21.611  1.00 27.40           C
ATOM   3629  O   SER B 195      13.405  15.160  21.472  1.00 31.91           O
ATOM   3630  CB  SER B 195      11.895  12.144  21.233  1.00 22.77           C
ATOM   3631  OG  SER B 195      10.759  11.723  22.018  1.00 25.28           O
ATOM   3632  H   SER B 195      11.123  13.108  23.462  1.00 23.85           H
ATOM   3633  HA  SER B 195      13.604  12.012  22.601  1.00 25.17           H
ATOM   3634  HB2 SER B 195      11.556  12.874  20.470  1.00 27.33           H
ATOM   3635  HB3 SER B 195      12.367  11.267  20.750  1.00 27.33           H
ATOM   3636  HG  SER B 195      10.171  12.323  22.005  1.00 30.33           H
ATOM   3637  N   GLY B 196      14.827  13.424  21.192  1.00 18.23           N
ATOM   3638  CA  GLY B 196      16.032  13.969  20.605  1.00 20.91           C
ATOM   3639  C   GLY B 196      17.071  14.438  21.611  1.00 17.98           C
ATOM   3640  O   GLY B 196      18.156  14.862  21.204  1.00 15.07           O
ATOM   3641  H   GLY B 196      14.934  12.575  21.270  1.00 21.88           H
ATOM   3642  HA2 GLY B 196      16.441  13.262  20.063  1.00 25.09           H
ATOM   3643  HA3 GLY B 196      15.800  14.691  20.010  1.00 25.09           H
ATOM   3644  N   GLY B 197      16.781  14.356  22.908  1.00 14.08           N
ATOM   3645  CA  GLY B 197      17.531  15.042  23.909  1.00 10.58           C
ATOM   3646  C   GLY B 197      18.736  14.272  24.405  1.00 15.52           C
ATOM   3647  O   GLY B 197      19.026  13.146  23.996  1.00 14.11           O
ATOM   3648  H   GLY B 197      16.131  13.906  23.232  1.00 16.90           H
ATOM   3649  HA2 GLY B 197      17.830  15.874  23.530  1.00 12.70           H
ATOM   3650  HA3 GLY B 197      16.952  15.233  24.658  1.00 12.70           H
ATOM   3651  N   PRO B 198      19.487  14.936  25.311  1.00 14.29           N
ATOM   3652  CA  PRO B 198      20.763  14.386  25.807  1.00 19.66           C
ATOM   3653  C   PRO B 198      20.595  13.233  26.778  1.00 19.02           C
ATOM   3654  O   PRO B 198      19.855  13.313  27.766  1.00 14.06           O
ATOM   3655  CB  PRO B 198      21.387  15.592  26.531  1.00 10.29           C
ATOM   3656  CG  PRO B 198      20.614  16.729  26.109  1.00 17.16           C
ATOM   3657  CD  PRO B 198      19.252  16.247  25.889  1.00 13.51           C
ATOM   3658  HA  PRO B 198      21.330  14.123  25.070  1.00 23.59           H
ATOM   3659  HB2 PRO B 198      21.305  15.467  27.488  1.00 12.35           H
ATOM   3660  HB3 PRO B 198      22.323  15.673  26.271  1.00 12.35           H
ATOM   3661  HG2 PRO B 198      20.625  17.391  26.814  1.00 20.59           H
ATOM   3662  HG3 PRO B 198      20.982  17.098  25.287  1.00 20.59           H
ATOM   3663  HD2 PRO B 198      18.792  16.160  26.740  1.00 16.21           H
ATOM   3664  HD3 PRO B 198      18.771  16.838  25.288  1.00 16.21           H
ATOM   3665  N   HIS B 199      21.300  12.150  26.508  1.00 15.74           N
ATOM   3666  CA  HIS B 199      21.681  11.195  27.528  1.00 15.80           C
ATOM   3667  C   HIS B 199      23.192  11.333  27.633  1.00 11.32           C
ATOM   3668  O   HIS B 199      23.909  11.057  26.666  1.00 16.34           O
ATOM   3669  CB  HIS B 199      21.252   9.764  27.169  1.00 15.88           C
ATOM   3670  CG  HIS B 199      21.746   8.735  28.141  1.00 14.12           C
ATOM   3671  ND1 HIS B 199      23.082   8.419  28.258  1.00 12.77           N
ATOM   3672  CD2 HIS B 199      21.098   7.985  29.071  1.00 12.59           C
ATOM   3673  CE1 HIS B 199      23.236   7.520  29.220  1.00 18.62           C
ATOM   3674  NE2 HIS B 199      22.043   7.232  29.719  1.00 16.41           N
ATOM   3675  H   HIS B 199      21.565  11.927  25.723  1.00 18.88           H
ATOM   3676  HA  HIS B 199      21.281  11.449  28.370  1.00 18.95           H
ATOM   3677  HB2 HIS B 199      21.630   9.537  26.305  1.00 19.06           H
ATOM   3678  HB3 HIS B 199      20.281   9.709  27.136  1.00 19.06           H
ATOM   3679  HD2 HIS B 199      20.186   7.968  29.246  1.00 15.11           H
ATOM   3680  HE1 HIS B 199      24.041   7.135  29.482  1.00 22.35           H
ATOM   3681  HE2 HIS B 199      21.890   6.669  30.351  1.00 19.69           H
ATOM   3682  N   VAL B 200      23.674  11.776  28.784  1.00 12.80           N
ATOM   3683  CA  VAL B 200      25.100  11.978  28.997  1.00 11.20           C
ATOM   3684  C   VAL B 200      25.485  11.199  30.242  1.00 10.47           C
ATOM   3685  O   VAL B 200      24.642  10.848  31.060  1.00 13.69           O
ATOM   3686  CB  VAL B 200      25.500  13.474  29.133  1.00 11.63           C
ATOM   3687  CG1 VAL B 200      25.189  14.230  27.879  1.00 17.14           C
ATOM   3688  CG2 VAL B 200      24.809  14.127  30.273  1.00 14.21           C
ATOM   3689  H   VAL B 200      23.181  11.953  29.479  1.00 15.36           H
ATOM   3690  HA  VAL B 200      25.587  11.605  28.245  1.00 13.44           H
ATOM   3691  HB  VAL B 200      26.454  13.546  29.298  1.00 13.95           H
ATOM   3692 HG11 VAL B 200      25.504  15.145  27.972  1.00 20.57           H
ATOM   3693 HG12 VAL B 200      25.643  13.805  27.136  1.00 20.57           H
ATOM   3694 HG13 VAL B 200      24.231  14.226  27.737  1.00 20.57           H
ATOM   3695 HG21 VAL B 200      25.154  15.027  30.365  1.00 17.05           H
ATOM   3696 HG22 VAL B 200      23.853  14.153  30.094  1.00 17.05           H
ATOM   3697 HG23 VAL B 200      24.979  13.625  31.085  1.00 17.05           H
ATOM   3698  N   THR B 201      26.775  10.893  30.346  1.00 16.02           N
ATOM   3699  CA  THR B 201      27.329  10.164  31.472  1.00 12.90           C
ATOM   3700  C   THR B 201      28.474  10.963  32.044  1.00 18.06           C
ATOM   3701  O   THR B 201      29.321  11.476  31.312  1.00 19.57           O
ATOM   3702  CB  THR B 201      27.863   8.776  31.084  1.00 18.61           C
ATOM   3703  OG1 THR B 201      26.851   8.000  30.444  1.00 19.11           O
ATOM   3704  CG2 THR B 201      28.303   8.023  32.297  1.00 13.58           C
ATOM   3705  H   THR B 201      27.365  11.102  29.761  1.00 19.22           H
ATOM   3706  HA  THR B 201      26.649  10.067  32.157  1.00 15.48           H
ATOM   3707  HB  THR B 201      28.619   8.876  30.494  1.00 22.34           H
ATOM   3708  HG1 THR B 201      26.613   8.347  29.715  1.00 22.93           H
ATOM   3709 HG21 THR B 201      28.669   7.169  32.018  1.00 16.30           H
ATOM   3710 HG22 THR B 201      28.984   8.513  32.781  1.00 16.30           H
ATOM   3711 HG23 THR B 201      27.549   7.869  32.880  1.00 16.30           H
ATOM   3712  N   ARG B 202      28.509  11.047  33.347  1.00 18.45           N
ATOM   3713  CA  ARG B 202      29.517  11.827  34.004  1.00 20.23           C
ATOM   3714  C   ARG B 202      30.714  10.962  34.353  1.00 14.83           C
ATOM   3715  O   ARG B 202      30.549   9.870  34.875  1.00 17.39           O
ATOM   3716  CB  ARG B 202      28.904  12.421  35.256  1.00 22.44           C
ATOM   3717  CG  ARG B 202      29.851  13.195  36.109  1.00 32.87           C
ATOM   3718  CD  ARG B 202      29.243  13.276  37.445  1.00 33.77           C
ATOM   3719  NE  ARG B 202      29.918  14.239  38.267  1.00 36.57           N
ATOM   3720  CZ  ARG B 202      29.413  14.699  39.400  1.00 59.28           C
ATOM   3721  NH1 ARG B 202      28.212  14.288  39.817  1.00 51.98           N
ATOM   3722  NH2 ARG B 202      30.103  15.579  40.109  1.00 66.77           N1+
ATOM   3723  H   ARG B 202      27.949  10.669  33.880  1.00 22.14           H
ATOM   3724  HA  ARG B 202      29.799  12.542  33.409  1.00 24.28           H
ATOM   3725  HB2 ARG B 202      28.190  13.023  34.984  1.00 26.92           H
ATOM   3726  HB3 ARG B 202      28.542  11.698  35.790  1.00 26.92           H
ATOM   3727  HG2 ARG B 202      30.706  12.744  36.184  1.00 39.44           H
ATOM   3728  HG3 ARG B 202      29.967  14.093  35.760  1.00 39.44           H
ATOM   3729  HD2 ARG B 202      28.313  13.533  37.356  1.00 40.53           H
ATOM   3730  HD3 ARG B 202      29.310  12.409  37.878  1.00 40.53           H
ATOM   3731  HE  ARG B 202      30.708  14.491  38.031  1.00 43.88           H
ATOM   3732 HH11 ARG B 202      27.766  13.715  39.353  1.00 62.38           H
ATOM   3733 HH12 ARG B 202      27.883  14.592  40.551  1.00 62.38           H
ATOM   3734 HH21 ARG B 202      30.873  15.837  39.834  1.00 80.13           H
ATOM   3735 HH22 ARG B 202      29.779  15.886  40.844  1.00 80.13           H
ATOM   3736  N   PHE B 203      31.921  11.480  34.120  1.00 20.33           N
ATOM   3737  CA  PHE B 203      33.148  10.807  34.545  1.00 22.02           C
ATOM   3738  C   PHE B 203      34.150  11.841  35.032  1.00 19.28           C
ATOM   3739  O   PHE B 203      34.680  12.627  34.230  1.00 18.52           O
ATOM   3740  CB  PHE B 203      33.732   9.970  33.405  1.00 19.73           C
ATOM   3741  CG  PHE B 203      34.886   9.116  33.818  1.00 13.02           C
ATOM   3742  CD1 PHE B 203      34.682   7.910  34.461  1.00 19.14           C
ATOM   3743  CD2 PHE B 203      36.178   9.524  33.568  1.00 16.43           C
ATOM   3744  CE1 PHE B 203      35.760   7.111  34.853  1.00 15.51           C
ATOM   3745  CE2 PHE B 203      37.254   8.760  33.946  1.00 18.76           C
ATOM   3746  CZ  PHE B 203      37.057   7.546  34.599  1.00 25.35           C
ATOM   3747  H   PHE B 203      32.057  12.222  33.711  1.00 24.39           H
ATOM   3748  HA  PHE B 203      32.947  10.234  35.296  1.00 26.43           H
ATOM   3749  HB2 PHE B 203      33.039   9.384  33.068  1.00 23.68           H
ATOM   3750  HB3 PHE B 203      34.024  10.570  32.700  1.00 23.68           H
ATOM   3751  HD1 PHE B 203      33.818   7.630  34.634  1.00 22.97           H
ATOM   3752  HD2 PHE B 203      36.325  10.330  33.142  1.00 19.71           H
ATOM   3753  HE1 PHE B 203      35.611   6.302  35.283  1.00 18.61           H
ATOM   3754  HE2 PHE B 203      38.111   9.065  33.763  1.00 22.52           H
ATOM   3755  HZ  PHE B 203      37.794   7.021  34.848  1.00 30.42           H
ATOM   3756  N   LYS B 204      34.421  11.840  36.341  1.00 24.19           N
ATOM   3757  CA  LYS B 204      35.292  12.852  36.968  1.00 25.20           C
ATOM   3758  C   LYS B 204      34.831  14.289  36.685  1.00 31.33           C
ATOM   3759  O   LYS B 204      35.634  15.164  36.340  1.00 33.35           O
ATOM   3760  CB  LYS B 204      36.740  12.684  36.497  1.00 21.29           C
ATOM   3761  CG  LYS B 204      37.510  11.633  37.196  1.00 21.84           C
ATOM   3762  CD  LYS B 204      38.880  11.505  36.554  1.00 30.41           C
ATOM   3763  CE  LYS B 204      39.479  10.086  36.712  1.00 24.36           C
ATOM   3764  NZ  LYS B 204      39.308   9.588  38.117  1.00 28.48           N1+
ATOM   3765  H   LYS B 204      34.121  11.253  36.891  1.00 29.03           H
ATOM   3766  HA  LYS B 204      35.270  12.714  37.927  1.00 30.24           H
ATOM   3767  HB2 LYS B 204      36.729  12.467  35.551  1.00 25.55           H
ATOM   3768  HB3 LYS B 204      37.219  13.513  36.626  1.00 25.55           H
ATOM   3769  HG2 LYS B 204      37.634  11.897  38.121  1.00 26.21           H
ATOM   3770  HG3 LYS B 204      37.042  10.786  37.140  1.00 26.21           H
ATOM   3771  HD2 LYS B 204      38.795  11.709  35.611  1.00 36.50           H
ATOM   3772  HD3 LYS B 204      39.470  12.141  36.984  1.00 36.50           H
ATOM   3773  HE2 LYS B 204      39.028   9.474  36.111  1.00 29.23           H
ATOM   3774  HE3 LYS B 204      40.427  10.115  36.498  1.00 29.23           H
ATOM   3775  HZ1 LYS B 204      39.906   8.953  38.295  1.00 34.18           H
ATOM   3776  HZ2 LYS B 204      39.419  10.261  38.694  1.00 34.18           H
ATOM   3777  HZ3 LYS B 204      38.491   9.254  38.219  1.00 34.18           H
ATOM   3778  N   ASP B 205      33.538  14.553  36.819  1.00 27.85           N
ATOM   3779  CA  ASP B 205      33.010  15.906  36.646  1.00 31.19           C
ATOM   3780  C   ASP B 205      33.081  16.390  35.226  1.00 27.54           C
ATOM   3781  O   ASP B 205      33.000  17.599  34.992  1.00 26.09           O
ATOM   3782  CB  ASP B 205      33.732  16.933  37.524  1.00 36.34           C
ATOM   3783  CG  ASP B 205      33.468  16.714  38.985  1.00 55.65           C
ATOM   3784  OD1 ASP B 205      32.281  16.454  39.317  1.00 53.70           O
ATOM   3785  OD2 ASP B 205      34.448  16.759  39.775  1.00 57.39           O1-
ATOM   3786  H   ASP B 205      32.934  13.967  37.003  1.00 33.42           H
ATOM   3787  HA  ASP B 205      32.071  15.907  36.883  1.00 37.43           H
ATOM   3788  HB2 ASP B 205      34.687  16.875  37.383  1.00 43.60           H
ATOM   3789  HB3 ASP B 205      33.426  17.822  37.297  1.00 43.60           H
ATOM   3790  N   THR B 206      33.245  15.483  34.273  1.00 22.17           N
ATOM   3791  CA  THR B 206      33.135  15.831  32.873  1.00 19.06           C
ATOM   3792  C   THR B 206      32.045  14.950  32.304  1.00 22.59           C
ATOM   3793  O   THR B 206      31.933  13.775  32.680  1.00 22.89           O
ATOM   3794  CB  THR B 206      34.469  15.672  32.171  1.00 19.21           C
ATOM   3795  OG1 THR B 206      35.416  16.508  32.841  1.00 23.36           O
ATOM   3796  CG2 THR B 206      34.407  16.073  30.734  1.00 18.64           C
ATOM   3797  H   THR B 206      33.412  14.651  34.403  1.00 26.60           H
ATOM   3798  HA  THR B 206      32.854  16.751  32.795  1.00 22.87           H
ATOM   3799  HB  THR B 206      34.753  14.749  32.230  1.00 23.06           H
ATOM   3800  HG1 THR B 206      36.120  16.545  32.373  1.00 28.03           H
ATOM   3801 HG21 THR B 206      35.275  15.935  30.331  1.00 22.37           H
ATOM   3802 HG22 THR B 206      33.745  15.540  30.267  1.00 22.37           H
ATOM   3803 HG23 THR B 206      34.180  17.013  30.653  1.00 22.37           H
ATOM   3804  N   TYR B 207      31.187  15.546  31.483  1.00 15.91           N
ATOM   3805  CA  TYR B 207      29.989  14.879  30.989  1.00 17.21           C
ATOM   3806  C   TYR B 207      30.144  14.587  29.497  1.00 15.35           C
ATOM   3807  O   TYR B 207      30.477  15.490  28.721  1.00 11.06           O
ATOM   3808  CB  TYR B 207      28.751  15.737  31.270  1.00 18.72           C
ATOM   3809  CG  TYR B 207      28.383  15.890  32.751  1.00 19.73           C
ATOM   3810  CD1 TYR B 207      29.126  16.703  33.597  1.00 20.12           C
ATOM   3811  CD2 TYR B 207      27.279  15.236  33.294  1.00 20.18           C
ATOM   3812  CE1 TYR B 207      28.788  16.859  34.942  1.00 21.36           C
ATOM   3813  CE2 TYR B 207      26.932  15.396  34.634  1.00 23.57           C
ATOM   3814  CZ  TYR B 207      27.685  16.202  35.454  1.00 27.45           C
ATOM   3815  OH  TYR B 207      27.333  16.335  36.784  1.00 30.11           O
ATOM   3816  H   TYR B 207      31.277  16.351  31.208  1.00 19.09           H
ATOM   3817  HA  TYR B 207      29.895  14.031  31.447  1.00 20.65           H
ATOM   3818  HB2 TYR B 207      28.904  16.630  30.915  1.00 22.47           H
ATOM   3819  HB3 TYR B 207      27.996  15.326  30.818  1.00 22.47           H
ATOM   3820  HD1 TYR B 207      29.863  17.148  33.260  1.00 24.14           H
ATOM   3821  HD2 TYR B 207      26.759  14.691  32.751  1.00 24.22           H
ATOM   3822  HE1 TYR B 207      29.300  17.400  35.488  1.00 25.64           H
ATOM   3823  HE2 TYR B 207      26.201  14.956  34.995  1.00 28.28           H
ATOM   3824  HH  TYR B 207      26.664  15.845  36.949  1.00 36.13           H
ATOM   3825  N   PHE B 208      29.969  13.305  29.123  1.00 14.72           N
ATOM   3826  CA  PHE B 208      30.138  12.787  27.767  1.00 16.08           C
ATOM   3827  C   PHE B 208      28.808  12.331  27.196  1.00 19.13           C
ATOM   3828  O   PHE B 208      28.027  11.691  27.908  1.00 15.01           O
ATOM   3829  CB  PHE B 208      31.088  11.589  27.762  1.00 13.27           C
ATOM   3830  CG  PHE B 208      32.486  11.939  28.170  1.00 12.77           C
ATOM   3831  CD1 PHE B 208      33.459  12.223  27.226  1.00 13.05           C
ATOM   3832  CD2 PHE B 208      32.825  12.012  29.496  1.00 13.85           C
ATOM   3833  CE1 PHE B 208      34.758  12.547  27.603  1.00 13.33           C
ATOM   3834  CE2 PHE B 208      34.130  12.326  29.879  1.00 18.57           C
ATOM   3835  CZ  PHE B 208      35.088  12.625  28.930  1.00 11.80           C
ATOM   3836  H   PHE B 208      29.765  12.685  29.678  1.00 17.67           H
ATOM   3837  HA  PHE B 208      30.498  13.471  27.187  1.00 19.29           H
ATOM   3838  HB2 PHE B 208      30.750  10.921  28.380  1.00 15.93           H
ATOM   3839  HB3 PHE B 208      31.118  11.198  26.872  1.00 15.93           H
ATOM   3840  HD1 PHE B 208      33.255  12.202  26.322  1.00 15.66           H
ATOM   3841  HD2 PHE B 208      32.185  11.817  30.138  1.00 16.63           H
ATOM   3842  HE1 PHE B 208      35.394  12.744  26.958  1.00 16.00           H
ATOM   3843  HE2 PHE B 208      34.357  12.368  30.779  1.00 22.29           H
ATOM   3844  HZ  PHE B 208      35.957  12.839  29.183  1.00 14.16           H
ATOM   3845  N   VAL B 209      28.560  12.622  25.907  1.00 14.04           N
ATOM   3846  CA  VAL B 209      27.320  12.144  25.286  1.00 21.85           C
ATOM   3847  C   VAL B 209      27.363  10.623  25.200  1.00 16.07           C
ATOM   3848  O   VAL B 209      28.318  10.051  24.677  1.00 17.15           O
ATOM   3849  CB  VAL B 209      27.079  12.701  23.871  1.00 15.41           C
ATOM   3850  CG1 VAL B 209      25.551  12.670  23.587  1.00 25.18           C
ATOM   3851  CG2 VAL B 209      27.660  14.051  23.657  1.00 23.62           C
ATOM   3852  H   VAL B 209      29.088  13.076  25.401  1.00 16.85           H
ATOM   3853  HA  VAL B 209      26.569  12.396  25.842  1.00 26.22           H
ATOM   3854  HB  VAL B 209      27.503  12.115  23.226  1.00 18.49           H
ATOM   3855 HG11 VAL B 209      25.375  12.969  22.682  1.00 30.21           H
ATOM   3856 HG12 VAL B 209      25.238  11.758  23.696  1.00 30.21           H
ATOM   3857 HG13 VAL B 209      25.090  13.243  24.225  1.00 30.21           H
ATOM   3858 HG21 VAL B 209      27.404  14.349  22.772  1.00 28.35           H
ATOM   3859 HG22 VAL B 209      27.309  14.658  24.328  1.00 28.35           H
ATOM   3860 HG23 VAL B 209      28.624  13.992  23.712  1.00 28.35           H
ATOM   3861  N   THR B 210      26.325   9.974  25.709  1.00 18.62           N
ATOM   3862  CA  THR B 210      26.222   8.528  25.604  1.00 19.06           C
ATOM   3863  C   THR B 210      24.915   8.052  24.996  1.00 18.80           C
ATOM   3864  O   THR B 210      24.845   6.879  24.631  1.00 20.47           O
ATOM   3865  CB  THR B 210      26.425   7.869  26.971  1.00 14.90           C
ATOM   3866  OG1 THR B 210      25.791   8.643  28.002  1.00 15.45           O
ATOM   3867  CG2 THR B 210      27.904   7.780  27.263  1.00 13.92           C
ATOM   3868  H   THR B 210      25.668  10.339  26.125  1.00 22.35           H
ATOM   3869  HA  THR B 210      26.926   8.199  25.030  1.00 22.88           H
ATOM   3870  HB  THR B 210      26.059   6.971  26.955  1.00 17.87           H
ATOM   3871  HG1 THR B 210      25.128   9.047  27.684  1.00 18.54           H
ATOM   3872 HG21 THR B 210      28.051   7.360  28.124  1.00 16.70           H
ATOM   3873 HG22 THR B 210      28.358   7.271  26.574  1.00 16.70           H
ATOM   3874 HG23 THR B 210      28.280   8.676  27.282  1.00 16.70           H
ATOM   3875  N   GLY B 211      23.915   8.919  24.810  1.00 17.12           N
ATOM   3876  CA  GLY B 211      22.706   8.497  24.122  1.00 20.33           C
ATOM   3877  C   GLY B 211      21.861   9.668  23.662  1.00 14.94           C
ATOM   3878  O   GLY B 211      22.180  10.827  23.913  1.00 15.18           O
ATOM   3879  H   GLY B 211      23.913   9.741  25.056  1.00 20.54           H
ATOM   3880  HA2 GLY B 211      22.947   7.965  23.349  1.00 24.40           H
ATOM   3881  HA3 GLY B 211      22.162   7.957  24.721  1.00 24.40           H
ATOM   3882  N   ILE B 212      20.734   9.325  23.038  1.00 18.64           N
ATOM   3883  CA  ILE B 212      19.725  10.263  22.562  1.00 21.63           C
ATOM   3884  C   ILE B 212      18.354   9.777  23.048  1.00 21.62           C
ATOM   3885  O   ILE B 212      18.067   8.581  22.872  1.00 20.07           O
ATOM   3886  CB  ILE B 212      19.775  10.322  21.020  1.00 21.20           C
ATOM   3887  CG1 ILE B 212      21.169  10.755  20.543  1.00 19.94           C
ATOM   3888  CG2 ILE B 212      18.649  11.222  20.438  1.00 16.47           C
ATOM   3889  CD1 ILE B 212      21.492  10.371  19.080  1.00 20.32           C
ATOM   3890  H   ILE B 212      20.522   8.513  22.863  1.00 22.37           H
ATOM   3891  HA  ILE B 212      19.905  11.142  22.929  1.00 25.95           H
ATOM   3892  HB  ILE B 212      19.632   9.419  20.700  1.00 25.44           H
ATOM   3893 HG12 ILE B 212      21.243  11.721  20.615  1.00 23.93           H
ATOM   3894 HG13 ILE B 212      21.843  10.335  21.107  1.00 23.93           H
ATOM   3895 HG21 ILE B 212      18.787  11.307  19.481  1.00 19.77           H
ATOM   3896 HG22 ILE B 212      17.796  10.799  20.611  1.00 19.77           H
ATOM   3897 HG23 ILE B 212      18.681  12.092  20.865  1.00 19.77           H
ATOM   3898 HD11 ILE B 212      22.354  10.735  18.839  1.00 24.38           H
ATOM   3899 HD12 ILE B 212      21.514   9.399  18.995  1.00 24.38           H
ATOM   3900 HD13 ILE B 212      20.803  10.723  18.496  1.00 24.38           H
ATOM   3901  N   VAL B 213      17.487  10.683  23.616  1.00 17.72           N
ATOM   3902  CA  VAL B 213      16.123  10.238  23.875  1.00 18.21           C
ATOM   3903  C   VAL B 213      15.506   9.916  22.467  1.00 23.34           C
ATOM   3904  O   VAL B 213      15.320  10.601  21.477  1.00 29.65           O
ATOM   3905  CB  VAL B 213      15.266  11.227  24.673  1.00 29.15           C
ATOM   3906  CG1 VAL B 213      13.993  10.476  25.097  1.00 25.66           C
ATOM   3907  CG2 VAL B 213      16.073  11.719  25.873  1.00 24.34           C
ATOM   3908  H   VAL B 213      17.716  11.685  23.658  1.00 21.27           H
ATOM   3909  HA  VAL B 213      16.190   9.285  24.494  1.00 21.85           H
ATOM   3910  HB  VAL B 213      14.986  12.111  24.040  1.00 34.97           H
ATOM   3911 HG11 VAL B 213      13.323  11.140  25.668  1.00 30.79           H
ATOM   3912 HG12 VAL B 213      13.427  10.112  24.230  1.00 30.79           H
ATOM   3913 HG13 VAL B 213      14.221   9.608  25.736  1.00 30.79           H
ATOM   3914 HG21 VAL B 213      15.498  12.429  26.484  1.00 29.20           H
ATOM   3915 HG22 VAL B 213      16.383  10.891  26.524  1.00 29.20           H
ATOM   3916 HG23 VAL B 213      16.989  12.248  25.569  1.00 29.20           H
ATOM   3917  N   SER B 214      15.152   8.587  22.469  1.00 17.06           N
ATOM   3918  CA  SER B 214      14.606   7.802  21.366  1.00 24.40           C
ATOM   3919  C   SER B 214      13.148   7.325  21.612  1.00 24.13           C
ATOM   3920  O   SER B 214      12.266   7.835  20.929  1.00 24.91           O
ATOM   3921  CB  SER B 214      15.465   6.575  21.051  1.00 28.72           C
ATOM   3922  OG  SER B 214      15.097   6.054  19.747  1.00 19.01           O
ATOM   3923  H   SER B 214      15.248   8.082  23.168  1.00 20.48           H
ATOM   3924  HA  SER B 214      14.588   8.362  20.584  1.00 29.28           H
ATOM   3925  HB2 SER B 214      16.396   6.800  21.059  1.00 34.47           H
ATOM   3926  HB3 SER B 214      15.295   5.907  21.736  1.00 34.47           H
ATOM   3927  HG  SER B 214      15.177   6.633  19.141  1.00 22.81           H
ATOM   3928  N   TRP B 215      12.880   6.310  22.470  1.00 26.46           N
ATOM   3929  CA  TRP B 215      11.473   5.865  22.494  1.00 20.39           C
ATOM   3930  C   TRP B 215      11.294   5.106  23.802  1.00 22.63           C
ATOM   3931  O   TRP B 215      12.177   4.926  24.628  1.00 26.39           O
ATOM   3932  CB  TRP B 215      11.066   5.053  21.235  1.00 21.55           C
ATOM   3933  CG  TRP B 215      11.808   3.792  20.979  1.00 28.87           C
ATOM   3934  CD1 TRP B 215      13.002   3.684  20.265  1.00 29.91           C
ATOM   3935  CD2 TRP B 215      11.428   2.450  21.357  1.00 26.84           C
ATOM   3936  NE1 TRP B 215      13.423   2.348  20.225  1.00 28.23           N
ATOM   3937  CE2 TRP B 215      12.466   1.568  20.896  1.00 29.68           C
ATOM   3938  CE3 TRP B 215      10.307   1.888  21.998  1.00 31.92           C
ATOM   3939  CZ2 TRP B 215      12.437   0.178  21.149  1.00 34.17           C
ATOM   3940  CZ3 TRP B 215      10.255   0.523  22.196  1.00 20.19           C
ATOM   3941  CH2 TRP B 215      11.322  -0.322  21.793  1.00 30.31           C
ATOM   3942  H   TRP B 215      13.588   5.750  22.994  1.00 31.75           H
ATOM   3943  HA  TRP B 215      10.820   6.795  22.530  1.00 24.46           H
ATOM   3944  HB2 TRP B 215       9.973   4.855  21.276  1.00 25.86           H
ATOM   3945  HB3 TRP B 215      11.193   5.729  20.356  1.00 25.86           H
ATOM   3946  HD1 TRP B 215      13.595   4.468  19.808  1.00 35.89           H
ATOM   3947  HE1 TRP B 215      14.200   1.997  19.674  1.00 33.88           H
ATOM   3948  HE3 TRP B 215       9.485   2.529  22.302  1.00 38.30           H
ATOM   3949  HZ2 TRP B 215      13.259  -0.464  20.835  1.00 41.00           H
ATOM   3950  HZ3 TRP B 215       9.382   0.071  22.659  1.00 24.22           H
ATOM   3951  HH2 TRP B 215      11.249  -1.395  21.983  1.00 36.37           H
ATOM   3952  N   GLY B 216       9.979   4.726  24.016  1.00 25.35           N
ATOM   3953  CA  GLY B 216       9.663   3.717  25.031  1.00 22.73           C
ATOM   3954  C   GLY B 216       8.212   3.342  24.852  1.00 25.01           C
ATOM   3955  O   GLY B 216       7.452   3.891  24.055  1.00 34.12           O
ATOM   3956  H   GLY B 216       9.279   4.826  23.264  1.00 30.42           H
ATOM   3957  HA2 GLY B 216      10.339   2.826  24.940  1.00 27.28           H
ATOM   3958  HA3 GLY B 216       9.835   4.132  26.061  1.00 27.28           H
ATOM   3959  N   GLU B 217       7.791   2.371  25.731  1.00 28.67           N
ATOM   3960  CA  GLU B 217       6.388   1.914  25.734  1.00 31.77           C
ATOM   3961  C   GLU B 217       5.750   2.706  26.898  1.00 31.34           C
ATOM   3962  O   GLU B 217       5.903   2.479  28.092  1.00 28.74           O
ATOM   3963  CB  GLU B 217       6.325   0.403  25.947  1.00 31.64           C
ATOM   3964  CG  GLU B 217       6.714  -0.333  24.658  1.00 36.42           C
ATOM   3965  CD  GLU B 217       6.685  -1.814  25.002  1.00 41.54           C
ATOM   3966  OE1 GLU B 217       5.573  -2.272  25.422  1.00 35.79           O
ATOM   3967  OE2 GLU B 217       7.745  -2.476  25.027  1.00 40.47           O1-
ATOM   3968  H   GLU B 217       8.450   1.871  26.377  1.00 34.40           H
ATOM   3969  HA  GLU B 217       5.891   2.182  24.755  1.00 38.12           H
ATOM   3970  HB2 GLU B 217       6.999   0.096  26.782  1.00 37.96           H
ATOM   3971  HB3 GLU B 217       5.311   0.099  26.276  1.00 37.96           H
ATOM   3972  HG2 GLU B 217       6.020  -0.106  23.826  1.00 43.70           H
ATOM   3973  HG3 GLU B 217       7.716  -0.023  24.298  1.00 43.70           H
ATOM   3974  N   GLY B 219       4.949   3.754  26.455  1.00 27.04           N
ATOM   3975  CA  GLY B 219       4.517   4.792  27.394  1.00 29.38           C
ATOM   3976  C   GLY B 219       5.677   5.458  28.116  1.00 21.33           C
ATOM   3977  O   GLY B 219       6.806   5.626  27.672  1.00 18.74           O
ATOM   3978  H   GLY B 219       4.987   4.053  25.457  1.00 32.45           H
ATOM   3979  HA2 GLY B 219       3.938   5.563  26.839  1.00 35.25           H
ATOM   3980  HA3 GLY B 219       3.813   4.341  28.146  1.00 35.25           H
ATOM   3981  N   CYS B 220       5.305   5.921  29.365  1.00 21.60           N
ATOM   3982  CA  CYS B 220       6.323   6.529  30.214  1.00 23.37           C
ATOM   3983  C   CYS B 220       6.010   6.173  31.691  1.00 24.32           C
ATOM   3984  O   CYS B 220       4.954   6.351  32.280  1.00 40.16           O
ATOM   3985  CB  CYS B 220       6.379   8.054  30.154  1.00 22.74           C
ATOM   3986  SG  CYS B 220       6.319   8.584  28.420  1.00 27.28           S
ATOM   3987  H   CYS B 220       4.371   5.751  29.788  1.00 25.92           H
ATOM   3988  HA  CYS B 220       7.335   6.116  29.899  1.00 28.04           H
ATOM   3989  HB2 CYS B 220       5.539   8.508  30.708  1.00 27.29           H
ATOM   3990  HB3 CYS B 220       7.328   8.418  30.609  1.00 27.29           H
ATOM   3991  N   ALA B 221       7.164   5.728  32.246  1.00 27.52           N
ATOM   3992  CA  ALA B 221       7.457   5.215  33.591  1.00 33.30           C
ATOM   3993  C   ALA B 221       6.702   3.943  33.874  1.00 28.60           C
ATOM   3994  O   ALA B 221       6.573   3.533  35.037  1.00 33.17           O
ATOM   3995  CB  ALA B 221       7.209   6.252  34.678  1.00 31.66           C
ATOM   3996  H   ALA B 221       7.889   5.703  31.782  1.00 33.02           H
ATOM   3997  HA  ALA B 221       8.394   4.982  33.632  1.00 39.96           H
ATOM   3998  HB1 ALA B 221       7.380   5.846  35.540  1.00 37.99           H
ATOM   3999  HB2 ALA B 221       7.817   6.994  34.541  1.00 37.99           H
ATOM   4000  HB3 ALA B 221       6.291   6.552  34.614  1.00 37.99           H
ATOM   4001  N   ARG B 222       6.267   3.300  32.795  1.00 31.74           N
ATOM   4002  CA  ARG B 222       5.490   2.083  32.899  1.00 38.07           C
ATOM   4003  C   ARG B 222       6.297   1.001  33.597  1.00 36.05           C
ATOM   4004  O   ARG B 222       7.489   0.821  33.339  1.00 31.14           O
ATOM   4005  CB  ARG B 222       5.076   1.632  31.510  1.00 33.99           C
ATOM   4006  CG  ARG B 222       3.764   2.225  31.030  1.00 34.83           C
ATOM   4007  CD  ARG B 222       3.331   1.654  29.653  1.00 35.38           C
ATOM   4008  NE  ARG B 222       2.317   2.465  28.984  1.00 37.99           N
ATOM   4009  CZ  ARG B 222       1.799   2.178  27.792  1.00 44.41           C
ATOM   4010  NH1 ARG B 222       2.196   1.105  27.135  1.00 54.50           N
ATOM   4011  NH2 ARG B 222       0.883   2.956  27.246  1.00 45.90           N1+
ATOM   4012  H   ARG B 222       6.427   3.530  31.974  1.00 38.09           H
ATOM   4013  HA  ARG B 222       4.690   2.246  33.424  1.00 45.68           H
ATOM   4014  HB2 ARG B 222       5.770   1.900  30.887  1.00 40.79           H
ATOM   4015  HB3 ARG B 222       4.996   0.673  31.507  1.00 40.79           H
ATOM   4016  HG2 ARG B 222       3.075   2.005  31.676  1.00 41.79           H
ATOM   4017  HG3 ARG B 222       3.859   3.186  30.960  1.00 41.79           H
ATOM   4018  HD2 ARG B 222       4.095   1.593  29.068  1.00 42.46           H
ATOM   4019  HD3 ARG B 222       2.954   0.773  29.782  1.00 42.46           H
ATOM   4020  HE  ARG B 222       2.005   3.147  29.401  1.00 45.59           H
ATOM   4021 HH11 ARG B 222       2.793   0.585  27.474  1.00 65.40           H
ATOM   4022 HH12 ARG B 222       1.858   0.924  26.363  1.00 65.40           H
ATOM   4023 HH21 ARG B 222       0.611   3.655  27.660  1.00 55.07           H
ATOM   4024 HH22 ARG B 222       0.558   2.754  26.472  1.00 55.07           H
ATOM   4025  N   LYS B 223       5.629   0.283  34.486  1.00 32.94           N
ATOM   4026  CA  LYS B 223       6.268  -0.795  35.220  1.00 39.13           C
ATOM   4027  C   LYS B 223       6.640  -1.930  34.278  1.00 33.57           C
ATOM   4028  O   LYS B 223       5.891  -2.262  33.352  1.00 30.02           O
ATOM   4029  CB  LYS B 223       5.342  -1.289  36.336  1.00 37.39           C
ATOM   4030  CG  LYS B 223       5.466  -0.459  37.648  1.00 51.69           C
ATOM   4031  CD  LYS B 223       4.239   0.395  38.041  1.00 60.16           C
ATOM   4032  CE  LYS B 223       3.437  -0.253  39.211  1.00 63.50           C
ATOM   4033  NZ  LYS B 223       4.270  -0.613  40.436  1.00 65.84           N1+
ATOM   4034  H   LYS B 223       4.801   0.400  34.680  1.00 39.53           H
ATOM   4035  HA  LYS B 223       7.084  -0.459  35.615  1.00 46.95           H
ATOM   4036  HB2 LYS B 223       4.424  -1.253  36.025  1.00 44.86           H
ATOM   4037  HB3 LYS B 223       5.585  -2.202  36.544  1.00 44.86           H
ATOM   4038  HG2 LYS B 223       5.626  -1.075  38.379  1.00 62.02           H
ATOM   4039  HG3 LYS B 223       6.212   0.151  37.561  1.00 62.02           H
ATOM   4040  HD2 LYS B 223       4.546   1.271  38.332  1.00 72.19           H
ATOM   4041  HD3 LYS B 223       3.650   0.495  37.274  1.00 72.19           H
ATOM   4042  HE2 LYS B 223       2.746   0.365  39.495  1.00 76.20           H
ATOM   4043  HE3 LYS B 223       3.024  -1.070  38.886  1.00 76.20           H
ATOM   4044  HZ1 LYS B 223       3.760  -0.635  41.161  1.00 79.01           H
ATOM   4045  HZ2 LYS B 223       4.641  -1.417  40.325  1.00 79.01           H
ATOM   4046  HZ3 LYS B 223       4.917  -0.014  40.558  1.00 79.01           H
ATOM   4047  N   GLY B 223A      7.821  -2.510  34.515  1.00 31.41           N
ATOM   4048  CA  GLY B 223A      8.406  -3.489  33.622  1.00 33.44           C
ATOM   4049  C   GLY B 223A      8.798  -2.987  32.243  1.00 37.00           C
ATOM   4050  O   GLY B 223A      9.011  -3.809  31.345  1.00 35.44           O
ATOM   4051  H   GLY B 223A      8.303  -2.354  35.209  1.00 37.69           H
ATOM   4052  HA2 GLY B 223A      9.201  -3.851  34.041  1.00 40.12           H
ATOM   4053  HA3 GLY B 223A      7.768  -4.217  33.520  1.00 40.12           H
ATOM   4054  N   LYS B 224       8.913  -1.667  32.055  1.00 35.66           N
ATOM   4055  CA  LYS B 224       9.452  -1.031  30.849  1.00 38.57           C
ATOM   4056  C   LYS B 224      10.507   0.008  31.230  1.00 34.88           C
ATOM   4057  O   LYS B 224      10.476   0.544  32.344  1.00 36.62           O
ATOM   4058  CB  LYS B 224       8.325  -0.382  30.057  1.00 34.78           C
ATOM   4059  CG  LYS B 224       7.271  -1.388  29.618  1.00 30.23           C
ATOM   4060  CD  LYS B 224       7.881  -2.506  28.787  1.00 42.04           C
ATOM   4061  CE  LYS B 224       6.934  -3.691  28.574  1.00 34.39           C
ATOM   4062  NZ  LYS B 224       6.669  -3.920  27.144  1.00 30.11           N1+
ATOM   4063  H   LYS B 224       8.654  -1.092  32.635  1.00 42.79           H
ATOM   4064  HA  LYS B 224       9.882  -1.694  30.295  1.00 46.28           H
ATOM   4065  HB2 LYS B 224       7.889   0.275  30.622  1.00 41.74           H
ATOM   4066  HB3 LYS B 224       8.688   0.046  29.268  1.00 41.74           H
ATOM   4067  HG2 LYS B 224       6.862  -1.784  30.404  1.00 36.28           H
ATOM   4068  HG3 LYS B 224       6.602  -0.939  29.075  1.00 36.28           H
ATOM   4069  HD2 LYS B 224       8.140  -2.155  27.921  1.00 50.45           H
ATOM   4070  HD3 LYS B 224       8.658  -2.874  29.232  1.00 50.45           H
ATOM   4071  HE2 LYS B 224       7.342  -4.496  28.933  1.00 41.27           H
ATOM   4072  HE3 LYS B 224       6.094  -3.513  29.021  1.00 41.27           H
ATOM   4073  HZ1 LYS B 224       6.396  -4.756  27.018  1.00 36.14           H
ATOM   4074  HZ2 LYS B 224       6.031  -3.362  26.869  1.00 36.14           H
ATOM   4075  HZ3 LYS B 224       7.405  -3.785  26.661  1.00 36.14           H
ATOM   4076  N   TYR B 225      11.439   0.313  30.299  1.00 27.73           N
ATOM   4077  CA  TYR B 225      12.610   1.162  30.576  1.00 26.39           C
ATOM   4078  C   TYR B 225      12.631   2.364  29.630  1.00 32.50           C
ATOM   4079  O   TYR B 225      11.909   2.316  28.627  1.00 19.93           O
ATOM   4080  CB  TYR B 225      13.889   0.334  30.405  1.00 25.68           C
ATOM   4081  CG  TYR B 225      13.969  -0.828  31.376  1.00 29.37           C
ATOM   4082  CD1 TYR B 225      14.250  -0.597  32.700  1.00 32.79           C
ATOM   4083  CD2 TYR B 225      13.717  -2.142  30.985  1.00 34.95           C
ATOM   4084  CE1 TYR B 225      14.306  -1.605  33.604  1.00 27.63           C
ATOM   4085  CE2 TYR B 225      13.767  -3.170  31.902  1.00 34.10           C
ATOM   4086  CZ  TYR B 225      14.069  -2.880  33.219  1.00 29.60           C
ATOM   4087  OH  TYR B 225      14.143  -3.838  34.190  1.00 39.78           O
ATOM   4088  H   TYR B 225      11.414   0.030  29.489  1.00 33.28           H
ATOM   4089  HA  TYR B 225      12.556   1.485  31.487  1.00 31.67           H
ATOM   4090  HB2 TYR B 225      13.874  -0.017  29.498  1.00 30.82           H
ATOM   4091  HB3 TYR B 225      14.652   0.911  30.536  1.00 30.82           H
ATOM   4092  HD1 TYR B 225      14.415   0.270  32.982  1.00 39.35           H
ATOM   4093  HD2 TYR B 225      13.511  -2.326  30.098  1.00 41.95           H
ATOM   4094  HE1 TYR B 225      14.508  -1.418  34.489  1.00 33.16           H
ATOM   4095  HE2 TYR B 225      13.607  -4.044  31.640  1.00 40.91           H
ATOM   4096  HH  TYR B 225      13.909  -4.584  33.880  1.00 47.74           H
ATOM   4097  N   GLY B 226      13.478   3.414  29.848  1.00 29.62           N
ATOM   4098  CA  GLY B 226      13.802   4.181  28.657  1.00 22.40           C
ATOM   4099  C   GLY B 226      14.790   3.426  27.731  1.00 16.73           C
ATOM   4100  O   GLY B 226      15.811   2.807  27.951  1.00 27.15           O
ATOM   4101  H   GLY B 226      14.010   3.592  30.732  1.00 35.55           H
ATOM   4102  HA2 GLY B 226      12.855   4.419  28.101  1.00 26.89           H
ATOM   4103  HA3 GLY B 226      14.297   5.142  28.953  1.00 26.89           H
ATOM   4104  N   ILE B 227      14.426   3.666  26.429  1.00 11.44           N
ATOM   4105  CA  ILE B 227      15.179   3.290  25.205  1.00 13.19           C
ATOM   4106  C   ILE B 227      15.835   4.507  24.518  1.00 20.51           C
ATOM   4107  O   ILE B 227      15.156   5.469  24.112  1.00 17.14           O
ATOM   4108  CB  ILE B 227      14.314   2.595  24.139  1.00 18.67           C
ATOM   4109  CG1 ILE B 227      13.330   1.528  24.689  1.00 24.29           C
ATOM   4110  CG2 ILE B 227      15.243   1.925  23.046  1.00 12.56           C
ATOM   4111  CD1 ILE B 227      14.013   0.411  25.368  1.00 17.04           C
ATOM   4112  H   ILE B 227      13.704   4.090  26.225  1.00 13.73           H
ATOM   4113  HA  ILE B 227      15.891   2.686  25.457  1.00 15.82           H
ATOM   4114  HB  ILE B 227      13.796   3.287  23.699  1.00 22.40           H
ATOM   4115 HG12 ILE B 227      12.700   1.937  25.305  1.00 29.15           H
ATOM   4116 HG13 ILE B 227      12.838   1.147  23.943  1.00 29.15           H
ATOM   4117 HG21 ILE B 227      14.696   1.407  22.434  1.00 15.07           H
ATOM   4118 HG22 ILE B 227      15.707   2.610  22.544  1.00 15.07           H
ATOM   4119 HG23 ILE B 227      15.887   1.346  23.474  1.00 15.07           H
ATOM   4120 HD11 ILE B 227      13.346  -0.193  25.723  1.00 20.45           H
ATOM   4121 HD12 ILE B 227      14.572  -0.054  24.730  1.00 20.45           H
ATOM   4122 HD13 ILE B 227      14.550   0.766  26.095  1.00 20.45           H
ATOM   4123  N   TYR B 228      17.139   4.379  24.255  1.00 13.24           N
ATOM   4124  CA  TYR B 228      18.014   5.447  23.789  1.00 20.21           C
ATOM   4125  C   TYR B 228      18.834   4.959  22.616  1.00 18.45           C
ATOM   4126  O   TYR B 228      19.206   3.786  22.558  1.00 17.80           O
ATOM   4127  CB  TYR B 228      18.990   5.895  24.875  1.00 17.75           C
ATOM   4128  CG  TYR B 228      18.293   6.405  26.085  1.00 22.20           C
ATOM   4129  CD1 TYR B 228      17.775   5.541  27.018  1.00 19.83           C
ATOM   4130  CD2 TYR B 228      18.132   7.760  26.284  1.00 16.71           C
ATOM   4131  CE1 TYR B 228      17.115   6.004  28.126  1.00 18.87           C
ATOM   4132  CE2 TYR B 228      17.475   8.221  27.366  1.00 15.19           C
ATOM   4133  CZ  TYR B 228      16.976   7.360  28.289  1.00 21.66           C
ATOM   4134  OH  TYR B 228      16.327   7.897  29.373  1.00 22.22           O
ATOM   4135  H   TYR B 228      17.562   3.636  24.336  1.00 15.89           H
ATOM   4136  HA  TYR B 228      17.492   6.216  23.510  1.00 24.25           H
ATOM   4137  HB2 TYR B 228      19.550   5.153  25.132  1.00 21.30           H
ATOM   4138  HB3 TYR B 228      19.525   6.623  24.517  1.00 21.30           H
ATOM   4139  HD1 TYR B 228      17.877   4.628  26.891  1.00 23.80           H
ATOM   4140  HD2 TYR B 228      18.470   8.362  25.666  1.00 20.05           H
ATOM   4141  HE1 TYR B 228      16.761   5.416  28.758  1.00 22.65           H
ATOM   4142  HE2 TYR B 228      17.375   9.135  27.489  1.00 18.23           H
ATOM   4143  HH  TYR B 228      15.959   8.608  29.125  1.00 26.66           H
ATOM   4144  N   THR B 229      19.133   5.871  21.693  1.00 23.07           N
ATOM   4145  CA  THR B 229      20.057   5.565  20.613  1.00 12.68           C
ATOM   4146  C   THR B 229      21.462   5.388  21.161  1.00 19.49           C
ATOM   4147  O   THR B 229      21.927   6.188  21.975  1.00 16.43           O
ATOM   4148  CB  THR B 229      20.042   6.685  19.596  1.00 16.65           C
ATOM   4149  OG1 THR B 229      18.691   6.904  19.180  1.00 18.77           O
ATOM   4150  CG2 THR B 229      20.929   6.339  18.391  1.00 18.52           C
ATOM   4151  H   THR B 229      18.822   6.672  21.668  1.00 27.69           H
ATOM   4152  HA  THR B 229      19.785   4.742  20.181  1.00 15.22           H
ATOM   4153  HB  THR B 229      20.395   7.495  19.997  1.00 19.98           H
ATOM   4154  HG1 THR B 229      18.658   7.550  18.637  1.00 22.52           H
ATOM   4155 HG21 THR B 229      20.951   7.087  17.776  1.00 22.22           H
ATOM   4156 HG22 THR B 229      21.839   6.157  18.671  1.00 22.22           H
ATOM   4157 HG23 THR B 229      20.585   5.556  17.936  1.00 22.22           H
ATOM   4158  N   LYS B 230      22.157   4.359  20.675  1.00 22.54           N
ATOM   4159  CA  LYS B 230      23.492   4.024  21.157  1.00 16.46           C
ATOM   4160  C   LYS B 230      24.491   4.922  20.447  1.00 17.43           C
ATOM   4161  O   LYS B 230      24.943   4.618  19.334  1.00 16.31           O
ATOM   4162  CB  LYS B 230      23.811   2.545  20.937  1.00 21.12           C
ATOM   4163  CG  LYS B 230      24.946   2.054  21.836  1.00 23.16           C
ATOM   4164  CD  LYS B 230      25.394   0.659  21.540  1.00 22.23           C
ATOM   4165  CE  LYS B 230      26.389   0.204  22.556  1.00 24.59           C
ATOM   4166  NZ  LYS B 230      26.841  -1.231  22.371  1.00 26.81           N1+
ATOM   4167  H   LYS B 230      21.875   3.838  20.060  1.00 27.05           H
ATOM   4168  HA  LYS B 230      23.527   4.205  22.107  1.00 19.75           H
ATOM   4169  HB2 LYS B 230      23.023   2.019  21.137  1.00 25.34           H
ATOM   4170  HB3 LYS B 230      24.075   2.410  20.010  1.00 25.34           H
ATOM   4171  HG2 LYS B 230      25.721   2.626  21.719  1.00 27.79           H
ATOM   4172  HG3 LYS B 230      24.652   2.065  22.760  1.00 27.79           H
ATOM   4173  HD2 LYS B 230      24.627   0.064  21.589  1.00 26.68           H
ATOM   4174  HD3 LYS B 230      25.809   0.624  20.664  1.00 26.68           H
ATOM   4175  HE2 LYS B 230      27.165   0.782  22.499  1.00 29.51           H
ATOM   4176  HE3 LYS B 230      25.981   0.283  23.432  1.00 29.51           H
ATOM   4177  HZ1 LYS B 230      26.151  -1.779  22.493  1.00 32.17           H
ATOM   4178  HZ2 LYS B 230      27.154  -1.339  21.542  1.00 32.17           H
ATOM   4179  HZ3 LYS B 230      27.481  -1.439  22.952  1.00 32.17           H
ATOM   4180  N   VAL B 231      24.853   6.038  21.106  1.00 18.85           N
ATOM   4181  CA  VAL B 231      25.733   7.008  20.469  1.00 17.24           C
ATOM   4182  C   VAL B 231      27.078   6.362  20.172  1.00 21.19           C
ATOM   4183  O   VAL B 231      27.699   6.658  19.155  1.00 18.67           O
ATOM   4184  CB  VAL B 231      25.890   8.281  21.334  1.00 12.19           C
ATOM   4185  CG1 VAL B 231      27.061   9.099  20.856  1.00 16.62           C
ATOM   4186  CG2 VAL B 231      24.666   9.167  21.265  1.00 16.28           C
ATOM   4187  H   VAL B 231      24.613   6.236  21.907  1.00 22.62           H
ATOM   4188  HA  VAL B 231      25.336   7.274  19.625  1.00 20.68           H
ATOM   4189  HB  VAL B 231      26.036   8.031  22.260  1.00 14.63           H
ATOM   4190 HG11 VAL B 231      27.117   9.911  21.380  1.00 19.95           H
ATOM   4191 HG12 VAL B 231      27.891   8.596  20.951  1.00 19.95           H
ATOM   4192 HG13 VAL B 231      26.914   9.319  19.923  1.00 19.95           H
ATOM   4193 HG21 VAL B 231      24.777   9.904  21.886  1.00 19.53           H
ATOM   4194 HG22 VAL B 231      24.596   9.515  20.356  1.00 19.53           H
ATOM   4195 HG23 VAL B 231      23.880   8.657  21.494  1.00 19.53           H
ATOM   4196  N   THR B 232      27.557   5.475  21.061  1.00 20.21           N
ATOM   4197  CA  THR B 232      28.877   4.878  20.863  1.00 18.08           C
ATOM   4198  C   THR B 232      28.989   4.143  19.540  1.00 21.41           C
ATOM   4199  O   THR B 232      30.113   3.967  19.047  1.00 22.39           O
ATOM   4200  CB  THR B 232      29.248   3.889  21.967  1.00 19.50           C
ATOM   4201  OG1 THR B 232      28.139   3.028  22.231  1.00 27.38           O
ATOM   4202  CG2 THR B 232      29.700   4.605  23.236  1.00 25.96           C
ATOM   4203  H   THR B 232      27.154   5.237  21.779  1.00 24.26           H
ATOM   4204  HA  THR B 232      29.529   5.596  20.872  1.00 21.70           H
ATOM   4205  HB  THR B 232      29.993   3.356  21.653  1.00 23.40           H
ATOM   4206  HG1 THR B 232      28.315   2.540  22.893  1.00 32.86           H
ATOM   4207 HG21 THR B 232      29.931   3.960  23.920  1.00 31.15           H
ATOM   4208 HG22 THR B 232      30.484   5.154  23.054  1.00 31.15           H
ATOM   4209 HG23 THR B 232      28.993   5.175  23.573  1.00 31.15           H
ATOM   4210  N   ALA B 233      27.858   3.721  18.955  1.00 18.14           N
ATOM   4211  CA  ALA B 233      27.875   3.029  17.666  1.00 21.65           C
ATOM   4212  C   ALA B 233      27.995   3.976  16.479  1.00 26.45           C
ATOM   4213  O   ALA B 233      28.266   3.507  15.369  1.00 22.54           O
ATOM   4214  CB  ALA B 233      26.608   2.187  17.465  1.00 19.41           C
ATOM   4215  H   ALA B 233      27.069   3.844  19.278  1.00 21.76           H
ATOM   4216  HA  ALA B 233      28.629   2.418  17.651  1.00 25.98           H
ATOM   4217  HB1 ALA B 233      26.673   1.749  16.605  1.00 23.29           H
ATOM   4218  HB2 ALA B 233      26.539   1.516  18.167  1.00 23.29           H
ATOM   4219  HB3 ALA B 233      25.827   2.766  17.476  1.00 23.29           H
ATOM   4220  N   PHE B 234      27.815   5.288  16.681  1.00 26.55           N
ATOM   4221  CA  PHE B 234      27.717   6.248  15.586  1.00 22.81           C
ATOM   4222  C   PHE B 234      28.785   7.329  15.659  1.00 21.03           C
ATOM   4223  O   PHE B 234      28.658   8.359  14.984  1.00 24.69           O
ATOM   4224  CB  PHE B 234      26.317   6.860  15.567  1.00 23.49           C
ATOM   4225  CG  PHE B 234      25.261   5.846  15.377  1.00 21.91           C
ATOM   4226  CD1 PHE B 234      25.113   5.220  14.165  1.00 24.19           C
ATOM   4227  CD2 PHE B 234      24.447   5.479  16.425  1.00 23.89           C
ATOM   4228  CE1 PHE B 234      24.128   4.257  13.984  1.00 30.47           C
ATOM   4229  CE2 PHE B 234      23.477   4.518  16.264  1.00 20.16           C
ATOM   4230  CZ  PHE B 234      23.309   3.902  15.043  1.00 27.79           C
ATOM   4231  H   PHE B 234      27.743   5.653  17.454  1.00 31.86           H
ATOM   4232  HA  PHE B 234      27.827   5.787  14.743  1.00 27.37           H
ATOM   4233  HB2 PHE B 234      26.147   7.312  16.413  1.00 28.19           H
ATOM   4234  HB3 PHE B 234      26.258   7.484  14.828  1.00 28.19           H
ATOM   4235  HD1 PHE B 234      25.663   5.459  13.453  1.00 29.02           H
ATOM   4236  HD2 PHE B 234      24.553   5.896  17.249  1.00 28.67           H
ATOM   4237  HE1 PHE B 234      24.029   3.839  13.160  1.00 36.56           H
ATOM   4238  HE2 PHE B 234      22.932   4.294  16.979  1.00 24.19           H
ATOM   4239  HZ  PHE B 234      22.654   3.252  14.928  1.00 33.35           H
ATOM   4240  N   LEU B 235      29.846   7.107  16.447  1.00 22.28           N
ATOM   4241  CA  LEU B 235      30.849   8.148  16.656  1.00 25.55           C
ATOM   4242  C   LEU B 235      31.588   8.474  15.372  1.00 25.85           C
ATOM   4243  O   LEU B 235      31.748   9.651  15.025  1.00 32.82           O
ATOM   4244  CB  LEU B 235      31.837   7.736  17.731  1.00 24.28           C
ATOM   4245  CG  LEU B 235      31.196   7.703  19.103  1.00 23.97           C
ATOM   4246  CD1 LEU B 235      32.169   7.032  20.072  1.00 28.14           C
ATOM   4247  CD2 LEU B 235      30.809   9.112  19.544  1.00 27.15           C
ATOM   4248  H   LEU B 235      30.002   6.373  16.867  1.00 26.73           H
ATOM   4249  HA  LEU B 235      30.406   8.954  16.947  1.00 30.66           H
ATOM   4250  HB2 LEU B 235      32.185   6.857  17.524  1.00 29.14           H
ATOM   4251  HB3 LEU B 235      32.562   8.378  17.758  1.00 29.14           H
ATOM   4252  HG  LEU B 235      30.391   7.170  19.057  1.00 28.76           H
ATOM   4253 HD11 LEU B 235      31.773   6.997  20.958  1.00 33.77           H
ATOM   4254 HD12 LEU B 235      32.350   6.131  19.761  1.00 33.77           H
ATOM   4255 HD13 LEU B 235      32.994   7.540  20.095  1.00 33.77           H
ATOM   4256 HD21 LEU B 235      30.521   9.079  20.471  1.00 32.58           H
ATOM   4257 HD22 LEU B 235      31.576   9.699  19.464  1.00 32.58           H
ATOM   4258 HD23 LEU B 235      30.089   9.434  18.988  1.00 32.58           H
ATOM   4259  N   LYS B 236      32.068   7.452  14.662  1.00 28.74           N
ATOM   4260  CA  LYS B 236      32.621   7.690  13.331  1.00 38.37           C
ATOM   4261  C   LYS B 236      31.632   8.472  12.481  1.00 26.76           C
ATOM   4262  O   LYS B 236      31.990   9.466  11.839  1.00 32.36           O
ATOM   4263  CB  LYS B 236      32.982   6.366  12.653  1.00 31.87           C
ATOM   4264  CG  LYS B 236      34.238   5.651  13.236  1.00 50.24           C
ATOM   4265  CD  LYS B 236      34.464   4.212  12.636  1.00 66.88           C
ATOM   4266  CE  LYS B 236      35.731   3.523  13.187  1.00 61.86           C
ATOM   4267  NZ  LYS B 236      36.964   4.361  12.991  1.00 74.52           N1+
ATOM   4268  H   LYS B 236      32.079   6.633  14.922  1.00 34.49           H
ATOM   4269  HA  LYS B 236      33.427   8.223  13.410  1.00 46.05           H
ATOM   4270  HB2 LYS B 236      32.226   5.764  12.737  1.00 38.24           H
ATOM   4271  HB3 LYS B 236      33.157   6.545  11.717  1.00 38.24           H
ATOM   4272  HG2 LYS B 236      35.028   6.182  13.046  1.00 60.29           H
ATOM   4273  HG3 LYS B 236      34.125   5.563  14.195  1.00 60.29           H
ATOM   4274  HD2 LYS B 236      33.709   3.646  12.862  1.00 80.25           H
ATOM   4275  HD3 LYS B 236      34.558   4.271  11.670  1.00 80.25           H
ATOM   4276  HE2 LYS B 236      35.622   3.379  14.141  1.00 74.23           H
ATOM   4277  HE3 LYS B 236      35.863   2.673  12.738  1.00 74.23           H
ATOM   4278  HZ1 LYS B 236      37.693   3.892  13.190  1.00 89.42           H
ATOM   4279  HZ2 LYS B 236      37.019   4.630  12.144  1.00 89.42           H
ATOM   4280  HZ3 LYS B 236      36.934   5.081  13.516  1.00 89.42           H
ATOM   4281  N   TRP B 237      30.368   8.062  12.502  1.00 28.15           N
ATOM   4282  CA  TRP B 237      29.357   8.727  11.689  1.00 28.49           C
ATOM   4283  C   TRP B 237      29.227  10.194  12.078  1.00 26.60           C
ATOM   4284  O   TRP B 237      29.183  11.086  11.228  1.00 25.79           O
ATOM   4285  CB  TRP B 237      28.027   8.002  11.851  1.00 22.65           C
ATOM   4286  CG  TRP B 237      26.950   8.556  10.990  1.00 25.10           C
ATOM   4287  CD1 TRP B 237      26.675   8.195   9.729  1.00 28.64           C
ATOM   4288  CD2 TRP B 237      26.009   9.579  11.339  1.00 30.41           C
ATOM   4289  NE1 TRP B 237      25.614   8.919   9.243  1.00 30.53           N
ATOM   4290  CE2 TRP B 237      25.186   9.779  10.218  1.00 30.56           C
ATOM   4291  CE3 TRP B 237      25.775  10.328  12.493  1.00 26.81           C
ATOM   4292  CZ2 TRP B 237      24.148  10.695  10.213  1.00 24.21           C
ATOM   4293  CZ3 TRP B 237      24.752  11.232  12.485  1.00 22.58           C
ATOM   4294  CH2 TRP B 237      23.955  11.420  11.349  1.00 26.74           C
ATOM   4295  H   TRP B 237      30.070   7.411  12.979  1.00 33.78           H
ATOM   4296  HA  TRP B 237      29.614   8.688  10.755  1.00 34.19           H
ATOM   4297  HB2 TRP B 237      28.147   7.067  11.629  1.00 27.18           H
ATOM   4298  HB3 TRP B 237      27.735   8.069  12.773  1.00 27.18           H
ATOM   4299  HD1 TRP B 237      27.145   7.547   9.258  1.00 34.36           H
ATOM   4300  HE1 TRP B 237      25.274   8.840   8.456  1.00 36.63           H
ATOM   4301  HE3 TRP B 237      26.303  10.214  13.249  1.00 32.18           H
ATOM   4302  HZ2 TRP B 237      23.611  10.814   9.466  1.00 29.05           H
ATOM   4303  HZ3 TRP B 237      24.588  11.742  13.236  1.00 27.10           H
ATOM   4304  HH2 TRP B 237      23.268  12.039  11.382  1.00 32.09           H
ATOM   4305  N   ILE B 238      29.148  10.449  13.373  1.00 33.32           N
ATOM   4306  CA  ILE B 238      28.998  11.803  13.863  1.00 31.37           C
ATOM   4307  C   ILE B 238      30.157  12.657  13.390  1.00 27.33           C
ATOM   4308  O   ILE B 238      29.973  13.821  13.007  1.00 24.07           O
ATOM   4309  CB  ILE B 238      28.871  11.765  15.396  1.00 29.93           C
ATOM   4310  CG1 ILE B 238      27.436  11.362  15.725  1.00 20.94           C
ATOM   4311  CG2 ILE B 238      29.309  13.108  16.064  1.00 20.56           C
ATOM   4312  CD1 ILE B 238      27.193  11.196  17.168  1.00 23.31           C
ATOM   4313  H   ILE B 238      29.183   9.857  13.992  1.00 39.98           H
ATOM   4314  HA  ILE B 238      28.170  12.172  13.507  1.00 37.64           H
ATOM   4315  HB  ILE B 238      29.461  11.071  15.729  1.00 35.92           H
ATOM   4316 HG12 ILE B 238      26.829  12.033  15.382  1.00 25.13           H
ATOM   4317 HG13 ILE B 238      27.249  10.514  15.297  1.00 25.13           H
ATOM   4318 HG21 ILE B 238      29.162  13.050  17.020  1.00 24.67           H
ATOM   4319 HG22 ILE B 238      30.252  13.257  15.901  1.00 24.67           H
ATOM   4320 HG23 ILE B 238      28.786  13.836  15.694  1.00 24.67           H
ATOM   4321 HD11 ILE B 238      26.273  10.910  17.300  1.00 27.98           H
ATOM   4322 HD12 ILE B 238      27.798  10.519  17.509  1.00 27.98           H
ATOM   4323 HD13 ILE B 238      27.350  12.041  17.616  1.00 27.98           H
ATOM   4324  N   ASP B 239      31.368  12.099  13.409  1.00 23.85           N
ATOM   4325  CA  ASP B 239      32.541  12.866  13.003  1.00 26.35           C
ATOM   4326  C   ASP B 239      32.526  13.165  11.514  1.00 36.65           C
ATOM   4327  O   ASP B 239      32.883  14.278  11.100  1.00 33.34           O
ATOM   4328  CB  ASP B 239      33.819  12.131  13.356  1.00 29.29           C
ATOM   4329  CG  ASP B 239      34.408  12.579  14.674  1.00 53.72           C
ATOM   4330  OD1 ASP B 239      33.874  13.511  15.348  1.00 52.85           O
ATOM   4331  OD2 ASP B 239      35.434  11.976  15.031  1.00 64.22           O1-
ATOM   4332  H   ASP B 239      31.533  11.295  13.655  1.00 28.62           H
ATOM   4333  HA  ASP B 239      32.538  13.717  13.469  1.00 31.62           H
ATOM   4334  HB2 ASP B 239      33.625  11.182  13.429  1.00 35.15           H
ATOM   4335  HB3 ASP B 239      34.476  12.291  12.662  1.00 35.15           H
ATOM   4336  N   ARG B 240      32.147  12.185  10.688  1.00 29.74           N
ATOM   4337  CA  ARG B 240      31.979  12.465   9.264  1.00 41.71           C
ATOM   4338  C   ARG B 240      30.905  13.522   9.039  1.00 33.71           C
ATOM   4339  O   ARG B 240      31.056  14.408   8.194  1.00 43.16           O
ATOM   4340  CB  ARG B 240      31.650  11.178   8.501  1.00 45.82           C
ATOM   4341  CG  ARG B 240      32.871  10.297   8.280  1.00 55.53           C
ATOM   4342  CD  ARG B 240      32.587   8.959   7.557  1.00 63.50           C
ATOM   4343  NE  ARG B 240      32.177   7.896   8.479  1.00 65.26           N
ATOM   4344  CZ  ARG B 240      31.021   7.234   8.416  1.00 62.11           C
ATOM   4345  NH1 ARG B 240      30.126   7.496   7.462  1.00 67.01           N
ATOM   4346  NH2 ARG B 240      30.761   6.287   9.310  1.00 56.40           N1+
ATOM   4347  H   ARG B 240      32.004  11.370  10.920  1.00 35.69           H
ATOM   4348  HA  ARG B 240      32.812  12.811   8.907  1.00 50.06           H
ATOM   4349  HB2 ARG B 240      30.999  10.672   9.014  1.00 54.98           H
ATOM   4350  HB3 ARG B 240      31.286  11.409   7.632  1.00 54.98           H
ATOM   4351  HG2 ARG B 240      33.511  10.789   7.744  1.00 66.63           H
ATOM   4352  HG3 ARG B 240      33.259  10.089   9.146  1.00 66.63           H
ATOM   4353  HD2 ARG B 240      31.889   9.105   6.902  1.00 76.20           H
ATOM   4354  HD3 ARG B 240      33.398   8.662   7.114  1.00 76.20           H
ATOM   4355  HE  ARG B 240      32.646   7.799   9.197  1.00 78.31           H
ATOM   4356 HH11 ARG B 240      30.281   8.097   6.871  1.00 80.42           H
ATOM   4357 HH12 ARG B 240      29.389   7.048   7.436  1.00 80.42           H
ATOM   4358 HH21 ARG B 240      31.330   6.116   9.931  1.00 67.68           H
ATOM   4359 HH22 ARG B 240      30.017   5.855   9.275  1.00 67.68           H
ATOM   4360  N   SER B 241      29.821  13.462   9.801  1.00 29.86           N
ATOM   4361  CA  SER B 241      28.769  14.448   9.620  1.00 39.80           C
ATOM   4362  C   SER B 241      29.208  15.860  10.059  1.00 36.71           C
ATOM   4363  O   SER B 241      28.746  16.854   9.483  1.00 34.38           O
ATOM   4364  CB  SER B 241      27.530  13.970  10.377  1.00 26.30           C
ATOM   4365  OG  SER B 241      27.304  12.589  10.114  1.00 37.83           O
ATOM   4366  H   SER B 241      29.670  12.874  10.412  1.00 35.84           H
ATOM   4367  HA  SER B 241      28.544  14.476   8.675  1.00 47.76           H
ATOM   4368  HB2 SER B 241      27.661  14.113  11.330  1.00 31.56           H
ATOM   4369  HB3 SER B 241      26.757  14.461  10.061  1.00 31.56           H
ATOM   4370  HG  SER B 241      27.867  12.122  10.528  1.00 45.39           H
ATOM   4371  N   MET B 242      30.106  15.970  11.051  1.00 30.71           N
ATOM   4372  CA  MET B 242      30.535  17.263  11.581  1.00 33.79           C
ATOM   4373  C   MET B 242      31.654  17.872  10.749  1.00 36.56           C
ATOM   4374  O   MET B 242      31.716  19.096  10.580  1.00 40.03           O
ATOM   4375  CB  MET B 242      30.986  17.098  13.026  1.00 29.57           C
ATOM   4376  CG  MET B 242      29.853  17.034  14.007  1.00 26.25           C
ATOM   4377  SD  MET B 242      30.398  16.575  15.662  1.00 26.66           S
ATOM   4378  CE  MET B 242      31.052  18.153  16.176  1.00 36.67           C
ATOM   4379  H   MET B 242      30.475  15.303  11.448  1.00 36.85           H
ATOM   4380  HA  MET B 242      29.785  17.878  11.586  1.00 40.55           H
ATOM   4381  HB2 MET B 242      31.488  16.268  13.103  1.00 35.48           H
ATOM   4382  HB3 MET B 242      31.558  17.846  13.269  1.00 35.48           H
ATOM   4383  HG2 MET B 242      29.462  17.916  14.065  1.00 31.50           H
ATOM   4384  HG3 MET B 242      29.194  16.393  13.703  1.00 31.50           H
ATOM   4385  HE1 MET B 242      31.394  18.080  17.079  1.00 44.00           H
ATOM   4386  HE2 MET B 242      31.761  18.413  15.568  1.00 44.00           H
ATOM   4387  HE3 MET B 242      30.338  18.812  16.142  1.00 44.00           H
ATOM   4388  N   LYS B 243      32.540  17.036  10.217  1.00 47.76           N
ATOM   4389  CA  LYS B 243      33.539  17.486   9.261  1.00 42.97           C
ATOM   4390  C   LYS B 243      32.902  17.981   7.967  1.00 46.39           C
ATOM   4391  O   LYS B 243      33.583  18.604   7.149  1.00 53.65           O
ATOM   4392  CB  LYS B 243      34.513  16.335   8.999  1.00 52.28           C
ATOM   4393  CG  LYS B 243      35.821  16.727   8.349  1.00 65.94           C
ATOM   4394  CD  LYS B 243      36.899  17.127   9.382  1.00 79.32           C
ATOM   4395  CE  LYS B 243      38.315  17.078   8.774  1.00 74.63           C
ATOM   4396  NZ  LYS B 243      39.349  16.730   9.799  1.00 69.77           N1+
ATOM   4397  H   LYS B 243      32.581  16.195  10.397  1.00 57.32           H
ATOM   4398  HA  LYS B 243      34.043  18.219   9.643  1.00 51.56           H
ATOM   4399  HB2 LYS B 243      34.731  15.934   9.856  1.00 62.74           H
ATOM   4400  HB3 LYS B 243      34.081  15.675   8.433  1.00 62.74           H
ATOM   4401  HG2 LYS B 243      36.153  15.977   7.832  1.00 79.13           H
ATOM   4402  HG3 LYS B 243      35.661  17.487   7.770  1.00 79.13           H
ATOM   4403  HD2 LYS B 243      36.735  18.037   9.678  1.00 95.19           H
ATOM   4404  HD3 LYS B 243      36.869  16.518  10.138  1.00 95.19           H
ATOM   4405  HE2 LYS B 243      38.341  16.398   8.082  1.00 89.55           H
ATOM   4406  HE3 LYS B 243      38.535  17.944   8.396  1.00 89.55           H
ATOM   4407  HZ1 LYS B 243      40.147  16.650   9.414  1.00 83.72           H
ATOM   4408  HZ2 LYS B 243      39.388  17.369  10.419  1.00 83.72           H
ATOM   4409  HZ3 LYS B 243      39.141  15.959  10.192  1.00 83.72           H
ATOM   4410  N   THR B 244      31.603  17.773   7.789  1.00 53.47           N
ATOM   4411  CA  THR B 244      30.926  18.182   6.568  1.00 64.73           C
ATOM   4412  C   THR B 244      29.392  18.151   6.747  1.00 55.21           C
ATOM   4413  O   THR B 244      28.768  19.172   7.066  1.00 52.15           O
ATOM   4414  CB  THR B 244      31.351  17.266   5.394  1.00 74.66           C
ATOM   4415  OG1 THR B 244      32.376  16.355   5.839  1.00 65.08           O
ATOM   4416  CG2 THR B 244      31.884  18.104   4.208  1.00 65.43           C
ATOM   4417  H   THR B 244      31.089  17.386   8.359  1.00 64.16           H
ATOM   4418  HA  THR B 244      31.191  19.087   6.343  1.00 77.68           H
ATOM   4419  HB  THR B 244      30.580  16.759   5.088  1.00 89.59           H
ATOM   4420  HG1 THR B 244      32.112  15.938   6.532  1.00 78.09           H
ATOM   4421 HG21 THR B 244      32.688  18.576   4.466  1.00 78.52           H
ATOM   4422 HG22 THR B 244      31.215  18.747   3.928  1.00 78.52           H
ATOM   4423 HG23 THR B 244      32.093  17.523   3.457  1.00 78.52           H
ATOM   4424  HC  THR B 244      28.865  17.309   6.617  1.00 66.25           H
TER
HETATM 4425 CA    CA B   1      13.552  31.319  29.351  1.00 31.90          Ca2+
HETATM 4426  C1  CMB B 301       3.774   9.790  25.710  1.00 44.40           C1-
HETATM 4427  C10 CMB B 301       2.510  10.804  22.270  1.00 54.32           C
HETATM 4428  C11 CMB B 301       6.950   7.197  21.189  1.00 39.96           C
HETATM 4429  C13 CMB B 301       7.240   6.093  18.952  1.00 37.68           C
HETATM 4430  C14 CMB B 301       7.499   4.639  19.281  1.00 33.69           C
HETATM 4431  C17 CMB B 301       7.065   6.966  24.202  1.00 36.87           C
HETATM 4432  C18 CMB B 301       8.326   7.648  24.684  1.00 32.85           C
HETATM 4433  C2  CMB B 301       4.993   8.953  25.486  1.00 42.87           C
HETATM 4434  C21 CMB B 301       8.991   8.704  24.060  1.00 27.49           C1+
HETATM 4435  C22 CMB B 301      10.256   9.093  24.526  1.00 24.87           C
HETATM 4436  C23 CMB B 301      10.833   8.471  25.628  1.00 26.60           C
HETATM 4437  C24 CMB B 301      10.123   7.469  26.310  1.00 21.20           C
HETATM 4438  C25 CMB B 301       8.888   7.051  25.821  1.00 26.11           C
HETATM 4439  C26 CMB B 301       8.467   3.945  18.529  1.00 31.74           C
HETATM 4440  C27 CMB B 301       8.701   2.593  18.790  1.00 42.26           C
HETATM 4441  C28 CMB B 301       7.980   1.906  19.778  1.00 38.23           C
HETATM 4442  C29 CMB B 301       7.007   2.614  20.472  1.00 35.52           C
HETATM 4443  C3  CMB B 301       5.172   8.659  24.041  1.00 47.92           C
HETATM 4444  C30 CMB B 301       6.761   3.975  20.266  1.00 39.54           C
HETATM 4445  C31 CMB B 301      10.636   6.844  27.549  1.00 20.44           C
HETATM 4446  C4  CMB B 301       4.413   9.281  22.991  1.00 46.61           C
HETATM 4447  C5  CMB B 301       3.309  10.109  23.315  1.00 53.26           C
HETATM 4448  C6  CMB B 301       3.000  10.280  24.693  1.00 47.09           C
HETATM 4449  C8  CMB B 301       6.018   7.933  22.071  1.00 47.40           C
HETATM 4450  C9  CMB B 301       4.986   8.841  21.764  1.00 39.28           C
HETATM 4451  N12 CMB B 301       6.423   6.843  19.936  1.00 37.83           N
HETATM 4452  N32 CMB B 301      11.936   6.956  27.922  1.00 21.36           N
HETATM 4453  N53 CMB B 301       9.787   6.112  28.310  1.00 22.48           N
HETATM 4454  N7  CMB B 301       6.120   7.831  23.474  1.00 48.70           N
HETATM 4455  O45 CMB B 301       8.109   6.938  21.503  1.00 41.80           O
HETATM 4456 CL1  CMB B 301       9.904   1.753  17.899  1.00 47.10          Cl
HETATM 4457 CL2  CMB B 301       6.048   1.791  21.667  1.00 45.74          Cl
HETATM 4458  H1  CMB B 301       3.541   9.989  26.753  1.00 53.28           H
HETATM 4459  H2  CMB B 301       4.938   8.013  26.089  1.00 51.45           H
HETATM 4460  H3  CMB B 301       5.906   9.484  25.864  1.00 51.45           H
HETATM 4461  H10 CMB B 301       8.232   6.615  18.847  1.00 45.22           H
HETATM 4462  H11 CMB B 301       6.728   6.168  17.959  1.00 45.22           H
HETATM 4463  H12 CMB B 301       7.369   6.095  23.547  1.00 44.24           H
HETATM 4464  H13 CMB B 301       6.533   6.487  25.066  1.00 44.24           H
HETATM 4465  H14 CMB B 301       8.547   9.224  23.198  1.00 32.98           H
HETATM 4466  H15 CMB B 301      10.792   9.909  24.021  1.00 29.84           H
HETATM 4467  H16 CMB B 301      11.835   8.743  25.957  1.00 31.92           H
HETATM 4468  H17 CMB B 301       8.343   6.219  26.293  1.00 31.33           H
HETATM 4469  H18 CMB B 301       9.046   4.446  17.746  1.00 38.08           H
HETATM 4470  H19 CMB B 301       8.172   0.846  19.976  1.00 45.87           H
HETATM 4471  H20 CMB B 301       6.018   4.495  20.861  1.00 47.44           H
HETATM 4472  H21 CMB B 301      12.669   7.242  27.259  1.00 25.63           H
HETATM 4473  H22 CMB B 301      12.237   6.593  28.869  1.00 25.63           H
HETATM 4474  H23 CMB B 301       8.778   6.155  28.158  1.00 26.98           H
HETATM 4475  H24 CMB B 301      10.092   5.696  29.258  1.00 26.98           H
HETATM 4476  H4  CMB B 301       2.107  10.850  24.943  1.00 56.51           H
HETATM 4477  H5  CMB B 301       4.693   9.165  20.789  1.00 47.13           H
HETATM 4478  H6  CMB B 301       2.889  10.596  21.259  1.00 65.18           H
HETATM 4479  H7  CMB B 301       2.522  11.895  22.401  1.00 65.18           H
HETATM 4480  H8  CMB B 301       1.461  10.474  22.282  1.00 65.18           H
HETATM 4481  H9  CMB B 301       5.415   6.777  19.813  1.00 45.39           H
TER
HETATM 4482  O   HOH A  52      31.837  24.504  30.068  1.00 24.23           O
HETATM 4483  H1  HOH A  52      31.096  24.239  30.364  1.00 29.08           H
HETATM 4484  H2  HOH A  52      32.049  23.978  29.445  1.00 29.08           H
HETATM 4485  O   HOH A  53      43.069  11.364  30.046  1.00 21.45           O
HETATM 4486  H1  HOH A  53      43.076  11.382  29.205  1.00 25.74           H
HETATM 4487  H2  HOH A  53      43.659  11.912  30.291  1.00 25.74           H
HETATM 4488  O   HOH A  54      44.620  14.085  24.361  1.00 29.92           O
HETATM 4489  H1  HOH A  54      44.534  14.770  23.885  1.00 35.91           H
HETATM 4490  H2  HOH A  54      45.443  13.917  24.397  1.00 35.91           H
HETATM 4491  O   HOH A  55      35.745  21.529  24.539  1.00 24.70           O
HETATM 4492  H1  HOH A  55      36.027  20.805  24.228  1.00 29.64           H
HETATM 4493  H2  HOH A  55      35.692  22.069  23.893  1.00 29.64           H
HETATM 4494  O   HOH A  56      49.476   8.958  29.065  1.00 33.79           O
HETATM 4495  H1  HOH A  56      50.261   9.215  28.919  1.00 40.55           H
HETATM 4496  H2  HOH A  56      49.079   9.598  29.438  1.00 40.55           H
HETATM 4497  O   HOH A  57      44.580   5.665  40.167  1.00 30.13           O
HETATM 4498  H1  HOH A  57      44.792   6.413  39.849  1.00 36.15           H
HETATM 4499  H2  HOH A  57      43.745   5.668  40.262  1.00 36.15           H
HETATM 4500  O   HOH A  58      50.718  17.593  34.945  1.00 31.92           O
HETATM 4501  H1  HOH A  58      51.466  17.820  35.255  1.00 38.30           H
HETATM 4502  H2  HOH A  58      50.127  18.008  35.377  1.00 38.30           H
HETATM 4503  O   HOH A  59      38.169   5.987  37.438  1.00 32.89           O
HETATM 4504  H1  HOH A  59      37.472   5.686  37.801  1.00 39.47           H
HETATM 4505  H2  HOH A  59      38.810   5.822  37.955  1.00 39.47           H
HETATM 4506  O   HOH A  60      38.084  15.819  32.408  1.00 23.19           O
HETATM 4507  H1  HOH A  60      38.893  16.026  32.516  1.00 27.83           H
HETATM 4508  H2  HOH A  60      37.700  15.973  33.142  1.00 27.83           H
HETATM 4509  O   HOH A  61      34.839  19.079  22.269  1.00 33.60           O
HETATM 4510  H1  HOH A  61      35.635  18.971  22.520  1.00 40.32           H
HETATM 4511  H2  HOH A  61      34.351  18.747  22.869  1.00 40.32           H
HETATM 4512  O   HOH A  62      40.272   2.803  24.761  1.00 39.84           O
HETATM 4513  H1  HOH A  62      41.001   2.452  24.523  1.00 47.81           H
HETATM 4514  H2  HOH A  62      40.390   3.113  25.532  1.00 47.81           H
HETATM 4515  O   HOH A  63      48.369  10.368  24.666  1.00 47.36           O
HETATM 4516  H1  HOH A  63      47.971  10.323  23.926  1.00 56.83           H
HETATM 4517  H2  HOH A  63      47.798  10.194  25.256  1.00 56.83           H
HETATM 4518  O   HOH A  64      31.952  22.567  36.520  1.00 47.65           O
HETATM 4519  H1  HOH A  64      31.424  22.537  37.174  1.00 57.18           H
HETATM 4520  H2  HOH A  64      31.574  23.018  35.920  1.00 57.18           H
HETATM 4521  O   HOH A  65      38.638   1.326  35.416  1.00 32.64           O
HETATM 4522  H1  HOH A  65      37.998   1.849  35.570  1.00 39.16           H
HETATM 4523  H2  HOH A  65      38.737   1.298  34.581  1.00 39.16           H
HETATM 4524  O   HOH A  66      34.502  24.063  23.848  1.00 28.62           O
HETATM 4525  H1  HOH A  66      34.711  24.757  23.422  1.00 34.34           H
HETATM 4526  H2  HOH A  66      34.245  24.315  24.606  1.00 34.34           H
HETATM 4527  O   HOH A  67      31.409  28.602  33.598  1.00 61.03           O
HETATM 4528  H1  HOH A  67      32.138  28.545  33.190  1.00 73.23           H
HETATM 4529  H2  HOH A  67      30.931  29.151  33.173  1.00 73.23           H
HETATM 4530  O   HOH A  68      36.111  14.543  21.600  1.00 40.21           O
HETATM 4531  H1  HOH A  68      35.561  14.229  22.148  1.00 48.25           H
HETATM 4532  H2  HOH A  68      36.655  13.926  21.424  1.00 48.25           H
HETATM 4533  O   HOH A  69      51.117   1.841  32.605  1.00 44.14           O
HETATM 4534  H1  HOH A  69      51.090   2.549  33.058  1.00 52.97           H
HETATM 4535  H2  HOH A  69      51.750   1.918  32.060  1.00 52.97           H
HETATM 4536  O   HOH A  70      46.138   2.444  36.630  1.00 41.46           O
HETATM 4537  H1  HOH A  70      45.333   2.256  36.780  1.00 49.76           H
HETATM 4538  H2  HOH A  70      46.376   2.982  37.230  1.00 49.76           H
HETATM 4539  O   HOH A  71      50.842  20.351  32.650  1.00 56.61           O
HETATM 4540  H1  HOH A  71      50.399  20.856  32.145  1.00 67.93           H
HETATM 4541  H2  HOH A  71      50.756  20.652  33.429  1.00 67.93           H
HETATM 4542  O   HOH A  72      40.357  16.868  33.584  1.00 41.61           O
HETATM 4543  H1  HOH A  72      40.717  17.565  33.281  1.00 49.93           H
HETATM 4544  H2  HOH A  72      40.975  16.313  33.706  1.00 49.93           H
HETATM 4545  O   HOH A  73      30.125  34.333  29.299  1.00 46.04           O
HETATM 4546  H1  HOH A  73      30.303  33.587  29.646  1.00 55.25           H
HETATM 4547  H2  HOH A  73      30.857  34.734  29.192  1.00 55.25           H
HETATM 4548  O   HOH A  74      39.484   0.332  39.557  1.00 46.82           O
HETATM 4549  H1  HOH A  74      38.729   0.610  39.797  1.00 56.19           H
HETATM 4550  H2  HOH A  74      40.044   0.683  40.077  1.00 56.19           H
HETATM 4551  O   HOH A  75      43.954  16.778  23.227  1.00 57.87           O
HETATM 4552  H1  HOH A  75      43.260  16.361  23.004  1.00 69.44           H
HETATM 4553  H2  HOH A  75      43.713  17.393  23.746  1.00 69.44           H
HETATM 4554  O   HOH A  76      42.197  -5.992  32.797  1.00 64.64           O
HETATM 4555  H1  HOH A  76      41.572  -5.516  32.498  1.00 77.57           H
HETATM 4556  H2  HOH A  76      41.835  -6.607  33.241  1.00 77.57           H
HETATM 4557  O   HOH A  77      42.411  -0.300  25.741  1.00 45.71           O
HETATM 4558  H1  HOH A  77      41.809  -0.476  25.182  1.00 54.85           H
HETATM 4559  H2  HOH A  77      43.095  -0.093  25.300  1.00 54.85           H
HETATM 4560  O   HOH A  78      47.538  -4.522  26.138  1.00 46.32           O
HETATM 4561  H1  HOH A  78      47.067  -4.850  25.523  1.00 55.59           H
HETATM 4562  H2  HOH A  78      47.007  -4.161  26.681  1.00 55.59           H
HETATM 4563  O   HOH A  79      37.991  24.457  26.079  1.00 45.13           O
HETATM 4564  H1  HOH A  79      38.059  23.623  26.157  1.00 54.16           H
HETATM 4565  H2  HOH A  79      37.291  24.683  26.491  1.00 54.16           H
HETATM 4566  O   HOH A  80      24.401  18.207  38.241  1.00 40.97           O
HETATM 4567  H1  HOH A  80      23.814  17.608  38.257  1.00 49.16           H
HETATM 4568  H2  HOH A  80      24.134  18.826  38.749  1.00 49.16           H
HETATM 4569  O   HOH A  81      38.708  -0.971  30.844  1.00 48.35           O
HETATM 4570  H1  HOH A  81      39.341  -1.163  30.322  1.00 58.03           H
HETATM 4571  H2  HOH A  81      38.669  -0.132  30.873  1.00 58.03           H
HETATM 4572  O   HOH A  82      48.642  -1.311  36.199  1.00 56.79           O
HETATM 4573  H1  HOH A  82      49.063  -0.597  36.350  1.00 68.15           H
HETATM 4574  H2  HOH A  82      47.839  -1.156  36.393  1.00 68.15           H
HETATM 4575  O   HOH A  83      41.921  -3.217  31.112  1.00 46.05           O
HETATM 4576  H1  HOH A  83      42.313  -2.581  30.725  1.00 55.26           H
HETATM 4577  H2  HOH A  83      42.156  -3.923  30.723  1.00 55.26           H
HETATM 4578  O   HOH A  84      44.447   7.124  25.207  1.00 42.39           O
HETATM 4579  H1  HOH A  84      44.266   7.945  25.221  1.00 50.87           H
HETATM 4580  H2  HOH A  84      44.981   6.981  25.839  1.00 50.87           H
HETATM 4581  O   HOH A  85      45.489   5.318  22.954  1.00 51.52           O
HETATM 4582  H1  HOH A  85      45.843   5.589  23.667  1.00 61.82           H
HETATM 4583  H2  HOH A  85      46.121   5.167  22.421  1.00 61.82           H
HETATM 4584  O   HOH A  86      40.059  29.408  29.859  1.00 68.45           O
HETATM 4585  H1  HOH A  86      40.522  29.270  30.544  1.00 82.14           H
HETATM 4586  H2  HOH A  86      39.460  28.813  29.850  1.00 82.14           H
HETATM 4587  O   HOH A  87      40.548  15.495  37.488  1.00 40.34           O
HETATM 4588  H1  HOH A  87      40.805  16.210  37.128  1.00 48.41           H
HETATM 4589  H2  HOH A  87      41.207  14.974  37.474  1.00 48.41           H
HETATM 4590  O   HOH A  88      41.787  16.522  20.588  1.00 59.73           O
HETATM 4591  H1  HOH A  88      41.277  15.984  20.982  1.00 71.68           H
HETATM 4592  H2  HOH A  88      42.458  16.080  20.336  1.00 71.68           H
HETATM 4593  O   HOH A  89      47.921  18.050  36.252  1.00 33.14           O
HETATM 4594  H1  HOH A  89      47.182  18.256  35.908  1.00 39.77           H
HETATM 4595  H2  HOH A  89      47.846  18.198  37.075  1.00 39.77           H
HETATM 4596  O   HOH A  90      37.931  -0.153  37.998  1.00 66.65           O
HETATM 4597  H1  HOH A  90      38.710  -0.336  38.246  1.00 79.98           H
HETATM 4598  H2  HOH A  90      37.876  -0.381  37.190  1.00 79.98           H
HETATM 4599  O   HOH A  91      41.480  19.502  20.671  1.00 42.36           O
HETATM 4600  H1  HOH A  91      42.024  18.923  20.944  1.00 50.83           H
HETATM 4601  H2  HOH A  91      41.793  19.817  19.958  1.00 50.83           H
HETATM 4602  O   HOH A  92      44.805  23.216  27.435  1.00 55.06           O
HETATM 4603  H1  HOH A  92      44.415  23.790  27.918  1.00 66.07           H
HETATM 4604  H2  HOH A  92      45.626  23.295  27.591  1.00 66.07           H
HETATM 4605  O   HOH A  93      46.998  16.754  24.332  1.00 40.59           O
HETATM 4606  H1  HOH A  93      47.520  17.288  23.945  1.00 48.70           H
HETATM 4607  H2  HOH A  93      46.318  16.681  23.844  1.00 48.70           H
HETATM 4608  O   HOH A  94      34.826  20.271  37.304  1.00 46.66           O
HETATM 4609  H1  HOH A  94      34.979  21.093  37.383  1.00 55.99           H
HETATM 4610  H2  HOH A  94      34.768  19.966  38.088  1.00 55.99           H
HETATM 4611  O   HOH A  95      43.596  -4.222  32.896  1.00 69.38           O
HETATM 4612  H1  HOH A  95      44.076  -4.741  32.444  1.00 83.25           H
HETATM 4613  H2  HOH A  95      43.294  -3.644  32.361  1.00 83.25           H
HETATM 4614  O   HOH A  96      54.096   4.244  30.690  1.00 58.67           O
HETATM 4615  H1  HOH A  96      54.117   5.043  30.431  1.00 70.40           H
HETATM 4616  H2  HOH A  96      53.287   4.016  30.714  1.00 70.40           H
HETATM 4617  O   HOH A  97      39.042  19.231  34.431  1.00 60.85           O
HETATM 4618  H1  HOH A  97      39.569  19.323  35.078  1.00 73.02           H
HETATM 4619  H2  HOH A  97      39.129  18.441  34.159  1.00 73.02           H
HETATM 4620  O   HOH A  98      34.451  29.021  24.275  1.00 59.09           O
HETATM 4621  H1  HOH A  98      33.955  28.679  23.693  1.00 70.90           H
HETATM 4622  H2  HOH A  98      33.969  29.548  24.730  1.00 70.90           H
HETATM 4623  O   HOH A  99      32.768  26.019  31.550  1.00 28.34           O
HETATM 4624  H1  HOH A  99      33.275  25.513  31.989  1.00 34.00           H
HETATM 4625  H2  HOH A  99      32.385  25.548  30.976  1.00 34.00           H
HETATM 4626  O   HOH A 100      44.115  26.351  31.156  1.00 43.62           O
HETATM 4627  H1  HOH A 100      43.658  27.054  31.225  1.00 52.34           H
HETATM 4628  H2  HOH A 100      43.667  25.823  30.680  1.00 52.34           H
HETATM 4629  O   HOH A 101      41.269  13.671  21.104  1.00 42.76           O
HETATM 4630  H1  HOH A 101      41.030  13.827  21.893  1.00 51.31           H
HETATM 4631  H2  HOH A 101      41.587  12.891  21.103  1.00 51.31           H
HETATM 4632  O   HOH A 102      37.386  26.400  31.961  1.00 53.95           O
HETATM 4633  H1  HOH A 102      36.626  26.678  31.732  1.00 64.74           H
HETATM 4634  H2  HOH A 102      37.873  26.436  31.277  1.00 64.74           H
HETATM 4635  O   HOH A 103      43.318  20.432  21.829  1.00 47.51           O
HETATM 4636  H1  HOH A 103      43.404  21.258  21.956  1.00 57.01           H
HETATM 4637  H2  HOH A 103      43.174  20.081  22.579  1.00 57.01           H
HETATM 4638  O   HOH A 104      35.989  27.270  25.768  1.00 48.01           O
HETATM 4639  H1  HOH A 104      36.580  26.764  25.449  1.00 57.61           H
HETATM 4640  H2  HOH A 104      35.494  27.497  25.130  1.00 57.61           H
HETATM 4641  O   HOH A 105      52.918   2.666  27.296  1.00 55.19           O
HETATM 4642  H1  HOH A 105      52.270   3.143  27.540  1.00 66.23           H
HETATM 4643  H2  HOH A 105      52.603   2.057  26.811  1.00 66.23           H
HETATM 4644  O   HOH A 106      39.940   1.577  28.365  1.00 51.31           O
HETATM 4645  H1  HOH A 106      40.307   2.241  28.003  1.00 61.57           H
HETATM 4646  H2  HOH A 106      39.447   1.875  28.978  1.00 61.57           H
HETATM 4647  O   HOH A 107      38.847  13.721  20.031  1.00 58.89           O
HETATM 4648  H1  HOH A 107      38.488  13.108  20.480  1.00 70.67           H
HETATM 4649  H2  HOH A 107      39.563  13.926  20.423  1.00 70.67           H
HETATM 4650  O   HOH A 108      47.055   8.565  22.825  1.00 60.44           O
HETATM 4651  H1  HOH A 108      47.009   8.661  23.661  1.00 72.53           H
HETATM 4652  H2  HOH A 108      46.860   7.763  22.667  1.00 72.53           H
HETATM 4653  O   HOH A 109      44.626  -5.562  30.492  1.00 54.90           O
HETATM 4654  H1  HOH A 109      44.368  -4.801  30.245  1.00 65.88           H
HETATM 4655  H2  HOH A 109      44.003  -6.096  30.301  1.00 65.88           H
HETATM 4656  O   HOH A 110      36.716   3.639  35.964  1.00 33.26           O
HETATM 4657  H1  HOH A 110      36.204   3.293  36.535  1.00 39.91           H
HETATM 4658  H2  HOH A 110      37.163   4.230  36.360  1.00 39.91           H
HETATM 4659  O   HOH A 111      34.629  25.149  33.585  1.00 33.90           O
HETATM 4660  H1  HOH A 111      35.390  25.373  33.310  1.00 40.68           H
HETATM 4661  H2  HOH A 111      34.202  25.856  33.744  1.00 40.68           H
TER
HETATM 4662  O   HOH B 302      31.778  23.233  14.933  1.00 14.13           O
HETATM 4663  H1  HOH B 302      32.247  23.061  14.260  1.00 16.95           H
HETATM 4664  H2  HOH B 302      32.231  23.777  15.396  1.00 16.95           H
HETATM 4665  O   HOH B 303      20.921  14.276  21.750  1.00 20.34           O
HETATM 4666  H1  HOH B 303      20.271  14.343  21.225  1.00 24.41           H
HETATM 4667  H2  HOH B 303      20.691  13.782  22.390  1.00 24.41           H
HETATM 4668  O   HOH B 304      24.275  31.595  20.616  1.00 29.23           O
HETATM 4669  H1  HOH B 304      24.204  31.844  19.814  1.00 35.08           H
HETATM 4670  H2  HOH B 304      23.698  32.011  21.062  1.00 35.08           H
HETATM 4671  O   HOH B 305      13.250  18.403  25.735  1.00 22.11           O
HETATM 4672  H1  HOH B 305      12.789  17.724  25.544  1.00 26.53           H
HETATM 4673  H2  HOH B 305      13.453  18.766  25.005  1.00 26.53           H
HETATM 4674  O   HOH B 306      32.891  24.486  18.979  1.00 32.34           O
HETATM 4675  H1  HOH B 306      33.023  25.282  18.740  1.00 38.81           H
HETATM 4676  H2  HOH B 306      33.513  24.285  19.507  1.00 38.81           H
HETATM 4677  O   HOH B 307      31.284  17.370  21.533  1.00 24.30           O
HETATM 4678  H1  HOH B 307      30.916  17.380  22.288  1.00 29.15           H
HETATM 4679  H2  HOH B 307      31.217  18.149  21.228  1.00 29.15           H
HETATM 4680  O   HOH B 308      15.270  16.532  25.715  1.00 15.02           O
HETATM 4681  H1  HOH B 308      14.877  15.832  25.459  1.00 18.02           H
HETATM 4682  H2  HOH B 308      15.678  16.337  26.421  1.00 18.02           H
HETATM 4683  O   HOH B 309      22.015   5.199  31.826  1.00 18.49           O
HETATM 4684  H1  HOH B 309      22.493   4.525  31.962  1.00 22.19           H
HETATM 4685  H2  HOH B 309      21.654   5.401  32.564  1.00 22.19           H
HETATM 4686  O   HOH B 310      31.182  19.715  35.493  1.00 26.92           O
HETATM 4687  H1  HOH B 310      31.415  20.241  36.107  1.00 32.31           H
HETATM 4688  H2  HOH B 310      31.787  19.134  35.441  1.00 32.31           H
HETATM 4689  O   HOH B 311      26.529   9.803  34.934  1.00 21.24           O
HETATM 4690  H1  HOH B 311      25.935  10.348  35.181  1.00 25.48           H
HETATM 4691  H2  HOH B 311      26.352   9.071  35.305  1.00 25.48           H
HETATM 4692  O   HOH B 312      33.909  16.445  21.723  1.00 25.30           O
HETATM 4693  H1  HOH B 312      34.333  17.160  21.601  1.00 30.37           H
HETATM 4694  H2  HOH B 312      33.094  16.637  21.687  1.00 30.37           H
HETATM 4695  O   HOH B 313      15.170  24.110  34.761  1.00 21.63           O
HETATM 4696  H1  HOH B 313      15.885  24.107  35.204  1.00 25.95           H
HETATM 4697  H2  HOH B 313      14.979  23.309  34.610  1.00 25.95           H
HETATM 4698  O   HOH B 314      21.506  25.058  26.389  1.00 22.63           O
HETATM 4699  H1  HOH B 314      20.909  24.465  26.410  1.00 27.16           H
HETATM 4700  H2  HOH B 314      22.205  24.696  26.680  1.00 27.16           H
HETATM 4701  O   HOH B 315      14.942   6.144  31.057  1.00 22.67           O
HETATM 4702  H1  HOH B 315      14.000   6.297  31.232  1.00 27.20           H
HETATM 4703  H2  HOH B 315      15.230   6.782  30.418  1.00 27.20           H
HETATM 4704  O   HOH B 316      10.466  17.469  31.493  1.00 25.92           O
HETATM 4705  H1  HOH B 316      11.236  17.557  31.164  1.00 31.10           H
HETATM 4706  H2  HOH B 316       9.913  17.589  30.868  1.00 31.10           H
HETATM 4707  O   HOH B 317      34.971  -2.260  21.017  1.00 21.35           O
HETATM 4708  H1  HOH B 317      35.414  -1.544  20.968  1.00 25.62           H
HETATM 4709  H2  HOH B 317      35.075  -2.549  21.796  1.00 25.62           H
HETATM 4710  O   HOH B 318      12.462   4.375  33.768  1.00 32.21           O
HETATM 4711  H1  HOH B 318      11.871   4.452  33.175  1.00 38.66           H
HETATM 4712  H2  HOH B 318      12.279   4.941  34.362  1.00 38.66           H
HETATM 4713  O   HOH B 319      18.773   3.629  17.160  1.00 26.59           O
HETATM 4714  H1  HOH B 319      19.328   3.151  17.569  1.00 31.91           H
HETATM 4715  H2  HOH B 319      18.222   3.900  17.734  1.00 31.91           H
HETATM 4716  O   HOH B 320      33.618  -2.159  23.130  1.00 22.10           O
HETATM 4717  H1  HOH B 320      32.907  -1.850  22.802  1.00 26.52           H
HETATM 4718  H2  HOH B 320      33.421  -2.456  23.891  1.00 26.52           H
HETATM 4719  O   HOH B 321      20.533  31.517  12.865  1.00 30.85           O
HETATM 4720  H1  HOH B 321      20.310  32.321  12.771  1.00 37.01           H
HETATM 4721  H2  HOH B 321      21.364  31.504  12.980  1.00 37.01           H
HETATM 4722  O   HOH B 322      38.449   4.187  23.187  1.00 32.04           O
HETATM 4723  H1  HOH B 322      39.095   3.715  23.442  1.00 38.44           H
HETATM 4724  H2  HOH B 322      38.612   4.970  23.447  1.00 38.44           H
HETATM 4725  O   HOH B 323      36.906  13.284  32.867  1.00 23.01           O
HETATM 4726  H1  HOH B 323      36.219  13.113  33.325  1.00 27.61           H
HETATM 4727  H2  HOH B 323      37.461  12.669  33.014  1.00 27.61           H
HETATM 4728  O   HOH B 324      38.532  -1.555  18.935  1.00 34.64           O
HETATM 4729  H1  HOH B 324      39.236  -1.968  19.134  1.00 41.56           H
HETATM 4730  H2  HOH B 324      38.348  -1.059  19.588  1.00 41.56           H
HETATM 4731  O   HOH B 325      20.404  25.052  29.162  1.00 19.43           O
HETATM 4732  H1  HOH B 325      20.596  24.236  29.166  1.00 23.31           H
HETATM 4733  H2  HOH B 325      20.674  25.356  28.424  1.00 23.31           H
HETATM 4734  O   HOH B 326      26.136   4.722  23.702  1.00 21.31           O
HETATM 4735  H1  HOH B 326      25.624   5.206  24.162  1.00 25.58           H
HETATM 4736  H2  HOH B 326      26.424   4.124  24.218  1.00 25.58           H
HETATM 4737  O   HOH B 327      35.464  -1.669  25.079  1.00 23.92           O
HETATM 4738  H1  HOH B 327      35.231  -1.054  24.553  1.00 28.71           H
HETATM 4739  H2  HOH B 327      35.654  -1.306  25.815  1.00 28.71           H
HETATM 4740  O   HOH B 328      21.208  15.299  29.976  1.00 22.89           O
HETATM 4741  H1  HOH B 328      20.559  15.666  29.584  1.00 27.47           H
HETATM 4742  H2  HOH B 328      21.175  14.476  29.796  1.00 27.47           H
HETATM 4743  O   HOH B 329       9.500   1.352  34.272  1.00 27.58           O
HETATM 4744  H1  HOH B 329       8.827   1.021  33.899  1.00 33.10           H
HETATM 4745  H2  HOH B 329      10.154   1.202  33.769  1.00 33.10           H
HETATM 4746  O   HOH B 330      18.313  24.518  27.140  1.00 31.49           O
HETATM 4747  H1  HOH B 330      17.669  24.858  27.559  1.00 37.79           H
HETATM 4748  H2  HOH B 330      18.975  24.518  27.663  1.00 37.79           H
HETATM 4749  O   HOH B 331      38.979   2.509  31.267  1.00 36.01           O
HETATM 4750  H1  HOH B 331      38.928   3.240  31.678  1.00 43.21           H
HETATM 4751  H2  HOH B 331      38.193   2.221  31.174  1.00 43.21           H
HETATM 4752  O   HOH B 332      23.121  26.005  39.761  1.00 26.65           O
HETATM 4753  H1  HOH B 332      23.136  26.165  38.936  1.00 31.98           H
HETATM 4754  H2  HOH B 332      23.330  25.196  39.861  1.00 31.98           H
HETATM 4755  O   HOH B 333      32.472  12.842  38.248  1.00 35.24           O
HETATM 4756  H1  HOH B 333      33.082  13.136  38.744  1.00 42.29           H
HETATM 4757  H2  HOH B 333      32.104  12.205  38.659  1.00 42.29           H
HETATM 4758  O   HOH B 334      26.780  33.645  16.139  1.00 27.82           O
HETATM 4759  H1  HOH B 334      27.097  33.975  16.843  1.00 33.38           H
HETATM 4760  H2  HOH B 334      26.639  32.830  16.297  1.00 33.38           H
HETATM 4761  O   HOH B 335      24.154  -5.483  29.635  1.00 28.90           O
HETATM 4762  H1  HOH B 335      24.484  -5.975  29.040  1.00 34.68           H
HETATM 4763  H2  HOH B 335      24.075  -5.954  30.327  1.00 34.68           H
HETATM 4764  O   HOH B 336      10.442   3.215  32.296  1.00 23.30           O
HETATM 4765  H1  HOH B 336      10.224   3.780  31.714  1.00 27.96           H
HETATM 4766  H2  HOH B 336      10.144   2.475  32.029  1.00 27.96           H
HETATM 4767  O   HOH B 337      10.494  -1.308  25.551  1.00 26.19           O
HETATM 4768  H1  HOH B 337       9.719  -1.607  25.423  1.00 31.43           H
HETATM 4769  H2  HOH B 337      10.999  -1.688  24.997  1.00 31.43           H
HETATM 4770  O   HOH B 338      18.763  19.893  40.325  1.00 26.44           O
HETATM 4771  H1  HOH B 338      19.555  20.024  40.070  1.00 31.73           H
HETATM 4772  H2  HOH B 338      18.271  19.992  39.650  1.00 31.73           H
HETATM 4773  O   HOH B 339      29.406  -1.798  27.809  1.00 41.40           O
HETATM 4774  H1  HOH B 339      30.042  -1.314  28.069  1.00 49.68           H
HETATM 4775  H2  HOH B 339      28.961  -2.006  28.492  1.00 49.68           H
HETATM 4776  O   HOH B 340      16.536   3.885  18.561  1.00 27.57           O
HETATM 4777  H1  HOH B 340      16.322   4.610  18.931  1.00 33.08           H
HETATM 4778  H2  HOH B 340      16.301   3.940  17.757  1.00 33.08           H
HETATM 4779  O   HOH B 341      17.358  12.122  39.407  1.00 29.49           O
HETATM 4780  H1  HOH B 341      16.639  12.105  39.842  1.00 35.39           H
HETATM 4781  H2  HOH B 341      17.932  12.487  39.899  1.00 35.39           H
HETATM 4782  O   HOH B 342       9.621   0.878  27.189  1.00 38.31           O
HETATM 4783  H1  HOH B 342       9.847   0.197  26.748  1.00 45.98           H
HETATM 4784  H2  HOH B 342      10.317   1.177  27.558  1.00 45.98           H
HETATM 4785  O   HOH B 343      31.348  30.894  18.530  1.00 28.09           O
HETATM 4786  H1  HOH B 343      30.780  30.533  19.032  1.00 33.71           H
HETATM 4787  H2  HOH B 343      31.761  30.274  18.146  1.00 33.71           H
HETATM 4788  O   HOH B 344      30.053   5.314  13.928  1.00 23.30           O
HETATM 4789  H1  HOH B 344      29.928   4.871  14.634  1.00 27.96           H
HETATM 4790  H2  HOH B 344      30.360   4.777  13.361  1.00 27.96           H
HETATM 4791  O   HOH B 345      21.613  25.094  31.832  1.00 21.49           O
HETATM 4792  H1  HOH B 345      21.960  25.700  32.294  1.00 25.79           H
HETATM 4793  H2  HOH B 345      21.252  25.467  31.168  1.00 25.79           H
HETATM 4794  O   HOH B 346      16.018  26.946  11.384  1.00 31.35           O
HETATM 4795  H1  HOH B 346      15.408  26.474  11.718  1.00 37.63           H
HETATM 4796  H2  HOH B 346      15.821  27.068  10.578  1.00 37.63           H
HETATM 4797  O   HOH B 347      16.917  25.549  25.054  1.00 35.31           O
HETATM 4798  H1  HOH B 347      17.193  25.372  24.279  1.00 42.37           H
HETATM 4799  H2  HOH B 347      17.219  24.949  25.560  1.00 42.37           H
HETATM 4800  O   HOH B 348       6.881  14.130  37.262  1.00 34.11           O
HETATM 4801  H1  HOH B 348       6.365  13.945  36.625  1.00 40.93           H
HETATM 4802  H2  HOH B 348       6.439  14.582  37.819  1.00 40.93           H
HETATM 4803  O   HOH B 349      14.043  26.508  35.762  1.00 28.12           O
HETATM 4804  H1  HOH B 349      14.418  25.969  35.239  1.00 33.75           H
HETATM 4805  H2  HOH B 349      14.638  26.783  36.289  1.00 33.75           H
HETATM 4806  O   HOH B 350      17.070   0.089  36.656  1.00 37.81           O
HETATM 4807  H1  HOH B 350      16.929   0.868  36.368  1.00 45.37           H
HETATM 4808  H2  HOH B 350      17.854   0.084  36.954  1.00 45.37           H
HETATM 4809  O   HOH B 351      12.435   0.248  39.788  1.00 31.53           O
HETATM 4810  H1  HOH B 351      12.029   0.151  40.517  1.00 37.83           H
HETATM 4811  H2  HOH B 351      13.251   0.120  39.944  1.00 37.83           H
HETATM 4812  O   HOH B 352      19.539  -3.814  35.130  1.00 43.27           O
HETATM 4813  H1  HOH B 352      19.619  -3.275  35.769  1.00 51.93           H
HETATM 4814  H2  HOH B 352      18.919  -4.342  35.334  1.00 51.93           H
HETATM 4815  O   HOH B 353      11.332  -1.794  28.134  1.00 24.30           O
HETATM 4816  H1  HOH B 353      11.684  -2.548  28.236  1.00 29.16           H
HETATM 4817  H2  HOH B 353      11.043  -1.766  27.344  1.00 29.16           H
HETATM 4818  O   HOH B 354      23.642  17.161  34.143  1.00 28.65           O
HETATM 4819  H1  HOH B 354      24.410  17.315  34.455  1.00 34.39           H
HETATM 4820  H2  HOH B 354      23.093  17.300  34.761  1.00 34.39           H
HETATM 4821  O   HOH B 355      22.117  29.476  13.412  1.00 44.17           O
HETATM 4822  H1  HOH B 355      21.468  29.831  13.812  1.00 53.00           H
HETATM 4823  H2  HOH B 355      21.829  28.756  13.083  1.00 53.00           H
HETATM 4824  O   HOH B 356      34.936  10.583  19.161  1.00 43.93           O
HETATM 4825  H1  HOH B 356      34.454  10.192  19.728  1.00 52.71           H
HETATM 4826  H2  HOH B 356      34.539  11.292  18.948  1.00 52.71           H
HETATM 4827  O   HOH B 357      14.916  26.656  38.143  1.00 41.89           O
HETATM 4828  H1  HOH B 357      14.937  27.334  38.638  1.00 50.27           H
HETATM 4829  H2  HOH B 357      14.627  26.025  38.613  1.00 50.27           H
HETATM 4830  O   HOH B 358      20.492  -2.037  27.708  1.00 26.71           O
HETATM 4831  H1  HOH B 358      21.313  -1.915  27.571  1.00 32.05           H
HETATM 4832  H2  HOH B 358      20.406  -2.323  28.495  1.00 32.05           H
HETATM 4833  O   HOH B 359      22.436  17.042  31.494  1.00 39.50           O
HETATM 4834  H1  HOH B 359      21.781  16.515  31.445  1.00 47.40           H
HETATM 4835  H2  HOH B 359      22.494  17.286  32.297  1.00 47.40           H
HETATM 4836  O   HOH B 360      41.441   7.882  37.862  1.00 31.01           O
HETATM 4837  H1  HOH B 360      41.926   7.799  38.542  1.00 37.22           H
HETATM 4838  H2  HOH B 360      41.302   7.106  37.567  1.00 37.22           H
HETATM 4839  O   HOH B 361      25.553  -2.396  20.147  1.00 34.96           O
HETATM 4840  H1  HOH B 361      24.884  -2.127  19.718  1.00 41.95           H
HETATM 4841  H2  HOH B 361      26.135  -2.622  19.580  1.00 41.95           H
HETATM 4842  O   HOH B 362      26.944   6.705  37.526  1.00 37.25           O
HETATM 4843  H1  HOH B 362      27.375   7.323  37.897  1.00 44.70           H
HETATM 4844  H2  HOH B 362      26.230   6.609  37.961  1.00 44.70           H
HETATM 4845  O   HOH B 363      27.779  33.935  30.942  1.00 38.67           O
HETATM 4846  H1  HOH B 363      28.330  34.283  30.411  1.00 46.40           H
HETATM 4847  H2  HOH B 363      27.596  34.514  31.521  1.00 46.40           H
HETATM 4848  O   HOH B 364      15.015  -7.394  21.054  1.00 27.29           O
HETATM 4849  H1  HOH B 364      14.649  -7.590  21.781  1.00 32.74           H
HETATM 4850  H2  HOH B 364      15.474  -8.053  20.820  1.00 32.74           H
HETATM 4851  O   HOH B 365      20.503  -6.018  20.077  1.00 27.40           O
HETATM 4852  H1  HOH B 365      20.853  -5.875  19.323  1.00 32.88           H
HETATM 4853  H2  HOH B 365      19.691  -5.799  20.012  1.00 32.88           H
[truncated: 39,588 more chars]
