# Supplementary material for: High-throughput quantum-mechanics/molecular-mechanics (ONIOM) macromolecular crystallographic refinement with PHENIX/DivCon: the impact of mixed Hamiltonian methods on ligand and protein structure
Source: Acta Crystallogr D Struct Biol. 2018 Oct 29;74(Pt 11):1063–77. doi: 10.1107/S2059798318012913 (PMC6213575; doi:10.1107/S2059798318012913)
Supplement: Supplementary file 3 [file d-74-01063-sup3.gz › results_regionQM/1LRH-H_refine_001.pdb]

REMARK Date 2017-01-24 Time 23:11:42 EST -0500 (1485317502.84 s)
REMARK PHENIX refinement
REMARK 
REMARK ****************** INPUT FILES AND LABELS ******************************
REMARK Reflections:
REMARK   file name      : 1LRH.mtz
REMARK   labels         : ['F-obs,SIGF-obs']
REMARK R-free flags:
REMARK   file name      : 1LRH.mtz
REMARK   label          : R-free-flags
REMARK   test_flag_value: 0
REMARK Model file name(s): 
REMARK   /scratch/oleg/2712030.gondor.quantumbioinc.com/1LRH-H.pdb
REMARK 
REMARK ******************** REFINEMENT SUMMARY: QUICK FACTS *******************
REMARK Start: r_work = 0.1865 r_free = 0.2335 bonds = 0.018 angles = 2.878
REMARK Final: r_work = 0.1804 r_free = 0.2291 bonds = 0.014 angles = 1.823
REMARK ************************************************************************
REMARK 
REMARK ****************** REFINEMENT STATISTICS STEP BY STEP ******************
REMARK leading digit, like 1_, means number of macro-cycle                     
REMARK 0    : statistics at the very beginning when nothing is done yet        
REMARK 1_bss: bulk solvent correction and/or (anisotropic) scaling             
REMARK 1_xyz: refinement of coordinates                                        
REMARK 1_adp: refinement of ADPs (Atomic Displacement Parameters)              
REMARK 1_occ: refinement of occupancies                                        
REMARK ------------------------------------------------------------------------
REMARK  stage       r-work r-free bonds angles b_min b_max b_ave n_water shift
REMARK       0    : 0.2481 0.2814 0.018  2.88   4.4  98.0  16.5 1125      0.000
REMARK       1_bss: 0.1865 0.2335 0.018  2.88   4.1  97.7  16.2 1125      0.000
REMARK 1_settarget: 0.1865 0.2335 0.018  2.88   4.1  97.7  16.2 1125      0.000
REMARK       1_nqh: 0.1865 0.2332 0.018  2.88   4.1  97.7  16.2 1125      0.005
REMARK    1_weight: 0.1865 0.2332 0.018  2.88   4.1  97.7  16.2 1125      0.005
REMARK    1_checkH: 0.1866 0.2338 0.018  2.88   4.1  97.7  16.2 1125      0.391
REMARK    1_xyzrec: 0.1868 0.2323 0.015  1.90   4.1  97.7  16.2 1125      0.466
REMARK    1_checkH: 0.1868 0.2322 0.015  1.90   4.1  97.7  16.2 1125      0.467
REMARK       1_adp: 0.1823 0.2333 0.015  1.90   4.8  92.7  16.3 1125      0.467
REMARK   1_regHadp: 0.1819 0.2331 0.015  1.90   4.8  92.7  16.3 1125      0.467
REMARK       2_bss: 0.1820 0.2336 0.015  1.90   4.5  92.4  16.0 1125      0.467
REMARK 2_settarget: 0.1820 0.2336 0.015  1.90   4.5  92.4  16.0 1125      0.467
REMARK 2_updatecdl: 0.1820 0.2336 0.015  1.91   4.5  92.4  16.0 1125      0.467
REMARK       2_nqh: 0.1820 0.2336 0.015  1.91   4.5  92.4  16.0 1125      0.467
REMARK    2_weight: 0.1820 0.2336 0.015  1.91   4.5  92.4  16.0 1125      0.467
REMARK    2_checkH: 0.1820 0.2336 0.015  1.91   4.5  92.4  16.0 1125      0.467
REMARK    2_xyzrec: 0.1820 0.2303 0.014  1.82   4.5  92.4  16.0 1125      0.468
REMARK    2_checkH: 0.1820 0.2302 0.014  1.82   4.5  92.4  16.0 1125      0.468
REMARK       2_adp: 0.1806 0.2301 0.014  1.82   3.8  87.4  15.8 1125      0.468
REMARK   2_regHadp: 0.1808 0.2299 0.014  1.82   3.8  87.4  15.8 1125      0.468
REMARK       3_bss: 0.1807 0.2296 0.014  1.82   3.5  87.1  15.5 1125      0.468
REMARK 3_settarget: 0.1807 0.2296 0.014  1.82   3.5  87.1  15.5 1125      0.468
REMARK 3_updatecdl: 0.1807 0.2296 0.014  1.82   3.5  87.1  15.5 1125      0.468
REMARK       3_nqh: 0.1807 0.2296 0.014  1.82   3.5  87.1  15.5 1125      0.468
REMARK    3_weight: 0.1807 0.2296 0.014  1.82   3.5  87.1  15.5 1125      0.468
REMARK    3_checkH: 0.1807 0.2296 0.014  1.82   3.5  87.1  15.5 1125      0.467
REMARK    3_xyzrec: 0.1806 0.2295 0.014  1.82   3.5  87.1  15.5 1125      0.468
REMARK    3_checkH: 0.1806 0.2295 0.014  1.82   3.5  87.1  15.5 1125      0.468
REMARK       3_adp: 0.1806 0.2295 0.014  1.82   3.5  87.0  15.5 1125      0.468
REMARK   3_regHadp: 0.1806 0.2295 0.014  1.82   3.5  87.0  15.5 1125      0.468
REMARK         end: 0.1804 0.2291 0.014  1.82   3.3  86.9  15.4 1125      0.468
REMARK ------------------------------------------------------------------------
REMARK MODEL CONTENT.
REMARK  ELEMENT        ATOM RECORD COUNT   OCCUPANCY SUM
REMARK        C                     3448         3448.00
REMARK        H                     5969         5969.00
REMARK        O                     1379         1379.00
REMARK        N                      864          864.00
REMARK        S                       28           28.00
REMARK     Zn2+                        4            4.00
REMARK      O1-                       76           76.00
REMARK    TOTAL                    11768        11768.00
REMARK -----------------------------------------------------------------------
REMARK r_free_flags.md5.hexdigest bd3cef26011034ef32adf51dfb26e39d
REMARK 
REMARK ---------------------------------------------------------------
REMARK  Atom Name   Residue Name    Residue ID     Chain     Charge  
REMARK ---------------------------------------------------------------
REMARK      C1           NLA           5190          A       -0.087  
REMARK     C10           NLA           5190          A      -0.1322  
REMARK     C11           NLA           5190          A      -0.4548  
REMARK     C12           NLA           5190          A       0.7149  
REMARK      C2           NLA           5190          A       0.1294  
REMARK      C3           NLA           5190          A      -0.2543  
REMARK      C4           NLA           5190          A      -0.0705  
REMARK      C5           NLA           5190          A      -0.2721  
REMARK      C6           NLA           5190          A       0.0634  
REMARK      C7           NLA           5190          A      -0.2275  
REMARK      C8           NLA           5190          A      -0.1072  
REMARK      C9           NLA           5190          A      -0.1961  
REMARK      O1           NLA           5190          A      -0.6966  
REMARK      O2           NLA           5190          A      -0.5573  
REMARK     H31           NLA           5190          A       0.2026  
REMARK     H41           NLA           5190          A       0.1402  
REMARK     H51           NLA           5190          A       0.1521  
REMARK     H71           NLA           5190          A       0.1552  
REMARK     H81           NLA           5190          A       0.1552  
REMARK     H91           NLA           5190          A       0.1554  
REMARK     H10           NLA           5190          A       0.1786  
REMARK     H11           NLA           5190          A       0.1899  
REMARK     H11           NLA           5190          A       0.2102  
REMARK      C1           NLA           6190          B      -0.0856  
REMARK     C10           NLA           6190          B      -0.1275  
REMARK     C11           NLA           6190          B      -0.4512  
REMARK     C12           NLA           6190          B       0.7122  
REMARK      C2           NLA           6190          B       0.1217  
REMARK      C3           NLA           6190          B      -0.2502  
REMARK      C4           NLA           6190          B      -0.0738  
REMARK      C5           NLA           6190          B      -0.2678  
REMARK      C6           NLA           6190          B       0.0575  
REMARK      C7           NLA           6190          B      -0.2264  
REMARK      C8           NLA           6190          B      -0.1075  
REMARK      C9           NLA           6190          B      -0.1963  
REMARK      O1           NLA           6190          B      -0.6909  
REMARK      O2           NLA           6190          B      -0.5596  
REMARK     H31           NLA           6190          B       0.2094  
REMARK     H41           NLA           6190          B       0.1397  
REMARK     H51           NLA           6190          B       0.1495  
REMARK     H71           NLA           6190          B       0.1531  
REMARK     H81           NLA           6190          B       0.1547  
REMARK     H91           NLA           6190          B       0.159   
REMARK     H10           NLA           6190          B       0.1772  
REMARK     H11           NLA           6190          B       0.1867  
REMARK     H11           NLA           6190          B       0.2071  
REMARK      C1           NLA           7190          C      -0.0963  
REMARK     C10           NLA           7190          C      -0.1222  
REMARK     C11           NLA           7190          C      -0.4719  
REMARK     C12           NLA           7190          C       0.7049  
REMARK      C2           NLA           7190          C       0.1469  
REMARK      C3           NLA           7190          C      -0.2594  
REMARK      C4           NLA           7190          C      -0.0584  
REMARK      C5           NLA           7190          C      -0.2955  
REMARK      C6           NLA           7190          C       0.0696  
REMARK      C7           NLA           7190          C      -0.2288  
REMARK      C8           NLA           7190          C      -0.1051  
REMARK      C9           NLA           7190          C      -0.2054  
REMARK      O1           NLA           7190          C      -0.7017  
REMARK      O2           NLA           7190          C      -0.5346  
REMARK     H31           NLA           7190          C       0.2165  
REMARK     H41           NLA           7190          C       0.1375  
REMARK     H51           NLA           7190          C       0.143   
REMARK     H71           NLA           7190          C       0.1504  
REMARK     H81           NLA           7190          C       0.1533  
REMARK     H91           NLA           7190          C       0.152   
REMARK     H10           NLA           7190          C       0.1719  
REMARK     H11           NLA           7190          C       0.1838  
REMARK     H11           NLA           7190          C       0.2072  
REMARK      C1           NLA           8190          D      -0.0854  
REMARK     C10           NLA           8190          D      -0.1249  
REMARK     C11           NLA           8190          D      -0.4529  
REMARK     C12           NLA           8190          D       0.7081  
REMARK      C2           NLA           8190          D       0.1215  
REMARK      C3           NLA           8190          D       -0.247  
REMARK      C4           NLA           8190          D      -0.0733  
REMARK      C5           NLA           8190          D      -0.2568  
REMARK      C6           NLA           8190          D       0.0592  
REMARK      C7           NLA           8190          D      -0.2179  
REMARK      C8           NLA           8190          D      -0.1142  
REMARK      C9           NLA           8190          D      -0.1988  
REMARK      O1           NLA           8190          D      -0.7091  
REMARK      O2           NLA           8190          D      -0.5278  
REMARK     H31           NLA           8190          D       0.2026  
REMARK     H41           NLA           8190          D       0.1415  
REMARK     H51           NLA           8190          D       0.1519  
REMARK     H71           NLA           8190          D       0.1533  
REMARK     H81           NLA           8190          D       0.1514  
REMARK     H91           NLA           8190          D       0.1557  
REMARK     H10           NLA           8190          D       0.1742  
REMARK     H11           NLA           8190          D       0.1869  
REMARK     H11           NLA           8190          D       0.215   
REMARK ---------------------------------------------------------------
REMARK IF THIS FILE IS FOR PDB DEPOSITION: REMOVE ALL FROM THIS LINE UP.
REMARK   3
REMARK   3 REFINEMENT.
REMARK   3   PROGRAM     : PHENIX (1.11.1_2575: ???)
REMARK   3   AUTHORS     : Adams,Afonine,Bunkoczi,Burnley,Chen,Dar,Davis,
REMARK   3               : Draizen,Echols,Gildea,Gros,Grosse-Kunstleve,Headd,
REMARK   3               : Hintze,Hung,Ioerger,Liebschner,McCoy,McKee,Moriarty,
REMARK   3               : Oeffner,Poon,Read,Richardson,Richardson,Sacchettini,
REMARK   3               : Sauter,Sobolev,Storoni,Terwilliger,Williams,Zwart
REMARK   3
REMARK   3  REFINEMENT TARGET : ML
REMARK   3  
REMARK   3  DATA USED IN REFINEMENT.
REMARK   3   RESOLUTION RANGE HIGH (ANGSTROMS) : 1.900   
REMARK   3   RESOLUTION RANGE LOW  (ANGSTROMS) : 29.382  
REMARK   3   MIN(FOBS/SIGMA_FOBS)              : 1.37  
REMARK   3   COMPLETENESS FOR RANGE        (%) : 98.67 
REMARK   3   NUMBER OF REFLECTIONS             : 54257     
REMARK   3   NUMBER OF REFLECTIONS (NON-ANOMALOUS) : 54257     
REMARK   3  
REMARK   3  FIT TO DATA USED IN REFINEMENT.
REMARK   3   R VALUE     (WORKING + TEST SET) : 0.1829
REMARK   3   R VALUE            (WORKING SET) : 0.1804
REMARK   3   FREE R VALUE                     : 0.2291
REMARK   3   FREE R VALUE TEST SET SIZE   (%) : 5.00  
REMARK   3   FREE R VALUE TEST SET COUNT      : 2715      
REMARK   3  
REMARK   3  FIT TO DATA USED IN REFINEMENT (IN BINS).
REMARK   3   BIN  RESOLUTION RANGE  COMPL.    NWORK NFREE   RWORK  RFREE  CCWORK CCFREE
REMARK   3     1 29.3853 -  5.0618    0.99     2784   162  0.1959 0.2280   0.896  0.851
REMARK   3     2  5.0618 -  4.0210    1.00     2767   155  0.1540 0.1759   0.941  0.917
REMARK   3     3  4.0210 -  3.5137    1.00     2772   130  0.1690 0.2003   0.922  0.898
REMARK   3     4  3.5137 -  3.1928    1.00     2751   147  0.1916 0.2185   0.901  0.856
REMARK   3     5  3.1928 -  2.9642    1.00     2759   143  0.2018 0.2692   0.887  0.797
REMARK   3     6  2.9642 -  2.7896    1.00     2736   143  0.1927 0.2343   0.893  0.854
REMARK   3     7  2.7896 -  2.6500    1.00     2744   128  0.1848 0.2599   0.906  0.825
REMARK   3     8  2.6500 -  2.5347    1.00     2741   153  0.1844 0.2279   0.904  0.873
REMARK   3     9  2.5347 -  2.4372    1.00     2715   173  0.1807 0.2614   0.906  0.815
REMARK   3    10  2.4372 -  2.3531    1.00     2704   144  0.1826 0.2523   0.906  0.854
REMARK   3    11  2.3531 -  2.2796    1.00     2772   147  0.1778 0.2091   0.918  0.843
REMARK   3    12  2.2796 -  2.2144    1.00     2739   151  0.1720 0.2547   0.918  0.798
REMARK   3    13  2.2144 -  2.1561    1.00     2760   126  0.1778 0.2161   0.909  0.874
REMARK   3    14  2.1561 -  2.1035    1.00     2735   137  0.1834 0.2315   0.902  0.817
REMARK   3    15  2.1035 -  2.0557    1.00     2705   133  0.1786 0.2555   0.916  0.819
REMARK   3    16  2.0557 -  2.0120    1.00     2760   143  0.1790 0.2335   0.911  0.857
REMARK   3    17  2.0120 -  1.9718    0.99     2709   143  0.1783 0.2552   0.915  0.827
REMARK   3    18  1.9718 -  1.9346    0.93     2543   131  0.1708 0.2218   0.922  0.834
REMARK   3    19  1.9346 -  1.9000    0.85     2346   126  0.1735 0.2491   0.923  0.837
REMARK   3  
REMARK   3  BULK SOLVENT MODELLING.
REMARK   3   METHOD USED        : FLAT BULK SOLVENT MODEL
REMARK   3   SOLVENT RADIUS     : 1.11    
REMARK   3   SHRINKAGE RADIUS   : 0.90    
REMARK   3   GRID STEP FACTOR   : 4.00    
REMARK   3  
REMARK   3  ERROR ESTIMATES.
REMARK   3   COORDINATE ERROR (MAXIMUM-LIKELIHOOD BASED)     : 0.19    
REMARK   3   PHASE ERROR (DEGREES, MAXIMUM-LIKELIHOOD BASED) : 22.13   
REMARK   3  
REMARK   3  STRUCTURE FACTORS CALCULATION ALGORITHM : FFT
REMARK   3  
REMARK   3  RESTRAINTS LIBRARY
REMARK   3    GEOSTD + MON.LIB. + CDL v1.2
REMARK   3  
REMARK   3  DEVIATIONS FROM IDEAL VALUES.
REMARK   3                 RMSD     MAX  COUNT
REMARK   3   BOND      :  0.014   0.088   5600
REMARK   3   ANGLE     :  1.823  14.148   7644
REMARK   3   CHIRALITY :  0.092   0.421    888
REMARK   3   PLANARITY :  0.011   0.097    932
REMARK   3   DIHEDRAL  : 12.552  87.322   3152
REMARK   3   MIN NONBONDED DISTANCE : 2.008 
REMARK   3  
REMARK   3  MOLPROBITY STATISTICS.
REMARK   3   ALL-ATOM CLASHSCORE : 4.65
REMARK   3   RAMACHANDRAN PLOT:
REMARK   3     OUTLIERS : 0.00  %
REMARK   3     ALLOWED  : 1.90  %
REMARK   3     FAVORED  : 98.10 %
REMARK   3   ROTAMER OUTLIERS : 1.56 %
REMARK   3   CBETA DEVIATIONS : 1
REMARK   3   PEPTIDE PLANE:
REMARK   3     CIS-PROLINE     : 8
REMARK   3     CIS-GENERAL     : 0
REMARK   3     TWISTED PROLINE : 0
REMARK   3     TWISTED GENERAL : 0
REMARK   3  
REMARK   3  ATOMIC DISPLACEMENT PARAMETERS.
REMARK   3   WILSON B : 12.06
REMARK   3   RMS(B_ISO_OR_EQUIVALENT_BONDED) : 3.80
REMARK   3   ATOMS          NUMBER OF ATOMS
REMARK   3                    ISO.  ANISO. 
REMARK   3    ALL         :  11768       0
REMARK   3    ALL (NO H)  :   5799       0
REMARK   3    SOLVENT     :    375       0
REMARK   3    NON-SOLVENT :   5424       0
REMARK   3    HYDROGENS   :   5969       0
REMARK   3
REMARK   3
REMARK   3   OTHER REFINEMENT REMARKS:
REMARK   3   XRAY REFINEMENT USING QUANTUM MECHANICAL FUNCTIONAL
REMARK   3   PROGRAM      :QuantumBio DivCon 6 build-7.1.1-b4015.17
REMARK   3   AUTHORS      :BORBULEVYCH O.Y., PLUMLEY J., 
REMARK   3                :MARTIN, R.I., WESTERHOFF L.M. 
REMARK   3
REMARK   3   REFERENCE     :BORBULEVYCH O.Y., PLUMLEY J.A.,
REMARK   3                 :MARTIN, R.I., MERZ, K.M.,  WESTERHOFF L.M.
REMARK   3                 :ACTA CRYSTLLOGRAPHICA SECTION D, 2014, 
REMARK   3                 :V. D70, pp. 1233-1247
REMARK   3   QM METHOD(HAMILTONIAN): PM6
REMARK   3   REGION QM REFINEMENT: 
REMARK   3      MAIN/BUFFER QM REGION RADII (A): 3.0 / 2.5
REMARK   3      LIGAND / STRAIN ENERGY: NLA_A_5190 / 5.23 KCAL/MOLE
REMARK   3      LIGAND / STRAIN ENERGY: NLA_B_6190 / 5.26 KCAL/MOLE
REMARK   3      LIGAND / STRAIN ENERGY: NLA_C_7190 / 4.23 KCAL/MOLE
REMARK   3      LIGAND / STRAIN ENERGY: NLA_D_8190 / 5.23 KCAL/MOLE
REMARK   3
HELIX    1   1 ILE A   12  GLN A   14  5               Generated by MOE    3
HELIX    2   2 ALA A   33  HIS A   36  1               Generated by MOE    4
HELIX    3   3 HIS A  140  ALA A  142  5               Generated by MOE    3
HELIX    4   4 GLU A  153  ALA A  159  1               Generated by MOE    7
HELIX    5   5 ILE B   12  GLN B   14  5               Generated by MOE    3
HELIX    6   6 ALA B   33  HIS B   36  1               Generated by MOE    4
HELIX    7   7 HIS B  140  ALA B  142  5               Generated by MOE    3
HELIX    8   8 VAL B  150  ASP B  152  5               Generated by MOE    3
HELIX    9   9 GLU B  153  ALA B  159  1               Generated by MOE    7
HELIX   10  10 ILE C   12  GLN C   14  5               Generated by MOE    3
HELIX   11  11 ALA C   33  HIS C   36  1               Generated by MOE    4
HELIX   12  12 HIS C  140  ALA C  142  5               Generated by MOE    3
HELIX   13  13 VAL C  150  ASP C  152  5               Generated by MOE    3
HELIX   14  14 GLU C  153  ALA C  159  1               Generated by MOE    7
HELIX   15  15 ILE D   12  GLN D   14  5               Generated by MOE    3
HELIX   16  16 ALA D   33  HIS D   36  1               Generated by MOE    4
HELIX   17  17 HIS D  140  ALA D  142  5               Generated by MOE    3
HELIX   18  18 VAL D  150  ASP D  152  5               Generated by MOE    3
HELIX   19  19 GLU D  153  ALA D  158  1               Generated by MOE    6
SHEET    1       VAL A   9  ASP A  11                  Generated by MOE
SHEET    2       LEU A  25  ALA A  31                  Generated by MOE
SHEET    3       VAL A  41  ILE A  48                  Generated by MOE
SHEET    4       ILE A  56  HIS A  59                  Generated by MOE
SHEET    5       GLU A  63  LYS A  69                  Generated by MOE
SHEET    6       GLY A  72  MET A  76                  Generated by MOE
SHEET    7       GLN A  88  PHE A  92                  Generated by MOE
SHEET    8       THR A  96  ILE A 100                  Generated by MOE
SHEET    9       HIS A 106  TRP A 109                  Generated by MOE
SHEET   10       LEU A 117  SER A 124                  Generated by MOE
SHEET   11       ILE A 130  TYR A 133                  Generated by MOE
SHEET   12       VAL A 144  LYS A 146                  Generated by MOE
SHEET   13       VAL B   9  ASP B  11                  Generated by MOE
SHEET   14       LEU B  25  ALA B  31                  Generated by MOE
SHEET   15       VAL B  41  ILE B  48                  Generated by MOE
SHEET   16       ILE B  56  HIS B  59                  Generated by MOE
SHEET   17       GLU B  63  LYS B  69                  Generated by MOE
SHEET   18       GLY B  72  MET B  76                  Generated by MOE
SHEET   19       GLN B  88  PHE B  92                  Generated by MOE
SHEET   20       THR B  96  SER B  99                  Generated by MOE
SHEET   21       HIS B 106  TRP B 109                  Generated by MOE
SHEET   22       LEU B 117  SER B 124                  Generated by MOE
SHEET   23       ILE B 130  TYR B 133                  Generated by MOE
SHEET   24       VAL B 144  LYS B 146                  Generated by MOE
SHEET   25       VAL C   9  ASP C  11                  Generated by MOE
SHEET   26       LEU C  25  ALA C  31                  Generated by MOE
SHEET   27       VAL C  41  ILE C  48                  Generated by MOE
SHEET   28       ILE C  56  HIS C  59                  Generated by MOE
SHEET   29       GLU C  63  LYS C  69                  Generated by MOE
SHEET   30       GLY C  72  MET C  76                  Generated by MOE
SHEET   31       GLN C  88  PHE C  92                  Generated by MOE
SHEET   32       THR C  96  SER C  99                  Generated by MOE
SHEET   33       HIS C 106  TRP C 109                  Generated by MOE
SHEET   34       LEU C 117  SER C 124                  Generated by MOE
SHEET   35       ILE C 130  TYR C 133                  Generated by MOE
SHEET   36       VAL C 144  LYS C 146                  Generated by MOE
SHEET   37       VAL D   9  ASP D  11                  Generated by MOE
SHEET   38       LEU D  25  ALA D  31                  Generated by MOE
SHEET   39       VAL D  41  ILE D  48                  Generated by MOE
SHEET   40       ILE D  56  ARG D  58                  Generated by MOE
SHEET   41       GLU D  63  LYS D  69                  Generated by MOE
SHEET   42       GLY D  72  MET D  76                  Generated by MOE
SHEET   43       GLN D  88  PHE D  92                  Generated by MOE
SHEET   44       THR D  96  SER D  99                  Generated by MOE
SHEET   45       HIS D 106  TRP D 109                  Generated by MOE
SHEET   46       LEU D 117  SER D 124                  Generated by MOE
SHEET   47       ILE D 130  TYR D 133                  Generated by MOE
SHEET   48       VAL D 144  LYS D 146                  Generated by MOE
LINK         O3  MAN A 184                 C1  MAN A 185 
LINK         O6  MAN A 184                 C1  MAN A 186 
LINK         O3  MAN B 184                 C1  MAN B 185 
LINK         O6  MAN B 184                 C1  MAN B 186 
LINK         O3  MAN C 184                 C1  MAN C 185 
LINK         O6  MAN C 184                 C1  MAN C 186 
LINK         O3  MAN D 184                 C1  MAN D 185 
LINK         O6  MAN D 184                 C1  MAN D 186 
LINK         C1  MAN A 184                 O6  BMA A 183 
LINK         C1  MAN B 184                 O6  BMA B 183 
LINK         C1  MAN C 184                 O6  BMA C 183 
LINK         C1  MAN D 184                 O6  BMA D 183 
LINK         C1  NAG A 182                 O4  NAG A 181 
LINK         C1  BMA A 183                 O4  NAG A 182 
LINK         C1  NAG B 182                 O4  NAG B 181 
LINK         C1  BMA B 183                 O4  NAG B 182 
LINK         C1  NAG C 182                 O4  NAG C 181 
LINK         C1  BMA C 183                 O4  NAG C 182 
LINK         C1  NAG D 182                 O4  NAG D 181 
LINK         C1  BMA D 183                 O4  NAG D 182 
LINK         C1  NAG A 181                 ND2 ASN A  95 
LINK         C1  NAG B 181                 ND2 ASN B  95 
LINK         C1  NAG C 181                 ND2 ASN C  95 
LINK         C1  NAG D 181                 ND2 ASN D  95 
SSBOND   1 CYS A    2    CYS A  155 
SSBOND   2 CYS B    2    CYS B  155 
SSBOND   3 CYS C    2    CYS C  155 
SSBOND   4 CYS D    2    CYS D  155 
CRYST1   61.583   82.433   69.962  90.00  94.37  90.00 P 1 21 1
SCALE1      0.016238  0.000000  0.001241        0.00000
SCALE2      0.000000  0.012131  0.000000        0.00000
SCALE3      0.000000  0.000000  0.014335        0.00000
ATOM      1  N   SER A   1       9.914  76.466  61.169  1.00 23.39           N
ATOM      2  CA  SER A   1      11.121  77.001  60.564  1.00 22.21           C
ATOM      3  C   SER A   1      12.330  76.102  60.838  1.00 15.67           C
ATOM      4  O   SER A   1      12.319  75.272  61.753  1.00 16.88           O
ATOM      5  CB  SER A   1      11.400  78.399  61.096  1.00 23.78           C
ATOM      6  OG  SER A   1      11.986  78.318  62.395  1.00 30.20           O
ATOM      7  H1  SER A   1      10.022  76.424  62.123  1.00 28.09           H
ATOM      8  H2  SER A   1       9.742  75.586  60.824  1.00 28.09           H
ATOM      9  HA  SER A   1      11.007  77.058  59.601  1.00 26.68           H
ATOM     10  HB2 SER A   1      10.555  78.876  61.158  1.00 28.56           H
ATOM     11  HB3 SER A   1      12.015  78.856  60.497  1.00 28.56           H
ATOM     12  HG  SER A   1      12.203  79.085  62.661  1.00 36.26           H
ATOM     13  N   CYS A   2      13.372  76.288  60.050  1.00 15.52           N
ATOM     14  CA  CYS A   2      14.628  75.578  60.254  1.00 13.76           C
ATOM     15  C   CYS A   2      15.376  76.178  61.438  1.00 12.15           C
ATOM     16  O   CYS A   2      15.623  77.393  61.466  1.00 12.31           O
ATOM     17  CB  CYS A   2      15.477  75.694  59.002  1.00 15.85           C
ATOM     18  SG  CYS A   2      17.163  75.065  59.134  1.00 15.31           S
ATOM     19  H   CYS A   2      13.372  76.827  59.374  1.00 18.66           H
ATOM     20  HA  CYS A   2      14.456  74.641  60.442  1.00 16.54           H
ATOM     21  HB2 CYS A   2      15.026  75.235  58.276  1.00 19.04           H
ATOM     22  HB3 CYS A   2      15.553  76.642  58.795  1.00 19.04           H
ATOM     23  N   VAL A   3      15.759  75.342  62.398  1.00 13.75           N
ATOM     24  CA  VAL A   3      16.582  75.796  63.526  1.00 10.95           C
ATOM     25  C   VAL A   3      17.964  75.182  63.381  1.00 13.11           C
ATOM     26  O   VAL A   3      18.149  73.995  63.648  1.00 14.55           O
ATOM     27  CB  VAL A   3      15.953  75.432  64.873  1.00 12.40           C
ATOM     28  CG1 VAL A   3      16.818  75.952  66.020  1.00 16.50           C
ATOM     29  CG2 VAL A   3      14.534  75.969  64.959  1.00 17.16           C
ATOM     30  H   VAL A   3      15.547  74.504  62.428  1.00 16.52           H
ATOM     31  HA  VAL A   3      16.682  76.758  63.501  1.00 13.17           H
ATOM     32  HB  VAL A   3      15.907  74.465  64.942  1.00 14.90           H
ATOM     33 HG11 VAL A   3      16.399  75.715  66.862  1.00 19.83           H
ATOM     34 HG12 VAL A   3      17.696  75.553  65.962  1.00 19.83           H
ATOM     35 HG13 VAL A   3      16.889  76.915  65.936  1.00 19.83           H
ATOM     36 HG21 VAL A   3      14.167  75.740  65.829  1.00 20.62           H
ATOM     37 HG22 VAL A   3      14.555  76.932  64.850  1.00 20.62           H
ATOM     38 HG23 VAL A   3      13.991  75.571  64.260  1.00 20.62           H
ATOM     39  N   ARG A   4      18.930  75.998  62.976  1.00 12.44           N
ATOM     40  CA  ARG A   4      20.332  75.621  62.911  1.00 10.50           C
ATOM     41  C   ARG A   4      21.004  76.096  64.185  1.00  9.20           C
ATOM     42  O   ARG A   4      20.747  77.209  64.648  1.00 12.79           O
ATOM     43  CB  ARG A   4      21.025  76.259  61.696  1.00 13.55           C
ATOM     44  CG  ARG A   4      20.509  75.756  60.358  1.00 27.69           C
ATOM     45  CD  ARG A   4      21.435  76.234  59.231  1.00 32.35           C
ATOM     46  NE  ARG A   4      20.851  76.117  57.885  1.00 33.68           N
ATOM     47  CZ  ARG A   4      20.866  77.087  56.965  1.00 39.87           C
ATOM     48  NH1 ARG A   4      21.449  78.262  57.218  1.00 41.61           N
ATOM     49  NH2 ARG A   4      20.305  76.888  55.770  1.00 39.42           N1+
ATOM     50  H   ARG A   4      18.791  76.817  62.738  1.00 14.96           H
ATOM     51  HA  ARG A   4      20.421  74.655  62.849  1.00 12.63           H
ATOM     52  HB2 ARG A   4      20.880  77.216  61.729  1.00 16.29           H
ATOM     53  HB3 ARG A   4      21.976  76.081  61.736  1.00 16.29           H
ATOM     54  HG2 ARG A   4      20.490  74.785  60.362  1.00 33.25           H
ATOM     55  HG3 ARG A   4      19.616  76.107  60.203  1.00 33.25           H
ATOM     56  HD2 ARG A   4      21.634  77.165  59.402  1.00 38.84           H
ATOM     57  HD3 ARG A   4      22.255  75.721  59.255  1.00 38.84           H
ATOM     58  HE  ARG A   4      20.403  75.400  57.703  1.00 40.44           H
ATOM     59 HH11 ARG A   4      21.818  78.414  57.977  1.00 49.96           H
ATOM     60 HH12 ARG A   4      21.457  78.872  56.613  1.00 49.96           H
ATOM     61 HH21 ARG A   4      19.929  76.135  55.589  1.00 47.33           H
ATOM     62 HH22 ARG A   4      20.323  77.509  55.175  1.00 47.33           H
ATOM     63  N   ASP A   5      21.855  75.255  64.774  1.00  9.80           N
ATOM     64  CA  ASP A   5      22.580  75.685  65.967  1.00  7.30           C
ATOM     65  C   ASP A   5      24.023  75.214  65.842  1.00  8.83           C
ATOM     66  O   ASP A   5      24.309  74.013  65.928  1.00  8.84           O
ATOM     67  CB  ASP A   5      21.919  75.154  67.242  1.00  7.55           C
ATOM     68  CG  ASP A   5      22.435  75.844  68.521  1.00  9.46           C
ATOM     69  OD1 ASP A   5      23.518  76.452  68.486  1.00  8.77           O
ATOM     70  OD2 ASP A   5      21.771  75.769  69.562  1.00  9.12           O1-
ATOM     71  H   ASP A   5      22.027  74.454  64.499  1.00 11.79           H
ATOM     72  HA  ASP A   5      22.589  76.656  66.022  1.00  8.79           H
ATOM     73  HB2 ASP A   5      20.967  75.330  67.188  1.00  9.09           H
ATOM     74  HB3 ASP A   5      22.076  74.200  67.317  1.00  9.09           H
ATOM     75  N   ASN A   6      24.929  76.165  65.625  1.00  6.31           N
ATOM     76  CA  ASN A   6      26.339  75.877  65.498  1.00 12.43           C
ATOM     77  C   ASN A   6      27.071  75.913  66.844  1.00  9.77           C
ATOM     78  O   ASN A   6      28.308  75.810  66.864  1.00 10.43           O
ATOM     79  CB  ASN A   6      26.974  76.851  64.486  1.00 18.16           C
ATOM     80  CG  ASN A   6      26.249  76.838  63.136  1.00 14.66           C
ATOM     81  OD1 ASN A   6      25.915  75.771  62.588  1.00 17.82           O
ATOM     82  ND2 ASN A   6      25.965  78.033  62.607  1.00 19.93           N
ATOM     83  H   ASN A   6      24.738  77.000  65.549  1.00  7.60           H
ATOM     84  HA  ASN A   6      26.442  74.983  65.130  1.00 14.95           H
ATOM     85  HB2 ASN A   6      26.930  77.754  64.838  1.00 21.82           H
ATOM     86  HB3 ASN A   6      27.898  76.600  64.335  1.00 21.82           H
ATOM     87 HD21 ASN A   6      25.530  78.089  61.866  1.00 23.94           H
ATOM     88 HD22 ASN A   6      26.216  78.748  63.014  1.00 23.94           H
ATOM     89  N   SER A   7      26.344  75.995  67.958  1.00  6.97           N
ATOM     90  CA  SER A   7      26.969  75.975  69.282  1.00 10.99           C
ATOM     91  C   SER A   7      27.515  74.589  69.633  1.00 10.77           C
ATOM     92  O   SER A   7      26.937  73.557  69.285  1.00 12.04           O
ATOM     93  CB  SER A   7      25.972  76.381  70.369  1.00 11.77           C
ATOM     94  OG  SER A   7      25.290  77.594  70.040  1.00  9.34           O
ATOM     95  H   SER A   7      25.486  76.048  67.976  1.00  8.39           H
ATOM     96  HA  SER A   7      27.725  76.594  69.288  1.00 13.21           H
ATOM     97  HB2 SER A   7      25.304  75.680  70.446  1.00 14.15           H
ATOM     98  HB3 SER A   7      26.438  76.462  71.219  1.00 14.15           H
ATOM     99  HG  SER A   7      24.974  77.553  69.258  1.00 11.24           H
ATOM    100  N   LEU A   8      28.633  74.598  70.377  1.00  7.72           N
ATOM    101  CA  LEU A   8      29.277  73.377  70.855  1.00  9.10           C
ATOM    102  C   LEU A   8      28.415  72.646  71.894  1.00  9.39           C
ATOM    103  O   LEU A   8      28.080  71.469  71.710  1.00  9.92           O
ATOM    104  CB  LEU A   8      30.659  73.756  71.399  1.00 10.44           C
ATOM    105  CG  LEU A   8      31.541  72.643  71.975  1.00  9.91           C
ATOM    106  CD1 LEU A   8      31.585  71.441  71.045  1.00  9.16           C
ATOM    107  CD2 LEU A   8      32.937  73.194  72.201  1.00 18.19           C
ATOM    108  H   LEU A   8      29.039  75.313  70.622  1.00  9.29           H
ATOM    109  HA  LEU A   8      29.408  72.766  70.110  1.00 10.94           H
ATOM    110  HB2 LEU A   8      31.165  74.200  70.699  1.00 12.56           H
ATOM    111  HB3 LEU A   8      30.514  74.392  72.117  1.00 12.56           H
ATOM    112  HG  LEU A   8      31.182  72.362  72.837  1.00 11.92           H
ATOM    113 HD11 LEU A   8      32.159  70.765  71.438  1.00 11.02           H
ATOM    114 HD12 LEU A   8      30.684  71.086  70.971  1.00 11.02           H
ATOM    115 HD13 LEU A   8      31.922  71.699  70.177  1.00 11.02           H
ATOM    116 HD21 LEU A   8      33.501  72.487  72.548  1.00 21.85           H
ATOM    117 HD22 LEU A   8      33.284  73.504  71.349  1.00 21.85           H
ATOM    118 HD23 LEU A   8      32.896  73.932  72.828  1.00 21.85           H
ATOM    119  N   VAL A   9      28.021  73.322  72.986  1.00  9.80           N
ATOM    120  CA  VAL A   9      27.201  72.713  74.040  1.00  9.15           C
ATOM    121  C   VAL A   9      25.781  73.268  73.953  1.00 12.11           C
ATOM    122  O   VAL A   9      25.573  74.489  73.985  1.00  9.96           O
ATOM    123  CB  VAL A   9      27.794  72.944  75.444  1.00 10.41           C
ATOM    124  CG1 VAL A   9      26.866  72.420  76.517  1.00  9.26           C
ATOM    125  CG2 VAL A   9      29.160  72.263  75.561  1.00 14.68           C
ATOM    126  H   VAL A   9      28.217  74.146  73.132  1.00 11.78           H
ATOM    127  HA  VAL A   9      27.155  71.757  73.899  1.00 11.00           H
ATOM    128  HB  VAL A   9      27.906  73.900  75.579  1.00 12.52           H
ATOM    129 HG11 VAL A   9      27.270  72.568  77.385  1.00 11.14           H
ATOM    130 HG12 VAL A   9      26.020  72.889  76.472  1.00 11.14           H
ATOM    131 HG13 VAL A   9      26.724  71.473  76.377  1.00 11.14           H
ATOM    132 HG21 VAL A   9      29.520  72.413  76.451  1.00 17.64           H
ATOM    133 HG22 VAL A   9      29.063  71.310  75.403  1.00 17.64           H
ATOM    134 HG23 VAL A   9      29.752  72.638  74.892  1.00 17.64           H
ATOM    135  N   ARG A  10      24.808  72.378  73.859  1.00  7.79           N
ATOM    136  CA  ARG A  10      23.409  72.764  73.693  1.00  5.89           C
ATOM    137  C   ARG A  10      22.518  72.129  74.753  1.00  9.15           C
ATOM    138  O   ARG A  10      22.680  70.952  75.077  1.00 11.39           O
ATOM    139  CB  ARG A  10      22.907  72.349  72.284  1.00  8.48           C
ATOM    140  CG  ARG A  10      23.562  73.174  71.178  1.00  9.31           C
ATOM    141  CD  ARG A  10      23.152  72.722  69.744  1.00  7.78           C
ATOM    142  NE  ARG A  10      23.191  71.280  69.442  1.00  7.48           N
ATOM    143  CZ  ARG A  10      24.223  70.630  68.933  1.00  9.01           C
ATOM    144  NH1 ARG A  10      25.372  71.238  68.707  1.00 11.76           N
ATOM    145  NH2 ARG A  10      24.102  69.350  68.664  1.00  9.14           N1+
ATOM    146  H   ARG A  10      24.936  71.519  73.886  1.00  9.38           H
ATOM    147  HA  ARG A  10      23.318  73.731  73.783  1.00  7.10           H
ATOM    148  HB2 ARG A  10      23.130  71.414  72.133  1.00 10.20           H
ATOM    149  HB3 ARG A  10      21.944  72.461  72.245  1.00 10.20           H
ATOM    150  HG2 ARG A  10      23.232  74.084  71.276  1.00 11.19           H
ATOM    151  HG3 ARG A  10      24.526  73.173  71.276  1.00 11.19           H
ATOM    152  HD2 ARG A  10      22.237  73.002  69.583  1.00  9.36           H
ATOM    153  HD3 ARG A  10      23.727  73.159  69.104  1.00  9.36           H
ATOM    154  HE  ARG A  10      22.543  70.797  69.700  1.00  9.01           H
ATOM    155 HH11 ARG A  10      25.458  72.076  68.870  1.00 14.14           H
ATOM    156 HH12 ARG A  10      26.036  70.798  68.380  1.00 14.14           H
ATOM    157 HH21 ARG A  10      23.364  68.943  68.819  1.00 10.99           H
ATOM    158 HH22 ARG A  10      24.775  68.914  68.350  1.00 10.99           H
ATOM    159  N   ASP A  11      21.536  72.908  75.250  1.00  8.50           N
ATOM    160  CA  ASP A  11      20.488  72.399  76.146  1.00 12.53           C
ATOM    161  C   ASP A  11      19.353  71.749  75.336  1.00 13.73           C
ATOM    162  O   ASP A  11      18.621  72.412  74.587  1.00  8.97           O
ATOM    163  CB  ASP A  11      19.986  73.544  77.030  1.00 14.62           C
ATOM    164  CG  ASP A  11      18.887  73.130  78.007  1.00 19.63           C
ATOM    165  OD1 ASP A  11      18.389  71.975  77.944  1.00 13.29           O
ATOM    166  OD2 ASP A  11      18.519  74.003  78.839  1.00 20.28           O1-
ATOM    167  H   ASP A  11      21.462  73.752  75.081  1.00 10.23           H
ATOM    168  HA  ASP A  11      20.865  71.721  76.732  1.00 15.06           H
ATOM    169  HB2 ASP A  11      20.732  73.873  77.554  1.00 17.57           H
ATOM    170  HB3 ASP A  11      19.641  74.252  76.465  1.00 17.57           H
ATOM    171  N   ILE A  12      19.205  70.439  75.508  1.00 12.45           N
ATOM    172  CA  ILE A  12      18.234  69.670  74.733  1.00  9.76           C
ATOM    173  C   ILE A  12      16.811  70.165  74.977  1.00 15.16           C
ATOM    174  O   ILE A  12      15.989  70.176  74.048  1.00 13.64           O
ATOM    175  CB  ILE A  12      18.366  68.168  75.068  1.00 11.22           C
ATOM    176  CG1 ILE A  12      19.653  67.571  74.498  1.00  9.18           C
ATOM    177  CG2 ILE A  12      17.185  67.410  74.542  1.00  8.29           C
ATOM    178  CD1 ILE A  12      19.912  66.125  74.922  1.00 14.71           C
ATOM    179  H   ILE A  12      19.662  69.969  76.067  1.00 14.96           H
ATOM    180  HA  ILE A  12      18.426  69.786  73.788  1.00 11.74           H
ATOM    181  HB  ILE A  12      18.395  68.080  76.031  1.00 13.50           H
ATOM    182 HG12 ILE A  12      19.608  67.587  73.529  1.00 11.05           H
ATOM    183 HG13 ILE A  12      20.407  68.106  74.788  1.00 11.05           H
ATOM    184 HG21 ILE A  12      17.300  66.468  74.726  1.00  9.98           H
ATOM    185 HG22 ILE A  12      16.378  67.715  74.979  1.00  9.98           H
ATOM    186 HG23 ILE A  12      17.132  67.556  73.584  1.00  9.98           H
ATOM    187 HD11 ILE A  12      20.749  65.828  74.531  1.00 17.68           H
ATOM    188 HD12 ILE A  12      19.973  66.092  75.889  1.00 17.68           H
ATOM    189 HD13 ILE A  12      19.193  65.556  74.609  1.00 17.68           H
ATOM    190  N   SER A  13      16.492  70.574  76.222  1.00 15.56           N
ATOM    191  CA  SER A  13      15.144  71.065  76.541  1.00 15.58           C
ATOM    192  C   SER A  13      14.823  72.390  75.884  1.00 17.72           C
ATOM    193  O   SER A  13      13.666  72.819  75.953  1.00 17.36           O
ATOM    194  CB  SER A  13      14.921  71.223  78.059  1.00 16.22           C
ATOM    195  OG  SER A  13      15.712  72.251  78.664  1.00 16.60           O
ATOM    196  H   SER A  13      17.036  70.570  76.887  1.00 18.70           H
ATOM    197  HA  SER A  13      14.500  70.419  76.221  1.00 18.72           H
ATOM    198  HB2 SER A  13      13.991  71.470  78.188  1.00 19.49           H
ATOM    199  HB3 SER A  13      15.095  70.375  78.493  1.00 19.49           H
ATOM    200  HG  SER A  13      16.527  72.042  78.622  1.00 19.95           H
ATOM    201  N   GLN A  14      15.789  73.040  75.236  1.00 15.97           N
ATOM    202  CA  GLN A  14      15.517  74.269  74.488  1.00 19.03           C
ATOM    203  C   GLN A  14      15.611  74.066  72.980  1.00 15.35           C
ATOM    204  O   GLN A  14      15.507  75.039  72.221  1.00 14.74           O
ATOM    205  CB  GLN A  14      16.484  75.386  74.922  1.00 17.40           C
ATOM    206  CG  GLN A  14      16.630  75.669  76.433  1.00 24.68           C
ATOM    207  CD  GLN A  14      15.326  75.915  77.191  1.00 29.83           C
ATOM    208  OE1 GLN A  14      14.478  76.715  76.777  1.00 36.97           O
ATOM    209  NE2 GLN A  14      15.174  75.227  78.321  1.00 35.20           N
ATOM    210  H   GLN A  14      16.608  72.779  75.203  1.00 19.19           H
ATOM    211  HA  GLN A  14      14.613  74.571  74.670  1.00 22.87           H
ATOM    212  HB2 GLN A  14      17.364  75.148  74.602  1.00 20.90           H
ATOM    213  HB3 GLN A  14      16.210  76.208  74.490  1.00 20.90           H
ATOM    214  HG2 GLN A  14      17.085  74.926  76.859  1.00 29.64           H
ATOM    215  HG3 GLN A  14      17.163  76.474  76.526  1.00 29.64           H
ATOM    216 HE21 GLN A  14      15.777  74.659  78.561  1.00 42.26           H
ATOM    217 HE22 GLN A  14      14.482  75.353  78.814  1.00 42.26           H
ATOM    218  N   MET A  15      15.809  72.834  72.518  1.00 12.30           N
ATOM    219  CA  MET A  15      15.713  72.522  71.098  1.00 12.21           C
ATOM    220  C   MET A  15      14.264  72.228  70.747  1.00 16.81           C
ATOM    221  O   MET A  15      13.714  71.244  71.255  1.00 19.04           O
ATOM    222  CB  MET A  15      16.559  71.300  70.767  1.00 15.88           C
ATOM    223  CG  MET A  15      18.030  71.479  71.033  1.00 30.07           C
ATOM    224  SD  MET A  15      18.910  69.873  71.058  1.00 45.94           S
ATOM    225  CE  MET A  15      20.311  70.232  69.966  1.00  9.94           C
ATOM    226  H   MET A  15      15.997  72.155  73.015  1.00 14.79           H
ATOM    227  HA  MET A  15      16.042  73.270  70.578  1.00 14.68           H
ATOM    228  HB2 MET A  15      16.250  70.552  71.296  1.00 19.08           H
ATOM    229  HB3 MET A  15      16.449  71.085  69.823  1.00 19.08           H
ATOM    230  HG2 MET A  15      18.425  72.020  70.329  1.00 36.11           H
ATOM    231  HG3 MET A  15      18.150  71.915  71.892  1.00 36.11           H
ATOM    232  HE1 MET A  15      20.814  69.450  69.797  1.00 11.96           H
ATOM    233  HE2 MET A  15      19.951  70.574  69.130  1.00 11.96           H
ATOM    234  HE3 MET A  15      20.864  70.901  70.377  1.00 11.96           H
ATOM    235  N   PRO A  16      13.619  72.998  69.868  1.00 20.82           N
ATOM    236  CA  PRO A  16      12.152  72.928  69.792  1.00 20.83           C
ATOM    237  C   PRO A  16      11.685  71.565  69.306  1.00 17.37           C
ATOM    238  O   PRO A  16      12.228  71.016  68.350  1.00 21.07           O
ATOM    239  CB  PRO A  16      11.775  74.055  68.812  1.00 24.92           C
ATOM    240  CG  PRO A  16      13.024  74.459  68.144  1.00 25.60           C
ATOM    241  CD  PRO A  16      14.159  74.102  69.064  1.00 25.77           C
ATOM    242  HA  PRO A  16      11.752  73.108  70.654  1.00 25.02           H
ATOM    243  HB2 PRO A  16      11.137  73.725  68.163  1.00 29.94           H
ATOM    244  HB3 PRO A  16      11.397  74.802  69.305  1.00 29.94           H
ATOM    245  HG2 PRO A  16      13.112  73.997  67.295  1.00 30.75           H
ATOM    246  HG3 PRO A  16      13.004  75.419  68.001  1.00 30.75           H
ATOM    247  HD2 PRO A  16      14.934  73.807  68.561  1.00 30.95           H
ATOM    248  HD3 PRO A  16      14.367  74.862  69.636  1.00 30.95           H
ATOM    249  N   GLN A  17      10.729  70.996  70.021  1.00 15.91           N
ATOM    250  CA  GLN A  17      10.132  69.724  69.658  1.00 16.93           C
ATOM    251  C   GLN A  17       8.862  69.989  68.871  1.00 17.45           C
ATOM    252  O   GLN A  17       8.278  71.075  68.934  1.00 17.24           O
ATOM    253  CB  GLN A  17       9.838  68.862  70.904  1.00 18.52           C
ATOM    254  CG  GLN A  17       8.807  69.421  71.824  1.00 26.03           C
ATOM    255  CD  GLN A  17       8.737  68.731  73.200  1.00 24.62           C
ATOM    256  OE1 GLN A  17       9.680  68.065  73.672  1.00 21.28           O
ATOM    257  NE2 GLN A  17       7.598  68.918  73.860  1.00 21.51           N
ATOM    258  H   GLN A  17      10.397  71.351  70.732  1.00 19.12           H
ATOM    259  HA  GLN A  17      10.744  69.231  69.082  1.00 20.35           H
ATOM    260  HB2 GLN A  17       9.527  67.990  70.609  1.00 22.25           H
ATOM    261  HB3 GLN A  17      10.658  68.769  71.415  1.00 22.25           H
ATOM    262  HG2 GLN A  17       9.002  70.359  71.969  1.00 31.26           H
ATOM    263  HG3 GLN A  17       7.942  69.324  71.399  1.00 31.26           H
ATOM    264 HE21 GLN A  17       6.959  69.357  73.492  1.00 25.84           H
ATOM    265 HE22 GLN A  17       7.511  68.600  74.651  1.00 25.84           H
ATOM    266  N   SER A  18       8.455  68.984  68.108  1.00 14.81           N
ATOM    267  CA  SER A  18       7.205  69.040  67.363  1.00 11.88           C
ATOM    268  C   SER A  18       6.792  67.627  67.020  1.00 14.88           C
ATOM    269  O   SER A  18       7.614  66.695  67.021  1.00 15.04           O
ATOM    270  CB  SER A  18       7.327  69.880  66.088  1.00 13.42           C
ATOM    271  OG  SER A  18       6.176  69.724  65.258  1.00 19.07           O
ATOM    272  H   SER A  18       8.896  68.251  68.013  1.00 17.80           H
ATOM    273  HA  SER A  18       6.508  69.429  67.912  1.00 14.29           H
ATOM    274  HB2 SER A  18       7.416  70.814  66.323  1.00 16.13           H
ATOM    275  HB3 SER A  18       8.116  69.590  65.606  1.00 16.13           H
ATOM    276  HG  SER A  18       6.281  70.152  64.541  1.00 22.91           H
ATOM    277  N   SER A  19       5.501  67.475  66.732  1.00 15.13           N
ATOM    278  CA  SER A  19       5.001  66.249  66.148  1.00 14.71           C
ATOM    279  C   SER A  19       5.306  66.166  64.663  1.00 12.75           C
ATOM    280  O   SER A  19       5.246  65.070  64.102  1.00 15.78           O
ATOM    281  CB  SER A  19       3.479  66.134  66.313  1.00 26.19           C
ATOM    282  OG  SER A  19       2.841  67.147  65.544  1.00 17.92           O
ATOM    283  H   SER A  19       4.902  68.083  66.843  1.00 18.18           H
ATOM    284  HA  SER A  19       5.424  65.501  66.594  1.00 17.68           H
ATOM    285  HB2 SER A  19       3.196  65.273  65.971  1.00 31.46           H
ATOM    286  HB3 SER A  19       3.233  66.223  67.250  1.00 31.46           H
ATOM    287  HG  SER A  19       2.008  67.049  65.583  1.00 21.53           H
ATOM    288  N   TYR A  20       5.623  67.304  64.028  1.00 17.27           N
ATOM    289  CA  TYR A  20       5.685  67.411  62.565  1.00 17.43           C
ATOM    290  C   TYR A  20       4.473  66.748  61.937  1.00 19.98           C
ATOM    291  O   TYR A  20       4.552  66.056  60.921  1.00 26.66           O
ATOM    292  CB  TYR A  20       6.989  66.817  62.005  1.00 21.53           C
ATOM    293  CG  TYR A  20       8.212  67.512  62.578  1.00 15.92           C
ATOM    294  CD1 TYR A  20       8.644  68.724  62.043  1.00 20.39           C
ATOM    295  CD2 TYR A  20       8.902  66.982  63.679  1.00 14.17           C
ATOM    296  CE1 TYR A  20       9.715  69.387  62.559  1.00 20.04           C
ATOM    297  CE2 TYR A  20      10.000  67.642  64.205  1.00 21.10           C
ATOM    298  CZ  TYR A  20      10.393  68.851  63.634  1.00 20.73           C
ATOM    299  OH  TYR A  20      11.459  69.548  64.125  1.00 19.79           O
ATOM    300  H   TYR A  20       5.786  68.048  64.433  1.00 20.75           H
ATOM    301  HA  TYR A  20       5.647  68.351  62.324  1.00 20.94           H
ATOM    302  HB2 TYR A  20       7.028  65.873  62.224  1.00 25.86           H
ATOM    303  HB3 TYR A  20       6.986  66.938  61.043  1.00 25.86           H
ATOM    304  HD1 TYR A  20       8.190  69.095  61.318  1.00 24.49           H
ATOM    305  HD2 TYR A  20       8.623  66.174  64.056  1.00 17.03           H
ATOM    306  HE1 TYR A  20       9.994  70.194  62.188  1.00 24.08           H
ATOM    307  HE2 TYR A  20      10.459  67.289  64.937  1.00 25.35           H
ATOM    308  HH  TYR A  20      11.811  69.106  64.747  1.00 23.77           H
ATOM    309  N   GLY A  21       3.331  66.962  62.552  1.00 19.58           N
ATOM    310  CA  GLY A  21       2.187  66.288  62.034  1.00 24.51           C
ATOM    311  C   GLY A  21       2.172  64.796  62.248  1.00 29.92           C
ATOM    312  O   GLY A  21       1.191  64.191  61.775  1.00 35.81           O
ATOM    313  H   GLY A  21       3.197  67.457  63.235  1.00 23.52           H
ATOM    314  HA2 GLY A  21       1.382  66.682  62.413  1.00 29.44           H
ATOM    315  HA3 GLY A  21       2.136  66.451  61.076  1.00 29.44           H
ATOM    316  N   ILE A  22       3.112  64.154  63.015  1.00 29.63           N
ATOM    317  CA  ILE A  22       2.808  62.740  63.295  1.00 24.70           C
ATOM    318  C   ILE A  22       2.176  62.695  64.699  1.00 28.76           C
ATOM    319  O   ILE A  22       2.748  63.070  65.719  1.00 22.36           O
ATOM    320  CB  ILE A  22       4.121  61.967  63.147  1.00 23.51           C
ATOM    321  CG1 ILE A  22       4.596  62.127  61.684  1.00 24.22           C
ATOM    322  CG2 ILE A  22       3.925  60.516  63.562  1.00 21.04           C
ATOM    323  CD1 ILE A  22       6.004  61.583  61.490  1.00 20.63           C
ATOM    324  H   ILE A  22       3.685  64.668  63.680  1.00 35.58           H
ATOM    325  HA  ILE A  22       2.056  62.365  62.526  1.00 29.67           H
ATOM    326  HB  ILE A  22       4.874  62.443  63.825  1.00 28.24           H
ATOM    327 HG12 ILE A  22       3.880  61.651  60.987  1.00 29.09           H
ATOM    328 HG13 ILE A  22       4.584  63.205  61.402  1.00 29.09           H
ATOM    329 HG21 ILE A  22       4.877  59.980  63.544  1.00 25.27           H
ATOM    330 HG22 ILE A  22       3.523  60.452  64.586  1.00 25.27           H
ATOM    331 HG23 ILE A  22       3.218  59.988  62.913  1.00 25.27           H
ATOM    332 HD11 ILE A  22       6.347  61.743  60.460  1.00 24.78           H
ATOM    333 HD12 ILE A  22       6.711  62.092  62.156  1.00 24.78           H
ATOM    334 HD13 ILE A  22       6.050  60.511  61.701  1.00 24.78           H
ATOM    335  N   GLU A  23       0.886  62.241  64.685  1.00 25.68           N
ATOM    336  CA  GLU A  23      -0.002  62.268  65.859  1.00 24.96           C
ATOM    337  C   GLU A  23       0.559  61.395  66.972  1.00 12.73           C
ATOM    338  O   GLU A  23       0.949  60.232  66.759  1.00 15.83           O
ATOM    339  CB  GLU A  23      -1.439  61.811  65.520  1.00 26.47           C
ATOM    340  CG  GLU A  23      -2.152  62.677  64.471  1.00 29.88           C
ATOM    341  CD  GLU A  23      -2.276  64.137  64.888  1.00 40.65           C
ATOM    342  OE1 GLU A  23      -2.608  64.393  66.075  1.00 34.18           O
ATOM    343  OE2 GLU A  23      -2.032  65.032  64.033  1.00 45.20           O1-
ATOM    344  H   GLU A  23       0.498  61.903  63.986  1.00 30.84           H
ATOM    345  HA  GLU A  23      -0.069  63.170  66.214  1.00 29.98           H
ATOM    346  HB2 GLU A  23      -1.438  60.895  65.201  1.00 31.79           H
ATOM    347  HB3 GLU A  23      -1.982  61.857  66.329  1.00 31.79           H
ATOM    348  HG2 GLU A  23      -1.652  62.645  63.642  1.00 35.89           H
ATOM    349  HG3 GLU A  23      -3.052  62.336  64.333  1.00 35.89           H
ATOM    350  N   GLY A  24       0.618  61.974  68.157  1.00 23.08           N
ATOM    351  CA  GLY A  24       1.250  61.287  69.248  1.00 22.54           C
ATOM    352  C   GLY A  24       2.765  61.287  69.184  1.00 27.08           C
ATOM    353  O   GLY A  24       3.389  60.798  70.152  1.00 23.02           O
ATOM    354  H   GLY A  24       0.332  62.770  68.335  1.00 27.72           H
ATOM    355  HA2 GLY A  24       0.977  61.708  70.075  1.00 27.08           H
ATOM    356  HA3 GLY A  24       0.947  60.363  69.276  1.00 27.08           H
ATOM    357  N   LEU A  25       3.387  61.850  68.105  1.00 17.00           N
ATOM    358  CA  LEU A  25       4.839  61.999  68.101  1.00 14.11           C
ATOM    359  C   LEU A  25       5.130  63.430  68.605  1.00 15.49           C
ATOM    360  O   LEU A  25       4.630  64.508  68.395  1.00 15.58           O
ATOM    361  CB  LEU A  25       5.437  61.867  66.699  1.00 18.18           C
ATOM    362  CG  LEU A  25       6.963  62.107  66.655  1.00 14.09           C
ATOM    363  CD1 LEU A  25       7.736  61.015  67.401  1.00 15.73           C
ATOM    364  CD2 LEU A  25       7.381  62.209  65.183  1.00 17.65           C
ATOM    365  H   LEU A  25       2.870  62.320  67.323  1.00 20.42           H
ATOM    366  HA  LEU A  25       5.278  61.207  68.788  1.00 16.96           H
ATOM    367  HB2 LEU A  25       5.188  60.866  66.293  1.00 21.84           H
ATOM    368  HB3 LEU A  25       4.918  62.590  66.019  1.00 21.84           H
ATOM    369  HG  LEU A  25       7.198  63.087  67.135  1.00 16.94           H
ATOM    370 HD11 LEU A  25       8.816  61.154  67.315  1.00 18.90           H
ATOM    371 HD12 LEU A  25       7.497  60.999  68.476  1.00 18.90           H
ATOM    372 HD13 LEU A  25       7.499  60.013  67.021  1.00 18.90           H
ATOM    373 HD21 LEU A  25       8.451  62.379  65.064  1.00 21.20           H
ATOM    374 HD22 LEU A  25       7.128  61.296  64.627  1.00 21.20           H
ATOM    375 HD23 LEU A  25       6.853  63.042  64.696  1.00 21.20           H
ATOM    376  N   SER A  26       6.247  63.341  69.418  1.00 11.93           N
ATOM    377  CA  SER A  26       7.120  64.456  69.849  1.00  9.07           C
ATOM    378  C   SER A  26       8.599  64.182  69.541  1.00 13.15           C
ATOM    379  O   SER A  26       9.208  63.320  70.180  1.00 11.70           O
ATOM    380  CB  SER A  26       7.006  64.694  71.358  1.00 16.43           C
ATOM    381  OG  SER A  26       7.607  65.927  71.724  1.00 15.56           O
ATOM    382  H   SER A  26       6.543  62.581  69.721  1.00 14.34           H
ATOM    383  HA  SER A  26       6.866  65.270  69.395  1.00 10.92           H
ATOM    384  HB2 SER A  26       6.082  64.651  71.651  1.00 19.74           H
ATOM    385  HB3 SER A  26       7.512  63.998  71.804  1.00 19.74           H
ATOM    386  HG  SER A  26       7.495  66.062  72.546  1.00 18.69           H
ATOM    387  N   HIS A  27       9.207  64.986  68.652  1.00 10.46           N
ATOM    388  CA  HIS A  27      10.548  64.746  68.113  1.00  8.09           C
ATOM    389  C   HIS A  27      11.486  65.938  68.312  1.00 12.02           C
ATOM    390  O   HIS A  27      11.113  67.079  68.017  1.00 12.19           O
ATOM    391  CB  HIS A  27      10.473  64.475  66.594  1.00  9.96           C
ATOM    392  CG  HIS A  27      11.813  64.377  65.935  1.00  9.70           C
ATOM    393  ND1 HIS A  27      12.426  63.174  65.661  1.00 10.90           N1+
ATOM    394  CD2 HIS A  27      12.658  65.339  65.494  1.00  7.45           C
ATOM    395  CE1 HIS A  27      13.585  63.398  65.071  1.00 10.48           C
ATOM    396  NE2 HIS A  27      13.750  64.705  64.968  1.00 10.08           N
ATOM    397  H   HIS A  27       8.835  65.690  68.323  1.00 12.58           H
ATOM    398  HA  HIS A  27      10.939  63.964  68.541  1.00  9.74           H
ATOM    399  HB2 HIS A  27      10.011  65.226  66.189  1.00 11.97           H
ATOM    400  HB3 HIS A  27       9.987  63.662  66.421  1.00 11.97           H
ATOM    401  HD1 HIS A  27      12.105  62.405  65.843  1.00 13.11           H
ATOM    402  HD2 HIS A  27      12.523  66.253  65.537  1.00  8.97           H
ATOM    403  HE1 HIS A  27      14.191  62.753  64.789  1.00 12.60           H
ATOM    404  HE2 HIS A  27      14.409  65.090  64.614  1.00 12.13           H
ATOM    405  N   ILE A  28      12.720  65.656  68.739  1.00  7.53           N
ATOM    406  CA  ILE A  28      13.835  66.603  68.737  1.00  7.89           C
ATOM    407  C   ILE A  28      15.024  65.943  68.041  1.00 11.27           C
ATOM    408  O   ILE A  28      15.415  64.821  68.407  1.00  7.32           O
ATOM    409  CB  ILE A  28      14.255  67.012  70.162  1.00  7.81           C
ATOM    410  CG1 ILE A  28      13.163  67.795  70.897  1.00 10.62           C
ATOM    411  CG2 ILE A  28      15.500  67.916  70.108  1.00 14.02           C
ATOM    412  CD1 ILE A  28      13.425  67.941  72.373  1.00  7.16           C
ATOM    413  H   ILE A  28      12.948  64.882  69.038  1.00  9.07           H
ATOM    414  HA  ILE A  28      13.589  67.406  68.244  1.00  9.49           H
ATOM    415  HB  ILE A  28      14.460  66.207  70.666  1.00  9.40           H
ATOM    416 HG12 ILE A  28      13.142  68.691  70.528  1.00 12.77           H
ATOM    417 HG13 ILE A  28      12.302  67.366  70.779  1.00 12.77           H
ATOM    418 HG21 ILE A  28      15.797  68.116  71.006  1.00 16.85           H
ATOM    419 HG22 ILE A  28      16.209  67.466  69.629  1.00 16.85           H
ATOM    420 HG23 ILE A  28      15.272  68.739  69.646  1.00 16.85           H
ATOM    421 HD11 ILE A  28      12.733  68.488  72.773  1.00  8.62           H
ATOM    422 HD12 ILE A  28      13.425  67.060  72.780  1.00  8.62           H
ATOM    423 HD13 ILE A  28      14.288  68.368  72.512  1.00  8.62           H
ATOM    424  N   THR A  29      15.624  66.646  67.070  1.00  7.90           N
ATOM    425  CA  THR A  29      16.946  66.261  66.558  1.00  9.79           C
ATOM    426  C   THR A  29      18.008  66.834  67.494  1.00  6.44           C
ATOM    427  O   THR A  29      18.222  68.051  67.552  1.00  9.00           O
ATOM    428  CB  THR A  29      17.166  66.746  65.125  1.00  9.31           C
ATOM    429  OG1 THR A  29      16.254  66.076  64.266  1.00  6.40           O
ATOM    430  CG2 THR A  29      18.549  66.405  64.632  1.00  7.02           C
ATOM    431  H   THR A  29      15.292  67.350  66.700  1.00  9.51           H
ATOM    432  HA  THR A  29      17.029  65.293  66.574  1.00 11.78           H
ATOM    433  HB  THR A  29      17.033  67.706  65.074  1.00 11.20           H
ATOM    434  HG1 THR A  29      15.709  65.742  64.778  1.00  7.71           H
ATOM    435 HG21 THR A  29      18.648  66.721  63.720  1.00  8.45           H
ATOM    436 HG22 THR A  29      19.223  66.831  65.189  1.00  8.45           H
ATOM    437 HG23 THR A  29      18.680  65.445  64.637  1.00  8.45           H
ATOM    438  N   VAL A  30      18.651  65.942  68.237  1.00  7.08           N
ATOM    439  CA  VAL A  30      19.645  66.328  69.235  1.00  8.61           C
ATOM    440  C   VAL A  30      20.931  66.804  68.554  1.00  5.41           C
ATOM    441  O   VAL A  30      21.554  67.791  68.965  1.00  5.23           O
ATOM    442  CB  VAL A  30      19.890  65.127  70.171  1.00  9.21           C
ATOM    443  CG1 VAL A  30      21.039  65.369  71.161  1.00  8.17           C
ATOM    444  CG2 VAL A  30      18.624  64.749  70.902  1.00 12.97           C
ATOM    445  H   VAL A  30      18.512  65.093  68.175  1.00  8.52           H
ATOM    446  HA  VAL A  30      19.303  67.056  69.776  1.00 10.37           H
ATOM    447  HB  VAL A  30      20.135  64.360  69.626  1.00 11.08           H
ATOM    448 HG11 VAL A  30      21.143  64.565  71.691  1.00  9.83           H
ATOM    449 HG12 VAL A  30      21.852  65.536  70.668  1.00  9.83           H
ATOM    450 HG13 VAL A  30      20.830  66.121  71.737  1.00  9.83           H
ATOM    451 HG21 VAL A  30      18.798  63.968  71.449  1.00 15.59           H
ATOM    452 HG22 VAL A  30      18.337  65.487  71.459  1.00 15.59           H
ATOM    453 HG23 VAL A  30      17.937  64.542  70.248  1.00 15.59           H
ATOM    454  N   ALA A  31      21.349  66.105  67.505  1.00  5.52           N
ATOM    455  CA  ALA A  31      22.595  66.385  66.778  1.00  8.10           C
ATOM    456  C   ALA A  31      22.410  65.801  65.381  1.00  6.72           C
ATOM    457  O   ALA A  31      22.376  64.567  65.234  1.00  7.83           O
ATOM    458  CB  ALA A  31      23.814  65.738  67.452  1.00 11.11           C
ATOM    459  H   ALA A  31      20.916  65.438  67.196  1.00  6.65           H
ATOM    460  HA  ALA A  31      22.746  67.342  66.714  1.00  9.75           H
ATOM    461  HB1 ALA A  31      24.614  65.958  66.944  1.00 13.36           H
ATOM    462  HB2 ALA A  31      23.900  66.041  68.372  1.00 13.36           H
ATOM    463  HB3 ALA A  31      23.695  64.775  67.431  1.00 13.36           H
ATOM    464  N   GLY A  32      22.333  66.658  64.357  1.00  6.06           N
ATOM    465  CA  GLY A  32      22.005  66.180  63.031  1.00 10.15           C
ATOM    466  C   GLY A  32      22.752  66.880  61.915  1.00  8.00           C
ATOM    467  O   GLY A  32      23.424  67.901  62.097  1.00  6.29           O
ATOM    468  H   GLY A  32      22.472  67.500  64.419  1.00  7.30           H
ATOM    469  HA2 GLY A  32      22.237  65.239  62.964  1.00 12.21           H
ATOM    470  HA3 GLY A  32      21.056  66.259  62.877  1.00 12.21           H
ATOM    471  N   ALA A  33      22.573  66.308  60.725  1.00  6.40           N
ATOM    472  CA  ALA A  33      23.159  66.796  59.491  1.00  7.32           C
ATOM    473  C   ALA A  33      22.712  68.219  59.160  1.00  6.08           C
ATOM    474  O   ALA A  33      23.544  69.122  59.092  1.00  7.87           O
ATOM    475  CB  ALA A  33      22.807  65.842  58.351  1.00  7.77           C
ATOM    476  H   ALA A  33      22.101  65.597  60.605  1.00  7.71           H
ATOM    477  HA  ALA A  33      24.122  66.800  59.581  1.00  8.82           H
ATOM    478  HB1 ALA A  33      23.169  66.193  57.521  1.00  9.35           H
ATOM    479  HB2 ALA A  33      23.181  64.968  58.541  1.00  9.35           H
ATOM    480  HB3 ALA A  33      21.846  65.770  58.291  1.00  9.35           H
ATOM    481  N   LEU A  34      21.428  68.410  58.877  1.00  7.04           N
ATOM    482  CA  LEU A  34      20.965  69.721  58.425  1.00  9.48           C
ATOM    483  C   LEU A  34      20.908  70.735  59.566  1.00 11.97           C
ATOM    484  O   LEU A  34      21.129  71.927  59.338  1.00 10.24           O
ATOM    485  CB  LEU A  34      19.595  69.582  57.764  1.00  8.83           C
ATOM    486  CG  LEU A  34      19.630  68.721  56.491  1.00 13.84           C
ATOM    487  CD1 LEU A  34      18.266  68.451  55.977  1.00 15.46           C
ATOM    488  CD2 LEU A  34      20.424  69.418  55.416  1.00 20.10           C
ATOM    489  H   LEU A  34      20.817  67.798  58.916  1.00  8.48           H
ATOM    490  HA  LEU A  34      21.587  70.080  57.772  1.00 11.40           H
ATOM    491  HB2 LEU A  34      18.989  69.178  58.401  1.00 10.62           H
ATOM    492  HB3 LEU A  34      19.268  70.465  57.526  1.00 10.62           H
ATOM    493  HG  LEU A  34      20.051  67.868  56.692  1.00 16.63           H
ATOM    494 HD11 LEU A  34      18.344  67.889  55.192  1.00 18.58           H
ATOM    495 HD12 LEU A  34      17.760  67.994  56.664  1.00 18.58           H
ATOM    496 HD13 LEU A  34      17.836  69.291  55.744  1.00 18.58           H
ATOM    497 HD21 LEU A  34      20.433  68.852  54.627  1.00 24.14           H
ATOM    498 HD22 LEU A  34      20.002  70.267  55.209  1.00 24.14           H
ATOM    499 HD23 LEU A  34      21.329  69.565  55.729  1.00 24.14           H
ATOM    500  N   ASN A  35      20.583  70.293  60.786  1.00  8.34           N
ATOM    501  CA  ASN A  35      20.446  71.228  61.905  1.00  7.45           C
ATOM    502  C   ASN A  35      21.799  71.669  62.490  1.00  8.38           C
ATOM    503  O   ASN A  35      21.916  72.817  62.966  1.00 10.58           O
ATOM    504  CB  ASN A  35      19.608  70.610  63.045  1.00  8.57           C
ATOM    505  CG  ASN A  35      18.116  70.360  62.686  1.00 14.75           C
ATOM    506  OD1 ASN A  35      17.696  69.224  62.379  1.00 11.00           O
ATOM    507  ND2 ASN A  35      17.307  71.398  62.807  1.00 13.25           N
ATOM    508  H   ASN A  35      20.436  69.466  60.980  1.00 10.04           H
ATOM    509  HA  ASN A  35      19.971  72.020  61.596  1.00  8.97           H
ATOM    510  HB2 ASN A  35      20.006  69.763  63.302  1.00 10.32           H
ATOM    511  HB3 ASN A  35      19.631  71.221  63.794  1.00 10.32           H
ATOM    512 HD21 ASN A  35      16.466  71.304  62.678  1.00 15.93           H
ATOM    513 HD22 ASN A  35      17.627  72.164  63.030  1.00 15.93           H
ATOM    514  N   HIS A  36      22.813  70.772  62.515  1.00  8.44           N
ATOM    515  CA  HIS A  36      24.081  71.026  63.217  1.00  5.76           C
ATOM    516  C   HIS A  36      25.343  70.683  62.421  1.00  8.44           C
ATOM    517  O   HIS A  36      26.452  70.861  62.944  1.00  6.96           O
ATOM    518  CB  HIS A  36      24.131  70.240  64.562  1.00  7.05           C
ATOM    519  CG  HIS A  36      22.859  70.335  65.352  1.00 10.99           C
ATOM    520  ND1 HIS A  36      21.907  69.327  65.394  1.00  8.81           N
ATOM    521  CD2 HIS A  36      22.360  71.350  66.088  1.00  5.16           C
ATOM    522  CE1 HIS A  36      20.892  69.713  66.135  1.00  6.98           C
ATOM    523  NE2 HIS A  36      21.142  70.938  66.581  1.00  9.89           N
ATOM    524  H   HIS A  36      22.772  69.999  62.142  1.00 10.16           H
ATOM    525  HA  HIS A  36      24.125  71.966  63.430  1.00  6.94           H
ATOM    526  HB2 HIS A  36      24.850  70.601  65.111  1.00  8.49           H
ATOM    527  HB3 HIS A  36      24.306  69.308  64.384  1.00  8.49           H
ATOM    528  HD2 HIS A  36      22.775  72.166  66.240  1.00  6.22           H
ATOM    529  HE1 HIS A  36      20.136  69.202  66.328  1.00  8.40           H
ATOM    530  HE2 HIS A  36      20.624  71.408  67.088  1.00 11.89           H
ATOM    531  N   GLY A  37      25.226  70.195  61.199  1.00  8.90           N
ATOM    532  CA  GLY A  37      26.398  69.913  60.378  1.00  8.40           C
ATOM    533  C   GLY A  37      27.013  68.539  60.520  1.00 11.60           C
ATOM    534  O   GLY A  37      28.108  68.319  60.004  1.00  6.11           O
ATOM    535  H   GLY A  37      24.473  70.029  60.812  1.00 10.71           H
ATOM    536  HA2 GLY A  37      26.157  70.023  59.451  1.00 10.11           H
ATOM    537  HA3 GLY A  37      27.084  70.570  60.578  1.00 10.11           H
ATOM    538  N   MET A  38      26.381  67.619  61.229  1.00  7.03           N
ATOM    539  CA  MET A  38      26.907  66.258  61.303  1.00  8.84           C
ATOM    540  C   MET A  38      26.982  65.599  59.921  1.00 10.54           C
ATOM    541  O   MET A  38      26.179  65.878  59.035  1.00  8.11           O
ATOM    542  CB  MET A  38      26.027  65.414  62.221  1.00  6.15           C
ATOM    543  CG  MET A  38      25.851  65.955  63.634  1.00  9.83           C
ATOM    544  SD  MET A  38      27.348  66.164  64.635  1.00 11.05           S
ATOM    545  CE  MET A  38      27.790  64.458  64.951  1.00  6.90           C
ATOM    546  H   MET A  38      25.670  67.759  61.685  1.00  8.46           H
ATOM    547  HA  MET A  38      27.804  66.290  61.673  1.00 10.63           H
ATOM    548  HB2 MET A  38      25.146  65.346  61.815  1.00  7.40           H
ATOM    549  HB3 MET A  38      26.421  64.534  62.290  1.00  7.40           H
ATOM    550  HG2 MET A  38      25.411  66.816  63.574  1.00 11.82           H
ATOM    551  HG3 MET A  38      25.285  65.333  64.119  1.00 11.82           H
ATOM    552  HE1 MET A  38      28.586  64.460  65.499  1.00  8.31           H
ATOM    553  HE2 MET A  38      27.065  64.018  65.422  1.00  8.31           H
ATOM    554  HE3 MET A  38      27.956  64.006  64.112  1.00  8.31           H
ATOM    555  N   LYS A  39      27.959  64.691  59.752  1.00  9.04           N
ATOM    556  CA  LYS A  39      28.173  64.003  58.481  1.00  7.20           C
ATOM    557  C   LYS A  39      28.128  62.491  58.564  1.00  8.54           C
ATOM    558  O   LYS A  39      27.928  61.841  57.529  1.00  6.03           O
ATOM    559  CB  LYS A  39      29.519  64.402  57.876  1.00  9.62           C
ATOM    560  CG  LYS A  39      29.624  65.867  57.508  1.00 10.92           C
ATOM    561  CD  LYS A  39      31.027  66.193  56.971  1.00 18.97           C
ATOM    562  CE  LYS A  39      31.120  67.626  56.455  1.00 25.66           C
ATOM    563  NZ  LYS A  39      32.478  67.859  55.844  1.00 34.06           N1+
ATOM    564  H   LYS A  39      28.514  64.456  60.366  1.00 10.87           H
ATOM    565  HA  LYS A  39      27.489  64.268  57.851  1.00  8.67           H
ATOM    566  HB2 LYS A  39      30.217  64.218  58.524  1.00 11.57           H
ATOM    567  HB3 LYS A  39      29.666  63.871  57.078  1.00 11.57           H
ATOM    568  HG2 LYS A  39      28.965  66.074  56.825  1.00 13.13           H
ATOM    569  HG3 LYS A  39      29.476  66.418  58.295  1.00 13.13           H
ATOM    570  HD2 LYS A  39      31.678  66.090  57.685  1.00 22.80           H
ATOM    571  HD3 LYS A  39      31.245  65.598  56.237  1.00 22.80           H
ATOM    572  HE2 LYS A  39      30.440  67.776  55.779  1.00 30.83           H
ATOM    573  HE3 LYS A  39      31.001  68.246  57.190  1.00 30.83           H
ATOM    574  HZ1 LYS A  39      32.540  68.690  55.528  1.00 40.90           H
ATOM    575  HZ2 LYS A  39      33.111  67.738  56.460  1.00 40.90           H
ATOM    576  HZ3 LYS A  39      32.615  67.285  55.176  1.00 40.90           H
ATOM    577  N   GLU A  40      28.327  61.909  59.753  1.00  7.24           N
ATOM    578  CA  GLU A  40      28.474  60.480  59.920  1.00  9.83           C
ATOM    579  C   GLU A  40      27.435  59.847  60.828  1.00  6.95           C
ATOM    580  O   GLU A  40      27.065  58.696  60.593  1.00  9.61           O
ATOM    581  CB  GLU A  40      29.876  60.164  60.468  1.00  6.40           C
ATOM    582  CG  GLU A  40      30.972  60.585  59.517  1.00 12.78           C
ATOM    583  CD  GLU A  40      32.356  60.328  60.069  1.00 10.33           C
ATOM    584  OE1 GLU A  40      32.590  59.199  60.482  1.00  9.67           O
ATOM    585  OE2 GLU A  40      33.214  61.243  60.106  1.00 13.38           O1-
ATOM    586  H   GLU A  40      28.368  62.353  60.493  1.00  8.71           H
ATOM    587  HA  GLU A  40      28.385  60.058  59.050  1.00 11.82           H
ATOM    588  HB2 GLU A  40      30.003  60.646  61.300  1.00  7.71           H
ATOM    589  HB3 GLU A  40      29.942  59.211  60.627  1.00  7.71           H
ATOM    590  HG2 GLU A  40      30.873  60.069  58.701  1.00 15.36           H
ATOM    591  HG3 GLU A  40      30.887  61.534  59.325  1.00 15.36           H
ATOM    592  N   VAL A  41      26.947  60.562  61.847  1.00  7.94           N
ATOM    593  CA  VAL A  41      25.889  60.079  62.730  1.00  6.86           C
ATOM    594  C   VAL A  41      24.913  61.207  63.016  1.00  6.37           C
ATOM    595  O   VAL A  41      25.275  62.385  63.014  1.00  8.15           O
ATOM    596  CB  VAL A  41      26.392  59.510  64.073  1.00  8.47           C
ATOM    597  CG1 VAL A  41      26.996  58.190  63.842  1.00 16.71           C
ATOM    598  CG2 VAL A  41      27.371  60.469  64.771  1.00  9.10           C
ATOM    599  H   VAL A  41      27.223  61.353  62.032  1.00  9.56           H
ATOM    600  HA  VAL A  41      25.401  59.369  62.275  1.00  8.26           H
ATOM    601  HB  VAL A  41      25.642  59.378  64.675  1.00 10.19           H
ATOM    602 HG11 VAL A  41      27.286  57.824  64.693  1.00 20.08           H
ATOM    603 HG12 VAL A  41      26.314  57.625  63.451  1.00 20.08           H
ATOM    604 HG13 VAL A  41      27.743  58.284  63.232  1.00 20.08           H
ATOM    605 HG21 VAL A  41      27.638  60.083  65.619  1.00 10.94           H
ATOM    606 HG22 VAL A  41      28.145  60.595  64.206  1.00 10.94           H
ATOM    607 HG23 VAL A  41      26.932  61.319  64.926  1.00 10.94           H
ATOM    608  N   GLU A  42      23.679  60.812  63.355  1.00  8.26           N
ATOM    609  CA  GLU A  42      22.609  61.745  63.741  1.00  7.15           C
ATOM    610  C   GLU A  42      21.787  61.112  64.864  1.00  8.53           C
ATOM    611  O   GLU A  42      21.538  59.905  64.854  1.00  6.21           O
ATOM    612  CB  GLU A  42      21.731  62.121  62.527  1.00  9.44           C
ATOM    613  CG  GLU A  42      20.437  62.816  62.836  1.00  8.76           C
ATOM    614  CD  GLU A  42      19.844  63.554  61.624  1.00  9.84           C
ATOM    615  OE1 GLU A  42      20.596  64.074  60.751  1.00  7.91           O
ATOM    616  OE2 GLU A  42      18.600  63.604  61.565  1.00  8.42           O1-
ATOM    617  H   GLU A  42      23.441  59.986  63.375  1.00  9.94           H
ATOM    618  HA  GLU A  42      22.994  62.573  64.068  1.00  8.61           H
ATOM    619  HB2 GLU A  42      22.237  62.714  61.951  1.00 11.36           H
ATOM    620  HB3 GLU A  42      21.506  61.313  62.044  1.00 11.36           H
ATOM    621  HG2 GLU A  42      19.788  62.160  63.137  1.00 10.53           H
ATOM    622  HG3 GLU A  42      20.585  63.467  63.536  1.00 10.53           H
ATOM    623  N   VAL A  43      21.385  61.936  65.835  1.00  6.53           N
ATOM    624  CA  VAL A  43      20.814  61.500  67.115  1.00  7.24           C
ATOM    625  C   VAL A  43      19.444  62.135  67.281  1.00  8.68           C
ATOM    626  O   VAL A  43      19.350  63.382  67.293  1.00  6.61           O
ATOM    627  CB  VAL A  43      21.695  61.916  68.304  1.00  8.26           C
ATOM    628  CG1 VAL A  43      21.104  61.393  69.639  1.00  5.85           C
ATOM    629  CG2 VAL A  43      23.119  61.457  68.118  1.00 15.14           C
ATOM    630  H   VAL A  43      21.449  62.792  65.768  1.00  7.86           H
ATOM    631  HA  VAL A  43      20.701  60.535  67.109  1.00  8.71           H
ATOM    632  HB  VAL A  43      21.693  62.887  68.345  1.00  9.94           H
ATOM    633 HG11 VAL A  43      21.661  61.678  70.374  1.00  7.05           H
ATOM    634 HG12 VAL A  43      20.207  61.746  69.759  1.00  7.05           H
ATOM    635 HG13 VAL A  43      21.065  60.424  69.601  1.00  7.05           H
ATOM    636 HG21 VAL A  43      23.630  61.743  68.891  1.00 18.20           H
ATOM    637 HG22 VAL A  43      23.132  60.491  68.042  1.00 18.20           H
ATOM    638 HG23 VAL A  43      23.472  61.862  67.312  1.00 18.20           H
ATOM    639  N   TRP A  44      18.395  61.294  67.448  1.00  6.84           N
ATOM    640  CA  TRP A  44      17.077  61.827  67.733  1.00  6.69           C
ATOM    641  C   TRP A  44      16.739  61.308  69.151  1.00  7.75           C
ATOM    642  O   TRP A  44      17.073  60.339  69.790  1.00  9.15           O
ATOM    643  CB  TRP A  44      15.987  61.333  66.765  1.00 10.66           C
ATOM    644  CG  TRP A  44      16.318  61.506  65.335  1.00  9.32           C
ATOM    645  CD1 TRP A  44      17.006  62.542  64.686  1.00  6.21           C
ATOM    646  CD2 TRP A  44      16.005  60.524  64.333  1.00  8.65           C
ATOM    647  NE1 TRP A  44      17.128  62.269  63.328  1.00  8.31           N
ATOM    648  CE2 TRP A  44      16.539  61.023  63.092  1.00  7.47           C
ATOM    649  CE3 TRP A  44      15.372  59.266  64.358  1.00 11.66           C
ATOM    650  CZ2 TRP A  44      16.446  60.272  61.899  1.00  8.88           C
ATOM    651  CZ3 TRP A  44      15.289  58.542  63.185  1.00 10.31           C
ATOM    652  CH2 TRP A  44      15.814  59.050  61.966  1.00 11.09           C
ATOM    653  H   TRP A  44      18.455  60.267  67.256  1.00  8.24           H
ATOM    654  HA  TRP A  44      17.119  62.951  67.710  1.00  8.06           H
ATOM    655  HB2 TRP A  44      15.781  60.253  66.953  1.00 12.82           H
ATOM    656  HB3 TRP A  44      15.042  61.868  67.006  1.00 12.82           H
ATOM    657  HD1 TRP A  44      17.436  63.431  65.116  1.00  7.48           H
ATOM    658  HE1 TRP A  44      17.750  62.881  62.555  1.00 10.00           H
ATOM    659  HE3 TRP A  44      14.989  58.866  65.292  1.00 14.02           H
ATOM    660  HZ2 TRP A  44      16.903  60.649  60.989  1.00 10.68           H
ATOM    661  HZ3 TRP A  44      14.857  57.534  63.178  1.00 12.40           H
ATOM    662  HH2 TRP A  44      15.725  58.427  61.078  1.00 13.34           H
ATOM    663  N   LEU A  45      15.831  62.190  69.699  1.00  9.31           N
ATOM    664  CA  LEU A  45      15.056  61.961  70.941  1.00  8.39           C
ATOM    665  C   LEU A  45      13.560  61.933  70.614  1.00  8.05           C
ATOM    666  O   LEU A  45      13.039  62.918  70.050  1.00 10.82           O
ATOM    667  CB  LEU A  45      15.323  63.040  72.011  1.00  7.08           C
ATOM    668  CG  LEU A  45      14.637  62.824  73.391  1.00  9.17           C
ATOM    669  CD1 LEU A  45      15.075  61.526  74.088  1.00  8.36           C
ATOM    670  CD2 LEU A  45      14.798  64.016  74.378  1.00 10.56           C
ATOM    671  H   LEU A  45      15.636  62.961  69.344  1.00 11.20           H
ATOM    672  HA  LEU A  45      15.294  61.107  71.326  1.00 10.09           H
ATOM    673  HB2 LEU A  45      16.272  63.121  72.167  1.00  8.52           H
ATOM    674  HB3 LEU A  45      14.992  63.888  71.676  1.00  8.52           H
ATOM    675  HG  LEU A  45      13.681  62.735  73.228  1.00 11.03           H
ATOM    676 HD11 LEU A  45      14.581  61.432  74.918  1.00 10.06           H
ATOM    677 HD12 LEU A  45      14.884  60.778  73.498  1.00 10.06           H
ATOM    678 HD13 LEU A  45      16.024  61.558  74.285  1.00 10.06           H
ATOM    679 HD21 LEU A  45      14.356  63.789  75.214  1.00 12.69           H
ATOM    680 HD22 LEU A  45      15.738  64.177  74.547  1.00 12.69           H
ATOM    681 HD23 LEU A  45      14.385  64.802  73.995  1.00 12.69           H
ATOM    682  N   GLN A  46      12.878  60.804  70.908  1.00  5.54           N
ATOM    683  CA  GLN A  46      11.498  60.676  70.430  1.00  7.72           C
ATOM    684  C   GLN A  46      10.768  59.968  71.589  1.00  9.31           C
ATOM    685  O   GLN A  46      11.080  59.001  72.238  1.00 11.15           O
ATOM    686  CB  GLN A  46      11.361  59.823  69.171  1.00 10.68           C
ATOM    687  CG  GLN A  46      12.013  60.494  67.948  1.00  9.14           C
ATOM    688  CD  GLN A  46      11.963  59.537  66.779  1.00 16.98           C
ATOM    689  OE1 GLN A  46      12.103  58.335  66.887  1.00 15.97           O
ATOM    690  NE2 GLN A  46      11.837  60.104  65.492  1.00 12.87           N
ATOM    691  H   GLN A  46      13.304  59.958  71.356  1.00  6.68           H
ATOM    692  HA  GLN A  46      11.081  61.715  70.231  1.00  9.29           H
ATOM    693  HB2 GLN A  46      11.830  58.819  69.330  1.00 12.84           H
ATOM    694  HB3 GLN A  46      10.289  59.621  68.968  1.00 12.84           H
ATOM    695  HG2 GLN A  46      11.549  61.473  67.759  1.00 11.00           H
ATOM    696  HG3 GLN A  46      13.090  60.693  68.172  1.00 11.00           H
ATOM    697 HE21 GLN A  46      11.289  60.925  65.325  1.00 15.48           H
ATOM    698 HE22 GLN A  46      11.790  59.446  64.706  1.00 15.48           H
ATOM    699  N   THR A  47       9.581  60.622  71.805  1.00 10.14           N
ATOM    700  CA  THR A  47       8.493  60.162  72.690  1.00  9.27           C
ATOM    701  C   THR A  47       7.246  59.806  71.871  1.00 12.74           C
ATOM    702  O   THR A  47       6.777  60.646  71.064  1.00 10.74           O
ATOM    703  CB  THR A  47       8.090  61.213  73.743  1.00  9.35           C
ATOM    704  OG1 THR A  47       9.153  61.399  74.692  1.00 14.42           O
ATOM    705  CG2 THR A  47       6.815  60.779  74.545  1.00 12.68           C
ATOM    706  H   THR A  47       9.382  61.368  71.410  1.00 12.20           H
ATOM    707  HA  THR A  47       8.805  59.383  73.162  1.00 11.16           H
ATOM    708  HB  THR A  47       7.880  62.052  73.308  1.00 11.25           H
ATOM    709  HG1 THR A  47       9.833  61.680  74.291  1.00 17.33           H
ATOM    710 HG21 THR A  47       6.601  61.457  75.206  1.00 15.24           H
ATOM    711 HG22 THR A  47       6.044  60.665  73.970  1.00 15.24           H
ATOM    712 HG23 THR A  47       6.991  59.945  75.007  1.00 15.24           H
ATOM    713  N   ILE A  48       6.685  58.592  72.118  1.00  9.93           N
ATOM    714  CA  ILE A  48       5.493  58.103  71.423  1.00 11.69           C
ATOM    715  C   ILE A  48       4.513  57.777  72.580  1.00 10.35           C
ATOM    716  O   ILE A  48       4.741  57.100  73.569  1.00 14.66           O
ATOM    717  CB  ILE A  48       5.781  56.793  70.633  1.00 12.67           C
ATOM    718  CG1 ILE A  48       6.990  57.016  69.697  1.00 14.59           C
ATOM    719  CG2 ILE A  48       4.510  56.422  69.874  1.00 18.84           C
ATOM    720  CD1 ILE A  48       7.462  55.721  69.043  1.00 18.40           C
ATOM    721  H   ILE A  48       7.084  57.925  72.808  1.00 11.94           H
ATOM    722  HA  ILE A  48       5.090  58.903  70.732  1.00 14.06           H
ATOM    723  HB  ILE A  48       6.031  55.981  71.357  1.00 15.23           H
ATOM    724 HG12 ILE A  48       6.728  57.767  68.926  1.00 17.54           H
ATOM    725 HG13 ILE A  48       7.832  57.450  70.273  1.00 17.54           H
ATOM    726 HG21 ILE A  48       4.628  55.476  69.330  1.00 22.64           H
ATOM    727 HG22 ILE A  48       3.653  56.271  70.552  1.00 22.64           H
ATOM    728 HG23 ILE A  48       4.223  57.193  69.148  1.00 22.64           H
ATOM    729 HD11 ILE A  48       8.329  55.902  68.398  1.00 22.11           H
ATOM    730 HD12 ILE A  48       7.759  54.982  69.796  1.00 22.11           H
ATOM    731 HD13 ILE A  48       6.674  55.272  68.425  1.00 22.11           H
ATOM    732  N   SER A  49       3.304  58.391  72.368  1.00 11.75           N
ATOM    733  CA  SER A  49       2.158  58.368  73.290  1.00  6.37           C
ATOM    734  C   SER A  49       1.495  56.993  73.285  1.00  8.85           C
ATOM    735  O   SER A  49       1.658  56.224  72.332  1.00 11.40           O
ATOM    736  CB  SER A  49       1.125  59.449  72.912  1.00 13.75           C
ATOM    737  OG  SER A  49       0.478  59.159  71.706  1.00 22.26           O
ATOM    738  H   SER A  49       3.131  58.848  71.658  1.00 14.13           H
ATOM    739  HA  SER A  49       2.461  58.566  74.181  1.00  7.68           H
ATOM    740  HB2 SER A  49       0.437  59.469  73.594  1.00 16.53           H
ATOM    741  HB3 SER A  49       1.542  60.321  72.842  1.00 16.53           H
ATOM    742  HG  SER A  49      -0.012  59.803  71.474  1.00 26.74           H
ATOM    743  N   PRO A  50       0.724  56.670  74.336  1.00 12.78           N
ATOM    744  CA  PRO A  50       0.227  55.296  74.512  1.00 13.47           C
ATOM    745  C   PRO A  50      -0.637  54.844  73.349  1.00 14.53           C
ATOM    746  O   PRO A  50      -1.553  55.549  72.928  1.00 11.78           O
ATOM    747  CB  PRO A  50      -0.582  55.387  75.817  1.00 12.69           C
ATOM    748  CG  PRO A  50       0.140  56.411  76.589  1.00 17.27           C
ATOM    749  CD  PRO A  50       0.503  57.469  75.552  1.00 12.72           C
ATOM    750  HA  PRO A  50       0.965  54.675  74.614  1.00 16.19           H
ATOM    751  HB2 PRO A  50      -1.486  55.684  75.624  1.00 15.26           H
ATOM    752  HB3 PRO A  50      -0.589  54.531  76.269  1.00 15.26           H
ATOM    753  HG2 PRO A  50      -0.426  56.786  77.280  1.00 20.75           H
ATOM    754  HG3 PRO A  50       0.941  56.018  76.971  1.00 20.75           H
ATOM    755  HD2 PRO A  50      -0.222  58.097  75.418  1.00 15.29           H
ATOM    756  HD3 PRO A  50       1.315  57.918  75.825  1.00 15.29           H
ATOM    757  N   GLY A  51      -0.330  53.656  72.822  1.00 14.22           N
ATOM    758  CA  GLY A  51      -1.070  53.094  71.729  1.00 13.21           C
ATOM    759  C   GLY A  51      -0.580  53.460  70.345  1.00 13.06           C
ATOM    760  O   GLY A  51      -0.953  52.791  69.387  1.00 16.01           O
ATOM    761  H   GLY A  51       0.310  53.153  73.105  1.00 17.09           H
ATOM    762  HA2 GLY A  51      -1.057  52.131  71.805  1.00 15.88           H
ATOM    763  HA3 GLY A  51      -1.996  53.383  71.790  1.00 15.88           H
ATOM    764  N   GLN A  52       0.240  54.505  70.209  1.00 14.31           N
ATOM    765  CA  GLN A  52       0.646  54.984  68.892  1.00 11.25           C
ATOM    766  C   GLN A  52       1.827  54.164  68.324  1.00 11.91           C
ATOM    767  O   GLN A  52       2.509  53.409  69.044  1.00 11.01           O
ATOM    768  CB  GLN A  52       1.001  56.474  68.967  1.00 13.11           C
ATOM    769  CG  GLN A  52      -0.141  57.422  69.360  1.00 26.30           C
ATOM    770  CD  GLN A  52      -1.452  57.160  68.610  1.00 29.27           C
ATOM    771  OE1 GLN A  52      -1.594  57.493  67.426  1.00 32.12           O
ATOM    772  NE2 GLN A  52      -2.414  56.561  69.304  1.00 31.92           N
ATOM    773  H   GLN A  52       0.566  54.948  70.869  1.00 17.19           H
ATOM    774  HA  GLN A  52      -0.104  54.880  68.287  1.00 13.53           H
ATOM    775  HB2 GLN A  52       1.692  56.575  69.637  1.00 15.76           H
ATOM    776  HB3 GLN A  52       1.337  56.758  68.103  1.00 15.76           H
ATOM    777  HG2 GLN A  52      -0.315  57.349  70.311  1.00 31.59           H
ATOM    778  HG3 GLN A  52       0.141  58.322  69.141  1.00 31.59           H
ATOM    779 HE21 GLN A  52      -2.276  56.324  70.120  1.00 38.33           H
ATOM    780 HE22 GLN A  52      -3.173  56.415  68.930  1.00 38.33           H
ATOM    781  N   ARG A  53       2.055  54.303  67.003  1.00 13.82           N
ATOM    782  CA  ARG A  53       3.021  53.477  66.251  1.00 12.44           C
ATOM    783  C   ARG A  53       3.806  54.336  65.255  1.00 14.17           C
ATOM    784  O   ARG A  53       3.191  55.189  64.611  1.00 15.07           O
ATOM    785  CB  ARG A  53       2.278  52.377  65.423  1.00 13.19           C
ATOM    786  CG  ARG A  53       1.464  51.317  66.192  1.00 20.58           C
ATOM    787  CD  ARG A  53       0.663  50.342  65.288  1.00 13.66           C
ATOM    788  NE  ARG A  53      -0.160  49.378  66.036  1.00 17.15           N
ATOM    789  CZ  ARG A  53       0.187  48.117  66.302  1.00 21.33           C
ATOM    790  NH1 ARG A  53       1.354  47.623  65.903  1.00 21.44           N
ATOM    791  NH2 ARG A  53      -0.639  47.335  66.984  1.00 20.24           N1+
ATOM    792  H   ARG A  53       1.638  54.872  66.513  1.00 16.61           H
ATOM    793  HA  ARG A  53       3.641  53.053  66.864  1.00 14.95           H
ATOM    794  HB2 ARG A  53       1.652  52.832  64.841  1.00 15.85           H
ATOM    795  HB3 ARG A  53       2.923  51.908  64.873  1.00 15.85           H
ATOM    796  HG2 ARG A  53       2.083  50.788  66.716  1.00 24.73           H
ATOM    797  HG3 ARG A  53       0.827  51.762  66.769  1.00 24.73           H
ATOM    798  HD2 ARG A  53       0.065  50.862  64.731  1.00 16.41           H
ATOM    799  HD3 ARG A  53       1.276  49.845  64.728  1.00 16.41           H
ATOM    800  HE  ARG A  53      -0.919  49.651  66.337  1.00 20.61           H
ATOM    801 HH11 ARG A  53       1.909  48.108  65.462  1.00 25.76           H
ATOM    802 HH12 ARG A  53       1.565  46.809  66.088  1.00 25.76           H
ATOM    803 HH21 ARG A  53      -1.397  47.643  67.251  1.00 24.31           H
ATOM    804 HH22 ARG A  53      -0.418  46.525  67.162  1.00 24.31           H
ATOM    805  N   THR A  54       5.116  54.040  64.993  1.00 12.94           N
ATOM    806  CA  THR A  54       5.685  54.672  63.800  1.00 14.09           C
ATOM    807  C   THR A  54       4.951  54.098  62.587  1.00 12.34           C
ATOM    808  O   THR A  54       4.320  53.039  62.564  1.00 10.86           O
ATOM    809  CB  THR A  54       7.211  54.365  63.698  1.00 16.56           C
ATOM    810  OG1 THR A  54       7.396  52.963  63.411  1.00 14.84           O
ATOM    811  CG2 THR A  54       7.902  54.611  65.017  1.00 15.31           C
ATOM    812  H   THR A  54       5.600  53.210  65.358  1.00 15.55           H
ATOM    813  HA  THR A  54       5.519  55.790  63.862  1.00 16.93           H
ATOM    814  HB  THR A  54       7.656  54.966  62.869  1.00 19.90           H
ATOM    815  HG1 THR A  54       7.181  52.765  62.461  1.00 17.83           H
ATOM    816 HG21 THR A  54       8.990  54.460  64.923  1.00 18.40           H
ATOM    817 HG22 THR A  54       7.741  55.641  65.371  1.00 18.40           H
ATOM    818 HG23 THR A  54       7.546  53.934  65.807  1.00 18.40           H
ATOM    819  N   PRO A  55       5.074  54.812  61.404  1.00  9.38           N
ATOM    820  CA  PRO A  55       4.799  54.062  60.173  1.00 12.23           C
ATOM    821  C   PRO A  55       5.818  52.904  60.135  1.00 11.17           C
ATOM    822  O   PRO A  55       6.887  52.718  60.702  1.00  8.01           O
ATOM    823  CB  PRO A  55       5.027  55.045  59.006  1.00 11.95           C
ATOM    824  CG  PRO A  55       5.996  56.086  59.577  1.00 17.57           C
ATOM    825  CD  PRO A  55       5.796  56.082  61.111  1.00 16.08           C
ATOM    826  HA  PRO A  55       3.749  53.670  60.190  1.00 14.71           H
ATOM    827  HB2 PRO A  55       5.409  54.550  58.094  1.00 14.36           H
ATOM    828  HB3 PRO A  55       4.064  55.511  58.724  1.00 14.36           H
ATOM    829  HG2 PRO A  55       7.039  55.821  59.319  1.00 21.11           H
ATOM    830  HG3 PRO A  55       5.803  57.085  59.153  1.00 21.11           H
ATOM    831  HD2 PRO A  55       6.772  56.119  61.645  1.00 19.32           H
ATOM    832  HD3 PRO A  55       5.165  56.928  61.456  1.00 19.32           H
ATOM    833  N   ILE A  56       5.340  51.952  59.289  1.00  8.36           N
ATOM    834  CA  ILE A  56       6.128  50.808  58.780  1.00 10.03           C
ATOM    835  C   ILE A  56       7.151  51.331  57.780  1.00 10.33           C
ATOM    836  O   ILE A  56       6.760  51.957  56.786  1.00  8.84           O
ATOM    837  CB  ILE A  56       5.237  49.735  58.096  1.00  8.25           C
ATOM    838  CG1 ILE A  56       4.157  49.124  59.007  1.00  8.27           C
ATOM    839  CG2 ILE A  56       6.091  48.595  57.552  1.00 11.13           C
ATOM    840  CD1 ILE A  56       3.047  48.289  58.231  1.00 12.24           C
ATOM    841  H   ILE A  56       4.535  51.961  58.970  1.00 10.06           H
ATOM    842  HA  ILE A  56       6.615  50.388  59.508  1.00 12.06           H
ATOM    843  HB  ILE A  56       4.791  50.141  57.337  1.00  9.93           H
ATOM    844 HG12 ILE A  56       4.596  48.509  59.619  1.00  9.95           H
ATOM    845 HG13 ILE A  56       3.716  49.825  59.506  1.00  9.95           H
ATOM    846 HG21 ILE A  56       5.515  47.917  57.168  1.00 13.39           H
ATOM    847 HG22 ILE A  56       6.695  48.931  56.869  1.00 13.39           H
ATOM    848 HG23 ILE A  56       6.604  48.206  58.280  1.00 13.39           H
ATOM    849 HD11 ILE A  56       2.398  47.936  58.861  1.00 14.72           H
ATOM    850 HD12 ILE A  56       2.601  48.872  57.596  1.00 14.72           H
ATOM    851 HD13 ILE A  56       3.465  47.554  57.755  1.00 14.72           H
ATOM    852  N   HIS A  57       8.462  51.078  58.014  1.00  5.34           N
ATOM    853  CA  HIS A  57       9.398  51.707  57.079  1.00  5.97           C
ATOM    854  C   HIS A  57      10.676  50.873  57.164  1.00  6.75           C
ATOM    855  O   HIS A  57      10.960  49.969  57.928  1.00  8.98           O
ATOM    856  CB  HIS A  57       9.662  53.196  57.431  1.00  9.71           C
ATOM    857  CG  HIS A  57      10.276  53.346  58.767  1.00  6.57           C
ATOM    858  ND1 HIS A  57       9.574  53.241  59.978  1.00 11.06           N
ATOM    859  CD2 HIS A  57      11.615  53.539  59.104  1.00  8.61           C
ATOM    860  CE1 HIS A  57      10.509  53.311  61.012  1.00 14.34           C
ATOM    861  NE2 HIS A  57      11.753  53.491  60.493  1.00 11.93           N
ATOM    862  H   HIS A  57       8.841  50.601  58.860  1.00  6.43           H
ATOM    863  HA  HIS A  57       8.966  51.674  56.026  1.00  7.19           H
ATOM    864  HB2 HIS A  57       8.706  53.761  57.352  1.00 11.67           H
ATOM    865  HB3 HIS A  57      10.312  53.655  56.645  1.00 11.67           H
ATOM    866  HD1 HIS A  57       8.579  53.052  60.074  1.00 13.30           H
ATOM    867  HD2 HIS A  57      12.453  53.697  58.445  1.00 10.36           H
ATOM    868  HE1 HIS A  57      10.265  53.248  62.078  1.00 17.23           H
ATOM    869  N   ARG A  58      11.542  51.303  56.192  1.00  8.49           N
ATOM    870  CA  ARG A  58      12.968  50.930  56.101  1.00  7.59           C
ATOM    871  C   ARG A  58      13.858  52.133  55.788  1.00 13.82           C
ATOM    872  O   ARG A  58      13.398  53.176  55.312  1.00  8.46           O
ATOM    873  CB  ARG A  58      13.281  49.891  55.018  1.00  6.73           C
ATOM    874  CG  ARG A  58      13.188  50.410  53.545  1.00  7.72           C
ATOM    875  CD  ARG A  58      13.597  49.380  52.533  1.00  7.90           C
ATOM    876  NE  ARG A  58      13.782  49.991  51.209  1.00 11.60           N
ATOM    877  CZ  ARG A  58      12.908  49.904  50.202  1.00 13.39           C
ATOM    878  NH1 ARG A  58      11.771  49.233  50.353  1.00 10.95           N
ATOM    879  NH2 ARG A  58      13.157  50.496  49.036  1.00 10.67           N1+
ATOM    880  H   ARG A  58      11.303  51.832  55.557  1.00 10.22           H
ATOM    881  HA  ARG A  58      13.246  50.566  56.961  1.00  9.13           H
ATOM    882  HB2 ARG A  58      14.195  49.593  55.151  1.00  8.10           H
ATOM    883  HB3 ARG A  58      12.674  49.142  55.124  1.00  8.10           H
ATOM    884  HG2 ARG A  58      12.271  50.669  53.349  1.00  9.29           H
ATOM    885  HG3 ARG A  58      13.777  51.169  53.417  1.00  9.29           H
ATOM    886  HD2 ARG A  58      14.440  49.001  52.805  1.00  9.50           H
ATOM    887  HD3 ARG A  58      12.933  48.679  52.490  1.00  9.50           H
ATOM    888  HE  ARG A  58      14.472  50.491  51.089  1.00 13.95           H
ATOM    889 HH11 ARG A  58      11.584  48.846  51.096  1.00 13.17           H
ATOM    890 HH12 ARG A  58      11.219  49.187  49.700  1.00 13.17           H
ATOM    891 HH21 ARG A  58      13.886  50.934  48.918  1.00 12.83           H
ATOM    892 HH22 ARG A  58      12.588  50.433  48.397  1.00 12.83           H
ATOM    893  N   HIS A  59      15.163  51.960  56.026  1.00  9.48           N
ATOM    894  CA  HIS A  59      16.148  52.962  55.620  1.00  7.00           C
ATOM    895  C   HIS A  59      17.532  52.334  55.519  1.00 11.81           C
ATOM    896  O   HIS A  59      17.916  51.519  56.374  1.00 13.83           O
ATOM    897  CB  HIS A  59      16.198  54.131  56.604  1.00  9.40           C
ATOM    898  CG  HIS A  59      15.942  53.719  58.026  1.00 11.66           C
ATOM    899  ND1 HIS A  59      16.662  52.734  58.646  1.00 12.34           N
ATOM    900  CD2 HIS A  59      14.995  54.107  58.915  1.00 12.38           C
ATOM    901  CE1 HIS A  59      16.196  52.551  59.872  1.00 10.81           C
ATOM    902  NE2 HIS A  59      15.177  53.370  60.059  1.00 11.05           N
ATOM    903  H   HIS A  59      15.493  51.268  56.421  1.00 11.40           H
ATOM    904  HA  HIS A  59      15.915  53.306  54.741  1.00  8.42           H
ATOM    905  HB2 HIS A  59      15.532  54.794  56.345  1.00 11.31           H
ATOM    906  HB3 HIS A  59      17.083  54.522  56.565  1.00 11.31           H
ATOM    907  HD1 HIS A  59      17.327  52.310  58.289  1.00 14.83           H
ATOM    908  HD2 HIS A  59      14.348  54.756  58.776  1.00 14.88           H
ATOM    909  HE1 HIS A  59      16.523  51.945  60.496  1.00 13.00           H
ATOM    910  N   SER A  60      18.278  52.748  54.489  1.00 11.31           N
ATOM    911  CA  SER A  60      19.605  52.216  54.174  1.00 10.94           C
ATOM    912  C   SER A  60      20.684  52.838  55.064  1.00 14.92           C
ATOM    913  O   SER A  60      21.518  53.631  54.619  1.00 15.78           O
ATOM    914  CB  SER A  60      19.943  52.494  52.714  1.00 16.65           C
ATOM    915  OG  SER A  60      21.032  51.689  52.343  1.00 25.06           O
ATOM    916  H   SER A  60      18.032  53.362  53.940  1.00 13.60           H
ATOM    917  HA  SER A  60      19.615  51.254  54.321  1.00 13.15           H
ATOM    918  HB2 SER A  60      19.178  52.301  52.157  1.00 20.01           H
ATOM    919  HB3 SER A  60      20.193  53.432  52.611  1.00 20.01           H
ATOM    920  HG  SER A  60      21.265  51.888  51.560  1.00 30.10           H
ATOM    921  N   CYS A  61      20.675  52.436  56.328  1.00 12.21           N
ATOM    922  CA  CYS A  61      21.608  52.945  57.339  1.00 14.09           C
ATOM    923  C   CYS A  61      21.453  52.058  58.570  1.00  9.21           C
ATOM    924  O   CYS A  61      20.474  51.326  58.695  1.00  9.91           O
ATOM    925  CB  CYS A  61      21.322  54.418  57.699  1.00 10.53           C
ATOM    926  SG  CYS A  61      19.666  54.667  58.510  1.00 11.87           S
ATOM    927  H   CYS A  61      20.114  51.856  56.632  1.00 14.68           H
ATOM    928  HA  CYS A  61      22.520  52.873  57.009  1.00 16.93           H
ATOM    929  HB2 CYS A  61      22.009  54.747  58.304  1.00 12.66           H
ATOM    930  HB3 CYS A  61      21.335  54.941  56.881  1.00 12.66           H
ATOM    931  HG  CYS A  61      18.955  53.758  58.202  1.00 14.27           H
ATOM    932  N   GLU A  62      22.411  52.140  59.500  1.00  7.61           N
ATOM    933  CA  GLU A  62      22.210  51.480  60.782  1.00  5.19           C
ATOM    934  C   GLU A  62      21.294  52.331  61.675  1.00 10.16           C
ATOM    935  O   GLU A  62      21.280  53.580  61.541  1.00  7.92           O
ATOM    936  CB  GLU A  62      23.569  51.231  61.471  1.00  5.60           C
ATOM    937  CG  GLU A  62      24.397  50.128  60.837  1.00 11.22           C
ATOM    938  CD  GLU A  62      25.655  49.754  61.634  1.00 11.19           C
ATOM    939  OE1 GLU A  62      26.149  50.607  62.376  1.00 10.10           O
ATOM    940  OE2 GLU A  62      26.147  48.609  61.503  1.00  9.42           O1-
ATOM    941  H   GLU A  62      23.156  52.569  59.416  1.00  9.16           H
ATOM    942  HA  GLU A  62      21.781  50.629  60.641  1.00  6.26           H
ATOM    943  HB2 GLU A  62      24.089  52.046  61.449  1.00  6.75           H
ATOM    944  HB3 GLU A  62      23.409  50.976  62.391  1.00  6.75           H
ATOM    945  HG2 GLU A  62      23.847  49.332  60.756  1.00 13.49           H
ATOM    946  HG3 GLU A  62      24.695  50.428  59.964  1.00 13.49           H
ATOM    947  N   GLU A  63      20.528  51.660  62.582  1.00 10.10           N
ATOM    948  CA  GLU A  63      19.637  52.418  63.449  1.00  9.28           C
ATOM    949  C   GLU A  63      19.597  51.601  64.751  1.00  7.61           C
ATOM    950  O   GLU A  63      19.306  50.423  64.909  1.00 12.75           O
ATOM    951  CB  GLU A  63      18.246  52.611  62.847  1.00  7.63           C
ATOM    952  CG  GLU A  63      17.357  53.334  63.852  1.00 12.69           C
ATOM    953  CD  GLU A  63      16.002  53.706  63.250  1.00 15.82           C
ATOM    954  OE1 GLU A  63      15.253  52.712  62.880  1.00 12.00           O
ATOM    955  OE2 GLU A  63      15.701  54.894  63.173  1.00 20.15           O1-
ATOM    956  H   GLU A  63      20.697  50.657  62.793  1.00 12.14           H
ATOM    957  HA  GLU A  63      20.081  53.463  63.629  1.00 11.16           H
ATOM    958  HB2 GLU A  63      18.347  53.199  61.912  1.00  9.19           H
ATOM    959  HB3 GLU A  63      17.787  51.641  62.567  1.00  9.19           H
ATOM    960  HG2 GLU A  63      17.197  52.717  64.756  1.00 15.26           H
ATOM    961  HG3 GLU A  63      17.853  54.270  64.199  1.00 15.26           H
ATOM    962  N   VAL A  64      19.965  52.394  65.808  1.00  8.42           N
ATOM    963  CA  VAL A  64      20.083  51.930  67.211  1.00  6.32           C
ATOM    964  C   VAL A  64      19.113  52.704  68.123  1.00  7.55           C
ATOM    965  O   VAL A  64      19.248  53.943  68.246  1.00  6.60           O
ATOM    966  CB  VAL A  64      21.514  52.098  67.769  1.00 10.07           C
ATOM    967  CG1 VAL A  64      21.572  51.571  69.263  1.00 12.63           C
ATOM    968  CG2 VAL A  64      22.535  51.406  66.929  1.00 12.60           C
ATOM    969  H   VAL A  64      20.166  53.229  65.727  1.00 10.13           H
ATOM    970  HA  VAL A  64      19.854  50.993  67.261  1.00  7.61           H
ATOM    971  HB  VAL A  64      21.746  53.039  67.788  1.00 12.11           H
ATOM    972 HG11 VAL A  64      22.476  51.663  69.606  1.00 15.19           H
ATOM    973 HG12 VAL A  64      20.965  52.084  69.822  1.00 15.19           H
ATOM    974 HG13 VAL A  64      21.308  50.636  69.266  1.00 15.19           H
ATOM    975 HG21 VAL A  64      23.395  51.537  67.360  1.00 15.14           H
ATOM    976 HG22 VAL A  64      22.320  50.463  66.876  1.00 15.14           H
ATOM    977 HG23 VAL A  64      22.554  51.796  66.044  1.00 15.14           H
ATOM    978  N   PHE A  65      18.214  51.971  68.825  1.00  8.00           N
ATOM    979  CA  PHE A  65      17.336  52.567  69.817  1.00  7.56           C
ATOM    980  C   PHE A  65      17.884  52.120  71.201  1.00  6.52           C
ATOM    981  O   PHE A  65      18.282  51.024  71.557  1.00  7.95           O
ATOM    982  CB  PHE A  65      15.928  51.959  69.730  1.00  7.50           C
ATOM    983  CG  PHE A  65      15.192  52.369  68.490  1.00  9.53           C
ATOM    984  CD1 PHE A  65      15.490  51.772  67.253  1.00 10.29           C
ATOM    985  CD2 PHE A  65      14.182  53.331  68.583  1.00  8.01           C
ATOM    986  CE1 PHE A  65      14.739  52.109  66.128  1.00  9.40           C
ATOM    987  CE2 PHE A  65      13.410  53.634  67.455  1.00  9.12           C
ATOM    988  CZ  PHE A  65      13.681  53.025  66.232  1.00  5.18           C
ATOM    989  H   PHE A  65      18.164  50.947  68.736  1.00  9.63           H
ATOM    990  HA  PHE A  65      17.317  53.695  69.701  1.00  9.09           H
ATOM    991  HB2 PHE A  65      15.997  50.844  69.760  1.00  9.03           H
ATOM    992  HB3 PHE A  65      15.348  52.242  70.633  1.00  9.03           H
ATOM    993  HD1 PHE A  65      16.312  51.063  67.172  1.00 12.38           H
ATOM    994  HD2 PHE A  65      13.992  53.840  69.524  1.00  9.64           H
ATOM    995  HE1 PHE A  65      14.977  51.684  65.146  1.00 11.30           H
ATOM    996  HE2 PHE A  65      12.616  54.372  67.532  1.00 10.97           H
ATOM    997  HZ  PHE A  65      13.101  53.284  65.335  1.00  6.24           H
ATOM    998  N   THR A  66      17.742  53.152  72.101  1.00  6.53           N
ATOM    999  CA  THR A  66      17.868  53.041  73.572  1.00  5.91           C
ATOM   1000  C   THR A  66      16.621  53.581  74.287  1.00  7.94           C
ATOM   1001  O   THR A  66      16.247  54.752  74.120  1.00  7.37           O
ATOM   1002  CB  THR A  66      19.102  53.769  74.117  1.00  7.35           C
ATOM   1003  OG1 THR A  66      18.895  55.181  73.991  1.00 27.96           O
ATOM   1004  CG2 THR A  66      20.333  53.357  73.388  1.00  4.07           C
ATOM   1005  H   THR A  66      17.558  53.956  71.860  1.00  7.86           H
ATOM   1006  HA  THR A  66      17.961  52.104  73.811  1.00  7.12           H
ATOM   1007  HB  THR A  66      19.243  53.548  75.058  1.00  8.85           H
ATOM   1008  HG1 THR A  66      18.236  55.429  74.455  1.00 33.58           H
ATOM   1009 HG21 THR A  66      21.100  53.802  73.771  1.00  4.91           H
ATOM   1010 HG22 THR A  66      20.467  52.402  73.458  1.00  4.91           H
ATOM   1011 HG23 THR A  66      20.268  53.597  72.452  1.00  4.91           H
ATOM   1012  N   VAL A  67      15.982  52.728  75.087  1.00  8.42           N
ATOM   1013  CA  VAL A  67      14.702  53.055  75.718  1.00  6.53           C
ATOM   1014  C   VAL A  67      14.941  53.715  77.074  1.00  6.80           C
ATOM   1015  O   VAL A  67      15.372  53.076  78.054  1.00  8.66           O
ATOM   1016  CB  VAL A  67      13.804  51.824  75.881  1.00  5.46           C
ATOM   1017  CG1 VAL A  67      12.430  52.243  76.417  1.00  6.40           C
ATOM   1018  CG2 VAL A  67      13.683  51.054  74.601  1.00 13.11           C
ATOM   1019  H   VAL A  67      16.272  51.934  75.267  1.00 10.13           H
ATOM   1020  HA  VAL A  67      14.231  53.687  75.157  1.00  7.87           H
ATOM   1021  HB  VAL A  67      14.208  51.245  76.539  1.00  6.58           H
ATOM   1022 HG11 VAL A  67      11.878  51.454  76.537  1.00  7.71           H
ATOM   1023 HG12 VAL A  67      12.545  52.684  77.274  1.00  7.71           H
ATOM   1024 HG13 VAL A  67      12.011  52.852  75.790  1.00  7.71           H
ATOM   1025 HG21 VAL A  67      13.114  50.287  74.765  1.00 15.76           H
ATOM   1026 HG22 VAL A  67      13.299  51.621  73.914  1.00 15.76           H
ATOM   1027 HG23 VAL A  67      14.570  50.755  74.339  1.00 15.76           H
ATOM   1028  N   LEU A  68      14.591  54.984  77.133  1.00  8.10           N
ATOM   1029  CA  LEU A  68      14.797  55.843  78.284  1.00  7.94           C
ATOM   1030  C   LEU A  68      13.655  55.746  79.276  1.00 10.28           C
ATOM   1031  O   LEU A  68      13.912  55.715  80.492  1.00  9.17           O
ATOM   1032  CB  LEU A  68      14.963  57.302  77.819  1.00  8.95           C
ATOM   1033  CG  LEU A  68      16.092  57.636  76.846  1.00 11.43           C
ATOM   1034  CD1 LEU A  68      16.138  59.131  76.655  1.00 15.85           C
ATOM   1035  CD2 LEU A  68      17.395  57.118  77.394  1.00 16.95           C
ATOM   1036  H   LEU A  68      14.200  55.384  76.479  1.00  9.74           H
ATOM   1037  HA  LEU A  68      15.609  55.570  78.742  1.00  9.56           H
ATOM   1038  HB2 LEU A  68      14.134  57.585  77.400  1.00 10.76           H
ATOM   1039  HB3 LEU A  68      15.110  57.849  78.606  1.00 10.76           H
ATOM   1040  HG  LEU A  68      15.930  57.219  75.980  1.00 13.75           H
ATOM   1041 HD11 LEU A  68      16.851  59.352  76.034  1.00 19.04           H
ATOM   1042 HD12 LEU A  68      15.286  59.425  76.299  1.00 19.04           H
ATOM   1043 HD13 LEU A  68      16.295  59.558  77.511  1.00 19.04           H
ATOM   1044 HD21 LEU A  68      18.092  57.355  76.764  1.00 20.37           H
ATOM   1045 HD22 LEU A  68      17.574  57.526  78.255  1.00 20.37           H
ATOM   1046 HD23 LEU A  68      17.346  56.152  77.482  1.00 20.37           H
ATOM   1047  N   LYS A  69      12.403  55.713  78.777  1.00 10.03           N
ATOM   1048  CA  LYS A  69      11.197  55.569  79.585  1.00 14.66           C
ATOM   1049  C   LYS A  69      10.183  54.693  78.868  1.00 11.00           C
ATOM   1050  O   LYS A  69      10.044  54.757  77.648  1.00 10.10           O
ATOM   1051  CB  LYS A  69      10.500  56.904  79.847  1.00 11.31           C
ATOM   1052  CG  LYS A  69      11.373  57.935  80.452  1.00 18.61           C
ATOM   1053  CD  LYS A  69      10.615  59.213  80.715  1.00 23.43           C
ATOM   1054  CE  LYS A  69      11.566  60.333  81.100  1.00 25.18           C
ATOM   1055  NZ  LYS A  69      10.847  61.494  81.677  1.00 31.43           N1+
ATOM   1056  H   LYS A  69      12.238  55.790  77.937  1.00 12.06           H
ATOM   1057  HA  LYS A  69      11.422  55.158  80.437  1.00 17.62           H
ATOM   1058  HB2 LYS A  69      10.170  57.251  79.005  1.00 13.60           H
ATOM   1059  HB3 LYS A  69       9.747  56.752  80.436  1.00 13.60           H
ATOM   1060  HG2 LYS A  69      11.702  57.600  81.301  1.00 22.35           H
ATOM   1061  HG3 LYS A  69      12.114  58.126  79.855  1.00 22.35           H
ATOM   1062  HD2 LYS A  69      10.135  59.481  79.917  1.00 28.15           H
ATOM   1063  HD3 LYS A  69       9.994  59.070  81.448  1.00 28.15           H
ATOM   1064  HE2 LYS A  69      12.191  60.006  81.764  1.00 30.24           H
ATOM   1065  HE3 LYS A  69      12.041  60.636  80.311  1.00 30.24           H
ATOM   1066  HZ1 LYS A  69      11.397  61.944  82.214  1.00 37.74           H
ATOM   1067  HZ2 LYS A  69      10.567  62.034  81.028  1.00 37.74           H
ATOM   1068  HZ3 LYS A  69      10.143  61.217  82.149  1.00 37.74           H
ATOM   1069  N   GLY A  70       9.417  53.940  79.645  1.00 13.48           N
ATOM   1070  CA  GLY A  70       8.280  53.229  79.095  1.00 12.24           C
ATOM   1071  C   GLY A  70       8.662  51.887  78.499  1.00 13.92           C
ATOM   1072  O   GLY A  70       9.744  51.357  78.727  1.00 10.29           O
ATOM   1073  H   GLY A  70       9.532  53.848  80.491  1.00 16.21           H
ATOM   1074  HA2 GLY A  70       7.611  53.085  79.779  1.00 14.71           H
ATOM   1075  HA3 GLY A  70       7.884  53.757  78.384  1.00 14.71           H
ATOM   1076  N   LYS A  71       7.747  51.362  77.680  1.00  8.91           N
ATOM   1077  CA  LYS A  71       7.843  50.012  77.166  1.00  9.46           C
ATOM   1078  C   LYS A  71       7.130  49.969  75.828  1.00 11.20           C
ATOM   1079  O   LYS A  71       6.461  50.930  75.432  1.00 12.81           O
ATOM   1080  CB  LYS A  71       7.189  48.966  78.090  1.00 10.27           C
ATOM   1081  CG  LYS A  71       7.441  49.101  79.562  1.00 22.68           C
ATOM   1082  CD  LYS A  71       6.194  48.845  80.397  1.00 23.82           C
ATOM   1083  CE  LYS A  71       6.608  48.899  81.867  1.00 31.93           C
ATOM   1084  NZ  LYS A  71       5.564  49.310  82.838  1.00 35.77           N1+
ATOM   1085  H   LYS A  71       7.053  51.796  77.403  1.00 10.72           H
ATOM   1086  HA  LYS A  71       8.775  49.783  77.029  1.00 11.38           H
ATOM   1087  HB2 LYS A  71       6.226  48.987  77.959  1.00 12.35           H
ATOM   1088  HB3 LYS A  71       7.523  48.096  77.825  1.00 12.35           H
ATOM   1089  HG2 LYS A  71       8.092  48.425  79.813  1.00 27.24           H
ATOM   1090  HG3 LYS A  71       7.770  49.980  79.785  1.00 27.24           H
ATOM   1091  HD2 LYS A  71       5.530  49.532  80.226  1.00 28.61           H
ATOM   1092  HD3 LYS A  71       5.831  47.966  80.198  1.00 28.61           H
ATOM   1093  HE2 LYS A  71       6.930  48.024  82.133  1.00 38.34           H
ATOM   1094  HE3 LYS A  71       7.327  49.545  81.945  1.00 38.34           H
ATOM   1095  HZ1 LYS A  71       5.891  49.254  83.664  1.00 42.95           H
ATOM   1096  HZ2 LYS A  71       5.336  50.156  82.689  1.00 42.95           H
ATOM   1097  HZ3 LYS A  71       4.848  48.782  82.768  1.00 42.95           H
ATOM   1098  N   GLY A  72       7.256  48.838  75.141  1.00 12.19           N
ATOM   1099  CA  GLY A  72       6.567  48.711  73.869  1.00 12.83           C
ATOM   1100  C   GLY A  72       6.899  47.422  73.142  1.00 13.38           C
ATOM   1101  O   GLY A  72       7.380  46.451  73.734  1.00  9.81           O
ATOM   1102  H   GLY A  72       7.710  48.150  75.395  1.00 14.65           H
ATOM   1103  HA2 GLY A  72       5.611  48.741  74.015  1.00 15.43           H
ATOM   1104  HA3 GLY A  72       6.802  49.456  73.298  1.00 15.43           H
ATOM   1105  N   THR A  73       6.589  47.431  71.848  1.00 10.70           N
ATOM   1106  CA  THR A  73       6.748  46.275  70.989  1.00  9.34           C
ATOM   1107  C   THR A  73       7.440  46.695  69.694  1.00  7.34           C
ATOM   1108  O   THR A  73       7.003  47.641  69.030  1.00 10.94           O
ATOM   1109  CB  THR A  73       5.397  45.629  70.678  1.00 14.36           C
ATOM   1110  OG1 THR A  73       4.731  45.274  71.902  1.00 11.53           O
ATOM   1111  CG2 THR A  73       5.600  44.394  69.844  1.00 11.33           C
ATOM   1112  H   THR A  73       6.283  48.128  71.439  1.00 12.86           H
ATOM   1113  HA  THR A  73       7.306  45.615  71.434  1.00 11.23           H
ATOM   1114  HB  THR A  73       4.858  46.257  70.172  1.00 17.26           H
ATOM   1115  HG1 THR A  73       3.973  44.964  71.731  1.00 13.86           H
ATOM   1116 HG21 THR A  73       4.748  43.985  69.639  1.00 13.63           H
ATOM   1117 HG22 THR A  73       6.052  44.620  69.016  1.00 13.63           H
ATOM   1118 HG23 THR A  73       6.145  43.755  70.328  1.00 13.63           H
ATOM   1119  N   LEU A  74       8.510  45.983  69.343  1.00  8.51           N
ATOM   1120  CA  LEU A  74       9.181  46.144  68.061  1.00  7.55           C
ATOM   1121  C   LEU A  74       8.622  45.121  67.070  1.00 10.95           C
ATOM   1122  O   LEU A  74       8.613  43.918  67.357  1.00 10.86           O
ATOM   1123  CB  LEU A  74      10.684  45.948  68.226  1.00  6.97           C
ATOM   1124  CG  LEU A  74      11.550  45.924  66.961  1.00  8.29           C
ATOM   1125  CD1 LEU A  74      11.427  47.273  66.277  1.00 11.52           C
ATOM   1126  CD2 LEU A  74      13.042  45.587  67.284  1.00 15.36           C
ATOM   1127  H   LEU A  74       8.871  45.390  69.845  1.00 10.24           H
ATOM   1128  HA  LEU A  74       9.026  47.037  67.718  1.00  9.08           H
ATOM   1129  HB2 LEU A  74      11.029  46.666  68.780  1.00  8.39           H
ATOM   1130  HB3 LEU A  74      10.836  45.109  68.683  1.00  8.39           H
ATOM   1131  HG  LEU A  74      11.213  45.248  66.351  1.00  9.98           H
ATOM   1132 HD11 LEU A  74      11.969  47.259  65.474  1.00 13.85           H
ATOM   1133 HD12 LEU A  74      10.501  47.434  66.043  1.00 13.85           H
ATOM   1134 HD13 LEU A  74      11.742  47.968  66.877  1.00 13.85           H
ATOM   1135 HD21 LEU A  74      13.545  45.562  66.457  1.00 18.46           H
ATOM   1136 HD22 LEU A  74      13.414  46.264  67.872  1.00 18.46           H
ATOM   1137 HD23 LEU A  74      13.089  44.721  67.716  1.00 18.46           H
ATOM   1138  N   LEU A  75       8.181  45.599  65.897  1.00 13.24           N
ATOM   1139  CA  LEU A  75       7.656  44.757  64.824  1.00  8.76           C
ATOM   1140  C   LEU A  75       8.654  44.730  63.672  1.00 13.96           C
ATOM   1141  O   LEU A  75       9.034  45.779  63.147  1.00  9.85           O
ATOM   1142  CB  LEU A  75       6.292  45.239  64.330  1.00 11.53           C
ATOM   1143  CG  LEU A  75       5.142  45.298  65.356  1.00 22.58           C
ATOM   1144  CD1 LEU A  75       3.755  45.314  64.734  1.00 23.42           C
ATOM   1145  CD2 LEU A  75       5.225  44.093  66.227  1.00 27.80           C
ATOM   1146  H   LEU A  75       8.193  46.440  65.698  1.00 15.92           H
ATOM   1147  HA  LEU A  75       7.572  43.844  65.141  1.00 10.54           H
ATOM   1148  HB2 LEU A  75       6.395  46.118  63.942  1.00 13.86           H
ATOM   1149  HB3 LEU A  75       6.013  44.622  63.637  1.00 13.86           H
ATOM   1150  HG  LEU A  75       5.241  46.093  65.911  1.00 27.12           H
ATOM   1151 HD11 LEU A  75       3.095  45.342  65.447  1.00 28.13           H
ATOM   1152 HD12 LEU A  75       3.664  46.095  64.169  1.00 28.13           H
ATOM   1153 HD13 LEU A  75       3.628  44.504  64.212  1.00 28.13           H
ATOM   1154 HD21 LEU A  75       4.466  44.082  66.835  1.00 33.39           H
ATOM   1155 HD22 LEU A  75       5.203  43.323  65.642  1.00 33.39           H
ATOM   1156 HD23 LEU A  75       6.053  44.103  66.733  1.00 33.39           H
ATOM   1157  N   MET A  76       9.095  43.528  63.312  1.00 10.12           N
ATOM   1158  CA  MET A  76      10.177  43.318  62.353  1.00  9.77           C
ATOM   1159  C   MET A  76       9.664  42.487  61.188  1.00 16.65           C
ATOM   1160  O   MET A  76       9.099  41.406  61.400  1.00 11.66           O
ATOM   1161  CB  MET A  76      11.354  42.548  62.962  1.00 11.70           C
ATOM   1162  CG  MET A  76      12.080  43.234  64.064  1.00  8.98           C
ATOM   1163  SD  MET A  76      12.867  44.752  63.508  1.00 16.56           S
ATOM   1164  CE  MET A  76      14.063  44.113  62.370  1.00 13.30           C
ATOM   1165  H   MET A  76       8.776  42.793  63.631  1.00 12.17           H
ATOM   1166  HA  MET A  76      10.500  44.179  62.022  1.00 11.75           H
ATOM   1167  HB2 MET A  76      11.035  41.696  63.295  1.00 14.07           H
ATOM   1168  HB3 MET A  76      11.991  42.385  62.251  1.00 14.07           H
ATOM   1169  HG2 MET A  76      11.453  43.454  64.772  1.00 10.81           H
ATOM   1170  HG3 MET A  76      12.772  42.633  64.382  1.00 10.81           H
ATOM   1171  HE1 MET A  76      14.563  44.856  62.000  1.00 15.98           H
ATOM   1172  HE2 MET A  76      14.660  43.518  62.850  1.00 15.98           H
ATOM   1173  HE3 MET A  76      13.610  43.634  61.664  1.00 15.98           H
ATOM   1174  N   GLY A  77       9.919  42.959  59.968  1.00 13.16           N
ATOM   1175  CA  GLY A  77       9.567  42.230  58.775  1.00 10.73           C
ATOM   1176  C   GLY A  77      10.789  41.636  58.102  1.00  9.40           C
ATOM   1177  O   GLY A  77      11.925  41.824  58.532  1.00  9.59           O
ATOM   1178  H   GLY A  77      10.310  43.717  59.811  1.00 15.81           H
ATOM   1179  HA2 GLY A  77       8.950  41.513  58.995  1.00 12.90           H
ATOM   1180  HA3 GLY A  77       9.123  42.811  58.146  1.00 12.90           H
ATOM   1181  N   SER A  78      10.520  40.964  56.977  1.00 14.97           N
ATOM   1182  CA  SER A  78      11.541  40.242  56.223  1.00 15.14           C
ATOM   1183  C   SER A  78      12.153  41.086  55.114  1.00 15.07           C
ATOM   1184  O   SER A  78      11.433  41.692  54.314  1.00 14.15           O
ATOM   1185  CB  SER A  78      10.946  38.970  55.618  1.00 15.04           C
ATOM   1186  OG  SER A  78      11.865  38.328  54.726  1.00 16.80           O
ATOM   1187  H   SER A  78       9.729  40.899  56.639  1.00 17.99           H
ATOM   1188  HA  SER A  78      12.256  39.983  56.828  1.00 18.20           H
ATOM   1189  HB2 SER A  78      10.711  38.372  56.339  1.00 18.07           H
ATOM   1190  HB3 SER A  78      10.147  39.207  55.124  1.00 18.07           H
ATOM   1191  HG  SER A  78      11.506  37.641  54.398  1.00 20.19           H
ATOM   1192  N   SER A  79      13.483  41.042  55.010  1.00 16.76           N
ATOM   1193  CA  SER A  79      14.145  41.614  53.843  1.00 23.17           C
ATOM   1194  C   SER A  79      14.423  40.582  52.751  1.00 22.13           C
ATOM   1195  O   SER A  79      14.858  40.968  51.658  1.00 28.58           O
ATOM   1196  CB  SER A  79      15.471  42.271  54.240  1.00 23.46           C
ATOM   1197  OG  SER A  79      16.429  41.275  54.593  1.00 23.00           O
ATOM   1198  H   SER A  79      14.005  40.665  55.583  1.00 20.13           H
ATOM   1199  HA  SER A  79      13.577  42.303  53.466  1.00 27.83           H
ATOM   1200  HB2 SER A  79      15.801  42.784  53.483  1.00 28.19           H
ATOM   1201  HB3 SER A  79      15.316  42.859  54.996  1.00 28.19           H
ATOM   1202  HG  SER A  79      16.694  41.397  55.386  1.00 27.62           H
ATOM   1203  N   SER A  80      14.175  39.294  53.001  1.00 22.47           N
ATOM   1204  CA  SER A  80      14.411  38.276  51.975  1.00 18.48           C
ATOM   1205  C   SER A  80      13.182  37.995  51.108  1.00 18.17           C
ATOM   1206  O   SER A  80      13.312  37.852  49.883  1.00 20.54           O
ATOM   1207  CB  SER A  80      14.890  36.990  52.625  1.00 17.01           C
ATOM   1208  OG  SER A  80      13.891  36.402  53.438  1.00 22.49           O
ATOM   1209  H   SER A  80      13.880  38.994  53.752  1.00 26.99           H
ATOM   1210  HA  SER A  80      15.117  38.580  51.387  1.00 22.21           H
ATOM   1211  HB2 SER A  80      15.140  36.370  51.921  1.00 20.45           H
ATOM   1212  HB3 SER A  80      15.658  37.190  53.179  1.00 20.45           H
ATOM   1213  HG  SER A  80      13.697  36.919  54.071  1.00 27.02           H
ATOM   1214  N   LEU A  81      11.990  37.909  51.691  1.00 20.76           N
ATOM   1215  CA  LEU A  81      10.789  37.919  50.866  1.00 16.62           C
ATOM   1216  C   LEU A  81      10.737  39.186  50.028  1.00 15.12           C
ATOM   1217  O   LEU A  81      11.457  40.150  50.278  1.00 11.37           O
ATOM   1218  CB  LEU A  81       9.535  37.853  51.727  1.00 18.10           C
ATOM   1219  CG  LEU A  81       9.346  36.578  52.534  1.00 27.75           C
ATOM   1220  CD1 LEU A  81       8.049  36.689  53.316  1.00 26.49           C
ATOM   1221  CD2 LEU A  81       9.355  35.358  51.589  1.00 25.06           C
ATOM   1222  H   LEU A  81      11.857  37.861  52.540  1.00 24.94           H
ATOM   1223  HA  LEU A  81      10.798  37.164  50.256  1.00 19.98           H
ATOM   1224  HB2 LEU A  81       9.558  38.594  52.350  1.00 21.75           H
ATOM   1225  HB3 LEU A  81       8.764  37.951  51.148  1.00 21.75           H
ATOM   1226  HG  LEU A  81      10.072  36.487  53.175  1.00 33.33           H
ATOM   1227 HD11 LEU A  81       7.916  35.876  53.831  1.00 31.81           H
ATOM   1228 HD12 LEU A  81       8.105  37.455  53.910  1.00 31.81           H
ATOM   1229 HD13 LEU A  81       7.310  36.816  52.699  1.00 31.81           H
ATOM   1230 HD21 LEU A  81       9.208  34.557  52.115  1.00 30.10           H
ATOM   1231 HD22 LEU A  81       8.645  35.460  50.935  1.00 30.10           H
ATOM   1232 HD23 LEU A  81      10.211  35.304  51.139  1.00 30.10           H
ATOM   1233  N   LYS A  82       9.814  39.208  49.060  1.00 14.73           N
ATOM   1234  CA  LYS A  82       9.639  40.397  48.234  1.00 12.26           C
ATOM   1235  C   LYS A  82       8.806  41.456  48.936  1.00 11.06           C
ATOM   1236  O   LYS A  82       8.687  42.561  48.404  1.00 12.03           O
ATOM   1237  CB  LYS A  82       8.991  40.048  46.883  1.00 14.56           C
ATOM   1238  CG  LYS A  82       9.817  39.070  46.004  1.00 15.55           C
ATOM   1239  CD  LYS A  82      10.793  39.838  45.144  1.00 24.36           C
ATOM   1240  CE  LYS A  82      11.719  38.936  44.313  1.00 29.70           C
ATOM   1241  NZ  LYS A  82      13.075  39.575  44.162  1.00 28.96           N1+
ATOM   1242  H   LYS A  82       9.265  38.571  48.891  1.00 17.70           H
ATOM   1243  HA  LYS A  82      10.510  40.781  48.045  1.00 14.73           H
ATOM   1244  HB2 LYS A  82       8.109  39.671  47.027  1.00 17.50           H
ATOM   1245  HB3 LYS A  82       8.908  40.875  46.375  1.00 17.50           H
ATOM   1246  HG2 LYS A  82      10.324  38.462  46.568  1.00 18.68           H
ATOM   1247  HG3 LYS A  82       9.223  38.570  45.420  1.00 18.68           H
ATOM   1248  HD2 LYS A  82      10.293  40.391  44.520  1.00 29.26           H
ATOM   1249  HD3 LYS A  82      11.347  40.396  45.713  1.00 29.26           H
ATOM   1250  HE2 LYS A  82      11.823  38.080  44.757  1.00 35.67           H
ATOM   1251  HE3 LYS A  82      11.343  38.813  43.426  1.00 35.67           H
ATOM   1252  HZ1 LYS A  82      13.609  39.049  43.682  1.00 34.78           H
ATOM   1253  HZ2 LYS A  82      13.004  40.366  43.758  1.00 34.78           H
ATOM   1254  HZ3 LYS A  82      13.437  39.699  44.967  1.00 34.78           H
ATOM   1255  N   TYR A  83       8.243  41.124  50.093  1.00 11.80           N
ATOM   1256  CA  TYR A  83       7.439  42.002  50.925  1.00 11.75           C
ATOM   1257  C   TYR A  83       7.756  41.705  52.387  1.00 12.45           C
ATOM   1258  O   TYR A  83       8.219  40.603  52.723  1.00 13.69           O
ATOM   1259  CB  TYR A  83       5.936  41.809  50.621  1.00 10.00           C
ATOM   1260  CG  TYR A  83       5.488  40.383  50.802  1.00 14.30           C
ATOM   1261  CD1 TYR A  83       5.785  39.420  49.839  1.00 13.65           C
ATOM   1262  CD2 TYR A  83       4.809  39.980  51.961  1.00 16.36           C
ATOM   1263  CE1 TYR A  83       5.418  38.097  50.001  1.00 15.61           C
ATOM   1264  CE2 TYR A  83       4.426  38.639  52.133  1.00 20.37           C
ATOM   1265  CZ  TYR A  83       4.729  37.715  51.141  1.00 16.83           C
ATOM   1266  OH  TYR A  83       4.390  36.403  51.287  1.00 21.28           O
ATOM   1267  H   TYR A  83       8.321  40.338  50.434  1.00 14.19           H
ATOM   1268  HA  TYR A  83       7.687  42.925  50.738  1.00 14.13           H
ATOM   1269  HB2 TYR A  83       5.409  42.371  51.212  1.00 12.03           H
ATOM   1270  HB3 TYR A  83       5.774  42.042  49.692  1.00 12.03           H
ATOM   1271  HD1 TYR A  83       6.243  39.671  49.067  1.00 16.40           H
ATOM   1272  HD2 TYR A  83       4.606  40.609  52.622  1.00 19.66           H
ATOM   1273  HE1 TYR A  83       5.620  37.471  49.341  1.00 18.76           H
ATOM   1274  HE2 TYR A  83       3.971  38.376  52.906  1.00 24.47           H
ATOM   1275  HH  TYR A  83       3.996  36.292  52.020  1.00 25.57           H
ATOM   1276  N   PRO A  84       7.496  42.657  53.287  1.00 10.21           N
ATOM   1277  CA  PRO A  84       7.873  42.422  54.691  1.00 10.93           C
ATOM   1278  C   PRO A  84       7.225  41.200  55.296  1.00 13.87           C
ATOM   1279  O   PRO A  84       7.901  40.444  56.001  1.00  9.81           O
ATOM   1280  CB  PRO A  84       7.437  43.723  55.396  1.00 10.84           C
ATOM   1281  CG  PRO A  84       7.490  44.734  54.297  1.00 11.11           C
ATOM   1282  CD  PRO A  84       7.039  44.044  53.070  1.00  7.94           C
ATOM   1283  HA  PRO A  84       8.835  42.326  54.761  1.00 13.14           H
ATOM   1284  HB2 PRO A  84       6.539  43.636  55.748  1.00 13.03           H
ATOM   1285  HB3 PRO A  84       8.060  43.949  56.103  1.00 13.03           H
ATOM   1286  HG2 PRO A  84       6.899  45.478  54.496  1.00 13.36           H
ATOM   1287  HG3 PRO A  84       8.408  45.036  54.192  1.00 13.36           H
ATOM   1288  HD2 PRO A  84       6.070  44.079  53.009  1.00  9.56           H
ATOM   1289  HD3 PRO A  84       7.463  44.425  52.287  1.00  9.56           H
ATOM   1290  N   GLY A  85       5.933  40.980  55.040  1.00 12.04           N
ATOM   1291  CA  GLY A  85       5.232  39.828  55.563  1.00 11.39           C
ATOM   1292  C   GLY A  85       4.739  40.061  56.990  1.00 11.13           C
ATOM   1293  O   GLY A  85       5.075  41.047  57.647  1.00 11.45           O
ATOM   1294  H   GLY A  85       5.439  41.509  54.569  1.00 14.48           H
ATOM   1295  HA2 GLY A  85       4.473  39.633  54.997  1.00 13.70           H
ATOM   1296  HA3 GLY A  85       5.825  39.060  55.547  1.00 13.70           H
ATOM   1297  N   GLN A  86       3.922  39.128  57.479  1.00 11.09           N
ATOM   1298  CA  GLN A  86       3.442  39.192  58.856  1.00 15.78           C
ATOM   1299  C   GLN A  86       4.626  39.405  59.805  1.00 13.06           C
ATOM   1300  O   GLN A  86       5.611  38.655  59.737  1.00 11.02           O
ATOM   1301  CB  GLN A  86       2.703  37.907  59.260  1.00 20.24           C
ATOM   1302  CG  GLN A  86       1.965  37.977  60.607  1.00 21.89           C
ATOM   1303  CD  GLN A  86       0.809  38.985  60.640  1.00 35.54           C
ATOM   1304  OE1 GLN A  86       0.574  39.644  61.668  1.00 31.05           O
ATOM   1305  NE2 GLN A  86       0.089  39.108  59.528  1.00 27.73           N
ATOM   1306  H   GLN A  86       3.641  38.451  57.033  1.00 13.34           H
ATOM   1307  HA  GLN A  86       2.818  39.930  58.935  1.00 18.97           H
ATOM   1308  HB2 GLN A  86       2.068  37.665  58.574  1.00 24.31           H
ATOM   1309  HB3 GLN A  86       3.358  37.199  59.355  1.00 24.31           H
ATOM   1310  HG2 GLN A  86       1.594  37.105  60.814  1.00 26.30           H
ATOM   1311  HG3 GLN A  86       2.594  38.238  61.295  1.00 26.30           H
ATOM   1312 HE21 GLN A  86       0.266  38.620  58.845  1.00 33.31           H
ATOM   1313 HE22 GLN A  86      -0.563  39.670  59.497  1.00 33.31           H
ATOM   1314  N   PRO A  87       4.562  40.374  60.705  1.00 10.30           N
ATOM   1315  CA  PRO A  87       5.759  40.740  61.464  1.00  9.91           C
ATOM   1316  C   PRO A  87       5.994  39.905  62.709  1.00 13.39           C
ATOM   1317  O   PRO A  87       5.069  39.426  63.360  1.00 13.47           O
ATOM   1318  CB  PRO A  87       5.453  42.195  61.856  1.00 11.03           C
ATOM   1319  CG  PRO A  87       3.969  42.188  62.049  1.00 13.85           C
ATOM   1320  CD  PRO A  87       3.496  41.379  60.860  1.00 11.82           C
ATOM   1321  HA  PRO A  87       6.539  40.710  60.896  1.00 11.91           H
ATOM   1322  HB2 PRO A  87       5.916  42.435  62.675  1.00 13.26           H
ATOM   1323  HB3 PRO A  87       5.707  42.786  61.128  1.00 13.26           H
ATOM   1324  HG2 PRO A  87       3.747  41.746  62.886  1.00 16.64           H
ATOM   1325  HG3 PRO A  87       3.618  43.090  62.030  1.00 16.64           H
ATOM   1326  HD2 PRO A  87       2.646  40.952  61.045  1.00 14.21           H
ATOM   1327  HD3 PRO A  87       3.450  41.930  60.061  1.00 14.21           H
ATOM   1328  N   GLN A  88       7.271  39.772  63.053  1.00 10.45           N
ATOM   1329  CA  GLN A  88       7.638  39.316  64.393  1.00 15.79           C
ATOM   1330  C   GLN A  88       7.358  40.431  65.385  1.00 13.40           C
ATOM   1331  O   GLN A  88       7.608  41.597  65.098  1.00 15.97           O
ATOM   1332  CB  GLN A  88       9.121  38.992  64.486  1.00 16.86           C
ATOM   1333  CG  GLN A  88       9.671  38.072  63.496  1.00 22.06           C
ATOM   1334  CD  GLN A  88      11.142  38.001  63.667  1.00 25.29           C
ATOM   1335  OE1 GLN A  88      11.644  37.773  64.785  1.00 15.99           O
ATOM   1336  NE2 GLN A  88      11.865  38.274  62.590  1.00 28.68           N
ATOM   1337  H   GLN A  88       7.936  39.968  62.545  1.00 12.57           H
ATOM   1338  HA  GLN A  88       7.116  38.533  64.634  1.00 18.98           H
ATOM   1339  HB2 GLN A  88       9.613  39.822  64.389  1.00 20.26           H
ATOM   1340  HB3 GLN A  88       9.302  38.613  65.362  1.00 20.26           H
ATOM   1341  HG2 GLN A  88       9.305  37.184  63.633  1.00 26.50           H
ATOM   1342  HG3 GLN A  88       9.473  38.395  62.603  1.00 26.50           H
ATOM   1343 HE21 GLN A  88      11.466  38.419  61.840  1.00 34.45           H
ATOM   1344 HE22 GLN A  88      12.722  38.315  62.637  1.00 34.45           H
ATOM   1345  N   GLU A  89       6.848  40.078  66.552  1.00 10.80           N
ATOM   1346  CA  GLU A  89       6.597  41.047  67.602  1.00 12.28           C
ATOM   1347  C   GLU A  89       7.573  40.752  68.723  1.00 19.09           C
ATOM   1348  O   GLU A  89       7.617  39.625  69.227  1.00 13.28           O
ATOM   1349  CB  GLU A  89       5.151  40.988  68.089  1.00 21.05           C
ATOM   1350  CG  GLU A  89       4.150  41.002  66.939  1.00 29.10           C
ATOM   1351  CD  GLU A  89       2.728  41.267  67.384  1.00 36.84           C
ATOM   1352  OE1 GLU A  89       2.345  40.812  68.486  1.00 37.90           O
ATOM   1353  OE2 GLU A  89       2.000  41.930  66.620  1.00 39.27           O1-
ATOM   1354  H   GLU A  89       6.642  39.270  66.770  1.00 12.98           H
ATOM   1355  HA  GLU A  89       6.777  41.944  67.272  1.00 14.76           H
ATOM   1356  HB2 GLU A  89       5.011  40.177  68.604  1.00 25.29           H
ATOM   1357  HB3 GLU A  89       4.979  41.760  68.648  1.00 25.29           H
ATOM   1358  HG2 GLU A  89       4.395  41.684  66.311  1.00 34.95           H
ATOM   1359  HG3 GLU A  89       4.168  40.142  66.493  1.00 34.95           H
ATOM   1360  N   ILE A  90       8.389  41.741  69.061  1.00 10.91           N
ATOM   1361  CA  ILE A  90       9.416  41.570  70.087  1.00 14.82           C
ATOM   1362  C   ILE A  90       9.168  42.603  71.194  1.00 13.71           C
ATOM   1363  O   ILE A  90       9.285  43.822  70.967  1.00 11.64           O
ATOM   1364  CB  ILE A  90      10.849  41.678  69.504  1.00  9.39           C
ATOM   1365  CG1 ILE A  90      11.099  40.715  68.327  1.00 15.54           C
ATOM   1366  CG2 ILE A  90      11.848  41.270  70.571  1.00 13.36           C
ATOM   1367  CD1 ILE A  90      10.865  41.269  66.937  1.00 16.94           C
ATOM   1368  H   ILE A  90       8.361  42.525  68.708  1.00 13.12           H
ATOM   1369  HA  ILE A  90       9.343  40.682  70.455  1.00 17.81           H
ATOM   1370  HB  ILE A  90      11.022  42.591  69.225  1.00 11.29           H
ATOM   1371 HG12 ILE A  90      12.027  40.434  68.354  1.00 18.67           H
ATOM   1372 HG13 ILE A  90      10.537  39.934  68.427  1.00 18.67           H
ATOM   1373 HG21 ILE A  90      12.742  41.328  70.204  1.00 16.06           H
ATOM   1374 HG22 ILE A  90      11.766  41.857  71.335  1.00 16.06           H
ATOM   1375 HG23 ILE A  90      11.665  40.356  70.839  1.00 16.06           H
ATOM   1376 HD11 ILE A  90      11.072  40.575  66.290  1.00 20.36           H
ATOM   1377 HD12 ILE A  90       9.934  41.525  66.852  1.00 20.36           H
ATOM   1378 HD13 ILE A  90      11.443  42.033  66.792  1.00 20.36           H
ATOM   1379  N   PRO A  91       8.804  42.182  72.398  1.00 12.46           N
ATOM   1380  CA  PRO A  91       8.660  43.140  73.507  1.00 11.97           C
ATOM   1381  C   PRO A  91       9.975  43.811  73.861  1.00  7.37           C
ATOM   1382  O   PRO A  91      11.048  43.214  73.757  1.00 10.79           O
ATOM   1383  CB  PRO A  91       8.172  42.271  74.681  1.00 17.73           C
ATOM   1384  CG  PRO A  91       8.106  40.901  74.200  1.00 16.93           C
ATOM   1385  CD  PRO A  91       8.620  40.786  72.813  1.00 18.58           C
ATOM   1386  HA  PRO A  91       8.003  43.823  73.298  1.00 14.39           H
ATOM   1387  HB2 PRO A  91       8.810  42.328  75.409  1.00 21.31           H
ATOM   1388  HB3 PRO A  91       7.296  42.572  74.968  1.00 21.31           H
ATOM   1389  HG2 PRO A  91       8.657  40.351  74.779  1.00 20.34           H
ATOM   1390  HG3 PRO A  91       7.183  40.608  74.233  1.00 20.34           H
ATOM   1391  HD2 PRO A  91       9.460  40.300  72.776  1.00 22.33           H
ATOM   1392  HD3 PRO A  91       7.951  40.373  72.241  1.00 22.33           H
ATOM   1393  N   PHE A  92       9.887  45.065  74.283  1.00  8.37           N
ATOM   1394  CA  PHE A  92      11.035  45.749  74.879  1.00 14.11           C
ATOM   1395  C   PHE A  92      10.522  46.610  76.031  1.00 13.59           C
ATOM   1396  O   PHE A  92       9.317  46.832  76.165  1.00 12.50           O
ATOM   1397  CB  PHE A  92      11.821  46.555  73.834  1.00  8.89           C
ATOM   1398  CG  PHE A  92      11.035  47.638  73.162  1.00  8.09           C
ATOM   1399  CD1 PHE A  92      10.727  48.828  73.819  1.00 12.35           C
ATOM   1400  CD2 PHE A  92      10.617  47.479  71.849  1.00  9.20           C
ATOM   1401  CE1 PHE A  92      10.005  49.834  73.166  1.00 10.89           C
ATOM   1402  CE2 PHE A  92       9.895  48.463  71.212  1.00 14.65           C
ATOM   1403  CZ  PHE A  92       9.597  49.640  71.870  1.00 14.92           C
ATOM   1404  H   PHE A  92       9.171  45.541  74.246  1.00 10.07           H
ATOM   1405  HA  PHE A  92      11.649  45.098  75.256  1.00 16.96           H
ATOM   1406  HB2 PHE A  92      12.593  46.961  74.253  1.00 10.69           H
ATOM   1407  HB3 PHE A  92      12.114  45.938  73.142  1.00 10.69           H
ATOM   1408  HD1 PHE A  92      11.001  48.961  74.703  1.00 14.85           H
ATOM   1409  HD2 PHE A  92      10.820  46.688  71.386  1.00 11.07           H
ATOM   1410  HE1 PHE A  92       9.788  50.631  73.600  1.00 13.10           H
ATOM   1411  HE2 PHE A  92       9.627  48.339  70.326  1.00 17.61           H
ATOM   1412  HZ  PHE A  92       9.116  50.303  71.435  1.00 17.93           H
ATOM   1413  N   PHE A  93      11.440  47.037  76.903  1.00 13.19           N
ATOM   1414  CA  PHE A  93      11.055  47.741  78.121  1.00 12.15           C
ATOM   1415  C   PHE A  93      12.142  48.742  78.511  1.00  9.60           C
ATOM   1416  O   PHE A  93      13.141  48.911  77.804  1.00  8.24           O
ATOM   1417  CB  PHE A  93      10.735  46.716  79.226  1.00 16.44           C
ATOM   1418  CG  PHE A  93      11.752  45.647  79.387  1.00 16.46           C
ATOM   1419  CD1 PHE A  93      11.681  44.457  78.648  1.00 20.28           C
ATOM   1420  CD2 PHE A  93      12.777  45.797  80.320  1.00 22.56           C
ATOM   1421  CE1 PHE A  93      12.641  43.459  78.830  1.00 24.67           C
ATOM   1422  CE2 PHE A  93      13.731  44.791  80.504  1.00 13.99           C
ATOM   1423  CZ  PHE A  93      13.659  43.632  79.766  1.00 16.98           C
ATOM   1424  H   PHE A  93      12.290  46.913  76.809  1.00 15.86           H
ATOM   1425  HA  PHE A  93      10.248  48.251  77.952  1.00 14.60           H
ATOM   1426  HB2 PHE A  93      10.646  47.174  80.076  1.00 19.76           H
ATOM   1427  HB3 PHE A  93       9.907  46.266  79.001  1.00 19.76           H
ATOM   1428  HD1 PHE A  93      11.005  44.325  78.022  1.00 24.36           H
ATOM   1429  HD2 PHE A  93      12.831  46.580  80.827  1.00 27.09           H
ATOM   1430  HE1 PHE A  93      12.606  42.667  78.338  1.00 29.63           H
ATOM   1431  HE2 PHE A  93      14.416  44.904  81.124  1.00 16.82           H
ATOM   1432  HZ  PHE A  93      14.298  42.967  79.886  1.00 20.40           H
ATOM   1433  N   GLN A  94      11.939  49.437  79.644  1.00 11.44           N
ATOM   1434  CA  GLN A  94      12.850  50.508  80.021  1.00 10.62           C
ATOM   1435  C   GLN A  94      14.279  49.983  80.160  1.00  8.70           C
ATOM   1436  O   GLN A  94      14.507  48.878  80.644  1.00 11.57           O
ATOM   1437  CB  GLN A  94      12.401  51.173  81.321  1.00 14.42           C
ATOM   1438  CG  GLN A  94      13.131  52.504  81.525  1.00 20.71           C
ATOM   1439  CD  GLN A  94      12.939  53.113  82.897  1.00 30.85           C
ATOM   1440  OE1 GLN A  94      12.565  52.432  83.853  1.00 35.61           O
ATOM   1441  NE2 GLN A  94      13.212  54.407  82.999  1.00 27.92           N
ATOM   1442  H   GLN A  94      11.284  49.304  80.191  1.00 13.76           H
ATOM   1443  HA  GLN A  94      12.855  51.185  79.326  1.00 12.77           H
ATOM   1444  HB2 GLN A  94      11.450  51.349  81.276  1.00 17.33           H
ATOM   1445  HB3 GLN A  94      12.595  50.588  82.069  1.00 17.33           H
ATOM   1446  HG2 GLN A  94      14.082  52.365  81.406  1.00 24.88           H
ATOM   1447  HG3 GLN A  94      12.813  53.143  80.868  1.00 24.88           H
ATOM   1448 HE21 GLN A  94      13.491  54.841  82.311  1.00 33.53           H
ATOM   1449 HE22 GLN A  94      13.115  54.816  83.750  1.00 33.53           H
ATOM   1450  N   ASN A  95      15.256  50.742  79.652  1.00  8.58           N
ATOM   1451  CA  ASN A  95      16.669  50.337  79.721  1.00  8.47           C
ATOM   1452  C   ASN A  95      16.994  49.105  78.866  1.00  9.69           C
ATOM   1453  O   ASN A  95      17.868  48.304  79.235  1.00 11.49           O
ATOM   1454  CB  ASN A  95      17.113  50.086  81.170  1.00  9.08           C
ATOM   1455  CG  ASN A  95      18.481  50.717  81.472  1.00 15.38           C
ATOM   1456  OD1 ASN A  95      19.109  51.300  80.585  1.00 13.68           O
ATOM   1457  ND2 ASN A  95      18.926  50.617  82.716  1.00 12.06           N
ATOM   1458  H   ASN A  95      15.129  51.509  79.273  1.00 10.32           H
ATOM   1459  HA  ASN A  95      17.202  51.067  79.370  1.00 10.19           H
ATOM   1460  HB2 ASN A  95      17.172  49.137  81.331  1.00 10.93           H
ATOM   1461  HB3 ASN A  95      16.468  50.477  81.779  1.00 10.93           H
ATOM   1462 HD21 ASN A  95      18.445  50.217  83.303  1.00 14.50           H
ATOM   1463  N   THR A  96      16.333  48.943  77.718  1.00  4.50           N
ATOM   1464  CA  THR A  96      16.758  47.990  76.698  1.00  7.50           C
ATOM   1465  C   THR A  96      17.302  48.754  75.496  1.00  6.91           C
ATOM   1466  O   THR A  96      17.099  49.952  75.370  1.00  6.80           O
ATOM   1467  CB  THR A  96      15.623  47.052  76.256  1.00  7.85           C
ATOM   1468  OG1 THR A  96      14.540  47.800  75.675  1.00  9.64           O
ATOM   1469  CG2 THR A  96      15.111  46.190  77.451  1.00 13.07           C
ATOM   1470  H   THR A  96      15.640  49.412  77.508  1.00  5.42           H
ATOM   1471  HA  THR A  96      17.481  47.443  77.054  1.00  9.02           H
ATOM   1472  HB  THR A  96      15.974  46.454  75.573  1.00  9.44           H
ATOM   1473  HG1 THR A  96      14.170  48.281  76.263  1.00 11.60           H
ATOM   1474 HG21 THR A  96      14.422  45.579  77.147  1.00 15.72           H
ATOM   1475 HG22 THR A  96      15.848  45.681  77.824  1.00 15.72           H
ATOM   1476 HG23 THR A  96      14.744  46.754  78.151  1.00 15.72           H
ATOM   1477  N   THR A  97      17.997  48.036  74.619  1.00  8.68           N
ATOM   1478  CA  THR A  97      18.496  48.578  73.361  1.00  5.10           C
ATOM   1479  C   THR A  97      18.149  47.623  72.231  1.00  9.94           C
ATOM   1480  O   THR A  97      18.038  46.401  72.432  1.00  7.95           O
ATOM   1481  CB  THR A  97      20.034  48.850  73.426  1.00  4.96           C
ATOM   1482  OG1 THR A  97      20.480  49.509  72.233  1.00  7.87           O
ATOM   1483  CG2 THR A  97      20.866  47.577  73.628  1.00  8.78           C
ATOM   1484  H   THR A  97      18.192  47.200  74.742  1.00 10.45           H
ATOM   1485  HA  THR A  97      18.047  49.415  73.176  1.00  6.14           H
ATOM   1486  HB  THR A  97      20.213  49.433  74.182  1.00  5.98           H
ATOM   1487  HG1 THR A  97      20.126  50.267  72.171  1.00  9.47           H
ATOM   1488 HG21 THR A  97      21.804  47.814  73.692  1.00 10.57           H
ATOM   1489 HG22 THR A  97      20.605  47.121  74.441  1.00 10.57           H
ATOM   1490 HG23 THR A  97      20.749  46.985  72.867  1.00 10.57           H
ATOM   1491  N   PHE A  98      17.980  48.188  71.025  1.00  9.29           N
ATOM   1492  CA  PHE A  98      17.851  47.321  69.851  1.00  9.65           C
ATOM   1493  C   PHE A  98      18.418  48.020  68.625  1.00  8.55           C
ATOM   1494  O   PHE A  98      18.346  49.242  68.512  1.00  7.95           O
ATOM   1495  CB  PHE A  98      16.391  46.845  69.605  1.00 10.55           C
ATOM   1496  CG  PHE A  98      15.301  47.884  69.835  1.00  6.92           C
ATOM   1497  CD1 PHE A  98      14.754  48.090  71.101  1.00  9.33           C
ATOM   1498  CD2 PHE A  98      14.737  48.551  68.755  1.00 11.50           C
ATOM   1499  CE1 PHE A  98      13.707  49.035  71.274  1.00  9.59           C
ATOM   1500  CE2 PHE A  98      13.697  49.456  68.935  1.00 13.12           C
ATOM   1501  CZ  PHE A  98      13.197  49.694  70.168  1.00  7.80           C
ATOM   1502  H   PHE A  98      17.958  49.041  70.870  1.00 11.18           H
ATOM   1503  HA  PHE A  98      18.388  46.525  70.002  1.00 11.60           H
ATOM   1504  HB2 PHE A  98      16.299  46.533  68.690  1.00 12.69           H
ATOM   1505  HB3 PHE A  98      16.201  46.119  70.219  1.00 12.69           H
ATOM   1506  HD1 PHE A  98      15.100  47.643  71.845  1.00 11.22           H
ATOM   1507  HD2 PHE A  98      15.060  48.412  67.889  1.00 13.82           H
ATOM   1508  HE1 PHE A  98      13.339  49.208  72.111  1.00 11.54           H
ATOM   1509  HE2 PHE A  98      13.349  49.918  68.202  1.00 15.77           H
ATOM   1510  HZ  PHE A  98      12.511  50.311  70.265  1.00  9.39           H
ATOM   1511  N   SER A  99      19.038  47.239  67.747  1.00  8.48           N
ATOM   1512  CA  SER A  99      19.630  47.730  66.503  1.00  9.50           C
ATOM   1513  C   SER A  99      18.878  47.130  65.321  1.00 16.51           C
ATOM   1514  O   SER A  99      18.642  45.918  65.292  1.00  9.77           O
ATOM   1515  CB  SER A  99      21.114  47.355  66.450  1.00 15.44           C
ATOM   1516  OG  SER A  99      21.629  47.451  65.131  1.00 14.91           O
ATOM   1517  H   SER A  99      19.128  46.382  67.852  1.00 10.20           H
ATOM   1518  HA  SER A  99      19.545  48.699  66.455  1.00 11.43           H
ATOM   1519  HB2 SER A  99      21.607  47.946  67.043  1.00 18.56           H
ATOM   1520  HB3 SER A  99      21.212  46.436  66.746  1.00 18.56           H
ATOM   1521  HG  SER A  99      22.444  47.253  65.130  1.00 17.91           H
ATOM   1522  N   ILE A 100      18.491  47.967  64.358  1.00 10.60           N
ATOM   1523  CA  ILE A 100      17.686  47.527  63.223  1.00  7.55           C
ATOM   1524  C   ILE A 100      18.616  47.177  62.061  1.00  8.16           C
ATOM   1525  O   ILE A 100      19.301  48.062  61.549  1.00  9.43           O
ATOM   1526  CB  ILE A 100      16.690  48.614  62.808  1.00  7.16           C
ATOM   1527  CG1 ILE A 100      15.863  49.088  64.020  1.00 10.23           C
ATOM   1528  CG2 ILE A 100      15.838  48.128  61.648  1.00 12.05           C
ATOM   1529  CD1 ILE A 100      14.899  48.092  64.639  1.00 10.64           C
ATOM   1530  H   ILE A 100      18.671  48.814  64.349  1.00 12.74           H
ATOM   1531  HA  ILE A 100      17.182  46.742  63.473  1.00  9.08           H
ATOM   1532  HB  ILE A 100      17.204  49.370  62.489  1.00  8.62           H
ATOM   1533 HG12 ILE A 100      16.472  49.361  64.723  1.00 12.31           H
ATOM   1534 HG13 ILE A 100      15.342  49.855  63.737  1.00 12.31           H
ATOM   1535 HG21 ILE A 100      15.226  48.838  61.408  1.00 14.49           H
ATOM   1536 HG22 ILE A 100      16.410  47.915  60.892  1.00 14.49           H
ATOM   1537 HG23 ILE A 100      15.348  47.335  61.922  1.00 14.49           H
ATOM   1538 HD11 ILE A 100      14.425  48.523  65.373  1.00 12.79           H
ATOM   1539 HD12 ILE A 100      14.257  47.817  63.963  1.00 12.79           H
ATOM   1540 HD13 ILE A 100      15.389  47.324  64.966  1.00 12.79           H
ATOM   1541  N   PRO A 101      18.619  45.943  61.574  1.00 11.39           N
ATOM   1542  CA  PRO A 101      19.480  45.616  60.436  1.00 15.21           C
ATOM   1543  C   PRO A 101      19.229  46.562  59.264  1.00 15.62           C
ATOM   1544  O   PRO A 101      18.084  46.939  58.975  1.00 14.45           O
ATOM   1545  CB  PRO A 101      19.098  44.170  60.104  1.00 19.80           C
ATOM   1546  CG  PRO A 101      18.436  43.641  61.340  1.00 18.37           C
ATOM   1547  CD  PRO A 101      17.864  44.796  62.078  1.00 12.23           C
ATOM   1548  HA  PRO A 101      20.412  45.656  60.690  1.00 18.28           H
ATOM   1549  HB2 PRO A 101      18.482  44.157  59.356  1.00 23.78           H
ATOM   1550  HB3 PRO A 101      19.904  43.661  59.899  1.00 23.78           H
ATOM   1551  HG2 PRO A 101      17.718  43.039  61.092  1.00 22.07           H
ATOM   1552  HG3 PRO A 101      19.085  43.176  61.891  1.00 22.07           H
ATOM   1553  HD2 PRO A 101      16.918  44.911  61.886  1.00 14.71           H
ATOM   1554  HD3 PRO A 101      18.022  44.706  63.031  1.00 14.71           H
ATOM   1555  N   VAL A 102      20.320  46.934  58.584  1.00 13.93           N
ATOM   1556  CA  VAL A 102      20.232  47.862  57.467  1.00 11.49           C
ATOM   1557  C   VAL A 102      19.184  47.378  56.485  1.00 14.43           C
ATOM   1558  O   VAL A 102      19.192  46.218  56.053  1.00 10.68           O
ATOM   1559  CB  VAL A 102      21.586  48.029  56.759  1.00 16.53           C
ATOM   1560  CG1 VAL A 102      21.420  48.870  55.501  1.00 19.57           C
ATOM   1561  CG2 VAL A 102      22.611  48.665  57.673  1.00 17.99           C
ATOM   1562  H   VAL A 102      21.118  46.652  58.741  1.00 16.74           H
ATOM   1563  HA  VAL A 102      19.957  48.731  57.803  1.00 13.81           H
ATOM   1564  HB  VAL A 102      21.899  47.149  56.493  1.00 19.86           H
ATOM   1565 HG11 VAL A 102      22.287  48.983  55.080  1.00 23.51           H
ATOM   1566 HG12 VAL A 102      20.822  48.420  54.885  1.00 23.51           H
ATOM   1567 HG13 VAL A 102      21.052  49.738  55.744  1.00 23.51           H
ATOM   1568 HG21 VAL A 102      23.435  48.779  57.172  1.00 21.62           H
ATOM   1569 HG22 VAL A 102      22.278  49.528  57.968  1.00 21.62           H
ATOM   1570 HG23 VAL A 102      22.766  48.087  58.437  1.00 21.62           H
ATOM   1571  N   ASN A 103      18.265  48.282  56.142  1.00 13.82           N
ATOM   1572  CA  ASN A 103      17.207  48.092  55.162  1.00 14.40           C
ATOM   1573  C   ASN A 103      16.094  47.131  55.574  1.00 15.28           C
ATOM   1574  O   ASN A 103      15.179  46.890  54.769  1.00  9.58           O
ATOM   1575  CB  ASN A 103      17.782  47.646  53.820  1.00 13.87           C
ATOM   1576  CG  ASN A 103      18.062  48.820  52.928  1.00 16.50           C
ATOM   1577  OD1 ASN A 103      17.397  49.851  53.050  1.00 14.99           O
ATOM   1578  ND2 ASN A 103      19.085  48.713  52.088  1.00 28.96           N
ATOM   1579  H   ASN A 103      18.255  49.076  56.479  1.00 16.61           H
ATOM   1580  HA  ASN A 103      16.768  48.950  55.031  1.00 17.30           H
ATOM   1581  HB2 ASN A 103      18.618  47.170  53.955  1.00 16.68           H
ATOM   1582  HB3 ASN A 103      17.152  47.062  53.378  1.00 16.68           H
ATOM   1583 HD21 ASN A 103      19.310  49.374  51.584  1.00 34.78           H
ATOM   1584 HD22 ASN A 103      19.541  47.986  52.063  1.00 34.78           H
ATOM   1585  N   ASP A 104      16.093  46.620  56.792  1.00 10.69           N
ATOM   1586  CA  ASP A 104      14.987  45.757  57.205  1.00 10.72           C
ATOM   1587  C   ASP A 104      13.721  46.589  57.443  1.00  9.59           C
ATOM   1588  O   ASP A 104      13.790  47.665  58.029  1.00 10.18           O
ATOM   1589  CB  ASP A 104      15.307  45.015  58.496  1.00 17.37           C
ATOM   1590  CG  ASP A 104      16.044  43.686  58.282  1.00 21.66           C
ATOM   1591  OD1 ASP A 104      16.478  43.332  57.164  1.00 17.59           O
ATOM   1592  OD2 ASP A 104      16.182  43.000  59.306  1.00 20.75           O1-
ATOM   1593  H   ASP A 104      16.701  46.756  57.385  1.00 12.85           H
ATOM   1594  HA  ASP A 104      14.831  45.113  56.502  1.00 12.89           H
ATOM   1595  HB2 ASP A 104      15.841  45.573  59.082  1.00 20.87           H
ATOM   1596  HB3 ASP A 104      14.466  44.799  58.927  1.00 20.87           H
ATOM   1597  N   PRO A 105      12.551  46.101  57.034  1.00  9.12           N
ATOM   1598  CA  PRO A 105      11.294  46.804  57.340  1.00  7.62           C
ATOM   1599  C   PRO A 105      10.879  46.603  58.794  1.00  7.55           C
ATOM   1600  O   PRO A 105      10.968  45.499  59.339  1.00  8.76           O
ATOM   1601  CB  PRO A 105      10.289  46.168  56.368  1.00 13.47           C
ATOM   1602  CG  PRO A 105      10.813  44.811  56.097  1.00 16.22           C
ATOM   1603  CD  PRO A 105      12.340  44.868  56.270  1.00 11.81           C
ATOM   1604  HA  PRO A 105      11.368  47.748  57.149  1.00  9.17           H
ATOM   1605  HB2 PRO A 105       9.414  46.117  56.782  1.00 16.20           H
ATOM   1606  HB3 PRO A 105      10.257  46.690  55.548  1.00 16.20           H
ATOM   1607  HG2 PRO A 105      10.428  44.181  56.725  1.00 19.50           H
ATOM   1608  HG3 PRO A 105      10.588  44.568  55.184  1.00 19.50           H
ATOM   1609  HD2 PRO A 105      12.650  44.106  56.786  1.00 14.20           H
ATOM   1610  HD3 PRO A 105      12.795  44.920  55.413  1.00 14.20           H
ATOM   1611  N   HIS A 106      10.438  47.690  59.430  1.00  7.03           N
ATOM   1612  CA  HIS A 106      10.130  47.644  60.857  1.00  7.85           C
ATOM   1613  C   HIS A 106       9.125  48.726  61.250  1.00  9.37           C
ATOM   1614  O   HIS A 106       8.870  49.676  60.503  1.00 11.28           O
ATOM   1615  CB  HIS A 106      11.419  47.775  61.694  1.00  9.03           C
ATOM   1616  CG  HIS A 106      12.183  49.036  61.429  1.00  5.28           C
ATOM   1617  ND1 HIS A 106      12.860  49.257  60.253  1.00  6.32           N
ATOM   1618  CD2 HIS A 106      12.348  50.156  62.171  1.00  9.35           C
ATOM   1619  CE1 HIS A 106      13.415  50.455  60.280  1.00  7.01           C
ATOM   1620  NE2 HIS A 106      13.135  51.016  61.440  1.00  7.94           N
ATOM   1621  H   HIS A 106      10.324  48.460  59.058  1.00  8.47           H
ATOM   1622  HA  HIS A 106       9.721  46.787  61.056  1.00  9.45           H
ATOM   1623  HB2 HIS A 106      11.994  47.022  61.483  1.00 10.86           H
ATOM   1624  HB3 HIS A 106      11.184  47.755  62.638  1.00 10.86           H
ATOM   1625  HD1 HIS A 106      12.907  48.701  59.599  1.00  7.61           H
ATOM   1626  HD2 HIS A 106      12.012  50.306  63.021  1.00 11.25           H
ATOM   1627  HE1 HIS A 106      13.931  50.825  59.601  1.00  8.44           H
ATOM   1628  N   GLN A 107       8.557  48.552  62.451  1.00  7.39           N
ATOM   1629  CA  GLN A 107       7.650  49.513  63.083  1.00  9.19           C
ATOM   1630  C   GLN A 107       7.839  49.466  64.606  1.00 10.94           C
ATOM   1631  O   GLN A 107       8.035  48.391  65.184  1.00 11.21           O
ATOM   1632  CB  GLN A 107       6.188  49.189  62.690  1.00  9.29           C
ATOM   1633  CG  GLN A 107       5.118  50.021  63.346  1.00  7.92           C
ATOM   1634  CD  GLN A 107       3.692  49.572  62.968  1.00 14.24           C
ATOM   1635  OE1 GLN A 107       3.212  48.498  63.359  1.00 11.08           O
ATOM   1636  NE2 GLN A 107       3.020  50.410  62.219  1.00  9.19           N
ATOM   1637  H   GLN A 107       8.689  47.847  62.927  1.00  8.90           H
ATOM   1638  HA  GLN A 107       7.847  50.415  62.778  1.00 11.06           H
ATOM   1639  HB2 GLN A 107       6.091  49.301  61.732  1.00 11.18           H
ATOM   1640  HB3 GLN A 107       6.009  48.264  62.913  1.00 11.18           H
ATOM   1641  HG2 GLN A 107       5.194  49.959  64.306  1.00  9.53           H
ATOM   1642  HG3 GLN A 107       5.230  50.942  63.073  1.00  9.53           H
ATOM   1643 HE21 GLN A 107       3.375  51.154  61.974  1.00 11.06           H
ATOM   1644 HE22 GLN A 107       2.218  50.226  61.987  1.00 11.06           H
ATOM   1645  N   VAL A 108       7.780  50.627  65.258  1.00  8.99           N
ATOM   1646  CA  VAL A 108       7.847  50.699  66.720  1.00  8.94           C
ATOM   1647  C   VAL A 108       6.478  51.091  67.261  1.00  9.24           C
ATOM   1648  O   VAL A 108       5.883  52.077  66.817  1.00 10.88           O
ATOM   1649  CB  VAL A 108       8.916  51.691  67.208  1.00 12.93           C
ATOM   1650  CG1 VAL A 108       8.949  51.674  68.746  1.00 13.60           C
ATOM   1651  CG2 VAL A 108      10.274  51.342  66.635  1.00  9.97           C
ATOM   1652  H   VAL A 108       7.699  51.393  64.874  1.00 10.82           H
ATOM   1653  HA  VAL A 108       8.072  49.827  67.077  1.00 10.75           H
ATOM   1654  HB  VAL A 108       8.687  52.583  66.920  1.00 15.55           H
ATOM   1655 HG11 VAL A 108       9.615  52.306  69.055  1.00 16.35           H
ATOM   1656 HG12 VAL A 108       8.079  51.921  69.100  1.00 16.35           H
ATOM   1657 HG13 VAL A 108       9.178  50.780  69.044  1.00 16.35           H
ATOM   1658 HG21 VAL A 108      10.921  51.968  66.997  1.00 11.99           H
ATOM   1659 HG22 VAL A 108      10.510  50.440  66.911  1.00 11.99           H
ATOM   1660 HG23 VAL A 108      10.256  51.403  65.672  1.00 11.99           H
ATOM   1661  N   TRP A 109       5.999  50.348  68.251  1.00 10.97           N
ATOM   1662  CA  TRP A 109       4.642  50.508  68.760  1.00 12.54           C
ATOM   1663  C   TRP A 109       4.677  50.704  70.267  1.00 11.11           C
ATOM   1664  O   TRP A 109       5.254  49.880  70.990  1.00 11.76           O
ATOM   1665  CB  TRP A 109       3.813  49.264  68.417  1.00  9.47           C
ATOM   1666  CG  TRP A 109       2.460  49.152  69.043  1.00 14.93           C
ATOM   1667  CD1 TRP A 109       1.599  50.152  69.394  1.00 13.41           C
ATOM   1668  CD2 TRP A 109       1.808  47.919  69.370  1.00 16.46           C
ATOM   1669  NE1 TRP A 109       0.434  49.604  69.935  1.00 13.76           N
ATOM   1670  CE2 TRP A 109       0.549  48.236  69.920  1.00 13.55           C
ATOM   1671  CE3 TRP A 109       2.180  46.571  69.253  1.00 14.03           C
ATOM   1672  CZ2 TRP A 109      -0.338  47.259  70.347  1.00 17.95           C
ATOM   1673  CZ3 TRP A 109       1.310  45.605  69.669  1.00 18.87           C
ATOM   1674  CH2 TRP A 109       0.052  45.945  70.207  1.00 22.71           C
ATOM   1675  H   TRP A 109       6.454  49.735  68.653  1.00 13.19           H
ATOM   1676  HA  TRP A 109       4.217  51.284  68.354  1.00 15.07           H
ATOM   1677  HB2 TRP A 109       3.696  49.225  67.453  1.00 11.39           H
ATOM   1678  HB3 TRP A 109       4.315  48.483  68.695  1.00 11.39           H
ATOM   1679  HD1 TRP A 109       1.770  51.062  69.284  1.00 16.12           H
ATOM   1680  HE1 TRP A 109      -0.247  50.047  70.223  1.00 16.54           H
ATOM   1681  HE3 TRP A 109       3.003  46.330  68.884  1.00 16.86           H
ATOM   1682  HZ2 TRP A 109      -1.161  47.486  70.709  1.00 21.56           H
ATOM   1683  HZ3 TRP A 109       1.554  44.707  69.582  1.00 22.68           H
ATOM   1684  HH2 TRP A 109      -0.516  45.261  70.490  1.00 27.28           H
ATOM   1685  N   ASN A 110       4.064  51.785  70.742  1.00  9.60           N
ATOM   1686  CA  ASN A 110       3.906  51.959  72.186  1.00  8.13           C
ATOM   1687  C   ASN A 110       2.680  51.157  72.604  1.00 10.26           C
ATOM   1688  O   ASN A 110       1.560  51.662  72.661  1.00 11.16           O
ATOM   1689  CB  ASN A 110       3.738  53.405  72.615  1.00  7.72           C
ATOM   1690  CG  ASN A 110       3.672  53.501  74.119  1.00 10.33           C
ATOM   1691  OD1 ASN A 110       3.631  52.469  74.783  1.00 10.56           O
ATOM   1692  ND2 ASN A 110       3.673  54.712  74.672  1.00 10.55           N
ATOM   1693  H   ASN A 110       3.718  52.413  70.258  1.00 11.55           H
ATOM   1694  HA  ASN A 110       4.680  51.605  72.651  1.00  9.79           H
ATOM   1695  HB2 ASN A 110       4.481  53.936  72.290  1.00  9.29           H
ATOM   1696  HB3 ASN A 110       2.903  53.756  72.266  1.00  9.29           H
ATOM   1697 HD21 ASN A 110       3.611  54.781  75.527  1.00 12.68           H
ATOM   1698 HD22 ASN A 110       3.727  55.419  74.185  1.00 12.68           H
ATOM   1699  N   SER A 111       2.902  49.893  72.897  1.00 13.80           N
ATOM   1700  CA  SER A 111       1.798  49.017  73.257  1.00 15.67           C
ATOM   1701  C   SER A 111       1.365  49.174  74.708  1.00 21.44           C
ATOM   1702  O   SER A 111       0.475  48.449  75.173  1.00 13.28           O
ATOM   1703  CB  SER A 111       2.203  47.577  72.955  1.00  9.79           C
ATOM   1704  OG  SER A 111       3.503  47.296  73.430  1.00 15.65           O
ATOM   1705  H   SER A 111       3.680  49.514  72.877  1.00 16.58           H
ATOM   1706  HA  SER A 111       1.030  49.236  72.702  1.00 18.83           H
ATOM   1707  HB2 SER A 111       1.570  46.976  73.370  1.00 11.77           H
ATOM   1708  HB3 SER A 111       2.192  47.456  71.998  1.00 11.77           H
ATOM   1709  HG  SER A 111       3.863  46.701  72.951  1.00 18.81           H
ATOM   1710  N   ASP A 112       1.978  50.097  75.432  1.00 10.84           N
ATOM   1711  CA  ASP A 112       1.545  50.413  76.782  1.00 21.20           C
ATOM   1712  C   ASP A 112       0.375  51.379  76.720  1.00 18.50           C
ATOM   1713  O   ASP A 112       0.342  52.291  75.887  1.00 18.39           O
ATOM   1714  CB  ASP A 112       2.697  51.032  77.569  1.00 21.61           C
ATOM   1715  CG  ASP A 112       2.529  50.896  79.073  1.00 26.10           C
ATOM   1716  OD1 ASP A 112       2.779  49.782  79.574  1.00 32.60           O
ATOM   1717  OD2 ASP A 112       2.170  51.892  79.749  1.00 17.73           O1-
ATOM   1718  H   ASP A 112       2.663  50.542  75.167  1.00 13.03           H
ATOM   1719  HA  ASP A 112       1.258  49.601  77.224  1.00 25.46           H
ATOM   1720  HB2 ASP A 112       3.519  50.581  77.318  1.00 25.96           H
ATOM   1721  HB3 ASP A 112       2.745  51.975  77.354  1.00 25.96           H
ATOM   1722  N   GLU A 113      -0.595  51.180  77.594  1.00 13.93           N
ATOM   1723  CA  GLU A 113      -1.708  52.111  77.682  1.00 15.85           C
ATOM   1724  C   GLU A 113      -1.496  53.146  78.753  1.00 19.46           C
ATOM   1725  O   GLU A 113      -2.229  54.132  78.773  1.00 13.08           O
ATOM   1726  CB  GLU A 113      -3.038  51.393  77.998  1.00 24.07           C
ATOM   1727  CG  GLU A 113      -3.533  50.380  76.957  1.00 22.21           C
ATOM   1728  CD  GLU A 113      -4.829  49.670  77.431  1.00 29.11           C
ATOM   1729  OE1 GLU A 113      -4.721  48.803  78.317  1.00 16.49           O
ATOM   1730  OE2 GLU A 113      -5.940  50.008  76.951  1.00 33.38           O1-
ATOM   1731  H   GLU A 113      -0.619  50.528  78.155  1.00 16.75           H
ATOM   1732  HA  GLU A 113      -1.805  52.567  76.833  1.00 19.05           H
ATOM   1733  HB2 GLU A 113      -2.932  50.926  78.840  1.00 28.91           H
ATOM   1734  HB3 GLU A 113      -3.730  52.065  78.097  1.00 28.91           H
ATOM   1735  HG2 GLU A 113      -3.721  50.829  76.118  1.00 26.68           H
ATOM   1736  HG3 GLU A 113      -2.848  49.703  76.828  1.00 26.68           H
ATOM   1737  N   HIS A 114      -0.535  52.914  79.648  1.00 21.01           N
ATOM   1738  CA  HIS A 114      -0.383  53.681  80.874  1.00 23.33           C
ATOM   1739  C   HIS A 114       0.608  54.833  80.757  1.00 21.02           C
ATOM   1740  O   HIS A 114       0.422  55.846  81.427  1.00 20.17           O
ATOM   1741  CB  HIS A 114       0.064  52.725  81.989  1.00 19.85           C
ATOM   1742  CG  HIS A 114      -0.071  53.270  83.377  1.00 21.98           C
ATOM   1743  ND1 HIS A 114      -1.286  53.544  83.966  1.00 18.12           N
ATOM   1744  CD2 HIS A 114       0.869  53.568  84.304  1.00 21.45           C
ATOM   1745  CE1 HIS A 114      -1.092  53.990  85.195  1.00 15.25           C
ATOM   1746  NE2 HIS A 114       0.210  54.011  85.427  1.00 19.42           N
ATOM   1747  H   HIS A 114       0.045  52.283  79.573  1.00 25.24           H
ATOM   1748  HA  HIS A 114      -1.241  54.060  81.123  1.00 28.03           H
ATOM   1749  HB2 HIS A 114       1.007  52.521  81.844  1.00 23.84           H
ATOM   1750  HB3 HIS A 114      -0.462  51.914  81.931  1.00 23.84           H
ATOM   1751  HD2 HIS A 114       1.788  53.482  84.191  1.00 25.77           H
ATOM   1752  HE1 HIS A 114      -1.757  54.244  85.793  1.00 18.33           H
ATOM   1753  HE2 HIS A 114       0.591  54.271  86.156  1.00 23.33           H
ATOM   1754  N   GLU A 115       1.683  54.698  79.979  1.00 15.35           N
ATOM   1755  CA  GLU A 115       2.721  55.731  80.005  1.00 16.64           C
ATOM   1756  C   GLU A 115       3.383  55.906  78.632  1.00 12.85           C
ATOM   1757  O   GLU A 115       3.349  55.032  77.763  1.00 11.18           O
ATOM   1758  CB  GLU A 115       3.778  55.431  81.078  1.00 24.80           C
ATOM   1759  CG  GLU A 115       4.657  54.252  80.809  1.00 22.58           C
ATOM   1760  CD  GLU A 115       5.521  53.893  82.021  1.00 32.61           C
ATOM   1761  OE1 GLU A 115       6.387  54.711  82.432  1.00 26.95           O
ATOM   1762  OE2 GLU A 115       5.310  52.791  82.567  1.00 30.75           O1-
ATOM   1763  H   GLU A 115       1.840  54.023  79.470  1.00 18.44           H
ATOM   1764  HA  GLU A 115       2.310  56.582  80.231  1.00 20.00           H
ATOM   1765  HB2 GLU A 115       4.363  56.201  81.163  1.00 29.78           H
ATOM   1766  HB3 GLU A 115       3.329  55.274  81.925  1.00 29.78           H
ATOM   1767  HG2 GLU A 115       4.108  53.484  80.581  1.00 27.13           H
ATOM   1768  HG3 GLU A 115       5.255  54.461  80.074  1.00 27.13           H
ATOM   1769  N   ASP A 116       3.925  57.095  78.447  1.00 13.59           N
ATOM   1770  CA  ASP A 116       4.646  57.456  77.241  1.00 15.79           C
ATOM   1771  C   ASP A 116       5.896  56.614  77.077  1.00 13.19           C
ATOM   1772  O   ASP A 116       6.538  56.226  78.055  1.00 12.97           O
ATOM   1773  CB  ASP A 116       5.054  58.926  77.309  1.00 14.13           C
ATOM   1774  CG  ASP A 116       3.874  59.860  77.150  1.00 16.31           C
ATOM   1775  OD1 ASP A 116       2.881  59.473  76.508  1.00 18.11           O
ATOM   1776  OD2 ASP A 116       3.953  60.989  77.623  1.00 17.38           O1-
ATOM   1777  H   ASP A 116       3.874  57.732  79.028  1.00 16.33           H
ATOM   1778  HA  ASP A 116       4.076  57.308  76.464  1.00 18.97           H
ATOM   1779  HB2 ASP A 116       5.473  59.094  78.171  1.00 16.98           H
ATOM   1780  HB3 ASP A 116       5.685  59.116  76.605  1.00 16.98           H
ATOM   1781  N   LEU A 117       6.281  56.399  75.814  1.00 12.35           N
ATOM   1782  CA  LEU A 117       7.524  55.715  75.464  1.00  9.91           C
ATOM   1783  C   LEU A 117       8.525  56.757  74.970  1.00  9.11           C
ATOM   1784  O   LEU A 117       8.228  57.478  74.013  1.00  8.44           O
ATOM   1785  CB  LEU A 117       7.259  54.663  74.383  1.00 10.95           C
ATOM   1786  CG  LEU A 117       8.425  54.102  73.579  1.00  7.69           C
ATOM   1787  CD1 LEU A 117       9.362  53.393  74.550  1.00  7.95           C
ATOM   1788  CD2 LEU A 117       7.948  53.169  72.441  1.00  9.82           C
ATOM   1789  H   LEU A 117       5.829  56.661  75.126  1.00 14.84           H
ATOM   1790  HA  LEU A 117       7.901  55.273  76.244  1.00 11.92           H
ATOM   1791  HB2 LEU A 117       6.812  53.908  74.795  1.00 13.16           H
ATOM   1792  HB3 LEU A 117       6.654  55.054  73.736  1.00 13.16           H
ATOM   1793  HG  LEU A 117       8.909  54.837  73.169  1.00  9.25           H
ATOM   1794 HD11 LEU A 117      10.109  53.030  74.052  1.00  9.57           H
ATOM   1795 HD12 LEU A 117       9.683  54.037  75.200  1.00  9.57           H
ATOM   1796 HD13 LEU A 117       8.888  52.679  75.002  1.00  9.57           H
ATOM   1797 HD21 LEU A 117       8.718  52.833  71.958  1.00 11.81           H
ATOM   1798 HD22 LEU A 117       7.439  52.432  72.817  1.00 11.81           H
ATOM   1799 HD23 LEU A 117       7.383  53.683  71.846  1.00 11.81           H
ATOM   1800  N   GLN A 118       9.701  56.842  75.612  1.00  9.12           N
ATOM   1801  CA  GLN A 118      10.762  57.752  75.189  1.00  7.04           C
ATOM   1802  C   GLN A 118      12.021  56.989  74.810  1.00  8.82           C
ATOM   1803  O   GLN A 118      12.498  56.171  75.596  1.00  8.76           O
ATOM   1804  CB  GLN A 118      11.119  58.747  76.291  1.00  9.31           C
ATOM   1805  CG  GLN A 118      11.994  59.855  75.787  1.00 12.17           C
ATOM   1806  CD  GLN A 118      12.274  60.893  76.822  1.00 10.56           C
ATOM   1807  OE1 GLN A 118      12.746  60.582  77.919  1.00 11.33           O
ATOM   1808  NE2 GLN A 118      12.014  62.147  76.480  1.00 11.08           N
ATOM   1809  H   GLN A 118       9.902  56.385  76.317  1.00 10.97           H
ATOM   1810  HA  GLN A 118      10.473  58.243  74.406  1.00  8.48           H
ATOM   1811  HB2 GLN A 118      10.307  59.129  76.659  1.00 11.20           H
ATOM   1812  HB3 GLN A 118      11.607  58.276  76.984  1.00 11.20           H
ATOM   1813  HG2 GLN A 118      12.845  59.481  75.513  1.00 14.63           H
ATOM   1814  HG3 GLN A 118      11.558  60.282  75.033  1.00 14.63           H
ATOM   1815 HE21 GLN A 118      11.691  62.320  75.702  1.00 13.32           H
ATOM   1816 HE22 GLN A 118      12.177  62.785  77.034  1.00 13.32           H
ATOM   1817  N   VAL A 119      12.572  57.293  73.622  1.00  7.56           N
ATOM   1818  CA  VAL A 119      13.741  56.615  73.066  1.00  9.33           C
ATOM   1819  C   VAL A 119      14.759  57.638  72.563  1.00  8.24           C
ATOM   1820  O   VAL A 119      14.408  58.710  72.048  1.00  9.74           O
ATOM   1821  CB  VAL A 119      13.383  55.646  71.905  1.00 10.18           C
ATOM   1822  CG1 VAL A 119      12.618  54.412  72.399  1.00  8.18           C
ATOM   1823  CG2 VAL A 119      12.597  56.380  70.806  1.00 10.08           C
ATOM   1824  H   VAL A 119      12.265  57.910  73.110  1.00  9.10           H
ATOM   1825  HA  VAL A 119      14.160  56.091  73.771  1.00 11.23           H
ATOM   1826  HB  VAL A 119      14.213  55.335  71.510  1.00 12.24           H
ATOM   1827 HG11 VAL A 119      12.419  53.838  71.641  1.00  9.84           H
ATOM   1828 HG12 VAL A 119      13.180  53.926  73.017  1.00  9.84           H
ATOM   1829 HG13 VAL A 119      11.797  54.676  72.838  1.00  9.84           H
ATOM   1830 HG21 VAL A 119      12.385  55.748  70.107  1.00 12.13           H
ATOM   1831 HG22 VAL A 119      11.780  56.745  71.185  1.00 12.13           H
ATOM   1832 HG23 VAL A 119      13.141  57.098  70.456  1.00 12.13           H
ATOM   1833  N   LEU A 120      16.039  57.284  72.699  1.00  8.96           N
ATOM   1834  CA  LEU A 120      17.122  57.961  71.988  1.00  9.46           C
ATOM   1835  C   LEU A 120      17.457  57.087  70.793  1.00 11.98           C
ATOM   1836  O   LEU A 120      17.628  55.864  70.940  1.00 10.19           O
ATOM   1837  CB  LEU A 120      18.367  58.165  72.879  1.00 10.28           C
ATOM   1838  CG  LEU A 120      19.440  59.148  72.379  1.00 12.44           C
ATOM   1839  CD1 LEU A 120      18.929  60.587  72.494  1.00  9.39           C
ATOM   1840  CD2 LEU A 120      20.785  59.039  73.121  1.00 16.68           C
ATOM   1841  H   LEU A 120      16.300  56.627  73.201  1.00 10.78           H
ATOM   1842  HA  LEU A 120      16.831  58.827  71.678  1.00 11.38           H
ATOM   1843  HB2 LEU A 120      18.073  58.473  73.749  1.00 12.36           H
ATOM   1844  HB3 LEU A 120      18.801  57.304  72.971  1.00 12.36           H
ATOM   1845  HG  LEU A 120      19.610  58.961  71.441  1.00 14.95           H
ATOM   1846 HD11 LEU A 120      19.618  61.181  72.161  1.00 11.30           H
ATOM   1847 HD12 LEU A 120      18.130  60.682  71.957  1.00 11.30           H
ATOM   1848 HD13 LEU A 120      18.725  60.789  73.419  1.00 11.30           H
ATOM   1849 HD21 LEU A 120      21.390  59.708  72.766  1.00 20.05           H
ATOM   1850 HD22 LEU A 120      20.643  59.210  74.068  1.00 20.05           H
ATOM   1851 HD23 LEU A 120      21.157  58.153  72.994  1.00 20.05           H
ATOM   1852  N   VAL A 121      17.507  57.698  69.616  1.00  9.19           N
ATOM   1853  CA  VAL A 121      17.696  56.978  68.355  1.00  8.20           C
ATOM   1854  C   VAL A 121      18.940  57.515  67.638  1.00 10.21           C
ATOM   1855  O   VAL A 121      19.080  58.731  67.462  1.00  6.82           O
ATOM   1856  CB  VAL A 121      16.458  57.130  67.463  1.00  9.51           C
ATOM   1857  CG1 VAL A 121      16.505  56.171  66.266  1.00  5.57           C
ATOM   1858  CG2 VAL A 121      15.189  56.893  68.258  1.00 12.33           C
ATOM   1859  H   VAL A 121      17.417  58.551  69.523  1.00 11.05           H
ATOM   1860  HA  VAL A 121      17.829  56.035  68.542  1.00  9.87           H
ATOM   1861  HB  VAL A 121      16.441  58.043  67.129  1.00 11.44           H
ATOM   1862 HG11 VAL A 121      15.709  56.296  65.730  1.00  6.71           H
ATOM   1863 HG12 VAL A 121      17.294  56.371  65.744  1.00  6.71           H
ATOM   1864 HG13 VAL A 121      16.559  55.260  66.590  1.00  6.71           H
ATOM   1865 HG21 VAL A 121      14.433  56.969  67.651  1.00 14.82           H
ATOM   1866 HG22 VAL A 121      15.214  56.004  68.642  1.00 14.82           H
ATOM   1867 HG23 VAL A 121      15.109  57.562  68.960  1.00 14.82           H
ATOM   1868  N   ILE A 122      19.795  56.606  67.154  1.00  8.38           N
ATOM   1869  CA  ILE A 122      21.022  56.956  66.440  1.00  7.01           C
ATOM   1870  C   ILE A 122      20.937  56.353  65.036  1.00 10.74           C
ATOM   1871  O   ILE A 122      20.640  55.163  64.901  1.00  9.09           O
ATOM   1872  CB  ILE A 122      22.285  56.421  67.142  1.00  8.57           C
ATOM   1873  CG1 ILE A 122      22.399  56.924  68.573  1.00 16.13           C
ATOM   1874  CG2 ILE A 122      23.532  56.862  66.354  1.00 14.32           C
ATOM   1875  CD1 ILE A 122      21.890  55.990  69.596  1.00 20.31           C
ATOM   1876  H   ILE A 122      19.671  55.756  67.216  1.00 10.08           H
ATOM   1877  HA  ILE A 122      21.103  57.921  66.372  1.00  8.44           H
ATOM   1878  HB  ILE A 122      22.245  55.453  67.149  1.00 10.31           H
ATOM   1879 HG12 ILE A 122      23.343  57.035  68.759  1.00 19.38           H
ATOM   1880 HG13 ILE A 122      21.942  57.772  68.675  1.00 19.38           H
ATOM   1881 HG21 ILE A 122      24.322  56.492  66.771  1.00 17.21           H
ATOM   1882 HG22 ILE A 122      23.471  56.554  65.435  1.00 17.21           H
ATOM   1883 HG23 ILE A 122      23.570  57.832  66.368  1.00 17.21           H
ATOM   1884 HD11 ILE A 122      22.059  56.387  70.466  1.00 24.40           H
ATOM   1885 HD12 ILE A 122      20.938  55.855  69.474  1.00 24.40           H
ATOM   1886 HD13 ILE A 122      22.364  55.144  69.527  1.00 24.40           H
ATOM   1887  N   ILE A 123      21.204  57.161  64.002  1.00  5.95           N
ATOM   1888  CA  ILE A 123      21.337  56.659  62.628  1.00  5.80           C
ATOM   1889  C   ILE A 123      22.717  56.972  62.061  1.00  5.96           C
ATOM   1890  O   ILE A 123      23.313  58.008  62.370  1.00  7.05           O
ATOM   1891  CB  ILE A 123      20.259  57.233  61.687  1.00  9.98           C
ATOM   1892  CG1 ILE A 123      20.269  58.768  61.662  1.00 10.01           C
ATOM   1893  CG2 ILE A 123      18.889  56.729  62.119  1.00 11.34           C
ATOM   1894  CD1 ILE A 123      19.684  59.327  60.407  1.00 11.20           C
ATOM   1895  H   ILE A 123      21.310  58.012  64.085  1.00  7.17           H
ATOM   1896  HA  ILE A 123      21.231  55.691  62.639  1.00  6.99           H
ATOM   1897  HB  ILE A 123      20.441  56.922  60.778  1.00 12.01           H
ATOM   1898 HG12 ILE A 123      19.728  59.106  62.395  1.00 12.04           H
ATOM   1899 HG13 ILE A 123      21.174  59.099  61.757  1.00 12.04           H
ATOM   1900 HG21 ILE A 123      18.216  57.089  61.523  1.00 13.63           H
ATOM   1901 HG22 ILE A 123      18.902  55.759  62.075  1.00 13.63           H
ATOM   1902 HG23 ILE A 123      18.715  57.016  63.028  1.00 13.63           H
ATOM   1903 HD11 ILE A 123      19.695  60.298  60.448  1.00 13.47           H
ATOM   1904 HD12 ILE A 123      20.216  59.027  59.655  1.00 13.47           H
ATOM   1905 HD13 ILE A 123      18.771  59.012  60.324  1.00 13.47           H
ATOM   1906  N   SER A 124      23.186  56.107  61.151  1.00  8.98           N
ATOM   1907  CA  SER A 124      24.357  56.409  60.339  1.00  7.80           C
ATOM   1908  C   SER A 124      23.953  57.049  59.004  1.00  9.59           C
ATOM   1909  O   SER A 124      22.785  57.046  58.617  1.00  9.64           O
ATOM   1910  CB  SER A 124      25.193  55.150  60.083  1.00  8.51           C
ATOM   1911  OG  SER A 124      24.484  54.223  59.301  1.00  6.42           O
ATOM   1912  H   SER A 124      22.832  55.339  60.985  1.00 10.80           H
ATOM   1913  HA  SER A 124      24.916  57.043  60.806  1.00  9.39           H
ATOM   1914  HB2 SER A 124      25.997  55.403  59.609  1.00 10.24           H
ATOM   1915  HB3 SER A 124      25.421  54.744  60.935  1.00 10.24           H
ATOM   1916  HG  SER A 124      24.918  54.055  58.602  1.00  7.73           H
ATOM   1917  N   ARG A 125      24.934  57.641  58.331  1.00  9.38           N
ATOM   1918  CA  ARG A 125      24.779  58.208  56.978  1.00 11.11           C
ATOM   1919  C   ARG A 125      23.665  59.246  56.874  1.00 10.11           C
ATOM   1920  O   ARG A 125      22.812  59.154  55.974  1.00  9.13           O
ATOM   1921  CB  ARG A 125      24.478  57.110  55.963  1.00 13.21           C
ATOM   1922  CG  ARG A 125      25.418  55.928  55.955  1.00 21.09           C
ATOM   1923  CD  ARG A 125      24.960  54.923  54.884  1.00 23.42           C
ATOM   1924  NE  ARG A 125      25.179  53.536  55.300  1.00 14.30           N
ATOM   1925  CZ  ARG A 125      24.736  52.480  54.632  1.00 23.41           C
ATOM   1926  NH1 ARG A 125      24.063  52.635  53.488  1.00 24.15           N
ATOM   1927  NH2 ARG A 125      24.994  51.263  55.088  1.00 24.36           N1+
ATOM   1928  H   ARG A 125      25.727  57.737  58.644  1.00 11.29           H
ATOM   1929  HA  ARG A 125      25.614  58.632  56.722  1.00 13.36           H
ATOM   1930  HB2 ARG A 125      23.592  56.766  56.136  1.00 15.88           H
ATOM   1931  HB3 ARG A 125      24.508  57.517  55.080  1.00 15.88           H
ATOM   1932  HG2 ARG A 125      26.316  56.229  55.741  1.00 25.34           H
ATOM   1933  HG3 ARG A 125      25.409  55.493  56.821  1.00 25.34           H
ATOM   1934  HD2 ARG A 125      24.015  55.047  54.709  1.00 28.13           H
ATOM   1935  HD3 ARG A 125      25.455  55.083  54.066  1.00 28.13           H
ATOM   1936  HE  ARG A 125      25.614  53.398  56.035  1.00 17.18           H
ATOM   1937 HH11 ARG A 125      23.896  53.420  53.183  1.00 29.01           H
ATOM   1938 HH12 ARG A 125      23.784  51.945  53.056  1.00 29.01           H
ATOM   1939 HH21 ARG A 125      25.431  51.158  55.821  1.00 29.26           H
ATOM   1940 HH22 ARG A 125      24.713  50.577  54.652  1.00 29.26           H
ATOM   1941  N   PRO A 126      23.622  60.243  57.746  1.00  7.88           N
ATOM   1942  CA  PRO A 126      22.456  61.158  57.761  1.00 10.03           C
ATOM   1943  C   PRO A 126      22.525  62.139  56.603  1.00  7.03           C
ATOM   1944  O   PRO A 126      23.593  62.317  56.000  1.00  9.75           O
ATOM   1945  CB  PRO A 126      22.586  61.864  59.122  1.00  8.62           C
ATOM   1946  CG  PRO A 126      24.081  61.925  59.327  1.00  8.94           C
ATOM   1947  CD  PRO A 126      24.624  60.615  58.772  1.00  7.64           C
ATOM   1948  HA  PRO A 126      21.625  60.655  57.723  1.00 12.06           H
ATOM   1949  HB2 PRO A 126      22.190  62.749  59.084  1.00 10.38           H
ATOM   1950  HB3 PRO A 126      22.173  61.327  59.815  1.00 10.38           H
ATOM   1951  HG2 PRO A 126      24.443  62.680  58.835  1.00 10.75           H
ATOM   1952  HG3 PRO A 126      24.271  61.996  60.270  1.00 10.75           H
ATOM   1953  HD2 PRO A 126      25.502  60.748  58.387  1.00  9.19           H
ATOM   1954  HD3 PRO A 126      24.654  59.949  59.477  1.00  9.19           H
ATOM   1955  N   PRO A 127      21.404  62.781  56.236  1.00  7.09           N
ATOM   1956  CA  PRO A 127      20.109  62.614  56.898  1.00  9.77           C
ATOM   1957  C   PRO A 127      19.368  61.357  56.396  1.00 10.90           C
ATOM   1958  O   PRO A 127      19.750  60.723  55.406  1.00  9.05           O
ATOM   1959  CB  PRO A 127      19.374  63.897  56.529  1.00  9.47           C
ATOM   1960  CG  PRO A 127      19.841  64.164  55.159  1.00 14.20           C
ATOM   1961  CD  PRO A 127      21.309  63.761  55.133  1.00 14.24           C
ATOM   1962  HA  PRO A 127      20.199  62.571  57.867  1.00 11.76           H
ATOM   1963  HB2 PRO A 127      18.414  63.772  56.560  1.00 11.39           H
ATOM   1964  HB3 PRO A 127      19.648  64.606  57.133  1.00 11.39           H
ATOM   1965  HG2 PRO A 127      19.323  63.635  54.535  1.00 17.07           H
ATOM   1966  HG3 PRO A 127      19.739  65.107  54.966  1.00 17.07           H
ATOM   1967  HD2 PRO A 127      21.517  63.352  54.279  1.00 17.12           H
ATOM   1968  HD3 PRO A 127      21.881  64.525  55.306  1.00 17.12           H
ATOM   1969  N   ALA A 128      18.311  61.014  57.112  1.00  9.14           N
ATOM   1970  CA  ALA A 128      17.584  59.779  56.855  1.00 11.37           C
ATOM   1971  C   ALA A 128      16.929  59.748  55.471  1.00 10.58           C
ATOM   1972  O   ALA A 128      16.334  60.731  55.007  1.00 10.50           O
ATOM   1973  CB  ALA A 128      16.519  59.581  57.937  1.00  9.32           C
ATOM   1974  H   ALA A 128      18.009  61.469  57.772  1.00 11.00           H
ATOM   1975  HA  ALA A 128      18.213  59.041  56.911  1.00 13.67           H
ATOM   1976  HB1 ALA A 128      16.033  58.762  57.755  1.00 11.22           H
ATOM   1977  HB2 ALA A 128      16.950  59.518  58.800  1.00 11.22           H
ATOM   1978  HB3 ALA A 128      15.909  60.336  57.938  1.00 11.22           H
ATOM   1979  N   LYS A 129      16.980  58.579  54.847  1.00 11.39           N
ATOM   1980  CA  LYS A 129      16.279  58.321  53.576  1.00 12.97           C
ATOM   1981  C   LYS A 129      15.195  57.287  53.903  1.00 13.25           C
ATOM   1982  O   LYS A 129      15.500  56.095  53.944  1.00 10.86           O
ATOM   1983  CB  LYS A 129      17.258  57.793  52.482  1.00 12.69           C
ATOM   1984  CG  LYS A 129      18.624  58.520  52.247  1.00 23.10           C
ATOM   1985  CD  LYS A 129      18.544  60.005  52.292  1.00 22.16           C
ATOM   1986  CE  LYS A 129      19.916  60.712  51.998  1.00 25.14           C
ATOM   1987  NZ  LYS A 129      21.038  60.552  53.018  1.00 15.88           N1+
ATOM   1988  H   LYS A 129      17.406  57.894  55.149  1.00 13.69           H
ATOM   1989  HA  LYS A 129      15.859  59.132  53.247  1.00 15.59           H
ATOM   1990  HB2 LYS A 129      17.494  56.884  52.717  1.00 15.25           H
ATOM   1991  HB3 LYS A 129      16.786  57.785  51.632  1.00 15.25           H
ATOM   1992  HG2 LYS A 129      19.274  58.233  52.907  1.00 27.75           H
ATOM   1993  HG3 LYS A 129      18.942  58.283  51.361  1.00 27.75           H
ATOM   1994  HD2 LYS A 129      17.902  60.293  51.624  1.00 26.62           H
ATOM   1995  HD3 LYS A 129      18.254  60.267  53.178  1.00 26.62           H
ATOM   1996  HE2 LYS A 129      20.256  60.394  51.148  1.00 30.20           H
ATOM   1997  HE3 LYS A 129      19.741  61.663  51.928  1.00 30.20           H
ATOM   1998  HZ1 LYS A 129      21.727  61.077  52.810  1.00 19.09           H
ATOM   1999  HZ2 LYS A 129      20.739  60.780  53.825  1.00 19.09           H
ATOM   2000  HZ3 LYS A 129      21.319  59.708  53.047  1.00 19.09           H
ATOM   2001  N   ILE A 130      13.957  57.725  54.220  1.00  9.96           N
ATOM   2002  CA  ILE A 130      12.975  56.784  54.774  1.00  8.94           C
ATOM   2003  C   ILE A 130      11.949  56.583  53.615  1.00  7.65           C
ATOM   2004  O   ILE A 130      11.347  57.410  52.972  1.00 12.49           O
ATOM   2005  CB  ILE A 130      12.297  57.357  56.035  1.00 12.59           C
ATOM   2006  CG1 ILE A 130      13.338  57.564  57.159  1.00 11.95           C
ATOM   2007  CG2 ILE A 130      11.201  56.389  56.476  1.00 13.17           C
ATOM   2008  CD1 ILE A 130      12.721  58.330  58.320  1.00  8.20           C
ATOM   2009  H   ILE A 130      13.700  58.735  54.228  1.00 11.97           H
ATOM   2010  HA  ILE A 130      13.483  55.807  55.041  1.00 10.76           H
ATOM   2011  HB  ILE A 130      11.841  58.349  55.785  1.00 15.14           H
ATOM   2012 HG12 ILE A 130      13.731  56.591  57.507  1.00 14.37           H
ATOM   2013 HG13 ILE A 130      14.210  58.130  56.774  1.00 14.37           H
ATOM   2014 HG21 ILE A 130      10.677  56.784  57.359  1.00 15.83           H
ATOM   2015 HG22 ILE A 130      10.443  56.246  55.695  1.00 15.83           H
ATOM   2016 HG23 ILE A 130      11.609  55.408  56.749  1.00 15.83           H
ATOM   2017 HD11 ILE A 130      13.443  58.476  59.135  1.00  9.86           H
ATOM   2018 HD12 ILE A 130      12.366  59.321  58.008  1.00  9.86           H
ATOM   2019 HD13 ILE A 130      11.865  57.800  58.753  1.00  9.86           H
ATOM   2020  N   PHE A 131      11.848  55.220  53.364  1.00  9.23           N
ATOM   2021  CA  PHE A 131      10.877  54.530  52.483  1.00  7.17           C
ATOM   2022  C   PHE A 131       9.716  53.995  53.339  1.00 10.51           C
ATOM   2023  O   PHE A 131       9.925  53.166  54.241  1.00  8.71           O
ATOM   2024  CB  PHE A 131      11.500  53.343  51.718  1.00  9.33           C
ATOM   2025  CG  PHE A 131      12.437  53.710  50.567  1.00  8.95           C
ATOM   2026  CD1 PHE A 131      13.821  53.922  50.790  1.00  9.34           C
ATOM   2027  CD2 PHE A 131      11.968  53.771  49.265  1.00  7.78           C
ATOM   2028  CE1 PHE A 131      14.668  54.236  49.746  1.00 13.43           C
ATOM   2029  CE2 PHE A 131      12.833  54.110  48.212  1.00 11.67           C
ATOM   2030  CZ  PHE A 131      14.168  54.324  48.448  1.00 14.95           C
ATOM   2031  H   PHE A 131      12.382  54.646  53.729  1.00 11.11           H
ATOM   2032  HA  PHE A 131      10.527  55.150  51.831  1.00  8.63           H
ATOM   2033  HB2 PHE A 131      12.005  52.787  52.329  1.00 11.22           H
ATOM   2034  HB3 PHE A 131      10.773  52.822  51.332  1.00 11.22           H
ATOM   2035  HD1 PHE A 131      14.160  53.867  51.656  1.00 11.23           H
ATOM   2036  HD2 PHE A 131      11.064  53.632  49.092  1.00  9.37           H
ATOM   2037  HE1 PHE A 131      15.572  54.388  49.904  1.00 16.14           H
ATOM   2038  HE2 PHE A 131      12.511  54.164  47.340  1.00 14.03           H
ATOM   2039  HZ  PHE A 131      14.732  54.537  47.735  1.00 17.97           H
ATOM   2040  N   LEU A 132       8.497  54.413  53.009  1.00  6.80           N
ATOM   2041  CA  LEU A 132       7.284  54.070  53.733  1.00  5.78           C
ATOM   2042  C   LEU A 132       6.493  52.950  53.054  1.00  9.88           C
ATOM   2043  O   LEU A 132       6.276  52.986  51.833  1.00  7.90           O
ATOM   2044  CB  LEU A 132       6.387  55.307  53.819  1.00  7.41           C
ATOM   2045  CG  LEU A 132       6.991  56.516  54.535  1.00 11.69           C
ATOM   2046  CD1 LEU A 132       6.086  57.678  54.320  1.00 16.50           C
ATOM   2047  CD2 LEU A 132       7.185  56.233  56.043  1.00  8.72           C
ATOM   2048  H   LEU A 132       8.348  54.937  52.344  1.00  8.19           H
ATOM   2049  HA  LEU A 132       7.508  53.773  54.635  1.00  6.97           H
ATOM   2050  HB2 LEU A 132       6.169  55.579  52.916  1.00  8.92           H
ATOM   2051  HB3 LEU A 132       5.565  55.063  54.272  1.00  8.92           H
ATOM   2052  HG  LEU A 132       7.862  56.721  54.148  1.00 14.06           H
ATOM   2053 HD11 LEU A 132       6.456  58.452  54.766  1.00 19.83           H
ATOM   2054 HD12 LEU A 132       6.008  57.838  53.368  1.00 19.83           H
ATOM   2055 HD13 LEU A 132       5.213  57.471  54.694  1.00 19.83           H
ATOM   2056 HD21 LEU A 132       7.558  57.017  56.467  1.00 10.49           H
ATOM   2057 HD22 LEU A 132       6.328  56.035  56.449  1.00 10.49           H
ATOM   2058 HD23 LEU A 132       7.785  55.476  56.151  1.00 10.49           H
ATOM   2059  N   TYR A 133       5.993  52.014  53.875  1.00  9.13           N
ATOM   2060  CA  TYR A 133       5.086  50.940  53.462  1.00  8.81           C
ATOM   2061  C   TYR A 133       3.677  51.228  53.990  1.00  9.46           C
ATOM   2062  O   TYR A 133       3.518  51.639  55.154  1.00 13.60           O
ATOM   2063  CB  TYR A 133       5.537  49.587  54.015  1.00  7.28           C
ATOM   2064  CG  TYR A 133       6.880  49.073  53.576  1.00  6.05           C
ATOM   2065  CD1 TYR A 133       8.047  49.600  54.103  1.00  7.56           C
ATOM   2066  CD2 TYR A 133       6.988  48.019  52.670  1.00  7.67           C
ATOM   2067  CE1 TYR A 133       9.285  49.124  53.726  1.00  8.44           C
ATOM   2068  CE2 TYR A 133       8.223  47.534  52.298  1.00  6.51           C
ATOM   2069  CZ  TYR A 133       9.373  48.096  52.828  1.00  9.23           C
ATOM   2070  OH  TYR A 133      10.618  47.641  52.497  1.00  7.60           O
ATOM   2071  H   TYR A 133       6.157  51.987  54.722  1.00 10.98           H
ATOM   2072  HA  TYR A 133       5.061  50.877  52.496  1.00 10.60           H
ATOM   2073  HB2 TYR A 133       5.555  49.642  54.981  1.00  8.77           H
ATOM   2074  HB3 TYR A 133       4.894  48.917  53.749  1.00  8.77           H
ATOM   2075  HD1 TYR A 133       8.000  50.302  54.713  1.00  9.10           H
ATOM   2076  HD2 TYR A 133       6.215  47.637  52.299  1.00  9.23           H
ATOM   2077  HE1 TYR A 133      10.062  49.490  54.090  1.00 10.15           H
ATOM   2078  HE2 TYR A 133       8.283  46.830  51.687  1.00  7.84           H
ATOM   2079  HH  TYR A 133      10.597  46.817  52.415  1.00  9.15           H
ATOM   2080  N   ASP A 134       2.641  50.947  53.182  1.00  7.39           N
ATOM   2081  CA  ASP A 134       1.287  51.135  53.683  1.00  8.71           C
ATOM   2082  C   ASP A 134       0.820  49.988  54.571  1.00  8.51           C
ATOM   2083  O   ASP A 134      -0.131  50.171  55.351  1.00  9.19           O
ATOM   2084  CB  ASP A 134       0.268  51.345  52.550  1.00 11.45           C
ATOM   2085  CG  ASP A 134       0.150  50.156  51.618  1.00  9.53           C
ATOM   2086  OD1 ASP A 134      -0.240  49.071  52.104  1.00  7.43           O
ATOM   2087  OD2 ASP A 134       0.402  50.314  50.388  1.00  9.40           O1-
ATOM   2088  H   ASP A 134       2.700  50.645  52.377  1.00  8.90           H
ATOM   2089  HA  ASP A 134       1.275  51.942  54.229  1.00 10.48           H
ATOM   2090  HB2 ASP A 134      -0.604  51.488  52.957  1.00 13.76           H
ATOM   2091  HB3 ASP A 134       0.528  52.120  52.027  1.00 13.76           H
ATOM   2092  N   ASP A 135       1.474  48.842  54.500  1.00  8.01           N
ATOM   2093  CA  ASP A 135       1.090  47.642  55.235  1.00  6.46           C
ATOM   2094  C   ASP A 135       2.205  46.627  55.077  1.00  7.92           C
ATOM   2095  O   ASP A 135       3.011  46.728  54.156  1.00  8.69           O
ATOM   2096  CB  ASP A 135      -0.222  47.061  54.696  1.00 11.05           C
ATOM   2097  CG  ASP A 135      -0.632  45.790  55.408  1.00 14.99           C
ATOM   2098  OD1 ASP A 135      -0.924  45.870  56.606  1.00 11.18           O
ATOM   2099  OD2 ASP A 135      -0.637  44.713  54.769  1.00  9.43           O1-
ATOM   2100  H   ASP A 135       2.171  48.730  54.008  1.00  9.64           H
ATOM   2101  HA  ASP A 135       0.981  47.848  56.181  1.00  7.78           H
ATOM   2102  HB2 ASP A 135      -0.920  47.723  54.799  1.00 13.29           H
ATOM   2103  HB3 ASP A 135      -0.111  46.831  53.757  1.00 13.29           H
ATOM   2104  N   TRP A 136       2.197  45.595  55.944  1.00 11.09           N
ATOM   2105  CA  TRP A 136       3.194  44.541  55.859  1.00  6.23           C
ATOM   2106  C   TRP A 136       3.155  43.775  54.526  1.00 10.26           C
ATOM   2107  O   TRP A 136       4.163  43.176  54.137  1.00  9.45           O
ATOM   2108  CB  TRP A 136       3.011  43.564  57.053  1.00  8.17           C
ATOM   2109  CG  TRP A 136       3.139  44.302  58.345  1.00  7.15           C
ATOM   2110  CD1 TRP A 136       2.131  44.773  59.122  1.00 11.18           C
ATOM   2111  CD2 TRP A 136       4.367  44.713  58.973  1.00  6.53           C
ATOM   2112  NE1 TRP A 136       2.652  45.442  60.224  1.00 11.91           N
ATOM   2113  CE2 TRP A 136       4.023  45.408  60.149  1.00 13.70           C
ATOM   2114  CE3 TRP A 136       5.713  44.539  58.665  1.00  7.65           C
ATOM   2115  CZ2 TRP A 136       4.988  45.927  61.016  1.00  7.43           C
ATOM   2116  CZ3 TRP A 136       6.675  45.073  59.508  1.00  7.71           C
ATOM   2117  CH2 TRP A 136       6.314  45.748  60.677  1.00 12.31           C
ATOM   2118  H   TRP A 136       1.626  45.496  56.579  1.00 13.34           H
ATOM   2119  HA  TRP A 136       4.068  44.946  55.934  1.00  7.50           H
ATOM   2120  HB2 TRP A 136       2.136  43.159  57.022  1.00  9.83           H
ATOM   2121  HB3 TRP A 136       3.690  42.875  57.014  1.00  9.83           H
ATOM   2122  HD1 TRP A 136       1.219  44.661  58.940  1.00 13.45           H
ATOM   2123  HE1 TRP A 136       2.198  45.812  60.858  1.00 14.32           H
ATOM   2124  HE3 TRP A 136       5.969  44.086  57.893  1.00  9.21           H
ATOM   2125  HZ2 TRP A 136       4.745  46.392  61.790  1.00  8.94           H
ATOM   2126  HZ3 TRP A 136       7.579  44.952  59.308  1.00  9.28           H
ATOM   2127  HH2 TRP A 136       6.986  46.086  61.233  1.00 14.80           H
ATOM   2128  N   SER A 137       2.031  43.799  53.814  1.00  8.01           N
ATOM   2129  CA  SER A 137       1.925  43.140  52.515  1.00 11.18           C
ATOM   2130  C   SER A 137       2.561  43.906  51.351  1.00  9.55           C
ATOM   2131  O   SER A 137       2.726  43.318  50.280  1.00  5.61           O
ATOM   2132  CB  SER A 137       0.446  42.888  52.171  1.00  7.77           C
ATOM   2133  OG  SER A 137      -0.351  44.066  52.291  1.00  9.48           O
ATOM   2134  H   SER A 137       1.311  44.194  54.073  1.00  9.64           H
ATOM   2135  HA  SER A 137       2.374  42.278  52.563  1.00 13.44           H
ATOM   2136  HB2 SER A 137       0.388  42.568  51.257  1.00  9.36           H
ATOM   2137  HB3 SER A 137       0.105  42.205  52.770  1.00  9.36           H
ATOM   2138  HG  SER A 137      -0.413  44.312  53.095  1.00 11.40           H
ATOM   2139  N   MET A 138       2.959  45.163  51.520  1.00  7.35           N
ATOM   2140  CA  MET A 138       3.421  45.960  50.362  1.00  6.57           C
ATOM   2141  C   MET A 138       4.806  45.526  49.886  1.00  7.43           C
ATOM   2142  O   MET A 138       5.735  45.432  50.697  1.00  9.07           O
ATOM   2143  CB  MET A 138       3.461  47.458  50.729  1.00  6.05           C
ATOM   2144  CG  MET A 138       3.965  48.336  49.587  1.00  7.58           C
ATOM   2145  SD  MET A 138       4.077  50.067  50.023  1.00  8.57           S
ATOM   2146  CE  MET A 138       3.113  50.789  48.713  1.00  7.36           C
ATOM   2147  H   MET A 138       2.965  45.581  52.278  1.00  8.84           H
ATOM   2148  HA  MET A 138       2.779  45.856  49.642  1.00  7.91           H
ATOM   2149  HB2 MET A 138       2.572  47.769  50.966  1.00  7.29           H
ATOM   2150  HB3 MET A 138       4.057  47.580  51.482  1.00  7.29           H
ATOM   2151  HG2 MET A 138       4.850  48.054  49.314  1.00  9.13           H
ATOM   2152  HG3 MET A 138       3.357  48.261  48.835  1.00  9.13           H
ATOM   2153  HE1 MET A 138       3.081  51.748  48.847  1.00  8.86           H
ATOM   2154  HE2 MET A 138       3.527  50.583  47.859  1.00  8.86           H
ATOM   2155  HE3 MET A 138       2.215  50.422  48.759  1.00  8.86           H
ATOM   2156  N   PRO A 139       4.998  45.273  48.582  1.00  7.77           N
ATOM   2157  CA  PRO A 139       6.317  44.860  48.098  1.00  7.15           C
ATOM   2158  C   PRO A 139       7.383  45.923  48.342  1.00  8.10           C
ATOM   2159  O   PRO A 139       7.111  47.125  48.251  1.00  7.81           O
ATOM   2160  CB  PRO A 139       6.098  44.642  46.594  1.00  9.65           C
ATOM   2161  CG  PRO A 139       4.598  44.394  46.443  1.00  8.10           C
ATOM   2162  CD  PRO A 139       3.999  45.305  47.483  1.00  9.26           C
ATOM   2163  HA  PRO A 139       6.576  44.026  48.518  1.00  8.60           H
ATOM   2164  HB2 PRO A 139       6.360  45.446  46.114  1.00 11.61           H
ATOM   2165  HB3 PRO A 139       6.611  43.879  46.283  1.00 11.61           H
ATOM   2166  HG2 PRO A 139       4.314  44.654  45.554  1.00  9.75           H
ATOM   2167  HG3 PRO A 139       4.374  43.467  46.620  1.00  9.75           H
ATOM   2168  HD2 PRO A 139       3.920  46.205  47.120  1.00 11.14           H
ATOM   2169  HD3 PRO A 139       3.138  44.962  47.776  1.00 11.14           H
ATOM   2170  N   HIS A 140       8.621  45.461  48.604  1.00  9.52           N
ATOM   2171  CA  HIS A 140       9.726  46.403  48.828  1.00  7.26           C
ATOM   2172  C   HIS A 140       9.879  47.361  47.652  1.00  7.53           C
ATOM   2173  O   HIS A 140      10.199  48.546  47.831  1.00 11.20           O
ATOM   2174  CB  HIS A 140      11.059  45.654  49.057  1.00  8.54           C
ATOM   2175  CG  HIS A 140      11.013  44.636  50.152  1.00 11.19           C
ATOM   2176  ND1 HIS A 140      10.679  44.951  51.454  1.00 13.16           N
ATOM   2177  CD2 HIS A 140      11.233  43.301  50.130  1.00  9.20           C
ATOM   2178  CE1 HIS A 140      10.713  43.851  52.192  1.00 10.05           C
ATOM   2179  NE2 HIS A 140      11.048  42.837  51.412  1.00  9.26           N
ATOM   2180  H   HIS A 140       8.831  44.626  48.650  1.00 11.45           H
ATOM   2181  HA  HIS A 140       9.532  46.940  49.607  1.00  8.74           H
ATOM   2182  HB2 HIS A 140      11.743  46.298  49.286  1.00 10.28           H
ATOM   2183  HB3 HIS A 140      11.304  45.197  48.237  1.00 10.28           H
ATOM   2184  HD2 HIS A 140      11.476  42.795  49.386  1.00 11.07           H
ATOM   2185  HE1 HIS A 140      10.532  43.798  53.101  1.00 12.09           H
ATOM   2186  HE2 HIS A 140      11.131  42.015  51.664  1.00 11.14           H
ATOM   2187  N   THR A 141       9.647  46.865  46.443  1.00  9.89           N
ATOM   2188  CA  THR A 141       9.805  47.644  45.232  1.00 10.01           C
ATOM   2189  C   THR A 141       8.758  48.735  45.094  1.00 14.25           C
ATOM   2190  O   THR A 141       8.946  49.623  44.261  1.00 12.77           O
ATOM   2191  CB  THR A 141       9.725  46.758  43.972  1.00 11.09           C
ATOM   2192  OG1 THR A 141       8.620  45.846  44.065  1.00 10.07           O
ATOM   2193  CG2 THR A 141      10.993  45.994  43.729  1.00 15.67           C
ATOM   2194  H   THR A 141       9.395  46.057  46.312  1.00 11.89           H
ATOM   2195  HA  THR A 141      10.684  48.060  45.256  1.00 12.03           H
ATOM   2196  HB  THR A 141       9.585  47.342  43.210  1.00 13.33           H
ATOM   2197  HG1 THR A 141       8.536  45.420  43.346  1.00 12.11           H
ATOM   2198 HG21 THR A 141      10.890  45.449  42.931  1.00 18.84           H
ATOM   2199 HG22 THR A 141      11.724  46.619  43.603  1.00 18.84           H
ATOM   2200 HG23 THR A 141      11.187  45.411  44.478  1.00 18.84           H
ATOM   2201  N   ALA A 142       7.671  48.690  45.877  1.00  9.14           N
ATOM   2202  CA  ALA A 142       6.607  49.697  45.855  1.00 10.40           C
ATOM   2203  C   ALA A 142       6.710  50.723  46.990  1.00 10.20           C
ATOM   2204  O   ALA A 142       6.034  51.765  46.939  1.00  9.07           O
ATOM   2205  CB  ALA A 142       5.234  49.011  45.923  1.00  9.50           C
ATOM   2206  H   ALA A 142       7.517  48.059  46.435  1.00 10.99           H
ATOM   2207  HA  ALA A 142       6.654  50.179  45.020  1.00 12.50           H
ATOM   2208  HB1 ALA A 142       4.539  49.691  45.896  1.00 11.42           H
ATOM   2209  HB2 ALA A 142       5.142  48.408  45.168  1.00 11.42           H
ATOM   2210  HB3 ALA A 142       5.164  48.515  46.751  1.00 11.42           H
ATOM   2211  N   ALA A 143       7.562  50.491  47.981  1.00  7.20           N
ATOM   2212  CA  ALA A 143       7.645  51.395  49.108  1.00  6.57           C
ATOM   2213  C   ALA A 143       8.118  52.763  48.614  1.00  7.78           C
ATOM   2214  O   ALA A 143       8.881  52.855  47.657  1.00 12.57           O
ATOM   2215  CB  ALA A 143       8.606  50.824  50.178  1.00  9.01           C
ATOM   2216  H   ALA A 143       8.102  49.824  48.014  1.00  8.67           H
ATOM   2217  HA  ALA A 143       6.765  51.491  49.500  1.00  7.91           H
ATOM   2218  HB1 ALA A 143       8.648  51.445  50.923  1.00 10.84           H
ATOM   2219  HB2 ALA A 143       8.267  49.965  50.481  1.00 10.84           H
ATOM   2220  HB3 ALA A 143       9.491  50.712  49.795  1.00 10.84           H
ATOM   2221  N   VAL A 144       7.614  53.835  49.228  1.00  7.92           N
ATOM   2222  CA  VAL A 144       7.792  55.180  48.678  1.00 12.66           C
ATOM   2223  C   VAL A 144       8.790  55.947  49.519  1.00  9.08           C
ATOM   2224  O   VAL A 144       8.605  56.085  50.736  1.00  7.67           O
ATOM   2225  CB  VAL A 144       6.467  55.945  48.593  1.00 12.39           C
ATOM   2226  CG1 VAL A 144       6.714  57.399  48.127  1.00 17.76           C
ATOM   2227  CG2 VAL A 144       5.540  55.233  47.633  1.00 19.78           C
ATOM   2228  H   VAL A 144       7.159  53.808  49.961  1.00  9.53           H
ATOM   2229  HA  VAL A 144       8.162  55.114  47.782  1.00 15.22           H
ATOM   2230  HB  VAL A 144       6.052  55.969  49.471  1.00 14.90           H
ATOM   2231 HG11 VAL A 144       5.870  57.864  48.056  1.00 21.34           H
ATOM   2232 HG12 VAL A 144       7.283  57.864  48.761  1.00 21.34           H
ATOM   2233 HG13 VAL A 144       7.150  57.375  47.259  1.00 21.34           H
ATOM   2234 HG21 VAL A 144       4.717  55.740  47.563  1.00 23.76           H
ATOM   2235 HG22 VAL A 144       5.981  55.182  46.769  1.00 23.76           H
ATOM   2236 HG23 VAL A 144       5.364  54.340  47.967  1.00 23.76           H
ATOM   2237  N   LEU A 145       9.834  56.469  48.855  1.00  8.99           N
ATOM   2238  CA  LEU A 145      10.802  57.339  49.523  1.00 14.45           C
ATOM   2239  C   LEU A 145      10.145  58.665  49.872  1.00 14.81           C
ATOM   2240  O   LEU A 145       9.543  59.307  49.003  1.00 12.84           O
ATOM   2241  CB  LEU A 145      12.007  57.582  48.608  1.00 16.31           C
ATOM   2242  CG  LEU A 145      13.106  58.538  49.119  1.00 13.36           C
ATOM   2243  CD1 LEU A 145      13.828  57.946  50.384  1.00  9.59           C
ATOM   2244  CD2 LEU A 145      14.080  58.848  48.005  1.00 19.24           C
ATOM   2245  H   LEU A 145      10.002  56.327  48.025  1.00 10.81           H
ATOM   2246  HA  LEU A 145      11.112  56.925  50.344  1.00 17.37           H
ATOM   2247  HB2 LEU A 145      12.432  56.729  48.432  1.00 19.60           H
ATOM   2248  HB3 LEU A 145      11.670  57.944  47.777  1.00 19.60           H
ATOM   2249  HG  LEU A 145      12.696  59.382  49.376  1.00 16.06           H
ATOM   2250 HD11 LEU A 145      14.497  58.578  50.684  1.00 11.54           H
ATOM   2251 HD12 LEU A 145      13.176  57.814  51.089  1.00 11.54           H
ATOM   2252 HD13 LEU A 145      14.250  57.101  50.164  1.00 11.54           H
ATOM   2253 HD21 LEU A 145      14.759  59.450  48.349  1.00 23.12           H
ATOM   2254 HD22 LEU A 145      14.489  58.023  47.698  1.00 23.12           H
ATOM   2255 HD23 LEU A 145      13.599  59.272  47.279  1.00 23.12           H
ATOM   2256  N   LYS A 146      10.248  59.076  51.138  1.00 10.33           N
ATOM   2257  CA  LYS A 146       9.851  60.433  51.548  1.00 13.16           C
ATOM   2258  C   LYS A 146      11.115  61.157  52.023  1.00 14.57           C
ATOM   2259  O   LYS A 146      11.476  61.095  53.200  1.00 12.59           O
ATOM   2260  CB  LYS A 146       8.785  60.441  52.612  1.00 11.07           C
ATOM   2261  CG  LYS A 146       8.268  61.837  52.981  1.00 14.11           C
ATOM   2262  CD  LYS A 146       7.018  61.733  53.884  1.00 21.39           C
ATOM   2263  CE  LYS A 146       6.452  63.093  54.230  1.00 25.37           C
ATOM   2264  NZ  LYS A 146       6.676  64.069  53.132  1.00 28.96           N1+
ATOM   2265  H   LYS A 146      10.541  58.593  51.782  1.00 12.42           H
ATOM   2266  HA  LYS A 146       9.502  60.900  50.770  1.00 15.82           H
ATOM   2267  HB2 LYS A 146       8.025  59.930  52.299  1.00 13.31           H
ATOM   2268  HB3 LYS A 146       9.147  60.040  53.417  1.00 13.31           H
ATOM   2269  HG2 LYS A 146       8.955  62.315  53.470  1.00 16.95           H
ATOM   2270  HG3 LYS A 146       8.032  62.314  52.172  1.00 16.95           H
ATOM   2271  HD2 LYS A 146       6.329  61.220  53.431  1.00 25.70           H
ATOM   2272  HD3 LYS A 146       7.260  61.295  54.715  1.00 25.70           H
ATOM   2273  HE2 LYS A 146       5.496  63.008  54.369  1.00 30.47           H
ATOM   2274  HE3 LYS A 146       6.879  63.430  55.033  1.00 30.47           H
ATOM   2275  HZ1 LYS A 146       6.152  64.777  53.249  1.00 34.78           H
ATOM   2276  HZ2 LYS A 146       7.526  64.332  53.127  1.00 34.78           H
ATOM   2277  HZ3 LYS A 146       6.482  63.694  52.346  1.00 34.78           H
ATOM   2278  N   PHE A 147      11.776  61.836  51.092  1.00 11.98           N
ATOM   2279  CA  PHE A 147      12.983  62.584  51.403  1.00 11.59           C
ATOM   2280  C   PHE A 147      12.851  64.015  50.883  1.00 10.98           C
ATOM   2281  O   PHE A 147      12.584  64.217  49.683  1.00  7.78           O
ATOM   2282  CB  PHE A 147      14.238  61.928  50.821  1.00 10.02           C
ATOM   2283  CG  PHE A 147      15.454  62.727  51.093  1.00 10.74           C
ATOM   2284  CD1 PHE A 147      16.016  62.736  52.371  1.00 15.23           C
ATOM   2285  CD2 PHE A 147      16.007  63.527  50.110  1.00 16.52           C
ATOM   2286  CE1 PHE A 147      17.125  63.527  52.652  1.00 15.08           C
ATOM   2287  CE2 PHE A 147      17.124  64.314  50.396  1.00 19.14           C
ATOM   2288  CZ  PHE A 147      17.668  64.304  51.667  1.00 15.47           C
ATOM   2289  H   PHE A 147      11.536  61.875  50.264  1.00 14.40           H
ATOM   2290  HA  PHE A 147      13.098  62.589  52.363  1.00 13.93           H
ATOM   2291  HB2 PHE A 147      14.366  61.065  51.243  1.00 12.05           H
ATOM   2292  HB3 PHE A 147      14.149  61.819  49.865  1.00 12.05           H
ATOM   2293  HD1 PHE A 147      15.645  62.216  53.054  1.00 18.30           H
ATOM   2294  HD2 PHE A 147      15.636  63.541  49.255  1.00 19.85           H
ATOM   2295  HE1 PHE A 147      17.499  63.522  53.508  1.00 18.12           H
ATOM   2296  HE2 PHE A 147      17.507  64.849  49.735  1.00 23.00           H
ATOM   2297  HZ  PHE A 147      18.414  64.823  51.851  1.00 18.59           H
ATOM   2298  N   PRO A 148      13.072  65.043  51.735  1.00  8.12           N
ATOM   2299  CA  PRO A 148      13.506  64.929  53.143  1.00 11.59           C
ATOM   2300  C   PRO A 148      12.464  64.256  54.072  1.00 11.57           C
ATOM   2301  O   PRO A 148      11.274  64.560  53.746  1.00 12.85           O
ATOM   2302  CB  PRO A 148      13.735  66.403  53.534  1.00  9.95           C
ATOM   2303  CG  PRO A 148      12.900  67.200  52.573  1.00 13.42           C
ATOM   2304  CD  PRO A 148      12.990  66.444  51.291  1.00 15.97           C
ATOM   2305  HA  PRO A 148      14.343  64.451  53.191  1.00 13.93           H
ATOM   2306  HB2 PRO A 148      13.458  66.555  54.452  1.00 11.96           H
ATOM   2307  HB3 PRO A 148      14.676  66.605  53.416  1.00 11.96           H
ATOM   2308  HG2 PRO A 148      11.978  67.266  52.875  1.00 16.13           H
ATOM   2309  HG3 PRO A 148      13.295  68.076  52.465  1.00 16.13           H
ATOM   2310  HD2 PRO A 148      12.205  66.608  50.742  1.00 19.19           H
ATOM   2311  HD3 PRO A 148      13.801  66.689  50.817  1.00 19.19           H
ATOM   2312  N   PHE A 149      12.799  63.522  55.172  1.00 11.76           N
ATOM   2313  CA  PHE A 149      11.665  63.344  56.075  1.00  9.78           C
ATOM   2314  C   PHE A 149      11.243  64.732  56.634  1.00 11.46           C
ATOM   2315  O   PHE A 149      11.721  65.834  56.487  1.00 12.44           O
ATOM   2316  CB  PHE A 149      12.050  62.270  57.099  1.00  6.72           C
ATOM   2317  CG  PHE A 149      10.896  61.391  57.470  1.00  8.17           C
ATOM   2318  CD1 PHE A 149      10.262  60.597  56.497  1.00 12.27           C
ATOM   2319  CD2 PHE A 149      10.472  61.329  58.804  1.00 13.97           C
ATOM   2320  CE1 PHE A 149       9.214  59.751  56.864  1.00 12.31           C
ATOM   2321  CE2 PHE A 149       9.434  60.468  59.168  1.00 10.49           C
ATOM   2322  CZ  PHE A 149       8.813  59.672  58.200  1.00 12.07           C
ATOM   2323  H   PHE A 149      13.740  63.643  55.617  1.00 14.14           H
ATOM   2324  HA  PHE A 149      10.782  62.988  55.453  1.00 11.76           H
ATOM   2325  HB2 PHE A 149      12.857  61.625  56.668  1.00  8.09           H
ATOM   2326  HB3 PHE A 149      12.533  62.723  57.996  1.00  8.09           H
ATOM   2327  HD1 PHE A 149      10.579  60.647  55.457  1.00 14.75           H
ATOM   2328  HD2 PHE A 149      10.969  61.934  59.567  1.00 16.79           H
ATOM   2329  HE1 PHE A 149       8.715  59.146  56.109  1.00 14.80           H
ATOM   2330  HE2 PHE A 149       9.125  60.414  60.213  1.00 12.62           H
ATOM   2331  HZ  PHE A 149       8.013  58.999  58.488  1.00 14.51           H
ATOM   2332  N   VAL A 150      10.138  64.541  57.431  1.00 14.65           N
ATOM   2333  CA  VAL A 150       9.327  65.640  58.007  1.00 13.97           C
ATOM   2334  C   VAL A 150      10.115  66.507  58.999  1.00 14.69           C
ATOM   2335  O   VAL A 150       9.911  67.731  59.010  1.00 11.68           O
ATOM   2336  CB  VAL A 150       8.004  65.164  58.683  1.00 17.92           C
ATOM   2337  CG1 VAL A 150       7.028  64.435  57.715  1.00 17.22           C
ATOM   2338  CG2 VAL A 150       8.229  64.377  59.972  1.00 19.41           C
ATOM   2339  H   VAL A 150       9.820  63.756  57.619  1.00 17.61           H
ATOM   2340  HA  VAL A 150       9.072  66.238  57.283  1.00 16.80           H
ATOM   2341  HB  VAL A 150       7.537  65.969  58.975  1.00 21.53           H
ATOM   2342 HG11 VAL A 150       6.216  64.240  58.208  1.00 20.70           H
ATOM   2343 HG12 VAL A 150       6.823  65.025  56.974  1.00 20.70           H
ATOM   2344 HG13 VAL A 150       7.420  63.606  57.397  1.00 20.70           H
ATOM   2345 HG21 VAL A 150       7.359  64.182  60.355  1.00 23.32           H
ATOM   2346 HG22 VAL A 150       8.692  63.548  59.775  1.00 23.32           H
ATOM   2347 HG23 VAL A 150       8.740  64.911  60.603  1.00 23.32           H
ATOM   2348  N   TRP A 151      10.981  65.908  59.895  1.00 13.25           N
ATOM   2349  CA  TRP A 151      11.802  66.739  60.800  1.00 13.32           C
ATOM   2350  C   TRP A 151      12.999  67.456  60.104  1.00 13.03           C
ATOM   2351  O   TRP A 151      13.684  68.274  60.698  1.00 15.29           O
ATOM   2352  CB  TRP A 151      12.286  65.879  61.991  1.00 13.39           C
ATOM   2353  CG  TRP A 151      12.820  64.552  61.602  1.00 10.29           C
ATOM   2354  CD1 TRP A 151      14.051  64.328  60.978  1.00 12.30           C
ATOM   2355  CD2 TRP A 151      12.191  63.272  61.804  1.00 10.35           C
ATOM   2356  NE1 TRP A 151      14.228  62.955  60.789  1.00  9.54           N
ATOM   2357  CE2 TRP A 151      13.108  62.280  61.301  1.00 14.77           C
ATOM   2358  CE3 TRP A 151      10.983  62.846  62.390  1.00 12.95           C
ATOM   2359  CZ2 TRP A 151      12.824  60.900  61.384  1.00 18.04           C
ATOM   2360  CZ3 TRP A 151      10.719  61.488  62.470  1.00  7.30           C
ATOM   2361  CH2 TRP A 151      11.623  60.526  61.955  1.00 11.45           C
ATOM   2362  H   TRP A 151      11.221  64.920  59.812  1.00 15.92           H
ATOM   2363  HA  TRP A 151      11.152  67.582  61.186  1.00 16.01           H
ATOM   2364  HB2 TRP A 151      13.073  66.464  62.522  1.00 16.09           H
ATOM   2365  HB3 TRP A 151      11.443  65.755  62.701  1.00 16.09           H
ATOM   2366  HD1 TRP A 151      14.813  65.048  60.651  1.00 14.79           H
ATOM   2367  HE1 TRP A 151      15.080  62.525  60.443  1.00 11.48           H
ATOM   2368  HE3 TRP A 151      10.263  63.580  62.737  1.00 15.56           H
ATOM   2369  HZ2 TRP A 151      13.545  60.163  61.034  1.00 21.67           H
ATOM   2370  HZ3 TRP A 151       9.782  61.137  62.897  1.00  8.79           H
ATOM   2371  HH2 TRP A 151      11.355  59.470  62.012  1.00 13.77           H
ATOM   2372  N   ASP A 152      13.198  67.146  58.782  1.00 10.04           N
ATOM   2373  CA  ASP A 152      14.206  67.754  57.903  1.00  8.39           C
ATOM   2374  C   ASP A 152      13.643  68.673  56.809  1.00  9.81           C
ATOM   2375  O   ASP A 152      14.421  69.354  56.150  1.00  8.38           O
ATOM   2376  CB  ASP A 152      15.053  66.690  57.186  1.00 11.01           C
ATOM   2377  CG  ASP A 152      16.049  65.964  58.115  1.00 17.31           C
ATOM   2378  OD1 ASP A 152      16.601  66.613  59.021  1.00 10.31           O
ATOM   2379  OD2 ASP A 152      16.294  64.740  57.914  1.00  9.14           O1-
ATOM   2380  H   ASP A 152      12.725  66.558  58.366  1.00 12.07           H
ATOM   2381  HA  ASP A 152      14.811  68.279  58.449  1.00 10.09           H
ATOM   2382  HB2 ASP A 152      14.471  66.017  56.806  1.00 13.24           H
ATOM   2383  HB3 ASP A 152      15.565  67.121  56.477  1.00 13.24           H
ATOM   2384  N   GLU A 153      12.338  68.666  56.539  1.00 10.93           N
ATOM   2385  CA  GLU A 153      11.798  69.474  55.435  1.00 11.98           C
ATOM   2386  C   GLU A 153      12.189  70.945  55.535  1.00  8.51           C
ATOM   2387  O   GLU A 153      12.549  71.580  54.532  1.00 11.82           O
ATOM   2388  CB  GLU A 153      10.268  69.390  55.429  1.00 11.31           C
ATOM   2389  CG  GLU A 153       9.619  68.857  54.232  1.00 29.91           C
ATOM   2390  CD  GLU A 153       8.149  68.570  54.533  1.00 23.28           C
ATOM   2391  OE1 GLU A 153       7.422  69.553  54.755  1.00 31.25           O
ATOM   2392  OE2 GLU A 153       7.760  67.381  54.612  1.00 34.21           O1-
ATOM   2393  H   GLU A 153      11.761  68.192  56.966  1.00 13.15           H
ATOM   2394  HA  GLU A 153      12.124  69.128  54.584  1.00 14.40           H
ATOM   2395  HB2 GLU A 153       9.979  68.863  56.188  1.00 13.59           H
ATOM   2396  HB3 GLU A 153       9.934  70.293  55.529  1.00 13.59           H
ATOM   2397  HG2 GLU A 153       9.657  69.535  53.540  1.00 35.92           H
ATOM   2398  HG3 GLU A 153      10.057  68.041  53.944  1.00 35.92           H
ATOM   2399  N   ASP A 154      12.029  71.538  56.709  1.00 12.24           N
ATOM   2400  CA  ASP A 154      12.243  72.977  56.832  1.00 13.21           C
ATOM   2401  C   ASP A 154      13.683  73.361  56.511  1.00 11.48           C
ATOM   2402  O   ASP A 154      13.921  74.299  55.737  1.00  8.46           O
ATOM   2403  CB  ASP A 154      11.839  73.448  58.232  1.00 14.01           C
ATOM   2404  CG  ASP A 154      10.328  73.493  58.410  1.00 20.32           C
ATOM   2405  OD1 ASP A 154       9.604  73.296  57.411  1.00 24.26           O
ATOM   2406  OD2 ASP A 154       9.860  73.717  59.534  1.00 28.75           O1-
ATOM   2407  H   ASP A 154      11.778  71.139  57.428  1.00 14.71           H
ATOM   2408  HA  ASP A 154      11.677  73.433  56.191  1.00 15.88           H
ATOM   2409  HB2 ASP A 154      12.209  72.836  58.884  1.00 16.84           H
ATOM   2410  HB3 ASP A 154      12.185  74.342  58.383  1.00 16.84           H
ATOM   2411  N   CYS A 155      14.672  72.642  57.081  1.00  9.15           N
ATOM   2412  CA  CYS A 155      16.066  72.979  56.784  1.00 12.69           C
ATOM   2413  C   CYS A 155      16.454  72.615  55.353  1.00 13.87           C
ATOM   2414  O   CYS A 155      17.260  73.329  54.746  1.00 12.59           O
ATOM   2415  CB  CYS A 155      17.025  72.310  57.787  1.00  9.06           C
ATOM   2416  SG  CYS A 155      16.944  73.068  59.460  1.00 11.40           S
ATOM   2417  H   CYS A 155      14.559  71.983  57.626  1.00 11.00           H
ATOM   2418  HA  CYS A 155      16.184  73.934  56.865  1.00 15.25           H
ATOM   2419  HB2 CYS A 155      16.812  71.366  57.841  1.00 10.89           H
ATOM   2420  HB3 CYS A 155      17.934  72.417  57.461  1.00 10.89           H
ATOM   2421  N   PHE A 156      15.887  71.539  54.784  1.00  9.92           N
ATOM   2422  CA  PHE A 156      16.159  71.205  53.386  1.00 10.09           C
ATOM   2423  C   PHE A 156      15.719  72.336  52.470  1.00 13.03           C
ATOM   2424  O   PHE A 156      16.451  72.734  51.557  1.00 15.24           O
ATOM   2425  CB  PHE A 156      15.422  69.919  52.998  1.00 10.53           C
ATOM   2426  CG  PHE A 156      15.691  69.434  51.605  1.00 12.99           C
ATOM   2427  CD1 PHE A 156      16.723  68.532  51.363  1.00 16.16           C
ATOM   2428  CD2 PHE A 156      14.862  69.795  50.546  1.00 17.56           C
ATOM   2429  CE1 PHE A 156      16.952  68.036  50.084  1.00 23.77           C
ATOM   2430  CE2 PHE A 156      15.087  69.286  49.263  1.00 17.83           C
ATOM   2431  CZ  PHE A 156      16.119  68.412  49.044  1.00 17.08           C
ATOM   2432  H   PHE A 156      15.337  71.005  55.175  1.00 11.93           H
ATOM   2433  HA  PHE A 156      17.113  71.060  53.255  1.00 12.14           H
ATOM   2434  HB2 PHE A 156      15.684  69.210  53.603  1.00 12.66           H
ATOM   2435  HB3 PHE A 156      14.467  70.070  53.062  1.00 12.66           H
ATOM   2436  HD1 PHE A 156      17.280  68.267  52.062  1.00 19.42           H
ATOM   2437  HD2 PHE A 156      14.151  70.380  50.690  1.00 21.10           H
ATOM   2438  HE1 PHE A 156      17.656  67.440  49.929  1.00 28.55           H
ATOM   2439  HE2 PHE A 156      14.542  69.536  48.551  1.00 21.42           H
ATOM   2440  HZ  PHE A 156      16.271  68.090  48.190  1.00 20.52           H
ATOM   2441  N   GLU A 157      14.511  72.850  52.685  1.00 12.76           N
ATOM   2442  CA  GLU A 157      14.007  73.942  51.845  1.00 15.40           C
ATOM   2443  C   GLU A 157      14.778  75.239  52.099  1.00 20.93           C
ATOM   2444  O   GLU A 157      15.066  75.996  51.165  1.00 19.69           O
ATOM   2445  CB  GLU A 157      12.517  74.131  52.097  1.00 14.50           C
ATOM   2446  CG  GLU A 157      11.630  72.973  51.645  1.00 24.61           C
ATOM   2447  CD  GLU A 157      11.708  72.733  50.140  1.00 28.72           C
ATOM   2448  OE1 GLU A 157      11.913  73.710  49.370  1.00 25.63           O
ATOM   2449  OE2 GLU A 157      11.594  71.559  49.736  1.00 27.47           O1-
ATOM   2450  H   GLU A 157      13.970  72.587  53.303  1.00 15.34           H
ATOM   2451  HA  GLU A 157      14.112  73.705  50.908  1.00 18.50           H
ATOM   2452  HB2 GLU A 157      12.384  74.224  53.051  1.00 17.43           H
ATOM   2453  HB3 GLU A 157      12.219  74.938  51.649  1.00 17.43           H
ATOM   2454  HG2 GLU A 157      11.907  72.154  52.089  1.00 29.56           H
ATOM   2455  HG3 GLU A 157      10.705  73.168  51.869  1.00 29.56           H
ATOM   2456  N   ALA A 158      15.140  75.501  53.358  1.00 20.71           N
ATOM   2457  CA  ALA A 158      15.965  76.666  53.679  1.00 14.52           C
ATOM   2458  C   ALA A 158      17.315  76.609  52.985  1.00 20.03           C
ATOM   2459  O   ALA A 158      17.839  77.645  52.555  1.00 21.66           O
ATOM   2460  CB  ALA A 158      16.162  76.762  55.192  1.00 15.35           C
ATOM   2461  H   ALA A 158      14.902  75.025  54.037  1.00 24.87           H
ATOM   2462  HA  ALA A 158      15.512  77.471  53.382  1.00 17.45           H
ATOM   2463  HB1 ALA A 158      16.715  77.532  55.388  1.00 18.44           H
ATOM   2464  HB2 ALA A 158      15.298  76.850  55.622  1.00 18.44           H
ATOM   2465  HB3 ALA A 158      16.599  75.957  55.503  1.00 18.44           H
ATOM   2466  N   ALA A 159      17.907  75.413  52.889  1.00 19.44           N
ATOM   2467  CA  ALA A 159      19.236  75.266  52.290  1.00 24.01           C
ATOM   2468  C   ALA A 159      19.283  75.759  50.851  1.00 27.52           C
ATOM   2469  O   ALA A 159      20.337  76.210  50.387  1.00 22.43           O
ATOM   2470  CB  ALA A 159      19.689  73.802  52.351  1.00 23.02           C
ATOM   2471  H   ALA A 159      17.562  74.678  53.174  1.00 23.36           H
ATOM   2472  HA  ALA A 159      19.871  75.798  52.795  1.00 28.84           H
ATOM   2473  HB1 ALA A 159      20.553  73.725  51.919  1.00 27.66           H
ATOM   2474  HB2 ALA A 159      19.759  73.530  53.279  1.00 27.66           H
ATOM   2475  HB3 ALA A 159      19.045  73.242  51.890  1.00 27.66           H
ATOM   2476  N   LYS A 160      18.172  75.686  50.129  1.00 27.43           N
ATOM   2477  CA  LYS A 160      18.145  76.230  48.780  1.00 30.65           C
ATOM   2478  C   LYS A 160      18.279  77.751  48.823  1.00 36.81           C
ATOM   2479  O   LYS A 160      18.559  78.378  47.794  1.00 37.33           O
ATOM   2480  CB  LYS A 160      16.858  75.859  48.051  1.00 32.16           C
ATOM   2481  CG  LYS A 160      16.555  74.362  47.937  1.00 36.74           C
ATOM   2482  CD  LYS A 160      15.205  74.203  47.237  1.00 34.43           C
ATOM   2483  CE  LYS A 160      14.672  72.776  47.291  1.00 30.81           C
ATOM   2484  NZ  LYS A 160      13.209  72.792  47.059  1.00 30.46           N1+
ATOM   2485  H   LYS A 160      17.435  75.325  50.388  1.00 32.94           H
ATOM   2486  HA  LYS A 160      18.891  75.868  48.277  1.00 36.80           H
ATOM   2487  HB2 LYS A 160      16.914  76.206  47.144  1.00 38.62           H
ATOM   2488  HB3 LYS A 160      16.114  76.277  48.508  1.00 38.62           H
ATOM   2489  HG2 LYS A 160      16.503  73.957  48.816  1.00 44.11           H
ATOM   2490  HG3 LYS A 160      17.236  73.924  47.399  1.00 44.11           H
ATOM   2491  HD2 LYS A 160      15.310  74.449  46.302  1.00 41.34           H
ATOM   2492  HD3 LYS A 160      14.556  74.790  47.657  1.00 41.34           H
ATOM   2493  HE2 LYS A 160      14.851  72.384  48.159  1.00 37.00           H
ATOM   2494  HE3 LYS A 160      15.082  72.252  46.584  1.00 37.00           H
ATOM   2495  HZ1 LYS A 160      12.805  73.318  47.654  1.00 36.58           H
ATOM   2496  HZ2 LYS A 160      12.873  71.972  47.119  1.00 36.58           H
ATOM   2497  HZ3 LYS A 160      13.055  73.106  46.248  1.00 36.58           H
ATOM   2498  HC  LYS A 160      18.137  78.255  49.677  1.00 44.19           H
TER
ATOM   2499  N   SER B   1      45.713  22.640  46.961  1.00 20.13           N
ATOM   2500  CA  SER B   1      47.047  22.299  47.439  1.00 26.69           C
ATOM   2501  C   SER B   1      48.053  23.044  46.594  1.00 24.74           C
ATOM   2502  O   SER B   1      47.691  23.717  45.633  1.00 19.56           O
ATOM   2503  CB  SER B   1      47.286  20.800  47.354  1.00 31.72           C
ATOM   2504  OG  SER B   1      46.987  20.364  46.040  1.00 31.82           O
ATOM   2505  H1  SER B   1      45.586  23.587  47.040  1.00 24.18           H
ATOM   2506  H2  SER B   1      45.061  22.189  47.502  1.00 24.18           H
ATOM   2507  HA  SER B   1      47.152  22.573  48.366  1.00 32.06           H
ATOM   2508  HB2 SER B   1      46.698  20.350  47.985  1.00 38.09           H
ATOM   2509  HB3 SER B   1      48.214  20.603  47.565  1.00 38.09           H
ATOM   2510  HG  SER B   1      46.202  20.594  45.840  1.00 38.21           H
ATOM   2511  N   CYS B   2      49.320  22.915  46.959  1.00 23.76           N
ATOM   2512  CA  CYS B   2      50.382  23.631  46.272  1.00 25.71           C
ATOM   2513  C   CYS B   2      50.632  23.046  44.875  1.00 28.12           C
ATOM   2514  O   CYS B   2      50.763  21.830  44.717  1.00 22.64           O
ATOM   2515  CB  CYS B   2      51.630  23.548  47.132  1.00 17.66           C
ATOM   2516  SG  CYS B   2      53.097  24.198  46.410  1.00 26.21           S
ATOM   2517  H   CYS B   2      49.587  22.413  47.608  1.00 28.54           H
ATOM   2518  HA  CYS B   2      50.133  24.566  46.172  1.00 30.88           H
ATOM   2519  HB2 CYS B   2      51.456  24.028  47.953  1.00 21.22           H
ATOM   2520  HB3 CYS B   2      51.797  22.616  47.335  1.00 21.22           H
ATOM   2521  N   VAL B   3      50.680  23.910  43.857  1.00 22.29           N
ATOM   2522  CA  VAL B   3      51.147  23.531  42.518  1.00 19.94           C
ATOM   2523  C   VAL B   3      52.510  24.198  42.325  1.00 21.76           C
ATOM   2524  O   VAL B   3      52.604  25.424  42.205  1.00 20.91           O
ATOM   2525  CB  VAL B   3      50.148  23.933  41.416  1.00 25.45           C
ATOM   2526  CG1 VAL B   3      50.655  23.586  39.994  1.00 22.11           C
ATOM   2527  CG2 VAL B   3      48.810  23.245  41.591  1.00 27.62           C
ATOM   2528  H   VAL B   3      50.439  24.737  43.920  1.00 26.77           H
ATOM   2529  HA  VAL B   3      51.271  22.566  42.472  1.00 23.96           H
ATOM   2530  HB  VAL B   3      50.003  24.891  41.465  1.00 30.56           H
ATOM   2531 HG11 VAL B   3      49.980  23.862  39.353  1.00 26.56           H
ATOM   2532 HG12 VAL B   3      51.487  24.052  39.816  1.00 26.56           H
ATOM   2533 HG13 VAL B   3      50.785  22.626  39.925  1.00 26.56           H
ATOM   2534 HG21 VAL B   3      48.242  23.503  40.856  1.00 33.17           H
ATOM   2535 HG22 VAL B   3      48.935  22.284  41.571  1.00 33.17           H
ATOM   2536 HG23 VAL B   3      48.412  23.518  42.430  1.00 33.17           H
ATOM   2537  N   ARG B   4      53.573  23.409  42.366  1.00 11.14           N
ATOM   2538  CA  ARG B   4      54.919  23.884  42.063  1.00 12.91           C
ATOM   2539  C   ARG B   4      55.299  23.402  40.672  1.00 13.13           C
ATOM   2540  O   ARG B   4      54.985  22.267  40.302  1.00 16.81           O
ATOM   2541  CB  ARG B   4      55.931  23.367  43.069  1.00 16.66           C
ATOM   2542  CG  ARG B   4      55.772  23.881  44.475  1.00 33.10           C
ATOM   2543  CD  ARG B   4      56.894  23.256  45.301  1.00 35.97           C
ATOM   2544  NE  ARG B   4      56.608  23.073  46.722  1.00 42.95           N
ATOM   2545  CZ  ARG B   4      57.184  22.132  47.471  1.00 42.46           C
ATOM   2546  NH1 ARG B   4      58.046  21.280  46.925  1.00 38.59           N
ATOM   2547  NH2 ARG B   4      56.892  22.030  48.763  1.00 47.97           N1+
ATOM   2548  H   ARG B   4      53.532  22.569  42.572  1.00 13.40           H
ATOM   2549  HA  ARG B   4      54.938  24.856  42.076  1.00 15.52           H
ATOM   2550  HB2 ARG B   4      55.839  22.402  43.105  1.00 20.02           H
ATOM   2551  HB3 ARG B   4      56.821  23.597  42.773  1.00 20.02           H
ATOM   2552  HG2 ARG B   4      55.850  24.848  44.496  1.00 39.75           H
ATOM   2553  HG3 ARG B   4      54.918  23.589  44.814  1.00 39.75           H
ATOM   2554  HD2 ARG B   4      57.072  22.380  44.927  1.00 43.20           H
ATOM   2555  HD3 ARG B   4      57.688  23.804  45.224  1.00 43.20           H
ATOM   2556  HE  ARG B   4      56.002  23.572  47.085  1.00 51.57           H
ATOM   2557 HH11 ARG B   4      58.244  21.337  46.093  1.00 46.34           H
ATOM   2558 HH12 ARG B   4      58.412  20.672  47.411  1.00 46.34           H
ATOM   2559 HH21 ARG B   4      56.335  22.577  49.123  1.00 57.59           H
ATOM   2560 HH22 ARG B   4      57.263  21.418  49.242  1.00 57.59           H
ATOM   2561  N   ASP B   5      55.953  24.255  39.878  1.00  7.58           N
ATOM   2562  CA  ASP B   5      56.351  23.805  38.531  1.00  6.82           C
ATOM   2563  C   ASP B   5      57.739  24.347  38.231  1.00 13.30           C
ATOM   2564  O   ASP B   5      57.933  25.560  38.161  1.00 11.56           O
ATOM   2565  CB  ASP B   5      55.314  24.231  37.485  1.00  9.87           C
ATOM   2566  CG  ASP B   5      55.545  23.595  36.078  1.00 12.13           C
ATOM   2567  OD1 ASP B   5      56.607  22.998  35.825  1.00 10.47           O
ATOM   2568  OD2 ASP B   5      54.649  23.706  35.223  1.00 10.84           O1-
ATOM   2569  H   ASP B   5      56.150  25.071  40.078  1.00  9.12           H
ATOM   2570  HA  ASP B   5      56.412  22.834  38.502  1.00  8.21           H
ATOM   2571  HB2 ASP B   5      54.427  23.964  37.797  1.00 11.87           H
ATOM   2572  HB3 ASP B   5      55.343  25.192  37.376  1.00 11.87           H
ATOM   2573  N   ASN B   6      58.734  23.470  38.101  1.00  9.34           N
ATOM   2574  CA  ASN B   6      60.035  24.017  37.753  1.00 14.01           C
ATOM   2575  C   ASN B   6      60.412  23.795  36.292  1.00 11.25           C
ATOM   2576  O   ASN B   6      61.597  23.929  35.937  1.00 10.10           O
ATOM   2577  CB  ASN B   6      61.126  23.542  38.708  1.00 27.24           C
ATOM   2578  CG  ASN B   6      61.363  22.102  38.676  1.00 28.69           C
ATOM   2579  OD1 ASN B   6      60.574  21.320  39.201  1.00 45.53           O
ATOM   2580  ND2 ASN B   6      62.536  21.720  38.173  1.00 42.02           N
ATOM   2581  H   ASN B   6      58.673  22.616  38.207  1.00 11.23           H
ATOM   2582  HA  ASN B   6      60.005  24.967  37.878  1.00 16.83           H
ATOM   2583  HB2 ASN B   6      61.950  23.991  38.450  1.00 32.71           H
ATOM   2584  HB3 ASN B   6      60.882  23.786  39.614  1.00 32.71           H
ATOM   2585 HD21 ASN B   6      62.761  20.892  38.167  1.00 50.45           H
ATOM   2586 HD22 ASN B   6      63.085  22.317  37.886  1.00 50.45           H
ATOM   2587  N   SER B   7      59.425  23.605  35.432  1.00  9.24           N
ATOM   2588  CA  SER B   7      59.666  23.534  33.991  1.00 12.82           C
ATOM   2589  C   SER B   7      60.052  24.922  33.469  1.00 16.84           C
ATOM   2590  O   SER B   7      59.571  25.951  33.968  1.00 10.83           O
ATOM   2591  CB  SER B   7      58.412  23.036  33.233  1.00  8.45           C
ATOM   2592  OG  SER B   7      57.834  21.865  33.799  1.00  9.37           O
ATOM   2593  H   SER B   7      58.598  23.534  35.661  1.00 11.11           H
ATOM   2594  HA  SER B   7      60.403  22.924  33.807  1.00 15.41           H
ATOM   2595  HB2 SER B   7      57.737  23.733  33.236  1.00 10.17           H
ATOM   2596  HB3 SER B   7      58.663  22.847  32.313  1.00 10.17           H
ATOM   2597  HG  SER B   7      57.667  21.980  34.614  1.00 11.27           H
ATOM   2598  N   LEU B   8      60.897  24.936  32.420  1.00  8.13           N
ATOM   2599  CA  LEU B   8      61.395  26.190  31.863  1.00 10.74           C
ATOM   2600  C   LEU B   8      60.280  26.971  31.175  1.00 12.31           C
ATOM   2601  O   LEU B   8      60.054  28.137  31.504  1.00 13.18           O
ATOM   2602  CB  LEU B   8      62.559  25.893  30.905  1.00 11.04           C
ATOM   2603  CG  LEU B   8      63.244  27.041  30.171  1.00 10.38           C
ATOM   2604  CD1 LEU B   8      63.817  28.029  31.204  1.00 18.23           C
ATOM   2605  CD2 LEU B   8      64.383  26.493  29.304  1.00 18.43           C
ATOM   2606  H   LEU B   8      61.186  24.239  32.012  1.00  9.79           H
ATOM   2607  HA  LEU B   8      61.730  26.745  32.583  1.00 12.91           H
ATOM   2608  HB2 LEU B   8      63.258  25.463  31.425  1.00 13.27           H
ATOM   2609  HB3 LEU B   8      62.262  25.263  30.232  1.00 13.27           H
ATOM   2610  HG  LEU B   8      62.604  27.505  29.605  1.00 12.48           H
ATOM   2611 HD11 LEU B   8      64.239  28.768  30.735  1.00 21.90           H
ATOM   2612 HD12 LEU B   8      63.093  28.363  31.756  1.00 21.90           H
ATOM   2613 HD13 LEU B   8      64.476  27.581  31.758  1.00 21.90           H
ATOM   2614 HD21 LEU B   8      64.796  27.234  28.835  1.00 22.14           H
ATOM   2615 HD22 LEU B   8      65.040  26.064  29.877  1.00 22.14           H
ATOM   2616 HD23 LEU B   8      64.028  25.851  28.671  1.00 22.14           H
ATOM   2617  N   VAL B   9      59.564  26.342  30.232  1.00 10.00           N
ATOM   2618  CA  VAL B   9      58.495  26.988  29.459  1.00  8.77           C
ATOM   2619  C   VAL B   9      57.162  26.420  29.922  1.00 13.88           C
ATOM   2620  O   VAL B   9      56.953  25.203  29.864  1.00 12.08           O
ATOM   2621  CB  VAL B   9      58.681  26.786  27.945  1.00  7.39           C
ATOM   2622  CG1 VAL B   9      57.455  27.321  27.155  1.00 13.44           C
ATOM   2623  CG2 VAL B   9      59.957  27.447  27.487  1.00 13.16           C
ATOM   2624  H   VAL B   9      59.686  25.519  30.021  1.00 12.03           H
ATOM   2625  HA  VAL B   9      58.493  27.939  29.641  1.00 10.55           H
ATOM   2626  HB  VAL B   9      58.763  25.840  27.753  1.00  8.90           H
ATOM   2627 HG11 VAL B   9      57.626  27.177  26.213  1.00 16.16           H
ATOM   2628 HG12 VAL B   9      56.650  26.850  27.421  1.00 16.16           H
ATOM   2629 HG13 VAL B   9      57.360  28.270  27.321  1.00 16.16           H
ATOM   2630 HG21 VAL B   9      60.052  27.305  26.532  1.00 15.82           H
ATOM   2631 HG22 VAL B   9      59.911  28.397  27.682  1.00 15.82           H
ATOM   2632 HG23 VAL B   9      60.713  27.056  27.956  1.00 15.82           H
ATOM   2633  N   ARG B  10      56.260  27.295  30.379  1.00  8.84           N
ATOM   2634  CA  ARG B  10      54.979  26.871  30.934  1.00  6.89           C
ATOM   2635  C   ARG B  10      53.845  27.596  30.226  1.00  8.69           C
ATOM   2636  O   ARG B  10      53.951  28.776  29.902  1.00  9.90           O
ATOM   2637  CB  ARG B  10      54.855  27.155  32.471  1.00  7.90           C
ATOM   2638  CG  ARG B  10      55.969  26.567  33.308  1.00 10.01           C
ATOM   2639  CD  ARG B  10      55.792  26.854  34.799  1.00 11.95           C
ATOM   2640  NE  ARG B  10      55.854  28.269  35.137  1.00 13.71           N
ATOM   2641  CZ  ARG B  10      56.949  28.996  35.124  1.00 16.05           C
ATOM   2642  NH1 ARG B  10      58.095  28.448  34.765  1.00 22.67           N
ATOM   2643  NH2 ARG B  10      56.889  30.275  35.467  1.00 18.03           N1+
ATOM   2644  H   ARG B  10      56.366  28.154  30.374  1.00 10.64           H
ATOM   2645  HA  ARG B  10      54.869  25.916  30.796  1.00  8.29           H
ATOM   2646  HB2 ARG B  10      54.824  28.111  32.632  1.00  9.51           H
ATOM   2647  HB3 ARG B  10      54.019  26.771  32.773  1.00  9.51           H
ATOM   2648  HG2 ARG B  10      55.955  25.603  33.198  1.00 12.04           H
ATOM   2649  HG3 ARG B  10      56.816  26.928  33.017  1.00 12.04           H
ATOM   2650  HD2 ARG B  10      54.893  26.576  35.046  1.00 14.37           H
ATOM   2651  HD3 ARG B  10      56.440  26.363  35.322  1.00 14.37           H
ATOM   2652  HE  ARG B  10      55.145  28.643  35.444  1.00 16.47           H
ATOM   2653 HH11 ARG B  10      58.122  27.617  34.552  1.00 27.23           H
ATOM   2654 HH12 ARG B  10      58.815  28.918  34.756  1.00 27.23           H
ATOM   2655 HH21 ARG B  10      56.135  30.620  35.696  1.00 21.67           H
ATOM   2656 HH22 ARG B  10      57.599  30.762  35.457  1.00 21.67           H
ATOM   2657  N   ASP B  11      52.726  26.887  30.063  1.00 10.74           N
ATOM   2658  CA  ASP B  11      51.511  27.436  29.470  1.00  7.82           C
ATOM   2659  C   ASP B  11      50.660  28.071  30.576  1.00 12.23           C
ATOM   2660  O   ASP B  11      50.168  27.374  31.481  1.00 10.81           O
ATOM   2661  CB  ASP B  11      50.757  26.329  28.719  1.00 10.28           C
ATOM   2662  CG  ASP B  11      49.506  26.822  27.991  1.00 16.26           C
ATOM   2663  OD1 ASP B  11      49.076  27.982  28.161  1.00 13.17           O
ATOM   2664  OD2 ASP B  11      48.950  26.009  27.219  1.00 15.96           O1-
ATOM   2665  H   ASP B  11      52.642  26.067  30.309  1.00 12.92           H
ATOM   2666  HA  ASP B  11      51.732  28.127  28.821  1.00  9.41           H
ATOM   2667  HB2 ASP B  11      51.340  25.951  28.043  1.00 12.36           H
ATOM   2668  HB3 ASP B  11      50.493  25.640  29.342  1.00 12.36           H
ATOM   2669  N   ILE B  12      50.492  29.396  30.493  1.00  9.90           N
ATOM   2670  CA  ILE B  12      49.759  30.138  31.520  1.00  7.85           C
ATOM   2671  C   ILE B  12      48.330  29.634  31.629  1.00 14.43           C
ATOM   2672  O   ILE B  12      47.760  29.595  32.731  1.00 10.75           O
ATOM   2673  CB  ILE B  12      49.798  31.656  31.238  1.00  8.90           C
ATOM   2674  CG1 ILE B  12      51.199  32.185  31.504  1.00 14.22           C
ATOM   2675  CG2 ILE B  12      48.779  32.422  32.125  1.00 14.36           C
ATOM   2676  CD1 ILE B  12      51.424  33.594  31.035  1.00 14.27           C
ATOM   2677  H   ILE B  12      50.789  29.883  29.846  1.00 11.91           H
ATOM   2678  HA  ILE B  12      50.196  29.990  32.371  1.00  9.45           H
ATOM   2679  HB  ILE B  12      49.577  31.818  30.309  1.00 10.71           H
ATOM   2680 HG12 ILE B  12      51.366  32.165  32.462  1.00 17.09           H
ATOM   2681 HG13 ILE B  12      51.843  31.618  31.054  1.00 17.09           H
ATOM   2682 HG21 ILE B  12      48.820  33.372  31.929  1.00 17.26           H
ATOM   2683 HG22 ILE B  12      47.879  32.105  31.960  1.00 17.26           H
ATOM   2684 HG23 ILE B  12      49.019  32.278  33.054  1.00 17.26           H
ATOM   2685 HD11 ILE B  12      52.341  33.835  31.244  1.00 17.15           H
ATOM   2686 HD12 ILE B  12      51.280  33.629  30.077  1.00 17.15           H
ATOM   2687 HD13 ILE B  12      50.813  34.196  31.490  1.00 17.15           H
ATOM   2688  N   SER B  13      47.724  29.243  30.485  1.00 12.32           N
ATOM   2689  CA  SER B  13      46.333  28.784  30.479  1.00 17.56           C
ATOM   2690  C   SER B  13      46.164  27.458  31.204  1.00 15.50           C
ATOM   2691  O   SER B  13      45.029  27.095  31.536  1.00 17.50           O
ATOM   2692  CB  SER B  13      45.770  28.628  29.047  1.00 16.25           C
ATOM   2693  OG  SER B  13      46.409  27.591  28.282  1.00 16.95           O
ATOM   2694  H   SER B  13      48.099  29.254  29.710  1.00 14.82           H
ATOM   2695  HA  SER B  13      45.792  29.448  30.937  1.00 21.10           H
ATOM   2696  HB2 SER B  13      44.832  28.390  29.131  1.00 19.53           H
ATOM   2697  HB3 SER B  13      45.842  29.472  28.579  1.00 19.53           H
ATOM   2698  HG  SER B  13      47.216  27.783  28.137  1.00 20.37           H
ATOM   2699  N   GLN B  14      47.253  26.730  31.449  1.00 15.37           N
ATOM   2700  CA  GLN B  14      47.205  25.478  32.195  1.00 18.01           C
ATOM   2701  C   GLN B  14      47.668  25.619  33.646  1.00 18.11           C
ATOM   2702  O   GLN B  14      47.714  24.626  34.374  1.00 10.84           O
ATOM   2703  CB  GLN B  14      48.051  24.409  31.481  1.00 17.09           C
ATOM   2704  CG  GLN B  14      47.717  24.250  29.986  1.00 17.84           C
ATOM   2705  CD  GLN B  14      46.255  23.911  29.729  1.00 30.50           C
ATOM   2706  OE1 GLN B  14      45.691  23.023  30.367  1.00 27.31           O
ATOM   2707  NE2 GLN B  14      45.631  24.627  28.787  1.00 31.99           N
ATOM   2708  H   GLN B  14      48.041  26.944  31.185  1.00 18.47           H
ATOM   2709  HA  GLN B  14      46.286  25.170  32.205  1.00 21.64           H
ATOM   2710  HB2 GLN B  14      48.986  24.645  31.561  1.00 20.54           H
ATOM   2711  HB3 GLN B  14      47.903  23.554  31.916  1.00 20.54           H
ATOM   2712  HG2 GLN B  14      47.921  25.076  29.515  1.00 21.43           H
ATOM   2713  HG3 GLN B  14      48.253  23.526  29.627  1.00 21.43           H
ATOM   2714 HE21 GLN B  14      46.052  25.243  28.360  1.00 38.42           H
ATOM   2715 HE22 GLN B  14      44.802  24.474  28.616  1.00 38.42           H
ATOM   2716  N   MET B  15      48.014  26.812  34.087  1.00 13.39           N
ATOM   2717  CA  MET B  15      48.306  27.029  35.509  1.00 15.18           C
ATOM   2718  C   MET B  15      47.010  27.294  36.268  1.00 19.80           C
ATOM   2719  O   MET B  15      46.234  28.172  35.874  1.00 23.57           O
ATOM   2720  CB  MET B  15      49.238  28.222  35.710  1.00 20.27           C
ATOM   2721  CG  MET B  15      50.537  28.187  34.927  1.00 33.76           C
ATOM   2722  SD  MET B  15      51.324  29.825  34.868  1.00 36.13           S
ATOM   2723  CE  MET B  15      53.050  29.364  35.063  1.00 14.13           C
ATOM   2724  H   MET B  15      48.102  27.510  33.591  1.00 16.10           H
ATOM   2725  HA  MET B  15      48.755  26.247  35.861  1.00 18.25           H
ATOM   2726  HB2 MET B  15      48.767  29.031  35.457  1.00 24.35           H
ATOM   2727  HB3 MET B  15      49.469  28.279  36.649  1.00 24.35           H
ATOM   2728  HG2 MET B  15      51.157  27.566  35.342  1.00 40.54           H
ATOM   2729  HG3 MET B  15      50.351  27.922  34.011  1.00 40.54           H
ATOM   2730  HE1 MET B  15      53.588  30.156  35.011  1.00 16.98           H
ATOM   2731  HE2 MET B  15      53.175  28.930  35.918  1.00 16.98           H
ATOM   2732  HE3 MET B  15      53.294  28.760  34.347  1.00 16.98           H
ATOM   2733  N   PRO B  16      46.781  26.629  37.393  1.00 23.11           N
ATOM   2734  CA  PRO B  16      45.459  26.697  38.035  1.00 18.79           C
ATOM   2735  C   PRO B  16      45.061  28.112  38.435  1.00 12.87           C
ATOM   2736  O   PRO B  16      45.850  28.886  38.971  1.00 15.70           O
ATOM   2737  CB  PRO B  16      45.612  25.767  39.252  1.00 29.73           C
ATOM   2738  CG  PRO B  16      47.066  25.403  39.319  1.00 27.69           C
ATOM   2739  CD  PRO B  16      47.642  25.591  37.982  1.00 29.93           C
ATOM   2740  HA  PRO B  16      44.782  26.342  37.444  1.00 22.57           H
ATOM   2741  HB2 PRO B  16      45.344  26.232  40.059  1.00 35.70           H
ATOM   2742  HB3 PRO B  16      45.081  24.964  39.121  1.00 35.70           H
ATOM   2743  HG2 PRO B  16      47.526  25.963  39.962  1.00 33.25           H
ATOM   2744  HG3 PRO B  16      47.136  24.469  39.557  1.00 33.25           H
ATOM   2745  HD2 PRO B  16      48.559  25.902  38.039  1.00 35.95           H
ATOM   2746  HD3 PRO B  16      47.573  24.766  37.468  1.00 35.95           H
ATOM   2747  N   GLN B  17      43.837  28.470  38.101  1.00 13.60           N
ATOM   2748  CA  GLN B  17      43.280  29.781  38.392  1.00 18.16           C
ATOM   2749  C   GLN B  17      42.210  29.651  39.469  1.00 22.52           C
ATOM   2750  O   GLN B  17      41.470  28.665  39.496  1.00 13.76           O
ATOM   2751  CB  GLN B  17      42.732  30.358  37.094  1.00 22.08           C
ATOM   2752  CG  GLN B  17      41.504  31.178  37.126  1.00 22.93           C
ATOM   2753  CD  GLN B  17      41.007  31.420  35.705  1.00 24.54           C
ATOM   2754  OE1 GLN B  17      41.773  31.833  34.827  1.00 17.11           O
ATOM   2755  NE2 GLN B  17      39.749  31.098  35.457  1.00 23.95           N
ATOM   2756  H   GLN B  17      43.295  27.952  37.671  1.00 16.35           H
ATOM   2757  HA  GLN B  17      43.975  30.372  38.727  1.00 21.82           H
ATOM   2758  HB2 GLN B  17      43.421  30.913  36.702  1.00 26.53           H
ATOM   2759  HB3 GLN B  17      42.548  29.611  36.506  1.00 26.53           H
ATOM   2760  HG2 GLN B  17      40.804  30.726  37.622  1.00 27.55           H
ATOM   2761  HG3 GLN B  17      41.714  32.028  37.540  1.00 27.55           H
ATOM   2762 HE21 GLN B  17      39.248  30.812  36.096  1.00 28.77           H
ATOM   2763 HE22 GLN B  17      39.437  31.156  34.658  1.00 28.77           H
ATOM   2764  N   SER B  18      42.152  30.624  40.378  1.00 15.83           N
ATOM   2765  CA  SER B  18      41.169  30.580  41.455  1.00 18.17           C
ATOM   2766  C   SER B  18      40.858  31.987  41.931  1.00 17.81           C
ATOM   2767  O   SER B  18      41.660  32.914  41.797  1.00 15.73           O
ATOM   2768  CB  SER B  18      41.653  29.743  42.660  1.00 20.46           C
ATOM   2769  OG  SER B  18      40.640  29.645  43.656  1.00 18.68           O
ATOM   2770  H   SER B  18      42.673  31.312  40.388  1.00 19.03           H
ATOM   2771  HA  SER B  18      40.348  30.178  41.131  1.00 21.84           H
ATOM   2772  HB2 SER B  18      41.894  28.851  42.368  1.00 24.58           H
ATOM   2773  HB3 SER B  18      42.427  30.174  43.051  1.00 24.58           H
ATOM   2774  HG  SER B  18      40.922  29.199  44.313  1.00 22.45           H
ATOM   2775  N   SER B  19      39.682  32.123  42.525  1.00 15.68           N
ATOM   2776  CA  SER B  19      39.336  33.337  43.253  1.00 14.60           C
ATOM   2777  C   SER B  19      39.914  33.340  44.664  1.00 15.29           C
ATOM   2778  O   SER B  19      39.939  34.402  45.314  1.00 17.82           O
ATOM   2779  CB  SER B  19      37.824  33.481  43.332  1.00 20.60           C
ATOM   2780  OG  SER B  19      37.230  32.423  44.087  1.00 18.40           O
ATOM   2781  H   SER B  19      39.075  31.509  42.538  1.00 18.84           H
ATOM   2782  HA  SER B  19      39.694  34.108  42.779  1.00 17.55           H
ATOM   2783  HB2 SER B  19      37.616  34.339  43.738  1.00 24.74           H
ATOM   2784  HB3 SER B  19      37.466  33.436  42.432  1.00 24.74           H
ATOM   2785  HG  SER B  19      37.257  31.711  43.637  1.00 22.11           H
ATOM   2786  N   TYR B  20      40.364  32.180  45.141  1.00 19.28           N
ATOM   2787  CA  TYR B  20      40.862  32.004  46.511  1.00 18.78           C
ATOM   2788  C   TYR B  20      39.847  32.535  47.501  1.00 21.91           C
ATOM   2789  O   TYR B  20      40.171  32.985  48.601  1.00 25.46           O
ATOM   2790  CB  TYR B  20      42.247  32.637  46.703  1.00 21.61           C
ATOM   2791  CG  TYR B  20      43.275  31.938  45.834  1.00 14.33           C
ATOM   2792  CD1 TYR B  20      43.814  30.704  46.216  1.00 20.00           C
ATOM   2793  CD2 TYR B  20      43.678  32.478  44.620  1.00 21.10           C
ATOM   2794  CE1 TYR B  20      44.723  30.034  45.424  1.00 17.28           C
ATOM   2795  CE2 TYR B  20      44.603  31.809  43.816  1.00 15.63           C
ATOM   2796  CZ  TYR B  20      45.123  30.590  44.232  1.00 18.99           C
ATOM   2797  OH  TYR B  20      46.037  29.916  43.444  1.00 18.57           O
ATOM   2798  H   TYR B  20      40.357  31.452  44.686  1.00 23.16           H
ATOM   2799  HA  TYR B  20      40.940  31.050  46.683  1.00 22.56           H
ATOM   2800  HB2 TYR B  20      42.208  33.574  46.461  1.00 25.95           H
ATOM   2801  HB3 TYR B  20      42.516  32.538  47.629  1.00 25.95           H
ATOM   2802  HD1 TYR B  20      43.543  30.321  47.023  1.00 24.03           H
ATOM   2803  HD2 TYR B  20      43.325  33.294  44.340  1.00 25.35           H
ATOM   2804  HE1 TYR B  20      45.076  29.216  45.702  1.00 20.76           H
ATOM   2805  HE2 TYR B  20      44.874  32.180  43.005  1.00 18.78           H
ATOM   2806  HH  TYR B  20      45.637  29.410  42.907  1.00 22.31           H
ATOM   2807  N   GLY B  21      38.596  32.463  47.092  1.00 22.05           N
ATOM   2808  CA  GLY B  21      37.558  33.031  47.874  1.00 27.33           C
ATOM   2809  C   GLY B  21      37.405  34.532  47.767  1.00 32.07           C
ATOM   2810  O   GLY B  21      36.496  35.033  48.457  1.00 27.98           O
ATOM   2811  H   GLY B  21      38.330  32.096  46.363  1.00 26.48           H
ATOM   2812  HA2 GLY B  21      36.712  32.614  47.623  1.00 32.82           H
ATOM   2813  HA3 GLY B  21      37.710  32.805  48.806  1.00 32.82           H
ATOM   2814  N   ILE B  22      38.134  35.285  46.876  1.00 27.91           N
ATOM   2815  CA  ILE B  22      37.720  36.699  46.806  1.00 27.46           C
ATOM   2816  C   ILE B  22      36.728  36.835  45.637  1.00 25.45           C
ATOM   2817  O   ILE B  22      37.034  36.572  44.476  1.00 22.38           O
ATOM   2818  CB  ILE B  22      39.003  37.546  46.688  1.00 21.46           C
ATOM   2819  CG1 ILE B  22      39.866  37.220  47.929  1.00 26.82           C
ATOM   2820  CG2 ILE B  22      38.615  39.012  46.552  1.00 29.75           C
ATOM   2821  CD1 ILE B  22      41.167  38.009  47.981  1.00 31.92           C
ATOM   2822  H   ILE B  22      38.542  34.863  46.046  1.00 33.52           H
ATOM   2823  HA  ILE B  22      37.191  36.970  47.778  1.00 32.98           H
ATOM   2824  HB  ILE B  22      39.563  37.233  45.772  1.00 25.78           H
ATOM   2825 HG12 ILE B  22      39.275  37.378  48.854  1.00 32.21           H
ATOM   2826 HG13 ILE B  22      40.103  36.132  47.930  1.00 32.21           H
ATOM   2827 HG21 ILE B  22      39.494  39.644  46.404  1.00 35.73           H
ATOM   2828 HG22 ILE B  22      37.948  39.161  45.685  1.00 35.73           H
ATOM   2829 HG23 ILE B  22      38.072  39.381  47.429  1.00 35.73           H
ATOM   2830 HD11 ILE B  22      41.768  37.705  48.847  1.00 38.33           H
ATOM   2831 HD12 ILE B  22      41.763  37.839  47.078  1.00 38.33           H
ATOM   2832 HD13 ILE B  22      40.970  39.081  48.067  1.00 38.33           H
ATOM   2833  N   GLU B  23      35.476  37.227  46.025  1.00 26.51           N
ATOM   2834  CA  GLU B  23      34.323  37.365  45.126  1.00 32.08           C
ATOM   2835  C   GLU B  23      34.699  38.227  43.945  1.00 26.39           C
ATOM   2836  O   GLU B  23      35.159  39.364  44.112  1.00 28.76           O
ATOM   2837  CB  GLU B  23      33.093  37.999  45.818  1.00 37.49           C
ATOM   2838  CG  GLU B  23      32.476  37.238  47.004  1.00 40.15           C
ATOM   2839  CD  GLU B  23      31.990  35.856  46.638  1.00 41.92           C
ATOM   2840  OE1 GLU B  23      30.980  35.763  45.905  1.00 47.63           O
ATOM   2841  OE2 GLU B  23      32.616  34.860  47.082  1.00 47.55           O1-
ATOM   2842  H   GLU B  23      35.275  37.425  46.842  1.00 31.84           H
ATOM   2843  HA  GLU B  23      34.052  36.497  44.786  1.00 38.52           H
ATOM   2844  HB2 GLU B  23      33.314  38.896  46.118  1.00 45.01           H
ATOM   2845  HB3 GLU B  23      32.385  38.068  45.153  1.00 45.01           H
ATOM   2846  HG2 GLU B  23      33.126  37.132  47.703  1.00 48.21           H
ATOM   2847  HG3 GLU B  23      31.711  37.739  47.336  1.00 48.21           H
ATOM   2848  N   GLY B  24      34.502  37.685  42.755  1.00 24.71           N
ATOM   2849  CA  GLY B  24      34.837  38.406  41.562  1.00 24.32           C
ATOM   2850  C   GLY B  24      36.299  38.374  41.177  1.00 23.93           C
ATOM   2851  O   GLY B  24      36.610  38.824  40.059  1.00 21.29           O
ATOM   2852  H   GLY B  24      34.192  36.891  42.622  1.00 29.68           H
ATOM   2853  HA2 GLY B  24      34.324  38.030  40.828  1.00 29.21           H
ATOM   2854  HA3 GLY B  24      34.566  39.335  41.660  1.00 29.21           H
ATOM   2855  N   LEU B  25      37.213  37.844  42.041  1.00 16.89           N
ATOM   2856  CA  LEU B  25      38.593  37.675  41.609  1.00 18.99           C
ATOM   2857  C   LEU B  25      38.716  36.247  41.009  1.00 15.98           C
ATOM   2858  O   LEU B  25      38.237  35.172  41.261  1.00 19.27           O
ATOM   2859  CB  LEU B  25      39.545  37.805  42.798  1.00 16.94           C
ATOM   2860  CG  LEU B  25      41.016  37.465  42.492  1.00 12.32           C
ATOM   2861  CD1 LEU B  25      41.682  38.518  41.602  1.00 17.43           C
ATOM   2862  CD2 LEU B  25      41.753  37.304  43.830  1.00 25.29           C
ATOM   2863  H   LEU B  25      36.933  37.390  42.943  1.00 20.30           H
ATOM   2864  HA  LEU B  25      38.819  38.464  40.820  1.00 22.81           H
ATOM   2865  HB2 LEU B  25      39.459  38.838  43.199  1.00 20.36           H
ATOM   2866  HB3 LEU B  25      39.165  37.147  43.622  1.00 20.36           H
ATOM   2867  HG  LEU B  25      41.069  36.482  41.966  1.00 14.81           H
ATOM   2868 HD11 LEU B  25      42.729  38.275  41.403  1.00 20.94           H
ATOM   2869 HD12 LEU B  25      41.182  38.601  40.623  1.00 20.94           H
ATOM   2870 HD13 LEU B  25      41.653  39.516  42.058  1.00 20.94           H
ATOM   2871 HD21 LEU B  25      42.800  37.033  43.692  1.00 30.38           H
ATOM   2872 HD22 LEU B  25      41.714  38.227  44.421  1.00 30.38           H
ATOM   2873 HD23 LEU B  25      41.279  36.515  44.431  1.00 30.38           H
ATOM   2874  N   SER B  26      39.617  36.370  39.962  1.00 14.90           N
ATOM   2875  CA  SER B  26      40.361  35.304  39.251  1.00 11.76           C
ATOM   2876  C   SER B  26      41.865  35.630  39.226  1.00 13.98           C
ATOM   2877  O   SER B  26      42.271  36.670  38.686  1.00 11.32           O
ATOM   2878  CB  SER B  26      39.877  35.108  37.800  1.00 17.39           C
ATOM   2879  OG  SER B  26      40.522  33.976  37.196  1.00 21.84           O
ATOM   2880  H   SER B  26      39.842  37.147  39.635  1.00 17.91           H
ATOM   2881  HA  SER B  26      40.238  34.457  39.706  1.00 14.14           H
ATOM   2882  HB2 SER B  26      38.916  34.991  37.766  1.00 20.89           H
ATOM   2883  HB3 SER B  26      40.125  35.882  37.267  1.00 20.89           H
ATOM   2884  HG  SER B  26      40.309  33.897  36.386  1.00 26.24           H
ATOM   2885  N   HIS B  27      42.693  34.717  39.752  1.00  9.24           N
ATOM   2886  CA  HIS B  27      44.128  34.922  39.954  1.00  8.87           C
ATOM   2887  C   HIS B  27      44.938  33.732  39.461  1.00 10.75           C
ATOM   2888  O   HIS B  27      44.585  32.581  39.723  1.00 11.26           O
ATOM   2889  CB  HIS B  27      44.438  35.133  41.454  1.00 11.84           C
ATOM   2890  CG  HIS B  27      45.902  35.188  41.779  1.00  9.67           C
ATOM   2891  ND1 HIS B  27      46.572  36.368  42.016  1.00 10.31           N1+
ATOM   2892  CD2 HIS B  27      46.820  34.200  41.943  1.00  9.51           C
ATOM   2893  CE1 HIS B  27      47.843  36.114  42.276  1.00  9.63           C
ATOM   2894  NE2 HIS B  27      48.012  34.803  42.259  1.00 12.21           N
ATOM   2895  H   HIS B  27      42.432  33.939  40.009  1.00 11.11           H
ATOM   2896  HA  HIS B  27      44.415  35.707  39.459  1.00 10.67           H
ATOM   2897  HB2 HIS B  27      44.051  34.391  41.948  1.00 14.23           H
ATOM   2898  HB3 HIS B  27      44.045  35.966  41.748  1.00 14.23           H
ATOM   2899  HD1 HIS B  27      46.219  37.140  41.968  1.00 12.40           H
ATOM   2900  HD2 HIS B  27      46.667  33.290  41.860  1.00 11.44           H
ATOM   2901  HE1 HIS B  27      48.505  36.739  42.472  1.00 11.58           H
ATOM   2902  HE2 HIS B  27      48.740  34.388  42.410  1.00 14.68           H
ATOM   2903  N   ILE B  28      46.067  34.030  38.807  1.00  7.22           N
ATOM   2904  CA  ILE B  28      47.101  33.065  38.455  1.00  5.20           C
ATOM   2905  C   ILE B  28      48.451  33.668  38.829  1.00  8.24           C
ATOM   2906  O   ILE B  28      48.754  34.812  38.441  1.00  7.50           O
ATOM   2907  CB  ILE B  28      47.097  32.733  36.945  1.00 10.60           C
ATOM   2908  CG1 ILE B  28      45.852  31.926  36.546  1.00 11.04           C
ATOM   2909  CG2 ILE B  28      48.383  32.052  36.545  1.00  9.62           C
ATOM   2910  CD1 ILE B  28      45.664  31.825  35.053  1.00 11.02           C
ATOM   2911  H   ILE B  28      46.261  34.835  38.556  1.00  8.69           H
ATOM   2912  HA  ILE B  28      46.972  32.242  38.954  1.00  6.27           H
ATOM   2913  HB  ILE B  28      47.059  33.574  36.459  1.00 12.74           H
ATOM   2914 HG12 ILE B  28      45.937  31.026  36.891  1.00 13.28           H
ATOM   2915 HG13 ILE B  28      45.064  32.353  36.918  1.00 13.28           H
ATOM   2916 HG21 ILE B  28      48.346  31.834  35.601  1.00 11.57           H
ATOM   2917 HG22 ILE B  28      49.139  32.635  36.698  1.00 11.57           H
ATOM   2918 HG23 ILE B  28      48.473  31.238  37.058  1.00 11.57           H
ATOM   2919 HD11 ILE B  28      44.868  31.306  34.870  1.00 13.25           H
ATOM   2920 HD12 ILE B  28      45.563  32.717  34.689  1.00 13.25           H
ATOM   2921 HD13 ILE B  28      46.441  31.392  34.667  1.00 13.25           H
ATOM   2922  N   THR B  29      49.274  32.899  39.533  1.00  6.01           N
ATOM   2923  CA  THR B  29      50.678  33.279  39.668  1.00  7.80           C
ATOM   2924  C   THR B  29      51.435  32.759  38.450  1.00  9.66           C
ATOM   2925  O   THR B  29      51.701  31.560  38.324  1.00 11.38           O
ATOM   2926  CB  THR B  29      51.310  32.761  40.959  1.00 11.11           C
ATOM   2927  OG1 THR B  29      50.645  33.334  42.088  1.00 11.10           O
ATOM   2928  CG2 THR B  29      52.777  33.198  40.992  1.00  9.51           C
ATOM   2929  H   THR B  29      49.059  32.159  39.920  1.00  7.24           H
ATOM   2930  HA  THR B  29      50.751  34.248  39.681  1.00  9.39           H
ATOM   2931  HB  THR B  29      51.265  31.789  40.995  1.00 13.36           H
ATOM   2932  HG1 THR B  29      50.016  33.780  41.784  1.00 13.35           H
ATOM   2933 HG21 THR B  29      53.191  32.896  41.811  1.00 11.44           H
ATOM   2934 HG22 THR B  29      53.269  32.827  40.243  1.00 11.44           H
ATOM   2935 HG23 THR B  29      52.833  34.167  40.952  1.00 11.44           H
ATOM   2936  N   VAL B  30      51.833  33.688  37.583  1.00  7.62           N
ATOM   2937  CA  VAL B  30      52.512  33.363  36.327  1.00  6.33           C
ATOM   2938  C   VAL B  30      53.917  32.843  36.600  1.00 10.01           C
ATOM   2939  O   VAL B  30      54.368  31.866  35.992  1.00  8.73           O
ATOM   2940  CB  VAL B  30      52.557  34.606  35.412  1.00  7.07           C
ATOM   2941  CG1 VAL B  30      53.386  34.342  34.114  1.00 11.12           C
ATOM   2942  CG2 VAL B  30      51.131  35.102  35.066  1.00 10.62           C
ATOM   2943  H   VAL B  30      51.722  34.529  37.708  1.00  9.18           H
ATOM   2944  HA  VAL B  30      52.019  32.671  35.870  1.00  7.63           H
ATOM   2945  HB  VAL B  30      53.002  35.322  35.893  1.00  8.51           H
ATOM   2946 HG11 VAL B  30      53.416  35.162  33.596  1.00 13.37           H
ATOM   2947 HG12 VAL B  30      54.286  34.071  34.340  1.00 13.37           H
ATOM   2948 HG13 VAL B  30      52.953  33.638  33.606  1.00 13.37           H
ATOM   2949 HG21 VAL B  30      51.200  35.907  34.527  1.00 12.77           H
ATOM   2950 HG22 VAL B  30      50.643  34.419  34.588  1.00 12.77           H
ATOM   2951 HG23 VAL B  30      50.684  35.312  35.902  1.00 12.77           H
ATOM   2952  N   ALA B  31      54.649  33.538  37.462  1.00  6.67           N
ATOM   2953  CA  ALA B  31      56.001  33.167  37.853  1.00  9.52           C
ATOM   2954  C   ALA B  31      56.213  33.709  39.257  1.00  9.86           C
ATOM   2955  O   ALA B  31      56.190  34.930  39.454  1.00  9.00           O
ATOM   2956  CB  ALA B  31      57.048  33.736  36.890  1.00 11.76           C
ATOM   2957  H   ALA B  31      54.366  34.258  37.836  1.00  8.03           H
ATOM   2958  HA  ALA B  31      56.095  32.198  37.867  1.00 11.46           H
ATOM   2959  HB1 ALA B  31      57.935  33.479  37.189  1.00 14.13           H
ATOM   2960  HB2 ALA B  31      56.878  33.397  35.995  1.00 14.13           H
ATOM   2961  HB3 ALA B  31      56.978  34.703  36.893  1.00 14.13           H
ATOM   2962  N   GLY B  32      56.423  32.825  40.226  1.00  8.03           N
ATOM   2963  CA  GLY B  32      56.611  33.295  41.581  1.00 10.76           C
ATOM   2964  C   GLY B  32      57.564  32.499  42.453  1.00  7.89           C
ATOM   2965  O   GLY B  32      58.135  31.469  42.067  1.00  7.99           O
ATOM   2966  H   GLY B  32      56.449  31.975  40.124  1.00  9.67           H
ATOM   2967  HA2 GLY B  32      56.951  34.203  41.549  1.00 12.94           H
ATOM   2968  HA3 GLY B  32      55.748  33.305  42.027  1.00 12.94           H
ATOM   2969  N   ALA B  33      57.700  33.014  43.678  1.00  9.47           N
ATOM   2970  CA  ALA B  33      58.652  32.483  44.643  1.00  9.50           C
ATOM   2971  C   ALA B  33      58.266  31.079  45.067  1.00  9.26           C
ATOM   2972  O   ALA B  33      59.026  30.125  44.856  1.00 13.70           O
ATOM   2973  CB  ALA B  33      58.715  33.399  45.863  1.00 11.38           C
ATOM   2974  H   ALA B  33      57.243  33.681  43.970  1.00 11.39           H
ATOM   2975  HA  ALA B  33      59.534  32.449  44.246  1.00 11.43           H
ATOM   2976  HB1 ALA B  33      59.332  33.023  46.511  1.00 13.68           H
ATOM   2977  HB2 ALA B  33      59.012  34.274  45.575  1.00 13.68           H
ATOM   2978  HB3 ALA B  33      57.831  33.461  46.256  1.00 13.68           H
ATOM   2979  N   LEU B  34      57.083  30.935  45.665  1.00  9.89           N
ATOM   2980  CA  LEU B  34      56.662  29.648  46.220  1.00 13.31           C
ATOM   2981  C   LEU B  34      56.316  28.628  45.131  1.00 12.30           C
ATOM   2982  O   LEU B  34      56.618  27.440  45.278  1.00 12.90           O
ATOM   2983  CB  LEU B  34      55.458  29.847  47.154  1.00 12.10           C
ATOM   2984  CG  LEU B  34      55.749  30.727  48.366  1.00 13.30           C
ATOM   2985  CD1 LEU B  34      54.569  30.755  49.324  1.00 18.56           C
ATOM   2986  CD2 LEU B  34      56.979  30.292  49.070  1.00 22.76           C
ATOM   2987  H   LEU B  34      56.506  31.566  45.757  1.00 11.90           H
ATOM   2988  HA  LEU B  34      57.390  29.263  46.730  1.00 16.00           H
ATOM   2989  HB2 LEU B  34      54.729  30.262  46.665  1.00 14.54           H
ATOM   2990  HB3 LEU B  34      55.165  28.981  47.476  1.00 14.54           H
ATOM   2991  HG  LEU B  34      55.899  31.635  48.057  1.00 15.99           H
ATOM   2992 HD11 LEU B  34      54.802  31.317  50.077  1.00 22.30           H
ATOM   2993 HD12 LEU B  34      53.798  31.113  48.862  1.00 22.30           H
ATOM   2994 HD13 LEU B  34      54.384  29.855  49.636  1.00 22.30           H
ATOM   2995 HD21 LEU B  34      57.102  30.866  49.840  1.00 27.34           H
ATOM   2996 HD22 LEU B  34      56.876  29.368  49.349  1.00 27.34           H
ATOM   2997 HD23 LEU B  34      57.741  30.383  48.479  1.00 27.34           H
ATOM   2998  N   ASN B  35      55.664  29.060  44.048  1.00  9.94           N
ATOM   2999  CA  ASN B  35      55.287  28.140  42.975  1.00 11.33           C
ATOM   3000  C   ASN B  35      56.466  27.772  42.062  1.00 11.70           C
ATOM   3001  O   ASN B  35      56.527  26.654  41.542  1.00 14.20           O
ATOM   3002  CB  ASN B  35      54.171  28.758  42.131  1.00  9.63           C
ATOM   3003  CG  ASN B  35      52.863  28.938  42.896  1.00 20.49           C
ATOM   3004  OD1 ASN B  35      52.559  30.031  43.402  1.00 17.21           O
ATOM   3005  ND2 ASN B  35      52.058  27.874  42.949  1.00 15.73           N
ATOM   3006  H   ASN B  35      55.415  29.871  43.922  1.00 11.95           H
ATOM   3007  HA  ASN B  35      54.949  27.312  43.357  1.00 13.62           H
ATOM   3008  HB2 ASN B  35      54.451  29.625  41.799  1.00 11.58           H
ATOM   3009  HB3 ASN B  35      53.996  28.174  41.382  1.00 11.58           H
ATOM   3010 HD21 ASN B  35      51.286  27.941  43.318  1.00 18.91           H
ATOM   3011 HD22 ASN B  35      52.306  27.122  42.610  1.00 18.91           H
ATOM   3012  N   HIS B  36      57.390  28.710  41.796  1.00  7.40           N
ATOM   3013  CA  HIS B  36      58.392  28.494  40.754  1.00 11.41           C
ATOM   3014  C   HIS B  36      59.851  28.760  41.151  1.00 10.28           C
ATOM   3015  O   HIS B  36      60.741  28.552  40.325  1.00  8.92           O
ATOM   3016  CB  HIS B  36      58.025  29.340  39.512  1.00  7.34           C
ATOM   3017  CG  HIS B  36      56.592  29.171  39.075  1.00 12.43           C
ATOM   3018  ND1 HIS B  36      55.633  30.142  39.273  1.00 13.02           N
ATOM   3019  CD2 HIS B  36      55.950  28.129  38.485  1.00 13.88           C
ATOM   3020  CE1 HIS B  36      54.466  29.712  38.814  1.00 14.49           C
ATOM   3021  NE2 HIS B  36      54.635  28.495  38.324  1.00 13.05           N
ATOM   3022  H   HIS B  36      57.440  29.466  42.199  1.00  8.91           H
ATOM   3023  HA  HIS B  36      58.356  27.560  40.499  1.00 13.72           H
ATOM   3024  HB2 HIS B  36      58.601  29.084  38.773  1.00  8.83           H
ATOM   3025  HB3 HIS B  36      58.148  30.279  39.722  1.00  8.83           H
ATOM   3026  HD2 HIS B  36      56.333  27.320  38.226  1.00 16.68           H
ATOM   3027  HE1 HIS B  36      53.665  30.186  38.824  1.00 17.41           H
ATOM   3028  HE2 HIS B  36      54.013  28.008  37.971  1.00 15.69           H
ATOM   3029  N   GLY B  37      60.132  29.125  42.394  1.00  9.59           N
ATOM   3030  CA  GLY B  37      61.498  29.345  42.820  1.00 12.93           C
ATOM   3031  C   GLY B  37      62.084  30.715  42.528  1.00  9.85           C
ATOM   3032  O   GLY B  37      63.295  30.891  42.701  1.00 10.37           O
ATOM   3033  H   GLY B  37      59.541  29.242  43.012  1.00 11.53           H
ATOM   3034  HA2 GLY B  37      61.549  29.212  43.782  1.00 15.55           H
ATOM   3035  HA3 GLY B  37      62.068  28.685  42.397  1.00 15.55           H
ATOM   3036  N   MET B  38      61.281  31.686  42.109  1.00 11.11           N
ATOM   3037  CA  MET B  38      61.787  33.036  41.880  1.00 10.88           C
ATOM   3038  C   MET B  38      62.245  33.634  43.200  1.00  8.73           C
ATOM   3039  O   MET B  38      61.672  33.360  44.258  1.00  9.48           O
ATOM   3040  CB  MET B  38      60.695  33.948  41.287  1.00  5.99           C
ATOM   3041  CG  MET B  38      60.102  33.500  39.924  1.00  7.08           C
ATOM   3042  SD  MET B  38      61.297  33.126  38.628  1.00 11.30           S
ATOM   3043  CE  MET B  38      61.951  34.791  38.308  1.00 11.39           C
ATOM   3044  H   MET B  38      60.435  31.600  41.983  1.00 13.36           H
ATOM   3045  HA  MET B  38      62.531  33.003  41.262  1.00 13.09           H
ATOM   3046  HB2 MET B  38      59.966  34.012  41.920  1.00  7.21           H
ATOM   3047  HB3 MET B  38      61.080  34.828  41.166  1.00  7.21           H
ATOM   3048  HG2 MET B  38      59.574  32.701  40.065  1.00  8.53           H
ATOM   3049  HG3 MET B  38      59.529  34.198  39.583  1.00  8.53           H
ATOM   3050  HE1 MET B  38      62.624  34.746  37.616  1.00 13.70           H
ATOM   3051  HE2 MET B  38      61.218  35.356  38.027  1.00 13.70           H
ATOM   3052  HE3 MET B  38      62.336  35.149  39.124  1.00 13.70           H
ATOM   3053  N   LYS B  39      63.288  34.457  43.144  1.00  7.37           N
ATOM   3054  CA  LYS B  39      63.771  35.129  44.341  1.00  9.01           C
ATOM   3055  C   LYS B  39      63.726  36.651  44.304  1.00 13.21           C
ATOM   3056  O   LYS B  39      63.837  37.275  45.366  1.00  7.60           O
ATOM   3057  CB  LYS B  39      65.221  34.717  44.628  1.00 16.15           C
ATOM   3058  CG  LYS B  39      65.393  33.232  44.976  1.00 13.55           C
ATOM   3059  CD  LYS B  39      66.716  32.766  44.430  1.00 28.74           C
ATOM   3060  CE  LYS B  39      67.411  31.737  45.335  1.00 32.43           C
ATOM   3061  NZ  LYS B  39      68.919  31.905  45.315  1.00 32.02           N1+
ATOM   3062  H   LYS B  39      63.746  34.619  42.431  1.00  8.87           H
ATOM   3063  HA  LYS B  39      63.223  34.860  45.093  1.00 10.84           H
ATOM   3064  HB2 LYS B  39      65.758  34.910  43.843  1.00 19.41           H
ATOM   3065  HB3 LYS B  39      65.550  35.242  45.374  1.00 19.41           H
ATOM   3066  HG2 LYS B  39      65.387  33.130  45.940  1.00 16.29           H
ATOM   3067  HG3 LYS B  39      64.680  32.711  44.578  1.00 16.29           H
ATOM   3068  HD2 LYS B  39      66.565  32.365  43.560  1.00 34.51           H
ATOM   3069  HD3 LYS B  39      67.309  33.530  44.343  1.00 34.51           H
ATOM   3070  HE2 LYS B  39      67.108  31.850  46.249  1.00 38.94           H
ATOM   3071  HE3 LYS B  39      67.197  30.846  45.019  1.00 38.94           H
ATOM   3072  HZ1 LYS B  39      69.306  31.305  45.845  1.00 38.45           H
ATOM   3073  HZ2 LYS B  39      69.225  31.803  44.484  1.00 38.45           H
ATOM   3074  HZ3 LYS B  39      69.136  32.723  45.598  1.00 38.45           H
ATOM   3075  N   GLU B  40      63.595  37.259  43.136  1.00  9.05           N
ATOM   3076  CA  GLU B  40      63.657  38.716  43.008  1.00  6.31           C
ATOM   3077  C   GLU B  40      62.478  39.345  42.279  1.00 10.41           C
ATOM   3078  O   GLU B  40      62.240  40.553  42.463  1.00 13.32           O
ATOM   3079  CB  GLU B  40      64.944  39.120  42.288  1.00  7.42           C
ATOM   3080  CG  GLU B  40      66.238  38.510  42.929  1.00 10.58           C
ATOM   3081  CD  GLU B  40      67.499  38.741  42.099  1.00 15.40           C
ATOM   3082  OE1 GLU B  40      67.768  39.893  41.741  1.00 10.72           O
ATOM   3083  OE2 GLU B  40      68.197  37.764  41.753  1.00 20.39           O1-
ATOM   3084  H   GLU B  40      63.478  36.839  42.390  1.00 10.89           H
ATOM   3085  HA  GLU B  40      63.684  39.109  43.896  1.00  7.59           H
ATOM   3086  HB2 GLU B  40      64.881  38.835  41.368  1.00  8.94           H
ATOM   3087  HB3 GLU B  40      65.023  40.088  42.319  1.00  8.94           H
ATOM   3088  HG2 GLU B  40      66.364  38.900  43.811  1.00 12.72           H
ATOM   3089  HG3 GLU B  40      66.134  37.551  43.003  1.00 12.72           H
ATOM   3090  N   VAL B  41      61.736  38.584  41.477  1.00  7.83           N
ATOM   3091  CA  VAL B  41      60.602  39.077  40.697  1.00 11.42           C
ATOM   3092  C   VAL B  41      59.497  38.036  40.787  1.00 11.37           C
ATOM   3093  O   VAL B  41      59.781  36.833  40.770  1.00  9.42           O
ATOM   3094  CB  VAL B  41      60.967  39.345  39.205  1.00 14.39           C
ATOM   3095  CG1 VAL B  41      62.085  40.339  39.069  1.00 19.08           C
ATOM   3096  CG2 VAL B  41      61.405  38.124  38.504  1.00 20.18           C
ATOM   3097  H   VAL B  41      61.879  37.745  41.368  1.00  9.42           H
ATOM   3098  HA  VAL B  41      60.278  39.903  41.087  1.00 13.74           H
ATOM   3099  HB  VAL B  41      60.183  39.692  38.745  1.00 17.30           H
ATOM   3100 HG11 VAL B  41      62.266  40.478  38.125  1.00 22.93           H
ATOM   3101 HG12 VAL B  41      61.821  41.167  39.488  1.00 22.93           H
ATOM   3102 HG13 VAL B  41      62.871  39.975  39.502  1.00 22.93           H
ATOM   3103 HG21 VAL B  41      61.611  38.367  37.587  1.00 24.24           H
ATOM   3104 HG22 VAL B  41      62.201  37.779  38.939  1.00 24.24           H
ATOM   3105 HG23 VAL B  41      60.697  37.465  38.516  1.00 24.24           H
ATOM   3106  N   GLU B  42      58.237  38.501  40.871  1.00  5.21           N
ATOM   3107  CA  GLU B  42      57.036  37.667  40.824  1.00  9.83           C
ATOM   3108  C   GLU B  42      55.970  38.382  39.988  1.00  8.85           C
ATOM   3109  O   GLU B  42      55.844  39.620  40.028  1.00  9.21           O
ATOM   3110  CB  GLU B  42      56.514  37.330  42.260  1.00  7.66           C
ATOM   3111  CG  GLU B  42      55.149  36.604  42.339  1.00  5.74           C
ATOM   3112  CD  GLU B  42      54.930  35.819  43.637  1.00  7.90           C
ATOM   3113  OE1 GLU B  42      55.918  35.289  44.193  1.00  7.85           O
ATOM   3114  OE2 GLU B  42      53.770  35.770  44.112  1.00  8.36           O1-
ATOM   3115  H   GLU B  42      58.050  39.336  40.964  1.00  6.28           H
ATOM   3116  HA  GLU B  42      57.255  36.830  40.390  1.00 11.82           H
ATOM   3117  HB2 GLU B  42      57.169  36.764  42.703  1.00  9.21           H
ATOM   3118  HB3 GLU B  42      56.431  38.152  42.760  1.00  9.21           H
ATOM   3119  HG2 GLU B  42      54.435  37.259  42.287  1.00  6.91           H
ATOM   3120  HG3 GLU B  42      55.096  35.980  41.601  1.00  6.91           H
ATOM   3121  N   VAL B  43      55.223  37.606  39.205  1.00  6.27           N
ATOM   3122  CA  VAL B  43      54.265  38.142  38.230  1.00  5.37           C
ATOM   3123  C   VAL B  43      52.906  37.530  38.490  1.00  6.07           C
ATOM   3124  O   VAL B  43      52.805  36.283  38.551  1.00  7.79           O
ATOM   3125  CB  VAL B  43      54.705  37.863  36.780  1.00  8.13           C
ATOM   3126  CG1 VAL B  43      53.719  38.452  35.786  1.00 11.29           C
ATOM   3127  CG2 VAL B  43      56.051  38.493  36.500  1.00 11.21           C
ATOM   3128  H   VAL B  43      55.265  36.750  39.207  1.00  7.55           H
ATOM   3129  HA  VAL B  43      54.187  39.096  38.357  1.00  6.48           H
ATOM   3130  HB  VAL B  43      54.770  36.908  36.637  1.00  9.78           H
ATOM   3131 HG11 VAL B  43      54.041  38.275  34.890  1.00 13.58           H
ATOM   3132 HG12 VAL B  43      52.848  38.043  35.913  1.00 13.58           H
ATOM   3133 HG13 VAL B  43      53.666  39.411  35.926  1.00 13.58           H
ATOM   3134 HG21 VAL B  43      56.259  38.320  35.570  1.00 13.48           H
ATOM   3135 HG22 VAL B  43      55.989  39.450  36.650  1.00 13.48           H
ATOM   3136 HG23 VAL B  43      56.728  38.100  37.071  1.00 13.48           H
ATOM   3137  N   TRP B  44      51.874  38.390  38.682  1.00  6.04           N
ATOM   3138  CA  TRP B  44      50.517  37.901  38.770  1.00  5.94           C
ATOM   3139  C   TRP B  44      49.874  38.470  37.475  1.00  6.08           C
ATOM   3140  O   TRP B  44      50.052  39.459  36.814  1.00  9.81           O
ATOM   3141  CB  TRP B  44      49.752  38.412  39.997  1.00  6.44           C
ATOM   3142  CG  TRP B  44      50.446  38.147  41.284  1.00  9.07           C
ATOM   3143  CD1 TRP B  44      51.320  37.112  41.631  1.00  7.85           C
ATOM   3144  CD2 TRP B  44      50.396  39.047  42.403  1.00  7.24           C
ATOM   3145  NE1 TRP B  44      51.818  37.308  42.922  1.00 10.89           N
ATOM   3146  CE2 TRP B  44      51.283  38.507  43.405  1.00 10.16           C
ATOM   3147  CE3 TRP B  44      49.745  40.272  42.642  1.00 12.87           C
ATOM   3148  CZ2 TRP B  44      51.467  39.158  44.646  1.00  9.36           C
ATOM   3149  CZ3 TRP B  44      49.980  40.926  43.838  1.00 12.77           C
ATOM   3150  CH2 TRP B  44      50.810  40.358  44.841  1.00 13.58           C
ATOM   3151  H   TRP B  44      51.995  39.429  38.787  1.00  7.28           H
ATOM   3152  HA  TRP B  44      50.522  36.775  38.770  1.00  7.16           H
ATOM   3153  HB2 TRP B  44      49.605  39.516  39.907  1.00  7.76           H
ATOM   3154  HB3 TRP B  44      48.738  37.961  40.004  1.00  7.76           H
ATOM   3155  HD1 TRP B  44      51.648  36.279  41.024  1.00  9.45           H
ATOM   3156  HE1 TRP B  44      52.618  36.706  43.404  1.00 13.10           H
ATOM   3157  HE3 TRP B  44      49.111  40.709  41.876  1.00 15.47           H
ATOM   3158  HZ2 TRP B  44      52.142  38.735  45.382  1.00 11.26           H
ATOM   3159  HZ3 TRP B  44      49.567  41.925  44.016  1.00 15.35           H
ATOM   3160  HH2 TRP B  44      50.940  40.910  45.768  1.00 16.32           H
ATOM   3161  N   LEU B  45      48.904  37.562  37.099  1.00  6.11           N
ATOM   3162  CA  LEU B  45      47.786  37.839  36.156  1.00  7.08           C
ATOM   3163  C   LEU B  45      46.434  37.845  36.891  1.00 10.77           C
ATOM   3164  O   LEU B  45      46.054  36.808  37.468  1.00  7.69           O
ATOM   3165  CB  LEU B  45      47.696  36.807  35.023  1.00  7.51           C
ATOM   3166  CG  LEU B  45      46.675  37.125  33.911  1.00 10.72           C
ATOM   3167  CD1 LEU B  45      47.070  38.309  33.057  1.00  9.55           C
ATOM   3168  CD2 LEU B  45      46.390  35.885  33.024  1.00 13.14           C
ATOM   3169  H   LEU B  45      48.886  36.753  37.397  1.00  7.36           H
ATOM   3170  HA  LEU B  45      47.913  38.708  35.757  1.00  8.52           H
ATOM   3171  HB2 LEU B  45      48.565  36.674  34.620  1.00  9.03           H
ATOM   3172  HB3 LEU B  45      47.386  35.972  35.399  1.00  9.03           H
ATOM   3173  HG  LEU B  45      45.833  37.380  34.329  1.00 12.89           H
ATOM   3174 HD11 LEU B  45      46.355  38.503  32.426  1.00 11.49           H
ATOM   3175 HD12 LEU B  45      47.225  39.075  33.628  1.00 11.49           H
ATOM   3176 HD13 LEU B  45      47.880  38.084  32.573  1.00 11.49           H
ATOM   3177 HD21 LEU B  45      45.733  36.120  32.350  1.00 15.80           H
ATOM   3178 HD22 LEU B  45      47.203  35.559  32.610  1.00 15.80           H
ATOM   3179 HD23 LEU B  45      46.013  35.198  33.599  1.00 15.80           H
ATOM   3180  N   GLN B  46      45.707  38.996  36.873  1.00  6.18           N
ATOM   3181  CA  GLN B  46      44.516  39.078  37.718  1.00  9.94           C
ATOM   3182  C   GLN B  46      43.487  39.807  36.848  1.00  9.45           C
ATOM   3183  O   GLN B  46      43.703  40.717  36.074  1.00 11.26           O
ATOM   3184  CB  GLN B  46      44.739  39.863  39.015  1.00 11.24           C
ATOM   3185  CG  GLN B  46      45.616  39.102  40.018  1.00  8.94           C
ATOM   3186  CD  GLN B  46      45.936  40.057  41.153  1.00 13.25           C
ATOM   3187  OE1 GLN B  46      45.917  41.270  41.038  1.00 18.68           O
ATOM   3188  NE2 GLN B  46      46.327  39.514  42.380  1.00 12.63           N
ATOM   3189  H   GLN B  46      46.023  39.872  36.410  1.00  7.44           H
ATOM   3190  HA  GLN B  46      44.173  38.021  37.971  1.00 11.96           H
ATOM   3191  HB2 GLN B  46      45.208  40.855  38.795  1.00 13.52           H
ATOM   3192  HB3 GLN B  46      43.757  40.096  39.484  1.00 13.52           H
ATOM   3193  HG2 GLN B  46      45.111  38.177  40.345  1.00 10.75           H
ATOM   3194  HG3 GLN B  46      46.563  38.784  39.525  1.00 10.75           H
ATOM   3195 HE21 GLN B  46      46.122  38.599  42.704  1.00 15.19           H
ATOM   3196 HE22 GLN B  46      46.580  40.164  43.129  1.00 15.19           H
ATOM   3197  N   THR B  47      42.249  39.233  37.002  1.00  9.85           N
ATOM   3198  CA  THR B  47      40.987  39.771  36.455  1.00 12.86           C
ATOM   3199  C   THR B  47      40.031  40.155  37.591  1.00 12.40           C
ATOM   3200  O   THR B  47      39.806  39.335  38.498  1.00 10.48           O
ATOM   3201  CB  THR B  47      40.277  38.750  35.518  1.00 16.28           C
ATOM   3202  OG1 THR B  47      41.024  38.572  34.292  1.00 12.69           O
ATOM   3203  CG2 THR B  47      38.884  39.234  35.138  1.00 13.44           C
ATOM   3204  H   THR B  47      42.129  38.494  37.431  1.00 11.85           H
ATOM   3205  HA  THR B  47      41.178  40.561  35.938  1.00 15.46           H
ATOM   3206  HB  THR B  47      40.175  37.904  35.981  1.00 19.56           H
ATOM   3207  HG1 THR B  47      41.766  38.230  34.473  1.00 15.26           H
ATOM   3208 HG21 THR B  47      38.457  38.583  34.560  1.00 16.16           H
ATOM   3209 HG22 THR B  47      38.325  39.349  35.921  1.00 16.16           H
ATOM   3210 HG23 THR B  47      38.950  40.080  34.675  1.00 16.16           H
ATOM   3211  N   ILE B  48      39.443  41.374  37.525  1.00  6.91           N
ATOM   3212  CA  ILE B  48      38.620  41.918  38.620  1.00 13.57           C
ATOM   3213  C   ILE B  48      37.321  42.248  37.894  1.00 13.02           C
ATOM   3214  O   ILE B  48      37.238  42.802  36.805  1.00 15.32           O
ATOM   3215  CB  ILE B  48      39.327  43.182  39.202  1.00 15.13           C
ATOM   3216  CG1 ILE B  48      40.620  42.732  39.912  1.00 22.11           C
ATOM   3217  CG2 ILE B  48      38.425  43.952  40.155  1.00 19.56           C
ATOM   3218  CD1 ILE B  48      40.375  41.666  40.972  1.00 22.39           C
ATOM   3219  H   ILE B  48      39.568  42.027  36.716  1.00  8.32           H
ATOM   3220  HA  ILE B  48      38.457  41.147  39.423  1.00 16.31           H
ATOM   3221  HB  ILE B  48      39.595  43.857  38.348  1.00 18.18           H
ATOM   3222 HG12 ILE B  48      41.335  42.344  39.158  1.00 26.56           H
ATOM   3223 HG13 ILE B  48      41.114  43.612  40.372  1.00 26.56           H
ATOM   3224 HG21 ILE B  48      38.919  44.866  40.504  1.00 23.50           H
ATOM   3225 HG22 ILE B  48      37.474  44.243  39.686  1.00 23.50           H
ATOM   3226 HG23 ILE B  48      38.169  43.361  41.046  1.00 23.50           H
ATOM   3227 HD11 ILE B  48      41.310  41.392  41.487  1.00 26.90           H
ATOM   3228 HD12 ILE B  48      39.662  42.000  41.734  1.00 26.90           H
ATOM   3229 HD13 ILE B  48      39.964  40.741  40.526  1.00 26.90           H
ATOM   3230  N   SER B  49      36.190  41.801  38.504  1.00 14.75           N
ATOM   3231  CA  SER B  49      34.906  41.987  37.795  1.00 15.85           C
ATOM   3232  C   SER B  49      34.276  43.338  38.122  1.00 12.56           C
ATOM   3233  O   SER B  49      34.721  44.087  38.989  1.00 12.24           O
ATOM   3234  CB  SER B  49      33.972  40.803  38.053  1.00 20.29           C
ATOM   3235  OG  SER B  49      33.694  40.634  39.405  1.00 26.32           O
ATOM   3236  H   SER B  49      36.130  41.380  39.296  1.00 17.73           H
ATOM   3237  HA  SER B  49      35.085  41.996  36.842  1.00 19.05           H
ATOM   3238  HB2 SER B  49      33.131  40.930  37.582  1.00 24.37           H
ATOM   3239  HB3 SER B  49      34.402  39.999  37.722  1.00 24.37           H
ATOM   3240  HG  SER B  49      33.153  39.994  39.483  1.00 31.61           H
ATOM   3241  N   PRO B  50      33.252  43.752  37.355  1.00 14.73           N
ATOM   3242  CA  PRO B  50      32.814  45.152  37.425  1.00 11.15           C
ATOM   3243  C   PRO B  50      32.394  45.541  38.825  1.00 14.00           C
ATOM   3244  O   PRO B  50      31.657  44.824  39.501  1.00 17.40           O
ATOM   3245  CB  PRO B  50      31.641  45.224  36.439  1.00 16.84           C
ATOM   3246  CG  PRO B  50      31.877  44.109  35.474  1.00 20.69           C
ATOM   3247  CD  PRO B  50      32.695  43.058  36.174  1.00 24.14           C
ATOM   3248  HA  PRO B  50      33.520  45.750  37.134  1.00 13.41           H
ATOM   3249  HB2 PRO B  50      30.802  45.108  36.913  1.00 20.23           H
ATOM   3250  HB3 PRO B  50      31.657  46.084  35.986  1.00 20.23           H
ATOM   3251  HG2 PRO B  50      31.022  43.725  35.221  1.00 24.86           H
ATOM   3252  HG3 PRO B  50      32.344  44.443  34.694  1.00 24.86           H
ATOM   3253  HD2 PRO B  50      32.127  42.319  36.444  1.00 29.00           H
ATOM   3254  HD3 PRO B  50      33.417  42.761  35.596  1.00 29.00           H
ATOM   3255  N   GLY B  51      32.886  46.692  39.249  1.00 17.47           N
ATOM   3256  CA  GLY B  51      32.583  47.238  40.544  1.00 13.92           C
ATOM   3257  C   GLY B  51      33.372  46.655  41.687  1.00 17.36           C
ATOM   3258  O   GLY B  51      33.277  47.179  42.806  1.00 17.78           O
ATOM   3259  H   GLY B  51      33.413  47.186  38.772  1.00 20.99           H
ATOM   3260  HA2 GLY B  51      32.757  48.195  40.524  1.00 16.73           H
ATOM   3261  HA3 GLY B  51      31.643  47.105  40.732  1.00 16.73           H
ATOM   3262  N   GLN B  52      34.126  45.581  41.473  1.00 15.81           N
ATOM   3263  CA  GLN B  52      34.882  45.016  42.586  1.00 21.37           C
ATOM   3264  C   GLN B  52      36.139  45.862  42.863  1.00 19.15           C
ATOM   3265  O   GLN B  52      36.654  46.575  41.983  1.00 14.64           O
ATOM   3266  CB  GLN B  52      35.274  43.551  42.320  1.00 21.23           C
ATOM   3267  CG  GLN B  52      34.127  42.461  42.329  1.00 32.36           C
ATOM   3268  CD  GLN B  52      33.254  42.349  43.624  1.00 37.17           C
ATOM   3269  OE1 GLN B  52      32.294  43.106  43.804  1.00 36.63           O
ATOM   3270  NE2 GLN B  52      33.553  41.359  44.478  1.00 39.94           N
ATOM   3271  H   GLN B  52      34.211  45.182  40.717  1.00 19.00           H
ATOM   3272  HA  GLN B  52      34.322  45.032  43.380  1.00 25.67           H
ATOM   3273  HB2 GLN B  52      35.685  43.510  41.445  1.00 25.51           H
ATOM   3274  HB3 GLN B  52      35.930  43.289  42.986  1.00 25.51           H
ATOM   3275  HG2 GLN B  52      33.524  42.632  41.590  1.00 38.85           H
ATOM   3276  HG3 GLN B  52      34.547  41.593  42.211  1.00 38.85           H
ATOM   3277 HE21 GLN B  52      34.252  40.871  44.364  1.00 47.95           H
ATOM   3278 HE22 GLN B  52      33.049  41.218  45.163  1.00 47.95           H
ATOM   3279  N   ARG B  53      36.615  45.784  44.114  1.00 16.74           N
ATOM   3280  CA  ARG B  53      37.808  46.495  44.588  1.00 16.48           C
ATOM   3281  C   ARG B  53      38.744  45.504  45.277  1.00 21.27           C
ATOM   3282  O   ARG B  53      38.243  44.648  46.018  1.00 25.22           O
ATOM   3283  CB  ARG B  53      37.427  47.600  45.608  1.00 20.64           C
ATOM   3284  CG  ARG B  53      36.468  48.671  45.169  1.00 25.26           C
ATOM   3285  CD  ARG B  53      36.049  49.572  46.329  1.00 26.67           C
ATOM   3286  NE  ARG B  53      35.069  50.537  45.849  1.00 22.53           N
ATOM   3287  CZ  ARG B  53      35.256  51.850  45.775  1.00 24.98           C
ATOM   3288  NH1 ARG B  53      36.378  52.414  46.196  1.00 25.78           N
ATOM   3289  NH2 ARG B  53      34.291  52.612  45.293  1.00 26.03           N1+
ATOM   3290  H   ARG B  53      36.238  45.309  44.722  1.00 20.11           H
ATOM   3291  HA  ARG B  53      38.267  46.901  43.837  1.00 19.80           H
ATOM   3292  HB2 ARG B  53      37.014  47.168  46.369  1.00 24.79           H
ATOM   3293  HB3 ARG B  53      38.235  48.049  45.895  1.00 24.79           H
ATOM   3294  HG2 ARG B  53      36.902  49.229  44.516  1.00 30.34           H
ATOM   3295  HG3 ARG B  53      35.667  48.275  44.789  1.00 30.34           H
ATOM   3296  HD2 ARG B  53      35.633  49.037  47.022  1.00 32.03           H
ATOM   3297  HD3 ARG B  53      36.823  50.028  46.687  1.00 32.03           H
ATOM   3298  HE  ARG B  53      34.300  50.230  45.601  1.00 27.06           H
ATOM   3299 HH11 ARG B  53      37.017  51.941  46.514  1.00 30.96           H
ATOM   3300 HH12 ARG B  53      36.464  53.268  46.149  1.00 30.96           H
ATOM   3301 HH21 ARG B  53      33.556  52.253  45.022  1.00 31.26           H
ATOM   3302 HH22 ARG B  53      34.391  53.465  45.255  1.00 31.26           H
ATOM   3303  N   THR B  54      40.108  45.647  45.120  1.00 14.66           N
ATOM   3304  CA  THR B  54      40.982  44.936  46.063  1.00 14.98           C
ATOM   3305  C   THR B  54      40.703  45.510  47.457  1.00 11.08           C
ATOM   3306  O   THR B  54      40.221  46.624  47.664  1.00 14.48           O
ATOM   3307  CB  THR B  54      42.490  45.172  45.711  1.00 19.70           C
ATOM   3308  OG1 THR B  54      42.823  46.534  45.973  1.00 15.65           O
ATOM   3309  CG2 THR B  54      42.747  44.996  44.231  1.00 14.65           C
ATOM   3310  H   THR B  54      40.545  46.431  44.629  1.00 17.62           H
ATOM   3311  HA  THR B  54      40.732  43.839  46.017  1.00 18.00           H
ATOM   3312  HB  THR B  54      43.123  44.493  46.323  1.00 23.67           H
ATOM   3313  HG1 THR B  54      42.970  46.680  46.949  1.00 18.81           H
ATOM   3314 HG21 THR B  54      43.818  45.125  44.000  1.00 17.60           H
ATOM   3315 HG22 THR B  54      42.453  43.971  43.895  1.00 17.60           H
ATOM   3316 HG23 THR B  54      42.187  45.703  43.603  1.00 17.60           H
ATOM   3317  N   PRO B  55      41.039  44.747  48.560  1.00 15.24           N
ATOM   3318  CA  PRO B  55      41.105  45.461  49.851  1.00 15.11           C
ATOM   3319  C   PRO B  55      42.155  46.592  49.718  1.00 13.84           C
ATOM   3320  O   PRO B  55      43.056  46.725  48.902  1.00 12.31           O
ATOM   3321  CB  PRO B  55      41.546  44.404  50.871  1.00 17.12           C
ATOM   3322  CG  PRO B  55      42.330  43.373  50.038  1.00 19.40           C
ATOM   3323  CD  PRO B  55      41.769  43.452  48.602  1.00 15.74           C
ATOM   3324  HA  PRO B  55      40.096  45.896  50.090  1.00 18.16           H
ATOM   3325  HB2 PRO B  55      42.138  44.819  51.704  1.00 20.57           H
ATOM   3326  HB3 PRO B  55      40.650  43.937  51.331  1.00 20.57           H
ATOM   3327  HG2 PRO B  55      43.407  43.628  50.043  1.00 23.30           H
ATOM   3328  HG3 PRO B  55      42.229  42.358  50.453  1.00 23.30           H
ATOM   3329  HD2 PRO B  55      42.576  43.416  47.837  1.00 18.92           H
ATOM   3330  HD3 PRO B  55      41.047  42.634  48.383  1.00 18.92           H
ATOM   3331  N   ILE B  56      41.968  47.511  50.711  1.00 15.09           N
ATOM   3332  CA  ILE B  56      42.891  48.620  51.066  1.00 13.52           C
ATOM   3333  C   ILE B  56      44.130  48.041  51.735  1.00 17.30           C
ATOM   3334  O   ILE B  56      44.006  47.347  52.764  1.00 11.13           O
ATOM   3335  CB  ILE B  56      42.236  49.659  52.015  1.00 11.35           C
ATOM   3336  CG1 ILE B  56      40.924  50.264  51.517  1.00 18.06           C
ATOM   3337  CG2 ILE B  56      43.191  50.884  52.256  1.00 12.78           C
ATOM   3338  CD1 ILE B  56      40.139  51.009  52.691  1.00 15.34           C
ATOM   3339  H   ILE B  56      41.276  47.509  51.234  1.00 18.14           H
ATOM   3340  HA  ILE B  56      43.186  49.089  50.273  1.00 16.25           H
ATOM   3341  HB  ILE B  56      42.079  49.243  52.875  1.00 13.65           H
ATOM   3342 HG12 ILE B  56      41.113  50.922  50.827  1.00 21.70           H
ATOM   3343 HG13 ILE B  56      40.355  49.566  51.165  1.00 21.70           H
ATOM   3344 HG21 ILE B  56      42.760  51.532  52.833  1.00 15.37           H
ATOM   3345 HG22 ILE B  56      44.019  50.587  52.663  1.00 15.37           H
ATOM   3346 HG23 ILE B  56      43.389  51.306  51.403  1.00 15.37           H
ATOM   3347 HD11 ILE B  56      39.310  51.363  52.339  1.00 18.43           H
ATOM   3348 HD12 ILE B  56      39.947  50.376  53.404  1.00 18.43           H
ATOM   3349 HD13 ILE B  56      40.675  51.736  53.041  1.00 18.43           H
ATOM   3350  N   HIS B  57      45.329  48.295  51.145  1.00 10.91           N
ATOM   3351  CA  HIS B  57      46.451  47.500  51.614  1.00  6.30           C
ATOM   3352  C   HIS B  57      47.696  48.295  51.204  1.00  5.82           C
ATOM   3353  O   HIS B  57      47.789  49.241  50.444  1.00  9.94           O
ATOM   3354  CB  HIS B  57      46.433  46.060  51.056  1.00  8.09           C
ATOM   3355  CG  HIS B  57      46.718  46.029  49.606  1.00 13.61           C
ATOM   3356  ND1 HIS B  57      45.784  46.373  48.618  1.00 12.32           N
ATOM   3357  CD2 HIS B  57      47.924  45.786  48.949  1.00 11.37           C
ATOM   3358  CE1 HIS B  57      46.443  46.330  47.388  1.00 10.41           C
ATOM   3359  NE2 HIS B  57      47.751  45.990  47.578  1.00 13.08           N
ATOM   3360  H   HIS B  57      45.437  48.822  50.250  1.00 13.12           H
ATOM   3361  HA  HIS B  57      46.403  47.415  52.755  1.00  7.59           H
ATOM   3362  HB2 HIS B  57      45.454  45.585  51.290  1.00  9.73           H
ATOM   3363  HB3 HIS B  57      47.177  45.437  51.617  1.00  9.73           H
ATOM   3364  HD1 HIS B  57      44.829  46.678  48.791  1.00 14.81           H
ATOM   3365  HD2 HIS B  57      48.861  45.472  49.378  1.00 13.67           H
ATOM   3366  HE1 HIS B  57      45.973  46.508  46.416  1.00 12.52           H
ATOM   3367  N   ARG B  58      48.780  47.790  51.875  1.00 10.53           N
ATOM   3368  CA  ARG B  58      50.195  48.115  51.601  1.00  7.39           C
ATOM   3369  C   ARG B  58      51.092  46.860  51.572  1.00 12.25           C
ATOM   3370  O   ARG B  58      50.756  45.805  52.136  1.00 10.41           O
ATOM   3371  CB  ARG B  58      50.826  49.080  52.629  1.00  7.85           C
ATOM   3372  CG  ARG B  58      51.169  48.485  54.004  1.00  4.57           C
ATOM   3373  CD  ARG B  58      51.874  49.458  54.958  1.00  8.24           C
ATOM   3374  NE  ARG B  58      52.420  48.760  56.123  1.00 12.86           N
ATOM   3375  CZ  ARG B  58      51.822  48.658  57.309  1.00 11.65           C
ATOM   3376  NH1 ARG B  58      50.644  49.224  57.553  1.00 13.14           N
ATOM   3377  NH2 ARG B  58      52.417  47.984  58.267  1.00  9.43           N1+
ATOM   3378  H   ARG B  58      48.690  47.230  52.522  1.00 12.67           H
ATOM   3379  HA  ARG B  58      50.242  48.557  50.736  1.00  8.89           H
ATOM   3380  HB2 ARG B  58      51.666  49.394  52.255  1.00  9.45           H
ATOM   3381  HB3 ARG B  58      50.240  49.838  52.768  1.00  9.45           H
ATOM   3382  HG2 ARG B  58      50.343  48.208  54.429  1.00  5.51           H
ATOM   3383  HG3 ARG B  58      51.754  47.725  53.901  1.00  5.51           H
ATOM   3384  HD2 ARG B  58      52.612  49.882  54.500  1.00  9.91           H
ATOM   3385  HD3 ARG B  58      51.249  50.133  55.265  1.00  9.91           H
ATOM   3386  HE  ARG B  58      53.193  48.390  56.046  1.00 15.46           H
ATOM   3387 HH11 ARG B  58      50.238  49.665  56.943  1.00 15.80           H
ATOM   3388 HH12 ARG B  58      50.291  49.142  58.333  1.00 15.80           H
ATOM   3389 HH21 ARG B  58      53.180  47.619  58.120  1.00 11.35           H
ATOM   3390 HH22 ARG B  58      52.050  47.915  59.039  1.00 11.35           H
ATOM   3391  N   HIS B  59      52.283  47.006  50.969  1.00  7.85           N
ATOM   3392  CA  HIS B  59      53.305  45.953  50.969  1.00  7.39           C
ATOM   3393  C   HIS B  59      54.694  46.543  50.704  1.00 10.67           C
ATOM   3394  O   HIS B  59      54.859  47.360  49.791  1.00 10.20           O
ATOM   3395  CB  HIS B  59      52.984  44.856  49.927  1.00  8.17           C
ATOM   3396  CG  HIS B  59      52.332  45.370  48.684  1.00  9.13           C
ATOM   3397  ND1 HIS B  59      52.931  46.315  47.877  1.00  8.20           N
ATOM   3398  CD2 HIS B  59      51.131  45.092  48.109  1.00  9.64           C
ATOM   3399  CE1 HIS B  59      52.124  46.601  46.867  1.00 11.94           C
ATOM   3400  NE2 HIS B  59      51.032  45.862  46.975  1.00 10.51           N
ATOM   3401  H   HIS B  59      52.512  47.717  50.542  1.00  9.45           H
ATOM   3402  HA  HIS B  59      53.323  45.534  51.849  1.00  8.90           H
ATOM   3403  HB2 HIS B  59      52.375  44.219  50.340  1.00  9.83           H
ATOM   3404  HB3 HIS B  59      53.810  44.414  49.672  1.00  9.83           H
ATOM   3405  HD1 HIS B  59      53.701  46.665  48.015  1.00  9.86           H
ATOM   3406  HD2 HIS B  59      50.492  44.491  48.411  1.00 11.59           H
ATOM   3407  HE1 HIS B  59      52.315  47.206  46.189  1.00 14.36           H
ATOM   3408  N   SER B  60      55.701  46.106  51.484  1.00  6.97           N
ATOM   3409  CA  SER B  60      57.075  46.630  51.323  1.00  8.04           C
ATOM   3410  C   SER B  60      57.747  45.963  50.130  1.00  6.83           C
ATOM   3411  O   SER B  60      58.529  45.024  50.277  1.00  8.86           O
ATOM   3412  CB  SER B  60      57.948  46.408  52.559  1.00  8.76           C
ATOM   3413  OG  SER B  60      57.449  47.068  53.684  1.00 14.50           O
ATOM   3414  H   SER B  60      55.617  45.512  52.104  1.00  8.39           H
ATOM   3415  HA  SER B  60      57.032  47.586  51.140  1.00  9.67           H
ATOM   3416  HB2 SER B  60      57.995  45.459  52.750  1.00 10.54           H
ATOM   3417  HB3 SER B  60      58.843  46.739  52.357  1.00 10.54           H
ATOM   3418  HG  SER B  60      56.785  47.538  53.471  1.00 17.43           H
ATOM   3419  N   CYS B  61      57.456  46.485  48.939  1.00  5.74           N
ATOM   3420  CA  CYS B  61      58.055  46.010  47.697  1.00  5.78           C
ATOM   3421  C   CYS B  61      57.671  46.991  46.587  1.00  9.42           C
ATOM   3422  O   CYS B  61      56.735  47.774  46.746  1.00  7.40           O
ATOM   3423  CB  CYS B  61      57.568  44.597  47.358  1.00  7.22           C
ATOM   3424  SG  CYS B  61      55.804  44.425  47.040  1.00  9.07           S
ATOM   3425  H   CYS B  61      56.888  47.124  48.820  1.00  6.92           H
ATOM   3426  HA  CYS B  61      59.029  45.984  47.790  1.00  6.96           H
ATOM   3427  HB2 CYS B  61      58.030  44.296  46.560  1.00  8.69           H
ATOM   3428  HB3 CYS B  61      57.780  44.013  48.101  1.00  8.69           H
ATOM   3429  HG  CYS B  61      55.206  45.295  47.603  1.00 10.92           H
ATOM   3430  N   GLU B  62      58.382  46.925  45.452  1.00  6.47           N
ATOM   3431  CA  GLU B  62      57.917  47.604  44.239  1.00  7.65           C
ATOM   3432  C   GLU B  62      56.728  46.844  43.648  1.00  6.30           C
ATOM   3433  O   GLU B  62      56.631  45.618  43.833  1.00  7.32           O
ATOM   3434  CB  GLU B  62      59.063  47.738  43.233  1.00  4.34           C
ATOM   3435  CG  GLU B  62      60.067  48.839  43.641  1.00  5.49           C
ATOM   3436  CD  GLU B  62      61.180  49.160  42.630  1.00 10.07           C
ATOM   3437  OE1 GLU B  62      61.434  48.349  41.719  1.00  9.86           O
ATOM   3438  OE2 GLU B  62      61.838  50.243  42.775  1.00  7.84           O1-
ATOM   3439  H   GLU B  62      59.123  46.498  45.361  1.00  7.79           H
ATOM   3440  HA  GLU B  62      57.618  48.495  44.463  1.00  9.21           H
ATOM   3441  HB2 GLU B  62      59.539  46.895  43.190  1.00  5.23           H
ATOM   3442  HB3 GLU B  62      58.711  47.953  42.353  1.00  5.23           H
ATOM   3443  HG2 GLU B  62      59.553  49.651  43.782  1.00  6.61           H
ATOM   3444  HG3 GLU B  62      60.490  48.571  44.478  1.00  6.61           H
ATOM   3445  N   GLU B  63      55.766  47.593  43.032  1.00  6.48           N
ATOM   3446  CA  GLU B  63      54.589  46.947  42.455  1.00  8.45           C
ATOM   3447  C   GLU B  63      54.268  47.826  41.244  1.00  6.55           C
ATOM   3448  O   GLU B  63      53.984  49.018  41.255  1.00  9.86           O
ATOM   3449  CB  GLU B  63      53.391  46.870  43.412  1.00  9.56           C
ATOM   3450  CG  GLU B  63      52.267  46.071  42.758  1.00 13.04           C
ATOM   3451  CD  GLU B  63      51.136  45.714  43.731  1.00 16.70           C
ATOM   3452  OE1 GLU B  63      50.549  46.697  44.332  1.00 13.08           O
ATOM   3453  OE2 GLU B  63      50.855  44.525  43.883  1.00 17.52           O1-
ATOM   3454  H   GLU B  63      55.914  48.608  42.862  1.00  7.80           H
ATOM   3455  HA  GLU B  63      54.867  45.879  42.149  1.00 10.17           H
ATOM   3456  HB2 GLU B  63      53.726  46.369  44.343  1.00 11.50           H
ATOM   3457  HB3 GLU B  63      53.037  47.880  43.692  1.00 11.50           H
ATOM   3458  HG2 GLU B  63      51.849  46.601  41.887  1.00 15.67           H
ATOM   3459  HG3 GLU B  63      52.668  45.110  42.358  1.00 15.67           H
ATOM   3460  N   VAL B  64      54.348  47.123  40.072  1.00  5.60           N
ATOM   3461  CA  VAL B  64      54.059  47.710  38.743  1.00  7.00           C
ATOM   3462  C   VAL B  64      52.821  47.030  38.141  1.00  7.82           C
ATOM   3463  O   VAL B  64      52.842  45.798  37.942  1.00  5.36           O
ATOM   3464  CB  VAL B  64      55.245  47.579  37.767  1.00  8.90           C
ATOM   3465  CG1 VAL B  64      54.939  48.217  36.427  1.00  5.20           C
ATOM   3466  CG2 VAL B  64      56.523  48.228  38.296  1.00  8.95           C
ATOM   3467  H   VAL B  64      54.586  46.293  40.029  1.00  6.74           H
ATOM   3468  HA  VAL B  64      53.872  48.653  38.838  1.00  8.43           H
ATOM   3469  HB  VAL B  64      55.416  46.638  37.613  1.00 10.71           H
ATOM   3470 HG11 VAL B  64      55.713  48.137  35.854  1.00  6.27           H
ATOM   3471 HG12 VAL B  64      54.186  47.770  36.017  1.00  6.27           H
ATOM   3472 HG13 VAL B  64      54.734  49.154  36.565  1.00  6.27           H
ATOM   3473 HG21 VAL B  64      57.184  48.163  37.590  1.00 10.76           H
ATOM   3474 HG22 VAL B  64      56.357  49.161  38.499  1.00 10.76           H
ATOM   3475 HG23 VAL B  64      56.828  47.755  39.085  1.00 10.76           H
ATOM   3476  N   PHE B  65      51.779  47.829  37.781  1.00  4.98           N
ATOM   3477  CA  PHE B  65      50.646  47.269  37.054  1.00  6.53           C
ATOM   3478  C   PHE B  65      50.910  47.689  35.581  1.00  7.40           C
ATOM   3479  O   PHE B  65      51.369  48.742  35.181  1.00  7.11           O
ATOM   3480  CB  PHE B  65      49.332  47.909  37.513  1.00  7.04           C
ATOM   3481  CG  PHE B  65      48.924  47.454  38.884  1.00  8.79           C
ATOM   3482  CD1 PHE B  65      49.566  47.946  40.029  1.00  9.64           C
ATOM   3483  CD2 PHE B  65      47.881  46.528  39.009  1.00 10.58           C
ATOM   3484  CE1 PHE B  65      49.132  47.539  41.296  1.00  8.19           C
ATOM   3485  CE2 PHE B  65      47.475  46.107  40.277  1.00 10.03           C
ATOM   3486  CZ  PHE B  65      48.082  46.625  41.422  1.00  9.74           C
ATOM   3487  H   PHE B  65      51.777  48.851  37.875  1.00  6.00           H
ATOM   3488  HA  PHE B  65      50.619  46.151  37.183  1.00  7.86           H
ATOM   3489  HB2 PHE B  65      49.421  49.025  37.517  1.00  8.48           H
ATOM   3490  HB3 PHE B  65      48.529  47.689  36.778  1.00  8.48           H
ATOM   3491  HD1 PHE B  65      50.409  48.631  39.934  1.00 11.59           H
ATOM   3492  HD2 PHE B  65      47.407  46.118  38.121  1.00 12.72           H
ATOM   3493  HE1 PHE B  65      49.634  47.897  42.200  1.00  9.86           H
ATOM   3494  HE2 PHE B  65      46.691  45.356  40.372  1.00 12.06           H
ATOM   3495  HZ  PHE B  65      47.768  46.293  42.421  1.00 11.72           H
ATOM   3496  N   THR B  66      50.447  46.715  34.727  1.00  6.70           N
ATOM   3497  CA  THR B  66      50.192  46.867  33.274  1.00  7.55           C
ATOM   3498  C   THR B  66      48.776  46.398  32.955  1.00  8.40           C
ATOM   3499  O   THR B  66      48.416  45.251  33.254  1.00  8.43           O
ATOM   3500  CB  THR B  66      51.171  46.098  32.352  1.00  8.71           C
ATOM   3501  OG1 THR B  66      51.093  44.680  32.542  1.00 15.72           O
ATOM   3502  CG2 THR B  66      52.586  46.631  32.480  1.00  8.45           C
ATOM   3503  H   THR B  66      50.250  45.923  34.995  1.00  8.06           H
ATOM   3504  HA  THR B  66      50.263  47.805  33.029  1.00  9.08           H
ATOM   3505  HB  THR B  66      50.878  46.211  31.434  1.00 10.47           H
ATOM   3506  HG1 THR B  66      51.767  44.275  32.242  1.00 18.89           H
ATOM   3507 HG21 THR B  66      53.192  46.092  31.946  1.00 10.17           H
ATOM   3508 HG22 THR B  66      52.575  47.527  32.104  1.00 10.17           H
ATOM   3509 HG23 THR B  66      52.897  46.669  33.394  1.00 10.17           H
ATOM   3510  N   VAL B  67      47.980  47.267  32.331  1.00  7.43           N
ATOM   3511  CA  VAL B  67      46.567  46.968  32.071  1.00  7.40           C
ATOM   3512  C   VAL B  67      46.412  46.328  30.680  1.00  8.43           C
ATOM   3513  O   VAL B  67      46.591  46.989  29.653  1.00  7.75           O
ATOM   3514  CB  VAL B  67      45.689  48.217  32.191  1.00  9.71           C
ATOM   3515  CG1 VAL B  67      44.185  47.820  32.011  1.00  5.27           C
ATOM   3516  CG2 VAL B  67      45.892  48.947  33.489  1.00  9.40           C
ATOM   3517  H   VAL B  67      48.232  48.055  32.080  1.00  8.94           H
ATOM   3518  HA  VAL B  67      46.251  46.327  32.721  1.00  8.91           H
ATOM   3519  HB  VAL B  67      45.923  48.833  31.477  1.00 11.68           H
ATOM   3520 HG11 VAL B  67      43.637  48.615  32.113  1.00  6.35           H
ATOM   3521 HG12 VAL B  67      44.059  47.438  31.129  1.00  6.35           H
ATOM   3522 HG13 VAL B  67      43.949  47.172  32.689  1.00  6.35           H
ATOM   3523 HG21 VAL B  67      45.308  49.723  33.494  1.00 11.31           H
ATOM   3524 HG22 VAL B  67      45.664  48.359  34.228  1.00 11.31           H
ATOM   3525 HG23 VAL B  67      46.807  49.246  33.564  1.00 11.31           H
ATOM   3526  N   LEU B  68      45.980  45.062  30.663  1.00 10.61           N
ATOM   3527  CA  LEU B  68      45.769  44.303  29.440  1.00  6.42           C
ATOM   3528  C   LEU B  68      44.398  44.585  28.827  1.00  9.45           C
ATOM   3529  O   LEU B  68      44.258  44.642  27.599  1.00 13.82           O
ATOM   3530  CB  LEU B  68      45.875  42.818  29.740  1.00  9.88           C
ATOM   3531  CG  LEU B  68      47.171  42.254  30.321  1.00 13.82           C
ATOM   3532  CD1 LEU B  68      47.031  40.762  30.551  1.00 14.91           C
ATOM   3533  CD2 LEU B  68      48.314  42.547  29.423  1.00 23.02           C
ATOM   3534  H   LEU B  68      45.790  44.610  31.372  1.00 12.76           H
ATOM   3535  HA  LEU B  68      46.454  44.541  28.796  1.00  7.73           H
ATOM   3536  HB2 LEU B  68      45.183  42.610  30.384  1.00 11.88           H
ATOM   3537  HB3 LEU B  68      45.696  42.338  28.919  1.00 11.88           H
ATOM   3538  HG  LEU B  68      47.348  42.673  31.182  1.00 16.61           H
ATOM   3539 HD11 LEU B  68      47.866  40.418  30.900  1.00 17.92           H
ATOM   3540 HD12 LEU B  68      46.315  40.606  31.188  1.00 17.92           H
ATOM   3541 HD13 LEU B  68      46.828  40.332  29.708  1.00 17.92           H
ATOM   3542 HD21 LEU B  68      49.115  42.172  29.824  1.00 27.66           H
ATOM   3543 HD22 LEU B  68      48.151  42.147  28.555  1.00 27.66           H
ATOM   3544 HD23 LEU B  68      48.409  43.509  29.339  1.00 27.66           H
ATOM   3545  N   LYS B  69      43.393  44.749  29.680  1.00  7.98           N
ATOM   3546  CA  LYS B  69      41.990  44.888  29.296  1.00 11.73           C
ATOM   3547  C   LYS B  69      41.278  45.686  30.361  1.00  9.86           C
ATOM   3548  O   LYS B  69      41.411  45.348  31.546  1.00 10.85           O
ATOM   3549  CB  LYS B  69      41.254  43.545  29.237  1.00 19.34           C
ATOM   3550  CG  LYS B  69      41.706  42.605  28.204  1.00 27.68           C
ATOM   3551  CD  LYS B  69      40.794  41.377  28.206  1.00 25.67           C
ATOM   3552  CE  LYS B  69      41.286  40.354  27.185  1.00 33.97           C
ATOM   3553  NZ  LYS B  69      40.586  39.032  27.288  1.00 27.62           N1+
ATOM   3554  H   LYS B  69      43.513  44.768  30.532  1.00  9.61           H
ATOM   3555  HA  LYS B  69      41.920  45.339  28.439  1.00 14.10           H
ATOM   3556  HB2 LYS B  69      41.351  43.107  30.100  1.00 23.23           H
ATOM   3557  HB3 LYS B  69      40.315  43.721  29.084  1.00 23.23           H
ATOM   3558  HG2 LYS B  69      41.660  43.038  27.338  1.00 33.24           H
ATOM   3559  HG3 LYS B  69      42.612  42.322  28.405  1.00 33.24           H
ATOM   3560  HD2 LYS B  69      40.807  40.963  29.085  1.00 30.84           H
ATOM   3561  HD3 LYS B  69      39.888  41.638  27.975  1.00 30.84           H
ATOM   3562  HE2 LYS B  69      41.145  40.711  26.294  1.00 40.79           H
ATOM   3563  HE3 LYS B  69      42.231  40.201  27.337  1.00 40.79           H
ATOM   3564  HZ1 LYS B  69      40.835  38.507  26.614  1.00 33.17           H
ATOM   3565  HZ2 LYS B  69      40.794  38.637  28.058  1.00 33.17           H
ATOM   3566  HZ3 LYS B  69      39.703  39.151  27.251  1.00 33.17           H
ATOM   3567  N   GLY B  70      40.497  46.685  29.961  1.00 13.85           N
ATOM   3568  CA  GLY B  70      39.543  47.298  30.877  1.00 15.87           C
ATOM   3569  C   GLY B  70      39.949  48.699  31.316  1.00 10.56           C
ATOM   3570  O   GLY B  70      40.863  49.328  30.770  1.00 11.28           O
ATOM   3571  H   GLY B  70      40.509  47.022  29.168  1.00 16.64           H
ATOM   3572  HA2 GLY B  70      38.666  47.340  30.463  1.00 19.07           H
ATOM   3573  HA3 GLY B  70      39.468  46.753  31.678  1.00 19.07           H
ATOM   3574  N   LYS B  71      39.229  49.184  32.335  1.00  9.44           N
ATOM   3575  CA  LYS B  71      39.415  50.518  32.906  1.00 10.33           C
ATOM   3576  C   LYS B  71      39.204  50.466  34.419  1.00 13.37           C
ATOM   3577  O   LYS B  71      38.513  49.587  34.949  1.00 14.80           O
ATOM   3578  CB  LYS B  71      38.416  51.555  32.339  1.00 17.15           C
ATOM   3579  CG  LYS B  71      38.318  51.649  30.803  1.00 32.73           C
ATOM   3580  CD  LYS B  71      37.155  52.577  30.354  1.00 28.97           C
ATOM   3581  CE  LYS B  71      37.099  52.694  28.817  1.00 29.98           C
ATOM   3582  NZ  LYS B  71      37.309  51.354  28.141  1.00 35.26           N1+
ATOM   3583  H   LYS B  71      38.591  48.735  32.706  1.00 11.35           H
ATOM   3584  HA  LYS B  71      40.313  50.829  32.726  1.00 12.42           H
ATOM   3585  HB2 LYS B  71      37.525  51.358  32.667  1.00 20.61           H
ATOM   3586  HB3 LYS B  71      38.681  52.435  32.653  1.00 20.61           H
ATOM   3587  HG2 LYS B  71      39.142  52.025  30.455  1.00 39.31           H
ATOM   3588  HG3 LYS B  71      38.161  50.769  30.420  1.00 39.31           H
ATOM   3589  HD2 LYS B  71      36.308  52.219  30.662  1.00 34.79           H
ATOM   3590  HD3 LYS B  71      37.291  53.468  30.714  1.00 34.79           H
ATOM   3591  HE2 LYS B  71      36.230  53.034  28.551  1.00 36.00           H
ATOM   3592  HE3 LYS B  71      37.795  53.303  28.518  1.00 36.00           H
ATOM   3593  HZ1 LYS B  71      36.950  51.351  27.329  1.00 42.34           H
ATOM   3594  HZ2 LYS B  71      38.181  51.179  28.074  1.00 42.34           H
ATOM   3595  HZ3 LYS B  71      36.921  50.715  28.621  1.00 42.34           H
ATOM   3596  N   GLY B  72      39.737  51.454  35.120  1.00 11.75           N
ATOM   3597  CA  GLY B  72      39.517  51.441  36.549  1.00  9.73           C
ATOM   3598  C   GLY B  72      39.971  52.713  37.216  1.00  7.40           C
ATOM   3599  O   GLY B  72      40.314  53.701  36.563  1.00 12.03           O
ATOM   3600  H   GLY B  72      40.195  52.116  34.806  1.00 14.12           H
ATOM   3601  HA2 GLY B  72      38.572  51.334  36.733  1.00 11.71           H
ATOM   3602  HA3 GLY B  72      39.981  50.688  36.941  1.00 11.71           H
ATOM   3603  N   THR B  73      39.960  52.660  38.544  1.00 10.59           N
ATOM   3604  CA  THR B  73      40.367  53.760  39.389  1.00  9.90           C
ATOM   3605  C   THR B  73      41.402  53.267  40.384  1.00  9.35           C
ATOM   3606  O   THR B  73      41.169  52.278  41.091  1.00 10.44           O
ATOM   3607  CB  THR B  73      39.156  54.346  40.118  1.00 13.92           C
ATOM   3608  OG1 THR B  73      38.218  54.820  39.149  1.00 14.19           O
ATOM   3609  CG2 THR B  73      39.564  55.496  40.970  1.00 15.59           C
ATOM   3610  H   THR B  73      39.707  51.964  38.985  1.00 12.74           H
ATOM   3611  HA  THR B  73      40.770  54.457  38.847  1.00 11.91           H
ATOM   3612  HB  THR B  73      38.741  53.667  40.674  1.00 16.73           H
ATOM   3613  HG1 THR B  73      37.536  55.116  39.541  1.00 17.06           H
ATOM   3614 HG21 THR B  73      38.785  55.844  41.432  1.00 18.74           H
ATOM   3615 HG22 THR B  73      40.221  55.219  41.630  1.00 18.74           H
ATOM   3616 HG23 THR B  73      39.947  56.191  40.417  1.00 18.74           H
ATOM   3617  N   LEU B  74      42.558  53.937  40.412  1.00  9.94           N
ATOM   3618  CA  LEU B  74      43.581  53.699  41.430  1.00  9.48           C
ATOM   3619  C   LEU B  74      43.319  54.646  42.598  1.00  8.65           C
ATOM   3620  O   LEU B  74      43.202  55.860  42.380  1.00  8.65           O
ATOM   3621  CB  LEU B  74      44.974  53.979  40.852  1.00  5.99           C
ATOM   3622  CG  LEU B  74      46.177  53.850  41.789  1.00  9.69           C
ATOM   3623  CD1 LEU B  74      46.264  52.500  42.428  1.00  6.75           C
ATOM   3624  CD2 LEU B  74      47.397  54.106  40.963  1.00 15.39           C
ATOM   3625  H   LEU B  74      42.765  54.556  39.849  1.00 11.96           H
ATOM   3626  HA  LEU B  74      43.535  52.781  41.748  1.00 11.41           H
ATOM   3627  HB2 LEU B  74      45.124  53.382  40.104  1.00  7.21           H
ATOM   3628  HB3 LEU B  74      44.980  54.889  40.520  1.00  7.21           H
ATOM   3629  HG  LEU B  74      46.125  54.520  42.491  1.00 11.66           H
ATOM   3630 HD11 LEU B  74      47.039  52.478  43.008  1.00  8.13           H
ATOM   3631 HD12 LEU B  74      45.460  52.340  42.943  1.00  8.13           H
ATOM   3632 HD13 LEU B  74      46.351  51.828  41.736  1.00  8.13           H
ATOM   3633 HD21 LEU B  74      48.176  53.911  41.485  1.00 18.49           H
ATOM   3634 HD22 LEU B  74      47.389  53.520  40.191  1.00 18.49           H
ATOM   3635 HD23 LEU B  74      47.392  55.034  40.679  1.00 18.49           H
ATOM   3636  N   LEU B  75      43.198  54.098  43.811  1.00  7.05           N
ATOM   3637  CA  LEU B  75      43.015  54.871  45.046  1.00 10.75           C
ATOM   3638  C   LEU B  75      44.288  54.841  45.887  1.00 10.02           C
ATOM   3639  O   LEU B  75      44.719  53.758  46.302  1.00 12.00           O
ATOM   3640  CB  LEU B  75      41.860  54.299  45.874  1.00 13.97           C
ATOM   3641  CG  LEU B  75      40.485  54.271  45.202  1.00 19.97           C
ATOM   3642  CD1 LEU B  75      39.479  53.593  46.103  1.00 28.72           C
ATOM   3643  CD2 LEU B  75      40.072  55.668  45.019  1.00 21.89           C
ATOM   3644  H   LEU B  75      43.219  53.245  43.950  1.00  8.49           H
ATOM   3645  HA  LEU B  75      42.815  55.795  44.830  1.00 12.93           H
ATOM   3646  HB2 LEU B  75      42.078  53.391  46.132  1.00 16.79           H
ATOM   3647  HB3 LEU B  75      41.787  54.838  46.676  1.00 16.79           H
ATOM   3648  HG  LEU B  75      40.518  53.815  44.341  1.00 23.99           H
ATOM   3649 HD11 LEU B  75      38.620  53.576  45.655  1.00 34.50           H
ATOM   3650 HD12 LEU B  75      39.783  52.694  46.282  1.00 34.50           H
ATOM   3651 HD13 LEU B  75      39.406  54.095  46.933  1.00 34.50           H
ATOM   3652 HD21 LEU B  75      39.197  55.681  44.601  1.00 26.29           H
ATOM   3653 HD22 LEU B  75      40.027  56.095  45.889  1.00 26.29           H
ATOM   3654 HD23 LEU B  75      40.721  56.122  44.458  1.00 26.29           H
ATOM   3655  N   MET B  76      44.856  56.026  46.171  1.00  9.13           N
ATOM   3656  CA  MET B  76      46.143  56.162  46.858  1.00 13.99           C
ATOM   3657  C   MET B  76      45.989  56.958  48.153  1.00 11.13           C
ATOM   3658  O   MET B  76      45.384  58.040  48.170  1.00 11.19           O
ATOM   3659  CB  MET B  76      47.196  56.853  45.977  1.00 11.81           C
ATOM   3660  CG  MET B  76      47.527  56.173  44.666  1.00 19.06           C
ATOM   3661  SD  MET B  76      48.555  54.728  44.995  1.00 14.61           S
ATOM   3662  CE  MET B  76      49.677  54.725  43.629  1.00 27.81           C
ATOM   3663  H   MET B  76      44.508  56.785  45.958  1.00 10.98           H
ATOM   3664  HA  MET B  76      46.482  55.279  47.073  1.00 16.81           H
ATOM   3665  HB2 MET B  76      46.893  57.749  45.769  1.00 14.20           H
ATOM   3666  HB3 MET B  76      48.018  56.903  46.494  1.00 14.20           H
ATOM   3667  HG2 MET B  76      46.706  55.900  44.216  1.00 22.89           H
ATOM   3668  HG3 MET B  76      48.038  56.778  44.106  1.00 22.89           H
ATOM   3669  HE1 MET B  76      50.256  53.946  43.690  1.00 33.40           H
ATOM   3670  HE2 MET B  76      49.158  54.682  42.822  1.00 33.40           H
ATOM   3671  HE3 MET B  76      50.194  55.545  43.639  1.00 33.40           H
ATOM   3672  N   GLY B  77      46.502  56.382  49.243  1.00 14.20           N
ATOM   3673  CA  GLY B  77      46.522  57.025  50.536  1.00 11.94           C
ATOM   3674  C   GLY B  77      47.903  57.558  50.883  1.00 14.00           C
ATOM   3675  O   GLY B  77      48.867  57.429  50.133  1.00 14.22           O
ATOM   3676  H   GLY B  77      46.838  55.587  49.243  1.00 17.07           H
ATOM   3677  HA2 GLY B  77      45.880  57.753  50.560  1.00 14.36           H
ATOM   3678  HA3 GLY B  77      46.265  56.377  51.211  1.00 14.36           H
ATOM   3679  N   SER B  78      47.976  58.156  52.073  1.00 18.05           N
ATOM   3680  CA  SER B  78      49.193  58.754  52.598  1.00 15.73           C
ATOM   3681  C   SER B  78      49.954  57.775  53.480  1.00 16.06           C
ATOM   3682  O   SER B  78      49.363  57.085  54.321  1.00 17.24           O
ATOM   3683  CB  SER B  78      48.842  59.991  53.427  1.00 15.34           C
ATOM   3684  OG  SER B  78      49.967  60.442  54.175  1.00 17.69           O
ATOM   3685  H   SER B  78      47.304  58.225  52.606  1.00 21.69           H
ATOM   3686  HA  SER B  78      49.764  59.020  51.863  1.00 18.91           H
ATOM   3687  HB2 SER B  78      48.541  60.695  52.833  1.00 18.44           H
ATOM   3688  HB3 SER B  78      48.123  59.757  54.033  1.00 18.44           H
ATOM   3689  HG  SER B  78      49.740  61.090  54.661  1.00 21.26           H
ATOM   3690  N   SER B  79      51.276  57.757  53.326  1.00 15.72           N
ATOM   3691  CA  SER B  79      52.122  57.008  54.242  1.00 13.21           C
ATOM   3692  C   SER B  79      52.720  57.883  55.332  1.00 18.82           C
ATOM   3693  O   SER B  79      53.281  57.343  56.278  1.00 16.54           O
ATOM   3694  CB  SER B  79      53.261  56.298  53.502  1.00 23.71           C
ATOM   3695  OG  SER B  79      54.167  57.246  52.970  1.00 25.37           O
ATOM   3696  H   SER B  79      51.702  58.187  52.712  1.00 18.89           H
ATOM   3697  HA  SER B  79      51.583  56.326  54.675  1.00 15.88           H
ATOM   3698  HB2 SER B  79      53.729  55.724  54.132  1.00 28.47           H
ATOM   3699  HB3 SER B  79      52.888  55.768  52.784  1.00 28.47           H
ATOM   3700  HG  SER B  79      54.157  57.222  52.128  1.00 30.47           H
ATOM   3701  N   SER B  80      52.558  59.202  55.256  1.00 19.20           N
ATOM   3702  CA  SER B  80      53.125  60.067  56.279  1.00 24.22           C
ATOM   3703  C   SER B  80      52.147  60.391  57.414  1.00 24.77           C
ATOM   3704  O   SER B  80      52.583  60.504  58.565  1.00 23.15           O
ATOM   3705  CB  SER B  80      53.655  61.349  55.633  1.00 20.81           C
ATOM   3706  OG  SER B  80      52.682  62.007  54.850  1.00 25.30           O
ATOM   3707  H   SER B  80      52.140  59.615  54.625  1.00 23.07           H
ATOM   3708  HA  SER B  80      53.881  59.611  56.680  1.00 29.10           H
ATOM   3709  HB2 SER B  80      53.948  61.950  56.338  1.00 25.00           H
ATOM   3710  HB3 SER B  80      54.405  61.115  55.066  1.00 25.00           H
ATOM   3711  HG  SER B  80      53.018  62.705  54.523  1.00 30.39           H
ATOM   3712  N   LEU B  81      50.844  60.510  57.146  1.00 22.32           N
ATOM   3713  CA  LEU B  81      49.886  60.637  58.242  1.00 24.89           C
ATOM   3714  C   LEU B  81      49.802  59.320  59.030  1.00 14.85           C
ATOM   3715  O   LEU B  81      50.319  58.284  58.624  1.00 15.19           O
ATOM   3716  CB  LEU B  81      48.507  61.038  57.713  1.00 25.82           C
ATOM   3717  CG  LEU B  81      48.407  62.392  56.995  1.00 30.26           C
ATOM   3718  CD1 LEU B  81      47.093  62.492  56.231  1.00 28.29           C
ATOM   3719  CD2 LEU B  81      48.543  63.536  58.001  1.00 32.45           C
ATOM   3720  H   LEU B  81      50.499  60.511  56.357  1.00 26.82           H
ATOM   3721  HA  LEU B  81      50.184  61.331  58.851  1.00 29.89           H
ATOM   3722  HB2 LEU B  81      48.206  60.362  57.089  1.00 31.01           H
ATOM   3723  HB3 LEU B  81      47.890  61.065  58.462  1.00 31.01           H
ATOM   3724  HG  LEU B  81      49.132  62.468  56.352  1.00 36.33           H
ATOM   3725 HD11 LEU B  81      47.049  63.354  55.788  1.00 33.97           H
ATOM   3726 HD12 LEU B  81      47.048  61.782  55.574  1.00 33.97           H
ATOM   3727 HD13 LEU B  81      46.358  62.406  56.860  1.00 33.97           H
ATOM   3728 HD21 LEU B  81      48.473  64.384  57.533  1.00 38.97           H
ATOM   3729 HD22 LEU B  81      47.834  63.465  58.661  1.00 38.97           H
ATOM   3730 HD23 LEU B  81      49.407  63.467  58.435  1.00 38.97           H
ATOM   3731  N   LYS B  82      49.129  59.370  60.178  1.00 15.11           N
ATOM   3732  CA  LYS B  82      48.984  58.175  61.015  1.00 15.90           C
ATOM   3733  C   LYS B  82      48.091  57.106  60.395  1.00 10.84           C
ATOM   3734  O   LYS B  82      48.150  55.940  60.817  1.00 10.90           O
ATOM   3735  CB  LYS B  82      48.437  58.568  62.386  1.00 13.42           C
ATOM   3736  CG  LYS B  82      49.368  59.488  63.111  1.00 18.62           C
ATOM   3737  CD  LYS B  82      50.592  58.732  63.572  1.00 20.08           C
ATOM   3738  CE  LYS B  82      51.793  59.661  63.583  1.00 30.66           C
ATOM   3739  NZ  LYS B  82      52.393  59.758  64.920  1.00 30.35           N1+
ATOM   3740  H   LYS B  82      48.742  60.072  60.487  1.00 18.16           H
ATOM   3741  HA  LYS B  82      49.859  57.783  61.137  1.00 19.11           H
ATOM   3742  HB2 LYS B  82      47.591  59.032  62.275  1.00 16.13           H
ATOM   3743  HB3 LYS B  82      48.304  57.774  62.930  1.00 16.13           H
ATOM   3744  HG2 LYS B  82      49.646  60.193  62.505  1.00 22.37           H
ATOM   3745  HG3 LYS B  82      48.925  59.872  63.883  1.00 22.37           H
ATOM   3746  HD2 LYS B  82      50.437  58.407  64.473  1.00 24.12           H
ATOM   3747  HD3 LYS B  82      50.786  57.987  62.987  1.00 24.12           H
ATOM   3748  HE2 LYS B  82      52.462  59.323  62.970  1.00 36.82           H
ATOM   3749  HE3 LYS B  82      51.517  60.554  63.320  1.00 36.82           H
ATOM   3750  HZ1 LYS B  82      52.468  60.616  65.147  1.00 36.45           H
ATOM   3751  HZ2 LYS B  82      51.876  59.348  65.519  1.00 36.45           H
ATOM   3752  HZ3 LYS B  82      53.198  59.381  64.921  1.00 36.45           H
ATOM   3753  N   TYR B  83      47.262  57.467  59.422  1.00 12.28           N
ATOM   3754  CA  TYR B  83      46.476  56.496  58.677  1.00 13.45           C
ATOM   3755  C   TYR B  83      46.413  56.925  57.210  1.00 12.57           C
ATOM   3756  O   TYR B  83      46.869  58.020  56.869  1.00 13.32           O
ATOM   3757  CB  TYR B  83      45.071  56.375  59.258  1.00 12.40           C
ATOM   3758  CG  TYR B  83      44.441  57.690  59.622  1.00 13.81           C
ATOM   3759  CD1 TYR B  83      44.087  58.593  58.638  1.00 23.93           C
ATOM   3760  CD2 TYR B  83      44.172  58.024  60.956  1.00 16.78           C
ATOM   3761  CE1 TYR B  83      43.484  59.804  58.950  1.00 27.46           C
ATOM   3762  CE2 TYR B  83      43.561  59.231  61.279  1.00 13.77           C
ATOM   3763  CZ  TYR B  83      43.216  60.112  60.265  1.00 24.19           C
ATOM   3764  OH  TYR B  83      42.623  61.315  60.538  1.00 28.71           O
ATOM   3765  H   TYR B  83      47.147  58.287  59.174  1.00 14.76           H
ATOM   3766  HA  TYR B  83      46.913  55.626  58.719  1.00 16.16           H
ATOM   3767  HB2 TYR B  83      44.493  55.962  58.603  1.00 14.91           H
ATOM   3768  HB3 TYR B  83      45.097  55.828  60.054  1.00 14.91           H
ATOM   3769  HD1 TYR B  83      44.256  58.381  57.747  1.00 28.74           H
ATOM   3770  HD2 TYR B  83      44.392  57.428  61.639  1.00 20.16           H
ATOM   3771  HE1 TYR B  83      43.251  60.402  58.275  1.00 32.98           H
ATOM   3772  HE2 TYR B  83      43.385  59.448  62.168  1.00 16.55           H
ATOM   3773  HH  TYR B  83      42.425  61.703  59.818  1.00 34.48           H
ATOM   3774  N   PRO B  84      45.863  56.092  56.325  1.00 10.79           N
ATOM   3775  CA  PRO B  84      45.908  56.430  54.890  1.00 15.93           C
ATOM   3776  C   PRO B  84      45.203  57.727  54.556  1.00 15.54           C
ATOM   3777  O   PRO B  84      45.699  58.496  53.712  1.00 14.17           O
ATOM   3778  CB  PRO B  84      45.231  55.215  54.244  1.00 10.53           C
ATOM   3779  CG  PRO B  84      45.576  54.085  55.155  1.00 14.58           C
ATOM   3780  CD  PRO B  84      45.468  54.685  56.526  1.00  7.67           C
ATOM   3781  HA  PRO B  84      46.823  56.488  54.575  1.00 19.15           H
ATOM   3782  HB2 PRO B  84      44.271  55.347  54.210  1.00 12.67           H
ATOM   3783  HB3 PRO B  84      45.587  55.064  53.357  1.00 12.67           H
ATOM   3784  HG2 PRO B  84      44.951  53.353  55.046  1.00 17.52           H
ATOM   3785  HG3 PRO B  84      46.480  53.781  54.986  1.00 17.52           H
ATOM   3786  HD2 PRO B  84      44.551  54.625  56.845  1.00  9.23           H
ATOM   3787  HD3 PRO B  84      46.087  54.239  57.129  1.00  9.23           H
ATOM   3788  N   GLY B  85      44.053  57.985  55.196  1.00 15.05           N
ATOM   3789  CA  GLY B  85      43.288  59.192  54.970  1.00 18.74           C
ATOM   3790  C   GLY B  85      42.441  59.094  53.717  1.00 18.12           C
ATOM   3791  O   GLY B  85      42.411  58.084  53.009  1.00 15.77           O
ATOM   3792  H   GLY B  85      43.691  57.449  55.765  1.00 18.09           H
ATOM   3793  HA2 GLY B  85      42.709  59.357  55.731  1.00 22.52           H
ATOM   3794  HA3 GLY B  85      43.889  59.945  54.873  1.00 22.52           H
ATOM   3795  N   GLN B  86      41.756  60.181  53.434  1.00 13.21           N
ATOM   3796  CA  GLN B  86      40.908  60.262  52.253  1.00 20.84           C
ATOM   3797  C   GLN B  86      41.754  59.998  51.010  1.00 12.07           C
ATOM   3798  O   GLN B  86      42.751  60.694  50.802  1.00 16.05           O
ATOM   3799  CB  GLN B  86      40.295  61.656  52.160  1.00 26.41           C
ATOM   3800  CG  GLN B  86      39.255  61.808  51.061  1.00 31.47           C
ATOM   3801  CD  GLN B  86      38.012  60.995  51.343  1.00 36.61           C
ATOM   3802  OE1 GLN B  86      37.677  60.737  52.502  1.00 39.09           O
ATOM   3803  NE2 GLN B  86      37.336  60.562  50.285  1.00 35.72           N
ATOM   3804  H   GLN B  86      41.784  60.906  53.897  1.00 15.88           H
ATOM   3805  HA  GLN B  86      40.190  59.613  52.316  1.00 25.04           H
ATOM   3806  HB2 GLN B  86      39.872  61.867  53.006  1.00 31.72           H
ATOM   3807  HB3 GLN B  86      41.004  62.295  51.984  1.00 31.72           H
ATOM   3808  HG2 GLN B  86      38.993  62.742  50.987  1.00 37.79           H
ATOM   3809  HG3 GLN B  86      39.631  61.499  50.220  1.00 37.79           H
ATOM   3810 HE21 GLN B  86      37.627  60.719  49.491  1.00 42.89           H
ATOM   3811 HE22 GLN B  86      36.609  60.116  50.400  1.00 42.89           H
ATOM   3812  N   PRO B  87      41.397  59.037  50.161  1.00 12.94           N
ATOM   3813  CA  PRO B  87      42.296  58.677  49.059  1.00 12.13           C
ATOM   3814  C   PRO B  87      42.247  59.629  47.878  1.00 14.90           C
ATOM   3815  O   PRO B  87      41.212  60.212  47.547  1.00 10.22           O
ATOM   3816  CB  PRO B  87      41.799  57.290  48.638  1.00 11.26           C
ATOM   3817  CG  PRO B  87      40.355  57.282  49.049  1.00 15.78           C
ATOM   3818  CD  PRO B  87      40.327  58.043  50.331  1.00 14.31           C
ATOM   3819  HA  PRO B  87      43.212  58.610  49.384  1.00 14.58           H
ATOM   3820  HB2 PRO B  87      41.888  57.179  47.679  1.00 13.54           H
ATOM   3821  HB3 PRO B  87      42.300  56.611  49.115  1.00 13.54           H
ATOM   3822  HG2 PRO B  87      39.808  57.714  48.374  1.00 18.97           H
ATOM   3823  HG3 PRO B  87      40.065  56.368  49.191  1.00 18.97           H
ATOM   3824  HD2 PRO B  87      39.465  58.476  50.449  1.00 17.20           H
ATOM   3825  HD3 PRO B  87      40.541  57.459  51.079  1.00 17.20           H
ATOM   3826  N   GLN B  88      43.391  59.739  47.213  1.00  7.12           N
ATOM   3827  CA  GLN B  88      43.423  60.276  45.849  1.00 14.19           C
ATOM   3828  C   GLN B  88      42.804  59.251  44.894  1.00 13.02           C
ATOM   3829  O   GLN B  88      42.986  58.047  45.073  1.00 11.79           O
ATOM   3830  CB  GLN B  88      44.870  60.529  45.403  1.00 14.09           C
ATOM   3831  CG  GLN B  88      45.759  61.343  46.314  1.00 19.70           C
ATOM   3832  CD  GLN B  88      47.210  61.219  45.882  1.00 25.50           C
ATOM   3833  OE1 GLN B  88      47.529  61.400  44.685  1.00 26.70           O
ATOM   3834  NE2 GLN B  88      48.095  60.872  46.833  1.00 25.01           N
ATOM   3835  H   GLN B  88      44.152  59.479  47.517  1.00  8.58           H
ATOM   3836  HA  GLN B  88      42.923  61.108  45.795  1.00 17.05           H
ATOM   3837  HB2 GLN B  88      45.302  59.665  45.303  1.00 16.94           H
ATOM   3838  HB3 GLN B  88      44.851  60.971  44.541  1.00 16.94           H
ATOM   3839  HG2 GLN B  88      45.515  62.279  46.233  1.00 23.66           H
ATOM   3840  HG3 GLN B  88      45.676  61.050  47.237  1.00 23.66           H
ATOM   3841 HE21 GLN B  88      47.833  60.765  47.647  1.00 30.04           H
ATOM   3842 HE22 GLN B  88      48.922  60.755  46.632  1.00 30.04           H
ATOM   3843  N   GLU B  89      42.111  59.717  43.842  1.00  9.91           N
ATOM   3844  CA  GLU B  89      41.460  58.828  42.874  1.00 11.89           C
ATOM   3845  C   GLU B  89      42.055  59.149  41.501  1.00 14.93           C
ATOM   3846  O   GLU B  89      41.929  60.271  41.011  1.00 16.94           O
ATOM   3847  CB  GLU B  89      39.926  58.978  42.899  1.00 16.80           C
ATOM   3848  CG  GLU B  89      39.341  58.937  44.326  1.00 21.84           C
ATOM   3849  CD  GLU B  89      37.880  58.471  44.457  1.00 34.03           C
ATOM   3850  OE1 GLU B  89      37.201  58.253  43.429  1.00 35.89           O
ATOM   3851  OE2 GLU B  89      37.425  58.315  45.626  1.00 31.74           O1-
ATOM   3852  H   GLU B  89      42.023  60.539  43.640  1.00 11.91           H
ATOM   3853  HA  GLU B  89      41.659  57.903  43.090  1.00 14.30           H
ATOM   3854  HB2 GLU B  89      39.689  59.832  42.507  1.00 20.19           H
ATOM   3855  HB3 GLU B  89      39.514  58.262  42.387  1.00 20.19           H
ATOM   3856  HG2 GLU B  89      39.876  58.329  44.856  1.00 26.24           H
ATOM   3857  HG3 GLU B  89      39.387  59.829  44.706  1.00 26.24           H
ATOM   3858  N   ILE B  90      42.771  58.199  40.910  1.00 11.73           N
ATOM   3859  CA  ILE B  90      43.441  58.412  39.635  1.00 13.12           C
ATOM   3860  C   ILE B  90      42.899  57.402  38.629  1.00  9.71           C
ATOM   3861  O   ILE B  90      42.973  56.192  38.866  1.00 11.57           O
ATOM   3862  CB  ILE B  90      44.970  58.299  39.736  1.00 12.40           C
ATOM   3863  CG1 ILE B  90      45.504  59.220  40.840  1.00 16.90           C
ATOM   3864  CG2 ILE B  90      45.609  58.643  38.392  1.00 14.46           C
ATOM   3865  CD1 ILE B  90      45.714  58.520  42.158  1.00 16.69           C
ATOM   3866  H   ILE B  90      42.895  57.412  41.242  1.00 14.11           H
ATOM   3867  HA  ILE B  90      43.253  59.309  39.335  1.00 15.78           H
ATOM   3868  HB  ILE B  90      45.195  57.383  39.960  1.00 14.91           H
ATOM   3869 HG12 ILE B  90      46.359  59.578  40.557  1.00 20.31           H
ATOM   3870 HG13 ILE B  90      44.877  59.947  40.982  1.00 20.31           H
ATOM   3871 HG21 ILE B  90      46.573  58.557  38.468  1.00 17.38           H
ATOM   3872 HG22 ILE B  90      45.278  58.033  37.718  1.00 17.38           H
ATOM   3873 HG23 ILE B  90      45.371  59.552  38.152  1.00 17.38           H
ATOM   3874 HD11 ILE B  90      46.052  59.159  42.803  1.00 20.06           H
ATOM   3875 HD12 ILE B  90      44.868  58.159  42.466  1.00 20.06           H
ATOM   3876 HD13 ILE B  90      46.354  57.802  42.034  1.00 20.06           H
ATOM   3877  N   PRO B  91      42.358  57.851  37.505  1.00  8.56           N
ATOM   3878  CA  PRO B  91      41.845  56.922  36.491  1.00  9.52           C
ATOM   3879  C   PRO B  91      42.977  56.251  35.741  1.00  8.03           C
ATOM   3880  O   PRO B  91      44.047  56.828  35.546  1.00 11.42           O
ATOM   3881  CB  PRO B  91      41.046  57.830  35.539  1.00 11.52           C
ATOM   3882  CG  PRO B  91      41.183  59.210  36.051  1.00 19.10           C
ATOM   3883  CD  PRO B  91      42.227  59.261  37.107  1.00 19.54           C
ATOM   3884  HA  PRO B  91      41.275  56.247  36.890  1.00 11.45           H
ATOM   3885  HB2 PRO B  91      41.439  57.770  34.651  1.00 13.85           H
ATOM   3886  HB3 PRO B  91      40.119  57.551  35.514  1.00 13.85           H
ATOM   3887  HG2 PRO B  91      41.453  59.783  35.316  1.00 22.95           H
ATOM   3888  HG3 PRO B  91      40.331  59.491  36.417  1.00 22.95           H
ATOM   3889  HD2 PRO B  91      43.069  59.600  36.763  1.00 23.48           H
ATOM   3890  HD3 PRO B  91      41.910  59.795  37.853  1.00 23.48           H
ATOM   3891  N   PHE B  92      42.715  55.039  35.292  1.00  9.44           N
ATOM   3892  CA  PHE B  92      43.600  54.360  34.360  1.00  9.64           C
ATOM   3893  C   PHE B  92      42.765  53.596  33.335  1.00  9.55           C
ATOM   3894  O   PHE B  92      41.556  53.389  33.509  1.00  8.84           O
ATOM   3895  CB  PHE B  92      44.568  53.433  35.103  1.00  7.35           C
ATOM   3896  CG  PHE B  92      43.891  52.371  35.934  1.00 11.36           C
ATOM   3897  CD1 PHE B  92      43.444  51.199  35.355  1.00  8.42           C
ATOM   3898  CD2 PHE B  92      43.744  52.534  37.305  1.00  8.59           C
ATOM   3899  CE1 PHE B  92      42.845  50.211  36.130  1.00 10.73           C
ATOM   3900  CE2 PHE B  92      43.128  51.544  38.086  1.00 11.54           C
ATOM   3901  CZ  PHE B  92      42.685  50.386  37.487  1.00 10.16           C
ATOM   3902  H   PHE B  92      42.013  54.592  35.519  1.00 11.35           H
ATOM   3903  HA  PHE B  92      44.134  55.019  33.882  1.00 11.59           H
ATOM   3904  HB2 PHE B  92      45.153  52.989  34.463  1.00  8.85           H
ATOM   3905  HB3 PHE B  92      45.091  53.969  35.717  1.00  8.85           H
ATOM   3906  HD1 PHE B  92      43.549  51.073  34.433  1.00 10.13           H
ATOM   3907  HD2 PHE B  92      44.048  53.313  37.711  1.00 10.33           H
ATOM   3908  HE1 PHE B  92      42.539  49.430  35.733  1.00 12.91           H
ATOM   3909  HE2 PHE B  92      43.026  51.651  39.008  1.00 13.87           H
ATOM   3910  HZ  PHE B  92      42.279  49.722  38.007  1.00 12.22           H
ATOM   3911  N   PHE B  93      43.419  53.150  32.260  1.00 10.80           N
ATOM   3912  CA  PHE B  93      42.707  52.526  31.134  1.00  7.55           C
ATOM   3913  C   PHE B  93      43.626  51.526  30.420  1.00  9.53           C
ATOM   3914  O   PHE B  93      44.741  51.254  30.868  1.00  7.88           O
ATOM   3915  CB  PHE B  93      42.128  53.617  30.220  1.00 12.21           C
ATOM   3916  CG  PHE B  93      43.119  54.668  29.772  1.00 11.33           C
ATOM   3917  CD1 PHE B  93      44.017  54.400  28.747  1.00 12.05           C
ATOM   3918  CD2 PHE B  93      43.137  55.929  30.352  1.00  7.59           C
ATOM   3919  CE1 PHE B  93      44.924  55.355  28.328  1.00  9.04           C
ATOM   3920  CE2 PHE B  93      44.023  56.889  29.927  1.00 13.32           C
ATOM   3921  CZ  PHE B  93      44.921  56.599  28.903  1.00 15.54           C
ATOM   3922  H   PHE B  93      44.275  53.206  32.166  1.00 12.99           H
ATOM   3923  HA  PHE B  93      41.960  52.007  31.483  1.00  9.08           H
ATOM   3924  HB2 PHE B  93      41.757  53.196  29.430  1.00 14.68           H
ATOM   3925  HB3 PHE B  93      41.436  54.087  30.713  1.00 14.68           H
ATOM   3926  HD1 PHE B  93      44.023  53.560  28.344  1.00 14.49           H
ATOM   3927  HD2 PHE B  93      42.540  56.141  31.030  1.00  9.14           H
ATOM   3928  HE1 PHE B  93      45.519  55.158  27.641  1.00 10.87           H
ATOM   3929  HE2 PHE B  93      44.031  57.733  30.324  1.00 16.01           H
ATOM   3930  HZ  PHE B  93      45.530  57.241  28.620  1.00 18.68           H
ATOM   3931  N   GLN B  94      43.143  50.938  29.318  1.00 12.52           N
ATOM   3932  CA  GLN B  94      43.920  49.890  28.670  1.00 10.78           C
ATOM   3933  C   GLN B  94      45.284  50.426  28.222  1.00  8.34           C
ATOM   3934  O   GLN B  94      45.420  51.575  27.773  1.00  8.04           O
ATOM   3935  CB  GLN B  94      43.156  49.297  27.474  1.00 11.03           C
ATOM   3936  CG  GLN B  94      43.921  48.162  26.751  1.00 19.59           C
ATOM   3937  CD  GLN B  94      43.148  47.586  25.554  1.00 17.72           C
ATOM   3938  OE1 GLN B  94      42.672  48.330  24.698  1.00 23.56           O
ATOM   3939  NE2 GLN B  94      43.024  46.260  25.509  1.00 16.52           N
ATOM   3940  H   GLN B  94      42.391  51.111  28.946  1.00 15.05           H
ATOM   3941  HA  GLN B  94      44.082  49.175  29.301  1.00 12.96           H
ATOM   3942  HB2 GLN B  94      42.325  48.915  27.787  1.00 13.27           H
ATOM   3943  HB3 GLN B  94      42.963  50.003  26.839  1.00 13.27           H
ATOM   3944  HG2 GLN B  94      44.755  48.518  26.402  1.00 23.53           H
ATOM   3945  HG3 GLN B  94      44.100  47.436  27.373  1.00 23.53           H
ATOM   3946 HE21 GLN B  94      43.395  45.774  26.114  1.00 19.85           H
ATOM   3947 HE22 GLN B  94      42.585  45.888  24.871  1.00 19.85           H
ATOM   3948  N   ASN B  95      46.299  49.575  28.380  1.00  9.22           N
ATOM   3949  CA  ASN B  95      47.681  49.836  28.012  1.00  8.55           C
ATOM   3950  C   ASN B  95      48.320  50.933  28.848  1.00  8.78           C
ATOM   3951  O   ASN B  95      49.277  51.569  28.390  1.00  9.72           O
ATOM   3952  CB  ASN B  95      47.820  50.182  26.521  1.00 10.01           C
ATOM   3953  CG  ASN B  95      48.994  49.466  25.854  1.00  6.93           C
ATOM   3954  OD1 ASN B  95      49.725  48.699  26.501  1.00  7.34           O
ATOM   3955  ND2 ASN B  95      49.166  49.706  24.535  1.00  8.58           N
ATOM   3956  H   ASN B  95      46.198  48.784  28.730  1.00 11.10           H
ATOM   3957  HA  ASN B  95      48.192  49.029  28.172  1.00 10.29           H
ATOM   3958  HB2 ASN B  95      47.941  51.139  26.420  1.00 12.03           H
ATOM   3959  HB3 ASN B  95      47.005  49.919  26.059  1.00 12.03           H
ATOM   3960 HD21 ASN B  95      48.614  50.235  24.147  1.00 10.32           H
ATOM   3961  N   THR B  96      47.828  51.183  30.069  1.00  8.41           N
ATOM   3962  CA  THR B  96      48.562  52.029  31.001  1.00  7.59           C
ATOM   3963  C   THR B  96      49.357  51.148  31.961  1.00  5.28           C
ATOM   3964  O   THR B  96      49.117  49.938  32.102  1.00  5.17           O
ATOM   3965  CB  THR B  96      47.663  52.982  31.820  1.00  7.23           C
ATOM   3966  OG1 THR B  96      46.733  52.245  32.625  1.00  6.61           O
ATOM   3967  CG2 THR B  96      46.910  53.949  30.943  1.00 10.09           C
ATOM   3968  H   THR B  96      47.090  50.863  30.373  1.00 10.12           H
ATOM   3969  HA  THR B  96      49.192  52.577  30.510  1.00  9.13           H
ATOM   3970  HB  THR B  96      48.231  53.511  32.411  1.00  8.71           H
ATOM   3971  HG1 THR B  96      46.256  51.757  32.141  1.00  7.96           H
ATOM   3972 HG21 THR B  96      46.425  54.581  31.498  1.00 12.14           H
ATOM   3973 HG22 THR B  96      47.529  54.441  30.384  1.00 12.14           H
ATOM   3974 HG23 THR B  96      46.276  53.477  30.382  1.00 12.14           H
ATOM   3975  N   THR B  97      50.345  51.778  32.566  1.00  8.02           N
ATOM   3976  CA  THR B  97      51.184  51.181  33.588  1.00  6.90           C
ATOM   3977  C   THR B  97      51.256  52.151  34.765  1.00  7.08           C
ATOM   3978  O   THR B  97      51.159  53.375  34.593  1.00  7.17           O
ATOM   3979  CB  THR B  97      52.588  50.857  33.029  1.00  6.60           C
ATOM   3980  OG1 THR B  97      53.363  50.193  34.033  1.00  7.15           O
ATOM   3981  CG2 THR B  97      53.338  52.136  32.599  1.00  8.20           C
ATOM   3982  H   THR B  97      50.546  52.592  32.395  1.00  9.65           H
ATOM   3983  HA  THR B  97      50.774  50.362  33.892  1.00  8.30           H
ATOM   3984  HB  THR B  97      52.491  50.276  32.256  1.00  7.94           H
ATOM   3985  HG1 THR B  97      52.978  49.492  34.282  1.00  8.61           H
ATOM   3986 HG21 THR B  97      54.217  51.917  32.265  1.00  9.86           H
ATOM   3987 HG22 THR B  97      52.833  52.611  31.919  1.00  9.86           H
ATOM   3988 HG23 THR B  97      53.445  52.715  33.373  1.00  9.86           H
ATOM   3989  N   PHE B  98      51.356  51.592  35.979  1.00  8.51           N
ATOM   3990  CA  PHE B  98      51.552  52.410  37.178  1.00  7.25           C
ATOM   3991  C   PHE B  98      52.341  51.618  38.202  1.00  9.68           C
ATOM   3992  O   PHE B  98      52.132  50.414  38.366  1.00  7.38           O
ATOM   3993  CB  PHE B  98      50.229  52.938  37.792  1.00  7.68           C
ATOM   3994  CG  PHE B  98      49.062  51.980  37.753  1.00  6.81           C
ATOM   3995  CD1 PHE B  98      48.245  51.867  36.623  1.00  9.73           C
ATOM   3996  CD2 PHE B  98      48.694  51.285  38.897  1.00 10.77           C
ATOM   3997  CE1 PHE B  98      47.098  51.040  36.649  1.00  6.80           C
ATOM   3998  CE2 PHE B  98      47.558  50.459  38.906  1.00  8.32           C
ATOM   3999  CZ  PHE B  98      46.784  50.337  37.806  1.00  6.71           C
ATOM   4000  H   PHE B  98      51.323  50.748  36.121  1.00 10.24           H
ATOM   4001  HA  PHE B  98      52.090  53.189  36.943  1.00  8.73           H
ATOM   4002  HB2 PHE B  98      50.364  53.166  38.723  1.00  9.25           H
ATOM   4003  HB3 PHE B  98      49.947  53.733  37.319  1.00  9.25           H
ATOM   4004  HD1 PHE B  98      48.447  52.337  35.844  1.00 11.70           H
ATOM   4005  HD2 PHE B  98      49.209  51.358  39.670  1.00 12.95           H
ATOM   4006  HE1 PHE B  98      46.567  50.943  35.892  1.00  8.19           H
ATOM   4007  HE2 PHE B  98      47.335  49.981  39.671  1.00 10.01           H
ATOM   4008  HZ  PHE B  98      46.046  49.774  37.827  1.00  8.08           H
ATOM   4009  N   SER B  99      53.270  52.310  38.870  1.00  7.06           N
ATOM   4010  CA  SER B  99      54.132  51.738  39.900  1.00  6.75           C
ATOM   4011  C   SER B  99      53.710  52.291  41.260  1.00 13.05           C
ATOM   4012  O   SER B  99      53.729  53.511  41.475  1.00  7.64           O
ATOM   4013  CB  SER B  99      55.600  52.053  39.581  1.00  8.58           C
ATOM   4014  OG  SER B  99      56.482  51.810  40.686  1.00 10.01           O
ATOM   4015  H   SER B  99      53.429  53.145  38.721  1.00  8.50           H
ATOM   4016  HA  SER B  99      54.029  50.782  39.914  1.00  8.13           H
ATOM   4017  HB2 SER B  99      55.861  51.490  38.836  1.00 10.32           H
ATOM   4018  HB3 SER B  99      55.672  52.979  39.316  1.00 10.32           H
ATOM   4019  HG  SER B  99      57.276  51.982  40.478  1.00 12.04           H
ATOM   4020  N   ILE B 100      53.326  51.403  42.177  1.00  8.61           N
ATOM   4021  CA  ILE B 100      52.899  51.842  43.505  1.00  9.54           C
ATOM   4022  C   ILE B 100      54.126  52.209  44.340  1.00  7.27           C
ATOM   4023  O   ILE B 100      54.940  51.322  44.636  1.00  8.88           O
ATOM   4024  CB  ILE B 100      52.086  50.749  44.215  1.00  9.32           C
ATOM   4025  CG1 ILE B 100      50.931  50.222  43.320  1.00 10.70           C
ATOM   4026  CG2 ILE B 100      51.579  51.238  45.572  1.00  6.74           C
ATOM   4027  CD1 ILE B 100      49.930  51.191  42.868  1.00 11.04           C
ATOM   4028  H   ILE B 100      53.310  50.548  42.066  1.00 10.36           H
ATOM   4029  HA  ILE B 100      52.335  52.621  43.410  1.00 11.47           H
ATOM   4030  HB  ILE B 100      52.689  50.009  44.388  1.00 11.21           H
ATOM   4031 HG12 ILE B 100      51.313  49.827  42.521  1.00 12.87           H
ATOM   4032 HG13 ILE B 100      50.456  49.536  43.814  1.00 12.87           H
ATOM   4033 HG21 ILE B 100      51.091  50.519  46.000  1.00  8.11           H
ATOM   4034 HG22 ILE B 100      52.329  51.508  46.121  1.00  8.11           H
ATOM   4035 HG23 ILE B 100      50.985  51.994  45.424  1.00  8.11           H
ATOM   4036 HD11 ILE B 100      49.267  50.726  42.332  1.00 13.28           H
ATOM   4037 HD12 ILE B 100      49.502  51.582  43.645  1.00 13.28           H
ATOM   4038 HD13 ILE B 100      50.354  51.874  42.329  1.00 13.28           H
ATOM   4039  N   PRO B 101      54.265  53.452  44.792  1.00  6.27           N
ATOM   4040  CA  PRO B 101      55.352  53.791  45.724  1.00 13.21           C
ATOM   4041  C   PRO B 101      55.487  52.758  46.843  1.00  9.55           C
ATOM   4042  O   PRO B 101      54.502  52.419  47.486  1.00  6.21           O
ATOM   4043  CB  PRO B 101      54.897  55.151  46.272  1.00 13.91           C
ATOM   4044  CG  PRO B 101      54.176  55.789  45.143  1.00 16.59           C
ATOM   4045  CD  PRO B 101      53.352  54.598  44.593  1.00  6.95           C
ATOM   4046  HA  PRO B 101      56.208  53.878  45.262  1.00 15.87           H
ATOM   4047  HB2 PRO B 101      54.284  55.020  47.012  1.00 16.72           H
ATOM   4048  HB3 PRO B 101      55.662  55.676  46.545  1.00 16.72           H
ATOM   4049  HG2 PRO B 101      53.610  56.513  45.458  1.00 19.93           H
ATOM   4050  HG3 PRO B 101      54.815  56.112  44.488  1.00 19.93           H
ATOM   4051  HD2 PRO B 101      52.546  54.478  45.111  1.00  8.37           H
ATOM   4052  HD3 PRO B 101      53.151  54.725  43.657  1.00  8.37           H
ATOM   4053  N   VAL B 102      56.731  52.308  47.114  1.00 13.14           N
ATOM   4054  CA  VAL B 102      56.957  51.240  48.083  1.00 10.66           C
ATOM   4055  C   VAL B 102      56.256  51.577  49.388  1.00 10.85           C
ATOM   4056  O   VAL B 102      56.468  52.641  49.971  1.00  6.95           O
ATOM   4057  CB  VAL B 102      58.472  50.984  48.300  1.00 10.19           C
ATOM   4058  CG1 VAL B 102      58.689  50.013  49.441  1.00  9.86           C
ATOM   4059  CG2 VAL B 102      59.124  50.411  47.043  1.00 11.69           C
ATOM   4060  H   VAL B 102      57.458  52.613  46.758  1.00 15.80           H
ATOM   4061  HA  VAL B 102      56.555  50.421  47.751  1.00 12.82           H
ATOM   4062  HB  VAL B 102      58.922  51.813  48.523  1.00 12.26           H
ATOM   4063 HG11 VAL B 102      59.638  49.836  49.540  1.00 11.85           H
ATOM   4064 HG12 VAL B 102      58.332  50.382  50.267  1.00 11.85           H
ATOM   4065 HG13 VAL B 102      58.233  49.186  49.233  1.00 11.85           H
ATOM   4066 HG21 VAL B 102      60.058  50.256  47.241  1.00 14.06           H
ATOM   4067 HG22 VAL B 102      58.694  49.577  46.805  1.00 14.06           H
ATOM   4068 HG23 VAL B 102      59.042  51.038  46.309  1.00 14.06           H
ATOM   4069  N   ASN B 103      55.404  50.659  49.848  1.00 12.49           N
ATOM   4070  CA  ASN B 103      54.703  50.703  51.124  1.00  9.34           C
ATOM   4071  C   ASN B 103      53.545  51.706  51.217  1.00 11.80           C
ATOM   4072  O   ASN B 103      52.963  51.839  52.306  1.00  8.64           O
ATOM   4073  CB  ASN B 103      55.653  50.995  52.290  1.00 12.64           C
ATOM   4074  CG  ASN B 103      55.387  50.106  53.481  1.00 18.75           C
ATOM   4075  OD1 ASN B 103      54.916  48.979  53.341  1.00 16.53           O
ATOM   4076  ND2 ASN B 103      55.648  50.627  54.664  1.00 20.50           N
ATOM   4077  H   ASN B 103      55.242  49.932  49.410  1.00 15.01           H
ATOM   4078  HA  ASN B 103      54.323  49.821  51.272  1.00 11.23           H
ATOM   4079  HB2 ASN B 103      56.570  50.841  52.008  1.00 15.19           H
ATOM   4080  HB3 ASN B 103      55.549  51.915  52.566  1.00 15.19           H
ATOM   4081 HD21 ASN B 103      55.496  50.172  55.378  1.00 24.63           H
ATOM   4082 HD22 ASN B 103      55.964  51.424  54.717  1.00 24.63           H
ATOM   4083  N   ASP B 104      53.179  52.410  50.155  1.00  9.47           N
ATOM   4084  CA  ASP B 104      52.034  53.310  50.274  1.00  9.48           C
ATOM   4085  C   ASP B 104      50.743  52.495  50.323  1.00  8.02           C
ATOM   4086  O   ASP B 104      50.629  51.468  49.664  1.00  7.84           O
ATOM   4087  CB  ASP B 104      51.920  54.290  49.103  1.00  8.06           C
ATOM   4088  CG  ASP B 104      52.781  55.541  49.235  1.00 13.72           C
ATOM   4089  OD1 ASP B 104      53.485  55.772  50.233  1.00 15.46           O
ATOM   4090  OD2 ASP B 104      52.716  56.308  48.262  1.00 15.00           O1-
ATOM   4091  H   ASP B 104      53.562  52.382  49.381  1.00 11.39           H
ATOM   4092  HA  ASP B 104      52.133  53.804  51.099  1.00 11.40           H
ATOM   4093  HB2 ASP B 104      52.137  53.838  48.273  1.00  9.70           H
ATOM   4094  HB3 ASP B 104      51.003  54.596  49.085  1.00  9.70           H
ATOM   4095  N   PRO B 105      49.742  52.963  51.069  1.00  6.26           N
ATOM   4096  CA  PRO B 105      48.437  52.281  51.107  1.00  9.54           C
ATOM   4097  C   PRO B 105      47.650  52.589  49.849  1.00  7.38           C
ATOM   4098  O   PRO B 105      47.668  53.716  49.359  1.00  8.66           O
ATOM   4099  CB  PRO B 105      47.761  52.870  52.355  1.00 11.75           C
ATOM   4100  CG  PRO B 105      48.382  54.214  52.526  1.00 16.98           C
ATOM   4101  CD  PRO B 105      49.752  54.197  51.869  1.00 10.84           C
ATOM   4102  HA  PRO B 105      48.537  51.322  51.215  1.00 11.47           H
ATOM   4103  HB2 PRO B 105      46.811  52.966  52.203  1.00 14.13           H
ATOM   4104  HB3 PRO B 105      47.928  52.317  53.133  1.00 14.13           H
ATOM   4105  HG2 PRO B 105      47.819  54.885  52.111  1.00 20.41           H
ATOM   4106  HG3 PRO B 105      48.475  54.401  53.474  1.00 20.41           H
ATOM   4107  HD2 PRO B 105      49.845  54.969  51.283  1.00 13.04           H
ATOM   4108  HD3 PRO B 105      50.459  54.173  52.533  1.00 13.04           H
ATOM   4109  N   HIS B 106      47.005  51.561  49.290  1.00  8.55           N
ATOM   4110  CA  HIS B 106      46.322  51.736  48.004  1.00  8.19           C
ATOM   4111  C   HIS B 106      45.211  50.709  47.818  1.00 10.47           C
ATOM   4112  O   HIS B 106      45.120  49.708  48.533  1.00 11.13           O
ATOM   4113  CB  HIS B 106      47.313  51.630  46.843  1.00  6.71           C
ATOM   4114  CG  HIS B 106      48.068  50.344  46.818  1.00  6.72           C
ATOM   4115  ND1 HIS B 106      49.049  50.034  47.736  1.00  6.03           N
ATOM   4116  CD2 HIS B 106      47.981  49.275  45.985  1.00  7.53           C
ATOM   4117  CE1 HIS B 106      49.534  48.835  47.472  1.00  7.39           C
ATOM   4118  NE2 HIS B 106      48.911  48.354  46.407  1.00  7.57           N
ATOM   4119  H   HIS B 106      46.972  50.772  49.620  1.00 10.29           H
ATOM   4120  HA  HIS B 106      45.916  52.624  47.991  1.00  9.86           H
ATOM   4121  HB2 HIS B 106      47.955  52.349  46.923  1.00  8.08           H
ATOM   4122  HB3 HIS B 106      46.826  51.713  46.006  1.00  8.08           H
ATOM   4123  HD1 HIS B 106      49.302  50.541  48.382  1.00  7.26           H
ATOM   4124  HD2 HIS B 106      47.408  49.190  45.261  1.00  9.06           H
ATOM   4125  HE1 HIS B 106      50.206  48.408  47.951  1.00  8.89           H
ATOM   4126  N   GLN B 107      44.373  50.977  46.814  1.00  8.93           N
ATOM   4127  CA  GLN B 107      43.258  50.105  46.461  1.00  9.80           C
ATOM   4128  C   GLN B 107      43.020  50.221  44.969  1.00  8.76           C
ATOM   4129  O   GLN B 107      43.072  51.327  44.414  1.00  9.59           O
ATOM   4130  CB  GLN B 107      41.966  50.490  47.210  1.00 11.28           C
ATOM   4131  CG  GLN B 107      40.786  49.634  46.878  1.00 11.39           C
ATOM   4132  CD  GLN B 107      39.559  49.985  47.741  1.00 12.53           C
ATOM   4133  OE1 GLN B 107      39.080  51.110  47.714  1.00 16.59           O
ATOM   4134  NE2 GLN B 107      39.072  49.023  48.493  1.00 13.63           N
ATOM   4135  H   GLN B 107      44.434  51.686  46.324  1.00 10.74           H
ATOM   4136  HA  GLN B 107      43.484  49.182  46.674  1.00 11.78           H
ATOM   4137  HB2 GLN B 107      42.110  50.435  48.166  1.00 13.56           H
ATOM   4138  HB3 GLN B 107      41.720  51.396  46.971  1.00 13.56           H
ATOM   4139  HG2 GLN B 107      40.546  49.778  45.950  1.00 13.69           H
ATOM   4140  HG3 GLN B 107      41.026  48.704  47.025  1.00 13.69           H
ATOM   4141 HE21 GLN B 107      39.445  48.248  48.496  1.00 16.38           H
ATOM   4142 HE22 GLN B 107      38.378  49.165  48.981  1.00 16.38           H
ATOM   4143  N   VAL B 108      42.744  49.095  44.320  1.00  7.12           N
ATOM   4144  CA  VAL B 108      42.416  49.083  42.891  1.00  6.12           C
ATOM   4145  C   VAL B 108      40.953  48.694  42.755  1.00  8.66           C
ATOM   4146  O   VAL B 108      40.523  47.660  43.276  1.00 11.59           O
ATOM   4147  CB  VAL B 108      43.338  48.142  42.095  1.00 14.65           C
ATOM   4148  CG1 VAL B 108      42.943  48.078  40.599  1.00 16.31           C
ATOM   4149  CG2 VAL B 108      44.793  48.597  42.209  1.00 10.10           C
ATOM   4150  H   VAL B 108      42.733  48.316  44.692  1.00  8.57           H
ATOM   4151  HA  VAL B 108      42.525  49.972  42.520  1.00  7.37           H
ATOM   4152  HB  VAL B 108      43.277  47.251  42.470  1.00 17.61           H
ATOM   4153 HG11 VAL B 108      43.559  47.489  40.133  1.00 19.60           H
ATOM   4154 HG12 VAL B 108      42.039  47.731  40.520  1.00 19.60           H
ATOM   4155 HG13 VAL B 108      42.990  48.968  40.220  1.00 19.60           H
ATOM   4156 HG21 VAL B 108      45.355  47.990  41.703  1.00 12.15           H
ATOM   4157 HG22 VAL B 108      44.861  49.493  41.851  1.00 12.15           H
ATOM   4158 HG23 VAL B 108      45.056  48.587  43.139  1.00 12.15           H
ATOM   4159  N   TRP B 109      40.208  49.523  42.040  1.00  9.59           N
ATOM   4160  CA  TRP B 109      38.766  49.409  41.884  1.00  9.10           C
ATOM   4161  C   TRP B 109      38.454  49.383  40.392  1.00  9.88           C
ATOM   4162  O   TRP B 109      38.841  50.294  39.651  1.00 13.84           O
ATOM   4163  CB  TRP B 109      38.085  50.580  42.575  1.00 10.80           C
ATOM   4164  CG  TRP B 109      36.626  50.825  42.296  1.00 14.02           C
ATOM   4165  CD1 TRP B 109      35.645  49.894  42.031  1.00 14.76           C
ATOM   4166  CD2 TRP B 109      35.981  52.103  42.286  1.00 15.57           C
ATOM   4167  NE1 TRP B 109      34.428  50.529  41.849  1.00 12.80           N
ATOM   4168  CE2 TRP B 109      34.611  51.884  41.994  1.00 15.72           C
ATOM   4169  CE3 TRP B 109      36.432  53.416  42.488  1.00 19.98           C
ATOM   4170  CZ2 TRP B 109      33.690  52.929  41.906  1.00 21.87           C
ATOM   4171  CZ3 TRP B 109      35.515  54.465  42.395  1.00 25.22           C
ATOM   4172  CH2 TRP B 109      34.160  54.216  42.102  1.00 20.83           C
ATOM   4173  H   TRP B 109      40.533  50.201  41.617  1.00 11.54           H
ATOM   4174  HA  TRP B 109      38.457  48.580  42.286  1.00 10.94           H
ATOM   4175  HB2 TRP B 109      38.187  50.458  43.529  1.00 12.99           H
ATOM   4176  HB3 TRP B 109      38.560  51.384  42.326  1.00 12.99           H
ATOM   4177  HD1 TRP B 109      35.779  48.974  41.980  1.00 17.74           H
ATOM   4178  HE1 TRP B 109      33.682  50.140  41.666  1.00 15.38           H
ATOM   4179  HE3 TRP B 109      37.332  53.586  42.677  1.00 24.01           H
ATOM   4180  HZ2 TRP B 109      32.791  52.761  41.714  1.00 26.27           H
ATOM   4181  HZ3 TRP B 109      35.809  55.342  42.526  1.00 30.29           H
ATOM   4182  HH2 TRP B 109      33.568  54.933  42.048  1.00 25.02           H
ATOM   4183  N   ASN B 110      37.783  48.335  39.960  1.00 10.38           N
ATOM   4184  CA  ASN B 110      37.205  48.279  38.627  1.00 10.43           C
ATOM   4185  C   ASN B 110      35.938  49.115  38.673  1.00 10.67           C
ATOM   4186  O   ASN B 110      34.850  48.633  38.988  1.00 14.50           O
ATOM   4187  CB  ASN B 110      36.912  46.850  38.195  1.00 13.24           C
ATOM   4188  CG  ASN B 110      36.330  46.794  36.792  1.00  8.15           C
ATOM   4189  OD1 ASN B 110      36.168  47.823  36.141  1.00 13.27           O
ATOM   4190  ND2 ASN B 110      35.985  45.608  36.346  1.00 10.37           N
ATOM   4191  H   ASN B 110      37.631  47.638  40.445  1.00 12.48           H
ATOM   4192  HA  ASN B 110      37.814  48.673  37.981  1.00 12.54           H
ATOM   4193  HB2 ASN B 110      37.728  46.324  38.221  1.00 15.92           H
ATOM   4194  HB3 ASN B 110      36.257  46.464  38.798  1.00 15.92           H
ATOM   4195 HD21 ASN B 110      35.625  45.530  35.571  1.00 12.47           H
ATOM   4196 HD22 ASN B 110      36.118  44.911  36.828  1.00 12.47           H
ATOM   4197  N   SER B 111      36.080  50.382  38.365  1.00 13.19           N
ATOM   4198  CA  SER B 111      34.930  51.270  38.363  1.00 14.76           C
ATOM   4199  C   SER B 111      34.119  51.203  37.069  1.00 16.89           C
ATOM   4200  O   SER B 111      33.210  52.016  36.904  1.00 18.12           O
ATOM   4201  CB  SER B 111      35.379  52.711  38.625  1.00 16.60           C
ATOM   4202  OG  SER B 111      36.495  53.086  37.818  1.00 18.24           O
ATOM   4203  H   SER B 111      36.832  50.754  38.167  1.00 15.85           H
ATOM   4204  HA  SER B 111      34.340  51.003  39.088  1.00 17.74           H
ATOM   4205  HB2 SER B 111      34.634  53.305  38.439  1.00 19.95           H
ATOM   4206  HB3 SER B 111      35.628  52.789  39.557  1.00 19.95           H
ATOM   4207  HG  SER B 111      36.997  53.615  38.239  1.00 21.92           H
ATOM   4208  N   ASP B 112      34.413  50.284  36.152  1.00 16.80           N
ATOM   4209  CA  ASP B 112      33.571  50.121  34.965  1.00 17.86           C
ATOM   4210  C   ASP B 112      32.319  49.366  35.366  1.00 22.82           C
ATOM   4211  O   ASP B 112      32.385  48.425  36.157  1.00 15.41           O
ATOM   4212  CB  ASP B 112      34.324  49.365  33.863  1.00 20.93           C
ATOM   4213  CG  ASP B 112      33.619  49.435  32.498  1.00 26.97           C
ATOM   4214  OD1 ASP B 112      32.682  48.663  32.243  1.00 27.34           O
ATOM   4215  OD2 ASP B 112      34.018  50.290  31.690  1.00 28.52           O1-
ATOM   4216  H   ASP B 112      35.079  49.740  36.202  1.00 20.19           H
ATOM   4217  HA  ASP B 112      33.299  50.991  34.628  1.00 21.46           H
ATOM   4218  HB2 ASP B 112      35.198  49.766  33.760  1.00 25.15           H
ATOM   4219  HB3 ASP B 112      34.414  48.432  34.114  1.00 25.15           H
ATOM   4220  N   GLU B 113      31.163  49.790  34.843  1.00 29.37           N
ATOM   4221  CA  GLU B 113      29.939  49.080  35.223  1.00 34.93           C
ATOM   4222  C   GLU B 113      29.698  47.824  34.399  1.00 30.84           C
ATOM   4223  O   GLU B 113      28.845  47.009  34.779  1.00 26.41           O
ATOM   4224  CB  GLU B 113      28.726  50.014  35.113  1.00 37.28           C
ATOM   4225  CG  GLU B 113      28.897  51.267  35.944  1.00 41.90           C
ATOM   4226  CD  GLU B 113      27.914  52.361  35.588  1.00 45.46           C
ATOM   4227  OE1 GLU B 113      26.961  52.097  34.807  1.00 46.71           O
ATOM   4228  OE2 GLU B 113      28.118  53.494  36.085  1.00 45.35           O1-
ATOM   4229  H   GLU B 113      31.062  50.453  34.298  1.00 35.27           H
ATOM   4230  HA  GLU B 113      30.008  48.803  36.152  1.00 41.94           H
ATOM   4231  HB2 GLU B 113      28.584  50.274  34.190  1.00 44.77           H
ATOM   4232  HB3 GLU B 113      27.941  49.551  35.447  1.00 44.77           H
ATOM   4233  HG2 GLU B 113      28.787  51.043  36.883  1.00 50.31           H
ATOM   4234  HG3 GLU B 113      29.787  51.621  35.795  1.00 50.31           H
ATOM   4235  N   HIS B 114      30.421  47.643  33.294  1.00 27.32           N
ATOM   4236  CA  HIS B 114      30.117  46.536  32.384  1.00 31.14           C
ATOM   4237  C   HIS B 114      31.245  45.556  32.140  1.00 28.90           C
ATOM   4238  O   HIS B 114      30.972  44.367  31.987  1.00 31.28           O
ATOM   4239  CB  HIS B 114      29.657  47.106  31.050  1.00 33.63           C
ATOM   4240  CG  HIS B 114      28.442  47.964  31.180  1.00 41.20           C
ATOM   4241  ND1 HIS B 114      27.236  47.478  31.646  1.00 39.08           N
ATOM   4242  CD2 HIS B 114      28.258  49.285  30.951  1.00 37.57           C
ATOM   4243  CE1 HIS B 114      26.356  48.464  31.680  1.00 39.86           C
ATOM   4244  NE2 HIS B 114      26.950  49.571  31.264  1.00 42.73           N
ATOM   4245  H   HIS B 114      31.045  48.166  33.031  1.00 32.81           H
ATOM   4246  HA  HIS B 114      29.385  46.024  32.754  1.00 37.40           H
ATOM   4247  HB2 HIS B 114      29.451  46.374  30.445  1.00 40.39           H
ATOM   4248  HB3 HIS B 114      30.369  47.648  30.668  1.00 40.39           H
ATOM   4249  HD2 HIS B 114      28.902  49.882  30.634  1.00 45.11           H
ATOM   4250  HE1 HIS B 114      25.466  48.386  31.947  1.00 47.86           H
ATOM   4251  HE2 HIS B 114      26.577  50.347  31.195  1.00 51.31           H
ATOM   4252  N   GLU B 115      32.505  45.984  32.061  1.00 19.72           N
ATOM   4253  CA  GLU B 115      33.515  45.052  31.576  1.00 21.02           C
ATOM   4254  C   GLU B 115      34.584  44.762  32.617  1.00 24.99           C
ATOM   4255  O   GLU B 115      34.888  45.595  33.475  1.00 16.95           O
ATOM   4256  CB  GLU B 115      34.153  45.548  30.286  1.00 29.06           C
ATOM   4257  CG  GLU B 115      35.053  46.717  30.362  1.00 31.41           C
ATOM   4258  CD  GLU B 115      35.579  47.068  28.958  1.00 34.59           C
ATOM   4259  OE1 GLU B 115      34.894  47.792  28.202  1.00 36.80           O
ATOM   4260  OE2 GLU B 115      36.667  46.577  28.595  1.00 35.85           O1-
ATOM   4261  H   GLU B 115      32.784  46.765  32.303  1.00 23.69           H
ATOM   4262  HA  GLU B 115      33.094  44.203  31.379  1.00 25.25           H
ATOM   4263  HB2 GLU B 115      34.670  44.819  29.912  1.00 34.90           H
ATOM   4264  HB3 GLU B 115      33.437  45.785  29.679  1.00 34.90           H
ATOM   4265  HG2 GLU B 115      34.568  47.482  30.714  1.00 37.72           H
ATOM   4266  HG3 GLU B 115      35.807  46.507  30.936  1.00 37.72           H
ATOM   4267  N   ASP B 116      35.093  43.525  32.535  1.00 15.34           N
ATOM   4268  CA  ASP B 116      36.139  43.017  33.422  1.00 17.96           C
ATOM   4269  C   ASP B 116      37.438  43.807  33.259  1.00 15.83           C
ATOM   4270  O   ASP B 116      37.761  44.320  32.180  1.00 15.67           O
ATOM   4271  CB  ASP B 116      36.422  41.552  33.117  1.00 13.83           C
ATOM   4272  CG  ASP B 116      35.279  40.621  33.502  1.00 17.32           C
ATOM   4273  OD1 ASP B 116      34.365  41.064  34.218  1.00 16.90           O
ATOM   4274  OD2 ASP B 116      35.331  39.434  33.103  1.00 17.43           O1-
ATOM   4275  H   ASP B 116      34.790  42.931  31.994  1.00 18.44           H
ATOM   4276  HA  ASP B 116      35.846  43.079  34.348  1.00 21.57           H
ATOM   4277  HB2 ASP B 116      36.557  41.474  32.162  1.00 16.63           H
ATOM   4278  HB3 ASP B 116      37.212  41.263  33.587  1.00 16.63           H
ATOM   4279  N   LEU B 117      38.213  43.862  34.331  1.00  9.80           N
ATOM   4280  CA  LEU B 117      39.522  44.504  34.316  1.00 10.89           C
ATOM   4281  C   LEU B 117      40.564  43.409  34.454  1.00  8.34           C
ATOM   4282  O   LEU B 117      40.471  42.596  35.378  1.00 10.37           O
ATOM   4283  CB  LEU B 117      39.652  45.515  35.468  1.00  5.48           C
ATOM   4284  CG  LEU B 117      41.067  46.009  35.827  1.00  9.53           C
ATOM   4285  CD1 LEU B 117      41.660  46.848  34.685  1.00 11.59           C
ATOM   4286  CD2 LEU B 117      41.027  46.853  37.083  1.00 11.23           C
ATOM   4287  H   LEU B 117      38.001  43.504  35.090  1.00 11.79           H
ATOM   4288  HA  LEU B 117      39.659  44.970  33.476  1.00 13.09           H
ATOM   4289  HB2 LEU B 117      39.121  46.294  35.246  1.00  6.61           H
ATOM   4290  HB3 LEU B 117      39.275  45.108  36.261  1.00  6.61           H
ATOM   4291  HG  LEU B 117      41.649  45.245  35.992  1.00 11.47           H
ATOM   4292 HD11 LEU B 117      42.555  47.117  34.938  1.00 13.94           H
ATOM   4293 HD12 LEU B 117      41.686  46.314  33.875  1.00 13.94           H
ATOM   4294 HD13 LEU B 117      41.103  47.630  34.552  1.00 13.94           H
ATOM   4295 HD21 LEU B 117      41.931  47.102  37.318  1.00 13.50           H
ATOM   4296 HD22 LEU B 117      40.495  47.651  36.925  1.00 13.50           H
ATOM   4297 HD23 LEU B 117      40.628  46.328  37.791  1.00 13.50           H
ATOM   4298  N   GLN B 118      41.530  43.368  33.535  1.00  8.65           N
ATOM   4299  CA  GLN B 118      42.585  42.352  33.563  1.00 10.39           C
ATOM   4300  C   GLN B 118      43.958  43.006  33.551  1.00 10.35           C
ATOM   4301  O   GLN B 118      44.253  43.801  32.657  1.00  8.00           O
ATOM   4302  CB  GLN B 118      42.498  41.400  32.365  1.00 11.22           C
ATOM   4303  CG  GLN B 118      43.314  40.116  32.575  1.00 10.20           C
ATOM   4304  CD  GLN B 118      43.388  39.196  31.343  1.00 13.87           C
ATOM   4305  OE1 GLN B 118      43.455  39.645  30.206  1.00 13.63           O
ATOM   4306  NE2 GLN B 118      43.415  37.906  31.594  1.00 11.62           N
ATOM   4307  H   GLN B 118      41.586  43.924  32.881  1.00 10.41           H
ATOM   4308  HA  GLN B 118      42.509  41.833  34.378  1.00 12.49           H
ATOM   4309  HB2 GLN B 118      41.569  41.157  32.220  1.00 13.49           H
ATOM   4310  HB3 GLN B 118      42.840  41.849  31.574  1.00 13.49           H
ATOM   4311  HG2 GLN B 118      44.213  40.348  32.844  1.00 12.27           H
ATOM   4312  HG3 GLN B 118      42.876  39.615  33.280  1.00 12.27           H
ATOM   4313 HE21 GLN B 118      43.328  37.630  32.403  1.00 13.97           H
ATOM   4314 HE22 GLN B 118      43.511  37.340  30.951  1.00 13.97           H
ATOM   4315  N   VAL B 119      44.809  42.626  34.503  1.00  8.34           N
ATOM   4316  CA  VAL B 119      46.111  43.261  34.679  1.00 11.44           C
ATOM   4317  C   VAL B 119      47.192  42.199  34.809  1.00 12.41           C
ATOM   4318  O   VAL B 119      46.939  41.070  35.267  1.00  7.74           O
ATOM   4319  CB  VAL B 119      46.143  44.168  35.934  1.00  7.13           C
ATOM   4320  CG1 VAL B 119      45.280  45.364  35.730  1.00 13.85           C
ATOM   4321  CG2 VAL B 119      45.670  43.384  37.156  1.00  9.68           C
ATOM   4322  H   VAL B 119      44.639  41.998  35.076  1.00 10.03           H
ATOM   4323  HA  VAL B 119      46.306  43.814  33.902  1.00 13.76           H
ATOM   4324  HB  VAL B 119      47.054  44.460  36.095  1.00  8.58           H
ATOM   4325 HG11 VAL B 119      45.345  45.910  36.531  1.00 16.65           H
ATOM   4326 HG12 VAL B 119      45.594  45.866  34.963  1.00 16.65           H
ATOM   4327 HG13 VAL B 119      44.359  45.090  35.595  1.00 16.65           H
ATOM   4328 HG21 VAL B 119      45.731  43.948  37.940  1.00 11.65           H
ATOM   4329 HG22 VAL B 119      44.746  43.121  37.016  1.00 11.65           H
ATOM   4330 HG23 VAL B 119      46.214  42.589  37.268  1.00 11.65           H
ATOM   4331  N   LEU B 120      48.415  42.580  34.417  1.00  9.01           N
ATOM   4332  CA  LEU B 120      49.604  41.882  34.868  1.00  9.83           C
ATOM   4333  C   LEU B 120      50.212  42.715  35.986  1.00 11.57           C
ATOM   4334  O   LEU B 120      50.280  43.946  35.883  1.00  8.62           O
ATOM   4335  CB  LEU B 120      50.630  41.686  33.743  1.00 12.30           C
ATOM   4336  CG  LEU B 120      50.304  40.650  32.684  1.00 16.50           C
ATOM   4337  CD1 LEU B 120      51.262  40.754  31.501  1.00 20.06           C
ATOM   4338  CD2 LEU B 120      50.362  39.228  33.260  1.00 20.50           C
ATOM   4339  H   LEU B 120      48.580  43.274  33.927  1.00 10.84           H
ATOM   4340  HA  LEU B 120      49.353  41.028  35.232  1.00 11.82           H
ATOM   4341  HB2 LEU B 120      50.715  42.534  33.292  1.00 14.78           H
ATOM   4342  HB3 LEU B 120      51.480  41.443  34.140  1.00 14.78           H
ATOM   4343  HG  LEU B 120      49.401  40.818  32.353  1.00 19.83           H
ATOM   4344 HD11 LEU B 120      51.019  40.097  30.830  1.00 24.10           H
ATOM   4345 HD12 LEU B 120      51.219  41.649  31.129  1.00 24.10           H
ATOM   4346 HD13 LEU B 120      52.159  40.576  31.824  1.00 24.10           H
ATOM   4347 HD21 LEU B 120      50.161  38.621  32.527  1.00 24.63           H
ATOM   4348 HD22 LEU B 120      51.239  39.045  33.617  1.00 24.63           H
ATOM   4349 HD23 LEU B 120      49.679  39.146  33.943  1.00 24.63           H
ATOM   4350  N   VAL B 121      50.602  42.050  37.060  1.00  6.48           N
ATOM   4351  CA  VAL B 121      51.142  42.699  38.245  1.00  5.15           C
ATOM   4352  C   VAL B 121      52.520  42.111  38.493  1.00  9.04           C
ATOM   4353  O   VAL B 121      52.682  40.885  38.512  1.00  8.60           O
ATOM   4354  CB  VAL B 121      50.237  42.502  39.478  1.00  9.93           C
ATOM   4355  CG1 VAL B 121      50.740  43.391  40.602  1.00 10.87           C
ATOM   4356  CG2 VAL B 121      48.748  42.795  39.146  1.00 11.01           C
ATOM   4357  H   VAL B 121      50.564  41.191  37.132  1.00  7.81           H
ATOM   4358  HA  VAL B 121      51.231  43.652  38.086  1.00  6.21           H
ATOM   4359  HB  VAL B 121      50.300  41.579  39.771  1.00 11.94           H
ATOM   4360 HG11 VAL B 121      50.180  43.257  41.384  1.00 13.07           H
ATOM   4361 HG12 VAL B 121      51.657  43.142  40.807  1.00 13.07           H
ATOM   4362 HG13 VAL B 121      50.709  44.318  40.320  1.00 13.07           H
ATOM   4363 HG21 VAL B 121      48.225  42.658  39.953  1.00 13.24           H
ATOM   4364 HG22 VAL B 121      48.657  43.714  38.855  1.00 13.24           H
ATOM   4365 HG23 VAL B 121      48.436  42.202  38.449  1.00 13.24           H
ATOM   4366  N   ILE B 122      53.500  42.982  38.689  1.00  4.78           N
ATOM   4367  CA  ILE B 122      54.896  42.604  38.858  1.00  7.43           C
ATOM   4368  C   ILE B 122      55.379  43.174  40.197  1.00  9.53           C
ATOM   4369  O   ILE B 122      55.251  44.383  40.455  1.00  9.58           O
ATOM   4370  CB  ILE B 122      55.727  43.136  37.682  1.00  9.64           C
ATOM   4371  CG1 ILE B 122      55.172  42.561  36.367  1.00 15.11           C
ATOM   4372  CG2 ILE B 122      57.173  42.748  37.845  1.00 14.18           C
ATOM   4373  CD1 ILE B 122      54.930  43.587  35.290  1.00 13.94           C
ATOM   4374  H   ILE B 122      53.379  43.835  38.715  1.00  5.76           H
ATOM   4375  HA  ILE B 122      54.971  41.634  38.886  1.00  8.95           H
ATOM   4376  HB  ILE B 122      55.638  44.101  37.658  1.00 11.60           H
ATOM   4377 HG12 ILE B 122      55.815  41.923  36.026  1.00 18.16           H
ATOM   4378 HG13 ILE B 122      54.332  42.110  36.537  1.00 18.16           H
ATOM   4379 HG21 ILE B 122      57.675  43.121  37.105  1.00 17.04           H
ATOM   4380 HG22 ILE B 122      57.513  43.102  38.684  1.00 17.04           H
ATOM   4381 HG23 ILE B 122      57.234  41.779  37.843  1.00 17.04           H
ATOM   4382 HD11 ILE B 122      54.601  43.133  34.499  1.00 16.76           H
ATOM   4383 HD12 ILE B 122      54.273  44.232  35.595  1.00 16.76           H
ATOM   4384 HD13 ILE B 122      55.768  44.034  35.088  1.00 16.76           H
ATOM   4385  N   ILE B 123      55.868  42.306  41.066  1.00  8.01           N
ATOM   4386  CA  ILE B 123      56.363  42.724  42.371  1.00  5.34           C
ATOM   4387  C   ILE B 123      57.821  42.307  42.509  1.00  8.81           C
ATOM   4388  O   ILE B 123      58.296  41.367  41.861  1.00  8.87           O
ATOM   4389  CB  ILE B 123      55.545  42.172  43.557  1.00  7.08           C
ATOM   4390  CG1 ILE B 123      55.606  40.642  43.593  1.00  8.26           C
ATOM   4391  CG2 ILE B 123      54.114  42.750  43.563  1.00 10.34           C
ATOM   4392  CD1 ILE B 123      55.174  40.075  44.938  1.00 14.49           C
ATOM   4393  H   ILE B 123      55.929  41.455  40.917  1.00  9.64           H
ATOM   4394  HA  ILE B 123      56.315  43.690  42.442  1.00  6.44           H
ATOM   4395  HB  ILE B 123      55.980  42.482  44.370  1.00  8.52           H
ATOM   4396 HG12 ILE B 123      55.018  40.287  42.909  1.00  9.94           H
ATOM   4397 HG13 ILE B 123      56.505  40.333  43.426  1.00  9.94           H
ATOM   4398 HG21 ILE B 123      53.639  42.408  44.335  1.00 12.43           H
ATOM   4399 HG22 ILE B 123      54.168  43.718  43.623  1.00 12.43           H
ATOM   4400 HG23 ILE B 123      53.647  42.489  42.755  1.00 12.43           H
ATOM   4401 HD11 ILE B 123      55.225  39.107  44.901  1.00 17.41           H
ATOM   4402 HD12 ILE B 123      55.776  40.410  45.621  1.00 17.41           H
ATOM   4403 HD13 ILE B 123      54.261  40.349  45.123  1.00 17.41           H
ATOM   4404  N   SER B 124      58.536  43.052  43.355  1.00  8.75           N
ATOM   4405  CA  SER B 124      59.870  42.691  43.803  1.00  7.88           C
ATOM   4406  C   SER B 124      59.744  41.999  45.164  1.00  6.55           C
ATOM   4407  O   SER B 124      58.657  41.929  45.749  1.00  7.04           O
ATOM   4408  CB  SER B 124      60.802  43.920  43.878  1.00  6.56           C
ATOM   4409  OG  SER B 124      60.381  44.856  44.845  1.00  6.70           O
ATOM   4410  H   SER B 124      58.249  43.789  43.689  1.00 10.53           H
ATOM   4411  HA  SER B 124      60.258  42.065  43.168  1.00  9.48           H
ATOM   4412  HB2 SER B 124      61.706  43.643  44.084  1.00  7.90           H
ATOM   4413  HB3 SER B 124      60.782  44.364  43.017  1.00  7.90           H
ATOM   4414  HG  SER B 124      60.959  45.464  44.901  1.00  8.07           H
ATOM   4415  N   ARG B 125      60.842  41.463  45.629  1.00  5.95           N
ATOM   4416  CA  ARG B 125      60.967  40.926  46.996  1.00  8.13           C
ATOM   4417  C   ARG B 125      59.941  39.842  47.331  1.00  7.53           C
ATOM   4418  O   ARG B 125      59.405  39.837  48.453  1.00  5.66           O
ATOM   4419  CB  ARG B 125      60.835  42.046  48.045  1.00  5.05           C
ATOM   4420  CG  ARG B 125      61.619  43.314  47.752  1.00  6.62           C
ATOM   4421  CD  ARG B 125      61.454  44.345  48.909  1.00  8.29           C
ATOM   4422  NE  ARG B 125      61.770  45.702  48.491  1.00  9.66           N
ATOM   4423  CZ  ARG B 125      61.685  46.792  49.266  1.00  9.71           C
ATOM   4424  NH1 ARG B 125      61.263  46.713  50.531  1.00  8.77           N
ATOM   4425  NH2 ARG B 125      62.007  47.972  48.766  1.00  6.36           N1+
ATOM   4426  H   ARG B 125      61.561  41.385  45.156  1.00  7.17           H
ATOM   4427  HA  ARG B 125      61.848  40.532  47.095  1.00  9.78           H
ATOM   4428  HB2 ARG B 125      59.897  42.280  48.132  1.00  6.09           H
ATOM   4429  HB3 ARG B 125      61.152  41.703  48.898  1.00  6.09           H
ATOM   4430  HG2 ARG B 125      62.560  43.094  47.680  1.00  7.97           H
ATOM   4431  HG3 ARG B 125      61.313  43.717  46.924  1.00  7.97           H
ATOM   4432  HD2 ARG B 125      60.540  44.326  49.230  1.00  9.98           H
ATOM   4433  HD3 ARG B 125      62.058  44.108  49.625  1.00  9.98           H
ATOM   4434  HE  ARG B 125      62.035  45.801  47.676  1.00 11.61           H
ATOM   4435 HH11 ARG B 125      61.049  45.955  50.871  1.00 10.55           H
ATOM   4436 HH12 ARG B 125      61.210  47.425  51.015  1.00 10.55           H
ATOM   4437 HH21 ARG B 125      62.271  48.039  47.954  1.00  7.65           H
ATOM   4438 HH22 ARG B 125      61.947  48.680  49.252  1.00  7.65           H
ATOM   4439  N   PRO B 126      59.661  38.899  46.427  1.00  6.77           N
ATOM   4440  CA  PRO B 126      58.545  37.952  46.642  1.00  9.07           C
ATOM   4441  C   PRO B 126      58.887  36.941  47.717  1.00  6.67           C
ATOM   4442  O   PRO B 126      60.076  36.705  47.994  1.00  9.16           O
ATOM   4443  CB  PRO B 126      58.392  37.273  45.261  1.00  6.38           C
ATOM   4444  CG  PRO B 126      59.755  37.291  44.710  1.00  7.87           C
ATOM   4445  CD  PRO B 126      60.298  38.684  45.114  1.00  5.89           C
ATOM   4446  HA  PRO B 126      57.736  38.427  46.880  1.00 10.91           H
ATOM   4447  HB2 PRO B 126      58.059  36.369  45.346  1.00  7.69           H
ATOM   4448  HB3 PRO B 126      57.797  37.798  44.701  1.00  7.69           H
ATOM   4449  HG2 PRO B 126      60.281  36.586  45.116  1.00  9.47           H
ATOM   4450  HG3 PRO B 126      59.727  37.185  43.745  1.00  9.47           H
ATOM   4451  HD2 PRO B 126      61.265  38.697  45.184  1.00  7.10           H
ATOM   4452  HD3 PRO B 126      59.987  39.355  44.490  1.00  7.10           H
ATOM   4453  N   PRO B 127      57.869  36.308  48.351  1.00 10.55           N
ATOM   4454  CA  PRO B 127      56.430  36.526  48.156  1.00  7.82           C
ATOM   4455  C   PRO B 127      55.934  37.807  48.835  1.00  9.56           C
ATOM   4456  O   PRO B 127      56.661  38.367  49.649  1.00 10.47           O
ATOM   4457  CB  PRO B 127      55.787  35.295  48.812  1.00 10.62           C
ATOM   4458  CG  PRO B 127      56.754  34.896  49.879  1.00 13.33           C
ATOM   4459  CD  PRO B 127      58.135  35.302  49.406  1.00 10.06           C
ATOM   4460  HA  PRO B 127      56.208  36.554  47.211  1.00  9.41           H
ATOM   4461  HB2 PRO B 127      54.930  35.544  49.192  1.00 12.78           H
ATOM   4462  HB3 PRO B 127      55.675  34.585  48.162  1.00 12.78           H
ATOM   4463  HG2 PRO B 127      56.524  35.344  50.709  1.00 16.03           H
ATOM   4464  HG3 PRO B 127      56.721  33.934  49.999  1.00 16.03           H
ATOM   4465  HD2 PRO B 127      58.628  35.687  50.149  1.00 12.10           H
ATOM   4466  HD3 PRO B 127      58.607  34.535  49.044  1.00 12.10           H
ATOM   4467  N   ALA B 128      54.726  38.257  48.496  1.00  7.57           N
ATOM   4468  CA  ALA B 128      54.191  39.503  49.035  1.00 10.07           C
ATOM   4469  C   ALA B 128      53.880  39.387  50.521  1.00  8.97           C
ATOM   4470  O   ALA B 128      53.295  38.394  50.977  1.00 10.58           O
ATOM   4471  CB  ALA B 128      52.894  39.879  48.338  1.00  5.98           C
ATOM   4472  H   ALA B 128      54.205  37.860  47.946  1.00  9.11           H
ATOM   4473  HA  ALA B 128      54.839  40.219  48.898  1.00 12.12           H
ATOM   4474  HB1 ALA B 128      52.541  40.692  48.722  1.00  7.20           H
ATOM   4475  HB2 ALA B 128      53.072  39.993  47.389  1.00  7.20           H
ATOM   4476  HB3 ALA B 128      52.250  39.168  48.473  1.00  7.20           H
ATOM   4477  N   LYS B 129      54.175  40.455  51.256  1.00  8.74           N
ATOM   4478  CA  LYS B 129      53.772  40.589  52.667  1.00 13.90           C
ATOM   4479  C   LYS B 129      52.692  41.682  52.742  1.00 10.50           C
ATOM   4480  O   LYS B 129      53.024  42.873  52.837  1.00 10.12           O
ATOM   4481  CB  LYS B 129      54.978  40.946  53.567  1.00 13.17           C
ATOM   4482  CG  LYS B 129      56.361  40.339  53.207  1.00 25.18           C
ATOM   4483  CD  LYS B 129      56.405  38.831  53.358  1.00 25.27           C
ATOM   4484  CE  LYS B 129      57.843  38.204  53.186  1.00 24.19           C
ATOM   4485  NZ  LYS B 129      58.332  38.022  51.773  1.00 11.72           N1+
ATOM   4486  H   LYS B 129      54.612  41.131  50.952  1.00 10.51           H
ATOM   4487  HA  LYS B 129      53.389  39.755  52.987  1.00 16.70           H
ATOM   4488  HB2 LYS B 129      55.088  41.908  53.555  1.00 15.83           H
ATOM   4489  HB3 LYS B 129      54.773  40.666  54.473  1.00 15.83           H
ATOM   4490  HG2 LYS B 129      56.601  40.569  52.297  1.00 30.25           H
ATOM   4491  HG3 LYS B 129      57.014  40.703  53.825  1.00 30.25           H
ATOM   4492  HD2 LYS B 129      56.092  38.604  54.246  1.00 30.35           H
ATOM   4493  HD3 LYS B 129      55.823  38.439  52.689  1.00 30.35           H
ATOM   4494  HE2 LYS B 129      58.484  38.776  53.633  1.00 29.05           H
ATOM   4495  HE3 LYS B 129      57.852  37.329  53.607  1.00 29.05           H
ATOM   4496  HZ1 LYS B 129      58.458  37.156  51.605  1.00 14.09           H
ATOM   4497  HZ2 LYS B 129      57.735  38.340  51.197  1.00 14.09           H
ATOM   4498  HZ3 LYS B 129      59.102  38.453  51.651  1.00 14.09           H
ATOM   4499  N   ILE B 130      51.398  41.282  52.690  1.00  8.72           N
ATOM   4500  CA  ILE B 130      50.296  42.248  52.600  1.00  9.84           C
ATOM   4501  C   ILE B 130      49.675  42.334  54.024  1.00 12.22           C
ATOM   4502  O   ILE B 130      49.269  41.472  54.765  1.00 17.80           O
ATOM   4503  CB  ILE B 130      49.273  41.771  51.549  1.00  9.76           C
ATOM   4504  CG1 ILE B 130      49.920  41.860  50.149  1.00 12.37           C
ATOM   4505  CG2 ILE B 130      47.985  42.594  51.616  1.00 14.28           C
ATOM   4506  CD1 ILE B 130      49.147  41.112  49.073  1.00 12.34           C
ATOM   4507  H   ILE B 130      51.111  40.278  52.718  1.00 10.49           H
ATOM   4508  HA  ILE B 130      50.707  43.262  52.293  1.00 11.84           H
ATOM   4509  HB  ILE B 130      49.020  40.696  51.762  1.00 11.75           H
ATOM   4510 HG12 ILE B 130      50.028  42.925  49.854  1.00 14.87           H
ATOM   4511 HG13 ILE B 130      50.951  41.448  50.189  1.00 14.87           H
ATOM   4512 HG21 ILE B 130      47.251  42.202  50.897  1.00 17.16           H
ATOM   4513 HG22 ILE B 130      47.518  42.545  52.606  1.00 17.16           H
ATOM   4514 HG23 ILE B 130      48.150  43.652  51.372  1.00 17.16           H
ATOM   4515 HD11 ILE B 130      49.649  41.195  48.097  1.00 14.83           H
ATOM   4516 HD12 ILE B 130      49.048  40.044  49.303  1.00 14.83           H
ATOM   4517 HD13 ILE B 130      48.135  41.510  48.935  1.00 14.83           H
ATOM   4518  N   PHE B 131      49.633  43.679  54.358  1.00 13.35           N
ATOM   4519  CA  PHE B 131      48.918  44.323  55.480  1.00 11.15           C
ATOM   4520  C   PHE B 131      47.608  44.940  55.005  1.00 13.09           C
ATOM   4521  O   PHE B 131      47.585  45.736  54.040  1.00  8.45           O
ATOM   4522  CB  PHE B 131      49.690  45.466  56.160  1.00 12.04           C
ATOM   4523  CG  PHE B 131      50.914  45.037  56.900  1.00 11.03           C
ATOM   4524  CD1 PHE B 131      52.114  44.810  56.229  1.00 10.79           C
ATOM   4525  CD2 PHE B 131      50.872  44.864  58.294  1.00  9.26           C
ATOM   4526  CE1 PHE B 131      53.250  44.447  56.923  1.00 11.81           C
ATOM   4527  CE2 PHE B 131      52.007  44.478  58.987  1.00  9.32           C
ATOM   4528  CZ  PHE B 131      53.197  44.270  58.305  1.00 11.58           C
ATOM   4529  H   PHE B 131      50.033  44.274  53.871  1.00 16.05           H
ATOM   4530  HA  PHE B 131      48.723  43.675  56.163  1.00 13.40           H
ATOM   4531  HB2 PHE B 131      49.938  46.149  55.521  1.00 14.47           H
ATOM   4532  HB3 PHE B 131      49.103  45.871  56.822  1.00 14.47           H
ATOM   4533  HD1 PHE B 131      52.158  44.927  55.306  1.00 12.98           H
ATOM   4534  HD2 PHE B 131      50.077  45.008  58.757  1.00 11.14           H
ATOM   4535  HE1 PHE B 131      54.047  44.295  56.469  1.00 14.20           H
ATOM   4536  HE2 PHE B 131      51.980  44.365  59.909  1.00 11.21           H
ATOM   4537  HZ  PHE B 131      53.958  44.013  58.774  1.00 13.92           H
ATOM   4538  N   LEU B 132      46.547  44.667  55.754  1.00 14.41           N
ATOM   4539  CA  LEU B 132      45.191  45.046  55.383  1.00 13.60           C
ATOM   4540  C   LEU B 132      44.622  46.140  56.283  1.00 13.11           C
ATOM   4541  O   LEU B 132      44.689  46.038  57.514  1.00 12.47           O
ATOM   4542  CB  LEU B 132      44.283  43.820  55.445  1.00 12.42           C
ATOM   4543  CG  LEU B 132      44.679  42.628  54.573  1.00 19.00           C
ATOM   4544  CD1 LEU B 132      43.773  41.431  54.892  1.00 15.65           C
ATOM   4545  CD2 LEU B 132      44.620  42.995  53.099  1.00 13.51           C
ATOM   4546  H   LEU B 132      46.600  44.232  56.495  1.00 17.31           H
ATOM   4547  HA  LEU B 132      45.198  45.382  54.473  1.00 16.35           H
ATOM   4548  HB2 LEU B 132      44.282  43.507  56.360  1.00 14.93           H
ATOM   4549  HB3 LEU B 132      43.384  44.084  55.192  1.00 14.93           H
ATOM   4550  HG  LEU B 132      45.593  42.370  54.777  1.00 22.82           H
ATOM   4551 HD11 LEU B 132      44.027  40.682  54.331  1.00 18.81           H
ATOM   4552 HD12 LEU B 132      43.885  41.200  55.826  1.00 18.81           H
ATOM   4553 HD13 LEU B 132      42.850  41.677  54.718  1.00 18.81           H
ATOM   4554 HD21 LEU B 132      44.856  42.216  52.574  1.00 16.24           H
ATOM   4555 HD22 LEU B 132      43.723  43.290  52.876  1.00 16.24           H
ATOM   4556 HD23 LEU B 132      45.255  43.710  52.927  1.00 16.24           H
ATOM   4557  N   TYR B 133      44.010  47.154  55.679  1.00 11.16           N
ATOM   4558  CA  TYR B 133      43.317  48.209  56.430  1.00 11.87           C
ATOM   4559  C   TYR B 133      41.814  48.007  56.289  1.00 18.91           C
ATOM   4560  O   TYR B 133      41.323  47.823  55.174  1.00 16.33           O
ATOM   4561  CB  TYR B 133      43.676  49.605  55.933  1.00 10.32           C
ATOM   4562  CG  TYR B 133      45.141  50.024  55.974  1.00 12.58           C
ATOM   4563  CD1 TYR B 133      46.045  49.520  55.041  1.00 10.17           C
ATOM   4564  CD2 TYR B 133      45.595  50.982  56.889  1.00 11.56           C
ATOM   4565  CE1 TYR B 133      47.367  49.934  55.031  1.00 10.97           C
ATOM   4566  CE2 TYR B 133      46.941  51.404  56.893  1.00  9.07           C
ATOM   4567  CZ  TYR B 133      47.820  50.858  55.939  1.00 11.79           C
ATOM   4568  OH  TYR B 133      49.148  51.210  55.872  1.00 10.70           O
ATOM   4569  H   TYR B 133      43.975  47.252  54.821  1.00 13.42           H
ATOM   4570  HA  TYR B 133      43.538  48.157  57.374  1.00 14.27           H
ATOM   4571  HB2 TYR B 133      43.388  49.673  55.013  1.00 12.41           H
ATOM   4572  HB3 TYR B 133      43.189  50.255  56.462  1.00 12.41           H
ATOM   4573  HD1 TYR B 133      45.760  48.893  54.410  1.00 12.23           H
ATOM   4574  HD2 TYR B 133      45.001  51.339  57.515  1.00 13.90           H
ATOM   4575  HE1 TYR B 133      47.964  49.581  54.407  1.00 13.19           H
ATOM   4576  HE2 TYR B 133      47.242  52.037  57.513  1.00 10.91           H
ATOM   4577  HH  TYR B 133      49.237  52.010  56.061  1.00 12.87           H
ATOM   4578  N   ASP B 134      41.076  48.040  57.410  1.00 16.32           N
ATOM   4579  CA  ASP B 134      39.639  47.815  57.277  1.00 22.48           C
ATOM   4580  C   ASP B 134      38.888  49.062  56.824  1.00 22.26           C
ATOM   4581  O   ASP B 134      37.745  48.933  56.377  1.00 22.67           O
ATOM   4582  CB  ASP B 134      39.018  47.259  58.584  1.00 21.24           C
ATOM   4583  CG  ASP B 134      38.974  48.283  59.712  1.00 28.62           C
ATOM   4584  OD1 ASP B 134      39.481  49.412  59.536  1.00 25.59           O
ATOM   4585  OD2 ASP B 134      38.425  47.956  60.794  1.00 32.80           O1-
ATOM   4586  H   ASP B 134      41.368  48.183  58.207  1.00 19.61           H
ATOM   4587  HA  ASP B 134      39.501  47.135  56.602  1.00 27.00           H
ATOM   4588  HB2 ASP B 134      38.102  46.991  58.407  1.00 25.51           H
ATOM   4589  HB3 ASP B 134      39.521  46.488  58.893  1.00 25.51           H
ATOM   4590  N   ASP B 135      39.508  50.241  56.887  1.00 14.10           N
ATOM   4591  CA  ASP B 135      38.956  51.472  56.337  1.00 15.74           C
ATOM   4592  C   ASP B 135      40.112  52.456  56.155  1.00 11.89           C
ATOM   4593  O   ASP B 135      41.233  52.211  56.607  1.00 13.97           O
ATOM   4594  CB  ASP B 135      37.804  52.038  57.211  1.00 22.44           C
ATOM   4595  CG  ASP B 135      38.242  52.516  58.611  1.00 26.19           C
ATOM   4596  OD1 ASP B 135      39.398  52.944  58.807  1.00 24.73           O
ATOM   4597  OD2 ASP B 135      37.382  52.504  59.535  1.00 33.32           O1-
ATOM   4598  H   ASP B 135      40.283  50.348  57.252  1.00 16.94           H
ATOM   4599  HA  ASP B 135      38.581  51.270  55.466  1.00 18.91           H
ATOM   4600  HB2 ASP B 135      37.402  52.796  56.756  1.00 26.96           H
ATOM   4601  HB3 ASP B 135      37.137  51.344  57.336  1.00 26.96           H
ATOM   4602  N   TRP B 136      39.833  53.575  55.490  1.00 13.01           N
ATOM   4603  CA  TRP B 136      40.898  54.536  55.193  1.00 12.22           C
ATOM   4604  C   TRP B 136      41.412  55.296  56.415  1.00 12.03           C
ATOM   4605  O   TRP B 136      42.427  55.989  56.300  1.00 16.79           O
ATOM   4606  CB  TRP B 136      40.450  55.552  54.124  1.00 14.67           C
ATOM   4607  CG  TRP B 136      40.290  54.923  52.764  1.00 16.83           C
ATOM   4608  CD1 TRP B 136      39.111  54.513  52.193  1.00 12.10           C
ATOM   4609  CD2 TRP B 136      41.337  54.605  51.806  1.00 16.62           C
ATOM   4610  NE1 TRP B 136      39.366  53.960  50.947  1.00 18.25           N
ATOM   4611  CE2 TRP B 136      40.712  54.012  50.691  1.00 14.47           C
ATOM   4612  CE3 TRP B 136      42.731  54.769  51.785  1.00 10.64           C
ATOM   4613  CZ2 TRP B 136      41.440  53.570  49.565  1.00 17.91           C
ATOM   4614  CZ3 TRP B 136      43.449  54.334  50.667  1.00 15.38           C
ATOM   4615  CH2 TRP B 136      42.806  53.736  49.581  1.00 11.54           C
ATOM   4616  H   TRP B 136      39.054  53.798  55.209  1.00 15.64           H
ATOM   4617  HA  TRP B 136      41.645  54.045  54.826  1.00 14.70           H
ATOM   4618  HB2 TRP B 136      39.601  55.938  54.381  1.00 17.63           H
ATOM   4619  HB3 TRP B 136      41.125  56.248  54.051  1.00 17.63           H
ATOM   4620  HD1 TRP B 136      38.267  54.589  52.589  1.00 14.55           H
ATOM   4621  HE1 TRP B 136      38.773  53.640  50.410  1.00 21.93           H
ATOM   4622  HE3 TRP B 136      43.187  55.153  52.505  1.00 12.80           H
ATOM   4623  HZ2 TRP B 136      41.007  53.182  48.836  1.00 21.52           H
ATOM   4624  HZ3 TRP B 136      44.376  54.437  50.652  1.00 18.49           H
ATOM   4625  HH2 TRP B 136      43.312  53.466  48.847  1.00 13.88           H
ATOM   4626  N   SER B 137      40.776  55.194  57.574  1.00 13.41           N
ATOM   4627  CA  SER B 137      41.335  55.847  58.753  1.00 11.97           C
ATOM   4628  C   SER B 137      41.864  54.836  59.774  1.00 13.75           C
ATOM   4629  O   SER B 137      42.255  55.213  60.887  1.00 13.57           O
ATOM   4630  CB  SER B 137      40.298  56.808  59.348  1.00 24.82           C
ATOM   4631  OG  SER B 137      39.116  56.132  59.685  1.00 18.88           O
ATOM   4632  H   SER B 137      40.045  54.763  57.706  1.00 16.12           H
ATOM   4633  HA  SER B 137      42.095  56.393  58.492  1.00 14.39           H
ATOM   4634  HB2 SER B 137      40.673  57.230  60.136  1.00 29.81           H
ATOM   4635  HB3 SER B 137      40.077  57.488  58.688  1.00 29.81           H
ATOM   4636  HG  SER B 137      38.735  55.880  58.986  1.00 22.68           H
ATOM   4637  N   MET B 138      41.980  53.582  59.397  1.00 12.25           N
ATOM   4638  CA  MET B 138      42.684  52.632  60.248  1.00 12.61           C
ATOM   4639  C   MET B 138      44.161  53.024  60.347  1.00 13.90           C
ATOM   4640  O   MET B 138      44.826  53.180  59.316  1.00 10.28           O
ATOM   4641  CB  MET B 138      42.562  51.220  59.719  1.00 13.29           C
ATOM   4642  CG  MET B 138      43.362  50.222  60.556  1.00 17.13           C
ATOM   4643  SD  MET B 138      43.166  48.463  60.218  1.00 20.75           S
ATOM   4644  CE  MET B 138      42.515  47.836  61.791  1.00 25.32           C
ATOM   4645  H   MET B 138      41.675  53.254  58.664  1.00 14.72           H
ATOM   4646  HA  MET B 138      42.271  52.643  61.123  1.00 15.16           H
ATOM   4647  HB2 MET B 138      41.626  50.966  59.755  1.00 15.98           H
ATOM   4648  HB3 MET B 138      42.887  51.185  58.809  1.00 15.98           H
ATOM   4649  HG2 MET B 138      44.302  50.419  60.420  1.00 20.58           H
ATOM   4650  HG3 MET B 138      43.138  50.360  61.487  1.00 20.58           H
ATOM   4651  HE1 MET B 138      42.388  46.877  61.711  1.00 30.41           H
ATOM   4652  HE2 MET B 138      43.147  48.026  62.500  1.00 30.41           H
ATOM   4653  HE3 MET B 138      41.667  48.267  61.975  1.00 30.41           H
ATOM   4654  N   PRO B 139      44.708  53.195  61.551  1.00 10.50           N
ATOM   4655  CA  PRO B 139      46.128  53.577  61.667  1.00 11.87           C
ATOM   4656  C   PRO B 139      47.070  52.527  61.071  1.00 12.14           C
ATOM   4657  O   PRO B 139      46.830  51.321  61.166  1.00 12.38           O
ATOM   4658  CB  PRO B 139      46.325  53.712  63.189  1.00  9.49           C
ATOM   4659  CG  PRO B 139      44.954  54.140  63.668  1.00  8.51           C
ATOM   4660  CD  PRO B 139      44.034  53.240  62.856  1.00 12.89           C
ATOM   4661  HA  PRO B 139      46.286  54.440  61.241  1.00 14.27           H
ATOM   4662  HB2 PRO B 139      46.574  52.854  63.569  1.00 11.42           H
ATOM   4663  HB3 PRO B 139      46.992  54.386  63.389  1.00 11.42           H
ATOM   4664  HG2 PRO B 139      44.853  53.982  64.616  1.00 10.24           H
ATOM   4665  HG3 PRO B 139      44.809  55.073  63.441  1.00 10.24           H
ATOM   4666  HD2 PRO B 139      44.010  52.346  63.239  1.00 15.49           H
ATOM   4667  HD3 PRO B 139      43.143  53.618  62.785  1.00 15.49           H
ATOM   4668  N   HIS B 140      48.188  53.014  60.492  1.00 11.46           N
ATOM   4669  CA  HIS B 140      49.198  52.128  59.900  1.00 12.63           C
ATOM   4670  C   HIS B 140      49.650  51.065  60.886  1.00 12.78           C
ATOM   4671  O   HIS B 140      49.843  49.904  60.510  1.00 10.85           O
ATOM   4672  CB  HIS B 140      50.433  52.912  59.430  1.00 14.08           C
ATOM   4673  CG  HIS B 140      50.131  53.970  58.411  1.00 10.14           C
ATOM   4674  ND1 HIS B 140      49.501  53.702  57.217  1.00 10.50           N
ATOM   4675  CD2 HIS B 140      50.373  55.299  58.420  1.00 11.21           C
ATOM   4676  CE1 HIS B 140      49.380  54.821  56.524  1.00 14.18           C
ATOM   4677  NE2 HIS B 140      49.891  55.810  57.238  1.00 12.24           N
ATOM   4678  H   HIS B 140      48.377  53.849  60.434  1.00 13.78           H
ATOM   4679  HA  HIS B 140      48.813  51.681  59.130  1.00 15.19           H
ATOM   4680  HB2 HIS B 140      51.065  52.292  59.034  1.00 16.92           H
ATOM   4681  HB3 HIS B 140      50.853  53.342  60.192  1.00 16.92           H
ATOM   4682  HD2 HIS B 140      50.784  55.780  59.102  1.00 13.48           H
ATOM   4683  HE1 HIS B 140      48.990  54.909  55.684  1.00 17.05           H
ATOM   4684  HE2 HIS B 140      49.927  56.640  57.004  1.00 14.71           H
ATOM   4685  N   THR B 141      49.875  51.449  62.147  1.00  9.48           N
ATOM   4686  CA  THR B 141      50.366  50.493  63.125  1.00 12.84           C
ATOM   4687  C   THR B 141      49.336  49.421  63.448  1.00 14.46           C
ATOM   4688  O   THR B 141      49.700  48.395  64.040  1.00 17.91           O
ATOM   4689  CB  THR B 141      50.769  51.200  64.437  1.00 16.12           C
ATOM   4690  OG1 THR B 141      49.638  51.903  64.970  1.00 10.28           O
ATOM   4691  CG2 THR B 141      51.891  52.169  64.211  1.00 12.51           C
ATOM   4692  H   THR B 141      49.742  52.245  62.451  1.00 11.41           H
ATOM   4693  HA  THR B 141      51.162  50.057  62.760  1.00 15.44           H
ATOM   4694  HB  THR B 141      51.063  50.529  65.078  1.00 19.37           H
ATOM   4695  HG1 THR B 141      49.845  52.280  65.694  1.00 12.37           H
ATOM   4696 HG21 THR B 141      52.133  52.582  65.052  1.00 15.04           H
ATOM   4697 HG22 THR B 141      52.651  51.681  63.860  1.00 15.04           H
ATOM   4698 HG23 THR B 141      51.644  52.863  63.578  1.00 15.04           H
ATOM   4699  N   ALA B 142      48.060  49.661  63.142  1.00 10.61           N
ATOM   4700  CA  ALA B 142      46.994  48.700  63.393  1.00 18.43           C
ATOM   4701  C   ALA B 142      46.680  47.822  62.205  1.00 14.69           C
ATOM   4702  O   ALA B 142      45.951  46.835  62.361  1.00 13.25           O
ATOM   4703  CB  ALA B 142      45.690  49.418  63.783  1.00 15.81           C
ATOM   4704  H   ALA B 142      47.773  50.394  62.798  1.00 12.76           H
ATOM   4705  HA  ALA B 142      47.261  48.125  64.123  1.00 22.15           H
ATOM   4706  HB1 ALA B 142      45.010  48.750  63.962  1.00 19.00           H
ATOM   4707  HB2 ALA B 142      45.844  49.965  64.567  1.00 19.00           H
ATOM   4708  HB3 ALA B 142      45.406  49.976  63.043  1.00 19.00           H
ATOM   4709  N   ALA B 143      47.169  48.159  61.017  1.00 10.83           N
ATOM   4710  CA  ALA B 143      46.840  47.333  59.867  1.00  9.66           C
ATOM   4711  C   ALA B 143      47.358  45.928  60.115  1.00  6.33           C
ATOM   4712  O   ALA B 143      48.398  45.732  60.754  1.00  9.79           O
ATOM   4713  CB  ALA B 143      47.443  47.901  58.575  1.00  9.58           C
ATOM   4714  H   ALA B 143      47.694  48.828  60.876  1.00 13.02           H
ATOM   4715  HA  ALA B 143      45.874  47.302  59.771  1.00 11.62           H
ATOM   4716  HB1 ALA B 143      47.175  47.344  57.829  1.00 11.52           H
ATOM   4717  HB2 ALA B 143      47.112  48.807  58.448  1.00 11.52           H
ATOM   4718  HB3 ALA B 143      48.410  47.910  58.654  1.00 11.52           H
ATOM   4719  N   VAL B 144      46.636  44.945  59.576  1.00 13.66           N
ATOM   4720  CA  VAL B 144      46.832  43.535  59.932  1.00 13.31           C
ATOM   4721  C   VAL B 144      47.602  42.801  58.837  1.00 13.07           C
ATOM   4722  O   VAL B 144      47.190  42.802  57.672  1.00 11.80           O
ATOM   4723  CB  VAL B 144      45.473  42.867  60.191  1.00 14.89           C
ATOM   4724  CG1 VAL B 144      45.600  41.370  60.230  1.00 26.59           C
ATOM   4725  CG2 VAL B 144      44.903  43.404  61.497  1.00 21.45           C
ATOM   4726  H   VAL B 144      46.006  45.080  58.999  1.00 16.42           H
ATOM   4727  HA  VAL B 144      47.354  43.475  60.744  1.00 16.00           H
ATOM   4728  HB  VAL B 144      44.862  43.101  59.474  1.00 17.90           H
ATOM   4729 HG11 VAL B 144      44.725  40.990  60.414  1.00 31.93           H
ATOM   4730 HG12 VAL B 144      45.915  41.043  59.374  1.00 31.93           H
ATOM   4731 HG13 VAL B 144      46.225  41.123  60.929  1.00 31.93           H
ATOM   4732 HG21 VAL B 144      44.045  42.984  61.662  1.00 25.77           H
ATOM   4733 HG22 VAL B 144      45.526  43.192  62.211  1.00 25.77           H
ATOM   4734 HG23 VAL B 144      44.796  44.366  61.429  1.00 25.77           H
ATOM   4735  N   LEU B 145      48.702  42.147  59.218  1.00 10.85           N
ATOM   4736  CA  LEU B 145      49.487  41.357  58.276  1.00 15.26           C
ATOM   4737  C   LEU B 145      48.736  40.082  57.917  1.00 21.77           C
ATOM   4738  O   LEU B 145      48.262  39.368  58.806  1.00 13.50           O
ATOM   4739  CB  LEU B 145      50.851  41.005  58.890  1.00 14.39           C
ATOM   4740  CG  LEU B 145      51.739  40.080  58.048  1.00 14.61           C
ATOM   4741  CD1 LEU B 145      52.121  40.732  56.693  1.00 13.72           C
ATOM   4742  CD2 LEU B 145      52.972  39.683  58.846  1.00 21.64           C
ATOM   4743  H   LEU B 145      49.012  42.145  60.028  1.00 13.05           H
ATOM   4744  HA  LEU B 145      49.632  41.869  57.461  1.00 18.34           H
ATOM   4745  HB2 LEU B 145      51.342  41.826  59.031  1.00 17.30           H
ATOM   4746  HB3 LEU B 145      50.704  40.576  59.746  1.00 17.30           H
ATOM   4747  HG  LEU B 145      51.245  39.267  57.847  1.00 17.56           H
ATOM   4748 HD11 LEU B 145      52.676  40.107  56.201  1.00 16.49           H
ATOM   4749 HD12 LEU B 145      51.317  40.929  56.189  1.00 16.49           H
ATOM   4750 HD13 LEU B 145      52.614  41.552  56.857  1.00 16.49           H
ATOM   4751 HD21 LEU B 145      53.518  39.094  58.304  1.00 25.99           H
ATOM   4752 HD22 LEU B 145      53.479  40.475  59.084  1.00 25.99           H
ATOM   4753 HD23 LEU B 145      52.686  39.220  59.648  1.00 25.99           H
ATOM   4754  N   LYS B 146      48.634  39.771  56.621  1.00 12.76           N
ATOM   4755  CA  LYS B 146      48.015  38.510  56.192  1.00 17.16           C
[truncated: 554,226 more chars]
