# Supplementary material for: High-throughput quantum-mechanics/molecular-mechanics (ONIOM) macromolecular crystallographic refinement with PHENIX/DivCon: the impact of mixed Hamiltonian methods on ligand and protein structure
Source: Acta Crystallogr D Struct Biol. 2018 Oct 29;74(Pt 11):1063–77. doi: 10.1107/S2059798318012913 (PMC6213575; doi:10.1107/S2059798318012913)
Supplement: Supplementary file 3 [file d-74-01063-sup3.gz › results_regionQM/1MEH-H_refine_001.pdb]

REMARK Date 2017-01-10 Time 21:33:21 EST -0500 (1484102001.03 s)
REMARK PHENIX refinement
REMARK 
REMARK ****************** INPUT FILES AND LABELS ******************************
REMARK Reflections:
REMARK   file name      : 1MEH.sf
REMARK   labels         : ['r1mehsf,wavelength_id=1,_refln.intensity_meas,_refln.intensity_sigma']
REMARK R-free flags:
REMARK   file name      : None
REMARK   label          : R-free-flags
REMARK   test_flag_value: 1
REMARK Model file name(s): 
REMARK   /scratch/oleg/2711152.gondor.quantumbioinc.com/1MEH-H.pdb
REMARK 
REMARK ******************** REFINEMENT SUMMARY: QUICK FACTS *******************
REMARK Start: r_work = 0.2325 r_free = 0.2299 bonds = 0.010 angles = 1.378
REMARK Final: r_work = 0.2094 r_free = 0.2346 bonds = 0.015 angles = 1.364
REMARK ************************************************************************
REMARK 
REMARK ****************** REFINEMENT STATISTICS STEP BY STEP ******************
REMARK leading digit, like 1_, means number of macro-cycle                     
REMARK 0    : statistics at the very beginning when nothing is done yet        
REMARK 1_bss: bulk solvent correction and/or (anisotropic) scaling             
REMARK 1_xyz: refinement of coordinates                                        
REMARK 1_adp: refinement of ADPs (Atomic Displacement Parameters)              
REMARK 1_occ: refinement of occupancies                                        
REMARK ------------------------------------------------------------------------
REMARK  stage       r-work r-free bonds angles b_min b_max b_ave n_water shift
REMARK       0    : 0.2977 0.2892 0.010  1.38  18.5  74.2  32.7 579      0.000
REMARK       1_bss: 0.2325 0.2299 0.010  1.38  18.5  74.2  32.7 579      0.000
REMARK 1_settarget: 0.2325 0.2299 0.010  1.38  18.5  74.2  32.7 579      0.000
REMARK       1_nqh: 0.2325 0.2299 0.010  1.38  18.5  74.2  32.7 579      0.000
REMARK    1_weight: 0.2325 0.2299 0.010  1.38  18.5  74.2  32.7 579      0.000
REMARK    1_checkH: 0.2330 0.2299 0.010  1.38  18.5  74.2  32.7 579      0.446
REMARK    1_xyzrec: 0.2263 0.2446 0.016  1.40  18.5  74.2  32.7 579      0.528
REMARK    1_checkH: 0.2264 0.2448 0.016  1.40  18.5  74.2  32.7 579      0.528
REMARK       1_adp: 0.2179 0.2443 0.016  1.40  17.4  78.1  33.1 579      0.528
REMARK   1_regHadp: 0.2177 0.2450 0.016  1.40  17.4  78.1  33.1 579      0.528
REMARK       1_occ: 0.2177 0.2450 0.016  1.40  17.4  78.1  33.1 579      0.528
REMARK       2_bss: 0.2177 0.2449 0.016  1.40  17.4  78.1  33.1 579      0.528
REMARK 2_settarget: 0.2177 0.2449 0.016  1.40  17.4  78.1  33.1 579      0.528
REMARK 2_updatecdl: 0.2177 0.2449 0.016  1.41  17.4  78.1  33.1 579      0.528
REMARK       2_nqh: 0.2177 0.2449 0.016  1.41  17.4  78.1  33.1 579      0.528
REMARK    2_weight: 0.2177 0.2449 0.016  1.41  17.4  78.1  33.1 579      0.528
REMARK    2_checkH: 0.2177 0.2448 0.016  1.41  17.4  78.1  33.1 579      0.529
REMARK    2_xyzrec: 0.2146 0.2363 0.014  1.31  17.4  78.1  33.1 579      0.529
REMARK    2_checkH: 0.2145 0.2363 0.014  1.31  17.4  78.1  33.1 579      0.528
REMARK       2_adp: 0.2116 0.2340 0.014  1.31  16.1  81.4  33.5 579      0.528
REMARK   2_regHadp: 0.2120 0.2341 0.014  1.31  16.1  81.4  33.5 579      0.528
REMARK       2_occ: 0.2120 0.2341 0.014  1.31  16.1  81.4  33.5 579      0.528
REMARK       3_bss: 0.2120 0.2342 0.014  1.31  16.0  81.2  33.4 579      0.528
REMARK 3_settarget: 0.2120 0.2342 0.014  1.31  16.0  81.2  33.4 579      0.528
REMARK 3_updatecdl: 0.2120 0.2342 0.014  1.32  16.0  81.2  33.4 579      0.528
REMARK       3_nqh: 0.2120 0.2342 0.014  1.32  16.0  81.2  33.4 579      0.528
REMARK    3_weight: 0.2120 0.2342 0.014  1.32  16.0  81.2  33.4 579      0.528
REMARK    3_checkH: 0.2120 0.2343 0.014  1.32  16.0  81.2  33.4 579      0.529
REMARK    3_xyzrec: 0.2093 0.2346 0.015  1.36  16.0  81.2  33.4 579      0.539
REMARK    3_checkH: 0.2094 0.2345 0.015  1.36  16.0  81.2  33.4 579      0.539
REMARK       3_adp: 0.2094 0.2345 0.015  1.36  16.0  81.2  33.4 579      0.539
REMARK   3_regHadp: 0.2094 0.2345 0.015  1.36  16.0  81.2  33.4 579      0.539
REMARK       3_occ: 0.2094 0.2345 0.015  1.36  16.0  81.2  33.4 579      0.539
REMARK         end: 0.2094 0.2346 0.015  1.36  16.0  81.2  33.4 579      0.539
REMARK ------------------------------------------------------------------------
REMARK MODEL CONTENT.
REMARK  ELEMENT        ATOM RECORD COUNT   OCCUPANCY SUM
REMARK        C                     1743         1743.00
REMARK        H                     3127         3127.00
REMARK        O                      682          682.00
REMARK        N                      465          465.00
REMARK        P                        1            1.00
REMARK        S                       15           15.00
REMARK      K1+                        1            0.71
REMARK      O1-                       42           42.00
REMARK    TOTAL                     6076         6075.71
REMARK -----------------------------------------------------------------------
REMARK r_free_flags.md5.hexdigest d6e6de1e97a126b5ceb423652c0f6278
REMARK 
REMARK ---------------------------------------------------------------
REMARK  Atom Name   Residue Name    Residue ID     Chain     Charge  
REMARK ---------------------------------------------------------------
REMARK      C1           MOA            600          A       0.7222  
REMARK     C10           MOA            600          A      -0.0181  
REMARK     C11           MOA            600          A       0.0732  
REMARK     C12           MOA            600          A      -0.1158  
REMARK     C13           MOA            600          A       0.3462  
REMARK     C14           MOA            600          A      -0.2176  
REMARK     C15           MOA            600          A       0.4453  
REMARK     C16           MOA            600          A      -0.5216  
REMARK     C17           MOA            600          A      -0.2057  
REMARK      C2           MOA            600          A      -0.2416  
REMARK      C3           MOA            600          A       0.0759  
REMARK      C4           MOA            600          A      -0.2732  
REMARK      C5           MOA            600          A      -0.3826  
REMARK      C6           MOA            600          A       0.6808  
REMARK      C7           MOA            600          A      -0.4407  
REMARK      C8           MOA            600          A      -0.1787  
REMARK      C9           MOA            600          A      -0.5258  
REMARK      O1           MOA            600          A      -0.5321  
REMARK      O2           MOA            600          A      -0.4909  
REMARK      O3           MOA            600          A      -0.4103  
REMARK      O4           MOA            600          A      -0.4056  
REMARK      O5           MOA            600          A      -0.5191  
REMARK      O6           MOA            600          A      -0.5679  
REMARK     H21           MOA            600          A       0.1582  
REMARK     H41           MOA            600          A       0.1307  
REMARK     H42           MOA            600          A       0.1523  
REMARK     H51           MOA            600          A       0.2318  
REMARK     H52           MOA            600          A       0.172   
REMARK     H71           MOA            600          A       0.1394  
REMARK     H72           MOA            600          A       0.1856  
REMARK     H73           MOA            600          A       0.1795  
REMARK     H81           MOA            600          A       0.1883  
REMARK     H82           MOA            600          A       0.1449  
REMARK     H83           MOA            600          A       0.1402  
REMARK     H91           MOA            600          A       0.1667  
REMARK     H92           MOA            600          A        0.19   
REMARK     H93           MOA            600          A       0.1965  
REMARK     H10           MOA            600          A       0.1546  
REMARK     H17           MOA            600          A       0.1696  
REMARK     H17           MOA            600          A       0.174   
REMARK     H1O           MOA            600          A       0.1527  
REMARK     HO4           MOA            600          A       0.3614  
REMARK     HO5           MOA            600          A        0.34   
REMARK ---------------------------------------------------------------
REMARK IF THIS FILE IS FOR PDB DEPOSITION: REMOVE ALL FROM THIS LINE UP.
REMARK   3
REMARK   3 REFINEMENT.
REMARK   3   PROGRAM     : PHENIX (1.11.1_2575: ???)
REMARK   3   AUTHORS     : Adams,Afonine,Bunkoczi,Burnley,Chen,Dar,Davis,
REMARK   3               : Draizen,Echols,Gildea,Gros,Grosse-Kunstleve,Headd,
REMARK   3               : Hintze,Hung,Ioerger,Liebschner,McCoy,McKee,Moriarty,
REMARK   3               : Oeffner,Poon,Read,Richardson,Richardson,Sacchettini,
REMARK   3               : Sauter,Sobolev,Storoni,Terwilliger,Williams,Zwart
REMARK   3
REMARK   3  REFINEMENT TARGET : ML
REMARK   3  
REMARK   3  DATA USED IN REFINEMENT.
REMARK   3   RESOLUTION RANGE HIGH (ANGSTROMS) : 1.950   
REMARK   3   RESOLUTION RANGE LOW  (ANGSTROMS) : 19.981  
REMARK   3   MIN(FOBS/SIGMA_FOBS)              : 1.33  
REMARK   3   COMPLETENESS FOR RANGE        (%) : 98.66 
REMARK   3   NUMBER OF REFLECTIONS             : 44860     
REMARK   3   NUMBER OF REFLECTIONS (NON-ANOMALOUS) : 44860     
REMARK   3  
REMARK   3  FIT TO DATA USED IN REFINEMENT.
REMARK   3   R VALUE     (WORKING + TEST SET) : 0.2105
REMARK   3   R VALUE            (WORKING SET) : 0.2094
REMARK   3   FREE R VALUE                     : 0.2346
REMARK   3   FREE R VALUE TEST SET SIZE   (%) : 4.43  
REMARK   3   FREE R VALUE TEST SET COUNT      : 1989      
REMARK   3  
REMARK   3  FIT TO DATA USED IN REFINEMENT (IN BINS).
REMARK   3   BIN  RESOLUTION RANGE  COMPL.    NWORK NFREE   RWORK  RFREE  CCWORK CCFREE
REMARK   3     1 19.9824 -  4.6813    0.98     3305   154  0.2546 0.2782   0.849  0.837
REMARK   3     2  4.6813 -  3.7236    0.99     3144   147  0.1936 0.2145   0.912  0.874
REMARK   3     3  3.7236 -  3.2552    0.99     3121   145  0.2100 0.2040   0.894  0.888
REMARK   3     4  3.2552 -  2.9586    0.99     3094   143  0.2097 0.2416   0.898  0.864
REMARK   3     5  2.9586 -  2.7471    1.00     3083   140  0.2080 0.2540   0.898  0.844
REMARK   3     6  2.7471 -  2.5855    1.00     3073   144  0.1912 0.2110   0.919  0.879
REMARK   3     7  2.5855 -  2.4563    1.00     3078   141  0.1840 0.2196   0.926  0.899
REMARK   3     8  2.4563 -  2.3495    0.99     3061   143  0.1863 0.2534   0.923  0.860
REMARK   3     9  2.3495 -  2.2592    0.99     3010   139  0.1862 0.2399   0.922  0.877
REMARK   3    10  2.2592 -  2.1813    0.99     3062   142  0.1846 0.1951   0.922  0.894
REMARK   3    11  2.1813 -  2.1132    0.99     2999   139  0.1880 0.2213   0.917  0.883
REMARK   3    12  2.1132 -  2.0529    0.98     2978   140  0.2011 0.2412   0.899  0.889
REMARK   3    13  2.0529 -  1.9989    0.97     2935   136  0.2174 0.2593   0.875  0.851
REMARK   3    14  1.9989 -  1.9501    0.96     2928   136  0.2422 0.2495   0.838  0.787
REMARK   3  
REMARK   3  BULK SOLVENT MODELLING.
REMARK   3   METHOD USED        : FLAT BULK SOLVENT MODEL
REMARK   3   SOLVENT RADIUS     : 1.11    
REMARK   3   SHRINKAGE RADIUS   : 0.90    
REMARK   3   GRID STEP FACTOR   : 4.00    
REMARK   3  
REMARK   3  ERROR ESTIMATES.
REMARK   3   COORDINATE ERROR (MAXIMUM-LIKELIHOOD BASED)     : 0.18    
REMARK   3   PHASE ERROR (DEGREES, MAXIMUM-LIKELIHOOD BASED) : 22.46   
REMARK   3  
REMARK   3  STRUCTURE FACTORS CALCULATION ALGORITHM : FFT
REMARK   3  
REMARK   3  RESTRAINTS LIBRARY
REMARK   3    GEOSTD + MON.LIB. + CDL v1.2
REMARK   3  
REMARK   3  DEVIATIONS FROM IDEAL VALUES.
REMARK   3                 RMSD     MAX  COUNT
REMARK   3   BOND      :  0.015   0.159   2806
REMARK   3   ANGLE     :  1.364  19.659   3790
REMARK   3   CHIRALITY :  0.069   0.425    417
REMARK   3   PLANARITY :  0.009   0.102    483
REMARK   3   DIHEDRAL  : 14.577 173.255   1664
REMARK   3   MIN NONBONDED DISTANCE : 2.229 
REMARK   3  
REMARK   3  MOLPROBITY STATISTICS.
REMARK   3   ALL-ATOM CLASHSCORE : 5.48
REMARK   3   RAMACHANDRAN PLOT:
REMARK   3     OUTLIERS : 0.29  %
REMARK   3     ALLOWED  : 3.48  %
REMARK   3     FAVORED  : 96.23 %
REMARK   3   ROTAMER OUTLIERS : 1.74 %
REMARK   3   CBETA DEVIATIONS : 0
REMARK   3   PEPTIDE PLANE:
REMARK   3     CIS-PROLINE     : 0
REMARK   3     CIS-GENERAL     : 1
REMARK   3     TWISTED PROLINE : 0
REMARK   3     TWISTED GENERAL : 0
REMARK   3  
REMARK   3  ATOMIC DISPLACEMENT PARAMETERS.
REMARK   3   WILSON B : 28.85
REMARK   3   RMS(B_ISO_OR_EQUIVALENT_BONDED) : 4.08
REMARK   3   ATOMS          NUMBER OF ATOMS
REMARK   3                    ISO.  ANISO. 
REMARK   3    ALL         :   6076       0
REMARK   3    ALL (NO H)  :   2949       0
REMARK   3    SOLVENT     :    193       0
REMARK   3    NON-SOLVENT :   2756       0
REMARK   3    HYDROGENS   :   3127       0
REMARK   3
REMARK   3
REMARK   3   OTHER REFINEMENT REMARKS:
REMARK   3   XRAY REFINEMENT USING QUANTUM MECHANICAL FUNCTIONAL
REMARK   3   PROGRAM      :QuantumBio DivCon 6 build-7.1.1-b4015.17
REMARK   3   AUTHORS      :BORBULEVYCH O.Y., PLUMLEY J., 
REMARK   3                :MARTIN, R.I., WESTERHOFF L.M. 
REMARK   3
REMARK   3   REFERENCE     :BORBULEVYCH O.Y., PLUMLEY J.A.,
REMARK   3                 :MARTIN, R.I., MERZ, K.M.,  WESTERHOFF L.M.
REMARK   3                 :ACTA CRYSTLLOGRAPHICA SECTION D, 2014, 
REMARK   3                 :V. D70, pp. 1233-1247
REMARK   3   QM METHOD(HAMILTONIAN): PM6
REMARK   3   REGION QM REFINEMENT: 
REMARK   3      MAIN/BUFFER QM REGION RADII (A): 3.0 / 2.5
REMARK   3      LIGAND / STRAIN ENERGY: MOA_A_600 / 2.85 KCAL/MOLE
REMARK   3
HELIX    1   1 PHE A   12  GLU A   14  5               Generated by MOE    3
HELIX    2   2 PRO A   28  ASN A   30  5               Generated by MOE    3
HELIX    3   3 GLU A   65  ARG A   73  1               Generated by MOE    9
HELIX    4   4 ILE A   86  LYS A   97  1               Generated by MOE   12
HELIX    5   5 PHE A  243  ALA A  253  1               Generated by MOE   11
HELIX    6   6 GLU A  268  TYR A  281  1               Generated by MOE   14
HELIX    7   7 GLY A  282  LYS A  284  5               Generated by MOE    3
HELIX    8   8 GLY A  295  ALA A  304  1               Generated by MOE   10
HELIX    9   9 SER A  317  THR A  321  5               Generated by MOE    5
HELIX   10  10 GLN A  331  THR A  349  1               Generated by MOE   19
HELIX   11  11 ASP A  364  ALA A  372  1               Generated by MOE    9
HELIX   12  12 ARG A  382  ALA A  385  1               Generated by MOE    4
HELIX   13  13 LEU A  443  ASN A  460  1               Generated by MOE   18
HELIX   14  14 ILE A  466  LYS A  472  1               Generated by MOE    7
SHEET    1       TYR A  15  LEU A  17                  Generated by MOE
SHEET    2       THR A  35  PRO A  36                  Generated by MOE
SHEET    3       PHE A  40  GLN A  41                  Generated by MOE
SHEET    4       ASN A  49  LEU A  50                  Generated by MOE
SHEET    5       LEU A  54  SER A  56                  Generated by MOE
SHEET    6       ILE A  77  ILE A  80                  Generated by MOE
SHEET    7       GLY A 235  ILE A 238                  Generated by MOE
SHEET    8       VAL A 257  ILE A 260                  Generated by MOE
SHEET    9       VAL A 287  GLY A 290                  Generated by MOE
SHEET   10       ASN A 291  ASN A 291                  Generated by MOE
SHEET   11       ILE A 292  ILE A 292                  Generated by MOE
SHEET   12       ILE A 309  ILE A 311                  Generated by MOE
SHEET   13       ILE A 351  TYR A 352                  Generated by MOE
SHEET   14       VAL A 355  ASP A 358                  Generated by MOE
SHEET   15       PHE A 377  LEU A 380                  Generated by MOE
SHEET   16       LYS A 394  ILE A 397                  Generated by MOE
SHEET   17       SER A 400  TRP A 406                  Generated by MOE
SHEET   18       ASP A 434  PRO A 438                  Generated by MOE
SHEET   19       ILE A 475  LEU A 477                  Generated by MOE
SSBOND   1 CYS A   26    CYS A  459 
CRYST1  153.480  153.480  153.480  90.00  90.00  90.00 P 4 3 2
SCALE1      0.006516  0.000000  0.000000        0.00000
SCALE2      0.000000  0.006516  0.000000        0.00000
SCALE3      0.000000  0.000000  0.006516        0.00000
ATOM      1  N   ALA A   2      54.558  74.258  36.571  1.00 31.24           N
ATOM      2  CA  ALA A   2      55.366  73.378  35.755  1.00 30.67           C
ATOM      3  C   ALA A   2      56.634  73.039  36.540  1.00 35.30           C
ATOM      4  O   ALA A   2      57.038  73.801  37.400  1.00 31.82           O
ATOM      5  CB  ALA A   2      55.731  74.053  34.436  1.00 31.69           C
ATOM      6  H1  ALA A   2      53.709  74.400  36.150  1.00 37.49           H
ATOM      7  H2  ALA A   2      55.018  75.094  36.665  1.00 37.49           H
ATOM      8  HA  ALA A   2      54.872  72.564  35.567  1.00 36.80           H
ATOM      9  HB1 ALA A   2      54.911  74.244  33.953  1.00 38.03           H
ATOM     10  HB2 ALA A   2      56.208  74.875  34.627  1.00 38.03           H
ATOM     11  HB3 ALA A   2      56.287  73.453  33.920  1.00 38.03           H
ATOM     12  N   LYS A   3      57.260  71.925  36.196  1.00 29.89           N
ATOM     13  CA  LYS A   3      58.528  71.516  36.774  1.00 33.77           C
ATOM     14  C   LYS A   3      59.618  71.690  35.717  1.00 32.48           C
ATOM     15  O   LYS A   3      59.419  71.304  34.561  1.00 31.69           O
ATOM     16  CB  LYS A   3      58.445  70.062  37.254  1.00 35.32           C
ATOM     17  CG  LYS A   3      59.800  69.394  37.505  1.00 47.08           C
ATOM     18  CD  LYS A   3      59.671  67.962  38.019  1.00 51.86           C
ATOM     19  CE  LYS A   3      60.987  67.187  37.851  1.00 51.15           C
ATOM     20  NZ  LYS A   3      62.178  67.912  38.451  1.00 50.48           N1+
ATOM     21  H   LYS A   3      56.952  71.366  35.616  1.00 35.87           H
ATOM     22  HA  LYS A   3      58.731  72.079  37.536  1.00 40.52           H
ATOM     23  HB2 LYS A   3      57.937  70.033  38.081  1.00 42.39           H
ATOM     24  HB3 LYS A   3      57.988  69.542  36.576  1.00 42.39           H
ATOM     25  HG2 LYS A   3      60.295  69.355  36.670  1.00 56.49           H
ATOM     26  HG3 LYS A   3      60.292  69.910  38.163  1.00 56.49           H
ATOM     27  HD2 LYS A   3      59.448  67.982  38.965  1.00 62.23           H
ATOM     28  HD3 LYS A   3      58.980  67.496  37.521  1.00 62.23           H
ATOM     29  HE2 LYS A   3      60.905  66.328  38.296  1.00 61.38           H
ATOM     30  HE3 LYS A   3      61.157  67.051  36.905  1.00 61.38           H
ATOM     31  HZ1 LYS A   3      62.892  67.379  38.459  1.00 60.58           H
ATOM     32  HZ2 LYS A   3      62.365  68.643  37.980  1.00 60.58           H
ATOM     33  HZ3 LYS A   3      61.994  68.150  39.289  1.00 60.58           H
ATOM     34  N   TYR A   4      60.738  72.308  36.101  1.00 29.60           N
ATOM     35  CA  TYR A   4      61.891  72.567  35.244  1.00 32.96           C
ATOM     36  C   TYR A   4      63.100  71.765  35.746  1.00 36.52           C
ATOM     37  O   TYR A   4      63.082  71.172  36.827  1.00 38.65           O
ATOM     38  CB  TYR A   4      62.204  74.088  35.190  1.00 32.10           C
ATOM     39  CG  TYR A   4      61.088  74.888  34.579  1.00 29.32           C
ATOM     40  CD1 TYR A   4      60.984  75.015  33.194  1.00 31.37           C
ATOM     41  CD2 TYR A   4      60.130  75.499  35.369  1.00 27.46           C
ATOM     42  CE1 TYR A   4      59.966  75.739  32.625  1.00 26.85           C
ATOM     43  CE2 TYR A   4      59.087  76.234  34.782  1.00 30.18           C
ATOM     44  CZ  TYR A   4      59.024  76.325  33.427  1.00 27.45           C
ATOM     45  OH  TYR A   4      57.998  77.023  32.855  1.00 30.61           O
ATOM     46  H   TYR A   4      60.855  72.603  36.897  1.00 35.52           H
ATOM     47  HA  TYR A   4      61.694  72.261  34.344  1.00 39.55           H
ATOM     48  HB2 TYR A   4      62.352  74.430  36.083  1.00 38.53           H
ATOM     49  HB3 TYR A   4      62.986  74.231  34.638  1.00 38.53           H
ATOM     50  HD1 TYR A   4      61.614  74.612  32.644  1.00 37.65           H
ATOM     51  HD2 TYR A   4      60.173  75.430  36.296  1.00 32.95           H
ATOM     52  HE1 TYR A   4      59.894  75.815  31.697  1.00 32.22           H
ATOM     53  HE2 TYR A   4      58.436  76.647  35.288  1.00 36.21           H
ATOM     54  HH  TYR A   4      57.823  76.696  32.101  1.00 36.74           H
ATOM     55  N   TYR A   5      64.152  71.715  34.940  1.00 42.46           N
ATOM     56  CA  TYR A   5      65.353  70.942  35.269  1.00 44.51           C
ATOM     57  C   TYR A   5      66.582  71.843  35.340  1.00 46.58           C
ATOM     58  O   TYR A   5      66.649  72.884  34.684  1.00 43.60           O
ATOM     59  CB  TYR A   5      65.594  69.822  34.244  1.00 46.35           C
ATOM     60  CG  TYR A   5      64.456  68.840  34.232  1.00 39.16           C
ATOM     61  CD1 TYR A   5      63.253  69.187  33.660  1.00 40.09           C
ATOM     62  CD2 TYR A   5      64.561  67.599  34.847  1.00 44.03           C
ATOM     63  CE1 TYR A   5      62.179  68.328  33.686  1.00 39.31           C
ATOM     64  CE2 TYR A   5      63.495  66.720  34.858  1.00 40.42           C
ATOM     65  CZ  TYR A   5      62.296  67.101  34.268  1.00 46.40           C
ATOM     66  OH  TYR A   5      61.184  66.270  34.251  1.00 40.40           O
ATOM     67  H   TYR A   5      64.196  72.130  34.190  1.00 50.95           H
ATOM     68  HA  TYR A   5      65.243  70.524  36.137  1.00 53.41           H
ATOM     69  HB2 TYR A   5      65.676  70.211  33.357  1.00 55.61           H
ATOM     70  HB3 TYR A   5      66.406  69.348  34.481  1.00 55.61           H
ATOM     71  HD1 TYR A   5      63.164  70.026  33.267  1.00 48.11           H
ATOM     72  HD2 TYR A   5      65.363  67.350  35.240  1.00 52.84           H
ATOM     73  HE1 TYR A   5      61.376  68.572  33.285  1.00 47.17           H
ATOM     74  HE2 TYR A   5      63.570  65.887  35.260  1.00 48.50           H
ATOM     75  HH  TYR A   5      61.369  65.531  34.604  1.00 48.47           H
ATOM     76  N   ASN A   6      67.553  71.429  36.162  1.00 45.54           N
ATOM     77  CA  ASN A   6      68.765  72.225  36.352  1.00 50.02           C
ATOM     78  C   ASN A   6      69.652  72.226  35.103  1.00 49.84           C
ATOM     79  O   ASN A   6      70.298  73.238  34.804  1.00 50.72           O
ATOM     80  CB  ASN A   6      69.549  71.710  37.561  1.00 51.53           C
ATOM     81  CG  ASN A   6      68.901  72.079  38.883  1.00 57.54           C
ATOM     82  OD1 ASN A   6      68.306  73.155  39.025  1.00 58.79           O
ATOM     83  ND2 ASN A   6      69.022  71.188  39.867  1.00 57.03           N
ATOM     84  H   ASN A   6      67.530  70.697  36.615  1.00 54.65           H
ATOM     85  HA  ASN A   6      68.510  73.141  36.546  1.00 60.02           H
ATOM     86  HB2 ASN A   6      69.601  70.742  37.518  1.00 61.84           H
ATOM     87  HB3 ASN A   6      70.438  72.093  37.547  1.00 61.84           H
ATOM     88 HD21 ASN A   6      68.618  71.308  40.617  1.00 68.44           H
ATOM     89 HD22 ASN A   6      69.522  70.495  39.760  1.00 68.44           H
ATOM     90  N   GLU A   7      69.714  71.114  34.358  1.00 45.45           N
ATOM     91  CA  GLU A   7      70.615  71.066  33.201  1.00 45.00           C
ATOM     92  C   GLU A   7      69.857  70.710  31.927  1.00 44.36           C
ATOM     93  O   GLU A   7      68.825  70.039  31.989  1.00 38.46           O
ATOM     94  CB  GLU A   7      71.748  70.044  33.399  1.00 49.07           C
ATOM     95  CG  GLU A   7      72.742  70.356  34.571  1.00 51.81           C
ATOM     96  CD  GLU A   7      73.591  71.621  34.362  1.00 55.47           C
ATOM     97  OE1 GLU A   7      73.970  71.932  33.205  1.00 58.24           O
ATOM     98  OE2 GLU A   7      73.882  72.312  35.365  1.00 64.51           O1-
ATOM     99  H   GLU A   7      69.268  70.390  34.501  1.00 54.54           H
ATOM    100  HA  GLU A   7      71.020  71.935  33.070  1.00 54.00           H
ATOM    101  HB2 GLU A   7      71.351  69.173  33.567  1.00 58.88           H
ATOM    102  HB3 GLU A   7      72.268  69.992  32.581  1.00 58.88           H
ATOM    103  HG2 GLU A   7      72.245  70.456  35.398  1.00 62.18           H
ATOM    104  HG3 GLU A   7      73.361  69.612  34.653  1.00 62.18           H
ATOM    105  N   PRO A   8      70.360  71.126  30.759  1.00 38.94           N
ATOM    106  CA  PRO A   8      69.742  70.712  29.500  1.00 35.97           C
ATOM    107  C   PRO A   8      70.063  69.258  29.223  1.00 37.01           C
ATOM    108  O   PRO A   8      71.011  68.697  29.776  1.00 34.88           O
ATOM    109  CB  PRO A   8      70.392  71.628  28.460  1.00 33.12           C
ATOM    110  CG  PRO A   8      71.776  71.887  29.063  1.00 40.83           C
ATOM    111  CD  PRO A   8      71.588  71.924  30.528  1.00 39.42           C
ATOM    112  HA  PRO A   8      68.785  70.863  29.536  1.00 43.17           H
ATOM    113  HB2 PRO A   8      70.448  71.175  27.606  1.00 39.75           H
ATOM    114  HB3 PRO A   8      69.891  72.455  28.382  1.00 39.75           H
ATOM    115  HG2 PRO A   8      72.372  71.157  28.830  1.00 48.99           H
ATOM    116  HG3 PRO A   8      72.121  72.733  28.743  1.00 48.99           H
ATOM    117  HD2 PRO A   8      72.350  71.524  30.973  1.00 47.31           H
ATOM    118  HD3 PRO A   8      71.448  72.842  30.808  1.00 47.31           H
ATOM    119  N   CYS A   9      69.249  68.643  28.367  1.00 31.98           N
ATOM    120  CA  CYS A   9      69.515  67.265  28.002  1.00 31.97           C
ATOM    121  C   CYS A   9      70.532  67.217  26.852  1.00 35.60           C
ATOM    122  O   CYS A   9      70.743  68.195  26.114  1.00 36.63           O
ATOM    123  CB  CYS A   9      68.216  66.523  27.651  1.00 29.98           C
ATOM    124  SG  CYS A   9      67.160  67.202  26.422  1.00 42.46           S1-
ATOM    125  H   CYS A   9      68.562  68.992  27.993  1.00 38.38           H
ATOM    126  HA  CYS A   9      69.911  66.822  28.773  1.00 38.36           H
ATOM    127  HB2 CYS A   9      67.669  66.436  28.452  1.00 35.98           H
ATOM    128  HB3 CYS A   9      68.474  65.639  27.347  1.00 35.98           H
ATOM    129  N   HIS A  10      71.223  66.086  26.760  1.00 30.35           N
ATOM    130  CA  HIS A  10      72.339  65.894  25.844  1.00 26.97           C
ATOM    131  C   HIS A  10      72.179  64.611  25.034  1.00 28.04           C
ATOM    132  O   HIS A  10      71.538  63.649  25.474  1.00 26.64           O
ATOM    133  CB  HIS A  10      73.665  65.821  26.593  1.00 31.28           C
ATOM    134  CG  HIS A  10      73.962  67.028  27.410  1.00 31.19           C
ATOM    135  ND1 HIS A  10      74.378  68.214  26.853  1.00 36.33           N1+
ATOM    136  CD2 HIS A  10      73.859  67.249  28.743  1.00 39.23           C
ATOM    137  CE1 HIS A  10      74.555  69.106  27.815  1.00 29.97           C
ATOM    138  NE2 HIS A  10      74.244  68.548  28.967  1.00 35.79           N
ATOM    139  H   HIS A  10      71.064  65.394  27.240  1.00 36.42           H
ATOM    140  HA  HIS A  10      72.389  66.636  25.217  1.00 32.36           H
ATOM    141  HB2 HIS A  10      74.376  65.742  25.936  1.00 37.54           H
ATOM    142  HB3 HIS A  10      73.664  65.051  27.183  1.00 37.54           H
ATOM    143  HD1 HIS A  10      74.519  68.346  26.015  1.00 43.60           H
ATOM    144  HD2 HIS A  10      73.597  66.628  29.383  1.00 47.08           H
ATOM    145  HE1 HIS A  10      74.842  69.984  27.699  1.00 35.97           H
ATOM    146  HE2 HIS A  10      74.277  68.933  29.734  1.00 42.95           H
ATOM    147  N   THR A  11      72.813  64.597  23.862  1.00 27.82           N
ATOM    148  CA  THR A  11      72.828  63.459  22.950  1.00 23.84           C
ATOM    149  C   THR A  11      74.165  62.725  23.080  1.00 24.03           C
ATOM    150  O   THR A  11      75.104  63.228  23.695  1.00 24.71           O
ATOM    151  CB  THR A  11      72.646  63.912  21.508  1.00 31.91           C
ATOM    152  OG1 THR A  11      73.779  64.702  21.130  1.00 37.42           O
ATOM    153  CG2 THR A  11      71.319  64.732  21.308  1.00 39.24           C
ATOM    154  H   THR A  11      73.252  65.271  23.565  1.00 33.38           H
ATOM    155  HA  THR A  11      72.111  62.854  23.188  1.00 28.61           H
ATOM    156  HB  THR A  11      72.606  63.127  20.936  1.00 38.30           H
ATOM    157  HG1 THR A  11      73.765  64.836  20.300  1.00 44.90           H
ATOM    158 HG21 THR A  11      71.210  64.970  20.375  1.00 47.08           H
ATOM    159 HG22 THR A  11      70.558  64.197  21.578  1.00 47.08           H
ATOM    160 HG23 THR A  11      71.339  65.537  21.844  1.00 47.08           H
ATOM    161  N   PHE A  12      74.255  61.557  22.439  1.00 26.80           N
ATOM    162  CA  PHE A  12      75.467  60.745  22.530  1.00 31.02           C
ATOM    163  C   PHE A  12      76.664  61.433  21.890  1.00 30.95           C
ATOM    164  O   PHE A  12      77.798  61.229  22.343  1.00 26.15           O
ATOM    165  CB  PHE A  12      75.268  59.387  21.854  1.00 26.59           C
ATOM    166  CG  PHE A  12      74.368  58.416  22.624  1.00 26.41           C
ATOM    167  CD1 PHE A  12      74.509  58.237  23.985  1.00 27.12           C
ATOM    168  CD2 PHE A  12      73.394  57.691  21.946  1.00 28.69           C
ATOM    169  CE1 PHE A  12      73.681  57.353  24.676  1.00 24.67           C
ATOM    170  CE2 PHE A  12      72.568  56.770  22.641  1.00 24.20           C
ATOM    171  CZ  PHE A  12      72.720  56.622  23.994  1.00 23.73           C
ATOM    172  H   PHE A  12      73.633  61.224  21.941  1.00 32.16           H
ATOM    173  HA  PHE A  12      75.677  60.595  23.466  1.00 37.22           H
ATOM    174  HB2 PHE A  12      74.866  59.530  20.982  1.00 31.91           H
ATOM    175  HB3 PHE A  12      76.131  58.959  21.758  1.00 31.91           H
ATOM    176  HD1 PHE A  12      75.149  58.718  24.452  1.00 32.54           H
ATOM    177  HD2 PHE A  12      73.300  57.796  21.025  1.00 34.43           H
ATOM    178  HE1 PHE A  12      73.784  57.243  25.590  1.00 29.60           H
ATOM    179  HE2 PHE A  12      71.913  56.290  22.191  1.00 29.04           H
ATOM    180  HZ  PHE A  12      72.176  56.034  24.459  1.00 28.48           H
ATOM    181  N   ASN A  13      76.445  62.211  20.820  1.00 27.80           N
ATOM    182  CA  ASN A  13      77.546  62.960  20.194  1.00 29.10           C
ATOM    183  C   ASN A  13      78.227  63.935  21.140  1.00 27.28           C
ATOM    184  O   ASN A  13      79.308  64.430  20.823  1.00 29.78           O
ATOM    185  CB  ASN A  13      77.034  63.758  18.995  1.00 37.34           C
ATOM    186  CG  ASN A  13      77.050  62.973  17.737  1.00 41.10           C
ATOM    187  OD1 ASN A  13      77.836  62.026  17.573  1.00 37.98           O
ATOM    188  ND2 ASN A  13      76.213  63.377  16.803  1.00 42.12           N
ATOM    189  H   ASN A  13      75.680  62.307  20.444  1.00 33.36           H
ATOM    190  HA  ASN A  13      78.215  62.336  19.875  1.00 34.92           H
ATOM    191  HB2 ASN A  13      76.120  64.046  19.159  1.00 44.81           H
ATOM    192  HB3 ASN A  13      77.604  64.526  18.856  1.00 44.81           H
ATOM    193 HD21 ASN A  13      76.214  62.985  16.039  1.00 50.55           H
ATOM    194 HD22 ASN A  13      75.673  64.029  16.955  1.00 50.55           H
ATOM    195  N   GLU A  14      77.625  64.253  22.268  1.00 23.98           N
ATOM    196  CA  GLU A  14      78.214  65.200  23.194  1.00 26.41           C
ATOM    197  C   GLU A  14      79.115  64.535  24.238  1.00 26.88           C
ATOM    198  O   GLU A  14      79.542  65.215  25.174  1.00 28.42           O
ATOM    199  CB  GLU A  14      77.125  65.990  23.893  1.00 26.80           C
ATOM    200  CG  GLU A  14      76.182  66.756  22.925  1.00 31.27           C
ATOM    201  CD  GLU A  14      75.115  67.529  23.651  1.00 32.46           C
ATOM    202  OE1 GLU A  14      75.477  68.414  24.461  1.00 32.23           O
ATOM    203  OE2 GLU A  14      73.907  67.245  23.429  1.00 33.12           O1-
ATOM    204  H   GLU A  14      76.871  63.929  22.525  1.00 28.77           H
ATOM    205  HA  GLU A  14      78.752  65.835  22.690  1.00 31.69           H
ATOM    206  HB2 GLU A  14      76.580  65.368  24.402  1.00 32.17           H
ATOM    207  HB3 GLU A  14      77.528  66.630  24.494  1.00 32.17           H
ATOM    208  HG2 GLU A  14      76.694  67.390  22.397  1.00 37.53           H
ATOM    209  HG3 GLU A  14      75.735  66.121  22.343  1.00 37.53           H
ATOM    210  N   TYR A  15      79.400  63.232  24.115  1.00 25.79           N
ATOM    211  CA  TYR A  15      80.166  62.523  25.138  1.00 24.29           C
ATOM    212  C   TYR A  15      81.365  61.779  24.563  1.00 26.23           C
ATOM    213  O   TYR A  15      81.356  61.334  23.412  1.00 25.30           O
ATOM    214  CB  TYR A  15      79.306  61.519  25.901  1.00 22.53           C
ATOM    215  CG  TYR A  15      78.298  62.158  26.800  1.00 23.89           C
ATOM    216  CD1 TYR A  15      78.640  62.530  28.101  1.00 27.68           C
ATOM    217  CD2 TYR A  15      77.004  62.440  26.354  1.00 28.63           C
ATOM    218  CE1 TYR A  15      77.728  63.125  28.940  1.00 35.10           C
ATOM    219  CE2 TYR A  15      76.086  63.073  27.211  1.00 30.75           C
ATOM    220  CZ  TYR A  15      76.458  63.379  28.488  1.00 36.68           C
ATOM    221  OH  TYR A  15      75.583  63.996  29.334  1.00 40.59           O
ATOM    222  H   TYR A  15      79.160  62.740  23.450  1.00 30.94           H
ATOM    223  HA  TYR A  15      80.491  63.166  25.784  1.00 29.15           H
ATOM    224  HB2 TYR A  15      78.832  60.951  25.274  1.00 27.04           H
ATOM    225  HB3 TYR A  15      79.887  60.980  26.454  1.00 27.04           H
ATOM    226  HD1 TYR A  15      79.496  62.353  28.425  1.00 33.21           H
ATOM    227  HD2 TYR A  15      76.755  62.223  25.485  1.00 34.35           H
ATOM    228  HE1 TYR A  15      77.969  63.354  29.804  1.00 42.12           H
ATOM    229  HE2 TYR A  15      75.217  63.256  26.926  1.00 36.90           H
ATOM    230  HH  TYR A  15      74.914  64.259  28.898  1.00 48.71           H
ATOM    231  N   LEU A  16      82.398  61.624  25.409  1.00 24.97           N
ATOM    232  CA  LEU A  16      83.523  60.746  25.136  1.00 27.99           C
ATOM    233  C   LEU A  16      83.888  59.996  26.406  1.00 24.44           C
ATOM    234  O   LEU A  16      83.632  60.453  27.521  1.00 24.50           O
ATOM    235  CB  LEU A  16      84.761  61.515  24.649  1.00 29.58           C
ATOM    236  CG  LEU A  16      84.656  62.220  23.287  1.00 37.56           C
ATOM    237  CD1 LEU A  16      85.889  63.099  23.104  1.00 34.83           C
ATOM    238  CD2 LEU A  16      84.570  61.221  22.159  1.00 34.13           C
ATOM    239  H   LEU A  16      82.454  62.024  26.166  1.00 29.97           H
ATOM    240  HA  LEU A  16      83.272  60.099  24.456  1.00 33.59           H
ATOM    241  HB2 LEU A  16      84.954  62.200  25.304  1.00 35.50           H
ATOM    242  HB3 LEU A  16      85.505  60.899  24.600  1.00 35.50           H
ATOM    243  HG  LEU A  16      83.860  62.776  23.261  1.00 45.07           H
ATOM    244 HD11 LEU A  16      85.811  63.570  22.259  1.00 41.79           H
ATOM    245 HD12 LEU A  16      85.941  63.732  23.836  1.00 41.79           H
ATOM    246 HD13 LEU A  16      86.676  62.534  23.097  1.00 41.79           H
ATOM    247 HD21 LEU A  16      84.534  61.700  21.318  1.00 40.95           H
ATOM    248 HD22 LEU A  16      85.353  60.650  22.190  1.00 40.95           H
ATOM    249 HD23 LEU A  16      83.764  60.686  22.269  1.00 40.95           H
ATOM    250  N   LEU A  17      84.551  58.865  26.220  1.00 24.94           N
ATOM    251  CA  LEU A  17      85.116  58.072  27.317  1.00 22.62           C
ATOM    252  C   LEU A  17      86.579  58.428  27.557  1.00 22.61           C
ATOM    253  O   LEU A  17      87.370  58.565  26.612  1.00 26.36           O
ATOM    254  CB  LEU A  17      85.021  56.588  26.984  1.00 22.96           C
ATOM    255  CG  LEU A  17      83.605  56.044  27.011  1.00 25.15           C
ATOM    256  CD1 LEU A  17      83.518  54.754  26.186  1.00 26.79           C
ATOM    257  CD2 LEU A  17      83.177  55.752  28.413  1.00 28.37           C
ATOM    258  H   LEU A  17      84.691  58.524  25.448  1.00 29.93           H
ATOM    259  HA  LEU A  17      84.620  58.231  28.134  1.00 27.14           H
ATOM    260  HB2 LEU A  17      85.372  56.454  26.089  1.00 27.55           H
ATOM    261  HB3 LEU A  17      85.551  56.078  27.615  1.00 27.55           H
ATOM    262  HG  LEU A  17      83.003  56.706  26.633  1.00 30.18           H
ATOM    263 HD11 LEU A  17      82.596  54.453  26.179  1.00 32.15           H
ATOM    264 HD12 LEU A  17      83.812  54.944  25.278  1.00 32.15           H
ATOM    265 HD13 LEU A  17      84.083  54.075  26.590  1.00 32.15           H
ATOM    266 HD21 LEU A  17      82.275  55.401  28.390  1.00 34.05           H
ATOM    267 HD22 LEU A  17      83.778  55.102  28.810  1.00 34.05           H
ATOM    268 HD23 LEU A  17      83.204  56.581  28.919  1.00 34.05           H
ATOM    269  N   ILE A  18      86.943  58.552  28.822  1.00 23.05           N
ATOM    270  CA  ILE A  18      88.324  58.787  29.226  1.00 19.95           C
ATOM    271  C   ILE A  18      88.922  57.439  29.622  1.00 22.90           C
ATOM    272  O   ILE A  18      88.288  56.706  30.391  1.00 22.97           O
ATOM    273  CB  ILE A  18      88.385  59.811  30.377  1.00 26.16           C
ATOM    274  CG1 ILE A  18      87.951  61.186  29.859  1.00 27.04           C
ATOM    275  CG2 ILE A  18      89.837  59.919  31.043  1.00 25.14           C
ATOM    276  CD1 ILE A  18      87.871  62.215  30.983  1.00 31.92           C
ATOM    277  H   ILE A  18      86.391  58.503  29.484  1.00 27.67           H
ATOM    278  HA  ILE A  18      88.806  59.159  28.479  1.00 23.93           H
ATOM    279  HB  ILE A  18      87.749  59.535  31.060  1.00 31.39           H
ATOM    280 HG12 ILE A  18      88.588  61.501  29.200  1.00 32.45           H
ATOM    281 HG13 ILE A  18      87.075  61.115  29.457  1.00 32.45           H
ATOM    282 HG21 ILE A  18      89.820  60.547  31.780  1.00 30.17           H
ATOM    283 HG22 ILE A  18      90.105  59.046  31.380  1.00 30.17           H
ATOM    284 HG23 ILE A  18      90.463  60.226  30.373  1.00 30.17           H
ATOM    285 HD11 ILE A  18      87.535  63.053  30.626  1.00 38.30           H
ATOM    286 HD12 ILE A  18      87.270  61.881  31.671  1.00 38.30           H
ATOM    287 HD13 ILE A  18      88.753  62.354  31.365  1.00 38.30           H
ATOM    288  N   PRO A  19      90.073  57.040  29.070  1.00 23.75           N
ATOM    289  CA  PRO A  19      90.600  55.697  29.359  1.00 26.42           C
ATOM    290  C   PRO A  19      90.890  55.453  30.833  1.00 25.48           C
ATOM    291  O   PRO A  19      91.105  56.369  31.619  1.00 26.78           O
ATOM    292  CB  PRO A  19      91.891  55.620  28.532  1.00 26.37           C
ATOM    293  CG  PRO A  19      91.650  56.592  27.388  1.00 32.40           C
ATOM    294  CD  PRO A  19      90.831  57.702  27.988  1.00 24.02           C
ATOM    295  HA  PRO A  19      89.979  55.026  29.032  1.00 31.71           H
ATOM    296  HB2 PRO A  19      92.639  55.895  29.079  1.00 31.64           H
ATOM    297  HB3 PRO A  19      91.999  54.718  28.207  1.00 31.64           H
ATOM    298  HG2 PRO A  19      92.498  56.929  27.070  1.00 38.88           H
ATOM    299  HG3 PRO A  19      91.165  56.147  26.676  1.00 38.88           H
ATOM    300  HD2 PRO A  19      91.419  58.375  28.372  1.00 28.82           H
ATOM    301  HD3 PRO A  19      90.227  58.073  27.321  1.00 28.82           H
ATOM    302  N   GLY A  20      90.739  54.188  31.222  1.00 24.09           N
ATOM    303  CA  GLY A  20      91.201  53.708  32.505  1.00 25.97           C
ATOM    304  C   GLY A  20      92.383  52.791  32.309  1.00 23.92           C
ATOM    305  O   GLY A  20      92.989  52.743  31.240  1.00 25.24           O
ATOM    306  H   GLY A  20      90.394  53.580  30.708  1.00 28.90           H
ATOM    307  HA2 GLY A  20      91.473  54.449  33.084  1.00 31.17           H
ATOM    308  HA3 GLY A  20      90.501  53.192  32.947  1.00 31.17           H
ATOM    309  N   LEU A  21      92.733  52.077  33.374  1.00 25.24           N
ATOM    310  CA  LEU A  21      93.862  51.159  33.288  1.00 26.29           C
ATOM    311  C   LEU A  21      93.521  49.931  32.446  1.00 24.52           C
ATOM    312  O   LEU A  21      92.588  49.181  32.761  1.00 28.92           O
ATOM    313  CB  LEU A  21      94.329  50.748  34.690  1.00 25.44           C
ATOM    314  CG  LEU A  21      95.549  49.765  34.684  1.00 26.17           C
ATOM    315  CD1 LEU A  21      96.786  50.240  33.929  1.00 28.29           C
ATOM    316  CD2 LEU A  21      95.948  49.420  36.130  1.00 31.44           C
ATOM    317  H   LEU A  21      92.339  52.127  34.139  1.00 30.29           H
ATOM    318  HA  LEU A  21      94.592  51.623  32.850  1.00 31.55           H
ATOM    319  HB2 LEU A  21      94.595  51.541  35.173  1.00 30.53           H
ATOM    320  HB3 LEU A  21      93.594  50.327  35.166  1.00 30.53           H
ATOM    321  HG  LEU A  21      95.265  48.936  34.258  1.00 31.41           H
ATOM    322 HD11 LEU A  21      97.471  49.556  33.977  1.00 33.94           H
ATOM    323 HD12 LEU A  21      96.554  50.402  33.001  1.00 33.94           H
ATOM    324 HD13 LEU A  21      97.109  51.057  34.336  1.00 33.94           H
ATOM    325 HD21 LEU A  21      96.689  48.800  36.114  1.00 37.72           H
ATOM    326 HD22 LEU A  21      96.202  50.235  36.587  1.00 37.72           H
ATOM    327 HD23 LEU A  21      95.185  49.017  36.577  1.00 37.72           H
ATOM    328  N   SER A  22      94.290  49.727  31.373  1.00 24.12           N
ATOM    329  CA  SER A  22      94.148  48.574  30.509  1.00 27.79           C
ATOM    330  C   SER A  22      95.134  47.517  30.990  1.00 33.97           C
ATOM    331  O   SER A  22      96.336  47.779  31.061  1.00 27.90           O
ATOM    332  CB  SER A  22      94.443  48.918  29.051  1.00 26.13           C
ATOM    333  OG  SER A  22      93.610  49.936  28.561  1.00 26.82           O
ATOM    334  H   SER A  22      94.899  50.267  31.107  1.00 28.94           H
ATOM    335  HA  SER A  22      93.245  48.225  30.576  1.00 33.35           H
ATOM    336  HB2 SER A  22      95.363  49.228  28.991  1.00 31.36           H
ATOM    337  HB3 SER A  22      94.328  48.127  28.504  1.00 31.36           H
ATOM    338  HG  SER A  22      92.807  49.721  28.666  1.00 32.18           H
ATOM    339  N   THR A  23      94.635  46.337  31.311  1.00 28.70           N
ATOM    340  CA  THR A  23      95.475  45.248  31.797  1.00 30.74           C
ATOM    341  C   THR A  23      95.912  44.362  30.644  1.00 26.29           C
ATOM    342  O   THR A  23      95.286  44.326  29.566  1.00 31.15           O
ATOM    343  CB  THR A  23      94.721  44.401  32.833  1.00 35.27           C
ATOM    344  OG1 THR A  23      93.425  44.124  32.328  1.00 39.23           O
ATOM    345  CG2 THR A  23      94.594  45.132  34.123  1.00 38.24           C
ATOM    346  H   THR A  23      93.807  46.142  31.242  1.00 34.44           H
ATOM    347  HA  THR A  23      96.262  45.613  32.226  1.00 36.89           H
ATOM    348  HB  THR A  23      95.200  43.572  32.976  1.00 42.32           H
ATOM    349  HG1 THR A  23      93.359  43.305  32.150  1.00 47.07           H
ATOM    350 HG21 THR A  23      94.105  44.582  34.751  1.00 45.89           H
ATOM    351 HG22 THR A  23      95.469  45.326  34.489  1.00 45.89           H
ATOM    352 HG23 THR A  23      94.106  45.959  33.985  1.00 45.89           H
ATOM    353  N   VAL A  24      96.975  43.589  30.894  1.00 30.73           N
ATOM    354  CA  VAL A  24      97.509  42.712  29.848  1.00 30.15           C
ATOM    355  C   VAL A  24      96.465  41.694  29.400  1.00 30.30           C
ATOM    356  O   VAL A  24      96.484  41.241  28.252  1.00 30.09           O
ATOM    357  CB  VAL A  24      98.811  42.006  30.303  1.00 33.02           C
ATOM    358  CG1 VAL A  24      99.926  43.039  30.564  1.00 30.12           C
ATOM    359  CG2 VAL A  24      98.596  41.143  31.511  1.00 38.39           C
ATOM    360  H   VAL A  24      97.394  43.562  31.644  1.00 36.87           H
ATOM    361  HA  VAL A  24      97.740  43.247  29.075  1.00 36.18           H
ATOM    362  HB  VAL A  24      99.104  41.418  29.585  1.00 39.62           H
ATOM    363 HG11 VAL A  24     100.726  42.564  30.823  1.00 36.14           H
ATOM    364 HG12 VAL A  24     100.090  43.553  29.755  1.00 36.14           H
ATOM    365 HG13 VAL A  24      99.644  43.631  31.280  1.00 36.14           H
ATOM    366 HG21 VAL A  24      99.435  40.723  31.744  1.00 46.07           H
ATOM    367 HG22 VAL A  24      98.285  41.703  32.239  1.00 46.07           H
ATOM    368 HG23 VAL A  24      97.936  40.467  31.296  1.00 46.07           H
ATOM    369  N   ASP A  25      95.555  41.318  30.281  1.00 30.20           N
ATOM    370  CA  ASP A  25      94.519  40.359  29.922  1.00 38.35           C
ATOM    371  C   ASP A  25      93.403  40.942  29.050  1.00 44.11           C
ATOM    372  O   ASP A  25      92.623  40.180  28.480  1.00 38.73           O
ATOM    373  CB  ASP A  25      93.943  39.751  31.203  1.00 45.32           C
ATOM    374  CG  ASP A  25      93.176  40.764  32.037  1.00 49.41           C
ATOM    375  OD1 ASP A  25      91.932  40.672  32.084  1.00 54.14           O
ATOM    376  OD2 ASP A  25      93.812  41.672  32.622  1.00 58.64           O1-
ATOM    377  H   ASP A  25      95.510  41.588  31.097  1.00 36.24           H
ATOM    378  HA  ASP A  25      94.928  39.636  29.432  1.00 46.02           H
ATOM    379  HB2 ASP A  25      93.351  39.022  30.969  1.00 54.39           H
ATOM    380  HB3 ASP A  25      94.679  39.418  31.742  1.00 54.39           H
ATOM    381  N   CYS A  26      93.293  42.253  28.870  1.00 43.02           N
ATOM    382  CA  CYS A  26      92.157  42.771  28.106  1.00 38.88           C
ATOM    383  C   CYS A  26      92.534  42.906  26.641  1.00 40.87           C
ATOM    384  O   CYS A  26      93.116  43.912  26.225  1.00 37.08           O
ATOM    385  CB  CYS A  26      91.652  44.096  28.647  1.00 39.47           C
ATOM    386  SG  CYS A  26      89.920  44.403  28.016  1.00 42.05           S
ATOM    387  H   CYS A  26      93.851  42.849  29.147  1.00 51.63           H
ATOM    388  HA  CYS A  26      91.420  42.146  28.149  1.00 46.65           H
ATOM    389  HB2 CYS A  26      91.626  44.064  29.618  1.00 47.36           H
ATOM    390  HB3 CYS A  26      92.228  44.816  28.342  1.00 47.36           H
ATOM    391  N   ILE A  27      92.137  41.915  25.851  1.00 36.60           N
ATOM    392  CA  ILE A  27      92.161  42.035  24.404  1.00 40.76           C
ATOM    393  C   ILE A  27      90.730  41.822  23.943  1.00 34.94           C
ATOM    394  O   ILE A  27      89.963  41.134  24.637  1.00 31.76           O
ATOM    395  CB  ILE A  27      93.122  41.022  23.764  1.00 46.44           C
ATOM    396  CG1 ILE A  27      92.855  39.627  24.349  1.00 41.41           C
ATOM    397  CG2 ILE A  27      94.572  41.479  23.981  1.00 40.49           C
ATOM    398  CD1 ILE A  27      93.658  38.518  23.706  1.00 48.76           C
ATOM    399  H   ILE A  27      91.836  41.161  26.129  1.00 43.92           H
ATOM    400  HA  ILE A  27      92.438  42.930  24.156  1.00 48.91           H
ATOM    401  HB  ILE A  27      92.946  40.992  22.811  1.00 55.72           H
ATOM    402 HG12 ILE A  27      93.065  39.634  25.297  1.00 49.69           H
ATOM    403 HG13 ILE A  27      91.920  39.406  24.222  1.00 49.69           H
ATOM    404 HG21 ILE A  27      95.169  40.827  23.583  1.00 48.59           H
ATOM    405 HG22 ILE A  27      94.704  42.347  23.567  1.00 48.59           H
ATOM    406 HG23 ILE A  27      94.736  41.542  24.936  1.00 48.59           H
ATOM    407 HD11 ILE A  27      93.391  37.678  24.112  1.00 58.51           H
ATOM    408 HD12 ILE A  27      93.470  38.505  22.756  1.00 58.51           H
ATOM    409 HD13 ILE A  27      94.601  38.675  23.865  1.00 58.51           H
ATOM    410  N   PRO A  28      90.353  42.368  22.783  1.00 38.15           N
ATOM    411  CA  PRO A  28      88.969  42.255  22.310  1.00 40.04           C
ATOM    412  C   PRO A  28      88.407  40.864  22.363  1.00 39.88           C
ATOM    413  O   PRO A  28      87.223  40.699  22.685  1.00 34.07           O
ATOM    414  CB  PRO A  28      89.083  42.748  20.857  1.00 45.73           C
ATOM    415  CG  PRO A  28      90.136  43.755  20.928  1.00 40.03           C
ATOM    416  CD  PRO A  28      91.158  43.212  21.876  1.00 42.48           C
ATOM    417  HA  PRO A  28      88.391  42.860  22.804  1.00 48.05           H
ATOM    418  HB2 PRO A  28      89.362  42.012  20.290  1.00 54.87           H
ATOM    419  HB3 PRO A  28      88.245  43.127  20.553  1.00 54.87           H
ATOM    420  HG2 PRO A  28      90.520  43.894  20.049  1.00 48.04           H
ATOM    421  HG3 PRO A  28      89.759  44.579  21.271  1.00 48.04           H
ATOM    422  HD2 PRO A  28      91.805  42.670  21.399  1.00 50.98           H
ATOM    423  HD3 PRO A  28      91.585  43.936  22.368  1.00 50.98           H
ATOM    424  N   SER A  29      89.214  39.851  22.032  1.00 43.23           N
ATOM    425  CA  SER A  29      88.687  38.498  21.977  1.00 39.65           C
ATOM    426  C   SER A  29      88.364  37.959  23.354  1.00 36.90           C
ATOM    427  O   SER A  29      87.562  37.033  23.458  1.00 37.93           O
ATOM    428  CB  SER A  29      89.667  37.557  21.257  1.00 41.99           C
ATOM    429  OG  SER A  29      90.969  37.630  21.791  1.00 44.05           O
ATOM    430  H   SER A  29      90.052  39.922  21.851  1.00 51.87           H
ATOM    431  HA  SER A  29      87.863  38.503  21.468  1.00 47.57           H
ATOM    432  HB2 SER A  29      89.351  36.648  21.355  1.00 50.39           H
ATOM    433  HB3 SER A  29      89.704  37.800  20.318  1.00 50.39           H
ATOM    434  HG  SER A  29      91.480  37.103  21.383  1.00 52.86           H
ATOM    435  N   ASN A  30      88.926  38.518  24.414  1.00 32.89           N
ATOM    436  CA  ASN A  30      88.547  38.073  25.746  1.00 30.02           C
ATOM    437  C   ASN A  30      87.354  38.850  26.304  1.00 29.86           C
ATOM    438  O   ASN A  30      86.887  38.523  27.389  1.00 31.60           O
ATOM    439  CB  ASN A  30      89.725  38.179  26.722  1.00 35.09           C
ATOM    440  CG  ASN A  30      90.789  37.132  26.476  1.00 50.13           C
ATOM    441  OD1 ASN A  30      90.508  36.028  26.016  1.00 52.35           O
ATOM    442  ND2 ASN A  30      92.028  37.490  26.765  1.00 50.09           N
ATOM    443  H   ASN A  30      89.509  39.146  24.393  1.00 39.47           H
ATOM    444  HA  ASN A  30      88.300  37.134  25.692  1.00 36.03           H
ATOM    445  HB2 ASN A  30      90.144  39.050  26.636  1.00 42.10           H
ATOM    446  HB3 ASN A  30      89.409  38.048  27.629  1.00 42.10           H
ATOM    447 HD21 ASN A  30      92.670  36.935  26.639  1.00 60.11           H
ATOM    448 HD22 ASN A  30      92.193  38.282  27.057  1.00 60.11           H
ATOM    449  N   VAL A  31      86.838  39.857  25.593  1.00 26.41           N
ATOM    450  CA  VAL A  31      85.716  40.647  26.102  1.00 21.55           C
ATOM    451  C   VAL A  31      84.401  39.888  25.920  1.00 25.95           C
ATOM    452  O   VAL A  31      84.105  39.358  24.849  1.00 25.26           O
ATOM    453  CB  VAL A  31      85.660  42.021  25.421  1.00 23.07           C
ATOM    454  CG1 VAL A  31      84.331  42.728  25.796  1.00 23.56           C
ATOM    455  CG2 VAL A  31      86.885  42.851  25.842  1.00 23.21           C
ATOM    456  H   VAL A  31      87.122  40.108  24.824  1.00 31.69           H
ATOM    457  HA  VAL A  31      85.834  40.793  27.051  1.00 25.86           H
ATOM    458  HB  VAL A  31      85.692  41.919  24.459  1.00 27.68           H
ATOM    459 HG11 VAL A  31      84.322  43.605  25.377  1.00 28.27           H
ATOM    460 HG12 VAL A  31      83.567  42.224  25.483  1.00 28.27           H
ATOM    461 HG13 VAL A  31      84.282  42.815  26.760  1.00 28.27           H
ATOM    462 HG21 VAL A  31      86.852  43.716  25.406  1.00 27.85           H
ATOM    463 HG22 VAL A  31      86.867  42.960  26.803  1.00 27.85           H
ATOM    464 HG23 VAL A  31      87.699  42.391  25.582  1.00 27.85           H
ATOM    465  N   ASN A  32      83.604  39.861  26.968  1.00 24.82           N
ATOM    466  CA  ASN A  32      82.335  39.130  27.035  1.00 23.90           C
ATOM    467  C   ASN A  32      81.200  40.146  26.962  1.00 21.46           C
ATOM    468  O   ASN A  32      81.078  40.993  27.858  1.00 25.77           O
ATOM    469  CB  ASN A  32      82.300  38.343  28.349  1.00 27.36           C
ATOM    470  CG  ASN A  32      80.995  37.572  28.576  1.00 32.07           C
ATOM    471  OD1 ASN A  32      80.002  37.774  27.897  1.00 28.82           O
ATOM    472  ND2 ASN A  32      81.014  36.680  29.574  1.00 37.81           N
ATOM    473  H   ASN A  32      83.793  40.280  27.695  1.00 29.78           H
ATOM    474  HA  ASN A  32      82.263  38.507  26.297  1.00 28.68           H
ATOM    475  HB2 ASN A  32      83.033  37.708  28.350  1.00 32.83           H
ATOM    476  HB3 ASN A  32      82.405  38.967  29.091  1.00 32.83           H
ATOM    477 HD21 ASN A  32      80.318  36.200  29.726  1.00 45.37           H
ATOM    478 HD22 ASN A  32      81.713  36.582  30.067  1.00 45.37           H
ATOM    479  N   LEU A  33      80.378  40.078  25.899  1.00 22.27           N
ATOM    480  CA  LEU A  33      79.299  41.040  25.684  1.00 25.36           C
ATOM    481  C   LEU A  33      77.927  40.481  26.068  1.00 23.50           C
ATOM    482  O   LEU A  33      76.904  41.026  25.657  1.00 22.73           O
ATOM    483  CB  LEU A  33      79.303  41.531  24.232  1.00 23.53           C
ATOM    484  CG  LEU A  33      80.512  42.340  23.767  1.00 25.23           C
ATOM    485  CD1 LEU A  33      80.367  42.809  22.336  1.00 28.71           C
ATOM    486  CD2 LEU A  33      80.734  43.520  24.686  1.00 26.09           C
ATOM    487  H   LEU A  33      80.437  39.487  25.280  1.00 26.73           H
ATOM    488  HA  LEU A  33      79.439  41.808  26.261  1.00 30.44           H
ATOM    489  HB2 LEU A  33      79.243  40.754  23.652  1.00 28.24           H
ATOM    490  HB3 LEU A  33      78.523  42.082  24.107  1.00 28.24           H
ATOM    491  HG  LEU A  33      81.303  41.777  23.799  1.00 30.28           H
ATOM    492 HD11 LEU A  33      81.151  43.320  22.084  1.00 34.45           H
ATOM    493 HD12 LEU A  33      80.262  42.040  21.757  1.00 34.45           H
ATOM    494 HD13 LEU A  33      79.580  43.374  22.283  1.00 34.45           H
ATOM    495 HD21 LEU A  33      81.493  44.027  24.361  1.00 31.31           H
ATOM    496 HD22 LEU A  33      79.938  44.076  24.688  1.00 31.31           H
ATOM    497 HD23 LEU A  33      80.914  43.203  25.581  1.00 31.31           H
ATOM    498  N   SER A  34      77.889  39.412  26.859  1.00 21.95           N
ATOM    499  CA  SER A  34      76.630  38.893  27.373  1.00 23.47           C
ATOM    500  C   SER A  34      75.888  39.966  28.179  1.00 21.80           C
ATOM    501  O   SER A  34      76.497  40.809  28.827  1.00 22.29           O
ATOM    502  CB  SER A  34      76.929  37.655  28.236  1.00 24.81           C
ATOM    503  OG  SER A  34      75.724  37.205  28.847  1.00 31.59           O
ATOM    504  H   SER A  34      78.580  38.970  27.118  1.00 26.34           H
ATOM    505  HA  SER A  34      76.054  38.627  26.639  1.00 28.16           H
ATOM    506  HB2 SER A  34      77.343  36.947  27.678  1.00 29.77           H
ATOM    507  HB3 SER A  34      77.517  37.905  28.959  1.00 29.77           H
ATOM    508  HG  SER A  34      75.396  36.580  28.392  1.00 37.91           H
ATOM    509  N   THR A  35      74.552  39.948  28.131  1.00 21.70           N
ATOM    510  CA  THR A  35      73.801  40.949  28.874  1.00 18.75           C
ATOM    511  C   THR A  35      72.387  40.436  29.145  1.00 20.05           C
ATOM    512  O   THR A  35      71.816  39.700  28.318  1.00 22.40           O
ATOM    513  CB  THR A  35      73.812  42.300  28.102  1.00 22.37           C
ATOM    514  OG1 THR A  35      73.567  43.397  28.987  1.00 22.93           O
ATOM    515  CG2 THR A  35      72.815  42.303  26.968  1.00 22.29           C
ATOM    516  H   THR A  35      74.074  39.401  27.680  1.00 26.03           H
ATOM    517  HA  THR A  35      74.245  41.096  29.725  1.00 22.50           H
ATOM    518  HB  THR A  35      74.692  42.427  27.707  1.00 26.84           H
ATOM    519  HG1 THR A  35      73.644  44.117  28.564  1.00 27.52           H
ATOM    520 HG21 THR A  35      72.931  43.119  26.464  1.00 26.75           H
ATOM    521 HG22 THR A  35      72.961  41.542  26.384  1.00 26.75           H
ATOM    522 HG23 THR A  35      71.907  42.269  27.316  1.00 26.75           H
ATOM    523  N   PRO A  36      71.796  40.795  30.283  1.00 18.85           N
ATOM    524  CA  PRO A  36      70.439  40.310  30.594  1.00 19.85           C
ATOM    525  C   PRO A  36      69.366  41.033  29.794  1.00 20.28           C
ATOM    526  O   PRO A  36      69.422  42.241  29.573  1.00 22.63           O
ATOM    527  CB  PRO A  36      70.285  40.624  32.087  1.00 18.89           C
ATOM    528  CG  PRO A  36      71.121  41.875  32.269  1.00 16.85           C
ATOM    529  CD  PRO A  36      72.334  41.644  31.375  1.00 19.17           C
ATOM    530  HA  PRO A  36      70.362  39.354  30.461  1.00 23.81           H
ATOM    531  HB2 PRO A  36      69.352  40.793  32.302  1.00 22.67           H
ATOM    532  HB3 PRO A  36      70.642  39.891  32.607  1.00 22.67           H
ATOM    533  HG2 PRO A  36      70.625  42.655  31.975  1.00 20.22           H
ATOM    534  HG3 PRO A  36      71.377  41.953  33.196  1.00 20.22           H
ATOM    535  HD2 PRO A  36      72.682  42.476  31.024  1.00 23.00           H
ATOM    536  HD3 PRO A  36      73.011  41.160  31.876  1.00 23.00           H
ATOM    537  N   LEU A  37      68.373  40.272  29.373  1.00 20.14           N
ATOM    538  CA  LEU A  37      67.205  40.813  28.706  1.00 23.67           C
ATOM    539  C   LEU A  37      66.034  41.054  29.643  1.00 24.15           C
ATOM    540  O   LEU A  37      65.307  42.024  29.444  1.00 21.96           O
ATOM    541  CB  LEU A  37      66.756  39.875  27.583  1.00 23.58           C
ATOM    542  CG  LEU A  37      65.669  40.396  26.623  1.00 21.46           C
ATOM    543  CD1 LEU A  37      66.278  41.509  25.797  1.00 21.57           C
ATOM    544  CD2 LEU A  37      65.112  39.306  25.762  1.00 23.65           C
ATOM    545  H   LEU A  37      68.363  39.419  29.461  1.00 24.17           H
ATOM    546  HA  LEU A  37      67.445  41.661  28.308  1.00 28.40           H
ATOM    547  HB2 LEU A  37      67.533  39.658  27.039  1.00 28.30           H
ATOM    548  HB3 LEU A  37      66.403  39.067  27.989  1.00 28.30           H
ATOM    549  HG  LEU A  37      64.935  40.769  27.129  1.00 25.76           H
ATOM    550 HD11 LEU A  37      65.577  41.934  25.279  1.00 25.89           H
ATOM    551 HD12 LEU A  37      66.689  42.162  26.385  1.00 25.89           H
ATOM    552 HD13 LEU A  37      66.960  41.132  25.217  1.00 25.89           H
ATOM    553 HD21 LEU A  37      64.402  39.665  25.213  1.00 28.38           H
ATOM    554 HD22 LEU A  37      65.824  38.950  25.203  1.00 28.38           H
ATOM    555 HD23 LEU A  37      64.757  38.611  26.334  1.00 28.38           H
ATOM    556  N   VAL A  38      65.824  40.226  30.670  1.00 21.33           N
ATOM    557  CA  VAL A  38      64.607  40.320  31.467  1.00 20.03           C
ATOM    558  C   VAL A  38      64.931  40.329  32.947  1.00 22.26           C
ATOM    559  O   VAL A  38      65.974  39.826  33.389  1.00 23.35           O
ATOM    560  CB  VAL A  38      63.616  39.179  31.153  1.00 20.44           C
ATOM    561  CG1 VAL A  38      63.106  39.301  29.720  1.00 24.86           C
ATOM    562  CG2 VAL A  38      64.254  37.808  31.391  1.00 24.03           C
ATOM    563  H   VAL A  38      66.373  39.618  30.922  1.00 25.59           H
ATOM    564  HA  VAL A  38      64.162  41.155  31.269  1.00 24.03           H
ATOM    565  HB  VAL A  38      62.866  39.261  31.758  1.00 24.53           H
ATOM    566 HG11 VAL A  38      62.447  38.606  29.559  1.00 29.83           H
ATOM    567 HG12 VAL A  38      62.702  40.171  29.603  1.00 29.83           H
ATOM    568 HG13 VAL A  38      63.853  39.200  29.111  1.00 29.83           H
ATOM    569 HG21 VAL A  38      63.598  37.119  31.205  1.00 28.83           H
ATOM    570 HG22 VAL A  38      65.012  37.700  30.793  1.00 28.83           H
ATOM    571 HG23 VAL A  38      64.548  37.746  32.315  1.00 28.83           H
ATOM    572  N   LYS A  39      63.992  40.886  33.723  1.00 20.44           N
ATOM    573  CA  LYS A  39      64.263  41.225  35.107  1.00 20.68           C
ATOM    574  C   LYS A  39      64.496  39.967  35.951  1.00 21.41           C
ATOM    575  O   LYS A  39      63.992  38.887  35.640  1.00 23.03           O
ATOM    576  CB  LYS A  39      63.124  42.032  35.724  1.00 22.48           C
ATOM    577  CG  LYS A  39      61.808  41.268  35.810  1.00 23.55           C
ATOM    578  CD  LYS A  39      60.731  42.075  36.539  1.00 27.01           C
ATOM    579  CE  LYS A  39      59.385  41.314  36.552  1.00 26.54           C
ATOM    580  NZ  LYS A  39      58.397  42.037  37.339  1.00 30.19           N1+
ATOM    581  H   LYS A  39      63.189  41.053  33.471  1.00 24.53           H
ATOM    582  HA  LYS A  39      65.060  41.766  35.148  1.00 24.82           H
ATOM    583  HB2 LYS A  39      63.364  42.317  36.618  1.00 26.97           H
ATOM    584  HB3 LYS A  39      62.967  42.813  35.173  1.00 26.97           H
ATOM    585  HG2 LYS A  39      61.495  41.068  34.913  1.00 28.26           H
ATOM    586  HG3 LYS A  39      61.949  40.450  36.302  1.00 28.26           H
ATOM    587  HD2 LYS A  39      61.004  42.230  37.456  1.00 32.41           H
ATOM    588  HD3 LYS A  39      60.603  42.922  36.085  1.00 32.41           H
ATOM    589  HE2 LYS A  39      59.062  41.205  35.644  1.00 31.85           H
ATOM    590  HE3 LYS A  39      59.511  40.449  36.972  1.00 31.85           H
ATOM    591  HZ1 LYS A  39      57.576  41.796  37.095  1.00 36.23           H
ATOM    592  HZ2 LYS A  39      58.512  41.860  38.200  1.00 36.23           H
ATOM    593  HZ3 LYS A  39      58.492  42.913  37.210  1.00 36.23           H
ATOM    594  N   PHE A  40      65.257  40.149  37.031  1.00 21.37           N
ATOM    595  CA  PHE A  40      65.604  39.100  37.990  1.00 20.82           C
ATOM    596  C   PHE A  40      65.882  39.754  39.339  1.00 26.48           C
ATOM    597  O   PHE A  40      65.992  40.985  39.448  1.00 28.12           O
ATOM    598  CB  PHE A  40      66.832  38.287  37.501  1.00 21.06           C
ATOM    599  CG  PHE A  40      68.050  39.126  37.215  1.00 22.61           C
ATOM    600  CD1 PHE A  40      68.229  39.710  35.958  1.00 21.56           C
ATOM    601  CD2 PHE A  40      68.994  39.398  38.216  1.00 21.70           C
ATOM    602  CE1 PHE A  40      69.353  40.517  35.715  1.00 21.06           C
ATOM    603  CE2 PHE A  40      70.117  40.175  37.967  1.00 22.31           C
ATOM    604  CZ  PHE A  40      70.289  40.751  36.716  1.00 24.52           C
ATOM    605  H   PHE A  40      65.590  40.915  37.234  1.00 25.65           H
ATOM    606  HA  PHE A  40      64.867  38.493  38.109  1.00 24.99           H
ATOM    607  HB2 PHE A  40      67.069  37.642  38.179  1.00 25.27           H
ATOM    608  HB3 PHE A  40      66.588  37.832  36.683  1.00 25.27           H
ATOM    609  HD1 PHE A  40      67.608  39.565  35.286  1.00 25.88           H
ATOM    610  HD2 PHE A  40      68.885  39.019  39.063  1.00 26.04           H
ATOM    611  HE1 PHE A  40      69.478  40.893  34.874  1.00 25.27           H
ATOM    612  HE2 PHE A  40      70.734  40.336  38.642  1.00 26.77           H
ATOM    613  HZ  PHE A  40      71.028  41.276  36.539  1.00 29.42           H
ATOM    614  N   GLN A  41      65.985  38.920  40.375  1.00 23.59           N
ATOM    615  CA  GLN A  41      66.264  39.339  41.748  1.00 25.35           C
ATOM    616  C   GLN A  41      67.743  39.327  42.021  1.00 22.46           C
ATOM    617  O   GLN A  41      68.508  38.598  41.382  1.00 25.72           O
ATOM    618  CB  GLN A  41      65.627  38.404  42.809  1.00 26.90           C
ATOM    619  CG  GLN A  41      64.148  38.364  42.824  1.00 36.64           C
ATOM    620  CD  GLN A  41      63.557  39.697  43.226  1.00 38.32           C
ATOM    621  OE1 GLN A  41      62.844  40.296  42.446  1.00 46.08           O
ATOM    622  NE2 GLN A  41      63.848  40.170  44.465  1.00 53.53           N
ATOM    623  H   GLN A  41      65.887  38.071  40.294  1.00 28.31           H
ATOM    624  HA  GLN A  41      65.941  40.239  41.891  1.00 30.42           H
ATOM    625  HB2 GLN A  41      65.952  37.497  42.676  1.00 32.28           H
ATOM    626  HB3 GLN A  41      65.901  38.707  43.686  1.00 32.28           H
ATOM    627  HG2 GLN A  41      63.824  38.128  41.940  1.00 43.96           H
ATOM    628  HG3 GLN A  41      63.851  37.700  43.472  1.00 43.96           H
ATOM    629 HE21 GLN A  41      64.327  39.704  45.006  1.00 64.24           H
ATOM    630 HE22 GLN A  41      63.551  40.941  44.716  1.00 64.24           H
ATOM    631  N   LYS A  42      68.124  40.091  43.042  1.00 21.13           N
ATOM    632  CA  LYS A  42      69.508  40.144  43.491  1.00 25.75           C
ATOM    633  C   LYS A  42      70.077  38.741  43.679  1.00 25.17           C
ATOM    634  O   LYS A  42      69.472  37.880  44.340  1.00 23.02           O
ATOM    635  CB  LYS A  42      69.599  40.936  44.794  1.00 31.42           C
ATOM    636  CG  LYS A  42      71.014  41.054  45.347  1.00 29.03           C
ATOM    637  CD  LYS A  42      71.003  41.882  46.630  1.00 37.46           C
ATOM    638  CE  LYS A  42      72.408  42.015  47.186  1.00 43.51           C
ATOM    639  NZ  LYS A  42      72.445  43.031  48.278  1.00 54.09           N1+
ATOM    640  H   LYS A  42      67.593  40.592  43.490  1.00 25.36           H
ATOM    641  HA  LYS A  42      70.046  40.608  42.828  1.00 30.90           H
ATOM    642  HB2 LYS A  42      69.285  41.834  44.610  1.00 37.70           H
ATOM    643  HB3 LYS A  42      69.033  40.528  45.465  1.00 37.70           H
ATOM    644  HG2 LYS A  42      71.367  40.176  45.558  1.00 34.84           H
ATOM    645  HG3 LYS A  42      71.585  41.496  44.699  1.00 34.84           H
ATOM    646  HD2 LYS A  42      70.666  42.768  46.433  1.00 44.95           H
ATOM    647  HD3 LYS A  42      70.447  41.449  47.293  1.00 44.95           H
ATOM    648  HE2 LYS A  42      72.696  41.158  47.537  1.00 52.22           H
ATOM    649  HE3 LYS A  42      73.006  42.304  46.477  1.00 52.22           H
ATOM    650  HZ1 LYS A  42      73.271  43.094  48.606  1.00 64.91           H
ATOM    651  HZ2 LYS A  42      72.195  43.827  47.971  1.00 64.91           H
ATOM    652  HZ3 LYS A  42      71.892  42.783  48.931  1.00 64.91           H
ATOM    653  N   GLY A  43      71.244  38.517  43.079  1.00 25.66           N
ATOM    654  CA  GLY A  43      71.919  37.244  43.148  1.00 26.54           C
ATOM    655  C   GLY A  43      71.557  36.292  42.048  1.00 24.17           C
ATOM    656  O   GLY A  43      72.246  35.283  41.866  1.00 23.08           O
ATOM    657  H   GLY A  43      71.680  39.107  42.636  1.00 30.79           H
ATOM    658  HA2 GLY A  43      72.874  37.388  43.084  1.00 31.84           H
ATOM    659  HA3 GLY A  43      71.716  36.829  44.007  1.00 31.84           H
ATOM    660  N   GLN A  44      70.479  36.552  41.331  1.00 22.20           N
ATOM    661  CA  GLN A  44      70.070  35.642  40.274  1.00 21.64           C
ATOM    662  C   GLN A  44      70.766  36.012  38.978  1.00 23.14           C
ATOM    663  O   GLN A  44      71.438  37.028  38.888  1.00 23.93           O
ATOM    664  CB  GLN A  44      68.567  35.684  40.072  1.00 25.04           C
ATOM    665  CG  GLN A  44      67.775  35.320  41.326  1.00 24.21           C
ATOM    666  CD  GLN A  44      66.277  35.350  41.068  1.00 31.43           C
ATOM    667  OE1 GLN A  44      65.798  36.062  40.167  1.00 24.01           O
ATOM    668  NE2 GLN A  44      65.526  34.574  41.848  1.00 25.06           N
ATOM    669  H   GLN A  44      69.967  37.230  41.437  1.00 26.64           H
ATOM    670  HA  GLN A  44      70.322  34.734  40.505  1.00 25.97           H
ATOM    671  HB2 GLN A  44      68.321  36.585  39.801  1.00 30.05           H
ATOM    672  HB3 GLN A  44      68.313  35.053  39.379  1.00 30.05           H
ATOM    673  HG2 GLN A  44      68.020  34.427  41.601  1.00 29.06           H
ATOM    674  HG3 GLN A  44      67.985  35.958  42.023  1.00 29.06           H
ATOM    675 HE21 GLN A  44      65.895  34.067  42.437  1.00 30.07           H
ATOM    676 HE22 GLN A  44      64.670  34.589  41.766  1.00 30.07           H
ATOM    677  N   GLN A  45      70.591  35.166  37.987  1.00 24.66           N
ATOM    678  CA  GLN A  45      70.853  35.465  36.581  1.00 28.13           C
ATOM    679  C   GLN A  45      69.528  35.690  35.874  1.00 26.83           C
ATOM    680  O   GLN A  45      68.509  35.114  36.254  1.00 25.25           O
ATOM    681  CB  GLN A  45      71.602  34.307  35.896  1.00 31.20           C
ATOM    682  CG  GLN A  45      73.003  34.080  36.429  1.00 37.78           C
ATOM    683  CD  GLN A  45      73.854  35.297  36.218  1.00 39.76           C
ATOM    684  OE1 GLN A  45      73.925  35.821  35.100  1.00 43.90           O
ATOM    685  NE2 GLN A  45      74.442  35.820  37.307  1.00 38.33           N
ATOM    686  H   GLN A  45      70.299  34.369  38.113  1.00 29.59           H
ATOM    687  HA  GLN A  45      71.371  36.280  36.500  1.00 33.76           H
ATOM    688  HB2 GLN A  45      71.102  33.482  36.032  1.00 37.44           H
ATOM    689  HB3 GLN A  45      71.674  34.485  34.947  1.00 37.44           H
ATOM    690  HG2 GLN A  45      72.956  33.904  37.383  1.00 45.34           H
ATOM    691  HG3 GLN A  45      73.413  33.328  35.970  1.00 45.34           H
ATOM    692 HE21 GLN A  45      74.294  35.477  38.083  1.00 45.99           H
ATOM    693 HE22 GLN A  45      74.959  36.502  37.236  1.00 45.99           H
ATOM    694  N   SER A  46      69.540  36.535  34.840  1.00 22.82           N
ATOM    695  CA  SER A  46      68.367  36.646  33.979  1.00 21.92           C
ATOM    696  C   SER A  46      68.030  35.322  33.311  1.00 23.26           C
ATOM    697  O   SER A  46      68.921  34.573  32.878  1.00 22.42           O
ATOM    698  CB  SER A  46      68.577  37.701  32.878  1.00 21.81           C
ATOM    699  OG  SER A  46      67.366  37.862  32.170  1.00 22.25           O
ATOM    700  H   SER A  46      70.202  37.029  34.616  1.00 27.39           H
ATOM    701  HA  SER A  46      67.607  36.919  34.524  1.00 26.31           H
ATOM    702  HB2 SER A  46      68.833  38.547  33.277  1.00 26.17           H
ATOM    703  HB3 SER A  46      69.266  37.394  32.270  1.00 26.17           H
ATOM    704  HG  SER A  46      66.746  38.098  32.687  1.00 26.71           H
ATOM    705  N   GLU A  47      66.724  35.055  33.170  1.00 24.68           N
ATOM    706  CA  GLU A  47      66.319  33.859  32.431  1.00 25.74           C
ATOM    707  C   GLU A  47      66.698  33.933  30.970  1.00 29.53           C
ATOM    708  O   GLU A  47      66.776  32.901  30.312  1.00 27.05           O
ATOM    709  CB  GLU A  47      64.804  33.632  32.540  1.00 26.79           C
ATOM    710  CG  GLU A  47      64.363  33.241  33.941  1.00 33.27           C
ATOM    711  CD  GLU A  47      62.874  33.378  34.092  1.00 46.20           C
ATOM    712  OE1 GLU A  47      62.163  32.484  33.591  1.00 46.24           O
ATOM    713  OE2 GLU A  47      62.436  34.411  34.652  1.00 41.96           O1-
ATOM    714  H   GLU A  47      66.084  35.525  33.502  1.00 29.62           H
ATOM    715  HA  GLU A  47      66.768  33.085  32.807  1.00 30.89           H
ATOM    716  HB2 GLU A  47      64.328  34.437  32.279  1.00 32.14           H
ATOM    717  HB3 GLU A  47      64.545  32.913  31.941  1.00 32.14           H
ATOM    718  HG2 GLU A  47      64.609  32.320  34.130  1.00 39.92           H
ATOM    719  HG3 GLU A  47      64.786  33.831  34.584  1.00 39.92           H
ATOM    720  N   ILE A  48      66.904  35.125  30.426  1.00 25.02           N
ATOM    721  CA  ILE A  48      67.313  35.267  29.035  1.00 24.52           C
ATOM    722  C   ILE A  48      68.488  36.229  28.981  1.00 25.06           C
ATOM    723  O   ILE A  48      68.378  37.371  29.430  1.00 24.80           O
ATOM    724  CB  ILE A  48      66.166  35.773  28.134  1.00 24.45           C
ATOM    725  CG1 ILE A  48      64.919  34.878  28.209  1.00 33.86           C
ATOM    726  CG2 ILE A  48      66.684  35.937  26.704  1.00 24.48           C
ATOM    727  CD1 ILE A  48      63.652  35.537  27.589  1.00 36.23           C
ATOM    728  H   ILE A  48      66.800  35.867  30.841  1.00 30.02           H
ATOM    729  HA  ILE A  48      67.622  34.409  28.697  1.00 29.42           H
ATOM    730  HB  ILE A  48      65.920  36.652  28.465  1.00 29.34           H
ATOM    731 HG12 ILE A  48      65.090  34.046  27.747  1.00 40.64           H
ATOM    732 HG13 ILE A  48      64.716  34.708  29.141  1.00 40.64           H
ATOM    733 HG21 ILE A  48      65.950  36.231  26.142  1.00 29.38           H
ATOM    734 HG22 ILE A  48      67.386  36.606  26.689  1.00 29.38           H
ATOM    735 HG23 ILE A  48      67.034  35.086  26.396  1.00 29.38           H
ATOM    736 HD11 ILE A  48      62.911  34.919  27.676  1.00 43.48           H
ATOM    737 HD12 ILE A  48      63.453  36.358  28.062  1.00 43.48           H
ATOM    738 HD13 ILE A  48      63.825  35.719  26.652  1.00 43.48           H
ATOM    739  N   ASN A  49      69.608  35.770  28.440  1.00 24.18           N
ATOM    740  CA  ASN A  49      70.795  36.591  28.283  1.00 23.67           C
ATOM    741  C   ASN A  49      71.126  36.648  26.803  1.00 26.04           C
ATOM    742  O   ASN A  49      71.294  35.608  26.150  1.00 25.36           O
ATOM    743  CB  ASN A  49      71.965  36.036  29.104  1.00 24.09           C
ATOM    744  CG  ASN A  49      71.729  36.170  30.613  1.00 28.94           C
ATOM    745  OD1 ASN A  49      71.899  37.249  31.216  1.00 23.05           O
ATOM    746  ND2 ASN A  49      71.259  35.092  31.206  1.00 29.99           N
ATOM    747  H   ASN A  49      69.708  34.971  28.143  1.00 29.02           H
ATOM    748  HA  ASN A  49      70.607  37.489  28.585  1.00 28.40           H
ATOM    749  HB2 ASN A  49      72.074  35.093  28.895  1.00 28.90           H
ATOM    750  HB3 ASN A  49      72.770  36.522  28.884  1.00 28.90           H
ATOM    751 HD21 ASN A  49      71.094  35.099  32.050  1.00 35.98           H
ATOM    752 HD22 ASN A  49      71.109  34.384  30.743  1.00 35.98           H
ATOM    753  N   LEU A  50      71.175  37.855  26.265  1.00 22.66           N
ATOM    754  CA  LEU A  50      71.736  38.052  24.939  1.00 23.07           C
ATOM    755  C   LEU A  50      73.236  37.761  24.971  1.00 22.51           C
ATOM    756  O   LEU A  50      73.903  37.936  25.997  1.00 22.33           O
ATOM    757  CB  LEU A  50      71.495  39.484  24.477  1.00 18.90           C
ATOM    758  CG  LEU A  50      70.090  40.072  24.546  1.00 22.00           C
ATOM    759  CD1 LEU A  50      70.123  41.561  24.052  1.00 25.06           C
ATOM    760  CD2 LEU A  50      69.074  39.227  23.735  1.00 27.32           C
ATOM    761  H   LEU A  50      70.905  38.572  26.653  1.00 27.19           H
ATOM    762  HA  LEU A  50      71.314  37.452  24.312  1.00 27.68           H
ATOM    763  HB2 LEU A  50      72.064  40.056  25.014  1.00 22.68           H
ATOM    764  HB3 LEU A  50      71.783  39.537  23.550  1.00 22.68           H
ATOM    765  HG  LEU A  50      69.780  40.078  25.466  1.00 26.40           H
ATOM    766 HD11 LEU A  50      69.237  41.951  24.151  1.00 30.07           H
ATOM    767 HD12 LEU A  50      70.757  42.059  24.589  1.00 30.07           H
ATOM    768 HD13 LEU A  50      70.385  41.572  23.122  1.00 30.07           H
ATOM    769 HD21 LEU A  50      68.189  39.609  23.841  1.00 32.79           H
ATOM    770 HD22 LEU A  50      69.328  39.233  22.799  1.00 32.79           H
ATOM    771 HD23 LEU A  50      69.084  38.323  24.077  1.00 32.79           H
ATOM    772  N   LYS A  51      73.770  37.292  23.845  1.00 23.66           N
ATOM    773  CA  LYS A  51      75.207  37.104  23.747  1.00 24.57           C
ATOM    774  C   LYS A  51      75.901  38.340  23.197  1.00 24.65           C
ATOM    775  O   LYS A  51      77.106  38.506  23.400  1.00 23.60           O
ATOM    776  CB  LYS A  51      75.527  35.868  22.876  1.00 29.08           C
ATOM    777  CG  LYS A  51      75.078  34.555  23.546  1.00 29.06           C
ATOM    778  CD  LYS A  51      75.430  33.326  22.724  1.00 32.84           C
ATOM    779  CE  LYS A  51      74.903  32.039  23.382  1.00 33.84           C
ATOM    780  NZ  LYS A  51      75.296  30.845  22.527  1.00 42.42           N1+
ATOM    781  H   LYS A  51      73.325  37.078  23.139  1.00 28.39           H
ATOM    782  HA  LYS A  51      75.550  36.931  24.642  1.00 29.48           H
ATOM    783  HB2 LYS A  51      75.065  35.947  22.030  1.00 34.89           H
ATOM    784  HB3 LYS A  51      76.483  35.818  22.729  1.00 34.89           H
ATOM    785  HG2 LYS A  51      75.520  34.473  24.402  1.00 34.87           H
ATOM    786  HG3 LYS A  51      74.116  34.561  23.664  1.00 34.87           H
ATOM    787  HD2 LYS A  51      75.038  33.406  21.841  1.00 39.41           H
ATOM    788  HD3 LYS A  51      76.395  33.263  22.656  1.00 39.41           H
ATOM    789  HE2 LYS A  51      75.297  31.938  24.263  1.00 40.61           H
ATOM    790  HE3 LYS A  51      73.938  32.078  23.451  1.00 40.61           H
ATOM    791  HZ1 LYS A  51      75.177  30.091  22.986  1.00 50.90           H
ATOM    792  HZ2 LYS A  51      74.803  30.815  21.787  1.00 50.90           H
ATOM    793  HZ3 LYS A  51      76.155  30.903  22.295  1.00 50.90           H
ATOM    794  N   ILE A  52      75.160  39.222  22.533  1.00 22.88           N
ATOM    795  CA  ILE A  52      75.650  40.551  22.203  1.00 21.92           C
ATOM    796  C   ILE A  52      74.523  41.534  22.536  1.00 22.81           C
ATOM    797  O   ILE A  52      73.332  41.182  22.446  1.00 25.33           O
ATOM    798  CB  ILE A  52      76.077  40.671  20.723  1.00 21.41           C
ATOM    799  CG1 ILE A  52      74.883  40.364  19.786  1.00 23.26           C
ATOM    800  CG2 ILE A  52      77.310  39.778  20.408  1.00 24.93           C
ATOM    801  CD1 ILE A  52      75.116  40.773  18.315  1.00 31.03           C
ATOM    802  H   ILE A  52      74.364  39.063  22.255  1.00 27.45           H
ATOM    803  HA  ILE A  52      76.414  40.741  22.769  1.00 26.31           H
ATOM    804  HB  ILE A  52      76.338  41.594  20.574  1.00 25.69           H
ATOM    805 HG12 ILE A  52      74.696  39.411  19.802  1.00 27.91           H
ATOM    806 HG13 ILE A  52      74.095  40.847  20.088  1.00 27.91           H
ATOM    807 HG21 ILE A  52      77.534  39.871  19.470  1.00 29.92           H
ATOM    808 HG22 ILE A  52      78.063  40.052  20.946  1.00 29.92           H
ATOM    809 HG23 ILE A  52      77.079  38.855  20.600  1.00 29.92           H
ATOM    810 HD11 ILE A  52      74.306  40.599  17.811  1.00 37.23           H
ATOM    811 HD12 ILE A  52      75.340  41.712  18.279  1.00 37.23           H
ATOM    812 HD13 ILE A  52      75.842  40.243  17.954  1.00 37.23           H
ATOM    813  N   PRO A  53      74.837  42.754  22.883  1.00 21.45           N
ATOM    814  CA  PRO A  53      73.815  43.655  23.449  1.00 20.36           C
ATOM    815  C   PRO A  53      73.034  44.444  22.390  1.00 23.07           C
ATOM    816  O   PRO A  53      72.703  45.608  22.625  1.00 23.02           O
ATOM    817  CB  PRO A  53      74.659  44.596  24.311  1.00 20.69           C
ATOM    818  CG  PRO A  53      75.914  44.737  23.507  1.00 25.96           C
ATOM    819  CD  PRO A  53      76.195  43.296  23.083  1.00 25.32           C
ATOM    820  HA  PRO A  53      73.205  43.160  24.024  1.00 24.43           H
ATOM    821  HB2 PRO A  53      74.211  45.451  24.412  1.00 24.83           H
ATOM    822  HB3 PRO A  53      74.842  44.193  25.176  1.00 24.83           H
ATOM    823  HG2 PRO A  53      75.764  45.302  22.738  1.00 31.15           H
ATOM    824  HG3 PRO A  53      76.626  45.077  24.068  1.00 31.15           H
ATOM    825  HD2 PRO A  53      76.707  43.268  22.261  1.00 30.38           H
ATOM    826  HD3 PRO A  53      76.632  42.823  23.803  1.00 30.38           H
ATOM    827  N   LEU A  54      72.769  43.858  21.226  1.00 21.26           N
ATOM    828  CA  LEU A  54      72.069  44.545  20.143  1.00 22.56           C
ATOM    829  C   LEU A  54      70.761  43.854  19.835  1.00 22.35           C
ATOM    830  O   LEU A  54      70.724  42.625  19.675  1.00 21.48           O
ATOM    831  CB  LEU A  54      72.903  44.597  18.851  1.00 23.28           C
ATOM    832  CG  LEU A  54      74.327  45.126  18.973  1.00 22.98           C
ATOM    833  CD1 LEU A  54      75.013  45.104  17.620  1.00 30.17           C
ATOM    834  CD2 LEU A  54      74.377  46.538  19.558  1.00 25.54           C
ATOM    835  H   LEU A  54      73.002  43.053  21.032  1.00 25.51           H
ATOM    836  HA  LEU A  54      71.870  45.452  20.409  1.00 27.08           H
ATOM    837  HB2 LEU A  54      72.962  43.701  18.481  1.00 27.93           H
ATOM    838  HB3 LEU A  54      72.438  45.171  18.221  1.00 27.93           H
ATOM    839  HG  LEU A  54      74.820  44.532  19.563  1.00 27.57           H
ATOM    840 HD11 LEU A  54      75.898  45.488  17.703  1.00 36.20           H
ATOM    841 HD12 LEU A  54      75.069  44.180  17.325  1.00 36.20           H
ATOM    842 HD13 LEU A  54      74.479  45.621  17.001  1.00 36.20           H
ATOM    843 HD21 LEU A  54      75.298  46.827  19.605  1.00 30.65           H
ATOM    844 HD22 LEU A  54      73.874  47.139  18.987  1.00 30.65           H
ATOM    845 HD23 LEU A  54      73.988  46.525  20.446  1.00 30.65           H
ATOM    846  N   VAL A  55      69.705  44.656  19.702  1.00 20.98           N
ATOM    847  CA  VAL A  55      68.406  44.153  19.309  1.00 21.67           C
ATOM    848  C   VAL A  55      67.883  45.066  18.199  1.00 21.91           C
ATOM    849  O   VAL A  55      68.145  46.273  18.169  1.00 21.98           O
ATOM    850  CB  VAL A  55      67.403  44.029  20.503  1.00 23.16           C
ATOM    851  CG1 VAL A  55      68.089  43.367  21.714  1.00 23.37           C
ATOM    852  CG2 VAL A  55      66.828  45.324  20.901  1.00 26.88           C
ATOM    853  H   VAL A  55      69.726  45.503  19.842  1.00 25.18           H
ATOM    854  HA  VAL A  55      68.513  43.273  18.926  1.00 26.00           H
ATOM    855  HB  VAL A  55      66.656  43.465  20.238  1.00 27.79           H
ATOM    856 HG11 VAL A  55      67.453  43.323  22.442  1.00 28.04           H
ATOM    857 HG12 VAL A  55      68.384  42.480  21.467  1.00 28.04           H
ATOM    858 HG13 VAL A  55      68.854  43.903  21.984  1.00 28.04           H
ATOM    859 HG21 VAL A  55      66.252  45.182  21.669  1.00 32.26           H
ATOM    860 HG22 VAL A  55      67.552  45.927  21.130  1.00 32.26           H
ATOM    861 HG23 VAL A  55      66.306  45.686  20.167  1.00 32.26           H
ATOM    862  N   SER A  56      67.131  44.482  17.291  1.00 22.60           N
ATOM    863  CA  SER A  56      66.663  45.235  16.128  1.00 19.60           C
ATOM    864  C   SER A  56      65.271  45.768  16.400  1.00 20.51           C
ATOM    865  O   SER A  56      64.477  45.162  17.129  1.00 24.54           O
ATOM    866  CB  SER A  56      66.696  44.372  14.854  1.00 22.71           C
ATOM    867  OG  SER A  56      65.862  43.231  14.934  1.00 23.54           O
ATOM    868  H   SER A  56      66.886  43.661  17.313  1.00 27.12           H
ATOM    869  HA  SER A  56      67.229  46.006  15.974  1.00 23.51           H
ATOM    870  HB2 SER A  56      66.397  44.923  14.109  1.00 27.25           H
ATOM    871  HB3 SER A  56      67.606  44.087  14.691  1.00 27.25           H
ATOM    872  HG  SER A  56      65.141  43.373  14.516  1.00 28.24           H
ATOM    873  N   ALA A  57      65.033  46.970  15.881  1.00 22.66           N
ATOM    874  CA  ALA A  57      63.873  47.790  16.190  1.00 20.63           C
ATOM    875  C   ALA A  57      62.570  47.136  15.734  1.00 24.89           C
ATOM    876  O   ALA A  57      62.544  46.293  14.834  1.00 24.98           O
ATOM    877  CB  ALA A  57      64.024  49.167  15.529  1.00 20.86           C
ATOM    878  H   ALA A  57      65.569  47.354  15.327  1.00 27.19           H
ATOM    879  HA  ALA A  57      63.822  47.935  17.144  1.00 24.76           H
ATOM    880  HB1 ALA A  57      63.241  49.700  15.729  1.00 25.04           H
ATOM    881  HB2 ALA A  57      64.813  49.584  15.896  1.00 25.04           H
ATOM    882  HB3 ALA A  57      64.116  49.064  14.570  1.00 25.04           H
ATOM    883  N   ILE A  58      61.488  47.519  16.405  1.00 22.09           N
ATOM    884  CA  ILE A  58      60.169  46.925  16.199  1.00 26.66           C
ATOM    885  C   ILE A  58      59.504  47.636  15.021  1.00 24.49           C
ATOM    886  O   ILE A  58      58.535  48.380  15.208  1.00 25.68           O
ATOM    887  CB  ILE A  58      59.301  47.036  17.473  1.00 27.90           C
ATOM    888  CG1 ILE A  58      60.084  46.584  18.707  1.00 26.95           C
ATOM    889  CG2 ILE A  58      58.019  46.197  17.330  1.00 26.86           C
ATOM    890  CD1 ILE A  58      59.297  46.514  19.985  1.00 24.67           C
ATOM    891  H   ILE A  58      61.492  48.144  16.993  1.00 26.51           H
ATOM    892  HA  ILE A  58      60.270  45.983  15.969  1.00 31.99           H
ATOM    893  HB  ILE A  58      59.052  47.966  17.601  1.00 33.48           H
ATOM    894 HG12 ILE A  58      60.431  45.697  18.539  1.00 32.34           H
ATOM    895 HG13 ILE A  58      60.809  47.208  18.855  1.00 32.34           H
ATOM    896 HG21 ILE A  58      57.453  46.322  18.108  1.00 32.23           H
ATOM    897 HG22 ILE A  58      57.547  46.496  16.540  1.00 32.23           H
ATOM    898 HG23 ILE A  58      58.259  45.262  17.234  1.00 32.23           H
ATOM    899 HD11 ILE A  58      59.896  46.212  20.681  1.00 29.60           H
ATOM    900 HD12 ILE A  58      58.974  47.405  20.187  1.00 29.60           H
ATOM    901 HD13 ILE A  58      58.561  45.890  19.898  1.00 29.60           H
ATOM    902  N   MET A  59      60.021  47.397  13.813  1.00 26.21           N
ATOM    903  CA  MET A  59      59.728  48.214  12.631  1.00 26.50           C
ATOM    904  C   MET A  59      59.520  47.341  11.390  1.00 25.06           C
ATOM    905  O   MET A  59      60.281  46.407  11.130  1.00 23.34           O
ATOM    906  CB  MET A  59      60.862  49.228  12.381  1.00 29.57           C
ATOM    907  CG  MET A  59      61.077  50.203  13.556  1.00 25.39           C
ATOM    908  SD  MET A  59      62.379  51.395  13.354  1.00 24.43           S
ATOM    909  CE  MET A  59      61.687  52.378  12.005  1.00 26.53           C
ATOM    910  H   MET A  59      60.556  46.747  13.652  1.00 31.45           H
ATOM    911  HA  MET A  59      58.911  48.721  12.780  1.00 31.79           H
ATOM    912  HB2 MET A  59      61.691  48.754  12.219  1.00 35.49           H
ATOM    913  HB3 MET A  59      60.631  49.759  11.600  1.00 35.49           H
ATOM    914  HG2 MET A  59      60.264  50.710  13.691  1.00 30.47           H
ATOM    915  HG3 MET A  59      61.271  49.684  14.351  1.00 30.47           H
ATOM    916  HE1 MET A  59      62.333  53.050  11.741  1.00 31.84           H
ATOM    917  HE2 MET A  59      61.486  51.794  11.255  1.00 31.84           H
ATOM    918  HE3 MET A  59      60.871  52.804  12.314  1.00 31.84           H
ATOM    919  N   GLN A  60      58.483  47.679  10.605  1.00 24.81           N
ATOM    920  CA  GLN A  60      58.245  47.015   9.318  1.00 26.52           C
ATOM    921  C   GLN A  60      59.495  46.989   8.454  1.00 28.09           C
ATOM    922  O   GLN A  60      59.750  46.016   7.732  1.00 26.88           O
ATOM    923  CB  GLN A  60      57.120  47.742   8.546  1.00 25.33           C
ATOM    924  CG  GLN A  60      55.838  47.892   9.273  1.00 31.04           C
ATOM    925  CD  GLN A  60      54.812  48.699   8.474  1.00 36.69           C
ATOM    926  OE1 GLN A  60      55.163  49.474   7.590  1.00 31.77           O
ATOM    927  NE2 GLN A  60      53.542  48.537   8.812  1.00 33.30           N
ATOM    928  H   GLN A  60      57.910  48.287  10.798  1.00 29.77           H
ATOM    929  HA  GLN A  60      57.972  46.094   9.454  1.00 31.82           H
ATOM    930  HB2 GLN A  60      57.440  48.629   8.314  1.00 30.40           H
ATOM    931  HB3 GLN A  60      56.936  47.239   7.736  1.00 30.40           H
ATOM    932  HG2 GLN A  60      55.471  47.016   9.471  1.00 37.24           H
ATOM    933  HG3 GLN A  60      55.999  48.378  10.099  1.00 37.24           H
ATOM    934 HE21 GLN A  60      53.319  47.965   9.418  1.00 39.97           H
ATOM    935 HE22 GLN A  60      52.938  48.999   8.418  1.00 39.97           H
ATOM    936  N   SER A  61      60.270  48.058   8.483  1.00 24.94           N
ATOM    937  CA  SER A  61      61.417  48.161   7.608  1.00 28.13           C
ATOM    938  C   SER A  61      62.697  47.577   8.219  1.00 33.60           C
ATOM    939  O   SER A  61      63.766  47.710   7.617  1.00 31.06           O
ATOM    940  CB  SER A  61      61.623  49.619   7.213  1.00 31.58           C
ATOM    941  OG  SER A  61      61.960  50.424   8.318  1.00 32.59           O
ATOM    942  H   SER A  61      60.148  48.744   8.994  1.00 29.93           H
ATOM    943  HA  SER A  61      61.225  47.655   6.804  1.00 33.76           H
ATOM    944  HB2 SER A  61      62.337  49.663   6.557  1.00 37.90           H
ATOM    945  HB3 SER A  61      60.804  49.961   6.833  1.00 37.90           H
ATOM    946  HG  SER A  61      62.525  50.994   8.094  1.00 39.11           H
ATOM    947  N   VAL A  62      62.606  46.889   9.356  1.00 25.54           N
ATOM    948  CA  VAL A  62      63.797  46.353  10.003  1.00 22.70           C
ATOM    949  C   VAL A  62      63.648  44.871  10.349  1.00 23.08           C
ATOM    950  O   VAL A  62      64.444  44.056   9.903  1.00 27.72           O
ATOM    951  CB  VAL A  62      64.109  47.189  11.255  1.00 23.75           C
ATOM    952  CG1 VAL A  62      65.353  46.667  11.965  1.00 25.08           C
ATOM    953  CG2 VAL A  62      64.281  48.623  10.901  1.00 25.19           C
ATOM    954  H   VAL A  62      61.876  46.719   9.781  1.00 30.65           H
ATOM    955  HA  VAL A  62      64.558  46.418   9.407  1.00 27.24           H
ATOM    956  HB  VAL A  62      63.358  47.129  11.868  1.00 28.50           H
ATOM    957 HG11 VAL A  62      65.542  47.245  12.723  1.00 30.10           H
ATOM    958 HG12 VAL A  62      65.186  45.765  12.280  1.00 30.10           H
ATOM    959 HG13 VAL A  62      66.108  46.678  11.352  1.00 30.10           H
ATOM    960 HG21 VAL A  62      64.466  49.115  11.711  1.00 30.22           H
ATOM    961 HG22 VAL A  62      65.023  48.704  10.278  1.00 30.22           H
ATOM    962 HG23 VAL A  62      63.468  48.959  10.493  1.00 30.22           H
ATOM    963  N   SER A  63      62.652  44.502  11.152  1.00 23.70           N
ATOM    964  CA  SER A  63      62.676  43.222  11.854  1.00 24.12           C
ATOM    965  C   SER A  63      61.619  42.283  11.261  1.00 26.93           C
ATOM    966  O   SER A  63      60.546  42.078  11.825  1.00 24.61           O
ATOM    967  CB  SER A  63      62.482  43.413  13.380  1.00 26.07           C
ATOM    968  OG  SER A  63      63.546  44.186  13.965  1.00 28.71           O
ATOM    969  H   SER A  63      61.950  44.979  11.309  1.00 28.44           H
ATOM    970  HA  SER A  63      63.546  42.817  11.721  1.00 28.95           H
ATOM    971  HB2 SER A  63      61.641  43.871  13.532  1.00 31.28           H
ATOM    972  HB3 SER A  63      62.467  42.538  13.802  1.00 31.28           H
ATOM    973  HG  SER A  63      63.235  44.869  14.345  1.00 34.45           H
ATOM    974  N   GLY A  64      61.953  41.706  10.110  1.00 25.84           N
ATOM    975  CA  GLY A  64      61.248  40.562   9.571  1.00 30.76           C
ATOM    976  C   GLY A  64      61.964  39.266   9.909  1.00 32.55           C
ATOM    977  O   GLY A  64      62.911  39.221  10.699  1.00 25.06           O
ATOM    978  H   GLY A  64      62.604  41.979   9.621  1.00 31.01           H
ATOM    979  HA2 GLY A  64      60.348  40.521   9.925  1.00 36.91           H
ATOM    980  HA3 GLY A  64      61.188  40.634   8.605  1.00 36.91           H
ATOM    981  N   GLU A  65      61.496  38.185   9.284  1.00 28.94           N
ATOM    982  CA  GLU A  65      61.941  36.842   9.662  1.00 27.00           C
ATOM    983  C   GLU A  65      63.424  36.645   9.368  1.00 32.16           C
ATOM    984  O   GLU A  65      64.158  36.028  10.150  1.00 28.42           O
ATOM    985  CB  GLU A  65      61.092  35.780   8.916  1.00 34.61           C
ATOM    986  CG  GLU A  65      60.925  36.099   7.395  1.00 46.61           C
ATOM    987  CD  GLU A  65      59.745  37.026   7.048  1.00 53.02           C
ATOM    988  OE1 GLU A  65      58.668  36.463   6.704  1.00 58.23           O
ATOM    989  OE2 GLU A  65      59.892  38.298   7.064  1.00 50.78           O1-
ATOM    990  H   GLU A  65      60.918  38.217   8.665  1.00 34.73           H
ATOM    991  HA  GLU A  65      61.792  36.708  10.610  1.00 32.40           H
ATOM    992  HB2 GLU A  65      61.545  34.928   8.974  1.00 41.53           H
ATOM    993  HB3 GLU A  65      60.215  35.724   9.318  1.00 41.53           H
ATOM    994  HG2 GLU A  65      61.727  36.533   7.083  1.00 55.93           H
ATOM    995  HG3 GLU A  65      60.792  35.266   6.912  1.00 55.93           H
ATOM    996  N   LYS A  66      63.885  37.168   8.243  1.00 29.33           N
ATOM    997  CA  LYS A  66      65.279  37.029   7.855  1.00 32.23           C
ATOM    998  C   LYS A  66      66.220  37.834   8.772  1.00 29.22           C
ATOM    999  O   LYS A  66      67.300  37.359   9.133  1.00 27.91           O
ATOM   1000  CB  LYS A  66      65.418  37.441   6.386  1.00 35.22           C
ATOM   1001  CG  LYS A  66      64.596  38.694   5.952  1.00 44.59           C
ATOM   1002  CD  LYS A  66      62.918  38.690   6.017  1.00 32.87           C
ATOM   1003  CE  LYS A  66      62.397  39.620   5.060  1.00 49.10           C
ATOM   1004  NZ  LYS A  66      63.012  39.386   3.661  1.00 38.95           N1+
ATOM   1005  H   LYS A  66      63.401  37.559   7.706  1.00 35.19           H
ATOM   1006  HA  LYS A  66      65.537  36.100   7.930  1.00 38.68           H
ATOM   1007  HB2 LYS A  66      66.356  37.634   6.214  1.00 42.27           H
ATOM   1008  HB3 LYS A  66      65.141  36.699   5.824  1.00 42.27           H
ATOM   1009  HG2 LYS A  66      64.929  39.407   6.500  1.00 53.51           H
ATOM   1010  HG3 LYS A  66      64.843  38.883   5.031  1.00 53.51           H
ATOM   1011  HD2 LYS A  66      62.606  37.815   5.760  1.00 39.44           H
ATOM   1012  HD3 LYS A  66      62.565  38.943   6.882  1.00 39.44           H
ATOM   1013  HE2 LYS A  66      61.434  39.527   5.035  1.00 58.92           H
ATOM   1014  HE3 LYS A  66      62.654  40.491   5.367  1.00 58.92           H
ATOM   1015  HZ1 LYS A  66      62.440  39.655   3.034  1.00 46.74           H
ATOM   1016  HZ2 LYS A  66      63.766  39.853   3.573  1.00 46.74           H
ATOM   1017  HZ3 LYS A  66      63.190  38.525   3.536  1.00 46.74           H
ATOM   1018  N   MET A  67      65.835  39.051   9.149  1.00 28.13           N
ATOM   1019  CA  MET A  67      66.614  39.804  10.128  1.00 25.46           C
ATOM   1020  C   MET A  67      66.724  39.024  11.433  1.00 25.07           C
ATOM   1021  O   MET A  67      67.811  38.889  12.006  1.00 22.64           O
ATOM   1022  CB  MET A  67      65.959  41.157  10.369  1.00 26.34           C
ATOM   1023  CG  MET A  67      66.650  42.031  11.403  1.00 23.76           C
ATOM   1024  SD  MET A  67      68.274  42.464  10.888  1.00 25.59           S
ATOM   1025  CE  MET A  67      67.950  43.477   9.445  1.00 27.82           C
ATOM   1026  H   MET A  67      65.131  39.452   8.867  1.00 33.76           H
ATOM   1027  HA  MET A  67      67.500  39.968   9.775  1.00 30.55           H
ATOM   1028  HB2 MET A  67      65.939  41.649   9.529  1.00 31.61           H
ATOM   1029  HB3 MET A  67      65.051  41.003  10.674  1.00 31.61           H
ATOM   1030  HG2 MET A  67      66.149  42.853  11.515  1.00 28.52           H
ATOM   1031  HG3 MET A  67      66.709  41.562  12.252  1.00 28.52           H
ATOM   1032  HE1 MET A  67      68.797  43.801   9.106  1.00 33.39           H
ATOM   1033  HE2 MET A  67      67.506  42.941   8.766  1.00 33.39           H
ATOM   1034  HE3 MET A  67      67.382  44.229   9.696  1.00 33.39           H
ATOM   1035  N   ALA A  68      65.598  38.473  11.890  1.00 26.80           N
ATOM   1036  CA  ALA A  68      65.558  37.786  13.165  1.00 26.86           C
ATOM   1037  C   ALA A  68      66.483  36.585  13.177  1.00 28.67           C
ATOM   1038  O   ALA A  68      67.142  36.318  14.185  1.00 27.37           O
ATOM   1039  CB  ALA A  68      64.127  37.383  13.498  1.00 24.82           C
ATOM   1040  H   ALA A  68      64.844  38.495  11.477  1.00 32.15           H
ATOM   1041  HA  ALA A  68      65.868  38.389  13.855  1.00 32.24           H
ATOM   1042  HB1 ALA A  68      64.109  36.932  14.358  1.00 29.79           H
ATOM   1043  HB2 ALA A  68      63.587  38.185  13.531  1.00 29.79           H
ATOM   1044  HB3 ALA A  68      63.789  36.784  12.813  1.00 29.79           H
ATOM   1045  N   ILE A  69      66.509  35.810  12.094  1.00 27.80           N
ATOM   1046  CA  ILE A  69      67.431  34.674  12.023  1.00 27.71           C
ATOM   1047  C   ILE A  69      68.872  35.157  11.999  1.00 24.26           C
ATOM   1048  O   ILE A  69      69.741  34.627  12.701  1.00 28.49           O
ATOM   1049  CB  ILE A  69      67.108  33.812  10.784  1.00 30.25           C
ATOM   1050  CG1 ILE A  69      65.725  33.177  10.937  1.00 30.89           C
ATOM   1051  CG2 ILE A  69      68.171  32.740  10.554  1.00 31.25           C
ATOM   1052  CD1 ILE A  69      65.069  32.750   9.572  1.00 36.01           C
ATOM   1053  H   ILE A  69      66.015  35.914  11.400  1.00 33.36           H
ATOM   1054  HA  ILE A  69      67.324  34.131  12.820  1.00 33.25           H
ATOM   1055  HB  ILE A  69      67.098  34.405  10.015  1.00 36.30           H
ATOM   1056 HG12 ILE A  69      65.797  32.396  11.511  1.00 37.07           H
ATOM   1057 HG13 ILE A  69      65.125  33.824  11.339  1.00 37.07           H
ATOM   1058 HG21 ILE A  69      67.920  32.227   9.769  1.00 37.50           H
ATOM   1059 HG22 ILE A  69      69.034  33.151  10.405  1.00 37.50           H
ATOM   1060 HG23 ILE A  69      68.195  32.157  11.328  1.00 37.50           H
ATOM   1061 HD11 ILE A  69      64.185  32.393   9.748  1.00 43.22           H
ATOM   1062 HD12 ILE A  69      65.009  33.521   8.994  1.00 43.22           H
ATOM   1063 HD13 ILE A  69      65.623  32.068   9.160  1.00 43.22           H
ATOM   1064  N   ALA A  70      69.166  36.147  11.161  1.00 25.26           N
ATOM   1065  CA  ALA A  70      70.543  36.577  11.028  1.00 25.35           C
ATOM   1066  C   ALA A  70      71.072  37.169  12.330  1.00 24.54           C
ATOM   1067  O   ALA A  70      72.229  36.936  12.698  1.00 25.12           O
ATOM   1068  CB  ALA A  70      70.671  37.587   9.893  1.00 26.82           C
ATOM   1069  H   ALA A  70      68.600  36.583  10.681  1.00 30.32           H
ATOM   1070  HA  ALA A  70      71.081  35.805  10.805  1.00 30.42           H
ATOM   1071  HB1 ALA A  70      71.604  37.851   9.811  1.00 32.18           H
ATOM   1072  HB2 ALA A  70      70.375  37.159   9.077  1.00 32.18           H
ATOM   1073  HB3 ALA A  70      70.121  38.362  10.079  1.00 32.18           H
ATOM   1074  N   LEU A  71      70.247  37.954  13.038  1.00 25.08           N
ATOM   1075  CA  LEU A  71      70.729  38.590  14.256  1.00 20.69           C
ATOM   1076  C   LEU A  71      70.855  37.564  15.381  1.00 22.73           C
ATOM   1077  O   LEU A  71      71.847  37.566  16.112  1.00 24.99           O
ATOM   1078  CB  LEU A  71      69.792  39.716  14.659  1.00 23.74           C
ATOM   1079  CG  LEU A  71      70.186  40.508  15.930  1.00 22.59           C
ATOM   1080  CD1 LEU A  71      71.614  40.938  15.889  1.00 23.49           C
ATOM   1081  CD2 LEU A  71      69.250  41.737  16.018  1.00 23.09           C
ATOM   1082  H   LEU A  71      69.426  38.120  12.845  1.00 30.09           H
ATOM   1083  HA  LEU A  71      71.605  38.965  14.093  1.00 24.83           H
ATOM   1084  HB2 LEU A  71      69.751  40.346  13.927  1.00 28.49           H
ATOM   1085  HB3 LEU A  71      68.913  39.337  14.818  1.00 28.49           H
ATOM   1086  HG  LEU A  71      70.059  39.959  16.716  1.00 27.11           H
ATOM   1087 HD11 LEU A  71      71.795  41.491  16.662  1.00 28.19           H
ATOM   1088 HD12 LEU A  71      72.178  40.153  15.916  1.00 28.19           H
ATOM   1089 HD13 LEU A  71      71.776  41.448  15.079  1.00 28.19           H
ATOM   1090 HD21 LEU A  71      69.439  42.220  16.844  1.00 27.71           H
ATOM   1091 HD22 LEU A  71      69.417  42.313  15.259  1.00 27.71           H
ATOM   1092 HD23 LEU A  71      68.328  41.432  16.008  1.00 27.71           H
ATOM   1093  N   ALA A  72      69.897  36.630  15.484  1.00 25.54           N
ATOM   1094  CA  ALA A  72      70.010  35.565  16.485  1.00 27.55           C
ATOM   1095  C   ALA A  72      71.263  34.726  16.261  1.00 28.53           C
ATOM   1096  O   ALA A  72      71.907  34.283  17.225  1.00 27.64           O
ATOM   1097  CB  ALA A  72      68.757  34.690  16.481  1.00 27.61           C
ATOM   1098  H   ALA A  72      69.191  36.582  14.990  1.00 30.65           H
ATOM   1099  HA  ALA A  72      70.081  35.956  17.364  1.00 33.06           H
ATOM   1100  HB1 ALA A  72      68.844  34.011  17.168  1.00 33.13           H
ATOM   1101  HB2 ALA A  72      67.983  35.248  16.662  1.00 33.13           H
ATOM   1102  HB3 ALA A  72      68.664  34.270  15.611  1.00 33.13           H
ATOM   1103  N   ARG A  73      71.615  34.467  14.999  1.00 27.68           N
ATOM   1104  CA  ARG A  73      72.841  33.726  14.716  1.00 28.92           C
ATOM   1105  C   ARG A  73      74.082  34.423  15.265  1.00 31.95           C
ATOM   1106  O   ARG A  73      75.074  33.752  15.565  1.00 28.68           O
ATOM   1107  CB  ARG A  73      73.007  33.520  13.210  1.00 33.57           C
ATOM   1108  CG  ARG A  73      72.072  32.486  12.629  1.00 33.08           C
ATOM   1109  CD  ARG A  73      72.260  32.407  11.097  1.00 34.83           C
ATOM   1110  NE  ARG A  73      71.561  31.242  10.545  1.00 35.52           N
ATOM   1111  CZ  ARG A  73      71.237  31.106   9.259  1.00 46.51           C
ATOM   1112  NH1 ARG A  73      71.536  32.062   8.378  1.00 45.41           N
ATOM   1113  NH2 ARG A  73      70.614  30.009   8.854  1.00 46.81           N1+
ATOM   1114  H   ARG A  73      71.163  34.699  14.305  1.00 33.21           H
ATOM   1115  HA  ARG A  73      72.794  32.851  15.132  1.00 34.71           H
ATOM   1116  HB2 ARG A  73      72.839  34.364  12.763  1.00 40.28           H
ATOM   1117  HB3 ARG A  73      73.912  33.226  13.034  1.00 40.28           H
ATOM   1118  HG2 ARG A  73      72.287  31.622  13.014  1.00 39.70           H
ATOM   1119  HG3 ARG A  73      71.151  32.720  12.824  1.00 39.70           H
ATOM   1120  HD2 ARG A  73      71.888  33.203  10.690  1.00 41.79           H
ATOM   1121  HD3 ARG A  73      73.203  32.332  10.885  1.00 41.79           H
ATOM   1122  HE  ARG A  73      71.245  30.666  11.101  1.00 42.62           H
ATOM   1123 HH11 ARG A  73      71.946  32.776   8.634  1.00 54.49           H
ATOM   1124 HH12 ARG A  73      71.324  31.971   7.550  1.00 54.49           H
ATOM   1125 HH21 ARG A  73      70.414  29.391   9.421  1.00 56.17           H
ATOM   1126 HH22 ARG A  73      70.397  29.919   8.027  1.00 56.17           H
ATOM   1127  N   GLU A  74      74.067  35.751  15.373  1.00 28.53           N
ATOM   1128  CA  GLU A  74      75.197  36.471  15.936  1.00 25.55           C
ATOM   1129  C   GLU A  74      75.068  36.726  17.448  1.00 26.23           C
ATOM   1130  O   GLU A  74      75.961  37.329  18.034  1.00 26.18           O
ATOM   1131  CB  GLU A  74      75.383  37.797  15.191  1.00 33.47           C
ATOM   1132  CG  GLU A  74      75.538  37.657  13.671  1.00 32.44           C
ATOM   1133  CD  GLU A  74      76.623  36.671  13.213  1.00 37.37           C
ATOM   1134  OE1 GLU A  74      77.768  36.759  13.685  1.00 43.78           O
ATOM   1135  OE2 GLU A  74      76.315  35.794  12.361  1.00 42.76           O1-
ATOM   1136  H   GLU A  74      73.416  36.255  15.119  1.00 34.23           H
ATOM   1137  HA  GLU A  74      75.998  35.940  15.796  1.00 30.66           H
ATOM   1138  HB2 GLU A  74      74.600  38.345  15.352  1.00 40.16           H
ATOM   1139  HB3 GLU A  74      76.175  38.244  15.525  1.00 40.16           H
ATOM   1140  HG2 GLU A  74      74.690  37.355  13.302  1.00 38.93           H
ATOM   1141  HG3 GLU A  74      75.757  38.527  13.308  1.00 38.93           H
ATOM   1142  N   GLY A  75      73.991  36.283  18.091  1.00 27.05           N
ATOM   1143  CA  GLY A  75      73.846  36.421  19.528  1.00 25.55           C
ATOM   1144  C   GLY A  75      72.876  37.490  19.993  1.00 25.56           C
ATOM   1145  O   GLY A  75      72.688  37.615  21.204  1.00 22.15           O
ATOM   1146  H   GLY A  75      73.327  35.892  17.710  1.00 32.46           H
ATOM   1147  HA2 GLY A  75      73.553  35.565  19.889  1.00 30.66           H
ATOM   1148  HA3 GLY A  75      74.714  36.620  19.918  1.00 30.66           H
ATOM   1149  N   GLY A  76      72.248  38.253  19.085  1.00 25.21           N
ATOM   1150  CA  GLY A  76      71.259  39.245  19.442  1.00 24.26           C
ATOM   1151  C   GLY A  76      69.847  38.722  19.240  1.00 23.74           C
ATOM   1152  O   GLY A  76      69.622  37.541  18.972  1.00 23.64           O
ATOM   1153  H   GLY A  76      72.389  38.208  18.241  1.00 30.25           H
ATOM   1154  HA2 GLY A  76      71.374  39.499  20.369  1.00 29.11           H
ATOM   1155  HA3 GLY A  76      71.379  40.027  18.888  1.00 29.11           H
ATOM   1156  N   ILE A  77      68.874  39.627  19.345  1.00 23.87           N
ATOM   1157  CA  ILE A  77      67.479  39.236  19.148  1.00 21.02           C
ATOM   1158  C   ILE A  77      66.750  40.315  18.363  1.00 22.69           C
ATOM   1159  O   ILE A  77      67.031  41.514  18.495  1.00 21.97           O
ATOM   1160  CB  ILE A  77      66.771  38.906  20.478  1.00 23.31           C
ATOM   1161  CG1 ILE A  77      65.559  38.019  20.221  1.00 21.10           C
ATOM   1162  CG2 ILE A  77      66.416  40.174  21.289  1.00 22.94           C
ATOM   1163  CD1 ILE A  77      64.818  37.543  21.500  1.00 22.42           C
ATOM   1164  H   ILE A  77      68.995  40.460  19.517  1.00 28.65           H
ATOM   1165  HA  ILE A  77      67.452  38.424  18.626  1.00 25.23           H
ATOM   1166  HB  ILE A  77      67.390  38.381  21.012  1.00 27.97           H
ATOM   1167 HG12 ILE A  77      64.916  38.502  19.681  1.00 25.32           H
ATOM   1168 HG13 ILE A  77      65.851  37.233  19.733  1.00 25.32           H
ATOM   1169 HG21 ILE A  77      66.028  39.905  22.137  1.00 27.52           H
ATOM   1170 HG22 ILE A  77      67.229  40.673  21.452  1.00 27.52           H
ATOM   1171 HG23 ILE A  77      65.779  40.720  20.800  1.00 27.52           H
ATOM   1172 HD11 ILE A  77      64.025  37.058  21.227  1.00 26.91           H
ATOM   1173 HD12 ILE A  77      65.399  36.961  22.010  1.00 26.91           H
ATOM   1174 HD13 ILE A  77      64.563  38.309  22.038  1.00 26.91           H
ATOM   1175  N   SER A  78      65.801  39.880  17.528  1.00 22.63           N
ATOM   1176  CA  SER A  78      64.921  40.803  16.815  1.00 22.15           C
ATOM   1177  C   SER A  78      63.531  40.783  17.438  1.00 21.62           C
ATOM   1178  O   SER A  78      63.062  39.733  17.878  1.00 23.98           O
ATOM   1179  CB  SER A  78      64.780  40.429  15.338  1.00 23.94           C
ATOM   1180  OG  SER A  78      66.004  40.542  14.644  1.00 25.33           O
ATOM   1181  H   SER A  78      65.665  39.053  17.352  1.00 27.16           H
ATOM   1182  HA  SER A  78      65.283  41.698  16.874  1.00 26.58           H
ATOM   1183  HB2 SER A  78      64.485  39.507  15.301  1.00 28.72           H
ATOM   1184  HB3 SER A  78      64.122  41.008  14.926  1.00 28.72           H
ATOM   1185  HG  SER A  78      66.293  41.331  14.709  1.00 30.39           H
ATOM   1186  N   PHE A  79      62.870  41.935  17.443  1.00 23.92           N
ATOM   1187  CA  PHE A  79      61.462  42.037  17.823  1.00 24.39           C
ATOM   1188  C   PHE A  79      60.631  42.204  16.550  1.00 24.27           C
ATOM   1189  O   PHE A  79      60.483  43.317  16.033  1.00 25.03           O
ATOM   1190  CB  PHE A  79      61.258  43.199  18.793  1.00 22.13           C
ATOM   1191  CG  PHE A  79      61.792  42.920  20.162  1.00 21.91           C
ATOM   1192  CD1 PHE A  79      63.146  43.105  20.445  1.00 25.22           C
ATOM   1193  CD2 PHE A  79      60.966  42.375  21.135  1.00 24.99           C
ATOM   1194  CE1 PHE A  79      63.654  42.806  21.703  1.00 27.26           C
ATOM   1195  CE2 PHE A  79      61.471  42.084  22.383  1.00 25.75           C
ATOM   1196  CZ  PHE A  79      62.839  42.286  22.652  1.00 23.92           C
ATOM   1197  H   PHE A  79      63.221  42.698  17.238  1.00 28.70           H
ATOM   1198  HA  PHE A  79      61.181  41.220  18.261  1.00 29.27           H
ATOM   1199  HB2 PHE A  79      61.726  43.978  18.457  1.00 26.56           H
ATOM   1200  HB3 PHE A  79      60.308  43.387  18.866  1.00 26.56           H
ATOM   1201  HD1 PHE A  79      63.710  43.449  19.792  1.00 30.26           H
ATOM   1202  HD2 PHE A  79      60.065  42.232  20.963  1.00 29.99           H
ATOM   1203  HE1 PHE A  79      64.553  42.942  21.893  1.00 32.71           H
ATOM   1204  HE2 PHE A  79      60.908  41.734  23.038  1.00 30.90           H
ATOM   1205  HZ  PHE A  79      63.178  42.092  23.501  1.00 28.70           H
ATOM   1206  N   ILE A  80      60.022  41.109  16.089  1.00 25.29           N
ATOM   1207  CA  ILE A  80      59.202  41.140  14.869  1.00 26.28           C
ATOM   1208  C   ILE A  80      58.134  42.228  15.002  1.00 23.90           C
ATOM   1209  O   ILE A  80      57.408  42.297  16.008  1.00 23.66           O
ATOM   1210  CB  ILE A  80      58.544  39.762  14.602  1.00 25.80           C
ATOM   1211  CG1 ILE A  80      59.570  38.626  14.474  1.00 26.74           C
ATOM   1212  CG2 ILE A  80      57.607  39.806  13.327  1.00 30.63           C
ATOM   1213  CD1 ILE A  80      60.459  38.697  13.328  1.00 30.79           C
ATOM   1214  H   ILE A  80      60.062  40.341  16.468  1.00 30.35           H
ATOM   1215  HA  ILE A  80      59.759  41.357  14.111  1.00 31.54           H
ATOM   1216  HB  ILE A  80      57.982  39.555  15.368  1.00 30.96           H
ATOM   1217 HG12 ILE A  80      60.120  38.610  15.276  1.00 32.09           H
ATOM   1218 HG13 ILE A  80      59.088  37.784  14.406  1.00 32.09           H
ATOM   1219 HG21 ILE A  80      57.186  38.942  13.220  1.00 36.75           H
ATOM   1220 HG22 ILE A  80      56.925  40.485  13.446  1.00 36.75           H
ATOM   1221 HG23 ILE A  80      58.139  40.013  12.541  1.00 36.75           H
ATOM   1222 HD11 ILE A  80      61.076  37.949  13.360  1.00 36.95           H
ATOM   1223 HD12 ILE A  80      59.932  38.655  12.515  1.00 36.95           H
ATOM   1224 HD13 ILE A  80      60.947  39.534  13.366  1.00 36.95           H
ATOM   1225  N   PHE A  81      57.995  43.041  13.955  1.00 23.65           N
ATOM   1226  CA  PHE A  81      57.097  44.184  14.023  1.00 24.45           C
ATOM   1227  C   PHE A  81      55.652  43.737  14.205  1.00 26.75           C
ATOM   1228  O   PHE A  81      55.225  42.714  13.669  1.00 26.90           O
ATOM   1229  CB  PHE A  81      57.253  45.098  12.791  1.00 28.55           C
ATOM   1230  CG  PHE A  81      56.946  44.465  11.471  1.00 26.09           C
ATOM   1231  CD1 PHE A  81      57.889  43.701  10.821  1.00 23.97           C
ATOM   1232  CD2 PHE A  81      55.710  44.688  10.848  1.00 29.12           C
ATOM   1233  CE1 PHE A  81      57.621  43.127   9.580  1.00 29.95           C
ATOM   1234  CE2 PHE A  81      55.437  44.126   9.589  1.00 29.12           C
ATOM   1235  CZ  PHE A  81      56.390  43.340   8.968  1.00 34.41           C
ATOM   1236  H   PHE A  81      58.425  42.963  13.217  1.00 28.38           H
ATOM   1237  HA  PHE A  81      57.337  44.714  14.803  1.00 29.34           H
ATOM   1238  HB2 PHE A  81      56.669  45.866  12.895  1.00 34.25           H
ATOM   1239  HB3 PHE A  81      58.177  45.389  12.747  1.00 34.25           H
ATOM   1240  HD1 PHE A  81      58.713  43.548  11.221  1.00 28.77           H
ATOM   1241  HD2 PHE A  81      55.063  45.212  11.265  1.00 34.94           H
ATOM   1242  HE1 PHE A  81      58.266  42.606   9.160  1.00 35.95           H
ATOM   1243  HE2 PHE A  81      54.611  44.262   9.184  1.00 34.94           H
ATOM   1244  HZ  PHE A  81      56.211  42.961   8.142  1.00 41.29           H
ATOM   1245  N   GLY A  82      54.909  44.510  14.991  1.00 26.77           N
ATOM   1246  CA  GLY A  82      53.519  44.268  15.298  1.00 31.04           C
ATOM   1247  C   GLY A  82      52.544  45.104  14.498  1.00 32.86           C
ATOM   1248  O   GLY A  82      51.334  44.935  14.661  1.00 28.13           O
ATOM   1249  H   GLY A  82      55.207  45.212  15.383  1.00 32.12           H
ATOM   1250  HA2 GLY A  82      53.313  43.334  15.137  1.00 37.25           H
ATOM   1251  HA3 GLY A  82      53.371  44.456  16.239  1.00 37.25           H
ATOM   1252  N   SER A  83      53.037  45.981  13.625  1.00 30.70           N
ATOM   1253  CA  SER A  83      52.184  46.797  12.749  1.00 30.64           C
ATOM   1254  C   SER A  83      51.856  46.011  11.473  1.00 35.75           C
ATOM   1255  O   SER A  83      52.231  46.358  10.351  1.00 31.05           O
ATOM   1256  CB  SER A  83      52.879  48.110  12.441  1.00 37.47           C
ATOM   1257  OG  SER A  83      54.163  47.800  11.976  1.00 31.71           O
ATOM   1258  H   SER A  83      53.878  46.114  13.509  1.00 36.83           H
ATOM   1259  HA  SER A  83      51.355  47.001  13.204  1.00 36.77           H
ATOM   1260  HB2 SER A  83      52.390  48.591  11.757  1.00 44.96           H
ATOM   1261  HB3 SER A  83      52.945  48.647  13.246  1.00 44.96           H
ATOM   1262  HG  SER A  83      54.570  48.505  11.789  1.00 38.05           H
ATOM   1263  N   GLN A  84      51.180  44.894  11.710  1.00 36.25           N
ATOM   1264  CA  GLN A  84      50.741  43.943  10.706  1.00 33.62           C
ATOM   1265  C   GLN A  84      49.700  43.062  11.381  1.00 36.64           C
ATOM   1266  O   GLN A  84      49.485  43.140  12.602  1.00 32.61           O
ATOM   1267  CB  GLN A  84      51.908  43.135  10.133  1.00 36.27           C
ATOM   1268  CG  GLN A  84      52.588  42.159  11.144  1.00 33.24           C
ATOM   1269  CD  GLN A  84      53.689  41.314  10.552  1.00 37.06           C
ATOM   1270  OE1 GLN A  84      53.513  40.732   9.491  1.00 33.30           O
ATOM   1271  NE2 GLN A  84      54.859  41.225  11.249  1.00 27.77           N
ATOM   1272  H   GLN A  84      50.951  44.655  12.500  1.00 43.50           H
ATOM   1273  HA  GLN A  84      50.315  44.419   9.979  1.00 40.35           H
ATOM   1274  HB2 GLN A  84      51.580  42.605   9.395  1.00 43.52           H
ATOM   1275  HB3 GLN A  84      52.587  43.754   9.823  1.00 43.52           H
ATOM   1276  HG2 GLN A  84      52.956  42.679  11.878  1.00 39.89           H
ATOM   1277  HG3 GLN A  84      51.912  41.544  11.472  1.00 39.89           H
ATOM   1278 HE21 GLN A  84      54.977  41.686  11.964  1.00 33.32           H
ATOM   1279 HE22 GLN A  84      55.489  40.708  10.970  1.00 33.32           H
ATOM   1280  N   SER A  85      49.049  42.209  10.585  1.00 33.10           N
ATOM   1281  CA  SER A  85      48.002  41.362  11.147  1.00 37.89           C
ATOM   1282  C   SER A  85      48.580  40.375  12.158  1.00 34.49           C
ATOM   1283  O   SER A  85      49.737  39.953  12.063  1.00 33.68           O
ATOM   1284  CB  SER A  85      47.272  40.596  10.039  1.00 35.29           C
ATOM   1285  OG  SER A  85      48.069  39.534   9.555  1.00 35.73           O
ATOM   1286  H   SER A  85      49.195  42.095   9.747  1.00 39.72           H
ATOM   1287  HA  SER A  85      47.349  41.912  11.608  1.00 45.47           H
ATOM   1288  HB2 SER A  85      46.453  40.230  10.405  1.00 42.35           H
ATOM   1289  HB3 SER A  85      47.086  41.204   9.308  1.00 42.35           H
ATOM   1290  HG  SER A  85      47.674  39.138   8.939  1.00 42.87           H
ATOM   1291  N   ILE A  86      47.751  40.009  13.141  1.00 34.05           N
ATOM   1292  CA  ILE A  86      48.124  38.983  14.111  1.00 34.40           C
ATOM   1293  C   ILE A  86      48.616  37.735  13.397  1.00 43.21           C
ATOM   1294  O   ILE A  86      49.630  37.130  13.783  1.00 32.13           O
ATOM   1295  CB  ILE A  86      46.929  38.668  15.035  1.00 33.75           C
ATOM   1296  CG1 ILE A  86      46.576  39.898  15.895  1.00 30.52           C
ATOM   1297  CG2 ILE A  86      47.213  37.472  15.887  1.00 32.23           C
ATOM   1298  CD1 ILE A  86      45.329  39.749  16.767  1.00 37.71           C
ATOM   1299  H   ILE A  86      46.974  40.348  13.272  1.00 40.86           H
ATOM   1300  HA  ILE A  86      48.852  39.321  14.660  1.00 41.28           H
ATOM   1301  HB  ILE A  86      46.165  38.458  14.478  1.00 40.50           H
ATOM   1302 HG12 ILE A  86      47.325  40.107  16.476  1.00 36.63           H
ATOM   1303 HG13 ILE A  86      46.400  40.648  15.303  1.00 36.63           H
ATOM   1304 HG21 ILE A  86      46.451  37.316  16.462  1.00 38.67           H
ATOM   1305 HG22 ILE A  86      47.364  36.700  15.325  1.00 38.67           H
ATOM   1306 HG23 ILE A  86      47.999  37.657  16.423  1.00 38.67           H
ATOM   1307 HD11 ILE A  86      45.170  40.585  17.225  1.00 45.25           H
ATOM   1308 HD12 ILE A  86      44.579  39.537  16.192  1.00 45.25           H
ATOM   1309 HD13 ILE A  86      45.461  39.032  17.408  1.00 45.25           H
ATOM   1310  N   GLU A  87      47.913  37.335  12.332  1.00 32.72           N
ATOM   1311  CA  GLU A  87      48.271  36.110  11.614  1.00 34.44           C
ATOM   1312  C   GLU A  87      49.601  36.244  10.896  1.00 28.57           C
ATOM   1313  O   GLU A  87      50.431  35.328  10.920  1.00 31.27           O
ATOM   1314  CB  GLU A  87      47.174  35.774  10.602  1.00 40.13           C
ATOM   1315  CG  GLU A  87      45.792  35.462  11.221  1.00 40.82           C
ATOM   1316  CD  GLU A  87      45.115  36.611  12.039  1.00 53.74           C
ATOM   1317  OE1 GLU A  87      45.272  37.828  11.732  1.00 42.12           O
ATOM   1318  OE2 GLU A  87      44.391  36.270  13.012  1.00 63.89           O1-
ATOM   1319  H   GLU A  87      47.244  37.758  12.008  1.00 39.27           H
ATOM   1320  HA  GLU A  87      48.357  35.379  12.245  1.00 41.33           H
ATOM   1321  HB2 GLU A  87      47.067  36.528  10.001  1.00 48.15           H
ATOM   1322  HB3 GLU A  87      47.452  34.996  10.092  1.00 48.15           H
ATOM   1323  HG2 GLU A  87      45.187  35.241  10.488  1.00 48.99           H
ATOM   1324  HG3 GLU A  87      45.880  34.695  11.807  1.00 48.99           H
ATOM   1325  N   SER A  88      49.822  37.378  10.251  1.00 29.53           N
ATOM   1326  CA  SER A  88      51.068  37.603   9.542  1.00 29.15           C
ATOM   1327  C   SER A  88      52.272  37.605  10.507  1.00 30.96           C
ATOM   1328  O   SER A  88      53.324  37.007  10.229  1.00 34.63           O
ATOM   1329  CB  SER A  88      50.939  38.937   8.800  1.00 29.47           C
ATOM   1330  OG  SER A  88      52.085  39.207   8.028  1.00 52.14           O
ATOM   1331  H   SER A  88      49.274  38.042  10.221  1.00 35.44           H
ATOM   1332  HA  SER A  88      51.202  36.907   8.887  1.00 34.98           H
ATOM   1333  HB2 SER A  88      50.166  38.899   8.214  1.00 35.36           H
ATOM   1334  HB3 SER A  88      50.820  39.652   9.447  1.00 35.36           H
ATOM   1335  HG  SER A  88      52.461  39.899   8.321  1.00 62.57           H
ATOM   1336  N   GLN A  89      52.127  38.270  11.650  1.00 32.65           N
ATOM   1337  CA  GLN A  89      53.225  38.376  12.618  1.00 29.97           C
ATOM   1338  C   GLN A  89      53.517  37.034  13.289  1.00 28.86           C
ATOM   1339  O   GLN A  89      54.683  36.651  13.468  1.00 27.94           O
ATOM   1340  CB  GLN A  89      52.868  39.433  13.673  1.00 29.86           C
ATOM   1341  CG  GLN A  89      53.991  39.652  14.688  1.00 28.03           C
ATOM   1342  CD  GLN A  89      53.617  40.579  15.843  1.00 24.54           C
ATOM   1343  OE1 GLN A  89      52.462  40.656  16.266  1.00 24.21           O
ATOM   1344  NE2 GLN A  89      54.623  41.244  16.398  1.00 24.75           N
ATOM   1345  H   GLN A  89      51.403  38.663  11.896  1.00 39.18           H
ATOM   1346  HA  GLN A  89      54.033  38.661  12.170  1.00 35.97           H
ATOM   1347  HB2 GLN A  89      52.722  40.281  13.226  1.00 35.83           H
ATOM   1348  HB3 GLN A  89      52.068  39.157  14.149  1.00 35.83           H
ATOM   1349  HG2 GLN A  89      54.199  38.798  15.097  1.00 33.63           H
ATOM   1350  HG3 GLN A  89      54.774  40.002  14.233  1.00 33.63           H
ATOM   1351 HE21 GLN A  89      55.428  41.125  16.120  1.00 29.70           H
ATOM   1352 HE22 GLN A  89      54.467  41.806  17.030  1.00 29.70           H
ATOM   1353  N   ALA A  90      52.474  36.322  13.703  1.00 31.24           N
ATOM   1354  CA  ALA A  90      52.655  34.990  14.264  1.00 30.20           C
ATOM   1355  C   ALA A  90      53.361  34.066  13.269  1.00 34.47           C
ATOM   1356  O   ALA A  90      54.213  33.264  13.658  1.00 31.32           O
ATOM   1357  CB  ALA A  90      51.299  34.440  14.701  1.00 35.21           C
ATOM   1358  H   ALA A  90      51.654  36.583  13.671  1.00 37.49           H
ATOM   1359  HA  ALA A  90      53.208  35.054  15.057  1.00 36.24           H
ATOM   1360  HB1 ALA A  90      51.419  33.576  15.125  1.00 42.25           H
ATOM   1361  HB2 ALA A  90      50.898  35.064  15.327  1.00 42.25           H
ATOM   1362  HB3 ALA A  90      50.727  34.354  13.924  1.00 42.25           H
ATOM   1363  N   ALA A  91      53.078  34.218  11.972  1.00 32.62           N
ATOM   1364  CA  ALA A  91      53.736  33.386  10.969  1.00 33.68           C
ATOM   1365  C   ALA A  91      55.231  33.664  10.914  1.00 35.49           C
ATOM   1366  O   ALA A  91      56.033  32.735  10.813  1.00 32.83           O
ATOM   1367  CB  ALA A  91      53.114  33.615   9.587  1.00 38.38           C
ATOM   1368  H   ALA A  91      52.526  34.797  11.652  1.00 39.14           H
ATOM   1369  HA  ALA A  91      53.610  32.453  11.201  1.00 40.42           H
ATOM   1370  HB1 ALA A  91      53.568  33.049   8.948  1.00 46.05           H
ATOM   1371  HB2 ALA A  91      52.172  33.392   9.630  1.00 46.05           H
ATOM   1372  HB3 ALA A  91      53.224  34.548   9.342  1.00 46.05           H
ATOM   1373  N   MET A  92      55.633  34.936  10.973  1.00 34.17           N
ATOM   1374  CA  MET A  92      57.058  35.232  11.021  1.00 30.08           C
ATOM   1375  C   MET A  92      57.704  34.625  12.263  1.00 26.82           C
ATOM   1376  O   MET A  92      58.786  34.042  12.178  1.00 32.26           O
ATOM   1377  CB  MET A  92      57.288  36.740  11.003  1.00 30.83           C
ATOM   1378  CG  MET A  92      56.846  37.428   9.747  1.00 35.57           C
ATOM   1379  SD  MET A  92      57.312  39.151   9.765  1.00 32.35           S
ATOM   1380  CE  MET A  92      56.715  39.710   8.153  1.00 39.82           C
ATOM   1381  H   MET A  92      55.117  35.627  10.981  1.00 41.00           H
ATOM   1382  HA  MET A  92      57.487  34.855  10.241  1.00 36.09           H
ATOM   1383  HB2 MET A  92      56.797  37.134  11.744  1.00 37.00           H
ATOM   1384  HB3 MET A  92      58.238  36.916  11.110  1.00 37.00           H
ATOM   1385  HG2 MET A  92      57.261  37.003   8.979  1.00 42.69           H
ATOM   1386  HG3 MET A  92      55.877  37.383   9.681  1.00 42.69           H
ATOM   1387  HE1 MET A  92      56.887  40.657   8.049  1.00 47.79           H
ATOM   1388  HE2 MET A  92      57.175  39.218   7.454  1.00 47.79           H
ATOM   1389  HE3 MET A  92      55.760  39.540   8.098  1.00 47.79           H
ATOM   1390  N   VAL A  93      57.072  34.782  13.432  1.00 31.57           N
ATOM   1391  CA  VAL A  93      57.627  34.210  14.662  1.00 29.09           C
ATOM   1392  C   VAL A  93      57.810  32.705  14.494  1.00 29.32           C
ATOM   1393  O   VAL A  93      58.882  32.146  14.764  1.00 27.52           O
ATOM   1394  CB  VAL A  93      56.712  34.545  15.848  1.00 26.86           C
ATOM   1395  CG1 VAL A  93      57.039  33.672  17.079  1.00 27.49           C
ATOM   1396  CG2 VAL A  93      56.764  36.078  16.164  1.00 24.54           C
ATOM   1397  H   VAL A  93      56.325  35.196  13.536  1.00 37.89           H
ATOM   1398  HA  VAL A  93      58.496  34.600  14.834  1.00 34.91           H
ATOM   1399  HB  VAL A  93      55.797  34.340  15.595  1.00 32.23           H
ATOM   1400 HG11 VAL A  93      56.420  33.891  17.792  1.00 32.98           H
ATOM   1401 HG12 VAL A  93      56.946  32.736  16.864  1.00 32.98           H
ATOM   1402 HG13 VAL A  93      57.950  33.861  17.358  1.00 32.98           H
ATOM   1403 HG21 VAL A  93      56.160  36.259  16.896  1.00 29.45           H
ATOM   1404 HG22 VAL A  93      57.666  36.327  16.418  1.00 29.45           H
ATOM   1405 HG23 VAL A  93      56.489  36.583  15.385  1.00 29.45           H
ATOM   1406  N   HIS A  94      56.762  32.032  14.011  1.00 34.19           N
ATOM   1407  CA  HIS A  94      56.824  30.583  13.817  1.00 31.71           C
ATOM   1408  C   HIS A  94      57.938  30.199  12.853  1.00 28.96           C
ATOM   1409  O   HIS A  94      58.696  29.252  13.111  1.00 33.41           O
ATOM   1410  CB  HIS A  94      55.455  30.083  13.326  1.00 36.83           C
ATOM   1411  CG  HIS A  94      55.304  28.600  13.352  1.00 38.64           C
ATOM   1412  ND1 HIS A  94      55.698  27.787  12.309  1.00 46.32           N
ATOM   1413  CD2 HIS A  94      54.797  27.782  14.300  1.00 41.90           C
ATOM   1414  CE1 HIS A  94      55.461  26.529  12.628  1.00 47.46           C
ATOM   1415  NE2 HIS A  94      54.907  26.500  13.828  1.00 44.33           N
ATOM   1416  H   HIS A  94      56.013  32.392  13.790  1.00 41.03           H
ATOM   1417  HA  HIS A  94      57.016  30.162  14.670  1.00 38.06           H
ATOM   1418  HB2 HIS A  94      55.318  30.371  12.411  1.00 44.19           H
ATOM   1419  HB3 HIS A  94      54.764  30.449  13.900  1.00 44.19           H
ATOM   1420  HD2 HIS A  94      54.449  28.046  15.121  1.00 50.28           H
ATOM   1421  HE1 HIS A  94      55.636  25.792  12.091  1.00 56.95           H
ATOM   1422  HE2 HIS A  94      54.647  25.797  14.248  1.00 53.20           H
ATOM   1423  N   ALA A  95      58.089  30.938  11.753  1.00 32.35           N
ATOM   1424  CA  ALA A  95      59.175  30.644  10.815  1.00 33.74           C
ATOM   1425  C   ALA A  95      60.544  30.703  11.491  1.00 38.78           C
ATOM   1426  O   ALA A  95      61.428  29.878  11.215  1.00 32.54           O
ATOM   1427  CB  ALA A  95      59.124  31.604   9.629  1.00 34.08           C
ATOM   1428  H   ALA A  95      57.583  31.596  11.531  1.00 38.82           H
ATOM   1429  HA  ALA A  95      59.043  29.747  10.475  1.00 40.49           H
ATOM   1430  HB1 ALA A  95      59.813  31.365   8.992  1.00 40.90           H
ATOM   1431  HB2 ALA A  95      58.253  31.526   9.217  1.00 40.90           H
ATOM   1432  HB3 ALA A  95      59.249  32.518   9.937  1.00 40.90           H
ATOM   1433  N   VAL A  96      60.764  31.685  12.358  1.00 32.60           N
ATOM   1434  CA  VAL A  96      62.062  31.780  13.023  1.00 28.52           C
ATOM   1435  C   VAL A  96      62.243  30.607  13.967  1.00 27.75           C
ATOM   1436  O   VAL A  96      63.281  29.936  13.954  1.00 31.42           O
ATOM   1437  CB  VAL A  96      62.198  33.129  13.765  1.00 27.31           C
ATOM   1438  CG1 VAL A  96      63.527  33.194  14.516  1.00 27.62           C
ATOM   1439  CG2 VAL A  96      62.106  34.232  12.807  1.00 31.66           C
ATOM   1440  H   VAL A  96      60.201  32.293  12.575  1.00 39.13           H
ATOM   1441  HA  VAL A  96      62.772  31.732  12.369  1.00 34.22           H
ATOM   1442  HB  VAL A  96      61.479  33.229  14.408  1.00 32.78           H
ATOM   1443 HG11 VAL A  96      63.603  34.067  14.929  1.00 33.15           H
ATOM   1444 HG12 VAL A  96      63.542  32.502  15.192  1.00 33.15           H
ATOM   1445 HG13 VAL A  96      64.249  33.065  13.887  1.00 33.15           H
ATOM   1446 HG21 VAL A  96      62.199  35.065  13.296  1.00 38.00           H
ATOM   1447 HG22 VAL A  96      62.812  34.156  12.144  1.00 38.00           H
ATOM   1448 HG23 VAL A  96      61.237  34.194  12.381  1.00 38.00           H
ATOM   1449  N   LYS A  97      61.234  30.343  14.805  1.00 27.86           N
ATOM   1450  CA  LYS A  97      61.343  29.274  15.795  1.00 31.24           C
ATOM   1451  C   LYS A  97      61.532  27.904  15.135  1.00 35.76           C
ATOM   1452  O   LYS A  97      62.176  27.019  15.712  1.00 33.06           O
ATOM   1453  CB  LYS A  97      60.097  29.232  16.674  1.00 30.47           C
ATOM   1454  CG  LYS A  97      59.800  30.502  17.494  1.00 34.52           C
ATOM   1455  CD  LYS A  97      61.015  30.891  18.368  1.00 24.54           C
ATOM   1456  CE  LYS A  97      61.449  29.763  19.323  1.00 30.73           C
ATOM   1457  NZ  LYS A  97      62.674  30.143  20.088  1.00 30.99           N1+
ATOM   1458  H   LYS A  97      60.477  30.756  14.813  1.00 33.43           H
ATOM   1459  HA  LYS A  97      62.112  29.445  16.360  1.00 37.49           H
ATOM   1460  HB2 LYS A  97      59.331  29.086  16.099  1.00 36.56           H
ATOM   1461  HB3 LYS A  97      60.189  28.491  17.292  1.00 36.56           H
ATOM   1462  HG2 LYS A  97      59.614  31.234  16.884  1.00 41.43           H
ATOM   1463  HG3 LYS A  97      59.033  30.347  18.068  1.00 41.43           H
ATOM   1464  HD2 LYS A  97      61.763  31.113  17.793  1.00 29.45           H
ATOM   1465  HD3 LYS A  97      60.768  31.647  18.919  1.00 29.45           H
ATOM   1466  HE2 LYS A  97      60.742  29.594  19.963  1.00 36.87           H
ATOM   1467  HE3 LYS A  97      61.650  28.957  18.826  1.00 36.87           H
ATOM   1468  HZ1 LYS A  97      62.900  29.483  20.641  1.00 37.19           H
ATOM   1469  HZ2 LYS A  97      63.348  30.301  19.530  1.00 37.19           H
ATOM   1470  HZ3 LYS A  97      62.511  30.873  20.569  1.00 37.19           H
ATOM   1471  N   ASN A  98      60.993  27.709  13.933  1.00 33.71           N
ATOM   1472  CA  ASN A  98      61.053  26.397  13.297  1.00 37.79           C
ATOM   1473  C   ASN A  98      62.005  26.353  12.108  1.00 43.36           C
ATOM   1474  O   ASN A  98      61.933  25.417  11.299  1.00 38.92           O
ATOM   1475  CB  ASN A  98      59.648  25.959  12.883  1.00 38.94           C
ATOM   1476  CG  ASN A  98      58.770  25.652  14.081  1.00 45.55           C
ATOM   1477  OD1 ASN A  98      58.183  26.555  14.669  1.00 55.33           O
ATOM   1478  ND2 ASN A  98      58.700  24.380  14.466  1.00 55.49           N
ATOM   1479  H   ASN A  98      60.590  28.313  13.468  1.00 40.45           H
ATOM   1480  HA  ASN A  98      61.368  25.753  13.950  1.00 45.35           H
ATOM   1481  HB2 ASN A  98      59.221  26.658  12.364  1.00 46.73           H
ATOM   1482  HB3 ASN A  98      59.723  25.146  12.357  1.00 46.73           H
ATOM   1483 HD21 ASN A  98      58.286  24.167  15.191  1.00 66.59           H
ATOM   1484 HD22 ASN A  98      59.060  23.762  13.984  1.00 66.59           H
ATOM   1485  N   PHE A  99      62.946  27.302  12.028  1.00 41.55           N
ATOM   1486  CA  PHE A  99      63.789  27.431  10.835  1.00 42.00           C
ATOM   1487  C   PHE A  99      64.703  26.233  10.620  1.00 41.27           C
ATOM   1488  O   PHE A  99      65.039  25.917   9.472  1.00 41.78           O
ATOM   1489  CB  PHE A  99      64.661  28.672  10.933  1.00 36.20           C
ATOM   1490  CG  PHE A  99      65.507  28.925   9.705  1.00 38.78           C
ATOM   1491  CD1 PHE A  99      64.938  29.387   8.531  1.00 44.44           C
ATOM   1492  CD2 PHE A  99      66.870  28.726   9.740  1.00 43.37           C
ATOM   1493  CE1 PHE A  99      65.745  29.639   7.410  1.00 43.18           C
ATOM   1494  CE2 PHE A  99      67.654  28.986   8.631  1.00 44.77           C
ATOM   1495  CZ  PHE A  99      67.088  29.434   7.482  1.00 42.10           C
ATOM   1496  H   PHE A  99      63.109  27.882  12.642  1.00 49.86           H
ATOM   1497  HA  PHE A  99      63.218  27.528  10.058  1.00 50.40           H
ATOM   1498  HB2 PHE A  99      64.088  29.443  11.066  1.00 43.44           H
ATOM   1499  HB3 PHE A  99      65.264  28.568  11.686  1.00 43.44           H
ATOM   1500  HD1 PHE A  99      64.019  29.529   8.482  1.00 53.33           H
ATOM   1501  HD2 PHE A  99      67.274  28.427  10.523  1.00 52.04           H
ATOM   1502  HE1 PHE A  99      65.374  29.943   6.615  1.00 51.82           H
ATOM   1503  HE2 PHE A  99      68.570  28.847   8.667  1.00 53.73           H
ATOM   1504  HZ  PHE A  99      67.618  29.594   6.742  1.00 50.53           H
ATOM   1505  N   LYS A 100      65.224  25.647  11.701  1.00 37.48           N
ATOM   1506  CA  LYS A 100      66.163  24.527  11.615  1.00 41.99           C
ATOM   1507  C   LYS A 100      65.493  23.192  11.310  1.00 46.17           C
ATOM   1508  O   LYS A 100      66.200  22.199  11.135  1.00 53.67           O
ATOM   1509  CB  LYS A 100      66.944  24.372  12.924  1.00 42.55           C
ATOM   1510  CG  LYS A 100      67.871  25.574  13.287  1.00 40.10           C
ATOM   1511  CD  LYS A 100      68.627  25.325  14.581  1.00 44.61           C
ATOM   1512  CE  LYS A 100      69.667  26.435  14.837  1.00 36.79           C
ATOM   1513  NZ  LYS A 100      70.307  26.242  16.151  1.00 35.54           N1+
ATOM   1514  H   LYS A 100      65.048  25.890  12.506  1.00 44.98           H
ATOM   1515  HA  LYS A 100      66.806  24.709  10.913  1.00 50.38           H
ATOM   1516  HB2 LYS A 100      66.305  24.269  13.645  1.00 51.06           H
ATOM   1517  HB3 LYS A 100      67.495  23.577  12.863  1.00 51.06           H
ATOM   1518  HG2 LYS A 100      68.522  25.702  12.579  1.00 48.12           H
ATOM   1519  HG3 LYS A 100      67.339  26.379  13.399  1.00 48.12           H
ATOM   1520  HD2 LYS A 100      68.005  25.319  15.324  1.00 53.54           H
ATOM   1521  HD3 LYS A 100      69.094  24.479  14.526  1.00 53.54           H
ATOM   1522  HE2 LYS A 100      70.350  26.408  14.149  1.00 44.15           H
ATOM   1523  HE3 LYS A 100      69.226  27.299  14.839  1.00 44.15           H
ATOM   1524  HZ1 LYS A 100      70.963  26.837  16.256  1.00 42.65           H
ATOM   1525  HZ2 LYS A 100      69.709  26.347  16.802  1.00 42.65           H
ATOM   1526  HZ3 LYS A 100      70.652  25.425  16.207  1.00 42.65           H
ATOM   1527  N   ALA A 101      64.166  23.137  11.269  1.00 45.81           N
ATOM   1528  CA  ALA A 101      63.468  21.900  10.947  1.00 51.10           C
ATOM   1529  C   ALA A 101      63.855  21.431   9.547  1.00 53.23           C
ATOM   1530  O   ALA A 101      64.183  22.230   8.666  1.00 47.66           O
ATOM   1531  CB  ALA A 101      61.951  22.098  11.033  1.00 47.01           C
ATOM   1532  H   ALA A 101      63.650  23.808  11.406  1.00 54.98           H
ATOM   1533  HA  ALA A 101      63.719  21.211  11.581  1.00 61.32           H
ATOM   1534  HB1 ALA A 101      61.505  21.265  10.819  1.00 56.41           H
ATOM   1535  HB2 ALA A 101      61.716  22.372  11.934  1.00 56.41           H
ATOM   1536  HB3 ALA A 101      61.680  22.784  10.400  1.00 56.41           H
ATOM   1537  N   GLY A 102      63.831  20.117   9.349  1.00 57.04           N
ATOM   1538  CA  GLY A 102      64.165  19.497   8.085  1.00 56.80           C
ATOM   1539  C   GLY A 102      62.903  19.164   7.320  1.00 60.09           C
ATOM   1540  O   GLY A 102      62.374  19.990   6.550  1.00 61.27           O
ATOM   1541  H   GLY A 102      63.618  19.548   9.959  1.00 68.45           H
ATOM   1542  HA2 GLY A 102      64.714  20.097   7.557  1.00 68.15           H
ATOM   1543  HA3 GLY A 102      64.656  18.678   8.250  1.00 68.15           H
ATOM   1544  N   PHE A 103      62.389  17.950   7.510  1.00 59.60           N
ATOM   1545  CA  PHE A 103      61.139  17.546   6.881  1.00 58.75           C
ATOM   1546  C   PHE A 103      59.972  18.142   7.657  1.00 61.58           C
ATOM   1547  O   PHE A 103      59.794  17.858   8.848  1.00 67.16           O
ATOM   1548  CB  PHE A 103      61.037  16.025   6.820  1.00 65.97           C
ATOM   1549  CG  PHE A 103      62.116  15.387   5.987  1.00 61.04           C
ATOM   1550  CD1 PHE A 103      63.395  15.208   6.503  1.00 64.02           C
ATOM   1551  CD2 PHE A 103      61.859  14.973   4.698  1.00 59.56           C
ATOM   1552  CE1 PHE A 103      64.390  14.624   5.747  1.00 63.05           C
ATOM   1553  CE2 PHE A 103      62.858  14.391   3.943  1.00 66.53           C
ATOM   1554  CZ  PHE A 103      64.126  14.223   4.473  1.00 62.68           C
ATOM   1555  H   PHE A 103      62.747  17.342   8.003  1.00 71.52           H
ATOM   1556  HA  PHE A 103      61.110  17.893   5.976  1.00 70.50           H
ATOM   1557  HB2 PHE A 103      61.104  15.670   7.720  1.00 79.17           H
ATOM   1558  HB3 PHE A 103      60.180  15.783   6.435  1.00 79.17           H
ATOM   1559  HD1 PHE A 103      63.587  15.488   7.369  1.00 76.82           H
ATOM   1560  HD2 PHE A 103      61.011  15.078   4.335  1.00 71.48           H
ATOM   1561  HE1 PHE A 103      65.243  14.514   6.099  1.00 75.66           H
ATOM   1562  HE2 PHE A 103      62.678  14.107   3.078  1.00 79.83           H
ATOM   1563  HZ  PHE A 103      64.797  13.828   3.968  1.00 75.22           H
ATOM   1564  N   VAL A 104      59.183  18.972   6.982  1.00 64.50           N
ATOM   1565  CA  VAL A 104      58.041  19.642   7.587  1.00 57.57           C
ATOM   1566  C   VAL A 104      56.761  19.137   6.932  1.00 65.59           C
ATOM   1567  O   VAL A 104      56.702  18.941   5.712  1.00 58.62           O
ATOM   1568  CB  VAL A 104      58.159  21.176   7.466  1.00 59.56           C
ATOM   1569  CG1 VAL A 104      56.978  21.857   8.162  1.00 63.77           C
ATOM   1570  CG2 VAL A 104      59.479  21.659   8.074  1.00 63.14           C
ATOM   1571  H   VAL A 104      59.302  19.173   6.155  1.00 77.40           H
ATOM   1572  HA  VAL A 104      58.007  19.421   8.531  1.00 69.09           H
ATOM   1573  HB  VAL A 104      58.154  21.432   6.528  1.00 71.47           H
ATOM   1574 HG11 VAL A 104      57.100  22.818   8.113  1.00 76.53           H
ATOM   1575 HG12 VAL A 104      56.152  21.609   7.721  1.00 76.53           H
ATOM   1576 HG13 VAL A 104      56.956  21.578   9.091  1.00 76.53           H
ATOM   1577 HG21 VAL A 104      59.523  22.625   8.006  1.00 75.76           H
ATOM   1578 HG22 VAL A 104      59.510  21.392   9.006  1.00 75.76           H
ATOM   1579 HG23 VAL A 104      60.222  21.263   7.591  1.00 75.76           H
ATOM   1580  N   VAL A 105      55.737  18.933   7.753  1.00 59.11           N
ATOM   1581  CA  VAL A 105      54.409  18.563   7.280  1.00 65.47           C
ATOM   1582  C   VAL A 105      53.752  19.800   6.677  1.00 67.37           C
ATOM   1583  O   VAL A 105      53.578  20.816   7.360  1.00 63.10           O
ATOM   1584  CB  VAL A 105      53.567  17.993   8.430  1.00 61.53           C
ATOM   1585  CG1 VAL A 105      52.201  17.556   7.938  1.00 59.12           C
ATOM   1586  CG2 VAL A 105      54.311  16.843   9.107  1.00 65.59           C
ATOM   1587  H   VAL A 105      55.786  19.013   8.608  1.00 70.93           H
ATOM   1588  HA  VAL A 105      54.489  17.888   6.589  1.00 78.57           H
ATOM   1589  HB  VAL A 105      53.435  18.685   9.099  1.00 73.84           H
ATOM   1590 HG11 VAL A 105      51.697  17.198   8.686  1.00 70.94           H
ATOM   1591 HG12 VAL A 105      51.738  18.323   7.567  1.00 70.94           H
ATOM   1592 HG13 VAL A 105      52.319  16.876   7.259  1.00 70.94           H
ATOM   1593 HG21 VAL A 105      53.764  16.495   9.828  1.00 78.71           H
ATOM   1594 HG22 VAL A 105      54.485  16.148   8.454  1.00 78.71           H
ATOM   1595 HG23 VAL A 105      55.149  17.177   9.466  1.00 78.71           H
ATOM   1596  N   SER A 106      53.401  19.726   5.396  1.00 59.59           N
ATOM   1597  CA  SER A 106      52.747  20.850   4.732  1.00 60.40           C
ATOM   1598  C   SER A 106      51.388  21.120   5.360  1.00 59.97           C
ATOM   1599  O   SER A 106      51.233  22.078   6.119  1.00 68.43           O
ATOM   1600  CB  SER A 106      52.597  20.575   3.238  1.00 67.36           C
ATOM   1601  OG  SER A 106      51.880  21.613   2.609  1.00 65.63           O
ATOM   1602  H   SER A 106      53.544  19.049   4.889  1.00 71.51           H
ATOM   1603  HA  SER A 106      53.290  21.648   4.831  1.00 72.47           H
ATOM   1604  HB2 SER A 106      52.119  19.741   3.110  1.00 80.83           H
ATOM   1605  HB3 SER A 106      53.481  20.518   2.841  1.00 80.83           H
ATOM   1606  HG  SER A 106      51.886  21.486   1.781  1.00 78.76           H
ATOM   1607  HC  SER A 106      50.611  20.519   5.172  1.00 71.97           H
ATOM   1608  N   HIS A 222      78.412  29.741  16.829  1.00 59.64           N
ATOM   1609  CA  HIS A 222      79.144  29.755  18.101  1.00 53.36           C
ATOM   1610  C   HIS A 222      78.465  30.727  19.087  1.00 53.12           C
ATOM   1611  O   HIS A 222      78.314  30.455  20.278  1.00 51.81           O
ATOM   1612  CB  HIS A 222      80.616  30.180  17.906  1.00 55.19           C
ATOM   1613  CG  HIS A 222      81.451  29.211  17.116  1.00 66.83           C
ATOM   1614  ND1 HIS A 222      81.540  27.868  17.424  1.00 68.16           N
ATOM   1615  CD2 HIS A 222      82.267  29.404  16.048  1.00 62.93           C
ATOM   1616  CE1 HIS A 222      82.362  27.275  16.573  1.00 66.68           C
ATOM   1617  NE2 HIS A 222      82.822  28.185  15.733  1.00 65.45           N
ATOM   1618  H1  HIS A 222      77.511  29.429  16.963  1.00 71.57           H
ATOM   1619  H2  HIS A 222      78.858  29.166  16.200  1.00 71.57           H
ATOM   1620  HA  HIS A 222      79.130  28.866  18.486  1.00 64.03           H
ATOM   1621  HB2 HIS A 222      81.028  30.269  18.780  1.00 66.23           H
ATOM   1622  HB3 HIS A 222      80.643  31.033  17.444  1.00 66.23           H
ATOM   1623  HD2 HIS A 222      82.422  30.211  15.610  1.00 75.52           H
ATOM   1624  HE1 HIS A 222      82.586  26.372  16.570  1.00 80.01           H
ATOM   1625  HE2 HIS A 222      83.369  28.037  15.086  1.00 78.54           H
ATOM   1626  N   ASN A 223      78.071  31.884  18.575  1.00 38.01           N
ATOM   1627  CA  ASN A 223      77.395  32.879  19.379  1.00 39.88           C
ATOM   1628  C   ASN A 223      75.906  32.912  19.113  1.00 38.45           C
ATOM   1629  O   ASN A 223      75.254  33.903  19.476  1.00 32.52           O
ATOM   1630  CB  ASN A 223      78.000  34.259  19.137  1.00 44.42           C
ATOM   1631  CG  ASN A 223      79.260  34.485  19.953  1.00 56.96           C
ATOM   1632  OD1 ASN A 223      79.208  34.676  21.178  1.00 53.74           O
ATOM   1633  ND2 ASN A 223      80.400  34.462  19.279  1.00 59.95           N
ATOM   1634  H   ASN A 223      78.180  32.114  17.753  1.00 45.62           H
ATOM   1635  HA  ASN A 223      77.523  32.667  20.317  1.00 47.85           H
ATOM   1636  HB2 ASN A 223      78.219  34.347  18.194  1.00 53.31           H
ATOM   1637  HB3 ASN A 223      77.360  34.942  19.397  1.00 53.31           H
ATOM   1638 HD21 ASN A 223      81.149  34.536  19.696  1.00 71.94           H
ATOM   1639 HD22 ASN A 223      80.391  34.373  18.422  1.00 71.94           H
ATOM   1640  N   GLU A 224      75.349  31.845  18.523  1.00 30.18           N
ATOM   1641  CA  GLU A 224      73.921  31.826  18.271  1.00 29.49           C
ATOM   1642  C   GLU A 224      73.159  31.927  19.587  1.00 28.60           C
ATOM   1643  O   GLU A 224      73.541  31.346  20.602  1.00 32.47           O
ATOM   1644  CB  GLU A 224      73.487  30.554  17.500  1.00 32.94           C
ATOM   1645  CG  GLU A 224      73.800  29.223  18.173  1.00 41.09           C
ATOM   1646  CD  GLU A 224      73.129  28.022  17.473  1.00 45.18           C
ATOM   1647  OE1 GLU A 224      72.604  28.180  16.343  1.00 44.48           O
ATOM   1648  OE2 GLU A 224      73.129  26.926  18.071  1.00 45.80           O1-
ATOM   1649  H   GLU A 224      75.772  31.145  18.264  1.00 36.22           H
ATOM   1650  HA  GLU A 224      73.701  32.596  17.725  1.00 35.39           H
ATOM   1651  HB2 GLU A 224      72.527  30.593  17.391  1.00 39.53           H
ATOM   1652  HB3 GLU A 224      73.913  30.553  16.628  1.00 39.53           H
ATOM   1653  HG2 GLU A 224      74.761  29.085  18.141  1.00 49.30           H
ATOM   1654  HG3 GLU A 224      73.500  29.253  19.096  1.00 49.30           H
ATOM   1655  N   LEU A 225      72.069  32.673  19.548  1.00 27.35           N
ATOM   1656  CA  LEU A 225      71.167  32.858  20.669  1.00 27.07           C
ATOM   1657  C   LEU A 225      69.990  31.927  20.460  1.00 30.23           C
ATOM   1658  O   LEU A 225      69.138  32.172  19.591  1.00 27.47           O
ATOM   1659  CB  LEU A 225      70.712  34.315  20.747  1.00 25.42           C
ATOM   1660  CG  LEU A 225      69.790  34.611  21.926  1.00 26.07           C
ATOM   1661  CD1 LEU A 225      70.484  34.307  23.274  1.00 31.89           C
ATOM   1662  CD2 LEU A 225      69.292  36.058  21.894  1.00 25.14           C
ATOM   1663  H   LEU A 225      71.822  33.101  18.845  1.00 32.82           H
ATOM   1664  HA  LEU A 225      71.613  32.622  21.497  1.00 32.48           H
ATOM   1665  HB2 LEU A 225      71.499  34.880  20.832  1.00 30.51           H
ATOM   1666  HB3 LEU A 225      70.243  34.540  19.927  1.00 30.51           H
ATOM   1667  HG  LEU A 225      69.011  34.036  21.849  1.00 31.28           H
ATOM   1668 HD11 LEU A 225      69.882  34.541  23.997  1.00 38.27           H
ATOM   1669 HD12 LEU A 225      70.708  33.364  23.324  1.00 38.27           H
ATOM   1670 HD13 LEU A 225      71.292  34.841  23.333  1.00 38.27           H
ATOM   1671 HD21 LEU A 225      68.659  36.186  22.621  1.00 30.17           H
ATOM   1672 HD22 LEU A 225      70.044  36.658  22.001  1.00 30.17           H
ATOM   1673 HD23 LEU A 225      68.852  36.219  21.046  1.00 30.17           H
ATOM   1674  N   VAL A 226      69.929  30.860  21.265  1.00 26.13           N
ATOM   1675  CA  VAL A 226      68.913  29.840  21.094  1.00 27.17           C
ATOM   1676  C   VAL A 226      68.280  29.484  22.433  1.00 29.80           C
ATOM   1677  O   VAL A 226      68.786  29.814  23.512  1.00 30.39           O
ATOM   1678  CB  VAL A 226      69.485  28.581  20.433  1.00 29.62           C
ATOM   1679  CG1 VAL A 226      69.862  28.875  19.022  1.00 27.99           C
ATOM   1680  CG2 VAL A 226      70.685  28.057  21.264  1.00 36.18           C
ATOM   1681  H   VAL A 226      70.470  30.704  21.909  1.00 31.36           H
ATOM   1682  HA  VAL A 226      68.207  30.185  20.521  1.00 32.60           H
ATOM   1683  HB  VAL A 226      68.794  27.897  20.421  1.00 35.54           H
ATOM   1684 HG11 VAL A 226      70.171  28.056  18.608  1.00 33.59           H
ATOM   1685 HG12 VAL A 226      69.079  29.205  18.553  1.00 33.59           H
ATOM   1686 HG13 VAL A 226      70.560  29.545  19.009  1.00 33.59           H
ATOM   1687 HG21 VAL A 226      71.018  27.254  20.838  1.00 43.42           H
ATOM   1688 HG22 VAL A 226      71.378  28.732  21.300  1.00 43.42           H
ATOM   1689 HG23 VAL A 226      70.380  27.850  22.162  1.00 43.42           H
ATOM   1690  N   ASP A 227      67.157  28.784  22.338  1.00 27.33           N
ATOM   1691  CA  ASP A 227      66.454  28.298  23.506  1.00 26.88           C
ATOM   1692  C   ASP A 227      66.950  26.884  23.814  1.00 32.21           C
ATOM   1693  O   ASP A 227      67.889  26.385  23.192  1.00 31.72           O
ATOM   1694  CB  ASP A 227      64.940  28.338  23.287  1.00 31.02           C
ATOM   1695  CG  ASP A 227      64.460  27.400  22.150  1.00 32.83           C
ATOM   1696  OD1 ASP A 227      65.169  26.436  21.803  1.00 32.52           O
ATOM   1697  OD2 ASP A 227      63.362  27.646  21.598  1.00 29.62           O1-
ATOM   1698  H   ASP A 227      66.780  28.578  21.595  1.00 32.80           H
ATOM   1699  HA  ASP A 227      66.659  28.863  24.266  1.00 32.25           H
ATOM   1700  HB2 ASP A 227      64.514  28.054  24.110  1.00 37.23           H
ATOM   1701  HB3 ASP A 227      64.667  29.245  23.072  1.00 37.23           H
ATOM   1702  N   SER A 228      66.329  26.242  24.806  1.00 38.92           N
ATOM   1703  CA  SER A 228      66.808  24.930  25.245  1.00 41.55           C
ATOM   1704  C   SER A 228      66.691  23.875  24.150  1.00 41.36           C
ATOM   1705  O   SER A 228      67.410  22.876  24.199  1.00 43.05           O
ATOM   1706  CB  SER A 228      66.044  24.476  26.497  1.00 40.59           C
ATOM   1707  OG  SER A 228      64.649  24.434  26.251  1.00 45.83           O
ATOM   1708  H   SER A 228      65.644  26.544  25.228  1.00 46.70           H
ATOM   1709  HA  SER A 228      67.747  25.002  25.483  1.00 49.86           H
ATOM   1710  HB2 SER A 228      66.350  23.592  26.747  1.00 48.71           H
ATOM   1711  HB3 SER A 228      66.212  25.100  27.219  1.00 48.71           H
ATOM   1712  HG  SER A 228      64.328  25.208  26.280  1.00 55.00           H
ATOM   1713  N   GLN A 229      65.835  24.092  23.152  1.00 39.49           N
ATOM   1714  CA  GLN A 229      65.715  23.201  22.000  1.00 40.92           C
ATOM   1715  C   GLN A 229      66.592  23.607  20.822  1.00 42.30           C
ATOM   1716  O   GLN A 229      66.389  23.101  19.716  1.00 42.47           O
ATOM   1717  CB  GLN A 229      64.265  23.134  21.548  1.00 40.73           C
ATOM   1718  CG  GLN A 229      63.271  22.778  22.673  1.00 49.63           C
ATOM   1719  CD  GLN A 229      61.834  22.687  22.163  1.00 54.11           C
ATOM   1720  OE1 GLN A 229      61.605  22.448  20.976  1.00 66.43           O
ATOM   1721  NE2 GLN A 229      60.866  22.895  23.050  1.00 57.58           N
ATOM   1722  H   GLN A 229      65.299  24.765  23.122  1.00 47.39           H
ATOM   1723  HA  GLN A 229      65.984  22.310  22.269  1.00 49.10           H
ATOM   1724  HB2 GLN A 229      64.015  24.005  21.199  1.00 48.87           H
ATOM   1725  HB3 GLN A 229      64.190  22.470  20.851  1.00 48.87           H
ATOM   1726  HG2 GLN A 229      63.517  21.928  23.065  1.00 59.56           H
ATOM   1727  HG3 GLN A 229      63.299  23.476  23.348  1.00 59.56           H
ATOM   1728 HE21 GLN A 229      61.056  23.044  23.875  1.00 69.09           H
ATOM   1729 HE22 GLN A 229      60.041  22.867  22.800  1.00 69.09           H
ATOM   1730  N   LYS A 230      67.554  24.509  21.021  1.00 39.22           N
ATOM   1731  CA  LYS A 230      68.457  24.958  19.960  1.00 35.15           C
ATOM   1732  C   LYS A 230      67.753  25.738  18.863  1.00 27.14           C
ATOM   1733  O   LYS A 230      68.319  25.939  17.779  1.00 34.51           O
ATOM   1734  CB  LYS A 230      69.218  23.781  19.331  1.00 42.88           C
ATOM   1735  CG  LYS A 230      70.045  22.984  20.334  1.00 51.22           C
ATOM   1736  CD  LYS A 230      71.125  23.844  20.998  1.00 55.50           C
ATOM   1737  CE  LYS A 230      71.922  23.042  22.033  1.00 63.48           C
ATOM   1738  NZ  LYS A 230      72.870  23.916  22.791  1.00 64.60           N1+
ATOM   1739  H   LYS A 230      67.711  24.882  21.777  1.00 47.07           H
ATOM   1740  HA  LYS A 230      69.110  25.564  20.345  1.00 42.18           H
ATOM   1741  HB2 LYS A 230      68.586  23.173  18.918  1.00 51.45           H
ATOM   1742  HB3 LYS A 230      69.826  24.130  18.660  1.00 51.45           H
ATOM   1743  HG2 LYS A 230      69.464  22.637  21.032  1.00 61.47           H
ATOM   1744  HG3 LYS A 230      70.487  22.252  19.873  1.00 61.47           H
ATOM   1745  HD2 LYS A 230      71.739  24.166  20.318  1.00 66.60           H
ATOM   1746  HD3 LYS A 230      70.710  24.589  21.459  1.00 66.60           H
ATOM   1747  HE2 LYS A 230      71.306  22.640  22.668  1.00 76.17           H
ATOM   1748  HE3 LYS A 230      72.434  22.351  21.580  1.00 76.17           H
ATOM   1749  HZ1 LYS A 230      73.338  23.431  23.372  1.00 77.53           H
ATOM   1750  HZ2 LYS A 230      73.434  24.310  22.223  1.00 77.53           H
ATOM   1751  HZ3 LYS A 230      72.420  24.546  23.229  1.00 77.53           H
ATOM   1752  N   ARG A 231      66.556  26.225  19.131  1.00 29.32           N
ATOM   1753  CA  ARG A 231      65.868  27.114  18.217  1.00 34.20           C
ATOM   1754  C   ARG A 231      66.260  28.560  18.509  1.00 33.20           C
ATOM   1755  O   ARG A 231      66.328  28.972  19.671  1.00 29.65           O
ATOM   1756  CB  ARG A 231      64.352  26.941  18.369  1.00 32.44           C
ATOM   1757  CG  ARG A 231      63.889  25.480  18.341  1.00 39.85           C
ATOM   1758  CD  ARG A 231      62.393  25.345  18.598  1.00 36.85           C
ATOM   1759  NE  ARG A 231      62.022  25.841  19.919  1.00 39.98           N
ATOM   1760  CZ  ARG A 231      60.770  26.027  20.317  1.00 49.88           C
ATOM   1761  NH1 ARG A 231      59.766  25.758  19.498  1.00 48.93           N
ATOM   1762  NH2 ARG A 231      60.518  26.493  21.536  1.00 54.08           N1+
ATOM   1763  H   ARG A 231      66.107  26.049  19.845  1.00 35.19           H
ATOM   1764  HA  ARG A 231      66.124  26.896  17.310  1.00 41.04           H
ATOM   1765  HB2 ARG A 231      64.090  27.301  19.230  1.00 38.93           H
ATOM   1766  HB3 ARG A 231      63.895  27.421  17.663  1.00 38.93           H
ATOM   1767  HG2 ARG A 231      64.082  25.099  17.472  1.00 47.82           H
ATOM   1768  HG3 ARG A 231      64.356  24.991  19.038  1.00 47.82           H
ATOM   1769  HD2 ARG A 231      61.904  25.861  17.938  1.00 44.22           H
ATOM   1770  HD3 ARG A 231      62.146  24.408  18.547  1.00 44.22           H
ATOM   1771  HE  ARG A 231      62.654  26.072  20.454  1.00 47.98           H
ATOM   1772 HH11 ARG A 231      59.920  25.461  18.705  1.00 58.71           H
ATOM   1773 HH12 ARG A 231      58.954  25.882  19.755  1.00 58.71           H
ATOM   1774 HH21 ARG A 231      61.165  26.669  22.075  1.00 64.90           H
ATOM   1775 HH22 ARG A 231      59.704  26.612  21.790  1.00 64.90           H
ATOM   1776  N   TYR A 232      66.478  29.330  17.446  1.00 30.11           N
ATOM   1777  CA  TYR A 232      66.767  30.754  17.581  1.00 25.38           C
ATOM   1778  C   TYR A 232      65.703  31.455  18.418  1.00 26.93           C
ATOM   1779  O   TYR A 232      64.502  31.209  18.262  1.00 26.93           O
ATOM   1780  CB  TYR A 232      66.809  31.395  16.212  1.00 27.97           C
ATOM   1781  CG  TYR A 232      67.896  30.843  15.308  1.00 29.21           C
ATOM   1782  CD1 TYR A 232      69.208  30.796  15.708  1.00 29.23           C
ATOM   1783  CD2 TYR A 232      67.588  30.389  14.044  1.00 33.08           C
ATOM   1784  CE1 TYR A 232      70.195  30.278  14.868  1.00 33.05           C
ATOM   1785  CE2 TYR A 232      68.567  29.877  13.210  1.00 34.82           C
ATOM   1786  CZ  TYR A 232      69.859  29.829  13.629  1.00 37.38           C
ATOM   1787  OH  TYR A 232      70.835  29.334  12.795  1.00 40.12           O
ATOM   1788  H   TYR A 232      66.464  29.053  16.634  1.00 36.14           H
ATOM   1789  HA  TYR A 232      67.635  30.875  18.002  1.00 30.46           H
ATOM   1790  HB2 TYR A 232      65.957  31.225  15.777  1.00 33.57           H
ATOM   1791  HB3 TYR A 232      66.943  32.347  16.309  1.00 33.57           H
ATOM   1792  HD1 TYR A 232      69.439  31.097  16.555  1.00 35.08           H
ATOM   1793  HD2 TYR A 232      66.704  30.416  13.757  1.00 39.70           H
ATOM   1794  HE1 TYR A 232      71.083  30.245  15.144  1.00 39.66           H
ATOM   1795  HE2 TYR A 232      68.340  29.573  12.361  1.00 41.79           H
ATOM   1796  HH  TYR A 232      70.482  28.972  12.124  1.00 48.15           H
ATOM   1797  N   LEU A 233      66.146  32.368  19.278  1.00 25.91           N
ATOM   1798  CA  LEU A 233      65.210  33.208  20.006  1.00 24.78           C
ATOM   1799  C   LEU A 233      64.654  34.291  19.105  1.00 23.08           C
ATOM   1800  O   LEU A 233      65.331  34.790  18.199  1.00 25.42           O
ATOM   1801  CB  LEU A 233      65.905  33.877  21.202  1.00 23.57           C
ATOM   1802  CG  LEU A 233      66.421  32.973  22.337  1.00 31.39           C
ATOM   1803  CD1 LEU A 233      66.704  33.837  23.536  1.00 35.15           C
ATOM   1804  CD2 LEU A 233      65.481  31.845  22.721  1.00 30.32           C
ATOM   1805  H   LEU A 233      66.976  32.528  19.450  1.00 31.09           H
ATOM   1806  HA  LEU A 233      64.461  32.680  20.321  1.00 29.73           H
ATOM   1807  HB2 LEU A 233      66.666  34.364  20.854  1.00 28.29           H
ATOM   1808  HB3 LEU A 233      65.279  34.502  21.601  1.00 28.29           H
ATOM   1809  HG  LEU A 233      67.261  32.571  22.054  1.00 37.67           H
ATOM   1810 HD11 LEU A 233      67.061  33.273  24.242  1.00 42.18           H
ATOM   1811 HD12 LEU A 233      67.361  34.501  23.285  1.00 42.18           H
ATOM   1812 HD13 LEU A 233      65.880  34.257  23.822  1.00 42.18           H
ATOM   1813 HD21 LEU A 233      65.893  31.320  23.426  1.00 36.39           H
ATOM   1814 HD22 LEU A 233      64.648  32.225  23.040  1.00 36.39           H
ATOM   1815 HD23 LEU A 233      65.314  31.288  21.945  1.00 36.39           H
ATOM   1816  N   VAL A 234      63.424  34.704  19.401  1.00 24.49           N
ATOM   1817  CA  VAL A 234      62.808  35.789  18.664  1.00 25.74           C
ATOM   1818  C   VAL A 234      61.827  36.473  19.591  1.00 23.24           C
ATOM   1819  O   VAL A 234      61.191  35.828  20.428  1.00 26.20           O
ATOM   1820  CB  VAL A 234      62.122  35.291  17.376  1.00 29.83           C
ATOM   1821  CG1 VAL A 234      60.892  34.482  17.712  1.00 28.34           C
ATOM   1822  CG2 VAL A 234      61.768  36.465  16.508  1.00 26.62           C
ATOM   1823  H   VAL A 234      62.927  34.379  20.021  1.00 29.39           H
ATOM   1824  HA  VAL A 234      63.482  36.428  18.394  1.00 30.88           H
ATOM   1825  HB  VAL A 234      62.736  34.720  16.887  1.00 35.80           H
ATOM   1826 HG11 VAL A 234      60.505  34.147  16.888  1.00 34.01           H
ATOM   1827 HG12 VAL A 234      61.165  33.745  18.280  1.00 34.01           H
ATOM   1828 HG13 VAL A 234      60.244  35.041  18.170  1.00 34.01           H
ATOM   1829 HG21 VAL A 234      61.349  36.143  15.694  1.00 31.94           H
ATOM   1830 HG22 VAL A 234      61.153  37.040  16.989  1.00 31.94           H
ATOM   1831 HG23 VAL A 234      62.583  36.950  16.296  1.00 31.94           H
ATOM   1832  N   GLY A 235      61.710  37.789  19.439  1.00 21.89           N
ATOM   1833  CA  GLY A 235      60.734  38.562  20.169  1.00 26.68           C
ATOM   1834  C   GLY A 235      59.671  39.081  19.212  1.00 25.09           C
ATOM   1835  O   GLY A 235      59.802  38.969  18.000  1.00 25.36           O
ATOM   1836  H   GLY A 235      62.194  38.250  18.905  1.00 26.27           H
ATOM   1837  HA2 GLY A 235      60.326  38.010  20.847  1.00 32.01           H
ATOM   1838  HA3 GLY A 235      61.173  39.316  20.602  1.00 32.01           H
ATOM   1839  N   ALA A 236      58.655  39.735  19.780  1.00 26.34           N
ATOM   1840  CA  ALA A 236      57.567  40.260  18.969  1.00 26.68           C
ATOM   1841  C   ALA A 236      56.986  41.509  19.619  1.00 25.66           C
ATOM   1842  O   ALA A 236      56.752  41.534  20.830  1.00 22.36           O
ATOM   1843  CB  ALA A 236      56.459  39.206  18.789  1.00 26.26           C
ATOM   1844  H   ALA A 236      58.577  39.874  20.623  1.00 31.61           H
ATOM   1845  HA  ALA A 236      57.915  40.488  18.096  1.00 32.01           H
ATOM   1846  HB1 ALA A 236      55.723  39.617  18.301  1.00 31.52           H
ATOM   1847  HB2 ALA A 236      56.814  38.452  18.290  1.00 31.52           H
ATOM   1848  HB3 ALA A 236      56.148  38.915  19.660  1.00 31.52           H
ATOM   1849  N   GLY A 237      56.696  42.518  18.799  1.00 22.68           N
ATOM   1850  CA  GLY A 237      56.072  43.731  19.308  1.00 21.20           C
ATOM   1851  C   GLY A 237      54.578  43.519  19.477  1.00 24.19           C
ATOM   1852  O   GLY A 237      53.942  42.800  18.708  1.00 24.11           O
ATOM   1853  H   GLY A 237      56.845  42.529  17.954  1.00 27.22           H
ATOM   1854  HA2 GLY A 237      56.463  43.973  20.159  1.00 25.44           H
ATOM   1855  HA3 GLY A 237      56.197  44.461  18.687  1.00 25.44           H
ATOM   1856  N   ILE A 238      54.022  44.131  20.516  1.00 22.74           N
ATOM   1857  CA  ILE A 238      52.584  44.183  20.687  1.00 24.52           C
ATOM   1858  C   ILE A 238      52.165  45.631  20.915  1.00 25.63           C
ATOM   1859  O   ILE A 238      52.988  46.520  21.155  1.00 24.52           O
ATOM   1860  CB  ILE A 238      52.104  43.276  21.825  1.00 25.99           C
ATOM   1861  CG1 ILE A 238      52.647  43.749  23.174  1.00 23.65           C
ATOM   1862  CG2 ILE A 238      52.510  41.856  21.538  1.00 24.24           C
ATOM   1863  CD1 ILE A 238      52.152  42.889  24.385  1.00 29.41           C
ATOM   1864  H   ILE A 238      54.459  44.532  21.139  1.00 27.29           H
ATOM   1865  HA  ILE A 238      52.159  43.868  19.880  1.00 29.42           H
ATOM   1866  HB  ILE A 238      51.138  43.310  21.867  1.00 31.19           H
ATOM   1867 HG12 ILE A 238      53.614  43.691  23.153  1.00 28.38           H
ATOM   1868 HG13 ILE A 238      52.370  44.666  23.326  1.00 28.38           H
ATOM   1869 HG21 ILE A 238      52.189  41.280  22.247  1.00 29.09           H
ATOM   1870 HG22 ILE A 238      52.128  41.588  20.688  1.00 29.09           H
ATOM   1871 HG23 ILE A 238      53.478  41.810  21.495  1.00 29.09           H
ATOM   1872 HD11 ILE A 238      52.518  43.272  25.196  1.00 35.29           H
ATOM   1873 HD12 ILE A 238      51.183  42.910  24.409  1.00 35.29           H
ATOM   1874 HD13 ILE A 238      52.462  41.976  24.285  1.00 35.29           H
ATOM   1875  N   ASN A 239      50.859  45.854  20.852  1.00 26.77           N
ATOM   1876  CA  ASN A 239      50.262  47.144  21.123  1.00 24.57           C
ATOM   1877  C   ASN A 239      49.241  47.023  22.243  1.00 26.16           C
ATOM   1878  O   ASN A 239      48.829  45.929  22.635  1.00 26.56           O
ATOM   1879  CB  ASN A 239      49.614  47.713  19.852  1.00 25.67           C
ATOM   1880  CG  ASN A 239      48.491  46.845  19.328  1.00 26.91           C
ATOM   1881  OD1 ASN A 239      47.415  46.780  19.917  1.00 30.43           O
ATOM   1882  ND2 ASN A 239      48.730  46.179  18.214  1.00 32.47           N
ATOM   1883  H   ASN A 239      50.284  45.249  20.649  1.00 32.12           H
ATOM   1884  HA  ASN A 239      50.947  47.762  21.417  1.00 29.48           H
ATOM   1885  HB2 ASN A 239      49.249  48.590  20.062  1.00 30.81           H
ATOM   1886  HB3 ASN A 239      50.283  47.778  19.161  1.00 30.81           H
ATOM   1887 HD21 ASN A 239      48.146  45.632  17.892  1.00 38.96           H
ATOM   1888 HD22 ASN A 239      49.469  46.301  17.797  1.00 38.96           H
ATOM   1889  N   THR A 240      48.843  48.175  22.776  1.00 25.46           N
ATOM   1890  CA  THR A 240      47.917  48.216  23.900  1.00 26.86           C
ATOM   1891  C   THR A 240      46.452  48.025  23.503  1.00 31.19           C
ATOM   1892  O   THR A 240      45.572  48.171  24.366  1.00 29.21           O
ATOM   1893  CB  THR A 240      48.083  49.534  24.640  1.00 29.92           C
ATOM   1894  OG1 THR A 240      47.873  50.604  23.719  1.00 29.63           O
ATOM   1895  CG2 THR A 240      49.503  49.644  25.227  1.00 24.21           C
ATOM   1896  H   THR A 240      49.103  48.947  22.508  1.00 30.55           H
ATOM   1897  HA  THR A 240      48.151  47.510  24.522  1.00 32.24           H
ATOM   1898  HB  THR A 240      47.442  49.579  25.366  1.00 35.90           H
ATOM   1899  HG1 THR A 240      47.884  51.334  24.132  1.00 35.56           H
ATOM   1900 HG21 THR A 240      49.586  50.455  25.753  1.00 29.06           H
ATOM   1901 HG22 THR A 240      49.687  48.880  25.795  1.00 29.06           H
ATOM   1902 HG23 THR A 240      50.158  49.659  24.513  1.00 29.06           H
ATOM   1903  N   ARG A 241      46.158  47.691  22.249  1.00 36.53           N
ATOM   1904  CA  ARG A 241      44.775  47.582  21.794  1.00 39.21           C
ATOM   1905  C   ARG A 241      44.317  46.144  21.573  1.00 33.51           C
ATOM   1906  O   ARG A 241      43.354  45.715  22.202  1.00 34.48           O
ATOM   1907  CB  ARG A 241      44.593  48.409  20.515  1.00 37.71           C
ATOM   1908  CG  ARG A 241      43.196  48.243  19.889  1.00 48.55           C
ATOM   1909  CD  ARG A 241      42.974  49.221  18.738  1.00 56.02           C
ATOM   1910  NE  ARG A 241      42.451  50.498  19.222  1.00 65.47           N
ATOM   1911  CZ  ARG A 241      43.196  51.509  19.664  1.00 57.25           C
ATOM   1912  NH1 ARG A 241      44.526  51.429  19.701  1.00 66.45           N
ATOM   1913  NH2 ARG A 241      42.604  52.616  20.081  1.00 53.31           N1+
ATOM   1914  H   ARG A 241      46.742  47.519  21.642  1.00 43.83           H
ATOM   1915  HA  ARG A 241      44.191  47.969  22.466  1.00 47.05           H
ATOM   1916  HB2 ARG A 241      44.704  49.334  20.763  1.00 45.25           H
ATOM   1917  HB3 ARG A 241      45.255  48.150  19.857  1.00 45.25           H
ATOM   1918  HG2 ARG A 241      43.103  47.343  19.540  1.00 58.26           H
ATOM   1919  HG3 ARG A 241      42.517  48.414  20.560  1.00 58.26           H
ATOM   1920  HD2 ARG A 241      43.815  49.377  18.278  1.00 67.22           H
ATOM   1921  HD3 ARG A 241      42.327  48.838  18.123  1.00 67.22           H
ATOM   1922  HE  ARG A 241      41.619  50.656  19.073  1.00 78.56           H
ATOM   1923 HH11 ARG A 241      44.929  50.716  19.439  1.00 79.74           H
ATOM   1924 HH12 ARG A 241      44.985  52.093  19.997  1.00 79.74           H
ATOM   1925 HH21 ARG A 241      41.749  52.678  20.058  1.00 63.97           H
ATOM   1926 HH22 ARG A 241      43.078  53.275  20.368  1.00 63.97           H
ATOM   1927  N   ASP A 242      44.960  45.382  20.689  1.00 31.69           N
ATOM   1928  CA  ASP A 242      44.472  44.059  20.315  1.00 34.62           C
ATOM   1929  C   ASP A 242      45.226  42.925  21.012  1.00 31.10           C
ATOM   1930  O   ASP A 242      45.161  41.785  20.551  1.00 31.74           O
ATOM   1931  CB  ASP A 242      44.520  43.879  18.785  1.00 34.57           C
ATOM   1932  CG  ASP A 242      45.925  43.885  18.217  1.00 33.81           C
ATOM   1933  OD1 ASP A 242      46.911  43.699  18.964  1.00 34.15           O
ATOM   1934  OD2 ASP A 242      46.059  44.069  16.988  1.00 34.09           O1-
ATOM   1935  H   ASP A 242      45.690  45.609  20.295  1.00 38.02           H
ATOM   1936  HA  ASP A 242      43.538  43.996  20.579  1.00 41.54           H
ATOM   1937  HB2 ASP A 242      44.120  43.027  18.555  1.00 41.49           H
ATOM   1938  HB3 ASP A 242      44.030  44.602  18.365  1.00 41.49           H
ATOM   1939  N   PHE A 243      45.877  43.212  22.148  1.00 32.98           N
ATOM   1940  CA  PHE A 243      46.707  42.219  22.847  1.00 30.87           C
ATOM   1941  C   PHE A 243      45.937  40.971  23.293  1.00 27.72           C
ATOM   1942  O   PHE A 243      46.519  39.883  23.374  1.00 30.17           O
ATOM   1943  CB  PHE A 243      47.408  42.864  24.063  1.00 32.59           C
ATOM   1944  CG  PHE A 243      46.477  43.441  25.102  1.00 26.98           C
ATOM   1945  CD1 PHE A 243      45.993  42.650  26.129  1.00 30.54           C
ATOM   1946  CD2 PHE A 243      46.102  44.759  25.060  1.00 30.94           C
ATOM   1947  CE1 PHE A 243      45.141  43.171  27.070  1.00 30.18           C
ATOM   1948  CE2 PHE A 243      45.245  45.290  26.001  1.00 34.05           C
ATOM   1949  CZ  PHE A 243      44.776  44.487  27.024  1.00 37.28           C
ATOM   1950  H   PHE A 243      45.847  43.981  22.534  1.00 39.58           H
ATOM   1951  HA  PHE A 243      47.404  41.930  22.234  1.00 37.04           H
ATOM   1952  HB2 PHE A 243      47.949  42.189  24.501  1.00 39.11           H
ATOM   1953  HB3 PHE A 243      47.967  43.590  23.746  1.00 39.11           H
ATOM   1954  HD1 PHE A 243      46.232  41.755  26.176  1.00 36.64           H
ATOM   1955  HD2 PHE A 243      46.420  45.306  24.379  1.00 37.13           H
ATOM   1956  HE1 PHE A 243      44.820  42.633  27.752  1.00 36.22           H
ATOM   1957  HE2 PHE A 243      45.004  46.184  25.961  1.00 40.86           H
ATOM   1958  HZ  PHE A 243      44.199  44.830  27.664  1.00 44.74           H
ATOM   1959  N   ARG A 244      44.654  41.089  23.627  1.00 35.55           N
ATOM   1960  CA  ARG A 244      43.926  39.896  24.059  1.00 33.56           C
ATOM   1961  C   ARG A 244      43.904  38.827  22.973  1.00 32.69           C
ATOM   1962  O   ARG A 244      43.891  37.628  23.267  1.00 29.87           O
ATOM   1963  CB  ARG A 244      42.502  40.271  24.492  1.00 32.96           C
ATOM   1964  CG  ARG A 244      42.473  41.190  25.693  1.00 36.81           C
ATOM   1965  CD  ARG A 244      41.066  41.653  26.061  1.00 39.04           C
ATOM   1966  NE  ARG A 244      41.093  42.620  27.158  1.00 35.67           N
ATOM   1967  CZ  ARG A 244      41.342  43.917  27.011  1.00 41.35           C
ATOM   1968  NH1 ARG A 244      41.595  44.414  25.812  1.00 40.72           N
ATOM   1969  NH2 ARG A 244      41.336  44.717  28.069  1.00 50.66           N1+
ATOM   1970  H   ARG A 244      44.197  41.817  23.618  1.00 42.65           H
ATOM   1971  HA  ARG A 244      44.381  39.523  24.831  1.00 40.27           H
ATOM   1972  HB2 ARG A 244      42.049  40.724  23.764  1.00 39.55           H
ATOM   1973  HB3 ARG A 244      42.030  39.458  24.727  1.00 39.55           H
ATOM   1974  HG2 ARG A 244      42.855  40.734  26.458  1.00 44.17           H
ATOM   1975  HG3 ARG A 244      42.983  41.990  25.487  1.00 44.17           H
ATOM   1976  HD2 ARG A 244      40.641  42.062  25.293  1.00 46.85           H
ATOM   1977  HD3 ARG A 244      40.560  40.883  26.363  1.00 46.85           H
ATOM   1978  HE  ARG A 244      40.812  42.353  27.927  1.00 42.81           H
ATOM   1979 HH11 ARG A 244      41.602  43.899  25.124  1.00 48.86           H
ATOM   1980 HH12 ARG A 244      41.760  45.253  25.723  1.00 48.86           H
ATOM   1981 HH21 ARG A 244      41.167  44.396  28.849  1.00 60.79           H
ATOM   1982 HH22 ARG A 244      41.498  45.556  27.973  1.00 60.79           H
ATOM   1983  N   GLU A 245      43.956  39.227  21.718  1.00 33.59           N
ATOM   1984  CA  GLU A 245      44.067  38.264  20.634  1.00 34.16           C
ATOM   1985  C   GLU A 245      45.492  38.099  20.124  1.00 34.19           C
ATOM   1986  O   GLU A 245      45.889  36.985  19.783  1.00 32.00           O
ATOM   1987  CB  GLU A 245      43.141  38.681  19.474  1.00 37.55           C
ATOM   1988  CG  GLU A 245      41.611  38.634  19.848  1.00 47.74           C
ATOM   1989  CD  GLU A 245      41.142  39.757  20.831  1.00 57.60           C
ATOM   1990  OE1 GLU A 245      40.185  39.500  21.617  1.00 61.51           O
ATOM   1991  OE2 GLU A 245      41.716  40.892  20.828  1.00 55.51           O1-
ATOM   1992  H   GLU A 245      43.925  40.049  21.469  1.00 40.31           H
ATOM   1993  HA  GLU A 245      43.773  37.402  20.961  1.00 40.99           H
ATOM   1994  HB2 GLU A 245      43.351  39.588  19.210  1.00 45.06           H
ATOM   1995  HB3 GLU A 245      43.288  38.081  18.726  1.00 45.06           H
ATOM   1996  HG2 GLU A 245      41.083  38.695  19.034  1.00 57.28           H
ATOM   1997  HG3 GLU A 245      41.429  37.782  20.277  1.00 57.28           H
ATOM   1998  N   ARG A 246      46.289  39.175  20.092  1.00 31.07           N
ATOM   1999  CA  ARG A 246      47.635  39.071  19.527  1.00 27.22           C
ATOM   2000  C   ARG A 246      48.558  38.272  20.442  1.00 26.58           C
ATOM   2001  O   ARG A 246      49.351  37.459  19.965  1.00 29.20           O
ATOM   2002  CB  ARG A 246      48.184  40.470  19.264  1.00 28.67           C
ATOM   2003  CG  ARG A 246      49.536  40.482  18.570  1.00 26.11           C
ATOM   2004  CD  ARG A 246      49.998  41.901  18.274  1.00 30.25           C
ATOM   2005  NE  ARG A 246      49.107  42.626  17.381  1.00 33.30           N
ATOM   2006  CZ  ARG A 246      49.150  42.540  16.058  1.00 29.35           C
ATOM   2007  NH1 ARG A 246      50.031  41.746  15.445  1.00 29.47           N
ATOM   2008  NH2 ARG A 246      48.300  43.254  15.352  1.00 35.43           N1+
ATOM   2009  H   ARG A 246      46.086  39.953  20.398  1.00 37.29           H
ATOM   2010  HA  ARG A 246      47.613  38.608  18.682  1.00 32.66           H
ATOM   2011  HB2 ARG A 246      47.569  40.950  18.688  1.00 34.41           H
ATOM   2012  HB3 ARG A 246      48.277  40.939  20.107  1.00 34.41           H
ATOM   2013  HG2 ARG A 246      50.193  40.063  19.148  1.00 31.33           H
ATOM   2014  HG3 ARG A 246      49.473  40.010  17.726  1.00 31.33           H
ATOM   2015  HD2 ARG A 246      50.048  42.398  19.109  1.00 36.30           H
ATOM   2016  HD3 ARG A 246      50.873  41.866  17.853  1.00 36.30           H
ATOM   2017  HE  ARG A 246      48.575  43.203  17.729  1.00 39.96           H
ATOM   2018 HH11 ARG A 246      50.588  41.278  15.901  1.00 35.36           H
ATOM   2019 HH12 ARG A 246      50.046  41.696  14.589  1.00 35.36           H
ATOM   2020 HH21 ARG A 246      47.734  43.766  15.749  1.00 42.52           H
ATOM   2021 HH22 ARG A 246      48.315  43.205  14.496  1.00 42.52           H
ATOM   2022  N   VAL A 247      48.485  38.492  21.761  1.00 27.81           N
ATOM   2023  CA  VAL A 247      49.396  37.807  22.680  1.00 32.12           C
ATOM   2024  C   VAL A 247      49.251  36.287  22.624  1.00 34.51           C
ATOM   2025  O   VAL A 247      50.269  35.596  22.452  1.00 31.59           O
ATOM   2026  CB  VAL A 247      49.245  38.379  24.089  1.00 28.31           C
ATOM   2027  CG1 VAL A 247      49.954  37.537  25.082  1.00 26.81           C
ATOM   2028  CG2 VAL A 247      49.822  39.826  24.124  1.00 27.71           C
ATOM   2029  H   VAL A 247      47.934  39.033  22.147  1.00 33.37           H
ATOM   2030  HA  VAL A 247      50.302  37.999  22.383  1.00 38.55           H
ATOM   2031  HB  VAL A 247      48.313  38.435  24.348  1.00 33.98           H
ATOM   2032 HG11 VAL A 247      49.844  37.926  25.963  1.00 32.17           H
ATOM   2033 HG12 VAL A 247      49.571  36.651  25.069  1.00 32.17           H
ATOM   2034 HG13 VAL A 247      50.898  37.503  24.851  1.00 32.17           H
ATOM   2035 HG21 VAL A 247      49.716  40.178  25.019  1.00 33.25           H
ATOM   2036 HG22 VAL A 247      50.757  39.807  23.881  1.00 33.25           H
ATOM   2037 HG23 VAL A 247      49.328  40.365  23.493  1.00 33.25           H
ATOM   2038  N   PRO A 248      48.061  35.708  22.804  1.00 33.74           N
ATOM   2039  CA  PRO A 248      47.960  34.238  22.700  1.00 35.12           C
ATOM   2040  C   PRO A 248      48.504  33.693  21.387  1.00 28.06           C
ATOM   2041  O   PRO A 248      49.207  32.668  21.377  1.00 28.90           O
ATOM   2042  CB  PRO A 248      46.447  33.987  22.876  1.00 34.77           C
ATOM   2043  CG  PRO A 248      45.977  35.186  23.697  1.00 33.23           C
ATOM   2044  CD  PRO A 248      46.781  36.339  23.167  1.00 28.44           C
ATOM   2045  HA  PRO A 248      48.435  33.818  23.435  1.00 42.14           H
ATOM   2046  HB2 PRO A 248      46.015  33.976  22.011  1.00 41.72           H
ATOM   2047  HB3 PRO A 248      46.303  33.159  23.353  1.00 41.72           H
ATOM   2048  HG2 PRO A 248      45.027  35.331  23.558  1.00 39.88           H
ATOM   2049  HG3 PRO A 248      46.165  35.048  24.642  1.00 39.88           H
ATOM   2050  HD2 PRO A 248      46.363  36.701  22.372  1.00 34.13           H
ATOM   2051  HD3 PRO A 248      46.893  37.017  23.847  1.00 34.13           H
ATOM   2052  N   ALA A 249      48.271  34.396  20.275  1.00 29.80           N
ATOM   2053  CA  ALA A 249      48.777  33.935  18.986  1.00 32.27           C
ATOM   2054  C   ALA A 249      50.303  33.905  18.962  1.00 35.88           C
ATOM   2055  O   ALA A 249      50.910  32.965  18.423  1.00 30.13           O
ATOM   2056  CB  ALA A 249      48.257  34.840  17.873  1.00 33.35           C
ATOM   2057  H   ALA A 249      47.828  35.129  20.243  1.00 35.76           H
ATOM   2058  HA  ALA A 249      48.465  33.033  18.820  1.00 38.72           H
ATOM   2059  HB1 ALA A 249      48.589  34.519  17.020  1.00 40.02           H
ATOM   2060  HB2 ALA A 249      47.288  34.813  17.885  1.00 40.02           H
ATOM   2061  HB3 ALA A 249      48.559  35.748  18.021  1.00 40.02           H
ATOM   2062  N   LEU A 250      50.942  34.956  19.499  1.00 33.09           N
ATOM   2063  CA  LEU A 250      52.398  35.010  19.515  1.00 27.25           C
ATOM   2064  C   LEU A 250      52.967  33.983  20.478  1.00 27.28           C
ATOM   2065  O   LEU A 250      53.999  33.371  20.189  1.00 29.32           O
ATOM   2066  CB  LEU A 250      52.869  36.412  19.900  1.00 31.70           C
ATOM   2067  CG  LEU A 250      52.432  37.487  18.894  1.00 28.12           C
ATOM   2068  CD1 LEU A 250      52.801  38.855  19.433  1.00 25.76           C
ATOM   2069  CD2 LEU A 250      53.062  37.267  17.541  1.00 28.61           C
ATOM   2070  H   LEU A 250      50.555  35.638  19.857  1.00 39.71           H
ATOM   2071  HA  LEU A 250      52.734  34.811  18.630  1.00 32.70           H
ATOM   2072  HB2 LEU A 250      52.490  36.643  20.759  1.00 38.04           H
ATOM   2073  HB3 LEU A 250      53.836  36.424  19.953  1.00 38.04           H
ATOM   2074  HG  LEU A 250      51.468  37.449  18.787  1.00 33.74           H
ATOM   2075 HD11 LEU A 250      52.521  39.535  18.799  1.00 30.91           H
ATOM   2076 HD12 LEU A 250      52.356  38.987  20.284  1.00 30.91           H
ATOM   2077 HD13 LEU A 250      53.764  38.894  19.552  1.00 30.91           H
ATOM   2078 HD21 LEU A 250      52.827  38.008  16.961  1.00 34.33           H
ATOM   2079 HD22 LEU A 250      54.025  37.226  17.652  1.00 34.33           H
ATOM   2080 HD23 LEU A 250      52.734  36.436  17.166  1.00 34.33           H
ATOM   2081  N   VAL A 251      52.319  33.794  21.630  1.00 29.52           N
ATOM   2082  CA  VAL A 251      52.755  32.757  22.565  1.00 30.07           C
ATOM   2083  C   VAL A 251      52.703  31.395  21.882  1.00 38.06           C
ATOM   2084  O   VAL A 251      53.663  30.621  21.911  1.00 31.13           O
ATOM   2085  CB  VAL A 251      51.883  32.775  23.832  1.00 32.22           C
ATOM   2086  CG1 VAL A 251      52.192  31.564  24.732  1.00 43.96           C
ATOM   2087  CG2 VAL A 251      52.073  34.090  24.605  1.00 40.49           C
ATOM   2088  H   VAL A 251      51.630  34.242  21.883  1.00 35.42           H
ATOM   2089  HA  VAL A 251      53.675  32.916  22.830  1.00 36.08           H
ATOM   2090  HB  VAL A 251      50.951  32.710  23.573  1.00 38.67           H
ATOM   2091 HG11 VAL A 251      51.629  31.622  25.517  1.00 52.75           H
ATOM   2092 HG12 VAL A 251      52.007  30.740  24.256  1.00 52.75           H
ATOM   2093 HG13 VAL A 251      53.125  31.596  24.991  1.00 52.75           H
ATOM   2094 HG21 VAL A 251      51.487  34.081  25.377  1.00 48.59           H
ATOM   2095 HG22 VAL A 251      52.995  34.164  24.891  1.00 48.59           H
ATOM   2096 HG23 VAL A 251      51.839  34.833  24.027  1.00 48.59           H
ATOM   2097  N   GLU A 252      51.576  31.093  21.243  1.00 33.62           N
ATOM   2098  CA  GLU A 252      51.432  29.817  20.549  1.00 34.43           C
ATOM   2099  C   GLU A 252      52.473  29.665  19.450  1.00 35.00           C
ATOM   2100  O   GLU A 252      53.016  28.579  19.259  1.00 36.45           O
ATOM   2101  CB  GLU A 252      50.020  29.702  19.970  1.00 31.54           C
ATOM   2102  CG  GLU A 252      49.734  28.361  19.201  1.00 50.60           C
ATOM   2103  CD  GLU A 252      48.561  28.431  18.182  1.00 59.20           C
ATOM   2104  OE1 GLU A 252      48.003  27.351  17.850  1.00 67.85           O
ATOM   2105  OE2 GLU A 252      48.210  29.538  17.696  1.00 54.19           O1-
ATOM   2106  H   GLU A 252      50.881  31.601  21.210  1.00 40.34           H
ATOM   2107  HA  GLU A 252      51.568  29.092  21.179  1.00 41.31           H
ATOM   2108  HB2 GLU A 252      49.387  29.786  20.703  1.00 37.85           H
ATOM   2109  HB3 GLU A 252      49.893  30.436  19.349  1.00 37.85           H
ATOM   2110  HG2 GLU A 252      50.529  28.099  18.715  1.00 60.72           H
ATOM   2111  HG3 GLU A 252      49.521  27.672  19.854  1.00 60.72           H
ATOM   2112  N   ALA A 253      52.746  30.728  18.693  1.00 30.37           N
ATOM   2113  CA  ALA A 253      53.791  30.657  17.676  1.00 31.49           C
ATOM   2114  C   ALA A 253      55.194  30.431  18.240  1.00 34.89           C
ATOM   2115  O   ALA A 253      56.101  30.122  17.458  1.00 32.41           O
ATOM   2116  CB  ALA A 253      53.797  31.919  16.838  1.00 30.31           C
ATOM   2117  H   ALA A 253      52.339  31.490  18.738  1.00 36.44           H
ATOM   2118  HA  ALA A 253      53.590  29.924  17.078  1.00 37.79           H
ATOM   2119  HB1 ALA A 253      54.487  31.854  16.160  1.00 36.38           H
ATOM   2120  HB2 ALA A 253      52.922  32.016  16.431  1.00 36.38           H
ATOM   2121  HB3 ALA A 253      53.967  32.680  17.422  1.00 36.38           H
ATOM   2122  N   GLY A 254      55.408  30.583  19.543  1.00 31.51           N
ATOM   2123  CA  GLY A 254      56.707  30.344  20.121  1.00 32.20           C
ATOM   2124  C   GLY A 254      57.544  31.579  20.423  1.00 30.02           C
ATOM   2125  O   GLY A 254      58.737  31.434  20.671  1.00 26.46           O
ATOM   2126  H   GLY A 254      54.810  30.831  20.114  1.00 37.81           H
ATOM   2127  HA2 GLY A 254      56.593  29.866  20.954  1.00 38.64           H
ATOM   2128  HA3 GLY A 254      57.215  29.780  19.523  1.00 38.64           H
ATOM   2129  N   ALA A 255      56.968  32.783  20.421  1.00 30.67           N
ATOM   2130  CA  ALA A 255      57.768  33.963  20.765  1.00 27.07           C
ATOM   2131  C   ALA A 255      58.395  33.794  22.136  1.00 25.18           C
ATOM   2132  O   ALA A 255      57.752  33.344  23.081  1.00 26.26           O
ATOM   2133  CB  ALA A 255      56.922  35.228  20.780  1.00 27.14           C
ATOM   2134  H   ALA A 255      56.146  32.946  20.234  1.00 36.81           H
ATOM   2135  HA  ALA A 255      58.478  34.081  20.118  1.00 32.49           H
ATOM   2136  HB1 ALA A 255      57.501  35.979  20.981  1.00 32.56           H
ATOM   2137  HB2 ALA A 255      56.507  35.342  19.909  1.00 32.56           H
ATOM   2138  HB3 ALA A 255      56.247  35.137  21.472  1.00 32.56           H
ATOM   2139  N   ASP A 256      59.656  34.182  22.251  1.00 25.96           N
ATOM   2140  CA  ASP A 256      60.375  34.051  23.508  1.00 26.00           C
ATOM   2141  C   ASP A 256      60.188  35.258  24.430  1.00 28.26           C
ATOM   2142  O   ASP A 256      60.371  35.142  25.649  1.00 25.76           O
ATOM   2143  CB  ASP A 256      61.847  33.848  23.186  1.00 25.36           C
ATOM   2144  CG  ASP A 256      62.065  32.596  22.379  1.00 31.52           C
ATOM   2145  OD1 ASP A 256      62.034  31.524  22.999  1.00 31.48           O
ATOM   2146  OD2 ASP A 256      62.197  32.690  21.133  1.00 29.82           O1-
ATOM   2147  H   ASP A 256      60.121  34.535  21.620  1.00 31.15           H
ATOM   2148  HA  ASP A 256      60.058  33.256  23.963  1.00 31.20           H
ATOM   2149  HB2 ASP A 256      62.153  34.598  22.657  1.00 30.43           H
ATOM   2150  HB3 ASP A 256      62.352  33.778  24.012  1.00 30.43           H
ATOM   2151  N   VAL A 257      59.841  36.414  23.867  1.00 26.16           N
ATOM   2152  CA  VAL A 257      59.672  37.648  24.632  1.00 21.88           C
ATOM   2153  C   VAL A 257      58.840  38.596  23.780  1.00 22.34           C
ATOM   2154  O   VAL A 257      58.931  38.591  22.545  1.00 21.90           O
ATOM   2155  CB  VAL A 257      61.053  38.258  25.001  1.00 23.75           C
ATOM   2156  CG1 VAL A 257      61.868  38.472  23.770  1.00 26.64           C
ATOM   2157  CG2 VAL A 257      60.905  39.558  25.736  1.00 25.68           C
ATOM   2158  H   VAL A 257      59.700  36.501  23.025  1.00 31.39           H
ATOM   2159  HA  VAL A 257      59.182  37.468  25.445  1.00 26.26           H
ATOM   2160  HB  VAL A 257      61.538  37.646  25.575  1.00 28.50           H
ATOM   2161 HG11 VAL A 257      62.727  38.840  24.022  1.00 31.97           H
ATOM   2162 HG12 VAL A 257      61.978  37.616  23.330  1.00 31.97           H
ATOM   2163 HG13 VAL A 257      61.400  39.094  23.188  1.00 31.97           H
ATOM   2164 HG21 VAL A 257      61.791  39.872  25.978  1.00 30.81           H
ATOM   2165 HG22 VAL A 257      60.465  40.208  25.163  1.00 30.81           H
ATOM   2166 HG23 VAL A 257      60.380  39.416  26.540  1.00 30.81           H
ATOM   2167  N   LEU A 258      58.027  39.395  24.446  1.00 21.21           N
ATOM   2168  CA  LEU A 258      57.186  40.420  23.843  1.00 25.54           C
ATOM   2169  C   LEU A 258      57.665  41.808  24.273  1.00 28.19           C
ATOM   2170  O   LEU A 258      58.393  41.951  25.253  1.00 24.62           O
ATOM   2171  CB  LEU A 258      55.739  40.245  24.280  1.00 23.34           C
ATOM   2172  CG  LEU A 258      55.201  38.816  24.153  1.00 25.81           C
ATOM   2173  CD1 LEU A 258      53.804  38.774  24.691  1.00 32.19           C
ATOM   2174  CD2 LEU A 258      55.220  38.348  22.696  1.00 27.78           C
ATOM   2175  H   LEU A 258      57.942  39.344  25.299  1.00 25.45           H
ATOM   2176  HA  LEU A 258      57.221  40.348  22.877  1.00 30.64           H
ATOM   2177  HB2 LEU A 258      55.666  40.492  25.213  1.00 28.00           H
ATOM   2178  HB3 LEU A 258      55.177  40.823  23.747  1.00 28.00           H
ATOM   2179  HG  LEU A 258      55.754  38.215  24.684  1.00 30.97           H
ATOM   2180 HD11 LEU A 258      53.450  37.874  24.592  1.00 38.63           H
ATOM   2181 HD12 LEU A 258      53.808  39.032  25.625  1.00 38.63           H
ATOM   2182 HD13 LEU A 258      53.263  39.393  24.175  1.00 38.63           H
ATOM   2183 HD21 LEU A 258      54.837  37.463  22.639  1.00 33.34           H
ATOM   2184 HD22 LEU A 258      54.693  38.973  22.172  1.00 33.34           H
ATOM   2185 HD23 LEU A 258      56.132  38.332  22.359  1.00 33.34           H
ATOM   2186  N   CYS A 259      57.242  42.839  23.542  1.00 22.65           N
ATOM   2187  CA  CYS A 259      57.539  44.207  23.954  1.00 22.04           C
ATOM   2188  C   CYS A 259      56.426  45.104  23.441  1.00 22.01           C
ATOM   2189  O   CYS A 259      56.127  45.076  22.256  1.00 24.14           O
ATOM   2190  CB  CYS A 259      58.912  44.676  23.407  1.00 24.71           C
ATOM   2191  SG  CYS A 259      59.375  46.283  24.039  1.00 25.61           S
ATOM   2192  H   CYS A 259      56.796  42.776  22.811  1.00 27.18           H
ATOM   2193  HA  CYS A 259      57.557  44.269  24.922  1.00 26.44           H
ATOM   2194  HB2 CYS A 259      59.590  44.049  23.684  1.00 29.65           H
ATOM   2195  HB3 CYS A 259      58.875  44.729  22.442  1.00 29.65           H
ATOM   2196  HG  CYS A 259      60.354  46.219  24.711  1.00 30.73           H
ATOM   2197  N   ILE A 260      55.825  45.910  24.315  1.00 22.86           N
ATOM   2198  CA  ILE A 260      54.832  46.884  23.866  1.00 25.55           C
ATOM   2199  C   ILE A 260      55.535  48.022  23.129  1.00 27.49           C
ATOM   2200  O   ILE A 260      56.463  48.615  23.700  1.00 29.86           O
ATOM   2201  CB  ILE A 260      54.061  47.418  25.070  1.00 24.45           C
ATOM   2202  CG1 ILE A 260      53.592  46.282  25.984  1.00 27.88           C
ATOM   2203  CG2 ILE A 260      52.870  48.295  24.605  1.00 26.17           C
ATOM   2204  CD1 ILE A 260      53.048  46.774  27.357  1.00 32.81           C
ATOM   2205  H   ILE A 260      55.968  45.928  25.160  1.00 27.43           H
ATOM   2206  HA  ILE A 260      54.198  46.469  23.271  1.00 30.66           H
ATOM   2207  HB  ILE A 260      54.667  47.976  25.577  1.00 29.33           H
ATOM   2208 HG12 ILE A 260      52.884  45.795  25.538  1.00 33.46           H
ATOM   2209 HG13 ILE A 260      54.326  45.681  26.181  1.00 33.46           H
ATOM   2210 HG21 ILE A 260      52.415  48.660  25.382  1.00 31.41           H
ATOM   2211 HG22 ILE A 260      53.212  49.024  24.060  1.00 31.41           H
ATOM   2212 HG23 ILE A 260      52.259  47.751  24.084  1.00 31.41           H
ATOM   2213 HD11 ILE A 260      52.769  46.009  27.882  1.00 39.38           H
ATOM   2214 HD12 ILE A 260      53.745  47.258  27.827  1.00 39.38           H
ATOM   2215 HD13 ILE A 260      52.293  47.359  27.191  1.00 39.38           H
ATOM   2216  N   ASP A 261      55.072  48.368  21.891  1.00 30.14           N
ATOM   2217  CA  ASP A 261      55.752  49.395  21.057  1.00 37.43           C
ATOM   2218  C   ASP A 261      54.896  50.674  21.218  1.00 29.01           C
ATOM   2219  O   ASP A 261      53.700  50.652  20.930  1.00 33.63           O
ATOM   2220  CB  ASP A 261      55.733  48.839  19.644  1.00 32.10           C
ATOM   2221  CG  ASP A 261      56.470  49.673  18.575  1.00 41.97           C
ATOM   2222  OD1 ASP A 261      57.289  50.556  18.958  1.00 44.11           O
ATOM   2223  OD2 ASP A 261      56.174  49.397  17.409  1.00 47.78           O1-
ATOM   2224  H   ASP A 261      54.182  48.023  21.532  1.00 36.16           H
ATOM   2225  HA  ASP A 261      56.809  49.564  21.407  1.00 44.91           H
ATOM   2226  HB2 ASP A 261      56.195  47.829  19.626  1.00 38.51           H
ATOM   2227  HB3 ASP A 261      54.690  48.712  19.285  1.00 38.51           H
ATOM   2228  N   SER A 262      55.490  51.789  21.774  1.00 28.25           N
ATOM   2229  CA  SER A 262      54.765  53.070  21.943  1.00 29.67           C
ATOM   2230  C   SER A 262      55.776  54.234  22.044  1.00 28.16           C
ATOM   2231  O   SER A 262      56.839  54.133  22.658  1.00 28.93           O
ATOM   2232  CB  SER A 262      53.923  53.017  23.248  1.00 35.60           C
ATOM   2233  OG  SER A 262      53.305  54.310  23.333  1.00 30.95           O
ATOM   2234  H   SER A 262      56.460  51.756  22.137  1.00 33.90           H
ATOM   2235  HA  SER A 262      54.061  53.223  21.070  1.00 35.61           H
ATOM   2236  HB2 SER A 262      53.128  52.252  23.162  1.00 42.72           H
ATOM   2237  HB3 SER A 262      54.546  52.817  24.144  1.00 42.72           H
ATOM   2238  HG  SER A 262      52.996  54.488  24.259  1.00 37.13           H
ATOM   2239  N   SER A 263      55.428  55.417  21.413  1.00 27.01           N
ATOM   2240  CA  SER A 263      56.220  56.669  21.540  1.00 25.14           C
ATOM   2241  C   SER A 263      56.177  57.352  22.938  1.00 26.25           C
ATOM   2242  O   SER A 263      56.994  58.185  23.283  1.00 33.74           O
ATOM   2243  CB  SER A 263      55.710  57.710  20.517  1.00 29.90           C
ATOM   2244  OG  SER A 263      54.388  58.057  20.945  1.00 30.10           O
ATOM   2245  H   SER A 263      54.495  55.546  20.998  1.00 32.41           H
ATOM   2246  HA  SER A 263      57.301  56.427  21.337  1.00 30.17           H
ATOM   2247  HB2 SER A 263      56.329  58.630  20.574  1.00 35.88           H
ATOM   2248  HB3 SER A 263      55.703  57.320  19.482  1.00 35.88           H
ATOM   2249  HG  SER A 263      53.778  58.182  20.174  1.00 36.12           H
ATOM   2250  N   ASP A 264      55.180  56.884  23.764  1.00 25.75           N
ATOM   2251  CA  ASP A 264      54.965  57.301  25.162  1.00 27.31           C
ATOM   2252  C   ASP A 264      54.396  56.128  25.979  1.00 30.30           C
ATOM   2253  O   ASP A 264      53.177  55.914  26.037  1.00 23.47           O
ATOM   2254  CB  ASP A 264      54.023  58.502  25.226  1.00 26.66           C
ATOM   2255  CG  ASP A 264      53.659  58.908  26.658  1.00 25.66           C
ATOM   2256  OD1 ASP A 264      54.317  58.507  27.652  1.00 24.56           O
ATOM   2257  OD2 ASP A 264      52.696  59.666  26.783  1.00 22.99           O1-
ATOM   2258  H   ASP A 264      54.607  56.306  23.504  1.00 30.90           H
ATOM   2259  HA  ASP A 264      55.821  57.547  25.539  1.00 32.78           H
ATOM   2260  HB2 ASP A 264      54.438  59.263  24.792  1.00 32.00           H
ATOM   2261  HB3 ASP A 264      53.197  58.279  24.767  1.00 32.00           H
ATOM   2262  N   GLY A 265      55.286  55.385  26.617  1.00 22.79           N
ATOM   2263  CA  GLY A 265      54.929  54.273  27.468  1.00 22.85           C
ATOM   2264  C   GLY A 265      54.487  54.613  28.877  1.00 23.06           C
ATOM   2265  O   GLY A 265      54.149  53.710  29.656  1.00 23.23           O
ATOM   2266  H   GLY A 265      56.130  55.505  26.561  1.00 27.35           H
ATOM   2267  HA2 GLY A 265      54.212  53.772  27.037  1.00 27.42           H
ATOM   2268  HA3 GLY A 265      55.701  53.689  27.541  1.00 27.42           H
ATOM   2269  N   PHE A 266      54.476  55.893  29.233  1.00 23.23           N
ATOM   2270  CA  PHE A 266      54.050  56.340  30.551  1.00 22.61           C
ATOM   2271  C   PHE A 266      52.538  56.503  30.468  1.00 23.86           C
ATOM   2272  O   PHE A 266      52.015  57.602  30.307  1.00 22.78           O
ATOM   2273  CB  PHE A 266      54.782  57.615  30.922  1.00 24.40           C
ATOM   2274  CG  PHE A 266      54.768  57.961  32.411  1.00 23.83           C
ATOM   2275  CD1 PHE A 266      54.028  57.216  33.343  1.00 23.80           C
ATOM   2276  CD2 PHE A 266      55.483  59.051  32.860  1.00 24.69           C
ATOM   2277  CE1 PHE A 266      54.049  57.554  34.686  1.00 25.98           C
ATOM   2278  CE2 PHE A 266      55.505  59.404  34.204  1.00 26.46           C
ATOM   2279  CZ  PHE A 266      54.780  58.650  35.126  1.00 26.90           C
ATOM   2280  H   PHE A 266      54.718  56.540  28.717  1.00 27.87           H
ATOM   2281  HA  PHE A 266      54.253  55.651  31.199  1.00 27.13           H
ATOM   2282  HB2 PHE A 266      55.708  57.534  30.656  1.00 29.28           H
ATOM   2283  HB3 PHE A 266      54.376  58.355  30.445  1.00 29.28           H
ATOM   2284  HD1 PHE A 266      53.539  56.474  33.071  1.00 28.56           H
ATOM   2285  HD2 PHE A 266      55.977  59.556  32.257  1.00 29.63           H
ATOM   2286  HE1 PHE A 266      53.558  57.054  35.295  1.00 31.17           H
ATOM   2287  HE2 PHE A 266      55.998  60.139  34.485  1.00 31.75           H
ATOM   2288  HZ  PHE A 266      54.782  58.881  36.022  1.00 32.29           H
ATOM   2289  N   SER A 267      51.838  55.360  30.537  1.00 23.10           N
ATOM   2290  CA  SER A 267      50.439  55.222  30.127  1.00 25.86           C
ATOM   2291  C   SER A 267      49.761  54.096  30.893  1.00 27.61           C
ATOM   2292  O   SER A 267      50.286  52.976  30.952  1.00 24.62           O
ATOM   2293  CB  SER A 267      50.333  54.881  28.649  1.00 22.78           C
ATOM   2294  OG  SER A 267      48.993  54.616  28.276  1.00 31.32           O
ATOM   2295  H   SER A 267      52.172  54.626  30.838  1.00 27.72           H
ATOM   2296  HA  SER A 267      49.958  56.042  30.288  1.00 31.04           H
ATOM   2297  HB2 SER A 267      50.647  55.649  28.148  1.00 27.33           H
ATOM   2298  HB3 SER A 267      50.884  54.100  28.463  1.00 27.33           H
ATOM   2299  HG  SER A 267      48.938  54.517  27.444  1.00 37.59           H
ATOM   2300  N   GLU A 268      48.576  54.386  31.403  1.00 24.77           N
ATOM   2301  CA  GLU A 268      47.745  53.364  32.026  1.00 26.98           C
ATOM   2302  C   GLU A 268      47.473  52.199  31.088  1.00 26.61           C
ATOM   2303  O   GLU A 268      47.251  51.077  31.553  1.00 24.83           O
ATOM   2304  CB  GLU A 268      46.421  53.990  32.486  1.00 29.21           C
ATOM   2305  CG  GLU A 268      46.564  54.843  33.683  1.00 38.87           C
ATOM   2306  CD  GLU A 268      45.216  55.278  34.281  1.00 47.66           C
ATOM   2307  OE1 GLU A 268      45.220  55.677  35.473  1.00 49.93           O
ATOM   2308  OE2 GLU A 268      44.184  55.223  33.562  1.00 32.34           O1-
ATOM   2309  H   GLU A 268      48.233  55.172  31.410  1.00 29.72           H
ATOM   2310  HA  GLU A 268      48.206  53.018  32.804  1.00 32.38           H
ATOM   2311  HB2 GLU A 268      46.085  54.556  31.776  1.00 35.05           H
ATOM   2312  HB3 GLU A 268      45.782  53.290  32.700  1.00 35.05           H
ATOM   2313  HG2 GLU A 268      47.026  54.330  34.365  1.00 46.65           H
ATOM   2314  HG3 GLU A 268      47.067  55.639  33.461  1.00 46.65           H
ATOM   2315  N   TRP A 269      47.460  52.448  29.775  1.00 25.33           N
ATOM   2316  CA  TRP A 269      47.196  51.383  28.819  1.00 30.24           C
ATOM   2317  C   TRP A 269      48.295  50.330  28.854  1.00 27.97           C
ATOM   2318  O   TRP A 269      48.018  49.141  28.640  1.00 27.67           O
ATOM   2319  CB  TRP A 269      47.059  51.933  27.396  1.00 28.21           C
ATOM   2320  CG  TRP A 269      45.870  52.834  27.143  1.00 31.90           C
ATOM   2321  CD1 TRP A 269      45.892  54.180  26.889  1.00 35.08           C
ATOM   2322  CD2 TRP A 269      44.493  52.450  27.119  1.00 32.50           C
ATOM   2323  NE1 TRP A 269      44.620  54.646  26.731  1.00 35.57           N
ATOM   2324  CE2 TRP A 269      43.743  53.606  26.856  1.00 32.99           C
ATOM   2325  CE3 TRP A 269      43.826  51.235  27.292  1.00 40.44           C
ATOM   2326  CZ2 TRP A 269      42.354  53.588  26.743  1.00 41.09           C
ATOM   2327  CZ3 TRP A 269      42.443  51.221  27.200  1.00 47.02           C
ATOM   2328  CH2 TRP A 269      41.726  52.389  26.917  1.00 45.58           C
ATOM   2329  H   TRP A 269      47.598  53.222  29.427  1.00 30.40           H
ATOM   2330  HA  TRP A 269      46.367  50.947  29.066  1.00 36.29           H
ATOM   2331  HB2 TRP A 269      47.858  52.456  27.208  1.00 33.85           H
ATOM   2332  HB3 TRP A 269      47.015  51.188  26.781  1.00 33.85           H
ATOM   2333  HD1 TRP A 269      46.653  54.710  26.857  1.00 42.10           H
ATOM   2334  HE1 TRP A 269      44.400  55.459  26.559  1.00 42.68           H
ATOM   2335  HE3 TRP A 269      44.294  50.450  27.469  1.00 48.53           H
ATOM   2336  HZ2 TRP A 269      41.873  54.365  26.572  1.00 49.31           H
ATOM   2337  HZ3 TRP A 269      41.993  50.418  27.310  1.00 56.42           H
ATOM   2338  HH2 TRP A 269      40.802  52.347  26.867  1.00 54.70           H
ATOM   2339  N   GLN A 270      49.545  50.740  29.121  1.00 26.66           N
ATOM   2340  CA  GLN A 270      50.616  49.754  29.269  1.00 27.82           C
ATOM   2341  C   GLN A 270      50.468  48.968  30.558  1.00 23.20           C
ATOM   2342  O   GLN A 270      50.714  47.757  30.574  1.00 26.67           O
ATOM   2343  CB  GLN A 270      51.999  50.430  29.213  1.00 27.90           C
ATOM   2344  CG  GLN A 270      52.211  51.149  27.941  1.00 26.92           C
ATOM   2345  CD  GLN A 270      53.538  50.877  27.248  1.00 26.38           C
ATOM   2346  OE1 GLN A 270      54.470  50.294  27.799  1.00 25.17           O
ATOM   2347  NE2 GLN A 270      53.629  51.354  26.032  1.00 24.18           N
ATOM   2348  H   GLN A 270      49.796  51.557  29.218  1.00 31.99           H
ATOM   2349  HA  GLN A 270      50.563  49.124  28.533  1.00 33.39           H
ATOM   2350  HB2 GLN A 270      52.065  51.070  29.937  1.00 33.47           H
ATOM   2351  HB3 GLN A 270      52.688  49.751  29.301  1.00 33.47           H
ATOM   2352  HG2 GLN A 270      51.498  50.932  27.314  1.00 32.30           H
ATOM   2353  HG3 GLN A 270      52.196  52.101  28.144  1.00 32.30           H
ATOM   2354 HE21 GLN A 270      52.942  51.728  25.675  1.00 29.01           H
ATOM   2355 HE22 GLN A 270      54.363  51.284  25.596  1.00 29.01           H
ATOM   2356  N   LYS A 271      50.074  49.631  31.652  1.00 24.84           N
ATOM   2357  CA  LYS A 271      49.834  48.899  32.887  1.00 28.44           C
ATOM   2358  C   LYS A 271      48.735  47.853  32.688  1.00 26.61           C
ATOM   2359  O   LYS A 271      48.877  46.716  33.139  1.00 26.34           O
ATOM   2360  CB  LYS A 271      49.481  49.875  34.015  1.00 28.91           C
ATOM   2361  CG  LYS A 271      49.110  49.194  35.315  1.00 34.42           C
ATOM   2362  CD  LYS A 271      48.747  50.239  36.357  1.00 39.12           C
ATOM   2363  CE  LYS A 271      48.234  49.617  37.633  1.00 45.54           C
ATOM   2364  NZ  LYS A 271      49.340  48.881  38.287  1.00 58.41           N1+
ATOM   2365  H   LYS A 271      49.937  50.479  31.699  1.00 29.81           H
ATOM   2366  HA  LYS A 271      50.651  48.439  33.130  1.00 34.13           H
ATOM   2367  HB2 LYS A 271      50.251  50.435  34.185  1.00 34.69           H
ATOM   2368  HB3 LYS A 271      48.735  50.428  33.740  1.00 34.69           H
ATOM   2369  HG2 LYS A 271      48.352  48.607  35.178  1.00 41.31           H
ATOM   2370  HG3 LYS A 271      49.876  48.697  35.637  1.00 41.31           H
ATOM   2371  HD2 LYS A 271      49.534  50.763  36.573  1.00 46.94           H
ATOM   2372  HD3 LYS A 271      48.049  50.811  35.995  1.00 46.94           H
ATOM   2373  HE2 LYS A 271      47.928  50.319  38.231  1.00 54.65           H
ATOM   2374  HE3 LYS A 271      47.511  49.005  37.427  1.00 54.65           H
ATOM   2375  HZ1 LYS A 271      49.076  48.589  39.085  1.00 70.09           H
ATOM   2376  HZ2 LYS A 271      49.574  48.184  37.786  1.00 70.09           H
ATOM   2377  HZ3 LYS A 271      50.046  49.416  38.390  1.00 70.09           H
ATOM   2378  N   ILE A 272      47.661  48.215  31.970  1.00 25.24           N
ATOM   2379  CA  ILE A 272      46.548  47.294  31.709  1.00 29.35           C
ATOM   2380  C   ILE A 272      47.025  46.104  30.895  1.00 27.62           C
ATOM   2381  O   ILE A 272      46.666  44.952  31.165  1.00 25.22           O
ATOM   2382  CB  ILE A 272      45.396  48.033  30.987  1.00 24.00           C
ATOM   2383  CG1 ILE A 272      44.739  49.017  31.948  1.00 28.10           C
ATOM   2384  CG2 ILE A 272      44.370  47.003  30.368  1.00 29.86           C
ATOM   2385  CD1 ILE A 272      43.860  50.069  31.253  1.00 32.00           C
ATOM   2386  H   ILE A 272      47.553  48.995  31.627  1.00 30.28           H
ATOM   2387  HA  ILE A 272      46.205  46.960  32.548  1.00 35.22           H
ATOM   2388  HB  ILE A 272      45.761  48.541  30.249  1.00 28.79           H
ATOM   2389 HG12 ILE A 272      44.192  48.524  32.573  1.00 33.72           H
ATOM   2390 HG13 ILE A 272      45.438  49.491  32.425  1.00 33.72           H
ATOM   2391 HG21 ILE A 272      43.649  47.497  29.954  1.00 35.83           H
ATOM   2392 HG22 ILE A 272      44.811  46.466  29.699  1.00 35.83           H
ATOM   2393 HG23 ILE A 272      44.015  46.441  31.075  1.00 35.83           H
ATOM   2394 HD11 ILE A 272      43.524  50.681  31.924  1.00 38.40           H
ATOM   2395 HD12 ILE A 272      44.393  50.552  30.602  1.00 38.40           H
ATOM   2396 HD13 ILE A 272      43.125  49.613  30.812  1.00 38.40           H
ATOM   2397  N   THR A 273      47.821  46.371  29.857  1.00 25.23           N
ATOM   2398  CA  THR A 273      48.323  45.302  29.002  1.00 24.32           C
ATOM   2399  C   THR A 273      49.218  44.352  29.786  1.00 24.64           C
ATOM   2400  O   THR A 273      49.075  43.127  29.710  1.00 24.17           O
ATOM   2401  CB  THR A 273      49.075  45.903  27.803  1.00 25.30           C
ATOM   2402  OG1 THR A 273      48.193  46.761  27.075  1.00 28.62           O
ATOM   2403  CG2 THR A 273      49.586  44.797  26.869  1.00 29.94           C
ATOM   2404  H   THR A 273      48.079  47.159  29.637  1.00 30.28           H
ATOM   2405  HA  THR A 273      47.579  44.788  28.651  1.00 29.18           H
ATOM   2406  HB  THR A 273      49.835  46.416  28.114  1.00 30.36           H
ATOM   2407  HG1 THR A 273      48.007  47.436  27.546  1.00 34.34           H
ATOM   2408 HG21 THR A 273      50.024  45.186  26.097  1.00 35.92           H
ATOM   2409 HG22 THR A 273      50.220  44.236  27.342  1.00 35.92           H
ATOM   2410 HG23 THR A 273      48.848  44.246  26.567  1.00 35.92           H
ATOM   2411  N   ILE A 274      50.169  44.889  30.529  1.00 25.57           N
ATOM   2412  CA  ILE A 274      51.007  44.008  31.334  1.00 28.63           C
ATOM   2413  C   ILE A 274      50.155  43.238  32.346  1.00 26.78           C
ATOM   2414  O   ILE A 274      50.360  42.038  32.563  1.00 24.19           O
ATOM   2415  CB  ILE A 274      52.108  44.806  32.022  1.00 21.77           C
ATOM   2416  CG1 ILE A 274      53.001  45.507  30.982  1.00 24.07           C
ATOM   2417  CG2 ILE A 274      52.964  43.885  32.918  1.00 24.23           C
ATOM   2418  CD1 ILE A 274      53.920  46.557  31.634  1.00 30.27           C
ATOM   2419  H   ILE A 274      50.351  45.723  30.579  1.00 30.68           H
ATOM   2420  HA  ILE A 274      51.423  43.361  30.748  1.00 34.35           H
ATOM   2421  HB  ILE A 274      51.690  45.484  32.571  1.00 26.12           H
ATOM   2422 HG12 ILE A 274      53.558  44.854  30.535  1.00 28.89           H
ATOM   2423 HG13 ILE A 274      52.437  45.961  30.343  1.00 28.89           H
ATOM   2424 HG21 ILE A 274      53.619  44.429  33.384  1.00 29.08           H
ATOM   2425 HG22 ILE A 274      52.393  43.443  33.565  1.00 29.08           H
ATOM   2426 HG23 ILE A 274      53.411  43.223  32.369  1.00 29.08           H
ATOM   2427 HD11 ILE A 274      54.434  47.015  30.948  1.00 36.32           H
ATOM   2428 HD12 ILE A 274      53.373  47.196  32.117  1.00 36.32           H
ATOM   2429 HD13 ILE A 274      54.517  46.113  32.253  1.00 36.32           H
ATOM   2430  N   GLY A 275      49.195  43.915  32.976  1.00 24.52           N
ATOM   2431  CA  GLY A 275      48.359  43.251  33.980  1.00 30.27           C
ATOM   2432  C   GLY A 275      47.578  42.077  33.408  1.00 29.38           C
ATOM   2433  O   GLY A 275      47.478  41.021  34.033  1.00 31.20           O
ATOM   2434  H   GLY A 275      49.009  44.743  32.845  1.00 29.42           H
ATOM   2435  HA2 GLY A 275      48.920  42.915  34.697  1.00 36.33           H
ATOM   2436  HA3 GLY A 275      47.728  43.885  34.363  1.00 36.33           H
ATOM   2437  N   TRP A 276      47.020  42.244  32.208  1.00 29.60           N
ATOM   2438  CA  TRP A 276      46.331  41.138  31.540  1.00 25.25           C
ATOM   2439  C   TRP A 276      47.283  39.979  31.262  1.00 32.07           C
ATOM   2440  O   TRP A 276      46.943  38.807  31.505  1.00 29.68           O
ATOM   2441  CB  TRP A 276      45.694  41.643  30.247  1.00 27.68           C
ATOM   2442  CG  TRP A 276      44.834  40.631  29.566  1.00 29.44           C
ATOM   2443  CD1 TRP A 276      43.472  40.422  29.760  1.00 29.86           C
ATOM   2444  CD2 TRP A 276      45.256  39.661  28.602  1.00 28.53           C
ATOM   2445  NE1 TRP A 276      43.046  39.406  28.964  1.00 29.37           N
ATOM   2446  CE2 TRP A 276      44.108  38.911  28.245  1.00 33.79           C
ATOM   2447  CE3 TRP A 276      46.493  39.340  28.006  1.00 29.01           C
ATOM   2448  CZ2 TRP A 276      44.153  37.886  27.313  1.00 32.06           C
ATOM   2449  CZ3 TRP A 276      46.535  38.325  27.084  1.00 31.72           C
ATOM   2450  CH2 TRP A 276      45.371  37.596  26.748  1.00 34.65           C
ATOM   2451  H   TRP A 276      47.016  42.983  31.764  1.00 35.52           H
ATOM   2452  HA  TRP A 276      45.619  40.816  32.112  1.00 30.30           H
ATOM   2453  HB2 TRP A 276      45.141  42.410  30.444  1.00 33.21           H
ATOM   2454  HB3 TRP A 276      46.394  41.899  29.624  1.00 33.21           H
ATOM   2455  HD1 TRP A 276      42.927  40.910  30.329  1.00 35.83           H
ATOM   2456  HE1 TRP A 276      42.243  39.118  28.923  1.00 35.24           H
ATOM   2457  HE3 TRP A 276      47.264  39.814  28.215  1.00 34.81           H
ATOM   2458  HZ2 TRP A 276      43.388  37.404  27.097  1.00 38.47           H
ATOM   2459  HZ3 TRP A 276      47.341  38.104  26.676  1.00 38.07           H
ATOM   2460  HH2 TRP A 276      45.429  36.910  26.121  1.00 41.58           H
ATOM   2461  N   ILE A 277      48.507  40.279  30.813  1.00 28.39           N
ATOM   2462  CA  ILE A 277      49.472  39.210  30.579  1.00 26.95           C
ATOM   2463  C   ILE A 277      49.764  38.478  31.887  1.00 29.01           C
ATOM   2464  O   ILE A 277      49.806  37.244  31.932  1.00 27.96           O
ATOM   2465  CB  ILE A 277      50.751  39.767  29.923  1.00 25.54           C
ATOM   2466  CG1 ILE A 277      50.446  40.177  28.467  1.00 28.17           C
ATOM   2467  CG2 ILE A 277      51.821  38.717  29.865  1.00 26.73           C
ATOM   2468  CD1 ILE A 277      51.580  41.071  27.802  1.00 31.07           C
ATOM   2469  H   ILE A 277      48.801  41.070  30.656  1.00 34.07           H
ATOM   2470  HA  ILE A 277      49.090  38.568  29.961  1.00 32.34           H
ATOM   2471  HB  ILE A 277      51.069  40.529  30.424  1.00 30.65           H
ATOM   2472 HG12 ILE A 277      50.329  39.382  27.924  1.00 33.80           H
ATOM   2473 HG13 ILE A 277      49.621  40.689  28.463  1.00 33.80           H
ATOM   2474 HG21 ILE A 277      52.609  39.094  29.438  1.00 32.07           H
ATOM   2475 HG22 ILE A 277      52.052  38.417  30.760  1.00 32.07           H
ATOM   2476 HG23 ILE A 277      51.490  37.974  29.337  1.00 32.07           H
ATOM   2477 HD11 ILE A 277      51.278  41.380  26.933  1.00 37.28           H
ATOM   2478 HD12 ILE A 277      51.769  41.826  28.375  1.00 37.28           H
ATOM   2479 HD13 ILE A 277      52.378  40.531  27.700  1.00 37.28           H
ATOM   2480  N   ARG A 278      49.963  39.218  32.973  1.00 29.70           N
ATOM   2481  CA  ARG A 278      50.281  38.554  34.235  1.00 29.13           C
ATOM   2482  C   ARG A 278      49.110  37.713  34.734  1.00 36.84           C
ATOM   2483  O   ARG A 278      49.313  36.635  35.308  1.00 33.46           O
ATOM   2484  CB  ARG A 278      50.671  39.562  35.305  1.00 26.08           C
ATOM   2485  CG  ARG A 278      51.994  40.216  35.097  1.00 27.57           C
ATOM   2486  CD  ARG A 278      53.154  39.280  35.280  1.00 34.40           C
ATOM   2487  NE  ARG A 278      54.363  39.979  34.876  1.00 28.47           N
ATOM   2488  CZ  ARG A 278      55.104  39.676  33.818  1.00 26.54           C
ATOM   2489  NH1 ARG A 278      54.813  38.630  33.057  1.00 24.51           N
ATOM   2490  NH2 ARG A 278      56.173  40.434  33.541  1.00 28.18           N1+
ATOM   2491  H   ARG A 278      49.914  40.075  33.008  1.00 35.65           H
ATOM   2492  HA  ARG A 278      51.037  37.965  34.087  1.00 34.95           H
ATOM   2493  HB2 ARG A 278      49.989  40.254  35.360  1.00 31.30           H
ATOM   2494  HB3 ARG A 278      50.734  39.096  36.154  1.00 31.30           H
ATOM   2495  HG2 ARG A 278      52.038  40.568  34.194  1.00 33.09           H
ATOM   2496  HG3 ARG A 278      52.079  40.939  35.737  1.00 33.09           H
ATOM   2497  HD2 ARG A 278      53.243  39.044  36.215  1.00 41.28           H
ATOM   2498  HD3 ARG A 278      53.024  38.484  34.745  1.00 41.28           H
ATOM   2499  HE  ARG A 278      54.635  40.617  35.383  1.00 34.16           H
ATOM   2500 HH11 ARG A 278      54.127  38.150  33.219  1.00 29.42           H
ATOM   2501 HH12 ARG A 278      55.306  38.433  32.377  1.00 29.42           H
ATOM   2502 HH21 ARG A 278      56.364  41.101  34.049  1.00 33.82           H
ATOM   2503 HH22 ARG A 278      56.684  40.246  32.873  1.00 33.82           H
ATOM   2504  N   GLU A 279      47.882  38.200  34.545  1.00 34.41           N
ATOM   2505  CA  GLU A 279      46.710  37.459  34.995  1.00 35.83           C
ATOM   2506  C   GLU A 279      46.559  36.152  34.229  1.00 38.14           C
ATOM   2507  O   GLU A 279      46.180  35.126  34.803  1.00 37.78           O
ATOM   2508  CB  GLU A 279      45.468  38.331  34.843  1.00 36.33           C
ATOM   2509  CG  GLU A 279      44.176  37.722  35.365  1.00 50.16           C
ATOM   2510  CD  GLU A 279      42.980  38.644  35.184  1.00 54.85           C
ATOM   2511  OE1 GLU A 279      41.831  38.177  35.377  1.00 69.56           O
ATOM   2512  OE2 GLU A 279      43.189  39.835  34.837  1.00 60.96           O1-
ATOM   2513  H   GLU A 279      47.706  38.952  34.168  1.00 41.30           H
ATOM   2514  HA  GLU A 279      46.815  37.258  35.935  1.00 43.00           H
ATOM   2515  HB2 GLU A 279      45.618  39.149  35.347  1.00 43.60           H
ATOM   2516  HB3 GLU A 279      45.344  38.535  33.902  1.00 43.60           H
ATOM   2517  HG2 GLU A 279      43.994  36.901  34.880  1.00 60.19           H
ATOM   2518  HG3 GLU A 279      44.270  37.530  36.314  1.00 60.19           H
ATOM   2519  N   LYS A 280      46.883  36.159  32.939  1.00 31.43           N
ATOM   2520  CA  LYS A 280      46.735  34.982  32.092  1.00 37.57           C
ATOM   2521  C   LYS A 280      47.937  34.046  32.150  1.00 45.08           C
ATOM   2522  O   LYS A 280      47.767  32.829  32.026  1.00 32.15           O
ATOM   2523  CB  LYS A 280      46.491  35.430  30.655  1.00 38.82           C
ATOM   2524  CG  LYS A 280      45.523  34.601  29.834  1.00 56.34           C
ATOM   2525  CD  LYS A 280      46.110  33.248  29.460  1.00 59.13           C
ATOM   2526  CE  LYS A 280      45.151  32.432  28.554  1.00 53.83           C
ATOM   2527  NZ  LYS A 280      44.816  33.205  27.318  1.00 53.04           N1+
ATOM   2528  H   LYS A 280      47.193  36.848  32.529  1.00 37.72           H
ATOM   2529  HA  LYS A 280      45.959  34.474  32.380  1.00 45.08           H
ATOM   2530  HB2 LYS A 280      46.123  36.328  30.687  1.00 46.59           H
ATOM   2531  HB3 LYS A 280      47.340  35.440  30.186  1.00 46.59           H
ATOM   2532  HG2 LYS A 280      44.714  34.455  30.352  1.00 67.61           H
ATOM   2533  HG3 LYS A 280      45.312  35.080  29.015  1.00 67.61           H
ATOM   2534  HD2 LYS A 280      46.945  33.388  28.988  1.00 70.96           H
ATOM   2535  HD3 LYS A 280      46.268  32.736  30.270  1.00 70.96           H
ATOM   2536  HE2 LYS A 280      45.585  31.599  28.298  1.00 64.60           H
ATOM   2537  HE3 LYS A 280      44.332  32.246  29.041  1.00 64.60           H
ATOM   2538  HZ1 LYS A 280      44.878  32.676  26.606  1.00 63.64           H
ATOM   2539  HZ2 LYS A 280      43.989  33.525  27.374  1.00 63.64           H
ATOM   2540  HZ3 LYS A 280      45.387  33.881  27.225  1.00 63.64           H
ATOM   2541  N   TYR A 281      49.142  34.575  32.362  1.00 31.52           N
ATOM   2542  CA  TYR A 281      50.360  33.802  32.184  1.00 30.45           C
ATOM   2543  C   TYR A 281      51.308  33.918  33.350  1.00 29.44           C
ATOM   2544  O   TYR A 281      52.341  33.246  33.342  1.00 31.38           O
ATOM   2545  CB  TYR A 281      51.125  34.240  30.925  1.00 30.86           C
ATOM   2546  CG  TYR A 281      50.389  34.041  29.622  1.00 26.23           C
ATOM   2547  CD1 TYR A 281      50.298  32.765  29.044  1.00 29.49           C
ATOM   2548  CD2 TYR A 281      49.800  35.109  28.965  1.00 31.86           C
ATOM   2549  CE1 TYR A 281      49.624  32.575  27.863  1.00 35.50           C
ATOM   2550  CE2 TYR A 281      49.128  34.923  27.786  1.00 31.78           C
ATOM   2551  CZ  TYR A 281      49.050  33.653  27.233  1.00 31.42           C
ATOM   2552  OH  TYR A 281      48.386  33.455  26.043  1.00 37.81           O
ATOM   2553  H   TYR A 281      49.275  35.379  32.626  1.00 37.82           H
ATOM   2554  HA  TYR A 281      50.134  32.866  32.066  1.00 36.55           H
ATOM   2555  HB2 TYR A 281      51.340  35.182  31.000  1.00 37.03           H
ATOM   2556  HB3 TYR A 281      51.938  33.716  30.885  1.00 37.03           H
ATOM   2557  HD1 TYR A 281      50.689  32.038  29.469  1.00 35.38           H
ATOM   2558  HD2 TYR A 281      49.852  35.954  29.340  1.00 38.23           H
ATOM   2559  HE1 TYR A 281      49.574  31.727  27.484  1.00 42.60           H
ATOM   2560  HE2 TYR A 281      48.735  35.648  27.353  1.00 38.14           H
ATOM   2561  HH  TYR A 281      48.134  34.198  25.733  1.00 45.37           H
ATOM   2562  N   GLY A 282      51.021  34.756  34.326  1.00 28.92           N
ATOM   2563  CA  GLY A 282      51.989  34.886  35.376  1.00 29.74           C
ATOM   2564  C   GLY A 282      53.281  35.441  34.816  1.00 33.86           C
ATOM   2565  O   GLY A 282      53.299  36.218  33.846  1.00 28.16           O
ATOM   2566  H   GLY A 282      50.314  35.242  34.393  1.00 34.70           H
ATOM   2567  HA2 GLY A 282      51.654  35.493  36.051  1.00 35.68           H
ATOM   2568  HA3 GLY A 282      52.172  34.022  35.774  1.00 35.68           H
ATOM   2569  N   ASP A 283      54.386  35.031  35.427  1.00 30.31           N
ATOM   2570  CA  ASP A 283      55.703  35.471  34.985  1.00 30.00           C
ATOM   2571  C   ASP A 283      56.307  34.559  33.927  1.00 30.56           C
ATOM   2572  O   ASP A 283      57.497  34.673  33.622  1.00 36.23           O
ATOM   2573  CB  ASP A 283      56.594  35.619  36.206  1.00 30.55           C
ATOM   2574  CG  ASP A 283      56.239  36.863  37.016  1.00 42.51           C
ATOM   2575  OD1 ASP A 283      56.214  37.977  36.439  1.00 41.27           O
ATOM   2576  OD2 ASP A 283      55.956  36.747  38.219  1.00 41.21           O1-
ATOM   2577  H   ASP A 283      54.398  34.502  36.104  1.00 36.37           H
ATOM   2578  HA  ASP A 283      55.627  36.347  34.579  1.00 36.00           H
ATOM   2579  HB2 ASP A 283      56.471  34.843  36.771  1.00 36.66           H
ATOM   2580  HB3 ASP A 283      57.514  35.678  35.911  1.00 36.66           H
ATOM   2581  N   LYS A 284      55.509  33.696  33.316  1.00 29.45           N
ATOM   2582  CA  LYS A 284      56.027  32.787  32.302  1.00 29.60           C
ATOM   2583  C   LYS A 284      56.057  33.407  30.908  1.00 33.29           C
ATOM   2584  O   LYS A 284      56.666  32.829  30.004  1.00 33.73           O
ATOM   2585  CB  LYS A 284      55.179  31.496  32.249  1.00 30.26           C
ATOM   2586  CG  LYS A 284      55.408  30.524  33.437  1.00 44.84           C
ATOM   2587  CD  LYS A 284      55.378  31.228  34.798  1.00 49.68           C
ATOM   2588  CE  LYS A 284      55.794  30.319  35.975  1.00 61.17           C
ATOM   2589  NZ  LYS A 284      56.068  31.141  37.224  1.00 53.03           N1+
ATOM   2590  H   LYS A 284      54.669  33.621  33.466  1.00 35.34           H
ATOM   2591  HA  LYS A 284      56.934  32.552  32.547  1.00 35.52           H
ATOM   2592  HB2 LYS A 284      54.238  31.744  32.263  1.00 36.32           H
ATOM   2593  HB3 LYS A 284      55.364  31.020  31.429  1.00 36.32           H
ATOM   2594  HG2 LYS A 284      54.690  29.867  33.434  1.00 53.80           H
ATOM   2595  HG3 LYS A 284      56.268  30.084  33.336  1.00 53.80           H
ATOM   2596  HD2 LYS A 284      56.011  31.958  34.798  1.00 59.62           H
ATOM   2597  HD3 LYS A 284      54.478  31.559  34.970  1.00 59.62           H
ATOM   2598  HE2 LYS A 284      55.078  29.690  36.165  1.00 73.41           H
ATOM   2599  HE3 LYS A 284      56.604  29.843  35.728  1.00 73.41           H
ATOM   2600  HZ1 LYS A 284      56.060  30.610  37.941  1.00 63.63           H
ATOM   2601  HZ2 LYS A 284      56.861  31.536  37.168  1.00 63.63           H
ATOM   2602  HZ3 LYS A 284      55.440  31.765  37.321  1.00 63.63           H
ATOM   2603  N   VAL A 285      55.376  34.529  30.695  1.00 26.31           N
ATOM   2604  CA  VAL A 285      55.503  35.299  29.460  1.00 25.82           C
ATOM   2605  C   VAL A 285      56.233  36.586  29.807  1.00 22.88           C
ATOM   2606  O   VAL A 285      55.850  37.296  30.752  1.00 26.75           O
ATOM   2607  CB  VAL A 285      54.136  35.588  28.818  1.00 26.91           C
ATOM   2608  CG1 VAL A 285      54.273  36.603  27.660  1.00 26.30           C
ATOM   2609  CG2 VAL A 285      53.546  34.281  28.307  1.00 30.94           C
ATOM   2610  H   VAL A 285      54.827  34.878  31.257  1.00 31.57           H
ATOM   2611  HA  VAL A 285      56.043  34.812  28.818  1.00 30.99           H
ATOM   2612  HB  VAL A 285      53.534  35.950  29.488  1.00 32.29           H
ATOM   2613 HG11 VAL A 285      53.398  36.746  27.259  1.00 31.56           H
ATOM   2614 HG12 VAL A 285      54.600  37.449  28.005  1.00 31.56           H
ATOM   2615 HG13 VAL A 285      54.883  36.254  26.997  1.00 31.56           H
ATOM   2616 HG21 VAL A 285      52.682  34.462  27.902  1.00 37.13           H
ATOM   2617 HG22 VAL A 285      54.146  33.898  27.652  1.00 37.13           H
ATOM   2618 HG23 VAL A 285      53.445  33.678  29.057  1.00 37.13           H
ATOM   2619  N   LYS A 286      57.291  36.864  29.069  1.00 24.05           N
ATOM   2620  CA  LYS A 286      58.105  38.041  29.312  1.00 22.38           C
ATOM   2621  C   LYS A 286      57.682  39.170  28.386  1.00 23.75           C
ATOM   2622  O   LYS A 286      57.478  38.953  27.187  1.00 24.95           O
ATOM   2623  CB  LYS A 286      59.578  37.717  29.102  1.00 23.99           C
ATOM   2624  CG  LYS A 286      60.063  36.518  29.924  1.00 23.31           C
ATOM   2625  CD  LYS A 286      59.872  36.757  31.417  1.00 27.02           C
ATOM   2626  CE  LYS A 286      60.394  35.555  32.244  1.00 33.97           C
ATOM   2627  NZ  LYS A 286      60.180  35.797  33.700  1.00 28.98           N1+
ATOM   2628  H   LYS A 286      57.561  36.376  28.412  1.00 28.87           H
ATOM   2629  HA  LYS A 286      57.978  38.347  30.224  1.00 26.86           H
ATOM   2630  HB2 LYS A 286      59.728  37.510  28.163  1.00 28.79           H
ATOM   2631  HB3 LYS A 286      60.109  38.492  29.365  1.00 28.79           H
ATOM   2632  HG2 LYS A 286      59.558  35.731  29.674  1.00 27.97           H
ATOM   2633  HG3 LYS A 286      61.009  36.384  29.754  1.00 27.97           H
ATOM   2634  HD2 LYS A 286      60.356  37.555  31.685  1.00 32.43           H
ATOM   2635  HD3 LYS A 286      58.928  36.859  31.609  1.00 32.43           H
ATOM   2636  HE2 LYS A 286      59.903  34.758  31.995  1.00 40.76           H
ATOM   2637  HE3 LYS A 286      61.342  35.426  32.085  1.00 40.76           H
ATOM   2638  HZ1 LYS A 286      60.770  35.328  34.167  1.00 34.77           H
ATOM   2639  HZ2 LYS A 286      60.277  36.659  33.896  1.00 34.77           H
ATOM   2640  HZ3 LYS A 286      59.359  35.542  33.931  1.00 34.77           H
ATOM   2641  N   VAL A 287      57.567  40.376  28.949  1.00 23.38           N
ATOM   2642  CA  VAL A 287      57.055  41.526  28.212  1.00 26.19           C
ATOM   2643  C   VAL A 287      57.801  42.797  28.624  1.00 26.16           C
ATOM   2644  O   VAL A 287      57.758  43.212  29.793  1.00 24.77           O
ATOM   2645  CB  VAL A 287      55.532  41.697  28.391  1.00 25.54           C
ATOM   2646  CG1 VAL A 287      55.107  41.763  29.832  1.00 27.63           C
ATOM   2647  CG2 VAL A 287      55.051  42.943  27.620  1.00 26.85           C
ATOM   2648  H   VAL A 287      57.762  40.540  29.766  1.00 28.05           H
ATOM   2649  HA  VAL A 287      57.229  41.384  27.270  1.00 31.42           H
ATOM   2650  HB  VAL A 287      55.086  40.926  28.000  1.00 30.65           H
ATOM   2651 HG11 VAL A 287      54.145  41.879  29.853  1.00 33.16           H
ATOM   2652 HG12 VAL A 287      55.345  40.924  30.259  1.00 33.16           H
ATOM   2653 HG13 VAL A 287      55.540  42.498  30.287  1.00 33.16           H
ATOM   2654 HG21 VAL A 287      54.081  42.987  27.646  1.00 32.23           H
ATOM   2655 HG22 VAL A 287      55.420  43.742  28.033  1.00 32.23           H
ATOM   2656 HG23 VAL A 287      55.356  42.871  26.702  1.00 32.23           H
ATOM   2657  N   GLY A 288      58.498  43.407  27.661  1.00 23.37           N
ATOM   2658  CA  GLY A 288      59.038  44.757  27.849  1.00 25.48           C
ATOM   2659  C   GLY A 288      58.015  45.831  27.583  1.00 18.73           C
ATOM   2660  O   GLY A 288      56.951  45.579  26.998  1.00 22.38           O
ATOM   2661  H   GLY A 288      58.664  43.052  26.896  1.00 28.04           H
ATOM   2662  HA2 GLY A 288      59.342  44.864  28.762  1.00 30.58           H
ATOM   2663  HA3 GLY A 288      59.791  44.894  27.253  1.00 30.58           H
ATOM   2664  N   ALA A 289      58.352  47.051  28.008  1.00 22.08           N
ATOM   2665  CA  ALA A 289      57.444  48.192  27.924  1.00 22.52           C
ATOM   2666  C   ALA A 289      58.232  49.482  27.701  1.00 21.68           C
ATOM   2667  O   ALA A 289      59.420  49.549  28.011  1.00 22.83           O
ATOM   2668  CB  ALA A 289      56.564  48.331  29.201  1.00 25.18           C
ATOM   2669  H   ALA A 289      59.112  47.242  28.364  1.00 26.49           H
ATOM   2670  HA  ALA A 289      56.860  48.035  27.166  1.00 27.02           H
ATOM   2671  HB1 ALA A 289      55.974  49.097  29.113  1.00 30.22           H
ATOM   2672  HB2 ALA A 289      56.033  47.528  29.306  1.00 30.22           H
ATOM   2673  HB3 ALA A 289      57.128  48.447  29.983  1.00 30.22           H
ATOM   2674  N   GLY A 290      57.562  50.496  27.146  1.00 23.42           N
ATOM   2675  CA  GLY A 290      58.192  51.757  26.781  1.00 24.06           C
ATOM   2676  C   GLY A 290      57.375  52.472  25.698  1.00 22.66           C
ATOM   2677  O   GLY A 290      56.379  51.915  25.218  1.00 23.25           O
ATOM   2678  H   GLY A 290      56.725  50.474  26.973  1.00 28.10           H
ATOM   2679  HA2 GLY A 290      58.248  52.319  27.569  1.00 28.87           H
ATOM   2680  HA3 GLY A 290      59.086  51.550  26.460  1.00 28.87           H
ATOM   2681  N   ASN A 291      57.823  53.694  25.265  1.00 23.92           N
ATOM   2682  CA  ASN A 291      59.126  54.227  25.656  1.00 22.99           C
ATOM   2683  C   ASN A 291      58.855  55.345  26.686  1.00 21.75           C
ATOM   2684  O   ASN A 291      57.923  56.116  26.756  1.00 24.62           O
ATOM   2685  CB  ASN A 291      59.886  54.810  24.456  1.00 21.22           C
ATOM   2686  CG  ASN A 291      60.552  53.697  23.685  1.00 21.48           C
ATOM   2687  OD1 ASN A 291      60.247  52.500  23.779  1.00 20.98           O
ATOM   2688  ND2 ASN A 291      61.571  54.064  22.837  1.00 21.20           N
ATOM   2689  H   ASN A 291      57.336  54.148  24.460  1.00 28.70           H
ATOM   2690  HA  ASN A 291      59.792  53.424  26.113  1.00 27.59           H
ATOM   2691  HB2 ASN A 291      59.188  55.359  23.768  1.00 25.47           H
ATOM   2692  HB3 ASN A 291      60.616  55.596  24.758  1.00 25.47           H
ATOM   2693 HD21 ASN A 291      61.980  53.412  22.188  1.00 25.44           H
ATOM   2694 HD22 ASN A 291      61.870  55.042  22.723  1.00 25.44           H
ATOM   2695  N   ILE A 292      59.890  55.392  27.597  1.00 21.97           N
ATOM   2696  CA  ILE A 292      60.036  56.415  28.647  1.00 22.84           C
ATOM   2697  C   ILE A 292      61.420  57.087  28.620  1.00 21.40           C
ATOM   2698  O   ILE A 292      62.363  56.632  27.959  1.00 23.12           O
ATOM   2699  CB  ILE A 292      59.723  55.871  30.077  1.00 22.41           C
ATOM   2700  CG1 ILE A 292      60.561  54.648  30.496  1.00 22.47           C
ATOM   2701  CG2 ILE A 292      58.231  55.509  30.188  1.00 24.68           C
ATOM   2702  CD1 ILE A 292      61.995  54.957  30.851  1.00 24.52           C
ATOM   2703  H   ILE A 292      60.535  54.824  27.603  1.00 26.36           H
ATOM   2704  HA  ILE A 292      59.396  57.121  28.467  1.00 27.41           H
ATOM   2705  HB  ILE A 292      59.915  56.576  30.716  1.00 26.90           H
ATOM   2706 HG12 ILE A 292      60.148  54.247  31.277  1.00 26.96           H
ATOM   2707 HG13 ILE A 292      60.569  54.004  29.768  1.00 26.96           H
ATOM   2708 HG21 ILE A 292      58.048  55.185  31.086  1.00 29.62           H
ATOM   2709 HG22 ILE A 292      57.705  56.303  30.006  1.00 29.62           H
ATOM   2710 HG23 ILE A 292      58.025  54.816  29.544  1.00 29.62           H
ATOM   2711 HD11 ILE A 292      62.428  54.135  31.136  1.00 29.42           H
ATOM   2712 HD12 ILE A 292      62.466  55.306  30.079  1.00 29.42           H
ATOM   2713 HD13 ILE A 292      62.005  55.601  31.577  1.00 29.42           H
ATOM   2714  N   VAL A 293      61.528  58.232  29.311  1.00 20.55           N
ATOM   2715  CA  VAL A 293      62.768  59.015  29.292  1.00 20.91           C
ATOM   2716  C   VAL A 293      63.172  59.548  30.661  1.00 22.80           C
ATOM   2717  O   VAL A 293      64.146  60.309  30.766  1.00 23.43           O
ATOM   2718  CB  VAL A 293      62.693  60.208  28.312  1.00 24.66           C
ATOM   2719  CG1 VAL A 293      62.582  59.722  26.879  1.00 23.35           C
ATOM   2720  CG2 VAL A 293      61.546  61.187  28.683  1.00 25.93           C
ATOM   2721  H   VAL A 293      60.911  58.574  29.801  1.00 24.66           H
ATOM   2722  HA  VAL A 293      63.483  58.442  28.983  1.00 25.09           H
ATOM   2723  HB  VAL A 293      63.526  60.703  28.383  1.00 29.60           H
ATOM   2724 HG11 VAL A 293      62.539  60.491  26.293  1.00 28.02           H
ATOM   2725 HG12 VAL A 293      63.369  59.197  26.668  1.00 28.02           H
ATOM   2726 HG13 VAL A 293      61.784  59.181  26.781  1.00 28.02           H
ATOM   2727 HG21 VAL A 293      61.533  61.917  28.046  1.00 31.11           H
ATOM   2728 HG22 VAL A 293      60.698  60.719  28.652  1.00 31.11           H
ATOM   2729 HG23 VAL A 293      61.716  61.524  29.575  1.00 31.11           H
ATOM   2730  N   ASP A 294      62.449  59.186  31.722  1.00 22.94           N
ATOM   2731  CA  ASP A 294      62.817  59.662  33.047  1.00 23.27           C
ATOM   2732  C   ASP A 294      62.500  58.606  34.107  1.00 23.26           C
ATOM   2733  O   ASP A 294      61.890  57.553  33.840  1.00 21.54           O
ATOM   2734  CB  ASP A 294      62.155  61.037  33.384  1.00 23.06           C
ATOM   2735  CG  ASP A 294      60.652  60.958  33.713  1.00 27.07           C
ATOM   2736  OD1 ASP A 294      60.002  59.925  33.458  1.00 27.29           O
ATOM   2737  OD2 ASP A 294      60.100  61.997  34.185  1.00 26.20           O1-
ATOM   2738  H   ASP A 294      61.763  58.676  31.698  1.00 27.53           H
ATOM   2739  HA  ASP A 294      63.774  59.797  33.056  1.00 27.93           H
ATOM   2740  HB2 ASP A 294      62.610  61.419  34.149  1.00 27.67           H
ATOM   2741  HB3 ASP A 294      62.265  61.614  32.612  1.00 27.67           H
ATOM   2742  N   GLY A 295      62.964  58.905  35.314  1.00 23.33           N
ATOM   2743  CA  GLY A 295      62.791  57.988  36.432  1.00 26.65           C
ATOM   2744  C   GLY A 295      61.333  57.729  36.770  1.00 25.87           C
ATOM   2745  O   GLY A 295      60.956  56.602  37.095  1.00 22.98           O
ATOM   2746  H   GLY A 295      63.389  59.624  35.504  1.00 28.00           H
ATOM   2747  HA2 GLY A 295      63.212  57.141  36.211  1.00 31.98           H
ATOM   2748  HA3 GLY A 295      63.229  58.353  37.213  1.00 31.98           H
ATOM   2749  N   GLU A 296      60.489  58.763  36.684  1.00 26.25           N
ATOM   2750  CA  GLU A 296      59.060  58.579  36.975  1.00 24.93           C
ATOM   2751  C   GLU A 296      58.436  57.573  36.037  1.00 23.60           C
ATOM   2752  O   GLU A 296      57.614  56.741  36.456  1.00 21.80           O
ATOM   2753  CB  GLU A 296      58.255  59.874  36.827  1.00 32.86           C
ATOM   2754  CG  GLU A 296      58.288  60.853  37.936  1.00 42.01           C
ATOM   2755  CD  GLU A 296      57.500  62.152  37.575  1.00 54.08           C
ATOM   2756  OE1 GLU A 296      56.495  62.127  36.763  1.00 41.68           O
ATOM   2757  OE2 GLU A 296      57.929  63.208  38.090  1.00 57.07           O1-
ATOM   2758  H   GLU A 296      60.719  59.555  36.445  1.00 31.50           H
ATOM   2759  HA  GLU A 296      58.950  58.244  37.878  1.00 29.92           H
ATOM   2760  HB2 GLU A 296      58.548  60.334  36.022  1.00 39.43           H
ATOM   2761  HB3 GLU A 296      57.324  59.620  36.725  1.00 39.43           H
ATOM   2762  HG2 GLU A 296      57.880  60.450  38.720  1.00 50.42           H
ATOM   2763  HG3 GLU A 296      59.210  61.088  38.124  1.00 50.42           H
ATOM   2764  N   GLY A 297      58.749  57.683  34.747  1.00 23.08           N
ATOM   2765  CA  GLY A 297      58.200  56.744  33.782  1.00 23.90           C
ATOM   2766  C   GLY A 297      58.740  55.339  33.986  1.00 24.43           C
ATOM   2767  O   GLY A 297      57.993  54.356  33.879  1.00 24.10           O
ATOM   2768  H   GLY A 297      59.278  58.271  34.418  1.00 27.69           H
ATOM   2769  HA2 GLY A 297      57.240  56.710  33.865  1.00 28.68           H
ATOM   2770  HA3 GLY A 297      58.423  57.025  32.884  1.00 28.68           H
ATOM   2771  N   PHE A 298      60.050  55.226  34.249  1.00 21.13           N
ATOM   2772  CA  PHE A 298      60.646  53.937  34.575  1.00 21.98           C
ATOM   2773  C   PHE A 298      59.895  53.294  35.728  1.00 22.49           C
ATOM   2774  O   PHE A 298      59.475  52.134  35.656  1.00 22.74           O
ATOM   2775  CB  PHE A 298      62.123  54.093  34.944  1.00 21.80           C
ATOM   2776  CG  PHE A 298      62.704  52.835  35.523  1.00 20.41           C
ATOM   2777  CD1 PHE A 298      63.231  51.849  34.702  1.00 20.13           C
ATOM   2778  CD2 PHE A 298      62.675  52.619  36.879  1.00 21.96           C
ATOM   2779  CE1 PHE A 298      63.724  50.671  35.270  1.00 23.00           C
ATOM   2780  CE2 PHE A 298      63.120  51.462  37.428  1.00 23.00           C
ATOM   2781  CZ  PHE A 298      63.634  50.476  36.628  1.00 23.19           C
ATOM   2782  H   PHE A 298      60.610  55.877  34.263  1.00 25.36           H
ATOM   2783  HA  PHE A 298      60.600  53.349  33.808  1.00 26.38           H
ATOM   2784  HB2 PHE A 298      62.624  54.317  34.142  1.00 26.16           H
ATOM   2785  HB3 PHE A 298      62.228  54.803  35.596  1.00 26.16           H
ATOM   2786  HD1 PHE A 298      63.257  51.965  33.783  1.00 24.16           H
ATOM   2787  HD2 PHE A 298      62.302  53.263  37.437  1.00 26.36           H
ATOM   2788  HE1 PHE A 298      64.073  50.001  34.731  1.00 27.60           H
ATOM   2789  HE2 PHE A 298      63.091  51.344  38.348  1.00 27.60           H
ATOM   2790  HZ  PHE A 298      63.979  49.706  37.018  1.00 27.83           H
ATOM   2791  N   ARG A 299      59.747  54.050  36.816  1.00 22.02           N
ATOM   2792  CA  ARG A 299      59.158  53.529  38.042  1.00 25.60           C
ATOM   2793  C   ARG A 299      57.731  53.069  37.815  1.00 26.33           C
ATOM   2794  O   ARG A 299      57.300  52.045  38.373  1.00 24.35           O
ATOM   2795  CB  ARG A 299      59.231  54.622  39.112  1.00 30.34           C
ATOM   2796  CG  ARG A 299      58.349  54.460  40.309  1.00 38.36           C
ATOM   2797  CD  ARG A 299      59.069  53.874  41.467  1.00 49.01           C
ATOM   2798  NE  ARG A 299      60.379  54.478  41.772  1.00 52.98           N
ATOM   2799  CZ  ARG A 299      61.109  54.102  42.826  1.00 37.79           C
ATOM   2800  NH1 ARG A 299      60.602  53.205  43.667  1.00 34.28           N
ATOM   2801  NH2 ARG A 299      62.322  54.605  43.041  1.00 45.18           N1+
ATOM   2802  H   ARG A 299      59.969  54.879  36.862  1.00 26.43           H
ATOM   2803  HA  ARG A 299      59.685  52.776  38.353  1.00 30.72           H
ATOM   2804  HB2 ARG A 299      60.152  54.690  39.413  1.00 36.40           H
ATOM   2805  HB3 ARG A 299      58.969  55.455  38.691  1.00 36.40           H
ATOM   2806  HG2 ARG A 299      58.037  55.339  40.579  1.00 46.03           H
ATOM   2807  HG3 ARG A 299      57.589  53.891  40.120  1.00 46.03           H
ATOM   2808  HD2 ARG A 299      58.511  53.929  42.261  1.00 58.81           H
ATOM   2809  HD3 ARG A 299      59.233  52.940  41.246  1.00 58.81           H
ATOM   2810  HE  ARG A 299      60.573  55.227  41.390  1.00 63.57           H
ATOM   2811 HH11 ARG A 299      59.831  52.852  43.516  1.00 41.13           H
ATOM   2812 HH12 ARG A 299      61.053  52.949  44.352  1.00 41.13           H
ATOM   2813 HH21 ARG A 299      62.639  55.204  42.510  1.00 54.22           H
ATOM   2814 HH22 ARG A 299      62.768  54.381  43.742  1.00 54.22           H
ATOM   2815  N   TYR A 300      56.969  53.825  37.010  1.00 23.59           N
ATOM   2816  CA  TYR A 300      55.612  53.414  36.697  1.00 23.06           C
ATOM   2817  C   TYR A 300      55.588  52.042  36.027  1.00 25.08           C
ATOM   2818  O   TYR A 300      54.792  51.176  36.400  1.00 21.19           O
ATOM   2819  CB  TYR A 300      54.915  54.452  35.808  1.00 23.58           C
ATOM   2820  CG  TYR A 300      53.476  54.128  35.536  1.00 20.79           C
ATOM   2821  CD1 TYR A 300      52.495  54.344  36.532  1.00 24.86           C
ATOM   2822  CD2 TYR A 300      53.083  53.580  34.342  1.00 22.06           C
ATOM   2823  CE1 TYR A 300      51.166  54.060  36.273  1.00 26.72           C
ATOM   2824  CE2 TYR A 300      51.778  53.294  34.090  1.00 25.08           C
ATOM   2825  CZ  TYR A 300      50.828  53.510  35.071  1.00 25.05           C
ATOM   2826  OH  TYR A 300      49.531  53.191  34.776  1.00 26.61           O
ATOM   2827  H   TYR A 300      57.221  54.569  36.662  1.00 28.31           H
ATOM   2828  HA  TYR A 300      55.111  53.343  37.528  1.00 27.67           H
ATOM   2829  HB2 TYR A 300      54.958  55.318  36.237  1.00 28.29           H
ATOM   2830  HB3 TYR A 300      55.351  54.474  34.946  1.00 28.29           H
ATOM   2831  HD1 TYR A 300      52.739  54.718  37.349  1.00 29.84           H
ATOM   2832  HD2 TYR A 300      53.713  53.418  33.677  1.00 26.47           H
ATOM   2833  HE1 TYR A 300      50.516  54.206  36.920  1.00 32.06           H
ATOM   2834  HE2 TYR A 300      51.524  52.918  33.273  1.00 30.10           H
ATOM   2835  HH  TYR A 300      49.042  53.394  35.417  1.00 31.93           H
ATOM   2836  N   LEU A 301      56.406  51.836  34.995  1.00 19.22           N
ATOM   2837  CA  LEU A 301      56.362  50.576  34.274  1.00 21.29           C
ATOM   2838  C   LEU A 301      56.979  49.436  35.100  1.00 19.95           C
ATOM   2839  O   LEU A 301      56.589  48.270  34.938  1.00 21.46           O
ATOM   2840  CB  LEU A 301      57.069  50.710  32.915  1.00 21.24           C
ATOM   2841  CG  LEU A 301      56.389  51.653  31.902  1.00 24.50           C
ATOM   2842  CD1 LEU A 301      57.205  51.801  30.601  1.00 21.75           C
ATOM   2843  CD2 LEU A 301      54.928  51.191  31.608  1.00 21.93           C
ATOM   2844  H   LEU A 301      57.002  52.384  34.719  1.00 23.07           H
ATOM   2845  HA  LEU A 301      55.432  50.357  34.125  1.00 25.55           H
ATOM   2846  HB2 LEU A 301      57.958  51.053  33.080  1.00 25.49           H
ATOM   2847  HB3 LEU A 301      57.133  49.832  32.514  1.00 25.49           H
ATOM   2848  HG  LEU A 301      56.339  52.531  32.307  1.00 29.40           H
ATOM   2849 HD11 LEU A 301      56.707  52.361  29.991  1.00 26.10           H
ATOM   2850 HD12 LEU A 301      58.068  52.204  30.809  1.00 26.10           H
ATOM   2851 HD13 LEU A 301      57.345  50.926  30.212  1.00 26.10           H
ATOM   2852 HD21 LEU A 301      54.523  51.801  30.975  1.00 26.31           H
ATOM   2853 HD22 LEU A 301      54.943  50.296  31.237  1.00 26.31           H
ATOM   2854 HD23 LEU A 301      54.422  51.204  32.432  1.00 26.31           H
ATOM   2855  N   ALA A 302      57.935  49.762  35.975  1.00 20.28           N
ATOM   2856  CA  ALA A 302      58.559  48.750  36.830  1.00 25.15           C
ATOM   2857  C   ALA A 302      57.535  48.202  37.811  1.00 24.52           C
ATOM   2858  O   ALA A 302      57.374  46.985  37.942  1.00 22.31           O
ATOM   2859  CB  ALA A 302      59.744  49.350  37.582  1.00 22.27           C
ATOM   2860  H   ALA A 302      58.226  50.564  36.102  1.00 24.33           H
ATOM   2861  HA  ALA A 302      58.876  48.017  36.278  1.00 30.18           H
ATOM   2862  HB1 ALA A 302      60.130  48.674  38.166  1.00 26.72           H
ATOM   2863  HB2 ALA A 302      60.404  49.655  36.948  1.00 26.72           H
ATOM   2864  HB3 ALA A 302      59.428  50.093  38.118  1.00 26.72           H
ATOM   2865  N   ASP A 303      56.839  49.104  38.499  1.00 24.26           N
ATOM   2866  CA  ASP A 303      55.735  48.731  39.373  1.00 27.74           C
ATOM   2867  C   ASP A 303      54.608  48.049  38.603  1.00 30.34           C
ATOM   2868  O   ASP A 303      53.929  47.191  39.157  1.00 25.52           O
ATOM   2869  CB  ASP A 303      55.180  49.967  40.087  1.00 25.25           C
ATOM   2870  CG  ASP A 303      56.110  50.520  41.191  1.00 30.91           C
ATOM   2871  OD1 ASP A 303      57.010  49.816  41.663  1.00 35.04           O
ATOM   2872  OD2 ASP A 303      55.885  51.670  41.619  1.00 35.06           O1-
ATOM   2873  H   ASP A 303      56.998  49.951  38.480  1.00 29.11           H
ATOM   2874  HA  ASP A 303      56.060  48.109  40.047  1.00 33.28           H
ATOM   2875  HB2 ASP A 303      55.028  50.670  39.439  1.00 30.30           H
ATOM   2876  HB3 ASP A 303      54.336  49.715  40.504  1.00 30.30           H
ATOM   2877  N   ALA A 304      54.368  48.420  37.339  1.00 24.55           N
ATOM   2878  CA  ALA A 304      53.373  47.703  36.552  1.00 24.72           C
ATOM   2879  C   ALA A 304      53.763  46.264  36.214  1.00 27.64           C
ATOM   2880  O   ALA A 304      52.889  45.471  35.838  1.00 25.38           O
ATOM   2881  CB  ALA A 304      53.084  48.438  35.256  1.00 24.48           C
ATOM   2882  H   ALA A 304      54.746  49.072  36.928  1.00 29.46           H
ATOM   2883  HA  ALA A 304      52.548  47.666  37.068  1.00 29.67           H
ATOM   2884  HB1 ALA A 304      52.438  47.933  34.740  1.00 29.37           H
ATOM   2885  HB2 ALA A 304      52.743  49.319  35.475  1.00 29.37           H
ATOM   2886  HB3 ALA A 304      53.911  48.524  34.752  1.00 29.37           H
ATOM   2887  N   GLY A 305      55.022  45.883  36.355  1.00 24.51           N
ATOM   2888  CA  GLY A 305      55.419  44.509  36.087  1.00 24.76           C
ATOM   2889  C   GLY A 305      56.302  44.266  34.866  1.00 26.58           C
ATOM   2890  O   GLY A 305      56.606  43.099  34.559  1.00 24.17           O
ATOM   2891  H   GLY A 305      55.654  46.394  36.638  1.00 29.41           H
ATOM   2892  HA2 GLY A 305      55.895  44.183  36.863  1.00 29.72           H
ATOM   2893  HA3 GLY A 305      54.620  43.968  35.998  1.00 29.72           H
ATOM   2894  N   ALA A 306      56.759  45.305  34.178  1.00 23.35           N
ATOM   2895  CA  ALA A 306      57.539  45.097  32.962  1.00 22.79           C
ATOM   2896  C   ALA A 306      58.831  44.325  33.240  1.00 19.81           C
ATOM   2897  O   ALA A 306      59.499  44.535  34.251  1.00 23.24           O
ATOM   2898  CB  ALA A 306      57.864  46.444  32.308  1.00 23.09           C
ATOM   2899  H   ALA A 306      56.626  46.127  34.382  1.00 28.02           H
ATOM   2900  HA  ALA A 306      57.014  44.578  32.334  1.00 27.35           H
ATOM   2901  HB1 ALA A 306      58.368  46.275  31.494  1.00 27.71           H
ATOM   2902  HB2 ALA A 306      57.031  46.892  32.099  1.00 27.71           H
ATOM   2903  HB3 ALA A 306      58.385  46.989  32.916  1.00 27.71           H
ATOM   2904  N   ASP A 307      59.195  43.449  32.305  1.00 23.04           N
ATOM   2905  CA  ASP A 307      60.408  42.655  32.431  1.00 20.15           C
ATOM   2906  C   ASP A 307      61.643  43.402  31.959  1.00 20.72           C
ATOM   2907  O   ASP A 307      62.752  43.071  32.386  1.00 22.52           O
ATOM   2908  CB  ASP A 307      60.263  41.356  31.645  1.00 23.23           C
ATOM   2909  CG  ASP A 307      59.311  40.425  32.303  1.00 25.61           C
ATOM   2910  OD1 ASP A 307      59.636  40.008  33.416  1.00 25.01           O
ATOM   2911  OD2 ASP A 307      58.237  40.192  31.752  1.00 23.06           O1-
ATOM   2912  H   ASP A 307      58.754  43.296  31.578  1.00 27.65           H
ATOM   2913  HA  ASP A 307      60.523  42.426  33.362  1.00 24.18           H
ATOM   2914  HB2 ASP A 307      59.943  41.556  30.754  1.00 27.88           H
ATOM   2915  HB3 ASP A 307      61.132  40.926  31.596  1.00 27.88           H
ATOM   2916  N   PHE A 308      61.476  44.371  31.069  1.00 20.62           N
ATOM   2917  CA  PHE A 308      62.524  45.328  30.748  1.00 20.70           C
ATOM   2918  C   PHE A 308      61.843  46.606  30.276  1.00 23.14           C
ATOM   2919  O   PHE A 308      60.680  46.609  29.860  1.00 18.68           O
ATOM   2920  CB  PHE A 308      63.544  44.770  29.706  1.00 18.11           C
ATOM   2921  CG  PHE A 308      62.998  44.612  28.304  1.00 22.49           C
ATOM   2922  CD1 PHE A 308      62.945  45.684  27.425  1.00 25.18           C
ATOM   2923  CD2 PHE A 308      62.564  43.381  27.864  1.00 22.80           C
ATOM   2924  CE1 PHE A 308      62.447  45.523  26.115  1.00 24.25           C
ATOM   2925  CE2 PHE A 308      62.077  43.205  26.544  1.00 26.04           C
ATOM   2926  CZ  PHE A 308      62.039  44.277  25.674  1.00 25.44           C
ATOM   2927  H   PHE A 308      60.743  44.495  30.630  1.00 24.74           H
ATOM   2928  HA  PHE A 308      63.009  45.541  31.559  1.00 24.84           H
ATOM   2929  HB2 PHE A 308      64.302  45.366  29.655  1.00 21.73           H
ATOM   2930  HB3 PHE A 308      63.840  43.898  29.994  1.00 21.73           H
ATOM   2931  HD1 PHE A 308      63.232  46.525  27.701  1.00 30.22           H
ATOM   2932  HD2 PHE A 308      62.606  42.654  28.443  1.00 27.36           H
ATOM   2933  HE1 PHE A 308      62.424  46.251  25.538  1.00 29.10           H
ATOM   2934  HE2 PHE A 308      61.790  42.369  26.257  1.00 31.25           H
ATOM   2935  HZ  PHE A 308      61.706  44.171  24.816  1.00 30.53           H
ATOM   2936  N   ILE A 309      62.580  47.703  30.320  1.00 20.24           N
ATOM   2937  CA  ILE A 309      61.994  49.003  30.029  1.00 23.21           C
ATOM   2938  C   ILE A 309      62.838  49.715  28.962  1.00 21.25           C
ATOM   2939  O   ILE A 309      64.073  49.789  29.072  1.00 18.29           O
ATOM   2940  CB  ILE A 309      61.851  49.840  31.321  1.00 21.72           C
ATOM   2941  CG1 ILE A 309      60.775  49.172  32.218  1.00 24.20           C
ATOM   2942  CG2 ILE A 309      61.526  51.292  30.978  1.00 20.86           C
ATOM   2943  CD1 ILE A 309      60.660  49.675  33.625  1.00 24.17           C
ATOM   2944  H   ILE A 309      63.419  47.719  30.483  1.00 24.29           H
ATOM   2945  HA  ILE A 309      61.097  48.875  29.671  1.00 27.85           H
ATOM   2946  HB  ILE A 309      62.698  49.819  31.794  1.00 26.06           H
ATOM   2947 HG12 ILE A 309      59.912  49.267  31.786  1.00 29.04           H
ATOM   2948 HG13 ILE A 309      60.992  48.230  32.283  1.00 29.04           H
ATOM   2949 HG21 ILE A 309      61.394  51.787  31.799  1.00 25.03           H
ATOM   2950 HG22 ILE A 309      62.260  51.680  30.479  1.00 25.03           H
ATOM   2951 HG23 ILE A 309      60.716  51.319  30.439  1.00 25.03           H
ATOM   2952 HD11 ILE A 309      59.976  49.170  34.089  1.00 29.00           H
ATOM   2953 HD12 ILE A 309      61.509  49.562  34.072  1.00 29.00           H
ATOM   2954 HD13 ILE A 309      60.418  50.615  33.607  1.00 29.00           H
ATOM   2955  N   LYS A 310      62.171  50.242  27.939  1.00 20.85           N
ATOM   2956  CA  LYS A 310      62.854  50.828  26.795  1.00 18.80           C
ATOM   2957  C   LYS A 310      62.853  52.358  26.902  1.00 21.97           C
ATOM   2958  O   LYS A 310      61.833  52.984  27.242  1.00 18.81           O
ATOM   2959  CB  LYS A 310      62.235  50.415  25.441  1.00 25.75           C
ATOM   2960  CG  LYS A 310      62.434  49.009  24.938  1.00 42.35           C
ATOM   2961  CD  LYS A 310      62.494  48.999  23.361  1.00 26.68           C
ATOM   2962  CE  LYS A 310      61.142  49.182  22.718  1.00 28.78           C
ATOM   2963  NZ  LYS A 310      60.920  50.487  21.979  1.00 26.37           N1+
ATOM   2964  H   LYS A 310      61.319  50.283  27.890  1.00 25.03           H
ATOM   2965  HA  LYS A 310      63.779  50.528  26.813  1.00 22.56           H
ATOM   2966  HB2 LYS A 310      61.275  50.557  25.496  1.00 30.90           H
ATOM   2967  HB3 LYS A 310      62.610  50.991  24.746  1.00 30.90           H
ATOM   2968  HG2 LYS A 310      63.265  48.651  25.276  1.00 50.82           H
ATOM   2969  HG3 LYS A 310      61.684  48.462  25.223  1.00 50.82           H
ATOM   2970  HD2 LYS A 310      63.070  49.715  23.055  1.00 32.01           H
ATOM   2971  HD3 LYS A 310      62.838  48.145  23.068  1.00 32.01           H
ATOM   2972  HE2 LYS A 310      61.021  48.468  22.071  1.00 34.53           H
ATOM   2973  HE3 LYS A 310      60.459  49.115  23.407  1.00 34.53           H
ATOM   2974  HZ1 LYS A 310      60.454  50.355  21.231  1.00 31.64           H
ATOM   2975  HZ2 LYS A 310      60.476  51.067  22.492  1.00 31.64           H
ATOM   2976  HZ3 LYS A 310      61.706  50.841  21.760  1.00 31.64           H
ATOM   2977  N   ILE A 311      64.014  52.950  26.630  1.00 20.52           N
ATOM   2978  CA  ILE A 311      64.268  54.379  26.880  1.00 21.21           C
ATOM   2979  C   ILE A 311      64.382  55.111  25.543  1.00 18.33           C
ATOM   2980  O   ILE A 311      65.215  54.701  24.713  1.00 21.75           O
ATOM   2981  CB  ILE A 311      65.561  54.561  27.681  1.00 18.68           C
ATOM   2982  CG1 ILE A 311      65.498  53.839  29.032  1.00 20.39           C
ATOM   2983  CG2 ILE A 311      65.901  56.036  27.902  1.00 20.64           C
ATOM   2984  CD1 ILE A 311      66.961  53.598  29.552  1.00 21.85           C
ATOM   2985  H   ILE A 311      64.684  52.535  26.298  1.00 24.62           H
ATOM   2986  HA  ILE A 311      63.543  54.764  27.398  1.00 25.45           H
ATOM   2987  HB  ILE A 311      66.275  54.170  27.152  1.00 22.42           H
ATOM   2988 HG12 ILE A 311      65.017  54.372  29.682  1.00 24.47           H
ATOM   2989 HG13 ILE A 311      65.054  52.987  28.923  1.00 24.47           H
ATOM   2990 HG21 ILE A 311      66.727  56.078  28.394  1.00 24.77           H
ATOM   2991 HG22 ILE A 311      66.014  56.475  27.044  1.00 24.77           H
ATOM   2992 HG23 ILE A 311      65.196  56.460  28.416  1.00 24.77           H
ATOM   2993 HD11 ILE A 311      66.919  53.167  30.424  1.00 26.22           H
ATOM   2994 HD12 ILE A 311      67.440  53.027  28.931  1.00 26.22           H
ATOM   2995 HD13 ILE A 311      67.419  54.450  29.630  1.00 26.22           H
ATOM   2996  N   GLY A 312      63.623  56.233  25.359  1.00 21.96           N
ATOM   2997  CA  GLY A 312      64.015  57.142  24.272  1.00 24.08           C
ATOM   2998  C   GLY A 312      62.751  57.615  23.571  1.00 20.70           C
ATOM   2999  O   GLY A 312      61.938  56.816  23.105  1.00 22.82           O
ATOM   3000  H   GLY A 312      62.972  56.596  26.078  1.00 26.36           H
ATOM   3001  HA2 GLY A 312      64.629  57.980  24.681  1.00 28.90           H
ATOM   3002  HA3 GLY A 312      64.655  56.593  23.531  1.00 28.90           H
ATOM   3003  N   ILE A 313      62.622  58.969  23.456  1.00 23.32           N
ATOM   3004  CA  ILE A 313      61.509  59.561  22.678  1.00 23.24           C
ATOM   3005  C   ILE A 313      62.160  60.735  21.894  1.00 24.21           C
ATOM   3006  O   ILE A 313      62.829  61.566  22.503  1.00 23.74           O
ATOM   3007  CB  ILE A 313      60.404  60.093  23.640  1.00 24.06           C
ATOM   3008  CG1 ILE A 313      59.771  58.938  24.447  1.00 22.35           C
ATOM   3009  CG2 ILE A 313      59.351  60.824  22.809  1.00 30.64           C
ATOM   3010  CD1 ILE A 313      58.865  59.426  25.573  1.00 26.27           C
ATOM   3011  H   ILE A 313      63.262  59.638  23.915  1.00 27.98           H
ATOM   3012  HA  ILE A 313      61.058  58.783  21.992  1.00 27.88           H
ATOM   3013  HB  ILE A 313      60.875  60.812  24.354  1.00 28.87           H
ATOM   3014 HG12 ILE A 313      59.163  58.304  23.759  1.00 26.82           H
ATOM   3015 HG13 ILE A 313      60.548  58.278  24.865  1.00 26.82           H
ATOM   3016 HG21 ILE A 313      58.534  61.185  23.451  1.00 36.77           H
ATOM   3017 HG22 ILE A 313      59.758  61.686  22.277  1.00 36.77           H
ATOM   3018 HG23 ILE A 313      58.875  60.158  22.074  1.00 36.77           H
ATOM   3019 HD11 ILE A 313      58.452  58.584  26.147  1.00 31.53           H
ATOM   3020 HD12 ILE A 313      59.368  60.100  26.269  1.00 31.53           H
ATOM   3021 HD13 ILE A 313      57.987  59.952  25.162  1.00 31.53           H
ATOM   3022  N   GLY A 314      61.974  60.795  20.523  1.00 31.81           N
ATOM   3023  CA  GLY A 314      62.306  62.018  19.739  1.00 32.07           C
ATOM   3024  C   GLY A 314      63.752  62.145  19.198  1.00 33.91           C
ATOM   3025  O   GLY A 314      64.192  63.108  18.602  1.00 47.39           O
ATOM   3026  H   GLY A 314      61.411  60.087  20.016  1.00 38.17           H
ATOM   3027  HA2 GLY A 314      61.623  62.060  18.852  1.00 38.48           H
ATOM   3028  HA3 GLY A 314      62.121  62.929  20.361  1.00 38.48           H
ATOM   3029  N   GLY A 315      64.512  61.039  19.517  1.00 34.85           N
ATOM   3030  CA  GLY A 315      65.944  60.748  19.345  1.00 37.10           C
ATOM   3031  C   GLY A 315      66.342  59.745  18.257  1.00 30.06           C
ATOM   3032  O   GLY A 315      67.532  59.619  17.916  1.00 33.73           O
ATOM   3033  H   GLY A 315      64.147  60.360  19.896  1.00 41.82           H
ATOM   3034  HA2 GLY A 315      66.434  61.567  19.181  1.00 44.51           H
ATOM   3035  HA3 GLY A 315      66.270  60.383  20.181  1.00 44.51           H
ATOM   3036  N   GLY A 316      65.383  59.028  17.684  1.00 30.49           N
ATOM   3037  CA  GLY A 316      65.703  58.130  16.573  1.00 31.31           C
ATOM   3038  C   GLY A 316      66.076  58.897  15.310  1.00 36.44           C
ATOM   3039  O   GLY A 316      65.665  60.040  15.102  1.00 33.14           O
ATOM   3040  H   GLY A 316      64.553  59.038  17.914  1.00 36.58           H
ATOM   3041  HA2 GLY A 316      66.454  57.565  16.820  1.00 37.58           H
ATOM   3042  HA3 GLY A 316      64.941  57.558  16.383  1.00 37.58           H
ATOM   3043  N   SER A 317      66.886  58.254  14.455  1.00 32.23           N
ATOM   3044  CA  SER A 317      67.343  58.886  13.216  1.00 38.87           C
ATOM   3045  C   SER A 317      66.190  59.350  12.334  1.00 36.00           C
ATOM   3046  O   SER A 317      66.367  60.258  11.520  1.00 38.13           O
ATOM   3047  CB  SER A 317      68.231  57.921  12.404  1.00 31.10           C
ATOM   3048  OG  SER A 317      67.481  56.798  11.882  1.00 35.06           O
ATOM   3049  H   SER A 317      67.193  57.460  14.577  1.00 38.68           H
ATOM   3050  HA  SER A 317      67.875  59.664  13.443  1.00 46.64           H
ATOM   3051  HB2 SER A 317      68.613  58.409  11.659  1.00 37.32           H
ATOM   3052  HB3 SER A 317      68.943  57.598  12.978  1.00 37.32           H
ATOM   3053  HG  SER A 317      67.196  56.312  12.504  1.00 42.07           H
ATOM   3054  N   ILE A 318      65.022  58.763  12.502  1.00 39.38           N
ATOM   3055  CA  ILE A 318      63.837  59.046  11.719  1.00 42.37           C
ATOM   3056  C   ILE A 318      63.428  60.496  11.980  1.00 51.65           C
ATOM   3057  O   ILE A 318      62.960  61.195  11.085  1.00 51.40           O
ATOM   3058  CB  ILE A 318      62.688  58.090  12.100  1.00 49.56           C
ATOM   3059  CG1 ILE A 318      63.171  56.643  12.186  1.00 51.99           C
ATOM   3060  CG2 ILE A 318      61.596  58.209  11.119  1.00 53.49           C
ATOM   3061  CD1 ILE A 318      63.967  56.248  13.548  1.00 37.70           C
ATOM   3062  H   ILE A 318      64.875  58.246  13.150  1.00 47.26           H
ATOM   3063  HA  ILE A 318      64.015  58.936  10.776  1.00 50.85           H
ATOM   3064  HB  ILE A 318      62.350  58.347  12.974  1.00 59.47           H
ATOM   3065 HG12 ILE A 318      62.388  56.069  12.134  1.00 62.39           H
ATOM   3066 HG13 ILE A 318      63.746  56.460  11.423  1.00 62.39           H
ATOM   3067 HG21 ILE A 318      60.876  57.612  11.381  1.00 64.19           H
ATOM   3068 HG22 ILE A 318      61.282  59.125  11.122  1.00 64.19           H
ATOM   3069 HG23 ILE A 318      61.935  57.966  10.244  1.00 64.19           H
ATOM   3070 HD11 ILE A 318      63.975  55.291  13.547  1.00 45.25           H
ATOM   3071 HD12 ILE A 318      64.883  56.550  13.552  1.00 45.25           H
ATOM   3072 HD13 ILE A 318      63.493  56.575  14.325  1.00 45.25           H
ATOM   3073  N   CSO A 319      63.585  60.930  13.229  1.00 45.79           N
ATOM   3074  CA  CSO A 319      63.247  62.311  13.607  1.00 52.25           C
ATOM   3075  C   CSO A 319      64.037  63.372  12.845  1.00 56.00           C
ATOM   3076  O   CSO A 319      63.589  64.515  12.742  1.00 60.79           O
ATOM   3077  CB  CSO A 319      63.446  62.510  15.105  1.00 49.40           C
ATOM   3078  SG  CSO A 319      62.216  61.483  15.939  1.00 44.81           S
ATOM   3079  OD  CSO A 319      60.549  62.173  15.562  1.00 42.16           O
ATOM   3080  H   CSO A 319      63.890  60.450  13.877  1.00 54.95           H
ATOM   3081  HA  CSO A 319      62.298  62.461  13.421  1.00 62.69           H
ATOM   3082  HB2 CSO A 319      63.288  63.440  15.330  1.00 59.28           H
ATOM   3083  HB3 CSO A 319      64.333  62.230  15.369  1.00 59.28           H
ATOM   3084  HD  CSO A 319      60.100  62.399  16.398  1.00 50.59           H
ATOM   3085  N   ILE A 320      65.187  62.987  12.289  1.00 54.47           N
ATOM   3086  CA  ILE A 320      66.025  63.923  11.530  1.00 62.11           C
ATOM   3087  C   ILE A 320      65.190  64.584  10.434  1.00 66.11           C
ATOM   3088  O   ILE A 320      65.291  65.793  10.206  1.00 71.01           O
ATOM   3089  CB  ILE A 320      67.269  63.214  10.923  1.00 60.83           C
ATOM   3090  CG1 ILE A 320      68.133  62.584  12.032  1.00 59.25           C
ATOM   3091  CG2 ILE A 320      68.103  64.204  10.114  1.00 63.69           C
ATOM   3092  CD1 ILE A 320      69.278  61.716  11.509  1.00 60.06           C
ATOM   3093  H   ILE A 320      65.505  62.188  12.331  1.00 65.36           H
ATOM   3094  HA  ILE A 320      66.351  64.616  12.124  1.00 74.53           H
ATOM   3095  HB  ILE A 320      66.966  62.512  10.325  1.00 73.00           H
ATOM   3096 HG12 ILE A 320      68.517  63.290  12.578  1.00 71.10           H
ATOM   3097 HG13 ILE A 320      67.574  62.017  12.587  1.00 71.10           H
ATOM   3098 HG21 ILE A 320      68.879  63.748   9.754  1.00 76.42           H
ATOM   3099 HG22 ILE A 320      67.569  64.556   9.386  1.00 76.42           H
ATOM   3100 HG23 ILE A 320      68.386  64.926  10.698  1.00 76.42           H
ATOM   3101 HD11 ILE A 320      69.755  61.335  12.263  1.00 72.07           H
ATOM   3102 HD12 ILE A 320      68.917  61.007  10.954  1.00 72.07           H
ATOM   3103 HD13 ILE A 320      69.884  62.266  10.987  1.00 72.07           H
ATOM   3104  N   THR A 321      64.359  63.789   9.758  1.00 58.87           N
ATOM   3105  CA  THR A 321      63.545  64.307   8.663  1.00 64.69           C
ATOM   3106  C   THR A 321      62.078  64.336   9.070  1.00 68.18           C
ATOM   3107  O   THR A 321      61.232  63.662   8.466  1.00 74.15           O
ATOM   3108  CB  THR A 321      63.744  63.469   7.399  1.00 66.80           C
ATOM   3109  OG1 THR A 321      63.428  62.103   7.680  1.00 76.17           O
ATOM   3110  CG2 THR A 321      65.192  63.558   6.905  1.00 66.49           C
ATOM   3111  H   THR A 321      64.247  62.950   9.913  1.00 70.65           H
ATOM   3112  HA  THR A 321      63.815  65.214   8.457  1.00 77.63           H
ATOM   3113  HB  THR A 321      63.158  63.801   6.698  1.00 80.16           H
ATOM   3114  HG1 THR A 321      63.486  61.640   6.983  1.00 91.40           H
ATOM   3115 HG21 THR A 321      65.299  63.022   6.103  1.00 79.78           H
ATOM   3116 HG22 THR A 321      65.421  64.479   6.699  1.00 79.78           H
ATOM   3117 HG23 THR A 321      65.802  63.226   7.584  1.00 79.78           H
ATOM   3118  N   ARG A 322      61.785  65.121  10.103  1.00 66.21           N
ATOM   3119  CA  ARG A 322      60.431  65.312  10.607  1.00 67.31           C
ATOM   3120  C   ARG A 322      60.477  66.395  11.675  1.00 61.92           C
ATOM   3121  O   ARG A 322      61.549  66.739  12.184  1.00 67.25           O
ATOM   3122  CB  ARG A 322      59.865  64.006  11.151  1.00 64.92           C
ATOM   3123  CG  ARG A 322      58.474  64.058  11.718  1.00 70.39           C
ATOM   3124  CD  ARG A 322      57.409  64.704  10.789  1.00 74.66           C
ATOM   3125  NE  ARG A 322      57.384  64.173   9.428  1.00 77.10           N
ATOM   3126  CZ  ARG A 322      56.650  64.696   8.450  1.00 74.09           C
ATOM   3127  NH1 ARG A 322      55.886  65.764   8.687  1.00 73.21           N
ATOM   3128  NH2 ARG A 322      56.684  64.156   7.240  1.00 70.44           N1+
ATOM   3129  H   ARG A 322      62.377  65.567  10.537  1.00 79.45           H
ATOM   3130  HA  ARG A 322      59.859  65.615   9.885  1.00 80.77           H
ATOM   3131  HB2 ARG A 322      59.843  63.394  10.415  1.00 77.90           H
ATOM   3132  HB3 ARG A 322      60.457  63.666  11.840  1.00 77.90           H
ATOM   3133  HG2 ARG A 322      58.203  63.145  11.893  1.00 84.47           H
ATOM   3134  HG3 ARG A 322      58.497  64.559  12.548  1.00 84.47           H
ATOM   3135  HD2 ARG A 322      56.530  64.563  11.181  1.00 89.59           H
ATOM   3136  HD3 ARG A 322      57.564  65.650  10.699  1.00 89.59           H
ATOM   3137  HE  ARG A 322      57.980  63.591   9.214  1.00 92.52           H
ATOM   3138 HH11 ARG A 322      55.865  66.114   9.473  1.00 87.86           H
ATOM   3139 HH12 ARG A 322      55.411  66.107   8.058  1.00 87.86           H
ATOM   3140 HH21 ARG A 322      57.179  63.470   7.087  1.00 84.52           H
ATOM   3141 HH22 ARG A 322      56.213  64.496   6.604  1.00 84.52           H
ATOM   3142  N   GLU A 323      59.305  66.959  11.974  1.00 67.28           N
ATOM   3143  CA  GLU A 323      59.163  68.016  12.966  1.00 65.33           C
ATOM   3144  C   GLU A 323      58.927  67.436  14.352  1.00 58.33           C
ATOM   3145  O   GLU A 323      58.349  66.356  14.507  1.00 53.20           O
ATOM   3146  CB  GLU A 323      57.997  68.941  12.614  1.00 65.60           C
ATOM   3147  CG  GLU A 323      57.855  70.154  13.554  1.00 61.17           C
ATOM   3148  CD  GLU A 323      59.198  70.819  13.908  1.00 58.13           C
ATOM   3149  OE1 GLU A 323      59.323  71.372  15.028  1.00 64.59           O
ATOM   3150  OE2 GLU A 323      60.142  70.766  13.091  1.00 66.61           O1-
ATOM   3151  H   GLU A 323      58.568  66.758  11.604  1.00 80.73           H
ATOM   3152  HA  GLU A 323      59.981  68.534  12.988  1.00 78.40           H
ATOM   3153  HB2 GLU A 323      58.116  69.252  11.708  1.00 78.72           H
ATOM   3154  HB3 GLU A 323      57.174  68.429  12.668  1.00 78.72           H
ATOM   3155  HG2 GLU A 323      57.278  70.815  13.139  1.00 73.40           H
ATOM   3156  HG3 GLU A 323      57.458  69.850  14.387  1.00 73.40           H
ATOM   3157  N   GLN A 324      59.381  68.174  15.362  1.00 53.45           N
ATOM   3158  CA  GLN A 324      59.230  67.737  16.738  1.00 50.73           C
ATOM   3159  C   GLN A 324      57.754  67.672  17.116  1.00 55.98           C
ATOM   3160  O   GLN A 324      56.983  68.607  16.858  1.00 53.20           O
ATOM   3161  CB  GLN A 324      60.005  68.690  17.670  1.00 56.50           C
ATOM   3162  CG  GLN A 324      61.378  68.159  18.120  1.00 51.28           C
ATOM   3163  CD  GLN A 324      61.232  66.882  18.883  1.00 58.25           C
ATOM   3164  OE1 GLN A 324      60.302  66.742  19.683  1.00 59.44           O
ATOM   3165  NE2 GLN A 324      62.110  65.904  18.607  1.00 73.54           N
ATOM   3166  H   GLN A 324      59.804  68.915  15.277  1.00 64.14           H
ATOM   3167  HA  GLN A 324      59.595  66.844  16.831  1.00 60.88           H
ATOM   3168  HB2 GLN A 324      60.151  69.532  17.210  1.00 67.80           H
ATOM   3169  HB3 GLN A 324      59.475  68.839  18.471  1.00 67.80           H
ATOM   3170  HG2 GLN A 324      61.930  67.980  17.343  1.00 61.54           H
ATOM   3171  HG3 GLN A 324      61.808  68.815  18.690  1.00 61.54           H
ATOM   3172 HE21 GLN A 324      62.688  66.009  17.976  1.00 88.25           H
ATOM   3173 HE22 GLN A 324      62.089  65.162  19.044  1.00 88.25           H
ATOM   3174  N   LYS A 325      57.351  66.545  17.701  1.00 49.70           N
ATOM   3175  CA  LYS A 325      56.038  66.475  18.326  1.00 42.49           C
ATOM   3176  C   LYS A 325      56.006  67.260  19.631  1.00 44.34           C
ATOM   3177  O   LYS A 325      54.934  67.466  20.201  1.00 48.61           O
ATOM   3178  CB  LYS A 325      55.653  65.007  18.575  1.00 58.63           C
ATOM   3179  CG  LYS A 325      54.336  64.790  19.370  1.00 62.68           C
ATOM   3180  CD  LYS A 325      54.053  63.282  19.578  1.00 60.80           C
ATOM   3181  CE  LYS A 325      53.038  63.025  20.715  1.00 53.24           C
ATOM   3182  NZ  LYS A 325      51.703  63.612  20.465  1.00 53.15           N1+
ATOM   3183  H   LYS A 325      57.816  65.826  17.766  1.00 59.64           H
ATOM   3184  HA  LYS A 325      55.384  66.857  17.719  1.00 50.99           H
ATOM   3185  HB2 LYS A 325      55.559  64.557  17.720  1.00 70.36           H
ATOM   3186  HB3 LYS A 325      56.368  64.591  19.081  1.00 70.36           H
ATOM   3187  HG2 LYS A 325      54.410  65.196  20.248  1.00 75.21           H
ATOM   3188  HG3 LYS A 325      53.593  65.177  18.881  1.00 75.21           H
ATOM   3189  HD2 LYS A 325      53.704  62.901  18.755  1.00 72.95           H
ATOM   3190  HD3 LYS A 325      54.884  62.833  19.819  1.00 72.95           H
ATOM   3191  HE2 LYS A 325      52.919  62.065  20.816  1.00 63.88           H
ATOM   3192  HE3 LYS A 325      53.382  63.404  21.539  1.00 63.88           H
ATOM   3193  HZ1 LYS A 325      51.119  63.352  21.082  1.00 63.78           H
ATOM   3194  HZ2 LYS A 325      51.764  64.502  20.473  1.00 63.78           H
ATOM   3195  HZ3 LYS A 325      51.413  63.353  19.665  1.00 63.78           H
ATOM   3196  N   GLY A 326      57.142  67.728  20.113  1.00 33.38           N
ATOM   3197  CA  GLY A 326      57.148  68.475  21.336  1.00 35.56           C
ATOM   3198  C   GLY A 326      57.468  67.680  22.579  1.00 31.40           C
ATOM   3199  O   GLY A 326      57.721  68.297  23.615  1.00 31.13           O
ATOM   3200  H   GLY A 326      57.916  67.634  19.751  1.00 40.06           H
ATOM   3201  HA2 GLY A 326      57.775  69.208  21.264  1.00 42.67           H
ATOM   3202  HA3 GLY A 326      56.263  68.846  21.470  1.00 42.67           H
ATOM   3203  N   ILE A 327      57.463  66.337  22.521  1.00 32.46           N
ATOM   3204  CA  ILE A 327      57.844  65.522  23.664  1.00 26.34           C
ATOM   3205  C   ILE A 327      59.195  64.886  23.382  1.00 30.01           C
ATOM   3206  O   ILE A 327      59.453  64.414  22.274  1.00 28.58           O
ATOM   3207  CB  ILE A 327      56.798  64.444  24.003  1.00 32.36           C
ATOM   3208  CG1 ILE A 327      56.577  63.506  22.822  1.00 31.35           C
ATOM   3209  CG2 ILE A 327      55.465  65.110  24.425  1.00 36.66           C
ATOM   3210  CD1 ILE A 327      55.654  62.267  23.202  1.00 41.95           C
ATOM   3211  H   ILE A 327      57.240  65.878  21.830  1.00 38.95           H
ATOM   3212  HA  ILE A 327      57.947  66.096  24.433  1.00 31.61           H
ATOM   3213  HB  ILE A 327      57.133  63.915  24.746  1.00 38.83           H
ATOM   3214 HG12 ILE A 327      56.151  63.999  22.106  1.00 37.62           H
ATOM   3215 HG13 ILE A 327      57.432  63.160  22.525  1.00 37.62           H
ATOM   3216 HG21 ILE A 327      54.814  64.426  24.635  1.00 43.99           H
ATOM   3217 HG22 ILE A 327      55.627  65.656  25.211  1.00 43.99           H
ATOM   3218 HG23 ILE A 327      55.143  65.658  23.693  1.00 43.99           H
ATOM   3219 HD11 ILE A 327      55.580  61.672  22.438  1.00 50.34           H
ATOM   3220 HD12 ILE A 327      56.041  61.792  23.953  1.00 50.34           H
ATOM   3221 HD13 ILE A 327      54.775  62.601  23.442  1.00 50.34           H
ATOM   3222  N   GLY A 328      60.046  64.845  24.387  1.00 26.94           N
ATOM   3223  CA  GLY A 328      61.253  64.063  24.246  1.00 31.00           C
ATOM   3224  C   GLY A 328      62.307  64.499  25.236  1.00 27.62           C
ATOM   3225  O   GLY A 328      62.057  65.307  26.126  1.00 27.47           O
ATOM   3226  H   GLY A 328      59.948  65.249  25.139  1.00 32.33           H
ATOM   3227  HA2 GLY A 328      61.055  63.124  24.380  1.00 37.20           H
ATOM   3228  HA3 GLY A 328      61.614  64.182  23.349  1.00 37.20           H
ATOM   3229  N   ARG A 329      63.510  63.964  25.015  1.00 25.44           N
ATOM   3230  CA  ARG A 329      64.648  64.257  25.859  1.00 25.56           C
ATOM   3231  C   ARG A 329      65.895  63.781  25.126  1.00 19.78           C
ATOM   3232  O   ARG A 329      65.864  62.746  24.467  1.00 24.25           O
ATOM   3233  CB  ARG A 329      64.471  63.526  27.199  1.00 28.37           C
ATOM   3234  CG  ARG A 329      65.376  64.010  28.242  1.00 27.52           C
ATOM   3235  CD  ARG A 329      65.036  63.351  29.536  1.00 25.88           C
ATOM   3236  NE  ARG A 329      65.557  64.147  30.636  1.00 25.83           N
ATOM   3237  CZ  ARG A 329      65.537  63.760  31.900  1.00 28.35           C
ATOM   3238  NH1 ARG A 329      65.038  62.587  32.237  1.00 24.21           N
ATOM   3239  NH2 ARG A 329      66.001  64.573  32.824  1.00 29.52           N1+
ATOM   3240  H   ARG A 329      63.681  63.404  24.378  1.00 30.52           H
ATOM   3241  HA  ARG A 329      64.722  65.211  26.022  1.00 30.67           H
ATOM   3242  HB2 ARG A 329      63.564  63.650  27.516  1.00 34.04           H
ATOM   3243  HB3 ARG A 329      64.649  62.581  27.071  1.00 34.04           H
ATOM   3244  HG2 ARG A 329      66.291  63.786  28.004  1.00 33.03           H
ATOM   3245  HG3 ARG A 329      65.268  64.967  28.354  1.00 33.03           H
ATOM   3246  HD2 ARG A 329      64.075  63.298  29.622  1.00 31.05           H
ATOM   3247  HD3 ARG A 329      65.432  62.462  29.565  1.00 31.05           H
ATOM   3248  HE  ARG A 329      66.070  64.810  30.436  1.00 30.99           H
ATOM   3249 HH11 ARG A 329      64.723  62.059  31.642  1.00 29.05           H
ATOM   3250 HH12 ARG A 329      65.031  62.362  33.063  1.00 29.05           H
ATOM   3251 HH21 ARG A 329      66.332  65.332  32.600  1.00 35.42           H
ATOM   3252 HH22 ARG A 329      65.995  64.322  33.644  1.00 35.42           H
ATOM   3253  N   GLY A 330      66.991  64.517  25.253  1.00 22.09           N
ATOM   3254  CA  GLY A 330      68.242  63.988  24.715  1.00 24.14           C
ATOM   3255  C   GLY A 330      68.500  62.564  25.194  1.00 25.12           C
ATOM   3256  O   GLY A 330      68.315  62.266  26.381  1.00 22.49           O
ATOM   3257  H   GLY A 330      67.041  65.290  25.631  1.00 26.51           H
ATOM   3258  HA2 GLY A 330      68.215  63.991  23.748  1.00 28.97           H
ATOM   3259  HA3 GLY A 330      68.980  64.541  25.001  1.00 28.97           H
ATOM   3260  N   GLN A 331      68.939  61.689  24.279  1.00 23.40           N
ATOM   3261  CA  GLN A 331      68.998  60.246  24.559  1.00 24.49           C
ATOM   3262  C   GLN A 331      69.965  59.937  25.702  1.00 26.22           C
ATOM   3263  O   GLN A 331      69.716  59.028  26.500  1.00 24.44           O
ATOM   3264  CB  GLN A 331      69.436  59.487  23.307  1.00 23.73           C
ATOM   3265  CG  GLN A 331      69.357  57.951  23.439  1.00 24.99           C
ATOM   3266  CD  GLN A 331      67.897  57.447  23.521  1.00 25.62           C
ATOM   3267  OE1 GLN A 331      66.956  58.136  23.133  1.00 27.08           O
ATOM   3268  NE2 GLN A 331      67.727  56.236  24.026  1.00 23.10           N
ATOM   3269  H   GLN A 331      69.222  61.903  23.497  1.00 28.08           H
ATOM   3270  HA  GLN A 331      68.116  59.928  24.806  1.00 29.39           H
ATOM   3271  HB2 GLN A 331      68.871  59.757  22.566  1.00 28.48           H
ATOM   3272  HB3 GLN A 331      70.356  59.713  23.113  1.00 28.48           H
ATOM   3273  HG2 GLN A 331      69.766  57.545  22.661  1.00 29.99           H
ATOM   3274  HG3 GLN A 331      69.823  57.671  24.236  1.00 29.99           H
ATOM   3275 HE21 GLN A 331      68.407  55.801  24.313  1.00 27.73           H
ATOM   3276 HE22 GLN A 331      66.942  55.887  24.063  1.00 27.73           H
ATOM   3277  N   ALA A 332      71.110  60.629  25.749  1.00 24.25           N
ATOM   3278  CA  ALA A 332      72.115  60.336  26.764  1.00 25.40           C
ATOM   3279  C   ALA A 332      71.583  60.707  28.141  1.00 25.17           C
ATOM   3280  O   ALA A 332      71.651  59.907  29.080  1.00 21.50           O
ATOM   3281  CB  ALA A 332      73.435  61.064  26.447  1.00 23.14           C
ATOM   3282  H   ALA A 332      71.325  61.267  25.213  1.00 29.10           H
ATOM   3283  HA  ALA A 332      72.298  59.387  26.757  1.00 30.49           H
ATOM   3284  HB1 ALA A 332      74.082  60.852  27.139  1.00 27.76           H
ATOM   3285  HB2 ALA A 332      73.764  60.757  25.592  1.00 27.76           H
ATOM   3286  HB3 ALA A 332      73.289  62.022  26.429  1.00 27.76           H
ATOM   3287  N   THR A 333      70.987  61.896  28.262  1.00 22.40           N
ATOM   3288  CA  THR A 333      70.374  62.285  29.523  1.00 20.91           C
ATOM   3289  C   THR A 333      69.289  61.304  29.953  1.00 23.44           C
ATOM   3290  O   THR A 333      69.145  61.017  31.153  1.00 21.55           O
ATOM   3291  CB  THR A 333      69.785  63.686  29.398  1.00 24.64           C
ATOM   3292  OG1 THR A 333      70.834  64.585  29.023  1.00 28.41           O
ATOM   3293  CG2 THR A 333      69.176  64.140  30.721  1.00 27.47           C
ATOM   3294  H   THR A 333      70.913  62.477  27.638  1.00 26.88           H
ATOM   3295  HA  THR A 333      71.058  62.311  30.209  1.00 25.09           H
ATOM   3296  HB  THR A 333      69.095  63.689  28.720  1.00 29.57           H
ATOM   3297  HG1 THR A 333      71.435  64.578  29.612  1.00 34.09           H
ATOM   3298 HG21 THR A 333      68.799  65.027  30.608  1.00 32.97           H
ATOM   3299 HG22 THR A 333      68.470  63.539  30.998  1.00 32.97           H
ATOM   3300 HG23 THR A 333      69.862  64.173  31.407  1.00 32.97           H
ATOM   3301  N   ALA A 334      68.436  60.892  29.011  1.00 24.20           N
ATOM   3302  CA  ALA A 334      67.382  59.946  29.331  1.00 25.90           C
ATOM   3303  C   ALA A 334      67.968  58.652  29.906  1.00 19.93           C
ATOM   3304  O   ALA A 334      67.481  58.133  30.917  1.00 22.48           O
ATOM   3305  CB  ALA A 334      66.549  59.660  28.087  1.00 20.94           C
ATOM   3306  H   ALA A 334      68.456  61.144  28.188  1.00 29.04           H
ATOM   3307  HA  ALA A 334      66.805  60.352  29.993  1.00 31.08           H
ATOM   3308  HB1 ALA A 334      65.823  59.065  28.325  1.00 25.13           H
ATOM   3309  HB2 ALA A 334      66.207  60.501  27.754  1.00 25.13           H
ATOM   3310  HB3 ALA A 334      67.118  59.236  27.421  1.00 25.13           H
ATOM   3311  N   VAL A 335      69.000  58.110  29.265  1.00 20.33           N
ATOM   3312  CA  VAL A 335      69.593  56.852  29.738  1.00 20.09           C
ATOM   3313  C   VAL A 335      70.170  57.046  31.133  1.00 21.73           C
ATOM   3314  O   VAL A 335      69.869  56.282  32.062  1.00 23.62           O
ATOM   3315  CB  VAL A 335      70.656  56.343  28.734  1.00 23.10           C
ATOM   3316  CG1 VAL A 335      71.460  55.181  29.291  1.00 23.46           C
ATOM   3317  CG2 VAL A 335      69.981  55.909  27.420  1.00 24.42           C
ATOM   3318  H   VAL A 335      69.377  58.442  28.571  1.00 24.39           H
ATOM   3319  HA  VAL A 335      68.898  56.182  29.803  1.00 24.11           H
ATOM   3320  HB  VAL A 335      71.281  57.056  28.524  1.00 27.72           H
ATOM   3321 HG11 VAL A 335      72.091  54.890  28.620  1.00 28.15           H
ATOM   3322 HG12 VAL A 335      71.944  55.460  30.083  1.00 28.15           H
ATOM   3323 HG13 VAL A 335      70.852  54.453  29.513  1.00 28.15           H
ATOM   3324 HG21 VAL A 335      70.680  55.645  26.798  1.00 29.31           H
ATOM   3325 HG22 VAL A 335      69.388  55.160  27.592  1.00 29.31           H
ATOM   3326 HG23 VAL A 335      69.479  56.653  27.054  1.00 29.31           H
ATOM   3327  N   ILE A 336      70.938  58.125  31.324  1.00 21.76           N
ATOM   3328  CA  ILE A 336      71.594  58.361  32.607  1.00 21.27           C
ATOM   3329  C   ILE A 336      70.554  58.470  33.716  1.00 22.72           C
ATOM   3330  O   ILE A 336      70.706  57.875  34.799  1.00 23.17           O
ATOM   3331  CB  ILE A 336      72.460  59.627  32.531  1.00 20.58           C
ATOM   3332  CG1 ILE A 336      73.637  59.388  31.583  1.00 22.41           C
ATOM   3333  CG2 ILE A 336      72.931  60.061  33.912  1.00 22.85           C
ATOM   3334  CD1 ILE A 336      74.380  60.679  31.188  1.00 27.60           C
ATOM   3335  H   ILE A 336      71.086  58.734  30.739  1.00 26.11           H
ATOM   3336  HA  ILE A 336      72.192  57.619  32.808  1.00 25.52           H
ATOM   3337  HB  ILE A 336      71.918  60.337  32.163  1.00 24.70           H
ATOM   3338 HG12 ILE A 336      74.271  58.791  32.007  1.00 26.89           H
ATOM   3339 HG13 ILE A 336      73.302  58.978  30.770  1.00 26.89           H
ATOM   3340 HG21 ILE A 336      73.464  60.859  33.825  1.00 27.42           H
ATOM   3341 HG22 ILE A 336      72.164  60.244  34.466  1.00 27.42           H
ATOM   3342 HG23 ILE A 336      73.466  59.344  34.296  1.00 27.42           H
ATOM   3343 HD11 ILE A 336      75.094  60.451  30.570  1.00 33.12           H
ATOM   3344 HD12 ILE A 336      73.763  61.295  30.763  1.00 33.12           H
ATOM   3345 HD13 ILE A 336      74.745  61.079  31.990  1.00 33.12           H
ATOM   3346  N   ASP A 337      69.494  59.254  33.464  1.00 24.12           N
ATOM   3347  CA  ASP A 337      68.449  59.476  34.469  1.00 25.32           C
ATOM   3348  C   ASP A 337      67.726  58.174  34.778  1.00 24.11           C
ATOM   3349  O   ASP A 337      67.493  57.833  35.946  1.00 24.44           O
ATOM   3350  CB  ASP A 337      67.447  60.521  33.989  1.00 23.05           C
ATOM   3351  CG  ASP A 337      66.453  60.907  35.068  1.00 29.79           C
ATOM   3352  OD1 ASP A 337      65.262  61.120  34.788  1.00 27.81           O
ATOM   3353  OD2 ASP A 337      66.870  60.956  36.227  1.00 37.15           O1-
ATOM   3354  H   ASP A 337      69.367  59.662  32.720  1.00 28.94           H
ATOM   3355  HA  ASP A 337      68.843  59.809  35.286  1.00 30.39           H
ATOM   3356  HB2 ASP A 337      67.933  61.319  33.728  1.00 27.66           H
ATOM   3357  HB3 ASP A 337      66.951  60.174  33.229  1.00 27.66           H
ATOM   3358  N   VAL A 338      67.326  57.441  33.732  1.00 21.61           N
ATOM   3359  CA  VAL A 338      66.584  56.201  33.946  1.00 22.69           C
ATOM   3360  C   VAL A 338      67.448  55.180  34.667  1.00 21.01           C
ATOM   3361  O   VAL A 338      66.950  54.463  35.537  1.00 21.14           O
ATOM   3362  CB  VAL A 338      66.050  55.645  32.614  1.00 21.87           C
ATOM   3363  CG1 VAL A 338      65.515  54.233  32.786  1.00 20.10           C
ATOM   3364  CG2 VAL A 338      64.927  56.603  32.086  1.00 21.05           C
ATOM   3365  H   VAL A 338      67.481  57.629  32.908  1.00 25.94           H
ATOM   3366  HA  VAL A 338      65.826  56.379  34.518  1.00 27.23           H
ATOM   3367  HB  VAL A 338      66.775  55.612  31.971  1.00 26.25           H
ATOM   3368 HG11 VAL A 338      65.166  53.922  31.937  1.00 24.11           H
ATOM   3369 HG12 VAL A 338      66.223  53.639  33.074  1.00 24.11           H
ATOM   3370 HG13 VAL A 338      64.801  54.240  33.443  1.00 24.11           H
ATOM   3371 HG21 VAL A 338      64.590  56.271  31.237  1.00 25.25           H
ATOM   3372 HG22 VAL A 338      64.207  56.632  32.732  1.00 25.25           H
ATOM   3373 HG23 VAL A 338      65.282  57.500  31.974  1.00 25.25           H
ATOM   3374  N   VAL A 339      68.728  55.050  34.263  1.00 22.44           N
ATOM   3375  CA  VAL A 339      69.642  54.102  34.905  1.00 21.98           C
ATOM   3376  C   VAL A 339      69.778  54.436  36.400  1.00 22.37           C
ATOM   3377  O   VAL A 339      69.822  53.541  37.247  1.00 20.37           O
ATOM   3378  CB  VAL A 339      71.015  54.103  34.186  1.00 20.34           C
ATOM   3379  CG1 VAL A 339      72.157  53.513  35.090  1.00 21.73           C
ATOM   3380  CG2 VAL A 339      70.929  53.348  32.829  1.00 20.38           C
ATOM   3381  H   VAL A 339      69.082  55.503  33.620  1.00 26.92           H
ATOM   3382  HA  VAL A 339      69.271  53.209  34.832  1.00 26.37           H
ATOM   3383  HB  VAL A 339      71.267  55.024  33.993  1.00 24.41           H
ATOM   3384 HG11 VAL A 339      72.982  53.482  34.588  1.00 26.08           H
ATOM   3385 HG12 VAL A 339      72.280  54.097  35.850  1.00 26.08           H
ATOM   3386 HG13 VAL A 339      71.909  52.620  35.376  1.00 26.08           H
ATOM   3387 HG21 VAL A 339      71.789  53.410  32.395  1.00 24.46           H
ATOM   3388 HG22 VAL A 339      70.704  52.416  32.970  1.00 24.46           H
ATOM   3389 HG23 VAL A 339      70.256  53.772  32.277  1.00 24.46           H
ATOM   3390  N   ALA A 340      69.871  55.714  36.747  1.00 22.28           N
ATOM   3391  CA  ALA A 340      69.947  56.064  38.171  1.00 27.28           C
ATOM   3392  C   ALA A 340      68.683  55.616  38.929  1.00 21.86           C
ATOM   3393  O   ALA A 340      68.766  55.067  40.042  1.00 24.11           O
ATOM   3394  CB  ALA A 340      70.204  57.574  38.324  1.00 29.65           C
ATOM   3395  H   ALA A 340      69.882  56.377  36.207  1.00 26.74           H
ATOM   3396  HA  ALA A 340      70.700  55.596  38.559  1.00 32.73           H
ATOM   3397  HB1 ALA A 340      70.336  57.782  39.262  1.00 35.59           H
ATOM   3398  HB2 ALA A 340      70.997  57.811  37.822  1.00 35.59           H
ATOM   3399  HB3 ALA A 340      69.439  58.062  37.985  1.00 35.59           H
ATOM   3400  N   GLU A 341      67.503  55.794  38.336  1.00 21.12           N
ATOM   3401  CA  GLU A 341      66.286  55.340  38.995  1.00 21.75           C
ATOM   3402  C   GLU A 341      66.240  53.817  39.076  1.00 22.68           C
ATOM   3403  O   GLU A 341      65.759  53.249  40.067  1.00 21.47           O
ATOM   3404  CB  GLU A 341      65.059  55.851  38.242  1.00 21.75           C
ATOM   3405  CG  GLU A 341      63.816  55.809  39.028  1.00 26.14           C
ATOM   3406  CD  GLU A 341      63.831  56.825  40.180  1.00 33.69           C
ATOM   3407  OE1 GLU A 341      64.487  57.880  40.090  1.00 33.24           O
ATOM   3408  OE2 GLU A 341      63.177  56.558  41.173  1.00 35.67           O1-
ATOM   3409  H   GLU A 341      67.379  56.171  37.573  1.00 25.35           H
ATOM   3410  HA  GLU A 341      66.272  55.708  39.894  1.00 26.10           H
ATOM   3411  HB2 GLU A 341      65.227  56.770  37.999  1.00 26.10           H
ATOM   3412  HB3 GLU A 341      64.927  55.316  37.440  1.00 26.10           H
ATOM   3413  HG2 GLU A 341      63.079  56.020  38.438  1.00 31.37           H
ATOM   3414  HG3 GLU A 341      63.700  54.919  39.392  1.00 31.37           H
ATOM   3415  N   ARG A 342      66.729  53.144  38.036  1.00 21.27           N
ATOM   3416  CA  ARG A 342      66.743  51.693  38.018  1.00 21.79           C
ATOM   3417  C   ARG A 342      67.654  51.151  39.107  1.00 20.11           C
ATOM   3418  O   ARG A 342      67.330  50.159  39.763  1.00 20.53           O
ATOM   3419  CB  ARG A 342      67.178  51.220  36.624  1.00 22.12           C
ATOM   3420  CG  ARG A 342      67.150  49.718  36.434  1.00 19.85           C
ATOM   3421  CD  ARG A 342      68.453  48.992  36.859  1.00 21.26           C
ATOM   3422  NE  ARG A 342      69.679  49.499  36.246  1.00 20.67           N
ATOM   3423  CZ  ARG A 342      70.098  49.207  35.004  1.00 21.87           C
ATOM   3424  NH1 ARG A 342      69.366  48.470  34.180  1.00 20.50           N
ATOM   3425  NH2 ARG A 342      71.239  49.712  34.554  1.00 22.38           N1+
ATOM   3426  H   ARG A 342      67.055  53.499  37.327  1.00 25.53           H
ATOM   3427  HA  ARG A 342      65.839  51.361  38.182  1.00 26.15           H
ATOM   3428  HB2 ARG A 342      66.573  51.605  35.978  1.00 26.54           H
ATOM   3429  HB3 ARG A 342      68.084  51.532  36.453  1.00 26.54           H
ATOM   3430  HG2 ARG A 342      66.429  49.348  36.963  1.00 23.82           H
ATOM   3431  HG3 ARG A 342      67.008  49.526  35.490  1.00 23.82           H
ATOM   3432  HD2 ARG A 342      68.555  49.087  37.812  1.00 25.51           H
ATOM   3433  HD3 ARG A 342      68.390  48.055  36.623  1.00 25.51           H
ATOM   3434  HE  ARG A 342      70.106  50.100  36.683  1.00 24.80           H
ATOM   3435 HH11 ARG A 342      68.618  48.133  34.454  1.00 24.60           H
ATOM   3436 HH12 ARG A 342      69.646  48.302  33.389  1.00 24.60           H
ATOM   3437 HH21 ARG A 342      71.721  50.205  35.063  1.00 26.86           H
ATOM   3438 HH22 ARG A 342      71.493  49.537  33.751  1.00 26.86           H
ATOM   3439  N   ASN A 343      68.783  51.812  39.334  1.00 21.41           N
ATOM   3440  CA  ASN A 343      69.713  51.375  40.369  1.00 23.13           C
ATOM   3441  C   ASN A 343      69.123  51.634  41.747  1.00 25.03           C
ATOM   3442  O   ASN A 343      69.239  50.797  42.643  1.00 23.88           O
ATOM   3443  CB  ASN A 343      71.068  52.074  40.182  1.00 25.70           C
ATOM   3444  CG  ASN A 343      71.799  51.579  38.948  1.00 23.35           C
ATOM   3445  OD1 ASN A 343      71.442  50.534  38.386  1.00 24.02           O
ATOM   3446  ND2 ASN A 343      72.825  52.324  38.504  1.00 25.45           N
ATOM   3447  H   ASN A 343      69.019  52.517  38.905  1.00 25.70           H
ATOM   3448  HA  ASN A 343      69.856  50.417  40.287  1.00 27.76           H
ATOM   3449  HB2 ASN A 343      70.929  53.030  40.089  1.00 30.84           H
ATOM   3450  HB3 ASN A 343      71.623  51.898  40.954  1.00 30.84           H
ATOM   3451 HD21 ASN A 343      73.217  52.103  37.776  1.00 30.54           H
ATOM   3452 HD22 ASN A 343      73.080  53.020  38.939  1.00 30.54           H
ATOM   3453  N   LYS A 344      68.395  52.742  41.895  1.00 22.17           N
ATOM   3454  CA  LYS A 344      67.681  53.030  43.128  1.00 25.15           C
ATOM   3455  C   LYS A 344      66.593  52.000  43.371  1.00 24.76           C
ATOM   3456  O   LYS A 344      66.442  51.481  44.485  1.00 27.38           O
ATOM   3457  CB  LYS A 344      67.110  54.458  43.062  1.00 34.44           C
ATOM   3458  CG  LYS A 344      66.387  54.948  44.292  1.00 42.47           C
ATOM   3459  CD  LYS A 344      65.876  56.383  44.075  1.00 40.37           C
ATOM   3460  CE  LYS A 344      65.183  56.933  45.330  1.00 52.77           C
ATOM   3461  NZ  LYS A 344      66.143  57.076  46.476  1.00 62.19           N1+
ATOM   3462  H   LYS A 344      68.302  53.338  41.285  1.00 26.61           H
ATOM   3463  HA  LYS A 344      68.315  52.977  43.860  1.00 30.18           H
ATOM   3464  HB2 LYS A 344      67.839  55.079  42.895  1.00 41.33           H
ATOM   3465  HB3 LYS A 344      66.475  54.496  42.328  1.00 41.33           H
ATOM   3466  HG2 LYS A 344      65.625  54.376  44.465  1.00 50.96           H
ATOM   3467  HG3 LYS A 344      66.997  54.948  45.045  1.00 50.96           H
ATOM   3468  HD2 LYS A 344      66.625  56.960  43.854  1.00 48.45           H
ATOM   3469  HD3 LYS A 344      65.231  56.382  43.349  1.00 48.45           H
ATOM   3470  HE2 LYS A 344      64.814  57.807  45.130  1.00 63.32           H
ATOM   3471  HE3 LYS A 344      64.475  56.325  45.596  1.00 63.32           H
ATOM   3472  HZ1 LYS A 344      65.776  57.553  47.134  1.00 74.63           H
ATOM   3473  HZ2 LYS A 344      66.355  56.269  46.792  1.00 74.63           H
ATOM   3474  HZ3 LYS A 344      66.885  57.484  46.204  1.00 74.63           H
ATOM   3475  N   TYR A 345      65.826  51.677  42.332  1.00 23.74           N
ATOM   3476  CA  TYR A 345      64.780  50.674  42.431  1.00 23.86           C
ATOM   3477  C   TYR A 345      65.353  49.318  42.861  1.00 26.04           C
ATOM   3478  O   TYR A 345      64.742  48.590  43.664  1.00 22.60           O
ATOM   3479  CB  TYR A 345      64.095  50.544  41.078  1.00 22.94           C
ATOM   3480  CG  TYR A 345      62.813  49.784  41.095  1.00 22.96           C
ATOM   3481  CD1 TYR A 345      61.616  50.422  41.410  1.00 27.33           C
ATOM   3482  CD2 TYR A 345      62.780  48.435  40.774  1.00 26.87           C
ATOM   3483  CE1 TYR A 345      60.415  49.739  41.390  1.00 27.18           C
ATOM   3484  CE2 TYR A 345      61.578  47.733  40.761  1.00 26.07           C
ATOM   3485  CZ  TYR A 345      60.410  48.396  41.063  1.00 28.81           C
ATOM   3486  OH  TYR A 345      59.229  47.745  41.024  1.00 34.26           O
ATOM   3487  H   TYR A 345      65.900  52.018  41.547  1.00 28.48           H
ATOM   3488  HA  TYR A 345      64.121  50.970  43.075  1.00 28.64           H
ATOM   3489  HB2 TYR A 345      63.919  51.429  40.738  1.00 27.52           H
ATOM   3490  HB3 TYR A 345      64.696  50.087  40.473  1.00 27.52           H
ATOM   3491  HD1 TYR A 345      61.621  51.330  41.616  1.00 32.79           H
ATOM   3492  HD2 TYR A 345      63.576  47.999  40.562  1.00 32.24           H
ATOM   3493  HE1 TYR A 345      59.618  50.177  41.591  1.00 32.61           H
ATOM   3494  HE2 TYR A 345      61.564  46.833  40.535  1.00 31.28           H
ATOM   3495  HH  TYR A 345      58.595  48.286  41.137  1.00 41.11           H
ATOM   3496  N   PHE A 346      66.514  48.961  42.310  1.00 24.05           N
ATOM   3497  CA  PHE A 346      67.174  47.707  42.679  1.00 24.44           C
ATOM   3498  C   PHE A 346      67.576  47.706  44.148  1.00 27.88           C
ATOM   3499  O   PHE A 346      67.360  46.725  44.864  1.00 27.42           O
ATOM   3500  CB  PHE A 346      68.398  47.505  41.820  1.00 23.05           C
ATOM   3501  CG  PHE A 346      69.209  46.297  42.177  1.00 25.94           C
ATOM   3502  CD1 PHE A 346      68.730  45.025  41.903  1.00 24.37           C
ATOM   3503  CD2 PHE A 346      70.454  46.439  42.802  1.00 34.29           C
ATOM   3504  CE1 PHE A 346      69.498  43.891  42.210  1.00 25.30           C
ATOM   3505  CE2 PHE A 346      71.209  45.327  43.140  1.00 40.74           C
ATOM   3506  CZ  PHE A 346      70.737  44.054  42.838  1.00 31.80           C
ATOM   3507  H   PHE A 346      66.944  49.434  41.737  1.00 28.86           H
ATOM   3508  HA  PHE A 346      66.557  46.974  42.518  1.00 29.33           H
ATOM   3509  HB2 PHE A 346      68.108  47.399  40.902  1.00 27.66           H
ATOM   3510  HB3 PHE A 346      68.971  48.283  41.895  1.00 27.66           H
ATOM   3511  HD1 PHE A 346      67.909  44.928  41.475  1.00 29.25           H
ATOM   3512  HD2 PHE A 346      70.783  47.282  43.006  1.00 41.15           H
ATOM   3513  HE1 PHE A 346      69.178  43.039  42.020  1.00 30.36           H
ATOM   3514  HE2 PHE A 346      72.032  45.431  43.548  1.00 48.89           H
ATOM   3515  HZ  PHE A 346      71.254  43.319  43.065  1.00 38.16           H
ATOM   3516  N   GLU A 347      68.143  48.808  44.621  1.00 26.86           N
ATOM   3517  CA  GLU A 347      68.470  48.927  46.040  1.00 33.91           C
ATOM   3518  C   GLU A 347      67.229  48.819  46.920  1.00 33.26           C
ATOM   3519  O   GLU A 347      67.283  48.242  48.007  1.00 33.23           O
ATOM   3520  CB  GLU A 347      69.165  50.252  46.299  1.00 29.85           C
ATOM   3521  CG  GLU A 347      70.575  50.265  45.777  1.00 37.83           C
ATOM   3522  CD  GLU A 347      71.396  51.389  46.366  1.00 56.52           C
ATOM   3523  OE1 GLU A 347      71.247  51.670  47.579  1.00 64.01           O
ATOM   3524  OE2 GLU A 347      72.192  51.985  45.614  1.00 71.48           O1-
ATOM   3525  H   GLU A 347      68.338  49.495  44.149  1.00 32.23           H
ATOM   3526  HA  GLU A 347      69.072  48.209  46.291  1.00 40.69           H
ATOM   3527  HB2 GLU A 347      68.673  50.957  45.856  1.00 35.83           H
ATOM   3528  HB3 GLU A 347      69.193  50.420  47.250  1.00 35.83           H
ATOM   3529  HG2 GLU A 347      70.999  49.429  46.036  1.00 45.39           H
ATOM   3530  HG3 GLU A 347      70.576  50.345  44.810  1.00 45.39           H
ATOM   3531  N   GLU A 348      66.108  49.371  46.474  1.00 29.32           N
ATOM   3532  CA  GLU A 348      64.902  49.369  47.297  1.00 32.84           C
ATOM   3533  C   GLU A 348      64.199  48.023  47.317  1.00 35.99           C
ATOM   3534  O   GLU A 348      63.609  47.658  48.331  1.00 32.67           O
ATOM   3535  CB  GLU A 348      63.886  50.402  46.805  1.00 34.48           C
ATOM   3536  CG  GLU A 348      64.354  51.843  46.786  1.00 37.69           C
ATOM   3537  CD  GLU A 348      63.405  52.741  45.955  1.00 40.40           C
ATOM   3538  OE1 GLU A 348      62.496  52.204  45.291  1.00 39.43           O
ATOM   3539  OE2 GLU A 348      63.582  53.966  45.949  1.00 42.35           O1-
ATOM   3540  H   GLU A 348      66.020  49.740  45.705  1.00 35.18           H
ATOM   3541  HA  GLU A 348      65.154  49.583  48.212  1.00 39.41           H
ATOM   3542  HB2 GLU A 348      63.598  50.155  45.914  1.00 41.38           H
ATOM   3543  HB3 GLU A 348      63.126  50.380  47.408  1.00 41.38           H
ATOM   3544  HG2 GLU A 348      64.429  52.181  47.691  1.00 45.23           H
ATOM   3545  HG3 GLU A 348      65.219  51.870  46.355  1.00 45.23           H
ATOM   3546  N   THR A 349      64.150  47.328  46.180  1.00 26.67           N
ATOM   3547  CA  THR A 349      63.314  46.155  46.019  1.00 26.24           C
ATOM   3548  C   THR A 349      64.108  44.872  45.837  1.00 28.09           C
ATOM   3549  O   THR A 349      63.513  43.806  45.851  1.00 30.63           O
ATOM   3550  CB  THR A 349      62.393  46.289  44.797  1.00 28.04           C
ATOM   3551  OG1 THR A 349      63.204  46.296  43.597  1.00 26.48           O
ATOM   3552  CG2 THR A 349      61.492  47.552  44.868  1.00 29.75           C
ATOM   3553  H   THR A 349      64.617  47.516  45.486  1.00 32.00           H
ATOM   3554  HA  THR A 349      62.749  46.044  46.801  1.00 31.49           H
ATOM   3555  HB  THR A 349      61.811  45.514  44.767  1.00 33.64           H
ATOM   3556  HG1 THR A 349      63.716  46.962  43.587  1.00 31.77           H
ATOM   3557 HG21 THR A 349      60.905  47.582  44.095  1.00 35.70           H
ATOM   3558 HG22 THR A 349      60.947  47.525  45.667  1.00 35.70           H
ATOM   3559 HG23 THR A 349      62.035  48.356  44.886  1.00 35.70           H
ATOM   3560  N   GLY A 350      65.403  44.944  45.582  1.00 28.72           N
ATOM   3561  CA  GLY A 350      66.116  43.770  45.108  1.00 29.53           C
ATOM   3562  C   GLY A 350      65.785  43.294  43.704  1.00 27.28           C
ATOM   3563  O   GLY A 350      66.277  42.240  43.305  1.00 29.63           O
ATOM   3564  H   GLY A 350      65.891  45.647  45.683  1.00 34.47           H
ATOM   3565  HA2 GLY A 350      67.069  43.946  45.144  1.00 35.44           H
ATOM   3566  HA3 GLY A 350      65.919  43.040  45.714  1.00 35.44           H
ATOM   3567  N   ILE A 351      64.964  44.019  42.934  1.00 25.18           N
ATOM   3568  CA  ILE A 351      64.620  43.643  41.561  1.00 22.06           C
ATOM   3569  C   ILE A 351      65.503  44.439  40.604  1.00 22.11           C
ATOM   3570  O   ILE A 351      65.520  45.674  40.651  1.00 21.78           O
ATOM   3571  CB  ILE A 351      63.136  43.910  41.255  1.00 24.69           C
ATOM   3572  CG1 ILE A 351      62.198  43.221  42.286  1.00 29.61           C
ATOM   3573  CG2 ILE A 351      62.810  43.471  39.795  1.00 26.20           C
ATOM   3574  CD1 ILE A 351      60.733  43.662  42.203  1.00 30.86           C
ATOM   3575  H   ILE A 351      64.580  44.744  43.196  1.00 30.21           H
ATOM   3576  HA  ILE A 351      64.787  42.700  41.418  1.00 26.48           H
ATOM   3577  HB  ILE A 351      62.992  44.869  41.324  1.00 29.63           H
ATOM   3578 HG12 ILE A 351      62.197  42.274  42.124  1.00 35.53           H
ATOM   3579 HG13 ILE A 351      62.509  43.410  43.189  1.00 35.53           H
ATOM   3580 HG21 ILE A 351      61.880  43.669  39.606  1.00 31.44           H
ATOM   3581 HG22 ILE A 351      63.376  43.956  39.175  1.00 31.44           H
ATOM   3582 HG23 ILE A 351      62.969  42.524  39.704  1.00 31.44           H
ATOM   3583 HD11 ILE A 351      60.229  43.195  42.885  1.00 37.03           H
ATOM   3584 HD12 ILE A 351      60.661  44.619  42.339  1.00 37.03           H
ATOM   3585 HD13 ILE A 351      60.397  43.419  41.327  1.00 37.03           H
ATOM   3586  N   TYR A 352      66.209  43.738  39.721  1.00 22.61           N
ATOM   3587  CA  TYR A 352      67.018  44.363  38.683  1.00 21.47           C
ATOM   3588  C   TYR A 352      66.224  44.302  37.386  1.00 23.49           C
ATOM   3589  O   TYR A 352      66.013  43.211  36.846  1.00 21.54           O
ATOM   3590  CB  TYR A 352      68.374  43.676  38.484  1.00 22.26           C
ATOM   3591  CG  TYR A 352      69.266  44.410  37.454  1.00 19.66           C
ATOM   3592  CD1 TYR A 352      70.101  45.439  37.863  1.00 20.73           C
ATOM   3593  CD2 TYR A 352      69.270  44.053  36.100  1.00 22.61           C
ATOM   3594  CE1 TYR A 352      70.877  46.124  36.985  1.00 24.27           C
ATOM   3595  CE2 TYR A 352      70.068  44.748  35.191  1.00 22.23           C
ATOM   3596  CZ  TYR A 352      70.868  45.778  35.646  1.00 22.67           C
ATOM   3597  OH  TYR A 352      71.703  46.490  34.820  1.00 21.36           O
ATOM   3598  H   TYR A 352      66.229  42.876  39.708  1.00 27.14           H
ATOM   3599  HA  TYR A 352      67.184  45.294  38.907  1.00 25.76           H
ATOM   3600  HB2 TYR A 352      68.842  43.663  39.330  1.00 26.71           H
ATOM   3601  HB3 TYR A 352      68.225  42.772  38.163  1.00 26.71           H
ATOM   3602  HD1 TYR A 352      70.110  45.692  38.758  1.00 24.87           H
ATOM   3603  HD2 TYR A 352      68.719  43.365  35.802  1.00 27.13           H
ATOM   3604  HE1 TYR A 352      71.426  46.812  37.282  1.00 29.12           H
ATOM   3605  HE2 TYR A 352      70.067  44.513  34.291  1.00 26.67           H
ATOM   3606  HH  TYR A 352      71.704  46.135  34.062  1.00 25.63           H
ATOM   3607  N   ILE A 353      65.864  45.469  36.852  1.00 19.98           N
ATOM   3608  CA  ILE A 353      65.139  45.566  35.584  1.00 21.81           C
ATOM   3609  C   ILE A 353      66.117  46.013  34.490  1.00 20.01           C
ATOM   3610  O   ILE A 353      66.612  47.159  34.542  1.00 21.50           O
ATOM   3611  CB  ILE A 353      63.961  46.534  35.687  1.00 22.52           C
ATOM   3612  CG1 ILE A 353      62.983  46.047  36.801  1.00 26.07           C
ATOM   3613  CG2 ILE A 353      63.242  46.608  34.309  1.00 22.13           C
ATOM   3614  CD1 ILE A 353      61.835  46.939  37.045  1.00 31.18           C
ATOM   3615  H   ILE A 353      66.028  46.230  37.216  1.00 23.97           H
ATOM   3616  HA  ILE A 353      64.781  44.694  35.354  1.00 26.17           H
ATOM   3617  HB  ILE A 353      64.298  47.414  35.911  1.00 27.03           H
ATOM   3618 HG12 ILE A 353      62.624  45.178  36.554  1.00 31.28           H
ATOM   3619 HG13 ILE A 353      63.469  45.977  37.638  1.00 31.28           H
ATOM   3620 HG21 ILE A 353      62.480  47.195  34.391  1.00 26.55           H
ATOM   3621 HG22 ILE A 353      63.847  46.946  33.634  1.00 26.55           H
ATOM   3622 HG23 ILE A 353      62.953  45.714  34.066  1.00 26.55           H
ATOM   3623 HD11 ILE A 353      61.290  46.552  37.743  1.00 37.42           H
ATOM   3624 HD12 ILE A 353      62.170  47.805  37.325  1.00 37.42           H
ATOM   3625 HD13 ILE A 353      61.315  47.021  36.232  1.00 37.42           H
ATOM   3626  N   PRO A 354      66.415  45.176  33.499  1.00 21.38           N
ATOM   3627  CA  PRO A 354      67.245  45.639  32.370  1.00 19.50           C
ATOM   3628  C   PRO A 354      66.581  46.806  31.664  1.00 21.18           C
ATOM   3629  O   PRO A 354      65.361  46.846  31.514  1.00 21.95           O
ATOM   3630  CB  PRO A 354      67.330  44.411  31.461  1.00 22.28           C
ATOM   3631  CG  PRO A 354      67.108  43.211  32.422  1.00 19.18           C
ATOM   3632  CD  PRO A 354      66.068  43.750  33.383  1.00 21.79           C
ATOM   3633  HA  PRO A 354      68.139  45.880  32.666  1.00 23.41           H
ATOM   3634  HB2 PRO A 354      66.621  44.445  30.802  1.00 26.74           H
ATOM   3635  HB3 PRO A 354      68.201  44.356  31.033  1.00 26.74           H
ATOM   3636  HG2 PRO A 354      66.795  42.441  31.919  1.00 23.02           H
ATOM   3637  HG3 PRO A 354      67.934  43.011  32.887  1.00 23.02           H
ATOM   3638  HD2 PRO A 354      65.168  43.643  33.028  1.00 26.14           H
ATOM   3639  HD3 PRO A 354      66.160  43.326  34.247  1.00 26.14           H
ATOM   3640  N   VAL A 355      67.389  47.738  31.186  1.00 18.95           N
ATOM   3641  CA  VAL A 355      66.838  48.835  30.393  1.00 20.05           C
ATOM   3642  C   VAL A 355      67.505  48.846  29.030  1.00 19.28           C
ATOM   3643  O   VAL A 355      68.624  48.359  28.848  1.00 19.89           O
ATOM   3644  CB  VAL A 355      66.975  50.212  31.090  1.00 15.97           C
ATOM   3645  CG1 VAL A 355      66.225  50.199  32.347  1.00 17.96           C
ATOM   3646  CG2 VAL A 355      68.463  50.577  31.316  1.00 19.76           C
ATOM   3647  H   VAL A 355      68.239  47.753  31.298  1.00 22.74           H
ATOM   3648  HA  VAL A 355      65.892  48.686  30.248  1.00 24.06           H
ATOM   3649  HB  VAL A 355      66.587  50.889  30.520  1.00 19.17           H
ATOM   3650 HG11 VAL A 355      66.299  51.061  32.781  1.00 21.55           H
ATOM   3651 HG12 VAL A 355      65.303  49.992  32.149  1.00 21.55           H
ATOM   3652 HG13 VAL A 355      66.600  49.515  32.930  1.00 21.55           H
ATOM   3653 HG21 VAL A 355      68.514  51.437  31.762  1.00 23.72           H
ATOM   3654 HG22 VAL A 355      68.863  49.891  31.875  1.00 23.72           H
ATOM   3655 HG23 VAL A 355      68.913  50.618  30.462  1.00 23.72           H
ATOM   3656  N   CYS A 356      66.770  49.367  28.046  1.00 19.86           N
ATOM   3657  CA  CYS A 356      67.184  49.327  26.653  1.00 18.41           C
ATOM   3658  C   CYS A 356      67.307  50.759  26.158  1.00 19.93           C
ATOM   3659  O   CYS A 356      66.332  51.519  26.193  1.00 22.59           O
ATOM   3660  CB  CYS A 356      66.177  48.559  25.795  1.00 20.24           C
ATOM   3661  SG  CYS A 356      66.520  48.716  24.014  1.00 21.51           S
ATOM   3662  H   CYS A 356      66.022  49.769  28.175  1.00 23.84           H
ATOM   3663  HA  CYS A 356      68.047  48.885  26.575  1.00 22.09           H
ATOM   3664  HB2 CYS A 356      66.221  47.630  26.047  1.00 24.28           H
ATOM   3665  HB3 CYS A 356      65.293  48.920  25.946  1.00 24.28           H
ATOM   3666  HG  CYS A 356      65.642  48.131  23.445  1.00 25.81           H
ATOM   3667  N   SER A 357      68.464  51.117  25.630  1.00 19.18           N
ATOM   3668  CA  SER A 357      68.591  52.407  24.964  1.00 19.18           C
ATOM   3669  C   SER A 357      68.103  52.255  23.519  1.00 20.52           C
ATOM   3670  O   SER A 357      68.748  51.590  22.704  1.00 20.14           O
ATOM   3671  CB  SER A 357      70.023  52.913  25.001  1.00 20.16           C
ATOM   3672  OG  SER A 357      70.052  54.230  24.492  1.00 19.62           O
ATOM   3673  H   SER A 357      69.182  50.648  25.634  1.00 23.02           H
ATOM   3674  HA  SER A 357      68.035  53.057  25.421  1.00 23.02           H
ATOM   3675  HB2 SER A 357      70.349  52.895  25.915  1.00 24.19           H
ATOM   3676  HB3 SER A 357      70.574  52.352  24.436  1.00 24.19           H
ATOM   3677  HG  SER A 357      70.549  54.277  23.821  1.00 23.55           H
ATOM   3678  N   ASP A 358      66.997  52.924  23.185  1.00 19.20           N
ATOM   3679  CA  ASP A 358      66.301  52.734  21.921  1.00 20.88           C
ATOM   3680  C   ASP A 358      66.463  54.000  21.082  1.00 20.55           C
ATOM   3681  O   ASP A 358      65.871  55.046  21.393  1.00 22.82           O
ATOM   3682  CB  ASP A 358      64.828  52.411  22.171  1.00 20.80           C
ATOM   3683  CG  ASP A 358      64.026  52.252  20.874  1.00 23.20           C
ATOM   3684  OD1 ASP A 358      64.644  52.111  19.780  1.00 21.27           O
ATOM   3685  OD2 ASP A 358      62.777  52.234  20.939  1.00 20.34           O1-
ATOM   3686  H   ASP A 358      66.618  53.510  23.697  1.00 23.04           H
ATOM   3687  HA  ASP A 358      66.701  51.988  21.443  1.00 25.06           H
ATOM   3688  HB2 ASP A 358      64.771  51.581  22.673  1.00 24.96           H
ATOM   3689  HB3 ASP A 358      64.430  53.141  22.673  1.00 24.96           H
ATOM   3690  N   GLY A 359      67.257  53.902  20.014  1.00 23.74           N
ATOM   3691  CA  GLY A 359      67.370  54.978  19.053  1.00 23.07           C
ATOM   3692  C   GLY A 359      68.557  55.891  19.328  1.00 26.09           C
ATOM   3693  O   GLY A 359      69.121  55.935  20.423  1.00 24.87           O
ATOM   3694  H   GLY A 359      67.744  53.221  19.821  1.00 28.48           H
ATOM   3695  HA2 GLY A 359      67.476  54.597  18.169  1.00 27.68           H
ATOM   3696  HA3 GLY A 359      66.564  55.515  19.060  1.00 27.68           H
ATOM   3697  N   GLY A 360      68.953  56.618  18.296  1.00 24.46           N
ATOM   3698  CA  GLY A 360      69.995  57.609  18.431  1.00 28.00           C
ATOM   3699  C   GLY A 360      71.402  57.077  18.337  1.00 30.12           C
ATOM   3700  O   GLY A 360      72.344  57.827  18.618  1.00 35.05           O
ATOM   3701  H   GLY A 360      68.640  56.553  17.501  1.00 29.35           H
ATOM   3702  HA2 GLY A 360      69.888  58.267  17.736  1.00 33.60           H
ATOM   3703  HA3 GLY A 360      69.901  58.065  19.287  1.00 33.60           H
ATOM   3704  N   ILE A 361      71.591  55.824  17.932  1.00 29.11           N
ATOM   3705  CA  ILE A 361      72.940  55.319  17.667  1.00 27.01           C
ATOM   3706  C   ILE A 361      73.303  55.753  16.250  1.00 34.51           C
ATOM   3707  O   ILE A 361      72.753  55.241  15.272  1.00 32.21           O
ATOM   3708  CB  ILE A 361      73.042  53.796  17.812  1.00 29.20           C
ATOM   3709  CG1 ILE A 361      72.644  53.344  19.229  1.00 32.13           C
ATOM   3710  CG2 ILE A 361      74.450  53.337  17.495  1.00 28.55           C
ATOM   3711  CD1 ILE A 361      73.614  53.731  20.335  1.00 27.83           C
ATOM   3712  H   ILE A 361      70.959  55.260  17.781  1.00 34.93           H
ATOM   3713  HA  ILE A 361      73.566  55.720  18.283  1.00 32.41           H
ATOM   3714  HB  ILE A 361      72.441  53.379  17.170  1.00 35.04           H
ATOM   3715 HG12 ILE A 361      71.784  53.739  19.446  1.00 38.56           H
ATOM   3716 HG13 ILE A 361      72.569  52.377  19.236  1.00 38.56           H
ATOM   3717 HG21 ILE A 361      74.502  52.379  17.650  1.00 34.26           H
ATOM   3718 HG22 ILE A 361      74.649  53.522  16.567  1.00 34.26           H
ATOM   3719 HG23 ILE A 361      75.072  53.802  18.073  1.00 34.26           H
ATOM   3720 HD11 ILE A 361      73.268  53.395  21.176  1.00 33.40           H
ATOM   3721 HD12 ILE A 361      74.483  53.342  20.160  1.00 33.40           H
ATOM   3722 HD13 ILE A 361      73.681  54.698  20.371  1.00 33.40           H
ATOM   3723  N   VAL A 362      74.235  56.691  16.140  1.00 34.51           N
ATOM   3724  CA  VAL A 362      74.705  57.160  14.851  1.00 38.84           C
ATOM   3725  C   VAL A 362      76.030  56.507  14.478  1.00 40.26           C
ATOM   3726  O   VAL A 362      76.184  56.034  13.358  1.00 42.19           O
ATOM   3727  CB  VAL A 362      74.809  58.704  14.871  1.00 36.84           C
ATOM   3728  CG1 VAL A 362      75.220  59.240  13.482  1.00 41.59           C
ATOM   3729  CG2 VAL A 362      73.518  59.317  15.335  1.00 42.10           C
ATOM   3730  H   VAL A 362      74.609  57.079  16.812  1.00 41.41           H
ATOM   3731  HA  VAL A 362      74.058  56.918  14.168  1.00 46.61           H
ATOM   3732  HB  VAL A 362      75.496  58.970  15.506  1.00 44.20           H
ATOM   3733 HG11 VAL A 362      75.294  60.205  13.524  1.00 49.90           H
ATOM   3734 HG12 VAL A 362      76.073  58.850  13.231  1.00 49.90           H
ATOM   3735 HG13 VAL A 362      74.547  58.985  12.832  1.00 49.90           H
ATOM   3736 HG21 VAL A 362      73.618  60.280  15.336  1.00 50.53           H
ATOM   3737 HG22 VAL A 362      72.812  59.054  14.730  1.00 50.53           H
ATOM   3738 HG23 VAL A 362      73.321  59.014  16.234  1.00 50.53           H
ATOM   3739  N   TYR A 363      76.964  56.398  15.432  1.00 35.66           N
ATOM   3740  CA  TYR A 363      78.279  55.797  15.235  1.00 32.63           C
ATOM   3741  C   TYR A 363      78.487  54.627  16.179  1.00 27.87           C
ATOM   3742  O   TYR A 363      77.871  54.554  17.247  1.00 27.03           O
ATOM   3743  CB  TYR A 363      79.364  56.855  15.462  1.00 32.00           C
ATOM   3744  CG  TYR A 363      79.133  58.066  14.602  1.00 35.57           C
ATOM   3745  CD1 TYR A 363      79.259  57.981  13.215  1.00 42.47           C
ATOM   3746  CD2 TYR A 363      78.758  59.280  15.154  1.00 41.11           C
ATOM   3747  CE1 TYR A 363      79.026  59.083  12.402  1.00 45.23           C
ATOM   3748  CE2 TYR A 363      78.510  60.388  14.339  1.00 41.38           C
ATOM   3749  CZ  TYR A 363      78.649  60.275  12.972  1.00 47.51           C
ATOM   3750  OH  TYR A 363      78.422  61.367  12.157  1.00 59.15           O
ATOM   3751  H   TYR A 363      76.856  56.686  16.236  1.00 42.79           H
ATOM   3752  HA  TYR A 363      78.367  55.459  14.335  1.00 39.16           H
ATOM   3753  HB2 TYR A 363      79.343  57.135  16.389  1.00 38.40           H
ATOM   3754  HB3 TYR A 363      80.226  56.478  15.237  1.00 38.40           H
ATOM   3755  HD1 TYR A 363      79.503  57.174  12.825  1.00 50.97           H
ATOM   3756  HD2 TYR A 363      78.658  59.355  16.076  1.00 49.33           H
ATOM   3757  HE1 TYR A 363      79.113  59.015  11.480  1.00 54.28           H
ATOM   3758  HE2 TYR A 363      78.265  61.202  14.720  1.00 49.65           H
ATOM   3759  HH  TYR A 363      78.191  62.026  12.621  1.00 70.99           H
ATOM   3760  N   ASP A 364      79.387  53.715  15.795  1.00 26.70           N
ATOM   3761  CA  ASP A 364      79.722  52.592  16.679  1.00 27.57           C
ATOM   3762  C   ASP A 364      80.032  53.033  18.111  1.00 27.58           C
ATOM   3763  O   ASP A 364      79.637  52.359  19.071  1.00 25.84           O
ATOM   3764  CB  ASP A 364      80.899  51.811  16.128  1.00 31.37           C
ATOM   3765  CG  ASP A 364      80.560  51.049  14.836  1.00 35.01           C
ATOM   3766  OD1 ASP A 364      79.377  50.752  14.586  1.00 29.72           O
ATOM   3767  OD2 ASP A 364      81.502  50.723  14.099  1.00 39.83           O1-
ATOM   3768  H   ASP A 364      79.799  53.709  15.045  1.00 32.05           H
ATOM   3769  HA  ASP A 364      78.967  51.986  16.724  1.00 33.09           H
ATOM   3770  HB2 ASP A 364      81.628  52.425  15.950  1.00 37.64           H
ATOM   3771  HB3 ASP A 364      81.170  51.159  16.793  1.00 37.64           H
ATOM   3772  N   TYR A 365      80.793  54.123  18.290  1.00 24.86           N
ATOM   3773  CA  TYR A 365      81.194  54.456  19.653  1.00 26.13           C
ATOM   3774  C   TYR A 365      80.011  54.908  20.499  1.00 25.03           C
ATOM   3775  O   TYR A 365      80.098  54.886  21.738  1.00 22.39           O
ATOM   3776  CB  TYR A 365      82.288  55.524  19.652  1.00 29.78           C
ATOM   3777  CG  TYR A 365      81.816  56.950  19.494  1.00 25.13           C
ATOM   3778  CD1 TYR A 365      81.650  57.766  20.604  1.00 24.04           C
ATOM   3779  CD2 TYR A 365      81.625  57.516  18.225  1.00 30.59           C
ATOM   3780  CE1 TYR A 365      81.271  59.071  20.447  1.00 27.90           C
ATOM   3781  CE2 TYR A 365      81.228  58.826  18.083  1.00 35.08           C
ATOM   3782  CZ  TYR A 365      81.065  59.589  19.188  1.00 33.80           C
ATOM   3783  OH  TYR A 365      80.691  60.907  19.046  1.00 32.91           O
ATOM   3784  H   TYR A 365      81.056  54.664  17.674  1.00 29.83           H
ATOM   3785  HA  TYR A 365      81.557  53.663  20.076  1.00 31.36           H
ATOM   3786  HB2 TYR A 365      82.756  55.479  20.496  1.00 35.73           H
ATOM   3787  HB3 TYR A 365      82.910  55.345  18.930  1.00 35.73           H
ATOM   3788  HD1 TYR A 365      81.783  57.432  21.460  1.00 28.85           H
ATOM   3789  HD2 TYR A 365      81.738  57.005  17.456  1.00 36.70           H
ATOM   3790  HE1 TYR A 365      81.142  59.613  21.188  1.00 33.48           H
ATOM   3791  HE2 TYR A 365      81.092  59.198  17.244  1.00 42.09           H
ATOM   3792  HH  TYR A 365      79.857  60.954  18.958  1.00 39.49           H
ATOM   3793  N   HIS A 366      78.889  55.257  19.868  1.00 23.40           N
ATOM   3794  CA  HIS A 366      77.689  55.548  20.644  1.00 24.58           C
ATOM   3795  C   HIS A 366      77.171  54.306  21.337  1.00 22.00           C
ATOM   3796  O   HIS A 366      76.532  54.404  22.394  1.00 22.52           O
ATOM   3797  CB  HIS A 366      76.613  56.116  19.757  1.00 22.02           C
ATOM   3798  CG  HIS A 366      76.920  57.499  19.281  1.00 26.87           C
ATOM   3799  ND1 HIS A 366      76.112  58.172  18.395  1.00 33.20           N
ATOM   3800  CD2 HIS A 366      77.956  58.326  19.554  1.00 30.12           C
ATOM   3801  CE1 HIS A 366      76.621  59.370  18.158  1.00 30.54           C
ATOM   3802  NE2 HIS A 366      77.729  59.500  18.862  1.00 32.06           N
ATOM   3803  H   HIS A 366      78.795  55.324  19.020  1.00 28.07           H
ATOM   3804  HA  HIS A 366      77.903  56.209  21.329  1.00 29.50           H
ATOM   3805  HB2 HIS A 366      75.784  56.149  20.255  1.00 26.43           H
ATOM   3806  HB3 HIS A 366      76.507  55.542  18.980  1.00 26.43           H
ATOM   3807  HD2 HIS A 366      78.661  58.147  20.132  1.00 36.15           H
ATOM   3808  HE1 HIS A 366      76.252  60.009  17.598  1.00 36.65           H
ATOM   3809  HE2 HIS A 366      78.247  60.183  18.864  1.00 38.47           H
ATOM   3810  N   MET A 367      77.424  53.150  20.741  1.00 24.35           N
ATOM   3811  CA  MET A 367      77.071  51.885  21.384  1.00 26.67           C
ATOM   3812  C   MET A 367      77.803  51.749  22.708  1.00 21.56           C
ATOM   3813  O   MET A 367      77.203  51.403  23.731  1.00 20.13           O
ATOM   3814  CB  MET A 367      77.435  50.695  20.485  1.00 23.63           C
ATOM   3815  CG  MET A 367      76.674  50.608  19.169  1.00 25.81           C
ATOM   3816  SD  MET A 367      77.282  49.168  18.236  1.00 27.80           S
ATOM   3817  CE  MET A 367      76.268  49.252  16.751  1.00 28.29           C
ATOM   3818  H   MET A 367      77.800  53.077  19.973  1.00 29.22           H
ATOM   3819  HA  MET A 367      76.117  51.865  21.548  1.00 32.01           H
ATOM   3820  HB2 MET A 367      78.383  50.742  20.277  1.00 28.36           H
ATOM   3821  HB3 MET A 367      77.259  49.878  20.979  1.00 28.36           H
ATOM   3822  HG2 MET A 367      75.729  50.492  19.346  1.00 30.97           H
ATOM   3823  HG3 MET A 367      76.825  51.419  18.661  1.00 30.97           H
ATOM   3824  HE1 MET A 367      76.511  48.516  16.167  1.00 33.94           H
ATOM   3825  HE2 MET A 367      75.333  49.183  17.003  1.00 33.94           H
ATOM   3826  HE3 MET A 367      76.429  50.098  16.300  1.00 33.94           H
ATOM   3827  N   THR A 368      79.118  51.946  22.680  1.00 22.10           N
ATOM   3828  CA  THR A 368      79.916  51.852  23.904  1.00 22.08           C
ATOM   3829  C   THR A 368      79.452  52.867  24.946  1.00 21.04           C
ATOM   3830  O   THR A 368      79.366  52.549  26.138  1.00 21.15           O
ATOM   3831  CB  THR A 368      81.386  52.045  23.564  1.00 24.22           C
ATOM   3832  OG1 THR A 368      81.703  51.315  22.365  1.00 22.96           O
ATOM   3833  CG2 THR A 368      82.293  51.567  24.723  1.00 22.44           C
ATOM   3834  H   THR A 368      79.572  52.130  21.976  1.00 26.52           H
ATOM   3835  HA  THR A 368      79.814  50.962  24.279  1.00 26.49           H
ATOM   3836  HB  THR A 368      81.559  52.987  23.413  1.00 29.06           H
ATOM   3837  HG1 THR A 368      81.738  51.843  21.711  1.00 27.55           H
ATOM   3838 HG21 THR A 368      83.220  51.755  24.509  1.00 26.93           H
ATOM   3839 HG22 THR A 368      82.061  52.028  25.545  1.00 26.93           H
ATOM   3840 HG23 THR A 368      82.192  50.609  24.856  1.00 26.93           H
ATOM   3841  N   LEU A 369      79.128  54.090  24.521  1.00 22.25           N
ATOM   3842  CA  LEU A 369      78.626  55.097  25.452  1.00 21.40           C
ATOM   3843  C   LEU A 369      77.305  54.673  26.101  1.00 20.06           C
ATOM   3844  O   LEU A 369      77.137  54.803  27.315  1.00 21.57           O
ATOM   3845  CB  LEU A 369      78.436  56.441  24.744  1.00 24.41           C
ATOM   3846  CG  LEU A 369      79.688  57.210  24.350  1.00 27.19           C
ATOM   3847  CD1 LEU A 369      79.310  58.377  23.401  1.00 27.39           C
ATOM   3848  CD2 LEU A 369      80.399  57.742  25.614  1.00 26.68           C
ATOM   3849  H   LEU A 369      79.181  54.354  23.709  1.00 26.70           H
ATOM   3850  HA  LEU A 369      79.284  55.216  26.153  1.00 25.68           H
ATOM   3851  HB2 LEU A 369      77.936  56.273  23.933  1.00 29.29           H
ATOM   3852  HB3 LEU A 369      77.921  57.022  25.330  1.00 29.29           H
ATOM   3853  HG  LEU A 369      80.294  56.614  23.881  1.00 32.63           H
ATOM   3854 HD11 LEU A 369      80.116  58.857  23.151  1.00 32.87           H
ATOM   3855 HD12 LEU A 369      78.878  58.016  22.612  1.00 32.87           H
ATOM   3856 HD13 LEU A 369      78.701  58.972  23.864  1.00 32.87           H
ATOM   3857 HD21 LEU A 369      81.159  58.275  25.334  1.00 32.02           H
ATOM   3858 HD22 LEU A 369      79.780  58.285  26.120  1.00 32.02           H
ATOM   3859 HD23 LEU A 369      80.699  56.994  26.155  1.00 32.02           H
ATOM   3860  N   ALA A 370      76.344  54.194  25.300  1.00 19.56           N
ATOM   3861  CA  ALA A 370      75.055  53.788  25.828  1.00 22.07           C
ATOM   3862  C   ALA A 370      75.242  52.706  26.879  1.00 21.01           C
ATOM   3863  O   ALA A 370      74.625  52.745  27.954  1.00 19.82           O
ATOM   3864  CB  ALA A 370      74.151  53.286  24.710  1.00 21.50           C
ATOM   3865  H   ALA A 370      76.420  54.084  24.452  1.00 23.47           H
ATOM   3866  HA  ALA A 370      74.624  54.549  26.242  1.00 26.49           H
ATOM   3867  HB1 ALA A 370      73.332  52.965  25.110  1.00 25.81           H
ATOM   3868  HB2 ALA A 370      73.963  54.021  24.112  1.00 25.81           H
ATOM   3869  HB3 ALA A 370      74.581  52.561  24.226  1.00 25.81           H
ATOM   3870  N   LEU A 371      76.058  51.704  26.555  1.00 20.58           N
ATOM   3871  CA  LEU A 371      76.335  50.647  27.516  1.00 19.07           C
ATOM   3872  C   LEU A 371      77.020  51.206  28.763  1.00 21.88           C
ATOM   3873  O   LEU A 371      76.660  50.849  29.886  1.00 19.50           O
ATOM   3874  CB  LEU A 371      77.204  49.576  26.861  1.00 16.59           C
ATOM   3875  CG  LEU A 371      76.539  48.846  25.660  1.00 19.82           C
ATOM   3876  CD1 LEU A 371      77.525  47.928  24.989  1.00 22.99           C
ATOM   3877  CD2 LEU A 371      75.349  48.048  26.106  1.00 23.82           C
ATOM   3878  H   LEU A 371      76.460  51.615  25.802  1.00 24.69           H
ATOM   3879  HA  LEU A 371      75.497  50.240  27.787  1.00 22.88           H
ATOM   3880  HB2 LEU A 371      78.017  49.996  26.545  1.00 19.91           H
ATOM   3881  HB3 LEU A 371      77.442  48.908  27.534  1.00 19.91           H
ATOM   3882  HG  LEU A 371      76.241  49.499  25.011  1.00 23.78           H
ATOM   3883 HD11 LEU A 371      77.083  47.490  24.243  1.00 27.59           H
ATOM   3884 HD12 LEU A 371      78.273  48.454  24.665  1.00 27.59           H
ATOM   3885 HD13 LEU A 371      77.826  47.265  25.630  1.00 27.59           H
ATOM   3886 HD21 LEU A 371      74.980  47.589  25.335  1.00 28.59           H
ATOM   3887 HD22 LEU A 371      75.641  47.404  26.763  1.00 28.59           H
ATOM   3888 HD23 LEU A 371      74.683  48.646  26.478  1.00 28.59           H
ATOM   3889  N   ALA A 372      78.035  52.058  28.581  1.00 21.29           N
ATOM   3890  CA  ALA A 372      78.771  52.615  29.723  1.00 19.81           C
ATOM   3891  C   ALA A 372      77.876  53.412  30.655  1.00 24.72           C
ATOM   3892  O   ALA A 372      78.070  53.395  31.881  1.00 21.71           O
ATOM   3893  CB  ALA A 372      79.912  53.502  29.234  1.00 21.48           C
ATOM   3894  H   ALA A 372      78.312  52.334  27.816  1.00 25.55           H
ATOM   3895  HA  ALA A 372      79.162  51.892  30.237  1.00 23.77           H
ATOM   3896  HB1 ALA A 372      80.381  53.861  30.000  1.00 25.78           H
ATOM   3897  HB2 ALA A 372      80.518  52.972  28.699  1.00 25.78           H
ATOM   3898  HB3 ALA A 372      79.543  54.229  28.709  1.00 25.78           H
ATOM   3899  N   MET A 373      76.928  54.154  30.095  1.00 17.85           N
ATOM   3900  CA  MET A 373      75.955  54.910  30.884  1.00 20.55           C
ATOM   3901  C   MET A 373      74.951  54.043  31.629  1.00 24.08           C
ATOM   3902  O   MET A 373      74.179  54.588  32.435  1.00 23.58           O
ATOM   3903  CB  MET A 373      75.210  55.868  29.959  1.00 19.87           C
ATOM   3904  CG  MET A 373      76.102  56.975  29.429  1.00 22.83           C
ATOM   3905  SD  MET A 373      75.259  57.965  28.175  1.00 24.59           S
ATOM   3906  CE  MET A 373      76.608  59.075  27.629  1.00 25.59           C
ATOM   3907  H   MET A 373      76.834  54.235  29.247  1.00 21.42           H
ATOM   3908  HA  MET A 373      76.436  55.441  31.532  1.00 24.66           H
ATOM   3909  HB2 MET A 373      74.883  55.373  29.193  1.00 23.84           H
ATOM   3910  HB3 MET A 373      74.472  56.267  30.443  1.00 23.84           H
ATOM   3911  HG2 MET A 373      76.350  57.551  30.167  1.00 27.40           H
ATOM   3912  HG3 MET A 373      76.890  56.589  29.024  1.00 27.40           H
ATOM   3913  HE1 MET A 373      76.292  59.656  26.918  1.00 30.71           H
ATOM   3914  HE2 MET A 373      76.917  59.608  28.375  1.00 30.71           H
ATOM   3915  HE3 MET A 373      77.330  58.529  27.291  1.00 30.71           H
ATOM   3916  N   GLY A 374      74.926  52.727  31.389  1.00 22.22           N
ATOM   3917  CA  GLY A 374      74.117  51.807  32.173  1.00 20.33           C
ATOM   3918  C   GLY A 374      73.070  51.052  31.386  1.00 22.01           C
ATOM   3919  O   GLY A 374      72.415  50.170  31.948  1.00 20.71           O
ATOM   3920  H   GLY A 374      75.380  52.337  30.770  1.00 26.66           H
ATOM   3921  HA2 GLY A 374      74.706  51.152  32.569  1.00 24.39           H
ATOM   3922  HA3 GLY A 374      73.677  52.289  32.888  1.00 24.39           H
ATOM   3923  N   ALA A 375      72.841  51.356  30.111  1.00 21.14           N
ATOM   3924  CA  ALA A 375      71.911  50.539  29.339  1.00 22.21           C
ATOM   3925  C   ALA A 375      72.467  49.122  29.232  1.00 19.18           C
ATOM   3926  O   ALA A 375      73.661  48.925  28.994  1.00 18.54           O
ATOM   3927  CB  ALA A 375      71.681  51.130  27.947  1.00 21.65           C
ATOM   3928  H   ALA A 375      73.199  52.007  29.680  1.00 25.36           H
ATOM   3929  HA  ALA A 375      71.064  50.498  29.795  1.00 26.65           H
ATOM   3930  HB1 ALA A 375      71.021  50.590  27.483  1.00 25.97           H
ATOM   3931  HB2 ALA A 375      71.358  52.039  28.042  1.00 25.97           H
ATOM   3932  HB3 ALA A 375      72.518  51.125  27.445  1.00 25.97           H
ATOM   3933  N   ASP A 376      71.595  48.139  29.458  1.00 18.74           N
ATOM   3934  CA  ASP A 376      71.974  46.731  29.302  1.00 20.08           C
ATOM   3935  C   ASP A 376      72.034  46.296  27.856  1.00 20.61           C
ATOM   3936  O   ASP A 376      72.860  45.443  27.491  1.00 19.13           O
ATOM   3937  CB  ASP A 376      70.981  45.863  30.067  1.00 22.69           C
ATOM   3938  CG  ASP A 376      70.916  46.254  31.525  1.00 20.19           C
ATOM   3939  OD1 ASP A 376      71.762  45.761  32.326  1.00 21.93           O
ATOM   3940  OD2 ASP A 376      70.081  47.124  31.856  1.00 21.52           O1-
ATOM   3941  H   ASP A 376      70.780  48.268  29.699  1.00 22.49           H
ATOM   3942  HA  ASP A 376      72.858  46.599  29.682  1.00 24.10           H
ATOM   3943  HB2 ASP A 376      70.095  45.969  29.683  1.00 27.22           H
ATOM   3944  HB3 ASP A 376      71.261  44.935  30.021  1.00 27.22           H
ATOM   3945  N   PHE A 377      71.159  46.841  27.013  1.00 20.85           N
ATOM   3946  CA  PHE A 377      71.221  46.538  25.595  1.00 19.70           C
ATOM   3947  C   PHE A 377      70.650  47.721  24.825  1.00 22.01           C
ATOM   3948  O   PHE A 377      70.166  48.704  25.410  1.00 20.67           O
ATOM   3949  CB  PHE A 377      70.523  45.202  25.249  1.00 20.46           C
ATOM   3950  CG  PHE A 377      69.099  45.093  25.742  1.00 24.01           C
ATOM   3951  CD1 PHE A 377      68.828  44.665  27.038  1.00 23.40           C
ATOM   3952  CD2 PHE A 377      68.035  45.367  24.906  1.00 19.84           C
ATOM   3953  CE1 PHE A 377      67.521  44.564  27.473  1.00 21.35           C
ATOM   3954  CE2 PHE A 377      66.725  45.242  25.349  1.00 23.21           C
ATOM   3955  CZ  PHE A 377      66.476  44.831  26.623  1.00 24.52           C
ATOM   3956  H   PHE A 377      70.536  47.383  27.244  1.00 25.02           H
ATOM   3957  HA  PHE A 377      72.153  46.450  25.341  1.00 23.64           H
ATOM   3958  HB2 PHE A 377      70.514  45.101  24.286  1.00 24.55           H
ATOM   3959  HB3 PHE A 377      71.032  44.465  25.628  1.00 24.55           H
ATOM   3960  HD1 PHE A 377      69.526  44.475  27.622  1.00 28.08           H
ATOM   3961  HD2 PHE A 377      68.190  45.636  24.029  1.00 23.81           H
ATOM   3962  HE1 PHE A 377      67.340  44.283  28.342  1.00 25.62           H
ATOM   3963  HE2 PHE A 377      66.017  45.429  24.782  1.00 27.86           H
ATOM   3964  HZ  PHE A 377      65.605  44.753  26.927  1.00 29.42           H
ATOM   3965  N   ILE A 378      70.811  47.635  23.506  1.00 19.98           N
ATOM   3966  CA  ILE A 378      70.605  48.733  22.577  1.00 19.60           C
ATOM   3967  C   ILE A 378      69.667  48.272  21.480  1.00 20.90           C
ATOM   3968  O   ILE A 378      69.886  47.212  20.890  1.00 21.22           O
ATOM   3969  CB  ILE A 378      71.934  49.188  21.950  1.00 18.69           C
ATOM   3970  CG1 ILE A 378      72.920  49.597  23.052  1.00 23.86           C
ATOM   3971  CG2 ILE A 378      71.721  50.429  21.060  1.00 21.73           C
ATOM   3972  CD1 ILE A 378      74.310  49.696  22.526  1.00 28.68           C
ATOM   3973  H   ILE A 378      71.072  46.911  23.111  1.00 23.97           H
ATOM   3974  HA  ILE A 378      70.193  49.483  23.041  1.00 23.52           H
ATOM   3975  HB  ILE A 378      72.309  48.462  21.434  1.00 22.43           H
ATOM   3976 HG12 ILE A 378      72.662  50.460  23.413  1.00 28.63           H
ATOM   3977 HG13 ILE A 378      72.922  48.931  23.757  1.00 28.63           H
ATOM   3978 HG21 ILE A 378      72.580  50.722  20.728  1.00 26.07           H
ATOM   3979 HG22 ILE A 378      71.136  50.210  20.317  1.00 26.07           H
ATOM   3980 HG23 ILE A 378      71.324  51.127  21.601  1.00 26.07           H
ATOM   3981 HD11 ILE A 378      74.894  49.930  23.264  1.00 34.42           H
ATOM   3982 HD12 ILE A 378      74.567  48.841  22.144  1.00 34.42           H
ATOM   3983 HD13 ILE A 378      74.341  50.388  21.847  1.00 34.42           H
ATOM   3984  N   MET A 379      68.651  49.083  21.185  1.00 20.47           N
ATOM   3985  CA  MET A 379      67.751  48.833  20.063  1.00 20.62           C
ATOM   3986  C   MET A 379      68.079  49.799  18.924  1.00 22.88           C
ATOM   3987  O   MET A 379      68.263  51.002  19.155  1.00 21.31           O
ATOM   3988  CB  MET A 379      66.297  48.982  20.477  1.00 20.77           C
ATOM   3989  CG  MET A 379      65.290  48.764  19.314  1.00 22.58           C
ATOM   3990  SD  MET A 379      63.572  48.711  19.813  1.00 22.88           S
ATOM   3991  CE  MET A 379      63.468  47.007  20.372  1.00 25.16           C
ATOM   3992  H   MET A 379      68.465  49.799  21.618  1.00 24.57           H
ATOM   3993  HA  MET A 379      67.864  47.925  19.745  1.00 24.74           H
ATOM   3994  HB2 MET A 379      66.120  48.316  21.161  1.00 24.92           H
ATOM   3995  HB3 MET A 379      66.164  49.878  20.832  1.00 24.92           H
ATOM   3996  HG2 MET A 379      65.382  49.478  18.669  1.00 27.10           H
ATOM   3997  HG3 MET A 379      65.502  47.917  18.887  1.00 27.10           H
ATOM   3998  HE1 MET A 379      62.563  46.810  20.661  1.00 30.19           H
ATOM   3999  HE2 MET A 379      63.718  46.427  19.632  1.00 30.19           H
ATOM   4000  HE3 MET A 379      64.087  46.881  21.108  1.00 30.19           H
ATOM   4001  N   LEU A 380      68.171  49.265  17.704  1.00 23.21           N
ATOM   4002  CA  LEU A 380      68.600  50.045  16.550  1.00 21.97           C
ATOM   4003  C   LEU A 380      67.695  49.743  15.363  1.00 21.88           C
ATOM   4004  O   LEU A 380      67.330  48.582  15.121  1.00 21.23           O
ATOM   4005  CB  LEU A 380      70.049  49.723  16.148  1.00 23.84           C
ATOM   4006  CG  LEU A 380      71.125  49.833  17.252  1.00 24.07           C
ATOM   4007  CD1 LEU A 380      71.282  48.507  17.949  1.00 24.41           C
ATOM   4008  CD2 LEU A 380      72.444  50.239  16.636  1.00 27.01           C
ATOM   4009  H   LEU A 380      67.984  48.448  17.512  1.00 27.86           H
ATOM   4010  HA  LEU A 380      68.538  50.994  16.742  1.00 26.37           H
ATOM   4011  HB2 LEU A 380      70.083  48.820  15.803  1.00 28.61           H
ATOM   4012  HB3 LEU A 380      70.297  50.339  15.436  1.00 28.61           H
ATOM   4013  HG  LEU A 380      70.873  50.517  17.893  1.00 28.89           H
ATOM   4014 HD11 LEU A 380      71.996  48.572  18.603  1.00 29.29           H
ATOM   4015 HD12 LEU A 380      70.452  48.262  18.394  1.00 29.29           H
ATOM   4016 HD13 LEU A 380      71.503  47.842  17.278  1.00 29.29           H
ATOM   4017 HD21 LEU A 380      73.128  50.258  17.326  1.00 32.41           H
ATOM   4018 HD22 LEU A 380      72.682  49.587  15.956  1.00 32.41           H
ATOM   4019 HD23 LEU A 380      72.345  51.119  16.237  1.00 32.41           H
ATOM   4020  N   GLY A 381      67.387  50.784  14.597  1.00 19.94           N
ATOM   4021  CA  GLY A 381      66.591  50.607  13.390  1.00 23.43           C
ATOM   4022  C   GLY A 381      67.452  50.822  12.169  1.00 20.50           C
ATOM   4023  O   GLY A 381      67.739  49.890  11.417  1.00 24.54           O
ATOM   4024  H   GLY A 381      67.622  51.597  14.740  1.00 23.92           H
ATOM   4025  HA2 GLY A 381      66.220  49.709  13.349  1.00 28.12           H
ATOM   4026  HA3 GLY A 381      65.865  51.248  13.398  1.00 28.12           H
ATOM   4027  N   ARG A 382      67.941  52.046  12.030  1.00 25.07           N
ATOM   4028  CA  ARG A 382      68.689  52.432  10.839  1.00 26.70           C
ATOM   4029  C   ARG A 382      69.920  51.558  10.637  1.00 29.55           C
ATOM   4030  O   ARG A 382      70.210  51.129   9.511  1.00 26.41           O
ATOM   4031  CB  ARG A 382      69.083  53.894  10.961  1.00 29.05           C
ATOM   4032  CG  ARG A 382      69.812  54.487   9.725  1.00 38.01           C
ATOM   4033  CD  ARG A 382      70.722  55.643  10.103  1.00 44.69           C
ATOM   4034  NE  ARG A 382      72.120  55.206  10.199  1.00 59.82           N
ATOM   4035  CZ  ARG A 382      72.669  54.613  11.262  1.00 50.96           C
ATOM   4036  NH1 ARG A 382      71.969  54.383  12.356  1.00 56.40           N
ATOM   4037  NH2 ARG A 382      73.937  54.250  11.241  1.00 59.44           N1+
ATOM   4038  H   ARG A 382      67.857  52.675  12.609  1.00 30.09           H
ATOM   4039  HA  ARG A 382      68.109  52.333  10.062  1.00 32.04           H
ATOM   4040  HB2 ARG A 382      68.269  54.411  11.087  1.00 34.86           H
ATOM   4041  HB3 ARG A 382      69.630  53.983  11.745  1.00 34.86           H
ATOM   4042  HG2 ARG A 382      70.353  53.802   9.300  1.00 45.62           H
ATOM   4043  HG3 ARG A 382      69.154  54.821   9.096  1.00 45.62           H
ATOM   4044  HD2 ARG A 382      70.666  56.309   9.398  1.00 53.63           H
ATOM   4045  HD3 ARG A 382      70.440  56.022  10.948  1.00 53.63           H
ATOM   4046  HE  ARG A 382      72.661  55.504   9.599  1.00 71.78           H
ATOM   4047 HH11 ARG A 382      71.146  54.615  12.402  1.00 67.68           H
ATOM   4048 HH12 ARG A 382      72.341  54.006  13.036  1.00 67.68           H
ATOM   4049 HH21 ARG A 382      74.420  54.387  10.543  1.00 71.32           H
ATOM   4050 HH22 ARG A 382      74.281  53.873  11.937  1.00 71.32           H
ATOM   4051  N   TYR A 383      70.664  51.301  11.717  1.00 26.21           N
ATOM   4052  CA  TYR A 383      71.811  50.403  11.659  1.00 25.12           C
ATOM   4053  C   TYR A 383      71.480  49.096  10.934  1.00 23.62           C
ATOM   4054  O   TYR A 383      72.266  48.611  10.113  1.00 24.85           O
ATOM   4055  CB  TYR A 383      72.299  50.107  13.079  1.00 24.15           C
ATOM   4056  CG  TYR A 383      73.506  49.228  13.143  1.00 23.37           C
ATOM   4057  CD1 TYR A 383      74.775  49.760  13.069  1.00 25.56           C
ATOM   4058  CD2 TYR A 383      73.368  47.854  13.318  1.00 24.58           C
ATOM   4059  CE1 TYR A 383      75.893  48.947  13.146  1.00 23.09           C
ATOM   4060  CE2 TYR A 383      74.494  47.026  13.406  1.00 24.89           C
ATOM   4061  CZ  TYR A 383      75.737  47.584  13.323  1.00 24.59           C
ATOM   4062  OH  TYR A 383      76.819  46.748  13.382  1.00 24.21           O
ATOM   4063  H   TYR A 383      70.525  51.646  12.492  1.00 31.45           H
ATOM   4064  HA  TYR A 383      72.528  50.847  11.177  1.00 30.15           H
ATOM   4065  HB2 TYR A 383      72.513  50.939  13.529  1.00 28.98           H
ATOM   4066  HB3 TYR A 383      71.597  49.636  13.557  1.00 28.98           H
ATOM   4067  HD1 TYR A 383      74.882  50.678  12.957  1.00 30.67           H
ATOM   4068  HD2 TYR A 383      72.515  47.484  13.381  1.00 29.50           H
ATOM   4069  HE1 TYR A 383      76.745  49.319  13.085  1.00 27.71           H
ATOM   4070  HE2 TYR A 383      74.409  46.108  13.514  1.00 29.87           H
ATOM   4071  HH  TYR A 383      77.513  47.185  13.221  1.00 29.06           H
ATOM   4072  N   PHE A 384      70.359  48.477  11.267  1.00 23.31           N
ATOM   4073  CA  PHE A 384      70.036  47.181  10.699  1.00 21.20           C
ATOM   4074  C   PHE A 384      69.303  47.292   9.368  1.00 25.63           C
ATOM   4075  O   PHE A 384      69.371  46.362   8.555  1.00 25.55           O
ATOM   4076  CB  PHE A 384      69.161  46.352  11.640  1.00 21.48           C
ATOM   4077  CG  PHE A 384      69.898  45.844  12.863  1.00 21.66           C
ATOM   4078  CD1 PHE A 384      70.811  44.821  12.768  1.00 23.73           C
ATOM   4079  CD2 PHE A 384      69.642  46.413  14.105  1.00 21.80           C
ATOM   4080  CE1 PHE A 384      71.464  44.364  13.896  1.00 24.00           C
ATOM   4081  CE2 PHE A 384      70.255  45.964  15.225  1.00 20.26           C
ATOM   4082  CZ  PHE A 384      71.200  44.957  15.136  1.00 21.21           C
ATOM   4083  H   PHE A 384      69.774  48.784  11.821  1.00 27.97           H
ATOM   4084  HA  PHE A 384      70.867  46.695  10.567  1.00 25.44           H
ATOM   4085  HB2 PHE A 384      68.415  46.904  11.938  1.00 25.78           H
ATOM   4086  HB3 PHE A 384      68.810  45.582  11.167  1.00 25.78           H
ATOM   4087  HD1 PHE A 384      70.988  44.431  11.943  1.00 28.48           H
ATOM   4088  HD2 PHE A 384      69.021  47.100  14.180  1.00 26.16           H
ATOM   4089  HE1 PHE A 384      72.084  43.673  13.839  1.00 28.80           H
ATOM   4090  HE2 PHE A 384      70.077  46.372  16.035  1.00 24.31           H
ATOM   4091  HZ  PHE A 384      71.630  44.648  15.899  1.00 25.45           H
ATOM   4092  N   ALA A 385      68.610  48.405   9.138  1.00 21.53           N
ATOM   4093  CA  ALA A 385      67.884  48.590   7.882  1.00 25.23           C
ATOM   4094  C   ALA A 385      68.827  48.530   6.676  1.00 29.16           C
ATOM   4095  O   ALA A 385      68.413  48.124   5.584  1.00 29.33           O
ATOM   4096  CB  ALA A 385      67.129  49.920   7.929  1.00 25.64           C
ATOM   4097  H   ALA A 385      68.560  49.070   9.679  1.00 25.83           H
ATOM   4098  HA  ALA A 385      67.217  47.888   7.807  1.00 30.28           H
ATOM   4099  HB1 ALA A 385      66.658  50.037   7.090  1.00 30.77           H
ATOM   4100  HB2 ALA A 385      66.495  49.904   8.663  1.00 30.77           H
ATOM   4101  HB3 ALA A 385      67.758  50.647   8.059  1.00 30.77           H
ATOM   4102  N   ARG A 386      70.096  48.913   6.875  1.00 30.85           N
ATOM   4103  CA  ARG A 386      71.128  48.924   5.834  1.00 29.89           C
ATOM   4104  C   ARG A 386      71.501  47.534   5.317  1.00 26.89           C
ATOM   4105  O   ARG A 386      72.113  47.439   4.250  1.00 28.98           O
ATOM   4106  CB  ARG A 386      72.396  49.591   6.379  1.00 28.48           C
ATOM   4107  CG  ARG A 386      72.262  51.038   6.814  1.00 35.95           C
ATOM   4108  CD  ARG A 386      73.572  51.520   7.524  1.00 39.39           C
ATOM   4109  NE  ARG A 386      73.955  50.531   8.513  1.00 41.98           N
ATOM   4110  CZ  ARG A 386      75.193  50.195   8.847  1.00 36.23           C
ATOM   4111  NH1 ARG A 386      76.272  50.755   8.289  1.00 33.30           N
ATOM   4112  NH2 ARG A 386      75.342  49.268   9.756  1.00 34.46           N1+
ATOM   4113  H   ARG A 386      70.388  49.186   7.635  1.00 37.02           H
ATOM   4114  HA  ARG A 386      70.817  49.452   5.080  1.00 35.87           H
ATOM   4115  HB2 ARG A 386      72.691  49.064   7.135  1.00 34.18           H
ATOM   4116  HB3 ARG A 386      73.076  49.562   5.686  1.00 34.18           H
ATOM   4117  HG2 ARG A 386      72.097  51.605   6.041  1.00 43.14           H
ATOM   4118  HG3 ARG A 386      71.528  51.112   7.443  1.00 43.14           H
ATOM   4119  HD2 ARG A 386      74.290  51.598   6.871  1.00 47.27           H
ATOM   4120  HD3 ARG A 386      73.420  52.369   7.970  1.00 47.27           H
ATOM   4121  HE  ARG A 386      73.319  50.079   8.874  1.00 50.38           H
ATOM   4122 HH11 ARG A 386      76.174  51.361   7.688  1.00 39.95           H
ATOM   4123 HH12 ARG A 386      77.062  50.513   8.526  1.00 39.95           H
ATOM   4124 HH21 ARG A 386      74.649  48.908  10.118  1.00 41.35           H
ATOM   4125 HH22 ARG A 386      76.133  49.027  10.000  1.00 41.35           H
ATOM   4126  N   PHE A 387      71.170  46.464   6.037  1.00 26.53           N
ATOM   4127  CA  PHE A 387      71.692  45.149   5.720  1.00 23.93           C
ATOM   4128  C   PHE A 387      70.798  44.394   4.731  1.00 26.65           C
ATOM   4129  O   PHE A 387      69.600  44.627   4.615  1.00 27.30           O
ATOM   4130  CB  PHE A 387      71.865  44.291   6.978  1.00 25.25           C
ATOM   4131  CG  PHE A 387      72.756  44.909   8.032  1.00 26.14           C
ATOM   4132  CD1 PHE A 387      73.849  45.683   7.685  1.00 27.93           C
ATOM   4133  CD2 PHE A 387      72.513  44.678   9.370  1.00 25.29           C
ATOM   4134  CE1 PHE A 387      74.662  46.240   8.657  1.00 30.70           C
ATOM   4135  CE2 PHE A 387      73.336  45.245  10.350  1.00 25.63           C
ATOM   4136  CZ  PHE A 387      74.386  45.999  10.009  1.00 25.87           C
ATOM   4137  H   PHE A 387      70.632  46.479   6.708  1.00 31.84           H
ATOM   4138  HA  PHE A 387      72.560  45.264   5.306  1.00 28.72           H
ATOM   4139  HB2 PHE A 387      70.995  44.119   7.376  1.00 30.30           H
ATOM   4140  HB3 PHE A 387      72.265  43.445   6.721  1.00 30.30           H
ATOM   4141  HD1 PHE A 387      74.037  45.847   6.789  1.00 33.51           H
ATOM   4142  HD2 PHE A 387      71.785  44.159   9.626  1.00 30.34           H
ATOM   4143  HE1 PHE A 387      75.391  46.767   8.419  1.00 36.84           H
ATOM   4144  HE2 PHE A 387      73.160  45.092  11.247  1.00 30.76           H
ATOM   4145  HZ  PHE A 387      74.922  46.367  10.668  1.00 31.05           H
ATOM   4146  N   GLU A 388      71.424  43.441   4.051  1.00 31.15           N
ATOM   4147  CA  GLU A 388      70.748  42.585   3.076  1.00 30.39           C
ATOM   4148  C   GLU A 388      69.512  41.923   3.664  1.00 32.82           C
ATOM   4149  O   GLU A 388      68.473  41.796   2.991  1.00 29.46           O
ATOM   4150  CB  GLU A 388      71.761  41.540   2.597  1.00 29.92           C
ATOM   4151  CG  GLU A 388      71.265  40.501   1.621  1.00 41.95           C
ATOM   4152  CD  GLU A 388      70.827  41.117   0.320  1.00 45.89           C
ATOM   4153  OE1 GLU A 388      71.578  41.981  -0.215  1.00 50.86           O
ATOM   4154  OE2 GLU A 388      69.734  40.741  -0.155  1.00 60.17           O1-
ATOM   4155  H   GLU A 388      72.260  43.271   4.144  1.00 37.38           H
ATOM   4156  HA  GLU A 388      70.470  43.124   2.319  1.00 36.46           H
ATOM   4157  HB2 GLU A 388      72.502  42.005   2.180  1.00 35.91           H
ATOM   4158  HB3 GLU A 388      72.086  41.050   3.371  1.00 35.91           H
ATOM   4159  HG2 GLU A 388      71.983  39.877   1.422  1.00 50.34           H
ATOM   4160  HG3 GLU A 388      70.513  40.024   2.010  1.00 50.34           H
ATOM   4161  N   GLU A 389      69.595  41.514   4.939  1.00 30.05           N
ATOM   4162  CA  GLU A 389      68.523  40.766   5.581  1.00 29.88           C
ATOM   4163  C   GLU A 389      67.333  41.629   5.993  1.00 26.74           C
ATOM   4164  O   GLU A 389      66.319  41.080   6.415  1.00 29.62           O
ATOM   4165  CB  GLU A 389      69.084  40.031   6.813  1.00 32.07           C
ATOM   4166  CG  GLU A 389      70.145  38.991   6.482  1.00 30.40           C
ATOM   4167  CD  GLU A 389      71.572  39.507   6.580  1.00 24.59           C
ATOM   4168  OE1 GLU A 389      71.814  40.734   6.513  1.00 30.10           O
ATOM   4169  OE2 GLU A 389      72.491  38.686   6.702  1.00 33.43           O1-
ATOM   4170  H   GLU A 389      70.271  41.659   5.446  1.00 36.06           H
ATOM   4171  HA  GLU A 389      68.209  40.084   4.968  1.00 35.85           H
ATOM   4172  HB2 GLU A 389      69.489  40.678   7.412  1.00 38.48           H
ATOM   4173  HB3 GLU A 389      68.349  39.581   7.254  1.00 38.48           H
ATOM   4174  HG2 GLU A 389      70.068  38.236   7.082  1.00 36.48           H
ATOM   4175  HG3 GLU A 389      69.995  38.688   5.573  1.00 36.48           H
ATOM   4176  N   SER A 390      67.414  42.948   5.937  1.00 27.49           N
ATOM   4177  CA  SER A 390      66.243  43.724   6.280  1.00 29.55           C
ATOM   4178  C   SER A 390      65.160  43.502   5.211  1.00 36.57           C
ATOM   4179  O   SER A 390      65.471  43.211   4.048  1.00 32.58           O
ATOM   4180  CB  SER A 390      66.581  45.204   6.399  1.00 28.52           C
ATOM   4181  OG  SER A 390      66.698  45.805   5.117  1.00 36.94           O
ATOM   4182  H   SER A 390      68.100  43.410   5.699  1.00 32.99           H
ATOM   4183  HA  SER A 390      65.905  43.422   7.134  1.00 35.46           H
ATOM   4184  HB2 SER A 390      65.873  45.649   6.895  1.00 34.22           H
ATOM   4185  HB3 SER A 390      67.423  45.303   6.871  1.00 34.22           H
ATOM   4186  HG  SER A 390      66.932  46.611   5.187  1.00 44.33           H
ATOM   4187  N   PRO A 391      63.884  43.628   5.582  1.00 29.35           N
ATOM   4188  CA  PRO A 391      62.801  43.124   4.715  1.00 34.90           C
ATOM   4189  C   PRO A 391      62.365  44.096   3.629  1.00 39.87           C
ATOM   4190  O   PRO A 391      61.260  43.976   3.112  1.00 49.72           O
ATOM   4191  CB  PRO A 391      61.653  42.902   5.713  1.00 33.51           C
ATOM   4192  CG  PRO A 391      61.897  43.972   6.717  1.00 26.36           C
ATOM   4193  CD  PRO A 391      63.353  44.078   6.886  1.00 26.22           C
ATOM   4194  HA  PRO A 391      63.057  42.277   4.320  1.00 41.88           H
ATOM   4195  HB2 PRO A 391      60.803  43.041   5.273  1.00 40.22           H
ATOM   4196  HB3 PRO A 391      61.691  42.031   6.125  1.00 40.22           H
ATOM   4197  HG2 PRO A 391      61.544  44.808   6.374  1.00 31.63           H
ATOM   4198  HG3 PRO A 391      61.479  43.733   7.558  1.00 31.63           H
ATOM   4199  HD2 PRO A 391      63.612  44.992   7.082  1.00 31.46           H
ATOM   4200  HD3 PRO A 391      63.635  43.461   7.575  1.00 31.46           H
ATOM   4201  N   THR A 392      63.182  45.077   3.305  1.00 31.74           N
ATOM   4202  CA  THR A 392      62.820  46.113   2.358  1.00 37.15           C
ATOM   4203  C   THR A 392      63.549  45.898   1.042  1.00 41.65           C
ATOM   4204  O   THR A 392      64.467  45.072   0.929  1.00 35.80           O
ATOM   4205  CB  THR A 392      63.160  47.494   2.903  1.00 34.69           C
ATOM   4206  OG1 THR A 392      64.577  47.566   3.098  1.00 40.41           O
ATOM   4207  CG2 THR A 392      62.455  47.741   4.244  1.00 37.57           C
ATOM   4208  H   THR A 392      63.966  45.179   3.635  1.00 38.09           H
ATOM   4209  HA  THR A 392      61.864  46.093   2.192  1.00 44.58           H
ATOM   4210  HB  THR A 392      62.883  48.181   2.278  1.00 41.63           H
ATOM   4211  HG1 THR A 392      64.796  48.349   3.322  1.00 48.50           H
ATOM   4212 HG21 THR A 392      62.695  48.622   4.580  1.00 45.08           H
ATOM   4213 HG22 THR A 392      61.494  47.698   4.128  1.00 45.08           H
ATOM   4214 HG23 THR A 392      62.733  47.078   4.892  1.00 45.08           H
ATOM   4215  N   ARG A 393      63.141  46.695   0.060  1.00 40.80           N
ATOM   4216  CA  ARG A 393      63.684  46.587  -1.283  1.00 47.65           C
ATOM   4217  C   ARG A 393      65.058  47.209  -1.349  1.00 40.91           C
ATOM   4218  O   ARG A 393      65.296  48.310  -0.828  1.00 43.01           O
ATOM   4219  CB  ARG A 393      62.782  47.271  -2.310  1.00 43.88           C
ATOM   4220  CG  ARG A 393      61.446  46.597  -2.465  1.00 51.60           C
ATOM   4221  CD  ARG A 393      60.950  46.647  -3.918  1.00 60.84           C
ATOM   4222  NE  ARG A 393      61.390  47.866  -4.588  1.00 57.68           N
ATOM   4223  CZ  ARG A 393      61.001  49.088  -4.252  1.00 56.22           C
ATOM   4224  NH1 ARG A 393      60.145  49.266  -3.247  1.00 62.76           N
ATOM   4225  NH2 ARG A 393      61.469  50.133  -4.930  1.00 62.21           N1+
ATOM   4226  H   ARG A 393      62.544  47.307   0.155  1.00 48.96           H
ATOM   4227  HA  ARG A 393      63.760  45.649  -1.528  1.00 57.19           H
ATOM   4228  HB2 ARG A 393      62.643  48.197  -2.056  1.00 52.66           H
ATOM   4229  HB3 ARG A 393      63.242  47.226  -3.162  1.00 52.66           H
ATOM   4230  HG2 ARG A 393      61.531  45.665  -2.206  1.00 61.92           H
ATOM   4231  HG3 ARG A 393      60.795  47.045  -1.903  1.00 61.92           H
ATOM   4232  HD2 ARG A 393      61.309  45.885  -4.403  1.00 73.01           H
ATOM   4233  HD3 ARG A 393      59.980  46.616  -3.927  1.00 73.01           H
ATOM   4234  HE  ARG A 393      61.874  47.781  -5.295  1.00 69.21           H
ATOM   4235 HH11 ARG A 393      59.843  48.590  -2.810  1.00 75.31           H
ATOM   4236 HH12 ARG A 393      59.892  50.059  -3.029  1.00 75.31           H
ATOM   4237 HH21 ARG A 393      62.020  50.012  -5.580  1.00 74.65           H
ATOM   4238 HH22 ARG A 393      61.221  50.931  -4.722  1.00 74.65           H
ATOM   4239  N   LYS A 394      65.967  46.486  -1.982  1.00 39.49           N
ATOM   4240  CA  LYS A 394      67.245  47.055  -2.374  1.00 42.94           C
ATOM   4241  C   LYS A 394      67.035  47.820  -3.670  1.00 47.78           C
ATOM   4242  O   LYS A 394      66.538  47.252  -4.649  1.00 45.70           O
ATOM   4243  CB  LYS A 394      68.265  45.937  -2.529  1.00 40.10           C
ATOM   4244  CG  LYS A 394      69.676  46.358  -2.537  1.00 38.55           C
ATOM   4245  CD  LYS A 394      70.547  45.229  -3.053  1.00 47.90           C
ATOM   4246  CE  LYS A 394      70.551  44.035  -2.155  1.00 47.89           C
ATOM   4247  NZ  LYS A 394      71.459  42.994  -2.687  1.00 48.95           N1+
ATOM   4248  H   LYS A 394      65.869  45.658  -2.196  1.00 47.39           H
ATOM   4249  HA  LYS A 394      67.554  47.676  -1.698  1.00 51.53           H
ATOM   4250  HB2 LYS A 394      68.163  45.330  -1.778  1.00 48.12           H
ATOM   4251  HB3 LYS A 394      68.093  45.468  -3.360  1.00 48.12           H
ATOM   4252  HG2 LYS A 394      69.770  47.114  -3.132  1.00 46.26           H
ATOM   4253  HG3 LYS A 394      69.959  46.585  -1.638  1.00 46.26           H
ATOM   4254  HD2 LYS A 394      70.222  44.940  -3.919  1.00 57.48           H
ATOM   4255  HD3 LYS A 394      71.461  45.545  -3.119  1.00 57.48           H
ATOM   4256  HE2 LYS A 394      70.865  44.296  -1.275  1.00 57.47           H
ATOM   4257  HE3 LYS A 394      69.657  43.663  -2.103  1.00 57.47           H
ATOM   4258  HZ1 LYS A 394      71.671  42.423  -2.040  1.00 58.74           H
ATOM   4259  HZ2 LYS A 394      71.058  42.551  -3.349  1.00 58.74           H
ATOM   4260  HZ3 LYS A 394      72.203  43.369  -2.997  1.00 58.74           H
ATOM   4261  N   VAL A 395      67.325  49.116  -3.653  1.00 40.29           N
ATOM   4262  CA  VAL A 395      67.137  49.983  -4.807  1.00 44.56           C
ATOM   4263  C   VAL A 395      68.467  50.646  -5.120  1.00 49.67           C
ATOM   4264  O   VAL A 395      69.169  51.100  -4.213  1.00 46.01           O
ATOM   4265  CB  VAL A 395      66.047  51.056  -4.581  1.00 48.07           C
ATOM   4266  CG1 VAL A 395      64.713  50.403  -4.205  1.00 48.38           C
ATOM   4267  CG2 VAL A 395      66.461  52.060  -3.520  1.00 52.56           C
ATOM   4268  H   VAL A 395      67.635  49.526  -2.962  1.00 48.34           H
ATOM   4269  HA  VAL A 395      66.874  49.445  -5.567  1.00 53.48           H
ATOM   4270  HB  VAL A 395      65.924  51.544  -5.410  1.00 57.69           H
ATOM   4271 HG11 VAL A 395      64.047  51.095  -4.077  1.00 58.06           H
ATOM   4272 HG12 VAL A 395      64.443  49.813  -4.926  1.00 58.06           H
ATOM   4273 HG13 VAL A 395      64.824  49.895  -3.386  1.00 58.06           H
ATOM   4274 HG21 VAL A 395      65.736  52.692  -3.402  1.00 63.07           H
ATOM   4275 HG22 VAL A 395      66.619  51.587  -2.688  1.00 63.07           H
ATOM   4276 HG23 VAL A 395      67.263  52.534  -3.792  1.00 63.07           H
ATOM   4277  N   THR A 396      68.800  50.723  -6.405  1.00 45.67           N
ATOM   4278  CA  THR A 396      70.021  51.383  -6.855  1.00 48.87           C
ATOM   4279  C   THR A 396      69.647  52.699  -7.512  1.00 53.49           C
ATOM   4280  O   THR A 396      68.881  52.716  -8.484  1.00 52.21           O
ATOM   4281  CB  THR A 396      70.806  50.511  -7.830  1.00 50.05           C
ATOM   4282  OG1 THR A 396      71.064  49.233  -7.229  1.00 49.42           O
ATOM   4283  CG2 THR A 396      72.127  51.180  -8.185  1.00 49.53           C
ATOM   4284  H   THR A 396      68.322  50.397  -7.041  1.00 54.80           H
ATOM   4285  HA  THR A 396      70.589  51.576  -6.093  1.00 58.64           H
ATOM   4286  HB  THR A 396      70.291  50.392  -8.644  1.00 60.06           H
ATOM   4287  HG1 THR A 396      71.477  48.738  -7.767  1.00 59.30           H
ATOM   4288 HG21 THR A 396      72.624  50.624  -8.805  1.00 59.43           H
ATOM   4289 HG22 THR A 396      71.962  52.041  -8.602  1.00 59.43           H
ATOM   4290 HG23 THR A 396      72.659  51.320  -7.386  1.00 59.43           H
ATOM   4291  N   ILE A 397      70.189  53.787  -6.981  1.00 56.23           N
ATOM   4292  CA  ILE A 397      69.908  55.139  -7.444  1.00 56.82           C
ATOM   4293  C   ILE A 397      71.247  55.746  -7.853  1.00 53.33           C
ATOM   4294  O   ILE A 397      72.052  56.117  -6.991  1.00 54.69           O
ATOM   4295  CB  ILE A 397      69.230  55.986  -6.361  1.00 51.60           C
ATOM   4296  CG1 ILE A 397      68.015  55.243  -5.784  1.00 59.87           C
ATOM   4297  CG2 ILE A 397      68.839  57.346  -6.934  1.00 57.46           C
ATOM   4298  CD1 ILE A 397      67.287  55.986  -4.656  1.00 55.63           C
ATOM   4299  H   ILE A 397      70.738  53.765  -6.318  1.00 67.48           H
ATOM   4300  HA  ILE A 397      69.331  55.107  -8.222  1.00 68.19           H
ATOM   4301  HB  ILE A 397      69.865  56.131  -5.640  1.00 61.92           H
ATOM   4302 HG12 ILE A 397      67.379  55.097  -6.500  1.00 71.85           H
ATOM   4303 HG13 ILE A 397      68.309  54.391  -5.427  1.00 71.85           H
ATOM   4304 HG21 ILE A 397      68.402  57.874  -6.249  1.00 68.95           H
ATOM   4305 HG22 ILE A 397      69.637  57.804  -7.234  1.00 68.95           H
ATOM   4306 HG23 ILE A 397      68.235  57.210  -7.681  1.00 68.95           H
ATOM   4307 HD11 ILE A 397      66.542  55.445  -4.352  1.00 66.75           H
ATOM   4308 HD12 ILE A 397      67.905  56.134  -3.921  1.00 66.75           H
ATOM   4309 HD13 ILE A 397      66.960  56.835  -4.990  1.00 66.75           H
ATOM   4310  N   ASN A 398      71.499  55.868  -9.159  1.00 58.34           N
ATOM   4311  CA  ASN A 398      72.712  56.545  -9.641  1.00 52.88           C
ATOM   4312  C   ASN A 398      73.979  55.838  -9.166  1.00 53.25           C
ATOM   4313  O   ASN A 398      74.927  56.476  -8.703  1.00 59.58           O
ATOM   4314  CB  ASN A 398      72.745  58.004  -9.177  1.00 55.95           C
ATOM   4315  CG  ASN A 398      71.483  58.757  -9.518  1.00 63.24           C
ATOM   4316  OD1 ASN A 398      70.740  59.199  -8.637  1.00 64.75           O
ATOM   4317  ND2 ASN A 398      71.240  58.919 -10.808  1.00 64.95           N
ATOM   4318  H   ASN A 398      70.990  55.569  -9.784  1.00 70.00           H
ATOM   4319  HA  ASN A 398      72.712  56.535 -10.611  1.00 63.46           H
ATOM   4320  HB2 ASN A 398      72.870  58.033  -8.215  1.00 67.14           H
ATOM   4321  HB3 ASN A 398      73.483  58.453  -9.619  1.00 67.14           H
ATOM   4322 HD21 ASN A 398      70.642  59.481 -11.065  1.00 77.94           H
ATOM   4323 HD22 ASN A 398      71.684  58.466 -11.388  1.00 77.94           H
ATOM   4324  N   GLY A 399      73.997  54.511  -9.259  1.00 53.59           N
ATOM   4325  CA  GLY A 399      75.136  53.736  -8.822  1.00 48.61           C
ATOM   4326  C   GLY A 399      75.199  53.433  -7.344  1.00 51.47           C
ATOM   4327  O   GLY A 399      76.053  52.635  -6.930  1.00 48.89           O
ATOM   4328  H   GLY A 399      73.355  54.041  -9.586  1.00 64.31           H
ATOM   4329  HA2 GLY A 399      75.148  52.892  -9.297  1.00 58.33           H
ATOM   4330  HA3 GLY A 399      75.941  54.226  -9.050  1.00 58.33           H
ATOM   4331  N   SER A 400      74.343  54.033  -6.524  1.00 44.88           N
ATOM   4332  CA  SER A 400      74.396  53.839  -5.076  1.00 47.64           C
ATOM   4333  C   SER A 400      73.310  52.863  -4.668  1.00 41.03           C
ATOM   4334  O   SER A 400      72.113  53.149  -4.812  1.00 43.28           O
ATOM   4335  CB  SER A 400      74.240  55.162  -4.338  1.00 47.65           C
ATOM   4336  OG  SER A 400      75.510  55.752  -4.220  1.00 46.69           O
ATOM   4337  H   SER A 400      73.710  54.555  -6.778  1.00 53.86           H
ATOM   4338  HA  SER A 400      75.254  53.468  -4.824  1.00 57.17           H
ATOM   4339  HB2 SER A 400      73.652  55.745  -4.839  1.00 57.19           H
ATOM   4340  HB3 SER A 400      73.882  54.993  -3.453  1.00 57.19           H
ATOM   4341  HG  SER A 400      75.425  56.552  -3.994  1.00 56.03           H
ATOM   4342  N   VAL A 401      73.721  51.724  -4.147  1.00 36.38           N
ATOM   4343  CA  VAL A 401      72.754  50.756  -3.671  1.00 35.10           C
ATOM   4344  C   VAL A 401      72.268  51.253  -2.313  1.00 37.48           C
ATOM   4345  O   VAL A 401      73.073  51.642  -1.450  1.00 34.27           O
ATOM   4346  CB  VAL A 401      73.377  49.355  -3.624  1.00 34.70           C
ATOM   4347  CG1 VAL A 401      72.379  48.320  -3.228  1.00 29.32           C
ATOM   4348  CG2 VAL A 401      73.969  48.993  -5.019  1.00 39.36           C
ATOM   4349  H   VAL A 401      74.544  51.488  -4.056  1.00 43.65           H
ATOM   4350  HA  VAL A 401      72.001  50.722  -4.279  1.00 42.12           H
ATOM   4351  HB  VAL A 401      74.105  49.344  -2.981  1.00 41.64           H
ATOM   4352 HG11 VAL A 401      72.811  47.452  -3.221  1.00 35.19           H
ATOM   4353 HG12 VAL A 401      72.056  48.542  -2.345  1.00 35.19           H
ATOM   4354 HG13 VAL A 401      71.641  48.316  -3.862  1.00 35.19           H
ATOM   4355 HG21 VAL A 401      74.377  48.114  -4.971  1.00 47.23           H
ATOM   4356 HG22 VAL A 401      73.246  48.979  -5.665  1.00 47.23           H
ATOM   4357 HG23 VAL A 401      74.633  49.653  -5.271  1.00 47.23           H
ATOM   4358  N   MET A 402      70.952  51.331  -2.160  1.00 36.68           N
ATOM   4359  CA  MET A 402      70.317  51.844  -0.957  1.00 38.13           C
ATOM   4360  C   MET A 402      69.277  50.843  -0.499  1.00 39.15           C
ATOM   4361  O   MET A 402      68.877  49.943  -1.238  1.00 35.12           O
ATOM   4362  CB  MET A 402      69.633  53.195  -1.175  1.00 35.58           C
ATOM   4363  CG  MET A 402      70.426  54.248  -1.950  1.00 49.14           C
ATOM   4364  SD  MET A 402      71.828  54.824  -1.012  1.00 52.87           S
ATOM   4365  CE  MET A 402      71.117  56.011   0.131  1.00 42.02           C
ATOM   4366  H   MET A 402      70.390  51.089  -2.762  1.00 44.01           H
ATOM   4367  HA  MET A 402      70.981  51.958  -0.259  1.00 45.75           H
ATOM   4368  HB2 MET A 402      68.803  53.042  -1.655  1.00 42.70           H
ATOM   4369  HB3 MET A 402      69.441  53.571  -0.303  1.00 42.70           H
ATOM   4370  HG2 MET A 402      70.753  53.863  -2.777  1.00 58.97           H
ATOM   4371  HG3 MET A 402      69.854  55.011  -2.140  1.00 58.97           H
ATOM   4372  HE1 MET A 402      71.828  56.361   0.690  1.00 50.42           H
ATOM   4373  HE2 MET A 402      70.716  56.729  -0.382  1.00 50.42           H
ATOM   4374  HE3 MET A 402      70.446  55.579   0.684  1.00 50.42           H
ATOM   4375  N   LYS A 403      68.831  51.021   0.742  1.00 34.44           N
ATOM   4376  CA  LYS A 403      67.698  50.283   1.266  1.00 30.52           C
ATOM   4377  C   LYS A 403      66.690  51.285   1.808  1.00 30.03           C
ATOM   4378  O   LYS A 403      67.050  52.384   2.243  1.00 33.53           O
ATOM   4379  CB  LYS A 403      68.124  49.276   2.334  1.00 37.24           C
ATOM   4380  CG  LYS A 403      68.998  48.145   1.746  1.00 34.47           C
ATOM   4381  CD  LYS A 403      68.774  46.807   2.336  1.00 39.31           C
ATOM   4382  CE  LYS A 403      67.427  46.301   1.992  1.00 38.20           C
ATOM   4383  NZ  LYS A 403      67.165  44.942   2.468  1.00 33.16           N1+
ATOM   4384  H   LYS A 403      69.171  51.586   1.294  1.00 41.33           H
ATOM   4385  HA  LYS A 403      67.277  49.787   0.548  1.00 36.62           H
ATOM   4386  HB2 LYS A 403      68.643  49.735   3.013  1.00 44.69           H
ATOM   4387  HB3 LYS A 403      67.331  48.887   2.725  1.00 44.69           H
ATOM   4388  HG2 LYS A 403      68.811  48.078   0.793  1.00 41.36           H
ATOM   4389  HG3 LYS A 403      69.928  48.373   1.892  1.00 41.36           H
ATOM   4390  HD2 LYS A 403      69.430  46.186   1.978  1.00 47.17           H
ATOM   4391  HD3 LYS A 403      68.855  46.861   3.300  1.00 47.17           H
ATOM   4392  HE2 LYS A 403      66.765  46.876   2.399  1.00 45.84           H
ATOM   4393  HE3 LYS A 403      67.334  46.305   1.026  1.00 45.84           H
ATOM   4394  HZ1 LYS A 403      66.571  44.542   1.942  1.00 39.80           H
ATOM   4395  HZ2 LYS A 403      67.924  44.476   2.462  1.00 39.80           H
ATOM   4396  HZ3 LYS A 403      66.845  44.972   3.297  1.00 39.80           H
ATOM   4397  N   GLU A 404      65.419  50.910   1.755  1.00 31.28           N
ATOM   4398  CA  GLU A 404      64.370  51.795   2.236  1.00 35.62           C
ATOM   4399  C   GLU A 404      64.307  51.777   3.763  1.00 31.92           C
ATOM   4400  O   GLU A 404      64.527  50.743   4.392  1.00 33.16           O
ATOM   4401  CB  GLU A 404      63.014  51.348   1.710  1.00 34.41           C
ATOM   4402  CG  GLU A 404      62.951  50.991   0.227  1.00 42.89           C
ATOM   4403  CD  GLU A 404      61.619  50.355  -0.129  1.00 51.11           C
ATOM   4404  OE1 GLU A 404      61.371  49.158   0.205  1.00 50.33           O
ATOM   4405  OE2 GLU A 404      60.795  51.088  -0.699  1.00 50.85           O1-
ATOM   4406  H   GLU A 404      65.143  50.154   1.456  1.00 37.54           H
ATOM   4407  HA  GLU A 404      64.545  52.696   1.929  1.00 42.74           H
ATOM   4408  HB2 GLU A 404      62.780  50.549   2.205  1.00 41.30           H
ATOM   4409  HB3 GLU A 404      62.372  52.050   1.892  1.00 41.30           H
ATOM   4410  HG2 GLU A 404      63.040  51.808  -0.292  1.00 51.47           H
ATOM   4411  HG3 GLU A 404      63.662  50.373  -0.002  1.00 51.47           H
ATOM   4412  N   TYR A 405      63.923  52.910   4.353  1.00 34.59           N
ATOM   4413  CA  TYR A 405      63.746  52.987   5.797  1.00 33.23           C
ATOM   4414  C   TYR A 405      62.667  54.018   6.099  1.00 33.65           C
ATOM   4415  O   TYR A 405      62.777  55.173   5.674  1.00 33.23           O
ATOM   4416  CB  TYR A 405      65.070  53.357   6.487  1.00 30.30           C
ATOM   4417  CG  TYR A 405      65.046  53.371   8.010  1.00 28.33           C
ATOM   4418  CD1 TYR A 405      64.602  52.266   8.731  1.00 25.54           C
ATOM   4419  CD2 TYR A 405      65.478  54.482   8.712  1.00 28.02           C
ATOM   4420  CE1 TYR A 405      64.598  52.285  10.133  1.00 28.48           C
ATOM   4421  CE2 TYR A 405      65.462  54.506  10.082  1.00 34.07           C
ATOM   4422  CZ  TYR A 405      65.011  53.403  10.789  1.00 28.65           C
ATOM   4423  OH  TYR A 405      65.014  53.439  12.178  1.00 28.17           O
ATOM   4424  H   TYR A 405      63.743  53.644   3.943  1.00 41.51           H
ATOM   4425  HA  TYR A 405      63.446  52.124   6.123  1.00 39.87           H
ATOM   4426  HB2 TYR A 405      65.745  52.716   6.217  1.00 36.36           H
ATOM   4427  HB3 TYR A 405      65.320  54.246   6.197  1.00 36.36           H
ATOM   4428  HD1 TYR A 405      64.317  51.506   8.283  1.00 30.65           H
ATOM   4429  HD2 TYR A 405      65.771  55.234   8.253  1.00 33.63           H
ATOM   4430  HE1 TYR A 405      64.299  51.544  10.616  1.00 34.18           H
ATOM   4431  HE2 TYR A 405      65.750  55.261  10.544  1.00 40.89           H
ATOM   4432  HH  TYR A 405      65.563  54.013  12.452  1.00 33.80           H
ATOM   4433  N   TRP A 406      61.640  53.612   6.848  1.00 28.54           N
ATOM   4434  CA  TRP A 406      60.562  54.520   7.224  1.00 32.64           C
ATOM   4435  C   TRP A 406      60.139  54.262   8.671  1.00 29.93           C
ATOM   4436  O   TRP A 406      60.248  53.137   9.160  1.00 27.55           O
ATOM   4437  CB  TRP A 406      59.355  54.363   6.259  1.00 29.94           C
ATOM   4438  CG  TRP A 406      58.687  53.008   6.274  1.00 26.71           C
ATOM   4439  CD1 TRP A 406      57.644  52.620   7.075  1.00 28.99           C
ATOM   4440  CD2 TRP A 406      58.999  51.881   5.464  1.00 29.24           C
ATOM   4441  NE1 TRP A 406      57.303  51.333   6.812  1.00 30.41           N
ATOM   4442  CE2 TRP A 406      58.122  50.849   5.832  1.00 25.56           C
ATOM   4443  CE3 TRP A 406      59.927  51.643   4.446  1.00 33.16           C
ATOM   4444  CZ2 TRP A 406      58.142  49.599   5.226  1.00 27.31           C
ATOM   4445  CZ3 TRP A 406      59.945  50.401   3.852  1.00 30.31           C
ATOM   4446  CH2 TRP A 406      59.054  49.396   4.245  1.00 33.80           C
ATOM   4447  H   TRP A 406      61.542  52.811   7.140  1.00 34.25           H
ATOM   4448  HA  TRP A 406      60.888  55.428   7.157  1.00 39.16           H
ATOM   4449  HB2 TRP A 406      58.688  55.023   6.502  1.00 35.93           H
ATOM   4450  HB3 TRP A 406      59.659  54.533   5.352  1.00 35.93           H
ATOM   4451  HD1 TRP A 406      57.242  53.153   7.722  1.00 34.78           H
ATOM   4452  HE1 TRP A 406      56.685  50.890   7.210  1.00 36.49           H
ATOM   4453  HE3 TRP A 406      60.524  52.302   4.180  1.00 39.79           H
ATOM   4454  HZ2 TRP A 406      57.549  48.925   5.480  1.00 32.77           H
ATOM   4455  HZ3 TRP A 406      60.567  50.230   3.182  1.00 36.37           H
ATOM   4456  HH2 TRP A 406      59.095  48.567   3.829  1.00 40.56           H
ATOM   4457  N   GLY A 407      59.676  55.319   9.356  1.00 36.56           N
ATOM   4458  CA  GLY A 407      59.245  55.198  10.747  1.00 39.93           C
ATOM   4459  C   GLY A 407      57.886  54.528  10.914  1.00 35.90           C
ATOM   4460  O   GLY A 407      57.073  54.530   9.985  1.00 33.13           O
ATOM   4461  H   GLY A 407      59.611  56.114   9.035  1.00 43.87           H
ATOM   4462  HA2 GLY A 407      59.926  54.732  11.261  1.00 47.92           H
ATOM   4463  HA3 GLY A 407      59.160  56.095  11.098  1.00 47.92           H
ATOM   4464  N   GLU A 408      57.617  53.959  12.130  1.00 32.29           N
ATOM   4465  CA  GLU A 408      56.292  53.389  12.409  1.00 28.38           C
ATOM   4466  C   GLU A 408      55.198  54.471  12.534  1.00 26.59           C
ATOM   4467  O   GLU A 408      54.013  54.156  12.437  1.00 32.54           O
ATOM   4468  CB  GLU A 408      56.413  52.551  13.698  1.00 26.04           C
ATOM   4469  CG  GLU A 408      57.265  51.309  13.440  1.00 30.21           C
ATOM   4470  CD  GLU A 408      56.540  50.344  12.474  1.00 31.90           C
ATOM   4471  OE1 GLU A 408      55.402  49.941  12.814  1.00 31.82           O
ATOM   4472  OE2 GLU A 408      57.143  50.019  11.425  1.00 30.26           O1-
ATOM   4473  H   GLU A 408      58.293  53.990  12.913  1.00 38.75           H
ATOM   4474  HA  GLU A 408      55.976  52.730  11.541  1.00 34.06           H
ATOM   4475  HB2 GLU A 408      56.844  53.149  14.528  1.00 31.25           H
ATOM   4476  HB3 GLU A 408      55.401  52.231  14.051  1.00 31.25           H
ATOM   4477  HG2 GLU A 408      58.255  51.570  13.031  1.00 36.26           H
ATOM   4478  HG3 GLU A 408      57.456  50.765  14.390  1.00 36.26           H
ATOM   4479  N   GLY A 409      55.540  55.787  12.807  1.00 29.31           N
ATOM   4480  CA  GLY A 409      54.519  56.812  13.117  1.00 33.85           C
ATOM   4481  C   GLY A 409      53.884  57.505  11.891  1.00 44.11           C
ATOM   4482  O   GLY A 409      52.962  58.304  11.947  1.00 51.03           O
ATOM   4483  H   GLY A 409      56.525  56.106  12.843  1.00 35.17           H
ATOM   4484  HA2 GLY A 409      53.688  56.359  13.710  1.00 40.62           H
ATOM   4485  HA3 GLY A 409      54.991  57.613  13.745  1.00 40.62           H
ATOM   4486  N   SER A 410      54.518  57.133  10.730  1.00 44.76           N
ATOM   4487  CA  SER A 410      54.303  57.574   9.338  1.00 53.32           C
ATOM   4488  C   SER A 410      53.143  56.852   8.669  1.00 50.38           C
ATOM   4489  O   SER A 410      52.894  55.664   8.899  1.00 44.31           O
ATOM   4490  CB  SER A 410      55.542  57.341   8.427  1.00 42.36           C
ATOM   4491  OG  SER A 410      55.575  56.039   7.814  1.00 42.90           O
ATOM   4492  H   SER A 410      55.156  56.560  10.739  1.00 53.71           H
ATOM   4493  HA  SER A 410      54.100  58.519   9.323  1.00 63.99           H
ATOM   4494  HB2 SER A 410      55.498  57.957   7.681  1.00 50.84           H
ATOM   4495  HB3 SER A 410      56.373  57.479   8.904  1.00 50.84           H
ATOM   4496  HG  SER A 410      55.851  55.454   8.354  1.00 51.48           H
ATOM   4497  N   SER A 411      52.482  57.573   7.755  1.00 53.18           N
ATOM   4498  CA  SER A 411      51.264  57.051   7.147  1.00 56.32           C
ATOM   4499  C   SER A 411      51.575  55.799   6.349  1.00 47.91           C
ATOM   4500  O   SER A 411      50.818  54.826   6.400  1.00 53.54           O
ATOM   4501  CB  SER A 411      50.589  58.121   6.274  1.00 58.71           C
ATOM   4502  OG  SER A 411      51.455  58.624   5.272  1.00 52.44           O
ATOM   4503  H   SER A 411      52.733  58.341   7.464  1.00 63.81           H
ATOM   4504  HA  SER A 411      50.646  56.807   7.853  1.00 67.59           H
ATOM   4505  HB2 SER A 411      49.820  57.721   5.843  1.00 70.46           H
ATOM   4506  HB3 SER A 411      50.303  58.859   6.836  1.00 70.46           H
ATOM   4507  HG  SER A 411      51.038  59.144   4.765  1.00 62.92           H
ATOM   4508  N   ARG A 412      52.721  55.783   5.653  1.00 48.41           N
ATOM   4509  CA  ARG A 412      53.152  54.567   4.968  1.00 50.43           C
ATOM   4510  C   ARG A 412      53.137  53.370   5.902  1.00 49.32           C
ATOM   4511  O   ARG A 412      52.888  52.245   5.452  1.00 47.71           O
ATOM   4512  CB  ARG A 412      54.559  54.732   4.376  1.00 48.06           C
ATOM   4513  CG  ARG A 412      55.111  53.448   3.723  1.00 49.78           C
ATOM   4514  CD  ARG A 412      56.439  53.646   2.970  1.00 48.13           C
ATOM   4515  NE  ARG A 412      56.851  52.414   2.266  1.00 44.96           N
ATOM   4516  CZ  ARG A 412      57.969  52.266   1.559  1.00 45.62           C
ATOM   4517  NH1 ARG A 412      58.824  53.270   1.424  1.00 44.20           N
ATOM   4518  NH2 ARG A 412      58.230  51.097   0.973  1.00 47.51           N1+
ATOM   4519  H   ARG A 412      53.258  56.451   5.573  1.00 58.09           H
ATOM   4520  HA  ARG A 412      52.534  54.382   4.245  1.00 60.51           H
ATOM   4521  HB2 ARG A 412      54.526  55.416   3.691  1.00 57.67           H
ATOM   4522  HB3 ARG A 412      55.177  54.991   5.078  1.00 57.67           H
ATOM   4523  HG2 ARG A 412      55.245  52.768   4.402  1.00 59.73           H
ATOM   4524  HG3 ARG A 412      54.456  53.135   3.078  1.00 59.73           H
ATOM   4525  HD2 ARG A 412      56.338  54.359   2.320  1.00 57.76           H
ATOM   4526  HD3 ARG A 412      57.125  53.874   3.614  1.00 57.76           H
ATOM   4527  HE  ARG A 412      56.330  51.731   2.321  1.00 53.95           H
ATOM   4528 HH11 ARG A 412      58.659  54.026   1.802  1.00 53.03           H
ATOM   4529 HH12 ARG A 412      59.545  53.169   0.965  1.00 53.03           H
ATOM   4530 HH21 ARG A 412      57.683  50.442   1.056  1.00 57.01           H
ATOM   4531 HH22 ARG A 412      58.952  51.002   0.515  1.00 57.01           H
ATOM   4532  N   ALA A 413      53.405  53.592   7.196  1.00 51.42           N
ATOM   4533  CA  ALA A 413      53.384  52.539   8.208  1.00 50.65           C
ATOM   4534  C   ALA A 413      52.008  52.365   8.858  1.00 50.72           C
ATOM   4535  O   ALA A 413      51.535  51.228   8.955  1.00 48.94           O
ATOM   4536  CB  ALA A 413      54.432  52.819   9.301  1.00 47.79           C
ATOM   4537  H   ALA A 413      53.618  54.365   7.513  1.00 61.71           H
ATOM   4538  HA  ALA A 413      53.634  51.701   7.782  1.00 60.78           H
ATOM   4539  HB1 ALA A 413      54.477  52.057   9.899  1.00 57.35           H
ATOM   4540  HB2 ALA A 413      55.300  52.965   8.894  1.00 57.35           H
ATOM   4541  HB3 ALA A 413      54.172  53.613   9.798  1.00 57.35           H
ATOM   4542  N   ARG A 414      51.401  53.466   9.414  1.00 60.57           N
ATOM   4543  CA  ARG A 414      50.122  53.354  10.103  1.00 63.74           C
ATOM   4544  C   ARG A 414      49.094  53.995   9.097  1.00 71.96           C
ATOM   4545  O   ARG A 414      48.834  55.130   8.810  1.00 73.25           O
ATOM   4546  CB  ARG A 414      50.087  54.015  11.469  1.00 68.00           C
ATOM   4547  CG  ARG A 414      50.315  55.514  11.323  1.00 64.69           C
ATOM   4548  CD  ARG A 414      50.246  56.185  12.684  1.00 66.76           C
ATOM   4549  NE  ARG A 414      49.662  57.543  12.497  1.00 78.37           N
ATOM   4550  CZ  ARG A 414      49.059  58.114  13.540  1.00 73.45           C
ATOM   4551  NH1 ARG A 414      49.161  57.606  14.848  1.00 67.78           N
ATOM   4552  NH2 ARG A 414      48.133  59.173  13.377  1.00 72.50           N1+
ATOM   4553  H   ARG A 414      51.867  54.380   9.456  1.00 72.68           H
ATOM   4554  HA  ARG A 414      49.916  52.247  10.268  1.00 76.49           H
ATOM   4555  HB2 ARG A 414      49.119  53.787  11.956  1.00 81.60           H
ATOM   4556  HB3 ARG A 414      50.875  53.545  12.109  1.00 81.60           H
ATOM   4557  HG2 ARG A 414      51.290  55.718  10.827  1.00 77.63           H
ATOM   4558  HG3 ARG A 414      49.562  55.961  10.618  1.00 77.63           H
ATOM   4559  HD2 ARG A 414      49.605  55.575  13.370  1.00 80.12           H
ATOM   4560  HD3 ARG A 414      51.262  56.247  13.138  1.00 80.12           H
ATOM   4561  HE  ARG A 414      49.707  58.018  11.364  1.00 94.04           H
ATOM   4562 HH11 ARG A 414      49.975  57.057  15.106  1.00 81.33           H
ATOM   4563 HH12 ARG A 414      48.715  58.093  15.609  1.00 81.33           H
ATOM   4564 HH21 ARG A 414      47.942  59.448  12.407  1.00 87.00           H
ATOM   4565 HH22 ARG A 414      48.246  59.973  13.988  1.00 87.00           H
ATOM   4566  N   ASN A 415      48.517  52.850   8.527  1.00 67.81           N
ATOM   4567  CA  ASN A 415      47.477  52.443   7.550  1.00 78.42           C
ATOM   4568  C   ASN A 415      47.099  50.918   7.400  1.00 73.09           C
ATOM   4569  O   ASN A 415      46.355  50.606   6.461  1.00 77.00           O
ATOM   4570  CB  ASN A 415      47.879  52.892   6.142  1.00 71.96           C
ATOM   4571  CG  ASN A 415      46.702  53.475   5.351  1.00 78.73           C
ATOM   4572  OD1 ASN A 415      46.639  54.682   5.097  1.00 80.99           O
ATOM   4573  ND2 ASN A 415      45.761  52.612   4.963  1.00 81.25           N
ATOM   4574  H   ASN A 415      48.820  52.093   8.807  1.00 81.38           H
ATOM   4575  HA  ASN A 415      46.650  52.888   7.783  1.00 94.11           H
ATOM   4576  HB2 ASN A 415      48.603  53.533   6.202  1.00 86.35           H
ATOM   4577  HB3 ASN A 415      48.188  52.103   5.657  1.00 86.35           H
ATOM   4578 HD21 ASN A 415      45.075  52.879   4.515  1.00 97.50           H
ATOM   4579 HD22 ASN A 415      45.837  51.777   5.159  1.00 97.50           H
ATOM   4580  N   TRP A 416      47.547  49.933   8.227  1.00 71.72           N
ATOM   4581  CA  TRP A 416      47.093  48.484   8.045  1.00 68.29           C
ATOM   4582  C   TRP A 416      45.813  48.136   8.834  1.00 64.60           C
ATOM   4583  O   TRP A 416      44.826  47.617   8.284  1.00 74.61           O
ATOM   4584  CB  TRP A 416      48.180  47.441   8.468  1.00 69.64           C
ATOM   4585  CG  TRP A 416      48.439  47.521   9.934  1.00 60.36           C
ATOM   4586  CD1 TRP A 416      49.171  48.474  10.554  1.00 59.26           C
ATOM   4587  CD2 TRP A 416      47.902  46.676  10.980  1.00 60.50           C
ATOM   4588  NE1 TRP A 416      49.133  48.298  11.917  1.00 59.43           N
ATOM   4589  CE2 TRP A 416      48.368  47.199  12.205  1.00 59.13           C
ATOM   4590  CE3 TRP A 416      47.081  45.538  10.999  1.00 57.50           C
ATOM   4591  CZ2 TRP A 416      48.053  46.629  13.432  1.00 57.62           C
ATOM   4592  CZ3 TRP A 416      46.767  44.972  12.225  1.00 57.63           C
ATOM   4593  CH2 TRP A 416      47.253  45.519  13.424  1.00 58.02           C
ATOM   4594  H   TRP A 416      48.095  50.035   8.879  1.00 86.07           H
ATOM   4595  HA  TRP A 416      46.891  48.315   7.109  1.00 81.95           H
ATOM   4596  HB2 TRP A 416      49.004  47.583   7.981  1.00 83.57           H
ATOM   4597  HB3 TRP A 416      47.838  46.543   8.286  1.00 83.57           H
ATOM   4598  HD1 TRP A 416      49.606  49.163  10.111  1.00 71.11           H
ATOM   4599  HE1 TRP A 416      49.537  48.788  12.492  1.00 71.32           H
ATOM   4600  HE3 TRP A 416      46.744  45.167  10.216  1.00 69.00           H
ATOM   4601  HZ2 TRP A 416      48.384  46.982  14.226  1.00 69.15           H
ATOM   4602  HZ3 TRP A 416      46.227  44.214  12.260  1.00 69.16           H
ATOM   4603  HH2 TRP A 416      47.039  45.113  14.233  1.00 69.63           H
ATOM   4604  HC  TRP A 416      45.725  48.286   9.818  1.00 77.51           H
ATOM   4605  N   GLU A 430      49.128  63.370  11.581  1.00 78.95           N
ATOM   4606  CA  GLU A 430      50.061  62.333  12.008  1.00 74.95           C
ATOM   4607  C   GLU A 430      51.497  62.656  11.598  1.00 77.71           C
ATOM   4608  O   GLU A 430      51.756  63.669  10.940  1.00 76.58           O
ATOM   4609  CB  GLU A 430      49.640  60.988  11.426  1.00 77.38           C
ATOM   4610  CG  GLU A 430      49.727  60.862   9.913  1.00 72.56           C
ATOM   4611  CD  GLU A 430      49.223  59.512   9.437  1.00 73.60           C
ATOM   4612  OE1 GLU A 430      49.677  58.486   9.990  1.00 70.36           O
ATOM   4613  OE2 GLU A 430      48.357  59.472   8.532  1.00 77.23           O1-
ATOM   4614  H1  GLU A 430      48.246  63.142  11.891  1.00 94.74           H
ATOM   4615  H2  GLU A 430      49.121  63.414  10.622  1.00 94.74           H
ATOM   4616  HA  GLU A 430      50.028  62.250  12.976  1.00 89.94           H
ATOM   4617  HB2 GLU A 430      48.705  60.880  11.644  1.00 92.85           H
ATOM   4618  HB3 GLU A 430      50.167  60.277  11.826  1.00 92.85           H
ATOM   4619  HG2 GLU A 430      50.649  60.957   9.628  1.00 87.07           H
ATOM   4620  HG3 GLU A 430      49.173  61.548   9.506  1.00 87.07           H
ATOM   4621  N   GLU A 431      52.423  61.787  12.008  1.00 74.39           N
ATOM   4622  CA  GLU A 431      53.830  61.913  11.657  1.00 69.59           C
ATOM   4623  C   GLU A 431      54.071  61.308  10.273  1.00 73.46           C
ATOM   4624  O   GLU A 431      53.154  60.810   9.610  1.00 71.92           O
ATOM   4625  CB  GLU A 431      54.697  61.236  12.721  1.00 64.73           C
ATOM   4626  CG  GLU A 431      56.094  61.790  12.860  1.00 68.05           C
ATOM   4627  CD  GLU A 431      57.015  60.890  13.684  1.00 64.78           C
ATOM   4628  OE1 GLU A 431      56.603  60.351  14.746  1.00 61.94           O
ATOM   4629  OE2 GLU A 431      58.171  60.713  13.253  1.00 63.91           O1-
ATOM   4630  H   GLU A 431      52.250  61.100  12.499  1.00 89.26           H
ATOM   4631  HA  GLU A 431      54.064  62.852  11.618  1.00 83.51           H
ATOM   4632  HB2 GLU A 431      54.273  61.357  13.584  1.00 77.68           H
ATOM   4633  HB3 GLU A 431      54.777  60.290  12.521  1.00 77.68           H
ATOM   4634  HG2 GLU A 431      56.491  61.884  11.987  1.00 81.66           H
ATOM   4635  HG3 GLU A 431      56.047  62.656  13.295  1.00 81.66           H
ATOM   4636  N   GLY A 432      55.325  61.348   9.829  1.00 72.01           N
ATOM   4637  CA  GLY A 432      55.706  60.729   8.574  1.00 67.62           C
ATOM   4638  C   GLY A 432      57.168  60.897   8.212  1.00 68.75           C
ATOM   4639  O   GLY A 432      57.658  62.026   8.112  1.00 78.62           O
ATOM   4640  H   GLY A 432      55.972  61.730  10.235  1.00 86.41           H
ATOM   4641  HA2 GLY A 432      55.542  59.790   8.640  1.00 81.14           H
ATOM   4642  HA3 GLY A 432      55.158  61.086   7.858  1.00 81.14           H
ATOM   4643  N   VAL A 433      57.880  59.785   8.015  1.00 70.13           N
ATOM   4644  CA  VAL A 433      59.275  59.827   7.583  1.00 63.09           C
ATOM   4645  C   VAL A 433      59.646  58.596   6.761  1.00 58.56           C
ATOM   4646  O   VAL A 433      59.581  57.464   7.255  1.00 51.54           O
ATOM   4647  CB  VAL A 433      60.213  59.933   8.788  1.00 67.36           C
ATOM   4648  CG1 VAL A 433      61.610  60.225   8.296  1.00 66.57           C
ATOM   4649  CG2 VAL A 433      59.746  60.997   9.744  1.00 71.17           C
ATOM   4650  H   VAL A 433      57.578  58.989   8.132  1.00 84.16           H
ATOM   4651  HA  VAL A 433      59.412  60.617   7.035  1.00 75.71           H
ATOM   4652  HB  VAL A 433      60.198  59.082   9.242  1.00 80.83           H
ATOM   4653 HG11 VAL A 433      62.202  60.325   9.056  1.00 79.89           H
ATOM   4654 HG12 VAL A 433      61.910  59.492   7.735  1.00 79.89           H
ATOM   4655 HG13 VAL A 433      61.566  61.040   7.781  1.00 79.89           H
ATOM   4656 HG21 VAL A 433      60.407  61.101  10.446  1.00 85.40           H
ATOM   4657 HG22 VAL A 433      59.662  61.815   9.234  1.00 85.40           H
ATOM   4658 HG23 VAL A 433      58.892  60.746  10.131  1.00 85.40           H
ATOM   4659  N   ASP A 434      60.092  58.827   5.521  1.00 58.25           N
ATOM   4660  CA  ASP A 434      60.390  57.798   4.530  1.00 48.88           C
ATOM   4661  C   ASP A 434      61.682  58.198   3.839  1.00 57.40           C
ATOM   4662  O   ASP A 434      61.776  59.307   3.304  1.00 56.68           O
ATOM   4663  CB  ASP A 434      59.257  57.681   3.499  1.00 52.63           C
ATOM   4664  CG  ASP A 434      59.228  56.343   2.797  1.00 51.31           C
ATOM   4665  OD1 ASP A 434      60.236  55.613   2.857  1.00 58.79           O
ATOM   4666  OD2 ASP A 434      58.189  56.018   2.178  1.00 58.47           O1-
ATOM   4667  H   ASP A 434      60.235  59.619   5.223  1.00 69.90           H
ATOM   4668  HA  ASP A 434      60.518  56.939   4.959  1.00 58.65           H
ATOM   4669  HB2 ASP A 434      58.404  57.820   3.934  1.00 63.16           H
ATOM   4670  HB3 ASP A 434      59.397  58.361   2.819  1.00 63.16           H
ATOM   4671  N   SER A 435      62.677  57.317   3.852  1.00 53.41           N
ATOM   4672  CA  SER A 435      64.003  57.693   3.369  1.00 48.16           C
ATOM   4673  C   SER A 435      64.761  56.437   2.944  1.00 42.72           C
ATOM   4674  O   SER A 435      64.210  55.330   2.919  1.00 39.65           O
ATOM   4675  CB  SER A 435      64.769  58.477   4.437  1.00 54.09           C
ATOM   4676  OG  SER A 435      64.990  57.667   5.581  1.00 60.22           O
ATOM   4677  H   SER A 435      62.607  56.505   4.123  1.00 64.09           H
ATOM   4678  HA  SER A 435      63.912  58.272   2.597  1.00 57.79           H
ATOM   4679  HB2 SER A 435      65.625  58.753   4.066  1.00 64.91           H
ATOM   4680  HB3 SER A 435      64.253  59.260   4.688  1.00 64.91           H
ATOM   4681  HG  SER A 435      65.463  58.081   6.138  1.00 72.26           H
ATOM   4682  N   TYR A 436      66.035  56.627   2.606  1.00 40.21           N
ATOM   4683  CA  TYR A 436      66.927  55.581   2.140  1.00 40.36           C
ATOM   4684  C   TYR A 436      68.177  55.592   3.006  1.00 38.73           C
ATOM   4685  O   TYR A 436      68.604  56.640   3.501  1.00 41.47           O
ATOM   4686  CB  TYR A 436      67.338  55.770   0.677  1.00 44.17           C
ATOM   4687  CG  TYR A 436      66.197  55.663  -0.305  1.00 42.16           C
ATOM   4688  CD1 TYR A 436      65.645  54.432  -0.614  1.00 41.15           C
ATOM   4689  CD2 TYR A 436      65.668  56.795  -0.909  1.00 52.06           C
ATOM   4690  CE1 TYR A 436      64.596  54.321  -1.499  1.00 49.43           C
ATOM   4691  CE2 TYR A 436      64.610  56.701  -1.795  1.00 53.73           C
ATOM   4692  CZ  TYR A 436      64.079  55.462  -2.091  1.00 52.64           C
ATOM   4693  OH  TYR A 436      63.025  55.361  -2.976  1.00 57.89           O
ATOM   4694  H   TYR A 436      66.425  57.389   2.661  1.00 48.26           H
ATOM   4695  HA  TYR A 436      66.498  54.714   2.226  1.00 48.43           H
ATOM   4696  HB2 TYR A 436      67.738  56.648   0.579  1.00 53.00           H
ATOM   4697  HB3 TYR A 436      67.985  55.083   0.453  1.00 53.00           H
ATOM   4698  HD1 TYR A 436      65.985  53.664  -0.212  1.00 49.38           H
ATOM   4699  HD2 TYR A 436      66.025  57.629  -0.714  1.00 62.48           H
ATOM   4700  HE1 TYR A 436      64.235  53.485  -1.690  1.00 59.32           H
ATOM   4701  HE2 TYR A 436      64.269  57.466  -2.197  1.00 64.48           H
ATOM   4702  HH  TYR A 436      62.812  56.124  -3.254  1.00 69.47           H
ATOM   4703  N   VAL A 437      68.747  54.409   3.185  1.00 33.55           N
ATOM   4704  CA  VAL A 437      69.998  54.250   3.914  1.00 33.90           C
ATOM   4705  C   VAL A 437      70.990  53.545   2.998  1.00 30.46           C
ATOM   4706  O   VAL A 437      70.591  52.669   2.216  1.00 31.92           O
ATOM   4707  CB  VAL A 437      69.785  53.461   5.215  1.00 33.65           C
ATOM   4708  CG1 VAL A 437      68.840  54.215   6.116  1.00 39.61           C
ATOM   4709  CG2 VAL A 437      69.233  52.090   4.929  1.00 32.49           C
ATOM   4710  H   VAL A 437      68.418  53.673   2.892  1.00 40.26           H
ATOM   4711  HA  VAL A 437      70.342  55.125   4.140  1.00 40.68           H
ATOM   4712  HB  VAL A 437      70.632  53.353   5.674  1.00 40.38           H
ATOM   4713 HG11 VAL A 437      68.720  53.706   6.930  1.00 47.53           H
ATOM   4714 HG12 VAL A 437      69.226  55.082   6.315  1.00 47.53           H
ATOM   4715 HG13 VAL A 437      67.990  54.321   5.661  1.00 47.53           H
ATOM   4716 HG21 VAL A 437      69.099  51.627   5.771  1.00 38.99           H
ATOM   4717 HG22 VAL A 437      68.388  52.179   4.463  1.00 38.99           H
ATOM   4718 HG23 VAL A 437      69.859  51.591   4.382  1.00 38.99           H
ATOM   4719  N   PRO A 438      72.279  53.830   3.104  1.00 36.27           N
ATOM   4720  CA  PRO A 438      73.254  53.168   2.221  1.00 36.83           C
ATOM   4721  C   PRO A 438      73.378  51.690   2.548  1.00 34.34           C
ATOM   4722  O   PRO A 438      73.421  51.297   3.711  1.00 30.92           O
ATOM   4723  CB  PRO A 438      74.559  53.919   2.511  1.00 40.27           C
ATOM   4724  CG  PRO A 438      74.382  54.404   3.945  1.00 48.38           C
ATOM   4725  CD  PRO A 438      72.917  54.798   4.010  1.00 38.01           C
ATOM   4726  HA  PRO A 438      73.021  53.277   1.286  1.00 44.20           H
ATOM   4727  HB2 PRO A 438      75.314  53.316   2.433  1.00 48.32           H
ATOM   4728  HB3 PRO A 438      74.650  54.673   1.909  1.00 48.32           H
ATOM   4729  HG2 PRO A 438      74.562  53.673   4.563  1.00 58.05           H
ATOM   4730  HG3 PRO A 438      74.966  55.157   4.121  1.00 58.05           H
ATOM   4731  HD2 PRO A 438      72.564  54.701   4.908  1.00 45.61           H
ATOM   4732  HD3 PRO A 438      72.803  55.698   3.665  1.00 45.61           H
ATOM   4733  N   TYR A 439      73.420  50.876   1.500  1.00 30.66           N
ATOM   4734  CA  TYR A 439      73.555  49.437   1.648  1.00 29.03           C
ATOM   4735  C   TYR A 439      74.886  49.107   2.288  1.00 26.42           C
ATOM   4736  O   TYR A 439      75.904  49.704   1.958  1.00 28.03           O
ATOM   4737  CB  TYR A 439      73.458  48.759   0.283  1.00 29.27           C
ATOM   4738  CG  TYR A 439      73.586  47.264   0.271  1.00 28.60           C
ATOM   4739  CD1 TYR A 439      72.662  46.473   0.926  1.00 28.74           C
ATOM   4740  CD2 TYR A 439      74.594  46.629  -0.463  1.00 28.58           C
ATOM   4741  CE1 TYR A 439      72.753  45.099   0.895  1.00 31.45           C
ATOM   4742  CE2 TYR A 439      74.677  45.231  -0.498  1.00 33.04           C
ATOM   4743  CZ  TYR A 439      73.760  44.491   0.179  1.00 32.50           C
ATOM   4744  OH  TYR A 439      73.806  43.125   0.156  1.00 40.99           O
ATOM   4745  H   TYR A 439      73.376  51.144   0.688  1.00 36.79           H
ATOM   4746  HA  TYR A 439      72.845  49.100   2.217  1.00 34.84           H
ATOM   4747  HB2 TYR A 439      72.596  48.976  -0.103  1.00 35.13           H
ATOM   4748  HB3 TYR A 439      74.167  49.102  -0.286  1.00 35.13           H
ATOM   4749  HD1 TYR A 439      71.979  46.877   1.408  1.00 34.48           H
ATOM   4750  HD2 TYR A 439      75.221  47.137  -0.925  1.00 34.30           H
ATOM   4751  HE1 TYR A 439      72.127  44.579   1.350  1.00 37.74           H
ATOM   4752  HE2 TYR A 439      75.351  44.809  -0.973  1.00 39.65           H
ATOM   4753  HH  TYR A 439      73.029  42.817   0.232  1.00 49.18           H
ATOM   4754  N   ALA A 440      74.880  48.131   3.201  1.00 30.43           N
ATOM   4755  CA  ALA A 440      76.084  47.780   3.947  1.00 32.27           C
ATOM   4756  C   ALA A 440      76.436  46.331   3.763  1.00 28.62           C
ATOM   4757  O   ALA A 440      77.462  45.895   4.275  1.00 33.72           O
ATOM   4758  CB  ALA A 440      75.936  48.095   5.453  1.00 29.71           C
ATOM   4759  H   ALA A 440      74.197  47.645   3.389  1.00 36.52           H
ATOM   4760  HA  ALA A 440      76.838  48.288   3.612  1.00 38.72           H
ATOM   4761  HB1 ALA A 440      76.763  47.850   5.902  1.00 35.65           H
ATOM   4762  HB2 ALA A 440      75.770  49.044   5.568  1.00 35.65           H
ATOM   4763  HB3 ALA A 440      75.201  47.578   5.817  1.00 35.65           H
ATOM   4764  N   GLY A 441      75.622  45.567   3.047  1.00 30.60           N
ATOM   4765  CA  GLY A 441      75.907  44.157   2.925  1.00 32.18           C
ATOM   4766  C   GLY A 441      75.244  43.321   4.013  1.00 35.13           C
ATOM   4767  O   GLY A 441      74.222  43.719   4.595  1.00 27.80           O
ATOM   4768  H   GLY A 441      74.910  45.840   2.638  1.00 36.72           H
ATOM   4769  HA2 GLY A 441      75.613  43.836   2.060  1.00 38.62           H
ATOM   4770  HA3 GLY A 441      76.869  44.043   2.981  1.00 38.62           H
ATOM   4771  N   LYS A 442      75.861  42.174   4.297  1.00 29.66           N
ATOM   4772  CA  LYS A 442      75.350  41.186   5.235  1.00 31.55           C
ATOM   4773  C   LYS A 442      75.487  41.681   6.672  1.00 26.95           C
ATOM   4774  O   LYS A 442      76.478  42.317   7.028  1.00 31.49           O
ATOM   4775  CB  LYS A 442      76.144  39.878   5.116  1.00 36.37           C
ATOM   4776  CG  LYS A 442      76.048  39.145   3.798  1.00 57.77           C
ATOM   4777  CD  LYS A 442      74.736  38.395   3.687  1.00 47.50           C
ATOM   4778  CE  LYS A 442      74.789  37.381   2.524  1.00 62.11           C
ATOM   4779  NZ  LYS A 442      73.516  36.587   2.422  1.00 64.49           N1+
ATOM   4780  H   LYS A 442      76.615  41.942   3.956  1.00 35.59           H
ATOM   4781  HA  LYS A 442      74.416  41.005   5.039  1.00 37.87           H
ATOM   4782  HB2 LYS A 442      77.078  40.086   5.261  1.00 43.65           H
ATOM   4783  HB3 LYS A 442      75.840  39.275   5.808  1.00 43.65           H
ATOM   4784  HG2 LYS A 442      76.108  39.776   3.066  1.00 69.32           H
ATOM   4785  HG3 LYS A 442      76.766  38.492   3.748  1.00 69.32           H
ATOM   4786  HD2 LYS A 442      74.589  37.900   4.508  1.00 57.00           H
ATOM   4787  HD3 LYS A 442      74.015  39.025   3.535  1.00 57.00           H
ATOM   4788  HE2 LYS A 442      74.918  37.859   1.688  1.00 74.53           H
ATOM   4789  HE3 LYS A 442      75.524  36.763   2.670  1.00 74.53           H
ATOM   4790  HZ1 LYS A 442      73.547  36.047   1.716  1.00 77.39           H
ATOM   4791  HZ2 LYS A 442      73.402  36.098   3.158  1.00 77.39           H
ATOM   4792  HZ3 LYS A 442      72.822  37.139   2.335  1.00 77.39           H
ATOM   4793  N   LEU A 443      74.506  41.328   7.506  1.00 28.65           N
ATOM   4794  CA  LEU A 443      74.529  41.706   8.921  1.00 24.81           C
ATOM   4795  C   LEU A 443      75.825  41.258   9.604  1.00 26.41           C
ATOM   4796  O   LEU A 443      76.473  42.042  10.318  1.00 25.35           O
ATOM   4797  CB  LEU A 443      73.305  41.102   9.613  1.00 25.12           C
ATOM   4798  CG  LEU A 443      73.128  41.394  11.097  1.00 25.26           C
ATOM   4799  CD1 LEU A 443      71.628  41.341  11.466  1.00 28.43           C
ATOM   4800  CD2 LEU A 443      73.897  40.368  11.918  1.00 28.61           C
ATOM   4801  H   LEU A 443      73.817  40.862   7.280  1.00 34.38           H
ATOM   4802  HA  LEU A 443      74.466  42.670   8.990  1.00 29.77           H
ATOM   4803  HB2 LEU A 443      72.509  41.441   9.176  1.00 30.15           H
ATOM   4804  HB3 LEU A 443      73.336  40.142   9.503  1.00 30.15           H
ATOM   4805  HG  LEU A 443      73.473  42.277  11.296  1.00 30.31           H
ATOM   4806 HD11 LEU A 443      71.539  41.475  12.420  1.00 34.12           H
ATOM   4807 HD12 LEU A 443      71.166  42.046  10.988  1.00 34.12           H
ATOM   4808 HD13 LEU A 443      71.262  40.473  11.223  1.00 34.12           H
ATOM   4809 HD21 LEU A 443      73.689  40.524  12.850  1.00 34.33           H
ATOM   4810 HD22 LEU A 443      73.600  39.480  11.666  1.00 34.33           H
ATOM   4811 HD23 LEU A 443      74.849  40.463  11.771  1.00 34.33           H
ATOM   4812  N   LYS A 444      76.226  40.012   9.361  1.00 22.96           N
ATOM   4813  CA  LYS A 444      77.309  39.366  10.097  1.00 28.04           C
ATOM   4814  C   LYS A 444      78.600  40.181  10.084  1.00 31.76           C
ATOM   4815  O   LYS A 444      79.191  40.420  11.137  1.00 27.04           O
ATOM   4816  CB  LYS A 444      77.562  37.967   9.525  1.00 30.59           C
ATOM   4817  CG  LYS A 444      78.719  37.224  10.217  1.00 35.43           C
ATOM   4818  CD  LYS A 444      78.907  35.814   9.624  1.00 44.93           C
ATOM   4819  CE  LYS A 444      79.982  35.066  10.363  1.00 54.56           C
ATOM   4820  NZ  LYS A 444      81.295  35.758  10.178  1.00 54.17           N1+
ATOM   4821  H   LYS A 444      75.870  39.505   8.765  1.00 27.56           H
ATOM   4822  HA  LYS A 444      77.039  39.261  11.022  1.00 33.65           H
ATOM   4823  HB2 LYS A 444      76.759  37.443   9.647  1.00 36.71           H
ATOM   4824  HB3 LYS A 444      77.771  38.041   8.580  1.00 36.71           H
ATOM   4825  HG2 LYS A 444      79.543  37.713  10.088  1.00 42.52           H
ATOM   4826  HG3 LYS A 444      78.524  37.137  11.161  1.00 42.52           H
ATOM   4827  HD2 LYS A 444      78.081  35.312   9.700  1.00 53.91           H
ATOM   4828  HD3 LYS A 444      79.173  35.889   8.696  1.00 53.91           H
ATOM   4829  HE2 LYS A 444      79.769  35.041  11.308  1.00 65.47           H
ATOM   4830  HE3 LYS A 444      80.051  34.166  10.004  1.00 65.47           H
ATOM   4831  HZ1 LYS A 444      81.967  35.236  10.443  1.00 65.01           H
ATOM   4832  HZ2 LYS A 444      81.410  35.969   9.320  1.00 65.01           H
ATOM   4833  HZ3 LYS A 444      81.307  36.510  10.657  1.00 65.01           H
ATOM   4834  N   ASP A 445      79.065  40.611   8.904  1.00 29.78           N
ATOM   4835  CA  ASP A 445      80.348  41.307   8.844  1.00 30.74           C
ATOM   4836  C   ASP A 445      80.283  42.681   9.492  1.00 30.58           C
ATOM   4837  O   ASP A 445      81.268  43.139  10.068  1.00 29.83           O
ATOM   4838  CB  ASP A 445      80.789  41.440   7.395  1.00 37.84           C
ATOM   4839  CG  ASP A 445      80.793  40.107   6.706  1.00 45.39           C
ATOM   4840  OD1 ASP A 445      81.510  39.206   7.201  1.00 38.50           O
ATOM   4841  OD2 ASP A 445      79.985  39.937   5.776  1.00 48.53           O1-
ATOM   4842  H   ASP A 445      78.663  40.521   8.150  1.00 35.74           H
ATOM   4843  HA  ASP A 445      81.014  40.787   9.316  1.00 36.89           H
ATOM   4844  HB2 ASP A 445      80.169  42.023   6.922  1.00 45.41           H
ATOM   4845  HB3 ASP A 445      81.685  41.810   7.363  1.00 45.41           H
ATOM   4846  N   ASN A 446      79.148  43.344   9.389  1.00 25.82           N
ATOM   4847  CA  ASN A 446      79.009  44.683   9.932  1.00 24.16           C
ATOM   4848  C   ASN A 446      78.950  44.667  11.464  1.00 23.70           C
ATOM   4849  O   ASN A 446      79.566  45.512  12.122  1.00 25.78           O
ATOM   4850  CB  ASN A 446      77.769  45.317   9.353  1.00 28.99           C
ATOM   4851  CG  ASN A 446      77.979  45.767   7.922  1.00 31.87           C
ATOM   4852  OD1 ASN A 446      78.499  46.851   7.675  1.00 34.08           O
[truncated: 96,729 more chars]
