# Supplementary material for: High-throughput quantum-mechanics/molecular-mechanics (ONIOM) macromolecular crystallographic refinement with PHENIX/DivCon: the impact of mixed Hamiltonian methods on ligand and protein structure
Source: Acta Crystallogr D Struct Biol. 2018 Oct 29;74(Pt 11):1063–77. doi: 10.1107/S2059798318012913 (PMC6213575; doi:10.1107/S2059798318012913)
Supplement: Supplementary file 3 [file d-74-01063-sup3.gz › results_regionQM/1MMV-H_refine_001.pdb]

REMARK Date 2017-01-11 Time 06:34:10 EST -0500 (1484134450.37 s)
REMARK PHENIX refinement
REMARK 
REMARK ****************** INPUT FILES AND LABELS ******************************
REMARK Reflections:
REMARK   file name      : 1MMV.sf
REMARK   labels         : ['r1mmvsf,wavelength_id=1,_refln.F_meas_au,_refln.F_meas_sigma_au']
REMARK R-free flags:
REMARK   file name      : 1MMV.sf
REMARK   label          : r1mmvsf,wavelength_id=1,_refln.status
REMARK   test_flag_value: 0
REMARK Model file name(s): 
REMARK   /scratch/oleg/2711153.gondor.quantumbioinc.com/1MMV-H.pdb
REMARK 
REMARK ******************** REFINEMENT SUMMARY: QUICK FACTS *******************
REMARK Start: r_work = 0.2141 r_free = 0.2461 bonds = 0.013 angles = 1.589
REMARK Final: r_work = 0.1923 r_free = 0.2419 bonds = 0.019 angles = 1.515
REMARK ************************************************************************
REMARK 
REMARK ****************** REFINEMENT STATISTICS STEP BY STEP ******************
REMARK leading digit, like 1_, means number of macro-cycle                     
REMARK 0    : statistics at the very beginning when nothing is done yet        
REMARK 1_bss: bulk solvent correction and/or (anisotropic) scaling             
REMARK 1_xyz: refinement of coordinates                                        
REMARK 1_adp: refinement of ADPs (Atomic Displacement Parameters)              
REMARK 1_occ: refinement of occupancies                                        
REMARK ------------------------------------------------------------------------
REMARK  stage       r-work r-free bonds angles b_min b_max b_ave n_water shift
REMARK       0    : 0.3586 0.3819 0.013  1.59  14.7  93.9  38.8 1347      0.000
REMARK       1_bss: 0.2141 0.2461 0.013  1.59  14.7  93.9  38.8 1347      0.000
REMARK 1_settarget: 0.2141 0.2461 0.013  1.59  14.7  93.9  38.8 1347      0.000
REMARK       1_nqh: 0.2142 0.2460 0.013  1.59  14.7  93.9  38.8 1347      0.003
REMARK    1_weight: 0.2142 0.2460 0.013  1.59  14.7  93.9  38.8 1347      0.003
REMARK    1_checkH: 0.2145 0.2456 0.013  1.59  14.7  93.9  38.8 1347      0.420
REMARK    1_xyzrec: 0.2065 0.2467 0.016  1.46  14.7  93.9  38.8 1347      0.485
REMARK    1_checkH: 0.2065 0.2468 0.016  1.46  14.7  93.9  38.8 1347      0.485
REMARK       1_adp: 0.1984 0.2473 0.016  1.46  15.6  92.7  38.9 1347      0.485
REMARK   1_regHadp: 0.1978 0.2473 0.016  1.46  15.6  92.7  38.9 1347      0.485
REMARK       2_bss: 0.1977 0.2478 0.016  1.46  15.1  92.2  38.4 1347      0.485
REMARK 2_settarget: 0.1977 0.2478 0.016  1.46  15.1  92.2  38.4 1347      0.485
REMARK 2_updatecdl: 0.1977 0.2478 0.016  1.47  15.1  92.2  38.4 1347      0.485
REMARK       2_nqh: 0.1977 0.2479 0.016  1.47  15.1  92.2  38.4 1347      0.485
REMARK    2_weight: 0.1977 0.2479 0.016  1.47  15.1  92.2  38.4 1347      0.485
REMARK    2_checkH: 0.1977 0.2478 0.016  1.47  15.1  92.2  38.4 1347      0.485
REMARK    2_xyzrec: 0.1966 0.2443 0.021  1.51  15.1  92.2  38.4 1347      0.503
REMARK    2_checkH: 0.1967 0.2445 0.021  1.51  15.1  92.2  38.4 1347      0.503
REMARK       2_adp: 0.1956 0.2421 0.021  1.51  14.9  93.2  38.2 1347      0.503
REMARK   2_regHadp: 0.1959 0.2422 0.021  1.51  14.9  93.2  38.2 1347      0.503
REMARK       3_bss: 0.1954 0.2417 0.021  1.51  14.9  93.2  38.2 1347      0.503
REMARK 3_settarget: 0.1954 0.2417 0.021  1.51  14.9  93.2  38.2 1347      0.503
REMARK 3_updatecdl: 0.1954 0.2417 0.021  1.52  14.9  93.2  38.2 1347      0.503
REMARK       3_nqh: 0.1955 0.2419 0.021  1.52  14.9  93.2  38.2 1347      0.504
REMARK    3_weight: 0.1955 0.2419 0.021  1.52  14.9  93.2  38.2 1347      0.504
REMARK    3_checkH: 0.1955 0.2419 0.021  1.52  14.9  93.2  38.2 1347      0.504
REMARK    3_xyzrec: 0.1923 0.2421 0.019  1.52  14.9  93.2  38.2 1347      0.519
REMARK    3_checkH: 0.1923 0.2420 0.019  1.52  14.9  93.2  38.2 1347      0.519
REMARK       3_adp: 0.1923 0.2419 0.019  1.52  14.9  93.2  38.2 1347      0.519
REMARK   3_regHadp: 0.1923 0.2419 0.019  1.52  14.9  93.2  38.2 1347      0.519
REMARK         end: 0.1923 0.2419 0.019  1.52  14.9  93.2  38.2 1347      0.519
REMARK ------------------------------------------------------------------------
REMARK MODEL CONTENT.
REMARK  ELEMENT        ATOM RECORD COUNT   OCCUPANCY SUM
REMARK        C                     4362         4362.00
REMARK        H                     7522         7522.00
REMARK        O                     1578         1578.00
REMARK        N                     1164         1164.00
REMARK        S                       42           42.00
REMARK       Fe                        2            2.00
REMARK     Zn2+                        1            1.00
REMARK      O1-                      106          106.00
REMARK    TOTAL                    14777        14777.00
REMARK -----------------------------------------------------------------------
REMARK r_free_flags.md5.hexdigest 761ca3a43fcde97d061e67de54f8984a
REMARK 
REMARK ---------------------------------------------------------------
REMARK  Atom Name   Residue Name    Residue ID     Chain     Charge  
REMARK ---------------------------------------------------------------
REMARK      N            3AR           1785          A      -0.1536  
REMARK      CA           3AR           1785          A      -0.2763  
REMARK      C            3AR           1785          A       0.7457  
REMARK      O            3AR           1785          A      -0.6818  
REMARK      CB           3AR           1785          A       -0.269  
REMARK      CG           3AR           1785          A      -0.3088  
REMARK      CD           3AR           1785          A      -0.1012  
REMARK      NE           3AR           1785          A      -0.4896  
REMARK      CZ           3AR           1785          A       0.5381  
REMARK     NH1           3AR           1785          A      -0.4573  
REMARK     NH2           3AR           1785          A      -0.5398  
REMARK     OXT           3AR           1785          A      -0.7186  
REMARK      C1           3AR           1785          A      -0.0868  
REMARK      C2           3AR           1785          A      -0.2471  
REMARK      C3           3AR           1785          A      -0.4782  
REMARK      H1           3AR           1785          A       0.3033  
REMARK      H2           3AR           1785          A       0.278   
REMARK      H3           3AR           1785          A       0.2706  
REMARK      HA           3AR           1785          A       0.1682  
REMARK     HB1           3AR           1785          A       0.1714  
REMARK     HB2           3AR           1785          A       0.1744  
REMARK     HG1           3AR           1785          A       0.1553  
REMARK     HG2           3AR           1785          A       0.1425  
REMARK     HD1           3AR           1785          A       0.1543  
REMARK     HD2           3AR           1785          A       0.1491  
REMARK      HE           3AR           1785          A       0.368   
REMARK     HH1           3AR           1785          A       0.332   
REMARK     HH2           3AR           1785          A       0.3409  
REMARK     HH2           3AR           1785          A       0.3043  
REMARK     H11           3AR           1785          A       0.1409  
REMARK     H12           3AR           1785          A       0.1489  
REMARK     H21           3AR           1785          A       0.1428  
REMARK     H22           3AR           1785          A       0.1617  
REMARK     H31           3AR           1785          A       0.1585  
REMARK     H32           3AR           1785          A       0.1513  
REMARK     H33           3AR           1785          A       0.1577  
REMARK      N            3AR           2785          B      -0.1767  
REMARK      CA           3AR           2785          B      -0.1908  
REMARK      C            3AR           2785          B       0.6768  
REMARK      O            3AR           2785          B      -0.7386  
REMARK      CB           3AR           2785          B      -0.2793  
REMARK      CG           3AR           2785          B      -0.2989  
REMARK      CD           3AR           2785          B      -0.1088  
REMARK      NE           3AR           2785          B      -0.4666  
REMARK      CZ           3AR           2785          B       0.5316  
REMARK     NH1           3AR           2785          B      -0.4338  
REMARK     NH2           3AR           2785          B      -0.5265  
REMARK     OXT           3AR           2785          B      -0.6313  
REMARK      C1           3AR           2785          B       -0.094  
REMARK      C2           3AR           2785          B      -0.2472  
REMARK      C3           3AR           2785          B      -0.4814  
REMARK      H1           3AR           2785          B       0.312   
REMARK      H2           3AR           2785          B       0.2768  
REMARK      H3           3AR           2785          B       0.2972  
REMARK      HA           3AR           2785          B       0.2004  
REMARK     HB1           3AR           2785          B       0.1721  
REMARK     HB2           3AR           2785          B       0.1893  
REMARK     HG1           3AR           2785          B       0.1584  
REMARK     HG2           3AR           2785          B       0.1519  
REMARK     HD1           3AR           2785          B       0.1481  
REMARK     HD2           3AR           2785          B       0.1833  
REMARK      HE           3AR           2785          B       0.3506  
REMARK     HH1           3AR           2785          B       0.3376  
REMARK     HH2           3AR           2785          B       0.3252  
REMARK     HH2           3AR           2785          B       0.3032  
REMARK     H11           3AR           2785          B       0.1359  
REMARK     H12           3AR           2785          B       0.1626  
REMARK     H21           3AR           2785          B       0.1502  
REMARK     H22           3AR           2785          B       0.169   
REMARK     H31           3AR           2785          B       0.1567  
REMARK     H32           3AR           2785          B       0.1545  
REMARK     H33           3AR           2785          B       0.1549  
REMARK ---------------------------------------------------------------
REMARK IF THIS FILE IS FOR PDB DEPOSITION: REMOVE ALL FROM THIS LINE UP.
REMARK   3
REMARK   3 REFINEMENT.
REMARK   3   PROGRAM     : PHENIX (1.11.1_2575: ???)
REMARK   3   AUTHORS     : Adams,Afonine,Bunkoczi,Burnley,Chen,Dar,Davis,
REMARK   3               : Draizen,Echols,Gildea,Gros,Grosse-Kunstleve,Headd,
REMARK   3               : Hintze,Hung,Ioerger,Liebschner,McCoy,McKee,Moriarty,
REMARK   3               : Oeffner,Poon,Read,Richardson,Richardson,Sacchettini,
REMARK   3               : Sauter,Sobolev,Storoni,Terwilliger,Williams,Zwart
REMARK   3
REMARK   3  REFINEMENT TARGET : ML
REMARK   3  
REMARK   3  DATA USED IN REFINEMENT.
REMARK   3   RESOLUTION RANGE HIGH (ANGSTROMS) : 2.000   
REMARK   3   RESOLUTION RANGE LOW  (ANGSTROMS) : 30.912  
REMARK   3   MIN(FOBS/SIGMA_FOBS)              : 1.34  
REMARK   3   COMPLETENESS FOR RANGE        (%) : 96.85 
REMARK   3   NUMBER OF REFLECTIONS             : 62481     
REMARK   3   NUMBER OF REFLECTIONS (NON-ANOMALOUS) : 62481     
REMARK   3  
REMARK   3  FIT TO DATA USED IN REFINEMENT.
REMARK   3   R VALUE     (WORKING + TEST SET) : 0.1948
REMARK   3   R VALUE            (WORKING SET) : 0.1923
REMARK   3   FREE R VALUE                     : 0.2419
REMARK   3   FREE R VALUE TEST SET SIZE   (%) : 5.00  
REMARK   3   FREE R VALUE TEST SET COUNT      : 3121      
REMARK   3  
REMARK   3  FIT TO DATA USED IN REFINEMENT (IN BINS).
REMARK   3   BIN  RESOLUTION RANGE  COMPL.    NWORK NFREE   RWORK  RFREE  CCWORK CCFREE
REMARK   3     1 30.9156 -  5.5941    0.94     2821   155  0.1852 0.2150   0.916  0.893
REMARK   3     2  5.5941 -  4.4444    0.98     2784   168  0.1470 0.1811   0.949  0.921
REMARK   3     3  4.4444 -  3.8838    0.98     2806   139  0.1508 0.1901   0.938  0.900
REMARK   3     4  3.8838 -  3.5293    0.98     2757   165  0.1626 0.2380   0.930  0.825
REMARK   3     5  3.5293 -  3.2766    0.99     2759   140  0.1831 0.1998   0.919  0.892
REMARK   3     6  3.2766 -  3.0836    0.99     2774   140  0.1939 0.2727   0.912  0.833
REMARK   3     7  3.0836 -  2.9293    0.99     2734   158  0.2003 0.2194   0.910  0.866
REMARK   3     8  2.9293 -  2.8019    0.98     2738   140  0.1996 0.2520   0.919  0.870
REMARK   3     9  2.8019 -  2.6941    0.98     2705   138  0.2060 0.2889   0.911  0.803
REMARK   3    10  2.6941 -  2.6012    0.98     2739   132  0.2068 0.2785   0.908  0.816
REMARK   3    11  2.6012 -  2.5199    0.98     2721   150  0.2069 0.2681   0.908  0.859
REMARK   3    12  2.5199 -  2.4479    0.97     2661   136  0.2106 0.2740   0.905  0.798
REMARK   3    13  2.4479 -  2.3835    0.97     2724   129  0.2195 0.3019   0.896  0.803
REMARK   3    14  2.3835 -  2.3253    0.97     2642   141  0.2106 0.2579   0.902  0.877
REMARK   3    15  2.3253 -  2.2725    0.96     2664   145  0.2243 0.2939   0.892  0.817
REMARK   3    16  2.2725 -  2.2241    0.96     2620   161  0.2315 0.2887   0.881  0.804
REMARK   3    17  2.2241 -  2.1797    0.96     2650   139  0.2403 0.3692   0.881  0.613
REMARK   3    18  2.1797 -  2.1385    0.95     2607   129  0.2502 0.3217   0.869  0.793
REMARK   3    19  2.1385 -  2.1004    0.95     2668   113  0.2512 0.3209   0.865  0.769
REMARK   3    20  2.1004 -  2.0648    0.96     2618   127  0.2621 0.3400   0.842  0.694
REMARK   3    21  2.0648 -  2.0315    0.94     2582   151  0.2748 0.3469   0.846  0.766
REMARK   3    22  2.0315 -  2.0002    0.94     2586   125  0.2759 0.3065   0.838  0.768
REMARK   3  
REMARK   3  BULK SOLVENT MODELLING.
REMARK   3   METHOD USED        : FLAT BULK SOLVENT MODEL
REMARK   3   SOLVENT RADIUS     : 1.11    
REMARK   3   SHRINKAGE RADIUS   : 0.90    
REMARK   3   GRID STEP FACTOR   : 4.00    
REMARK   3  
REMARK   3  ERROR ESTIMATES.
REMARK   3   COORDINATE ERROR (MAXIMUM-LIKELIHOOD BASED)     : 0.26    
REMARK   3   PHASE ERROR (DEGREES, MAXIMUM-LIKELIHOOD BASED) : 27.06   
REMARK   3  
REMARK   3  STRUCTURE FACTORS CALCULATION ALGORITHM : FFT
REMARK   3  
REMARK   3  RESTRAINTS LIBRARY
REMARK   3    GEOSTD + MON.LIB. + CDL v1.2
REMARK   3  
REMARK   3  DEVIATIONS FROM IDEAL VALUES.
REMARK   3                 RMSD     MAX  COUNT
REMARK   3   BOND      :  0.019   0.446   7003
REMARK   3   ANGLE     :  1.515  29.809   9523
REMARK   3   CHIRALITY :  0.248   5.601    990
REMARK   3   PLANARITY :  0.011   0.150   1208
REMARK   3   DIHEDRAL  : 13.613 177.356   4100
REMARK   3   MIN NONBONDED DISTANCE : 1.952 
REMARK   3  
REMARK   3  MOLPROBITY STATISTICS.
REMARK   3   ALL-ATOM CLASHSCORE : 6.20
REMARK   3   RAMACHANDRAN PLOT:
REMARK   3     OUTLIERS : 0.12  %
REMARK   3     ALLOWED  : 3.71  %
REMARK   3     FAVORED  : 96.16 %
REMARK   3   ROTAMER OUTLIERS : 1.92 %
REMARK   3   CBETA DEVIATIONS : 0
REMARK   3   PEPTIDE PLANE:
REMARK   3     CIS-PROLINE     : 2
REMARK   3     CIS-GENERAL     : 0
REMARK   3     TWISTED PROLINE : 0
REMARK   3     TWISTED GENERAL : 0
REMARK   3  
REMARK   3  ATOMIC DISPLACEMENT PARAMETERS.
REMARK   3   WILSON B : 28.52
REMARK   3   RMS(B_ISO_OR_EQUIVALENT_BONDED) : 4.22
REMARK   3   ATOMS          NUMBER OF ATOMS
REMARK   3                    ISO.  ANISO. 
REMARK   3    ALL         :  14777       0
REMARK   3    ALL (NO H)  :   7255       0
REMARK   3    SOLVENT     :    449       0
REMARK   3    NON-SOLVENT :   6806       0
REMARK   3    HYDROGENS   :   7522       0
REMARK   3
REMARK   3
REMARK   3   OTHER REFINEMENT REMARKS:
REMARK   3   XRAY REFINEMENT USING QUANTUM MECHANICAL FUNCTIONAL
REMARK   3   PROGRAM      :QuantumBio DivCon 6 build-7.1.1-b4015.17
REMARK   3   AUTHORS      :BORBULEVYCH O.Y., PLUMLEY J., 
REMARK   3                :MARTIN, R.I., WESTERHOFF L.M. 
REMARK   3
REMARK   3   REFERENCE     :BORBULEVYCH O.Y., PLUMLEY J.A.,
REMARK   3                 :MARTIN, R.I., MERZ, K.M.,  WESTERHOFF L.M.
REMARK   3                 :ACTA CRYSTLLOGRAPHICA SECTION D, 2014, 
REMARK   3                 :V. D70, pp. 1233-1247
REMARK   3   QM METHOD(HAMILTONIAN): PM6
REMARK   3   REGION QM REFINEMENT: 
REMARK   3      MAIN/BUFFER QM REGION RADII (A): 3.0 / 2.5
REMARK   3      LIGAND / STRAIN ENERGY: 3AR_A_1785 / 27.67 KCAL/MOLE
REMARK   3      LIGAND / STRAIN ENERGY: 3AR_B_2785 / 33.81 KCAL/MOLE
REMARK   3
HELIX    1   1 LEU A  316  LYS A  319  5               Generated by MOE    4
HELIX    2   2 LYS A  351  SER A  368  1               Generated by MOE   18
HELIX    3   3 LYS A  375  THR A  391  1               Generated by MOE   17
HELIX    4   4 ASP A  398  ARG A  410  1               Generated by MOE   13
HELIX    5   5 ARG A  418  GLN A  420  5               Generated by MOE    3
HELIX    6   6 ALA A  435  THR A  450  1               Generated by MOE   16
HELIX    7   7 ASN A  451  GLY A  453  5               Generated by MOE    3
HELIX    8   8 PRO A  496  ASN A  498  5               Generated by MOE    3
HELIX    9   9 VAL A  499  ILE A  506  1               Generated by MOE    8
HELIX   10  10 PRO A  538  LEU A  540  5               Generated by MOE    3
HELIX   11  11 PHE A  554  LEU A  557  5               Generated by MOE    4
HELIX   12  12 GLY A  590  GLY A  594  1               Generated by MOE    5
HELIX   13  13 ARG A  596  CYS A  599  1               Generated by MOE    4
HELIX   14  14 LEU A  607  MET A  614  1               Generated by MOE    8
HELIX   15  15 THR A  621  SER A  623  5               Generated by MOE    3
HELIX   16  16 TRP A  625  SER A  643  1               Generated by MOE   19
HELIX   17  17 HIS A  651  ARG A  669  1               Generated by MOE   19
HELIX   18  18 TRP A  676  ILE A  679  1               Generated by MOE    4
HELIX   19  19 GLY A  685  ILE A  687  5               Generated by MOE    3
HELIX   20  20 PRO A  689  HIS A  692  5               Generated by MOE    4
HELIX   21  21 PRO A  710  ASN A  712  5               Generated by MOE    3
HELIX   22  22 LEU B  316  LYS B  319  5               Generated by MOE    4
HELIX   23  23 LYS B  351  SER B  368  1               Generated by MOE   18
HELIX   24  24 LYS B  375  THR B  391  1               Generated by MOE   17
HELIX   25  25 ASP B  398  ARG B  410  1               Generated by MOE   13
HELIX   26  26 ARG B  418  GLN B  420  5               Generated by MOE    3
HELIX   27  27 ALA B  435  THR B  450  1               Generated by MOE   16
HELIX   28  28 ASN B  451  GLY B  453  5               Generated by MOE    3
HELIX   29  29 PRO B  496  ASN B  498  5               Generated by MOE    3
HELIX   30  30 VAL B  499  GLN B  507  1               Generated by MOE    9
HELIX   31  31 PRO B  538  LEU B  540  5               Generated by MOE    3
HELIX   32  32 LYS B  555  LEU B  557  5               Generated by MOE    3
HELIX   33  33 GLY B  590  GLY B  594  1               Generated by MOE    5
HELIX   34  34 ARG B  596  CYS B  599  1               Generated by MOE    4
HELIX   35  35 LEU B  607  MET B  614  1               Generated by MOE    8
HELIX   36  36 THR B  621  SER B  623  5               Generated by MOE    3
HELIX   37  37 TRP B  625  SER B  643  1               Generated by MOE   19
HELIX   38  38 HIS B  651  ARG B  669  1               Generated by MOE   19
HELIX   39  39 TRP B  676  ILE B  679  1               Generated by MOE    4
HELIX   40  40 GLY B  685  ILE B  687  5               Generated by MOE    3
HELIX   41  41 PRO B  689  HIS B  692  5               Generated by MOE    4
HELIX   42  42 PRO B  710  ASN B  712  5               Generated by MOE    3
SHEET    1       LEU A 301  LYS A 304                  Generated by MOE
SHEET    2       VAL A 311  ASP A 314                  Generated by MOE
SHEET    3       GLN A 425  ASP A 428                  Generated by MOE
SHEET    4       ALA A 458  ILE A 461                  Generated by MOE
SHEET    5       ARG A 473  VAL A 474                  Generated by MOE
SHEET    6       GLY A 484  LYS A 486                  Generated by MOE
SHEET    7       THR A 492  GLY A 494                  Generated by MOE
SHEET    8       LEU A 522  GLN A 525                  Generated by MOE
SHEET    9       GLU A 532  PHE A 534                  Generated by MOE
SHEET   10       GLU A 543  PRO A 545                  Generated by MOE
SHEET   11       LYS A 560  TYR A 562                  Generated by MOE
SHEET   12       ALA A 566  VAL A 567                  Generated by MOE
SHEET   13       LEU A 571  ILE A 574                  Generated by MOE
SHEET   14       LEU A 577  PHE A 579                  Generated by MOE
SHEET   15       PHE A 584  SER A 585                  Generated by MOE
SHEET   16       SER A 703  GLU A 705                  Generated by MOE
SHEET   17       LEU B 301  LYS B 304                  Generated by MOE
SHEET   18       VAL B 311  ASP B 314                  Generated by MOE
SHEET   19       GLN B 425  ASP B 428                  Generated by MOE
SHEET   20       ALA B 458  ILE B 461                  Generated by MOE
SHEET   21       ARG B 473  VAL B 474                  Generated by MOE
SHEET   22       GLY B 484  LYS B 486                  Generated by MOE
SHEET   23       THR B 492  GLY B 494                  Generated by MOE
SHEET   24       LEU B 522  GLN B 525                  Generated by MOE
SHEET   25       GLU B 532  PHE B 534                  Generated by MOE
SHEET   26       GLU B 543  PRO B 545                  Generated by MOE
SHEET   27       LYS B 560  TYR B 562                  Generated by MOE
SHEET   28       ALA B 566  VAL B 567                  Generated by MOE
SHEET   29       LEU B 571  ILE B 574                  Generated by MOE
SHEET   30       LEU B 577  PHE B 579                  Generated by MOE
SHEET   31       PHE B 584  SER B 585                  Generated by MOE
SHEET   32       TYR B 588  MET B 589                  Generated by MOE
SHEET   33       ILE B 648  VAL B 649                  Generated by MOE
SHEET   34       SER B 703  GLU B 705                  Generated by MOE
CRYST1   51.590  110.360  164.860  90.00  90.00  90.00 P 21 21 21
SCALE1      0.019384  0.000000  0.000000        0.00000
SCALE2      0.000000  0.009061  0.000000        0.00000
SCALE3      0.000000  0.000000  0.006066        0.00000
ATOM      1  N   ARG A 299      20.309  28.476  39.923  1.00 77.84           N
ATOM      2  CA  ARG A 299      21.150  27.899  40.974  1.00 79.82           C
ATOM      3  C   ARG A 299      21.938  26.720  40.399  1.00 76.45           C
ATOM      4  O   ARG A 299      21.639  26.245  39.308  1.00 74.26           O
ATOM      5  CB  ARG A 299      20.301  27.475  42.192  1.00 76.93           C
ATOM      6  CG  ARG A 299      21.086  26.831  43.330  1.00 80.51           C
ATOM      7  CD  ARG A 299      20.485  27.148  44.713  1.00 84.47           C
ATOM      8  NE  ARG A 299      20.381  28.595  44.962  1.00 89.98           N
ATOM      9  CZ  ARG A 299      20.231  29.163  46.161  1.00 89.93           C
ATOM     10  NH1 ARG A 299      20.169  28.415  47.256  1.00 88.64           N
ATOM     11  NH2 ARG A 299      20.148  30.491  46.264  1.00 86.88           N1+
ATOM     12  H1  ARG A 299      19.892  29.278  40.247  1.00 93.40           H
ATOM     13  H2  ARG A 299      19.631  27.845  39.669  1.00 93.40           H
ATOM     14  HA  ARG A 299      21.786  28.568  41.269  1.00 95.79           H
ATOM     15  HB2 ARG A 299      19.615  26.851  41.932  1.00 92.32           H
ATOM     16  HB3 ARG A 299      19.877  28.270  42.548  1.00 92.32           H
ATOM     17  HG2 ARG A 299      21.995  27.167  43.319  1.00 96.61           H
ATOM     18  HG3 ARG A 299      21.084  25.868  43.208  1.00 96.61           H
ATOM     19  HD2 ARG A 299      21.057  26.763  45.397  1.00101.36           H
ATOM     20  HD3 ARG A 299      19.596  26.764  44.767  1.00101.36           H
ATOM     21  HE  ARG A 299      20.448  29.121  44.286  1.00107.97           H
ATOM     22 HH11 ARG A 299      20.071  28.787  48.025  1.00106.36           H
ATOM     23 HH12 ARG A 299      20.221  27.560  47.199  1.00106.36           H
ATOM     24 HH21 ARG A 299      20.187  30.984  45.560  1.00104.26           H
ATOM     25 HH22 ARG A 299      20.050  30.858  47.036  1.00104.26           H
ATOM     26  N   PHE A 300      22.976  26.287  41.109  1.00 77.48           N
ATOM     27  CA  PHE A 300      23.790  25.145  40.708  1.00 74.85           C
ATOM     28  C   PHE A 300      23.454  23.987  41.638  1.00 68.65           C
ATOM     29  O   PHE A 300      23.603  24.097  42.859  1.00 70.59           O
ATOM     30  CB  PHE A 300      25.279  25.491  40.741  1.00 74.42           C
ATOM     31  CG  PHE A 300      25.626  26.704  39.916  1.00 78.28           C
ATOM     32  CD1 PHE A 300      25.264  27.977  40.328  1.00 79.74           C
ATOM     33  CD2 PHE A 300      26.310  26.575  38.734  1.00 78.29           C
ATOM     34  CE1 PHE A 300      25.578  29.090  39.570  1.00 77.70           C
ATOM     35  CE2 PHE A 300      26.622  27.687  37.964  1.00 81.19           C
ATOM     36  CZ  PHE A 300      26.255  28.947  38.391  1.00 78.46           C
ATOM     37  H   PHE A 300      23.238  26.649  41.842  1.00 92.98           H
ATOM     38  HA  PHE A 300      23.563  24.887  39.799  1.00 89.82           H
ATOM     39  HB2 PHE A 300      25.540  25.662  41.659  1.00 89.31           H
ATOM     40  HB3 PHE A 300      25.781  24.736  40.392  1.00 89.31           H
ATOM     41  HD1 PHE A 300      24.804  28.086  41.130  1.00 95.69           H
ATOM     42  HD2 PHE A 300      26.555  25.728  38.447  1.00 93.95           H
ATOM     43  HE1 PHE A 300      25.332  29.938  39.862  1.00 93.23           H
ATOM     44  HE2 PHE A 300      27.085  27.586  37.165  1.00 97.42           H
ATOM     45  HZ  PHE A 300      26.468  29.698  37.884  1.00 94.15           H
ATOM     46  N   LEU A 301      22.939  22.912  41.065  1.00 64.29           N
ATOM     47  CA  LEU A 301      22.468  21.771  41.827  1.00 55.39           C
ATOM     48  C   LEU A 301      23.509  20.677  41.787  1.00 52.15           C
ATOM     49  O   LEU A 301      24.262  20.552  40.823  1.00 52.18           O
ATOM     50  CB  LEU A 301      21.158  21.260  41.258  1.00 48.35           C
ATOM     51  CG  LEU A 301      20.035  22.272  41.405  1.00 55.77           C
ATOM     52  CD1 LEU A 301      18.854  21.898  40.556  1.00 54.95           C
ATOM     53  CD2 LEU A 301      19.630  22.375  42.866  1.00 56.60           C
ATOM     54  H   LEU A 301      22.840  22.822  40.215  1.00 77.15           H
ATOM     55  HA  LEU A 301      22.333  22.022  42.754  1.00 66.47           H
ATOM     56  HB2 LEU A 301      21.272  21.073  40.314  1.00 58.02           H
ATOM     57  HB3 LEU A 301      20.904  20.456  41.732  1.00 58.02           H
ATOM     58  HG  LEU A 301      20.347  23.139  41.108  1.00 66.93           H
ATOM     59 HD11 LEU A 301      18.166  22.573  40.659  1.00 65.94           H
ATOM     60 HD12 LEU A 301      19.131  21.837  39.629  1.00 65.94           H
ATOM     61 HD13 LEU A 301      18.522  21.039  40.864  1.00 65.94           H
ATOM     62 HD21 LEU A 301      18.898  23.007  42.943  1.00 67.92           H
ATOM     63 HD22 LEU A 301      19.345  21.503  43.183  1.00 67.92           H
ATOM     64 HD23 LEU A 301      20.386  22.684  43.387  1.00 67.92           H
ATOM     65  N   LYS A 302      23.553  19.884  42.839  1.00 51.94           N
ATOM     66  CA  LYS A 302      24.503  18.787  42.900  1.00 54.20           C
ATOM     67  C   LYS A 302      23.775  17.448  42.961  1.00 47.33           C
ATOM     68  O   LYS A 302      22.649  17.343  43.462  1.00 43.08           O
ATOM     69  CB  LYS A 302      25.438  18.940  44.110  1.00 60.06           C
ATOM     70  CG  LYS A 302      26.339  20.164  44.035  1.00 56.11           C
ATOM     71  CD  LYS A 302      27.281  20.211  45.202  1.00 61.11           C
ATOM     72  CE  LYS A 302      28.172  21.443  45.164  1.00 61.54           C
ATOM     73  NZ  LYS A 302      29.014  21.455  43.931  1.00 65.09           N1+
ATOM     74  H   LYS A 302      23.047  19.965  43.530  1.00 62.32           H
ATOM     75  HA  LYS A 302      25.049  18.794  42.098  1.00 65.03           H
ATOM     76  HB2 LYS A 302      24.899  19.018  44.914  1.00 72.08           H
ATOM     77  HB3 LYS A 302      26.009  18.158  44.165  1.00 72.08           H
ATOM     78  HG2 LYS A 302      26.865  20.127  43.220  1.00 67.33           H
ATOM     79  HG3 LYS A 302      25.793  20.967  44.048  1.00 67.33           H
ATOM     80  HD2 LYS A 302      26.763  20.235  46.023  1.00 73.33           H
ATOM     81  HD3 LYS A 302      27.847  19.424  45.184  1.00 73.33           H
ATOM     82  HE2 LYS A 302      27.616  22.239  45.162  1.00 73.85           H
ATOM     83  HE3 LYS A 302      28.757  21.446  45.938  1.00 73.85           H
ATOM     84  HZ1 LYS A 302      29.630  22.095  43.993  1.00 78.11           H
ATOM     85  HZ2 LYS A 302      29.419  20.670  43.831  1.00 78.11           H
ATOM     86  HZ3 LYS A 302      28.505  21.613  43.216  1.00 78.11           H
ATOM     87  N   VAL A 303      24.449  16.423  42.468  1.00 40.04           N
ATOM     88  CA  VAL A 303      23.920  15.072  42.431  1.00 42.65           C
ATOM     89  C   VAL A 303      24.972  14.117  42.981  1.00 39.02           C
ATOM     90  O   VAL A 303      26.139  14.187  42.599  1.00 39.65           O
ATOM     91  CB  VAL A 303      23.518  14.708  40.981  1.00 45.01           C
ATOM     92  CG1 VAL A 303      23.526  13.279  40.770  1.00 50.62           C
ATOM     93  CG2 VAL A 303      22.129  15.229  40.690  1.00 40.46           C
ATOM     94  H   VAL A 303      25.232  16.493  42.121  1.00 48.05           H
ATOM     95  HA  VAL A 303      23.134  15.018  42.995  1.00 51.18           H
ATOM     96  HB  VAL A 303      24.148  15.107  40.355  1.00 54.01           H
ATOM     97 HG11 VAL A 303      23.198  13.102  39.875  1.00 60.74           H
ATOM     98 HG12 VAL A 303      24.421  12.918  40.867  1.00 60.74           H
ATOM     99 HG13 VAL A 303      22.931  12.890  41.427  1.00 60.74           H
ATOM    100 HG21 VAL A 303      21.877  14.938  39.800  1.00 48.55           H
ATOM    101 HG22 VAL A 303      21.508  14.873  41.339  1.00 48.55           H
ATOM    102 HG23 VAL A 303      22.139  16.201  40.729  1.00 48.55           H
ATOM    103  N   LYS A 304      24.562  13.217  43.868  1.00 40.96           N
ATOM    104  CA  LYS A 304      25.479  12.280  44.506  1.00 37.93           C
ATOM    105  C   LYS A 304      25.132  10.829  44.180  1.00 38.51           C
ATOM    106  O   LYS A 304      23.956  10.463  44.117  1.00 36.52           O
ATOM    107  CB  LYS A 304      25.447  12.490  46.020  1.00 39.56           C
ATOM    108  CG  LYS A 304      26.203  11.460  46.823  1.00 43.91           C
ATOM    109  CD  LYS A 304      26.123  11.836  48.303  1.00 47.28           C
ATOM    110  CE  LYS A 304      26.952  10.917  49.176  1.00 51.33           C
ATOM    111  NZ  LYS A 304      26.664  11.158  50.594  1.00 50.31           N1+
ATOM    112  H   LYS A 304      23.748  13.147  44.140  1.00 49.15           H
ATOM    113  HA  LYS A 304      26.382  12.453  44.194  1.00 45.51           H
ATOM    114  HB2 LYS A 304      25.837  13.356  46.213  1.00 47.47           H
ATOM    115  HB3 LYS A 304      24.523  12.479  46.317  1.00 47.47           H
ATOM    116  HG2 LYS A 304      25.818  10.578  46.696  1.00 52.69           H
ATOM    117  HG3 LYS A 304      27.136  11.469  46.553  1.00 52.69           H
ATOM    118  HD2 LYS A 304      26.455  12.737  48.422  1.00 56.74           H
ATOM    119  HD3 LYS A 304      25.198  11.780  48.596  1.00 56.74           H
ATOM    120  HE2 LYS A 304      26.724   9.993  48.974  1.00 61.59           H
ATOM    121  HE3 LYS A 304      27.896  11.075  49.015  1.00 61.59           H
ATOM    122  HZ1 LYS A 304      27.167  10.632  51.107  1.00 60.37           H
ATOM    123  HZ2 LYS A 304      26.833  12.009  50.796  1.00 60.37           H
ATOM    124  HZ3 LYS A 304      25.814  10.996  50.754  1.00 60.37           H
ATOM    125  N   ASN A 305      26.161  10.000  43.981  1.00 33.03           N
ATOM    126  CA  ASN A 305      26.006   8.558  43.919  1.00 35.61           C
ATOM    127  C   ASN A 305      26.325   7.995  45.305  1.00 42.98           C
ATOM    128  O   ASN A 305      27.467   8.083  45.771  1.00 44.45           O
ATOM    129  CB  ASN A 305      26.912   7.949  42.854  1.00 33.82           C
ATOM    130  CG  ASN A 305      26.692   6.476  42.712  1.00 39.35           C
ATOM    131  OD1 ASN A 305      26.817   5.711  43.698  1.00 35.44           O
ATOM    132  ND2 ASN A 305      26.280   6.050  41.506  1.00 37.44           N
ATOM    133  H   ASN A 305      26.972  10.256  43.866  1.00 39.64           H
ATOM    134  HA  ASN A 305      25.083   8.347  43.700  1.00 42.73           H
ATOM    135  HB2 ASN A 305      26.716   8.366  42.007  1.00 40.58           H
ATOM    136  HB3 ASN A 305      27.841   8.100  43.092  1.00 40.58           H
ATOM    137 HD21 ASN A 305      26.134   5.212  41.365  1.00 44.92           H
ATOM    138 HD22 ASN A 305      26.149   6.616  40.869  1.00 44.92           H
ATOM    139  N   TRP A 306      25.323   7.418  45.969  1.00 38.39           N
ATOM    140  CA  TRP A 306      25.477   7.020  47.373  1.00 42.95           C
ATOM    141  C   TRP A 306      26.268   5.727  47.552  1.00 47.98           C
ATOM    142  O   TRP A 306      26.449   5.272  48.690  1.00 48.93           O
ATOM    143  CB  TRP A 306      24.096   6.890  48.034  1.00 34.92           C
ATOM    144  CG  TRP A 306      23.475   8.225  48.229  1.00 41.64           C
ATOM    145  CD1 TRP A 306      22.756   8.938  47.315  1.00 39.40           C
ATOM    146  CD2 TRP A 306      23.559   9.042  49.402  1.00 42.58           C
ATOM    147  NE1 TRP A 306      22.359  10.140  47.856  1.00 35.59           N
ATOM    148  CE2 TRP A 306      22.858  10.238  49.130  1.00 44.31           C
ATOM    149  CE3 TRP A 306      24.145   8.872  50.661  1.00 42.09           C
ATOM    150  CZ2 TRP A 306      22.718  11.253  50.079  1.00 47.68           C
ATOM    151  CZ3 TRP A 306      24.005   9.883  51.604  1.00 42.50           C
ATOM    152  CH2 TRP A 306      23.304  11.058  51.304  1.00 48.19           C
ATOM    153  H   TRP A 306      24.550   7.244  45.638  1.00 46.07           H
ATOM    154  HA  TRP A 306      25.955   7.721  47.843  1.00 51.54           H
ATOM    155  HB2 TRP A 306      23.508   6.360  47.473  1.00 41.90           H
ATOM    156  HB3 TRP A 306      24.190   6.465  48.902  1.00 41.90           H
ATOM    157  HD1 TRP A 306      22.560   8.650  46.454  1.00 47.28           H
ATOM    158  HE1 TRP A 306      21.903  10.744  47.452  1.00 42.71           H
ATOM    159  HE3 TRP A 306      24.616   8.096  50.865  1.00 50.50           H
ATOM    160  HZ2 TRP A 306      22.246  12.033  49.891  1.00 57.22           H
ATOM    161  HZ3 TRP A 306      24.402   9.783  52.435  1.00 51.00           H
ATOM    162  HH2 TRP A 306      23.230  11.723  51.947  1.00 57.83           H
ATOM    163  N   GLU A 307      26.737   5.132  46.460  1.00 44.50           N
ATOM    164  CA  GLU A 307      27.555   3.932  46.454  1.00 45.38           C
ATOM    165  C   GLU A 307      29.037   4.256  46.270  1.00 50.17           C
ATOM    166  O   GLU A 307      29.895   3.630  46.908  1.00 49.55           O
ATOM    167  CB  GLU A 307      27.052   3.007  45.330  1.00 40.83           C
ATOM    168  CG  GLU A 307      27.674   1.635  45.266  1.00 48.67           C
ATOM    169  CD  GLU A 307      27.562   0.935  43.902  1.00 54.55           C
ATOM    170  OE1 GLU A 307      26.641   1.216  43.084  1.00 48.97           O
ATOM    171  OE2 GLU A 307      28.423   0.069  43.657  1.00 58.35           O1-
ATOM    172  H   GLU A 307      26.595   5.433  45.666  1.00 53.40           H
ATOM    173  HA  GLU A 307      27.452   3.471  47.303  1.00 54.46           H
ATOM    174  HB2 GLU A 307      26.098   2.882  45.449  1.00 49.00           H
ATOM    175  HB3 GLU A 307      27.224   3.450  44.486  1.00 49.00           H
ATOM    176  HG2 GLU A 307      28.613   1.718  45.483  1.00 58.41           H
ATOM    177  HG3 GLU A 307      27.234   1.066  45.903  1.00 58.41           H
ATOM    178  N   THR A 308      29.351   5.236  45.416  1.00 48.04           N
ATOM    179  CA  THR A 308      30.721   5.643  45.133  1.00 50.98           C
ATOM    180  C   THR A 308      31.083   6.987  45.737  1.00 46.46           C
ATOM    181  O   THR A 308      32.251   7.369  45.684  1.00 52.25           O
ATOM    182  CB  THR A 308      30.961   5.702  43.618  1.00 49.56           C
ATOM    183  OG1 THR A 308      30.006   6.581  43.008  1.00 47.77           O
ATOM    184  CG2 THR A 308      30.859   4.306  43.017  1.00 47.89           C
ATOM    185  H   THR A 308      28.765   5.686  44.977  1.00 57.65           H
ATOM    186  HA  THR A 308      31.327   4.983  45.502  1.00 61.17           H
ATOM    187  HB  THR A 308      31.853   6.039  43.453  1.00 59.47           H
ATOM    188  HG1 THR A 308      30.132   6.612  42.177  1.00 57.33           H
ATOM    189 HG21 THR A 308      31.051   4.340  42.067  1.00 57.47           H
ATOM    190 HG22 THR A 308      31.505   3.725  43.448  1.00 57.47           H
ATOM    191 HG23 THR A 308      29.972   3.944  43.150  1.00 57.47           H
ATOM    192  N   ASP A 309      30.111   7.703  46.298  1.00 46.36           N
ATOM    193  CA  ASP A 309      30.248   9.065  46.809  1.00 52.20           C
ATOM    194  C   ASP A 309      30.625  10.109  45.753  1.00 52.64           C
ATOM    195  O   ASP A 309      30.785  11.284  46.091  1.00 57.89           O
ATOM    196  CB  ASP A 309      31.253   9.087  47.961  1.00 59.20           C
ATOM    197  CG  ASP A 309      30.633   8.642  49.271  1.00 57.83           C
ATOM    198  OD1 ASP A 309      29.501   9.087  49.579  1.00 60.02           O
ATOM    199  OD2 ASP A 309      31.268   7.834  49.982  1.00 63.40           O1-
ATOM    200  H   ASP A 309      29.316   7.398  46.399  1.00 55.63           H
ATOM    201  HA  ASP A 309      29.392   9.327  47.179  1.00 62.64           H
ATOM    202  HB2 ASP A 309      31.987   8.489  47.760  1.00 71.04           H
ATOM    203  HB3 ASP A 309      31.584   9.995  48.079  1.00 71.04           H
ATOM    204  N   VAL A 310      30.699   9.730  44.473  1.00 51.28           N
ATOM    205  CA  VAL A 310      30.916  10.723  43.423  1.00 49.90           C
ATOM    206  C   VAL A 310      29.809  11.779  43.447  1.00 50.79           C
ATOM    207  O   VAL A 310      28.614  11.462  43.534  1.00 44.04           O
ATOM    208  CB  VAL A 310      31.003  10.032  42.058  1.00 50.28           C
ATOM    209  CG1 VAL A 310      31.193  11.074  40.958  1.00 54.03           C
ATOM    210  CG2 VAL A 310      32.127   9.038  42.066  1.00 54.28           C
ATOM    211  H   VAL A 310      30.627   8.921  44.191  1.00 61.53           H
ATOM    212  HA  VAL A 310      31.763  11.170  43.579  1.00 59.88           H
ATOM    213  HB  VAL A 310      30.180   9.548  41.892  1.00 60.33           H
ATOM    214 HG11 VAL A 310      31.276  10.617  40.106  1.00 64.84           H
ATOM    215 HG12 VAL A 310      30.431  11.671  40.938  1.00 64.84           H
ATOM    216 HG13 VAL A 310      31.999  11.580  41.149  1.00 64.84           H
ATOM    217 HG21 VAL A 310      32.182   8.613  41.197  1.00 65.14           H
ATOM    218 HG22 VAL A 310      32.951   9.504  42.267  1.00 65.14           H
ATOM    219 HG23 VAL A 310      31.955   8.371  42.750  1.00 65.14           H
ATOM    220  N   VAL A 311      30.206  13.052  43.372  1.00 55.16           N
ATOM    221  CA  VAL A 311      29.272  14.171  43.275  1.00 47.09           C
ATOM    222  C   VAL A 311      29.496  14.869  41.942  1.00 48.84           C
ATOM    223  O   VAL A 311      30.637  15.192  41.591  1.00 49.63           O
ATOM    224  CB  VAL A 311      29.440  15.168  44.432  1.00 48.21           C
ATOM    225  CG1 VAL A 311      28.444  16.287  44.294  1.00 49.27           C
ATOM    226  CG2 VAL A 311      29.276  14.461  45.781  1.00 45.99           C
ATOM    227  H   VAL A 311      31.031  13.298  43.374  1.00 66.20           H
ATOM    228  HA  VAL A 311      28.364  13.834  43.299  1.00 56.51           H
ATOM    229  HB  VAL A 311      30.331  15.550  44.394  1.00 57.86           H
ATOM    230 HG11 VAL A 311      28.560  16.899  45.037  1.00 59.12           H
ATOM    231 HG12 VAL A 311      28.588  16.750  43.457  1.00 59.12           H
ATOM    232 HG13 VAL A 311      27.550  15.910  44.312  1.00 59.12           H
ATOM    233 HG21 VAL A 311      29.381  15.114  46.489  1.00 55.19           H
ATOM    234 HG22 VAL A 311      28.394  14.063  45.830  1.00 55.19           H
ATOM    235 HG23 VAL A 311      29.955  13.771  45.860  1.00 55.19           H
ATOM    236  N   LEU A 312      28.406  15.122  41.218  1.00 44.81           N
ATOM    237  CA  LEU A 312      28.431  15.854  39.959  1.00 43.98           C
ATOM    238  C   LEU A 312      27.599  17.106  40.134  1.00 43.42           C
ATOM    239  O   LEU A 312      26.639  17.124  40.914  1.00 39.66           O
ATOM    240  CB  LEU A 312      27.884  15.027  38.807  1.00 41.70           C
ATOM    241  CG  LEU A 312      28.453  13.613  38.708  1.00 44.63           C
ATOM    242  CD1 LEU A 312      27.656  12.800  37.712  1.00 44.31           C
ATOM    243  CD2 LEU A 312      29.912  13.669  38.336  1.00 46.40           C
ATOM    244  H   LEU A 312      27.615  14.883  41.457  1.00 53.77           H
ATOM    245  HA  LEU A 312      29.338  16.121  39.745  1.00 52.77           H
ATOM    246  HB2 LEU A 312      26.925  14.949  38.931  1.00 50.04           H
ATOM    247  HB3 LEU A 312      28.071  15.482  37.978  1.00 50.04           H
ATOM    248  HG  LEU A 312      28.385  13.175  39.571  1.00 53.56           H
ATOM    249 HD11 LEU A 312      28.067  11.927  37.625  1.00 53.18           H
ATOM    250 HD12 LEU A 312      26.745  12.706  38.033  1.00 53.18           H
ATOM    251 HD13 LEU A 312      27.657  13.260  36.857  1.00 53.18           H
ATOM    252 HD21 LEU A 312      30.252  12.766  38.248  1.00 55.68           H
ATOM    253 HD22 LEU A 312      29.995  14.141  37.493  1.00 55.68           H
ATOM    254 HD23 LEU A 312      30.397  14.143  39.029  1.00 55.68           H
ATOM    255  N   THR A 313      28.004  18.173  39.457  1.00 42.66           N
ATOM    256  CA  THR A 313      27.291  19.437  39.544  1.00 43.56           C
ATOM    257  C   THR A 313      26.562  19.685  38.233  1.00 42.62           C
ATOM    258  O   THR A 313      27.118  19.472  37.161  1.00 35.20           O
ATOM    259  CB  THR A 313      28.239  20.613  39.843  1.00 53.18           C
ATOM    260  OG1 THR A 313      29.030  20.311  41.002  1.00 48.96           O
ATOM    261  CG2 THR A 313      27.428  21.930  40.069  1.00 47.81           C
ATOM    262  H   THR A 313      28.689  18.190  38.937  1.00 51.20           H
ATOM    263  HA  THR A 313      26.629  19.388  40.254  1.00 52.28           H
ATOM    264  HB  THR A 313      28.834  20.749  39.086  1.00 63.81           H
ATOM    265  HG1 THR A 313      29.546  20.957  41.171  1.00 58.75           H
ATOM    266 HG21 THR A 313      28.033  22.676  40.209  1.00 57.37           H
ATOM    267 HG22 THR A 313      26.870  22.131  39.303  1.00 57.37           H
ATOM    268 HG23 THR A 313      26.857  21.841  40.850  1.00 57.37           H
ATOM    269  N   ASP A 314      25.321  20.139  38.326  1.00 40.99           N
ATOM    270  CA  ASP A 314      24.461  20.254  37.164  1.00 44.10           C
ATOM    271  C   ASP A 314      24.196  21.727  36.897  1.00 46.93           C
ATOM    272  O   ASP A 314      23.556  22.414  37.709  1.00 46.56           O
ATOM    273  CB  ASP A 314      23.157  19.480  37.366  1.00 42.13           C
ATOM    274  CG  ASP A 314      22.308  19.429  36.110  1.00 43.32           C
ATOM    275  OD1 ASP A 314      21.803  20.500  35.711  1.00 45.59           O
ATOM    276  OD2 ASP A 314      22.154  18.322  35.515  1.00 34.83           O1-
ATOM    277  H   ASP A 314      24.952  20.389  39.062  1.00 49.19           H
ATOM    278  HA  ASP A 314      24.913  19.881  36.393  1.00 52.92           H
ATOM    279  HB2 ASP A 314      23.368  18.570  37.620  1.00 50.56           H
ATOM    280  HB3 ASP A 314      22.638  19.907  38.063  1.00 50.56           H
ATOM    281  N   THR A 315      24.695  22.207  35.760  1.00 43.84           N
ATOM    282  CA  THR A 315      24.345  23.531  35.276  1.00 44.60           C
ATOM    283  C   THR A 315      23.404  23.497  34.094  1.00 48.18           C
ATOM    284  O   THR A 315      22.680  24.479  33.871  1.00 41.15           O
ATOM    285  CB  THR A 315      25.610  24.302  34.895  1.00 49.06           C
ATOM    286  OG1 THR A 315      26.430  23.524  34.034  1.00 44.64           O
ATOM    287  CG2 THR A 315      26.412  24.600  36.163  1.00 51.27           C
ATOM    288  H   THR A 315      25.239  21.783  35.250  1.00 52.61           H
ATOM    289  HA  THR A 315      23.893  24.019  35.983  1.00 53.52           H
ATOM    290  HB  THR A 315      25.367  25.134  34.464  1.00 58.87           H
ATOM    291  HG1 THR A 315      27.111  23.968  33.818  1.00 53.56           H
ATOM    292 HG21 THR A 315      27.190  25.137  35.961  1.00 61.52           H
ATOM    293 HG22 THR A 315      25.831  25.069  36.775  1.00 61.52           H
ATOM    294 HG23 THR A 315      26.693  23.768  36.578  1.00 61.52           H
ATOM    295  N   LEU A 316      23.362  22.359  33.383  1.00 49.07           N
ATOM    296  CA  LEU A 316      22.580  22.224  32.156  1.00 42.46           C
ATOM    297  C   LEU A 316      21.107  22.499  32.404  1.00 43.25           C
ATOM    298  O   LEU A 316      20.407  22.991  31.507  1.00 39.44           O
ATOM    299  CB  LEU A 316      22.779  20.805  31.589  1.00 43.80           C
ATOM    300  CG  LEU A 316      22.721  20.484  30.093  1.00 43.89           C
ATOM    301  CD1 LEU A 316      22.623  18.999  29.866  1.00 33.74           C
ATOM    302  CD2 LEU A 316      21.572  21.160  29.487  1.00 46.74           C
ATOM    303  H   LEU A 316      23.785  21.642  33.604  1.00 58.89           H
ATOM    304  HA  LEU A 316      22.895  22.868  31.501  1.00 50.95           H
ATOM    305  HB2 LEU A 316      23.651  20.501  31.884  1.00 52.56           H
ATOM    306  HB3 LEU A 316      22.103  20.245  32.003  1.00 52.56           H
ATOM    307  HG  LEU A 316      23.526  20.809  29.657  1.00 52.66           H
ATOM    308 HD11 LEU A 316      22.567  18.836  28.912  1.00 40.49           H
ATOM    309 HD12 LEU A 316      23.426  18.580  30.220  1.00 40.49           H
ATOM    310 HD13 LEU A 316      21.835  18.657  30.304  1.00 40.49           H
ATOM    311 HD21 LEU A 316      21.544  20.931  28.544  1.00 56.08           H
ATOM    312 HD22 LEU A 316      20.774  20.841  29.935  1.00 56.08           H
ATOM    313 HD23 LEU A 316      21.668  22.117  29.598  1.00 56.08           H
ATOM    314  N   HIS A 317      20.626  22.226  33.624  1.00 43.28           N
ATOM    315  CA  HIS A 317      19.208  22.392  33.923  1.00 41.66           C
ATOM    316  C   HIS A 317      18.767  23.847  33.811  1.00 45.38           C
ATOM    317  O   HIS A 317      17.585  24.124  33.574  1.00 41.03           O
ATOM    318  CB  HIS A 317      18.913  21.865  35.325  1.00 42.58           C
ATOM    319  CG  HIS A 317      19.351  22.788  36.421  1.00 42.09           C
ATOM    320  ND1 HIS A 317      20.638  22.797  36.919  1.00 43.21           N1+
ATOM    321  CD2 HIS A 317      18.677  23.743  37.106  1.00 49.24           C
ATOM    322  CE1 HIS A 317      20.737  23.710  37.866  1.00 48.60           C
ATOM    323  NE2 HIS A 317      19.562  24.304  37.997  1.00 49.62           N
ATOM    324  H   HIS A 317      21.099  21.944  34.288  1.00 51.94           H
ATOM    325  HA  HIS A 317      18.693  21.875  33.288  1.00 49.99           H
ATOM    326  HB2 HIS A 317      19.369  21.018  35.448  1.00 51.09           H
ATOM    327  HB3 HIS A 317      17.954  21.744  35.411  1.00 51.09           H
ATOM    328  HD1 HIS A 317      21.277  22.287  36.653  1.00 51.86           H
ATOM    329  HD2 HIS A 317      17.784  23.976  36.995  1.00 59.09           H
ATOM    330  HE1 HIS A 317      21.507  23.902  38.351  1.00 58.32           H
ATOM    331  HE2 HIS A 317      19.379  24.932  38.555  1.00 59.55           H
ATOM    332  N   LEU A 318      19.701  24.784  33.992  1.00 48.53           N
ATOM    333  CA  LEU A 318      19.403  26.210  33.882  1.00 53.67           C
ATOM    334  C   LEU A 318      18.987  26.603  32.475  1.00 56.75           C
ATOM    335  O   LEU A 318      18.543  27.733  32.278  1.00 57.19           O
ATOM    336  CB  LEU A 318      20.623  27.045  34.311  1.00 53.65           C
ATOM    337  CG  LEU A 318      21.076  26.837  35.771  1.00 57.77           C
ATOM    338  CD1 LEU A 318      22.440  27.492  36.097  1.00 58.10           C
ATOM    339  CD2 LEU A 318      19.977  27.322  36.719  1.00 58.99           C
ATOM    340  H   LEU A 318      20.526  24.614  34.169  1.00 58.24           H
ATOM    341  HA  LEU A 318      18.668  26.430  34.473  1.00 64.41           H
ATOM    342  HB2 LEU A 318      21.373  26.813  33.736  1.00 64.38           H
ATOM    343  HB3 LEU A 318      20.408  27.984  34.203  1.00 64.38           H
ATOM    344  HG  LEU A 318      21.186  25.886  35.923  1.00 69.32           H
ATOM    345 HD11 LEU A 318      22.670  27.315  37.023  1.00 69.72           H
ATOM    346 HD12 LEU A 318      23.125  27.124  35.514  1.00 69.72           H
ATOM    347 HD13 LEU A 318      22.369  28.449  35.951  1.00 69.72           H
ATOM    348 HD21 LEU A 318      20.276  27.203  37.635  1.00 70.79           H
ATOM    349 HD22 LEU A 318      19.803  28.260  36.549  1.00 70.79           H
ATOM    350 HD23 LEU A 318      19.170  26.804  36.570  1.00 70.79           H
ATOM    351  N   LYS A 319      19.115  25.702  31.505  1.00 53.79           N
ATOM    352  CA  LYS A 319      18.696  25.942  30.133  1.00 59.68           C
ATOM    353  C   LYS A 319      17.365  25.272  29.835  1.00 57.75           C
ATOM    354  O   LYS A 319      16.901  25.299  28.695  1.00 64.12           O
ATOM    355  CB  LYS A 319      19.792  25.462  29.173  1.00 57.31           C
ATOM    356  CG  LYS A 319      21.158  26.039  29.552  1.00 58.48           C
ATOM    357  CD  LYS A 319      22.262  25.699  28.574  1.00 66.18           C
ATOM    358  CE  LYS A 319      23.558  26.510  28.877  1.00 70.63           C
ATOM    359  NZ  LYS A 319      24.651  26.342  27.844  1.00 66.26           N1+
ATOM    360  H   LYS A 319      19.441  24.915  31.623  1.00 64.55           H
ATOM    361  HA  LYS A 319      18.581  26.892  30.003  1.00 71.61           H
ATOM    362  HB2 LYS A 319      19.857  24.495  29.212  1.00 68.77           H
ATOM    363  HB3 LYS A 319      19.581  25.749  28.272  1.00 68.77           H
ATOM    364  HG2 LYS A 319      21.083  27.005  29.591  1.00 70.18           H
ATOM    365  HG3 LYS A 319      21.422  25.693  30.418  1.00 70.18           H
ATOM    366  HD2 LYS A 319      22.461  24.752  28.638  1.00 79.42           H
ATOM    367  HD3 LYS A 319      21.962  25.921  27.677  1.00 79.42           H
ATOM    368  HE2 LYS A 319      23.340  27.455  28.914  1.00 84.76           H
ATOM    369  HE3 LYS A 319      23.914  26.225  29.733  1.00 84.76           H
ATOM    370  HZ1 LYS A 319      25.375  26.806  28.079  1.00 79.51           H
ATOM    371  HZ2 LYS A 319      24.870  25.480  27.772  1.00 79.51           H
ATOM    372  HZ3 LYS A 319      24.366  26.632  27.051  1.00 79.51           H
ATOM    373  N   SER A 320      16.740  24.679  30.842  1.00 61.28           N
ATOM    374  CA  SER A 320      15.450  24.035  30.651  1.00 62.19           C
ATOM    375  C   SER A 320      14.414  25.058  30.211  1.00 59.83           C
ATOM    376  O   SER A 320      14.501  26.246  30.522  1.00 56.60           O
ATOM    377  CB  SER A 320      14.989  23.351  31.949  1.00 57.56           C
ATOM    378  OG  SER A 320      13.667  22.861  31.809  1.00 56.68           O
ATOM    379  H   SER A 320      17.033  24.647  31.651  1.00 73.54           H
ATOM    380  HA  SER A 320      15.526  23.364  29.957  1.00 74.63           H
ATOM    381  HB2 SER A 320      15.585  22.615  32.149  1.00 69.07           H
ATOM    382  HB3 SER A 320      15.002  24.001  32.673  1.00 69.07           H
ATOM    383  HG  SER A 320      13.653  22.243  31.240  1.00 68.02           H
ATOM    384  N   THR A 321      13.411  24.583  29.489  1.00 61.51           N
ATOM    385  CA  THR A 321      12.371  25.475  29.008  1.00 74.00           C
ATOM    386  C   THR A 321      10.989  24.974  29.410  1.00 74.63           C
ATOM    387  O   THR A 321      10.285  25.674  30.157  1.00 70.15           O
ATOM    388  CB  THR A 321      12.530  25.676  27.481  1.00 74.08           C
ATOM    389  OG1 THR A 321      11.700  26.766  27.062  1.00 72.65           O
ATOM    390  CG2 THR A 321      12.237  24.371  26.650  1.00 67.08           C
ATOM    391  H   THR A 321      13.309  23.759  29.264  1.00 73.82           H
ATOM    392  HA  THR A 321      12.489  26.342  29.427  1.00 88.80           H
ATOM    393  HB  THR A 321      13.452  25.918  27.298  1.00 88.89           H
ATOM    394  HG1 THR A 321      11.609  26.754  26.226  1.00 87.18           H
ATOM    395 HG21 THR A 321      12.449  24.512  25.713  1.00 80.50           H
ATOM    396 HG22 THR A 321      12.775  23.636  26.983  1.00 80.50           H
ATOM    397 HG23 THR A 321      11.302  24.127  26.717  1.00 80.50           H
ATOM    398  N   LEU A 322      10.605  23.762  29.000  1.00 71.88           N
ATOM    399  CA  LEU A 322       9.285  23.234  29.317  1.00 72.90           C
ATOM    400  C   LEU A 322       9.157  22.940  30.817  1.00 70.86           C
ATOM    401  O   LEU A 322      10.146  22.881  31.567  1.00 62.76           O
ATOM    402  CB  LEU A 322       9.010  21.965  28.508  1.00 75.16           C
ATOM    403  CG  LEU A 322       9.071  22.110  26.975  1.00 77.11           C
ATOM    404  CD1 LEU A 322       8.912  20.746  26.301  1.00 77.98           C
ATOM    405  CD2 LEU A 322       8.008  23.087  26.488  1.00 74.36           C
ATOM    406  H   LEU A 322      11.098  23.221  28.550  1.00 86.26           H
ATOM    407  HA  LEU A 322       8.614  23.895  29.086  1.00 87.48           H
ATOM    408  HB2 LEU A 322       9.661  21.292  28.766  1.00 90.19           H
ATOM    409  HB3 LEU A 322       8.120  21.649  28.737  1.00 90.19           H
ATOM    410  HG  LEU A 322       9.938  22.463  26.726  1.00 92.53           H
ATOM    411 HD11 LEU A 322       8.955  20.859  25.339  1.00 93.57           H
ATOM    412 HD12 LEU A 322       9.619  20.155  26.602  1.00 93.57           H
ATOM    413 HD13 LEU A 322       8.050  20.378  26.556  1.00 93.57           H
ATOM    414 HD21 LEU A 322       8.054  23.149  25.523  1.00 89.23           H
ATOM    415 HD22 LEU A 322       7.133  22.770  26.760  1.00 89.23           H
ATOM    416 HD23 LEU A 322       8.178  23.958  26.884  1.00 89.23           H
ATOM    417  N   GLU A 323       7.909  22.766  31.250  1.00 68.10           N
ATOM    418  CA  GLU A 323       7.608  22.482  32.642  1.00 69.80           C
ATOM    419  C   GLU A 323       7.660  20.982  32.895  1.00 62.68           C
ATOM    420  O   GLU A 323       7.603  20.173  31.968  1.00 57.86           O
ATOM    421  CB  GLU A 323       6.237  23.035  33.023  1.00 73.05           C
ATOM    422  CG  GLU A 323       6.117  24.544  32.893  1.00 74.49           C
ATOM    423  CD  GLU A 323       4.708  25.020  33.191  1.00 76.91           C
ATOM    424  OE1 GLU A 323       4.327  25.051  34.381  1.00 81.00           O
ATOM    425  OE2 GLU A 323       3.973  25.333  32.232  1.00 74.79           O1-
ATOM    426  H   GLU A 323       7.213  22.811  30.749  1.00 81.72           H
ATOM    427  HA  GLU A 323       8.269  22.910  33.208  1.00 83.76           H
ATOM    428  HB2 GLU A 323       5.560  22.631  32.458  1.00 87.66           H
ATOM    429  HB3 GLU A 323       6.063  22.813  33.953  1.00 87.66           H
ATOM    430  HG2 GLU A 323       6.724  24.967  33.521  1.00 89.39           H
ATOM    431  HG3 GLU A 323       6.340  24.805  31.987  1.00 89.39           H
ATOM    432  N   THR A 324       7.770  20.621  34.183  1.00 66.54           N
ATOM    433  CA  THR A 324       7.923  19.224  34.611  1.00 68.22           C
ATOM    434  C   THR A 324       6.643  18.582  35.140  1.00 57.05           C
ATOM    435  O   THR A 324       6.599  17.355  35.277  1.00 58.93           O
ATOM    436  CB  THR A 324       8.970  19.098  35.732  1.00 57.87           C
ATOM    437  OG1 THR A 324       8.476  19.780  36.888  1.00 53.18           O
ATOM    438  CG2 THR A 324      10.332  19.661  35.319  1.00 56.29           C
ATOM    439  H   THR A 324       7.773  21.183  34.836  1.00 79.84           H
ATOM    440  HA  THR A 324       8.231  18.696  33.857  1.00 81.86           H
ATOM    441  HB  THR A 324       9.092  18.160  35.944  1.00 69.44           H
ATOM    442  HG1 THR A 324       8.436  20.604  36.732  1.00 63.81           H
ATOM    443 HG21 THR A 324      10.987  19.506  36.016  1.00 67.54           H
ATOM    444 HG22 THR A 324      10.638  19.232  34.503  1.00 67.54           H
ATOM    445 HG23 THR A 324      10.263  20.617  35.155  1.00 67.54           H
ATOM    446  N   GLY A 325       5.618  19.353  35.467  1.00 56.28           N
ATOM    447  CA  GLY A 325       4.493  18.812  36.203  1.00 57.08           C
ATOM    448  C   GLY A 325       4.650  18.835  37.719  1.00 55.40           C
ATOM    449  O   GLY A 325       3.662  18.613  38.428  1.00 58.50           O
ATOM    450  H   GLY A 325       5.559  20.191  35.281  1.00 67.53           H
ATOM    451  HA2 GLY A 325       3.702  19.326  35.976  1.00 68.49           H
ATOM    452  HA3 GLY A 325       4.343  17.894  35.926  1.00 68.49           H
ATOM    453  N   CYS A 326       5.845  19.111  38.237  1.00 47.31           N
ATOM    454  CA  CYS A 326       6.063  19.241  39.671  1.00 47.37           C
ATOM    455  C   CYS A 326       5.920  20.700  40.112  1.00 53.60           C
ATOM    456  O   CYS A 326       5.975  21.630  39.307  1.00 51.04           O
ATOM    457  CB  CYS A 326       7.454  18.743  40.057  1.00 49.06           C
ATOM    458  SG  CYS A 326       7.713  16.969  39.894  1.00 38.14           S1-
ATOM    459  H   CYS A 326       6.555  19.231  37.770  1.00 56.77           H
ATOM    460  HA  CYS A 326       5.407  18.705  40.146  1.00 56.85           H
ATOM    461  HB2 CYS A 326       8.108  19.194  39.502  1.00 58.87           H
ATOM    462  HB3 CYS A 326       7.610  18.979  40.986  1.00 58.87           H
ATOM    463  N   THR A 327       5.778  20.896  41.421  1.00 46.20           N
ATOM    464  CA  THR A 327       5.804  22.229  42.014  1.00 54.51           C
ATOM    465  C   THR A 327       6.557  22.158  43.339  1.00 57.27           C
ATOM    466  O   THR A 327       7.052  21.098  43.749  1.00 50.16           O
ATOM    467  CB  THR A 327       4.386  22.803  42.222  1.00 57.21           C
ATOM    468  OG1 THR A 327       3.760  22.201  43.372  1.00 56.95           O
ATOM    469  CG2 THR A 327       3.508  22.583  40.986  1.00 50.82           C
ATOM    470  H   THR A 327       5.667  20.263  41.992  1.00 55.45           H
ATOM    471  HA  THR A 327       6.286  22.831  41.428  1.00 65.41           H
ATOM    472  HB  THR A 327       4.455  23.757  42.363  1.00 68.65           H
ATOM    473  HG1 THR A 327       2.948  22.414  43.410  1.00 68.34           H
ATOM    474 HG21 THR A 327       2.618  22.930  41.145  1.00 60.99           H
ATOM    475 HG22 THR A 327       3.895  23.047  40.228  1.00 60.99           H
ATOM    476 HG23 THR A 327       3.445  21.636  40.785  1.00 60.99           H
ATOM    477  N   GLU A 328       6.645  23.311  44.015  1.00 62.88           N
ATOM    478  CA  GLU A 328       7.257  23.373  45.344  1.00 62.37           C
ATOM    479  C   GLU A 328       6.439  22.613  46.379  1.00 55.48           C
ATOM    480  O   GLU A 328       6.981  22.212  47.410  1.00 60.94           O
ATOM    481  CB  GLU A 328       7.433  24.839  45.787  1.00 65.52           C
ATOM    482  CG  GLU A 328       8.308  25.717  44.848  1.00 65.65           C
ATOM    483  CD  GLU A 328       7.618  26.081  43.521  1.00 69.93           C
ATOM    484  OE1 GLU A 328       6.369  26.181  43.497  1.00 69.75           O
ATOM    485  OE2 GLU A 328       8.326  26.250  42.496  1.00 69.67           O1-
ATOM    486  H   GLU A 328       6.351  24.062  43.722  1.00 75.45           H
ATOM    487  HA  GLU A 328       8.137  22.963  45.312  1.00 74.84           H
ATOM    488  HB2 GLU A 328       6.556  25.252  45.851  1.00 78.63           H
ATOM    489  HB3 GLU A 328       7.856  24.847  46.661  1.00 78.63           H
ATOM    490  HG2 GLU A 328       8.526  26.544  45.309  1.00 78.77           H
ATOM    491  HG3 GLU A 328       9.127  25.239  44.638  1.00 78.77           H
ATOM    492  N   HIS A 329       5.153  22.406  46.126  1.00 49.26           N
ATOM    493  CA  HIS A 329       4.284  21.711  47.056  1.00 60.79           C
ATOM    494  C   HIS A 329       3.995  20.274  46.666  1.00 55.48           C
ATOM    495  O   HIS A 329       3.447  19.540  47.488  1.00 47.99           O
ATOM    496  CB  HIS A 329       2.954  22.456  47.177  1.00 62.52           C
ATOM    497  CG  HIS A 329       3.117  23.856  47.655  1.00 67.75           C
ATOM    498  ND1 HIS A 329       3.359  24.160  48.978  1.00 65.51           N
ATOM    499  CD2 HIS A 329       3.125  25.032  46.986  1.00 64.58           C
ATOM    500  CE1 HIS A 329       3.485  25.467  49.107  1.00 66.75           C
ATOM    501  NE2 HIS A 329       3.346  26.020  47.913  1.00 69.04           N
ATOM    502  H   HIS A 329       4.753  22.669  45.413  1.00 59.11           H
ATOM    503  HA  HIS A 329       4.696  21.704  47.933  1.00 72.94           H
ATOM    504  HB2 HIS A 329       2.372  21.989  47.796  1.00 75.03           H
ATOM    505  HB3 HIS A 329       2.540  22.498  46.299  1.00 75.03           H
ATOM    506  HD2 HIS A 329       2.988  25.151  46.073  1.00 77.50           H
ATOM    507  HE1 HIS A 329       3.645  25.920  49.904  1.00 80.10           H
ATOM    508  HE2 HIS A 329       3.383  26.862  47.743  1.00 82.85           H
ATOM    509  N   ILE A 330       4.314  19.846  45.443  1.00 52.50           N
ATOM    510  CA  ILE A 330       3.984  18.476  45.062  1.00 44.60           C
ATOM    511  C   ILE A 330       4.937  17.984  43.984  1.00 49.41           C
ATOM    512  O   ILE A 330       5.274  18.704  43.035  1.00 46.39           O
ATOM    513  CB  ILE A 330       2.512  18.355  44.622  1.00 43.18           C
ATOM    514  CG1 ILE A 330       2.120  16.899  44.559  1.00 45.48           C
ATOM    515  CG2 ILE A 330       2.274  18.981  43.265  1.00 53.45           C
ATOM    516  CD1 ILE A 330       0.637  16.725  44.498  1.00 48.91           C
ATOM    517  H   ILE A 330       4.702  20.312  44.834  1.00 63.00           H
ATOM    518  HA  ILE A 330       4.101  17.900  45.835  1.00 53.52           H
ATOM    519  HB  ILE A 330       1.948  18.793  45.276  1.00 51.82           H
ATOM    520 HG12 ILE A 330       2.521  16.496  43.774  1.00 54.58           H
ATOM    521 HG13 ILE A 330       2.441  16.454  45.362  1.00 54.58           H
ATOM    522 HG21 ILE A 330       1.328  18.914  43.053  1.00 64.14           H
ATOM    523 HG22 ILE A 330       2.532  19.916  43.301  1.00 64.14           H
ATOM    524 HG23 ILE A 330       2.791  18.512  42.591  1.00 64.14           H
ATOM    525 HD11 ILE A 330       0.417  15.793  44.628  1.00 58.69           H
ATOM    526 HD12 ILE A 330       0.224  17.260  45.192  1.00 58.69           H
ATOM    527 HD13 ILE A 330       0.331  17.020  43.627  1.00 58.69           H
ATOM    528  N   CYS A 331       5.377  16.743  44.158  1.00 42.85           N
ATOM    529  CA  CYS A 331       6.199  16.039  43.190  1.00 43.75           C
ATOM    530  C   CYS A 331       5.329  15.031  42.456  1.00 40.39           C
ATOM    531  O   CYS A 331       4.684  14.173  43.086  1.00 28.86           O
ATOM    532  CB  CYS A 331       7.367  15.324  43.868  1.00 40.47           C
ATOM    533  SG  CYS A 331       8.334  14.352  42.679  1.00 33.97           S1-
ATOM    534  H   CYS A 331       5.199  16.270  44.853  1.00 51.43           H
ATOM    535  HA  CYS A 331       6.551  16.669  42.536  1.00 52.50           H
ATOM    536  HB2 CYS A 331       7.947  15.984  44.280  1.00 48.56           H
ATOM    537  HB3 CYS A 331       7.015  14.715  44.535  1.00 48.56           H
ATOM    538  N   MET A 332       5.321  15.126  41.124  1.00 39.45           N
ATOM    539  CA  MET A 332       4.582  14.196  40.279  1.00 33.61           C
ATOM    540  C   MET A 332       5.518  13.255  39.527  1.00 41.70           C
ATOM    541  O   MET A 332       5.164  12.741  38.455  1.00 34.59           O
ATOM    542  CB  MET A 332       3.709  14.963  39.290  1.00 47.36           C
ATOM    543  CG  MET A 332       2.753  15.946  39.915  1.00 48.17           C
ATOM    544  SD  MET A 332       1.450  16.340  38.735  1.00 60.36           S
ATOM    545  CE  MET A 332       0.050  15.459  39.430  1.00 52.55           C
ATOM    546  H   MET A 332       5.745  15.727  40.682  1.00 47.34           H
ATOM    547  HA  MET A 332       3.983  13.661  40.825  1.00 40.34           H
ATOM    548  HB2 MET A 332       4.285  15.453  38.681  1.00 56.83           H
ATOM    549  HB3 MET A 332       3.176  14.320  38.792  1.00 56.83           H
ATOM    550  HG2 MET A 332       2.347  15.547  40.702  1.00 57.81           H
ATOM    551  HG3 MET A 332       3.228  16.756  40.147  1.00 57.81           H
ATOM    552  HE1 MET A 332      -0.740  15.647  38.897  1.00 63.06           H
ATOM    553  HE2 MET A 332       0.233  14.506  39.412  1.00 63.06           H
ATOM    554  HE3 MET A 332      -0.087  15.762  40.339  1.00 63.06           H
ATOM    555  N   GLY A 333       6.700  12.996  40.098  1.00 38.37           N
ATOM    556  CA  GLY A 333       7.730  12.232  39.392  1.00 43.81           C
ATOM    557  C   GLY A 333       7.288  10.862  38.911  1.00 37.43           C
ATOM    558  O   GLY A 333       7.897  10.301  38.004  1.00 33.69           O
ATOM    559  H   GLY A 333       6.930  13.252  40.886  1.00 46.04           H
ATOM    560  HA2 GLY A 333       8.043  12.740  38.624  1.00 52.57           H
ATOM    561  HA3 GLY A 333       8.487  12.099  39.989  1.00 52.57           H
ATOM    562  N   SER A 334       6.272  10.272  39.538  1.00 30.84           N
ATOM    563  CA  SER A 334       5.833   8.942  39.127  1.00 37.16           C
ATOM    564  C   SER A 334       4.577   8.963  38.252  1.00 37.55           C
ATOM    565  O   SER A 334       3.971   7.902  38.034  1.00 38.56           O
ATOM    566  CB  SER A 334       5.606   8.037  40.346  1.00 30.02           C
ATOM    567  OG  SER A 334       4.423   8.369  41.016  1.00 28.74           O
ATOM    568  H   SER A 334       5.833  10.609  40.198  1.00 37.00           H
ATOM    569  HA  SER A 334       6.538   8.534  38.606  1.00 44.60           H
ATOM    570  HB2 SER A 334       5.549   7.113  40.049  1.00 36.02           H
ATOM    571  HB3 SER A 334       6.348   8.136  40.964  1.00 36.02           H
ATOM    572  HG  SER A 334       4.487   9.148  41.320  1.00 34.49           H
ATOM    573  N   ILE A 335       4.169  10.132  37.752  1.00 37.24           N
ATOM    574  CA  ILE A 335       3.027  10.210  36.844  1.00 36.85           C
ATOM    575  C   ILE A 335       3.519   9.887  35.439  1.00 42.30           C
ATOM    576  O   ILE A 335       4.513  10.455  34.976  1.00 37.15           O
ATOM    577  CB  ILE A 335       2.364  11.602  36.884  1.00 43.70           C
ATOM    578  CG1 ILE A 335       1.930  11.993  38.305  1.00 40.41           C
ATOM    579  CG2 ILE A 335       1.158  11.646  35.977  1.00 44.31           C
ATOM    580  CD1 ILE A 335       1.043  10.981  38.963  1.00 40.84           C
ATOM    581  H   ILE A 335       4.534  10.891  37.927  1.00 44.68           H
ATOM    582  HA  ILE A 335       2.365   9.545  37.097  1.00 44.22           H
ATOM    583  HB  ILE A 335       3.010  12.254  36.564  1.00 52.44           H
ATOM    584 HG12 ILE A 335       2.719  12.104  38.861  1.00 48.49           H
ATOM    585 HG13 ILE A 335       1.440  12.828  38.264  1.00 48.49           H
ATOM    586 HG21 ILE A 335       0.747  12.520  36.038  1.00 53.17           H
ATOM    587 HG22 ILE A 335       1.441  11.479  35.062  1.00 53.17           H
ATOM    588 HG23 ILE A 335       0.525  10.964  36.252  1.00 53.17           H
ATOM    589 HD11 ILE A 335       0.802  11.293  39.850  1.00 49.00           H
ATOM    590 HD12 ILE A 335       0.242  10.860  38.427  1.00 49.00           H
ATOM    591 HD13 ILE A 335       1.527  10.148  39.037  1.00 49.00           H
ATOM    592  N   MET A 336       2.835   8.960  34.763  1.00 42.16           N
ATOM    593  CA  MET A 336       3.313   8.497  33.457  1.00 48.04           C
ATOM    594  C   MET A 336       3.313   9.627  32.418  1.00 48.24           C
ATOM    595  O   MET A 336       4.196   9.673  31.551  1.00 51.92           O
ATOM    596  CB  MET A 336       2.451   7.310  32.979  1.00 51.30           C
ATOM    597  CG  MET A 336       3.188   6.244  32.127  1.00 60.33           C
ATOM    598  SD  MET A 336       2.794   4.522  32.616  1.00 59.89           S
ATOM    599  CE  MET A 336       3.415   3.606  31.193  1.00 54.43           C
ATOM    600  H   MET A 336       2.107   8.591  35.035  1.00 50.59           H
ATOM    601  HA  MET A 336       4.222   8.178  33.564  1.00 57.64           H
ATOM    602  HB2 MET A 336       2.090   6.856  33.759  1.00 61.56           H
ATOM    603  HB3 MET A 336       1.721   7.655  32.437  1.00 61.56           H
ATOM    604  HG2 MET A 336       2.935   6.353  31.195  1.00 72.40           H
ATOM    605  HG3 MET A 336       4.146   6.369  32.221  1.00 72.40           H
ATOM    606  HE1 MET A 336       3.121   2.685  31.254  1.00 65.31           H
ATOM    607  HE2 MET A 336       3.033   4.010  30.394  1.00 65.31           H
ATOM    608  HE3 MET A 336       4.382   3.655  31.163  1.00 65.31           H
ATOM    609  N   LEU A 337       2.355  10.551  32.499  1.00 50.70           N
ATOM    610  CA  LEU A 337       2.308  11.706  31.599  1.00 50.18           C
ATOM    611  C   LEU A 337       1.638  12.883  32.320  1.00 54.57           C
ATOM    612  O   LEU A 337       0.406  12.959  32.409  1.00 56.55           O
ATOM    613  CB  LEU A 337       1.584  11.343  30.304  1.00 53.22           C
ATOM    614  CG  LEU A 337       0.536  10.218  30.396  1.00 59.00           C
ATOM    615  CD1 LEU A 337      -0.857  10.791  30.709  1.00 62.70           C
ATOM    616  CD2 LEU A 337       0.518   9.318  29.160  1.00 48.30           C
ATOM    617  H   LEU A 337       1.713  10.535  33.072  1.00 60.84           H
ATOM    618  HA  LEU A 337       3.212  11.970  31.367  1.00 60.21           H
ATOM    619  HB2 LEU A 337       1.146  12.135  29.959  1.00 63.86           H
ATOM    620  HB3 LEU A 337       2.254  11.044  29.668  1.00 63.86           H
ATOM    621  HG  LEU A 337       0.755   9.631  31.133  1.00 70.80           H
ATOM    622 HD11 LEU A 337      -1.509  10.072  30.703  1.00 75.23           H
ATOM    623 HD12 LEU A 337      -0.841  11.206  31.585  1.00 75.23           H
ATOM    624 HD13 LEU A 337      -1.083  11.452  30.035  1.00 75.23           H
ATOM    625 HD21 LEU A 337      -0.186   8.658  29.259  1.00 57.96           H
ATOM    626 HD22 LEU A 337       0.345   9.872  28.385  1.00 57.96           H
ATOM    627 HD23 LEU A 337       1.377   8.881  29.069  1.00 57.96           H
ATOM    628  N   PRO A 338       2.435  13.799  32.914  1.00 62.23           N
ATOM    629  CA  PRO A 338       1.822  14.955  33.610  1.00 63.77           C
ATOM    630  C   PRO A 338       1.046  15.929  32.698  1.00 62.70           C
ATOM    631  O   PRO A 338       1.235  15.957  31.472  1.00 64.92           O
ATOM    632  CB  PRO A 338       3.033  15.657  34.255  1.00 66.13           C
ATOM    633  CG  PRO A 338       4.027  14.536  34.508  1.00 62.05           C
ATOM    634  CD  PRO A 338       3.858  13.628  33.281  1.00 57.63           C
ATOM    635  HA  PRO A 338       1.231  14.649  34.318  1.00 76.52           H
ATOM    636  HB2 PRO A 338       2.774  16.085  35.088  1.00 79.35           H
ATOM    637  HB3 PRO A 338       3.402  16.305  33.634  1.00 79.35           H
ATOM    638  HG2 PRO A 338       3.795  14.070  35.329  1.00 74.46           H
ATOM    639  HG3 PRO A 338       4.928  14.892  34.565  1.00 74.46           H
ATOM    640  HD2 PRO A 338       4.425  13.928  32.553  1.00 69.15           H
ATOM    641  HD3 PRO A 338       4.038  12.700  33.509  1.00 69.15           H
ATOM    642  HC  PRO A 338       0.356  16.550  33.074  1.00 75.23           H
ATOM    643  N   THR A 350       2.148  29.445  16.101  1.00 69.13           N
ATOM    644  CA  THR A 350       2.113  30.858  15.726  1.00 76.13           C
ATOM    645  C   THR A 350       3.493  31.339  15.318  1.00 73.18           C
ATOM    646  O   THR A 350       4.490  30.900  15.890  1.00 75.02           O
ATOM    647  CB  THR A 350       1.600  31.746  16.891  1.00 77.32           C
ATOM    648  OG1 THR A 350       0.244  31.416  17.207  1.00 75.00           O
ATOM    649  CG2 THR A 350       1.682  33.214  16.553  1.00 79.99           C
ATOM    650  H1  THR A 350       1.658  29.313  16.914  1.00 82.95           H
ATOM    651  H2  THR A 350       3.057  29.167  16.231  1.00 82.95           H
ATOM    652  HA  THR A 350       1.517  30.969  14.970  1.00 91.36           H
ATOM    653  HB  THR A 350       2.145  31.591  17.661  1.00 92.78           H
ATOM    654  HG1 THR A 350       0.207  30.640  17.521  1.00 90.00           H
ATOM    655 HG21 THR A 350       2.604  33.483  16.451  1.00 95.98           H
ATOM    656 HG22 THR A 350       1.201  33.397  15.731  1.00 95.98           H
ATOM    657 HG23 THR A 350       1.291  33.734  17.273  1.00 95.98           H
ATOM    658  N   LYS A 351       3.537  32.258  14.344  1.00 71.87           N
ATOM    659  CA  LYS A 351       4.813  32.802  13.875  1.00 74.40           C
ATOM    660  C   LYS A 351       5.602  33.438  15.012  1.00 77.49           C
ATOM    661  O   LYS A 351       6.826  33.262  15.108  1.00 77.55           O
ATOM    662  CB  LYS A 351       4.578  33.841  12.776  1.00 71.71           C
ATOM    663  CG  LYS A 351       3.850  33.324  11.548  1.00 69.57           C
ATOM    664  CD  LYS A 351       3.668  34.443  10.507  1.00 69.32           C
ATOM    665  CE  LYS A 351       2.930  33.944   9.268  1.00 69.64           C
ATOM    666  NZ  LYS A 351       2.878  34.925   8.131  1.00 61.22           N1+
ATOM    667  H   LYS A 351       2.845  32.577  13.943  1.00 86.25           H
ATOM    668  HA  LYS A 351       5.347  32.084  13.504  1.00 89.28           H
ATOM    669  HB2 LYS A 351       4.050  34.566  13.145  1.00 86.06           H
ATOM    670  HB3 LYS A 351       5.439  34.178  12.485  1.00 86.06           H
ATOM    671  HG2 LYS A 351       4.368  32.607  11.149  1.00 83.48           H
ATOM    672  HG3 LYS A 351       2.975  32.998  11.812  1.00 83.48           H
ATOM    673  HD2 LYS A 351       3.144  35.157  10.902  1.00 83.18           H
ATOM    674  HD3 LYS A 351       4.537  34.778  10.234  1.00 83.18           H
ATOM    675  HE2 LYS A 351       3.399  33.167   8.947  1.00 83.57           H
ATOM    676  HE3 LYS A 351       2.021  33.705   9.511  1.00 83.57           H
ATOM    677  HZ1 LYS A 351       2.436  34.566   7.445  1.00 73.46           H
ATOM    678  HZ2 LYS A 351       2.460  35.666   8.389  1.00 73.46           H
ATOM    679  HZ3 LYS A 351       3.703  35.129   7.864  1.00 73.46           H
ATOM    680  N   ASP A 352       4.922  34.233  15.847  1.00 79.88           N
ATOM    681  CA  ASP A 352       5.540  34.798  17.045  1.00 81.48           C
ATOM    682  C   ASP A 352       6.098  33.715  17.964  1.00 75.49           C
ATOM    683  O   ASP A 352       7.138  33.918  18.602  1.00 72.04           O
ATOM    684  CB  ASP A 352       4.515  35.653  17.792  1.00 84.30           C
ATOM    685  CG  ASP A 352       3.948  36.762  16.927  1.00 83.25           C
ATOM    686  OD1 ASP A 352       4.742  37.559  16.396  1.00 78.22           O
ATOM    687  OD2 ASP A 352       2.713  36.825  16.762  1.00 88.19           O1-
ATOM    688  H   ASP A 352       4.104  34.466  15.733  1.00 95.86           H
ATOM    689  HA  ASP A 352       6.275  35.374  16.781  1.00 97.77           H
ATOM    690  HB2 ASP A 352       3.783  35.085  18.083  1.00101.16           H
ATOM    691  HB3 ASP A 352       4.942  36.064  18.561  1.00101.16           H
ATOM    692  N   GLN A 353       5.429  32.567  18.049  1.00 70.69           N
ATOM    693  CA  GLN A 353       5.936  31.477  18.872  1.00 67.98           C
ATOM    694  C   GLN A 353       7.082  30.731  18.201  1.00 63.62           C
ATOM    695  O   GLN A 353       7.971  30.217  18.893  1.00 59.71           O
ATOM    696  CB  GLN A 353       4.806  30.510  19.188  1.00 68.07           C
ATOM    697  CG  GLN A 353       3.588  31.192  19.749  1.00 69.87           C
ATOM    698  CD  GLN A 353       2.404  30.258  19.853  1.00 70.24           C
ATOM    699  OE1 GLN A 353       2.197  29.399  18.997  1.00 69.83           O
ATOM    700  NE2 GLN A 353       1.633  30.404  20.922  1.00 71.18           N
ATOM    701  H   GLN A 353       4.688  32.395  17.644  1.00 84.82           H
ATOM    702  HA  GLN A 353       6.262  31.843  19.709  1.00 81.58           H
ATOM    703  HB2 GLN A 353       4.550  30.043  18.378  1.00 81.68           H
ATOM    704  HB3 GLN A 353       5.120  29.877  19.851  1.00 81.68           H
ATOM    705  HG2 GLN A 353       3.790  31.514  20.641  1.00 83.85           H
ATOM    706  HG3 GLN A 353       3.350  31.943  19.191  1.00 83.85           H
ATOM    707 HE21 GLN A 353       1.801  31.033  21.483  1.00 85.42           H
ATOM    708 HE22 GLN A 353       0.978  29.866  21.059  1.00 85.42           H
ATOM    709  N   LEU A 354       7.104  30.696  16.865  1.00 61.11           N
ATOM    710  CA  LEU A 354       8.045  29.846  16.147  1.00 53.26           C
ATOM    711  C   LEU A 354       9.447  30.449  16.098  1.00 52.91           C
ATOM    712  O   LEU A 354      10.430  29.743  16.332  1.00 51.79           O
ATOM    713  CB  LEU A 354       7.525  29.563  14.739  1.00 57.08           C
ATOM    714  CG  LEU A 354       8.297  28.542  13.920  1.00 55.23           C
ATOM    715  CD1 LEU A 354       8.376  27.162  14.578  1.00 51.71           C
ATOM    716  CD2 LEU A 354       7.638  28.426  12.582  1.00 55.12           C
ATOM    717  H   LEU A 354       6.580  31.151  16.358  1.00 73.34           H
ATOM    718  HA  LEU A 354       8.111  28.998  16.608  1.00 63.92           H
ATOM    719  HB2 LEU A 354       6.615  29.237  14.804  1.00 68.50           H
ATOM    720  HB3 LEU A 354       7.532  30.393  14.236  1.00 68.50           H
ATOM    721  HG  LEU A 354       9.201  28.867  13.786  1.00 66.28           H
ATOM    722 HD11 LEU A 354       8.863  26.561  13.990  1.00 62.06           H
ATOM    723 HD12 LEU A 354       8.840  27.239  15.424  1.00 62.06           H
ATOM    724 HD13 LEU A 354       7.477  26.828  14.713  1.00 62.06           H
ATOM    725 HD21 LEU A 354       8.139  27.800  12.035  1.00 66.14           H
ATOM    726 HD22 LEU A 354       6.730  28.111  12.710  1.00 66.14           H
ATOM    727 HD23 LEU A 354       7.630  29.300  12.161  1.00 66.14           H
ATOM    728  N   PHE A 355       9.591  31.739  15.795  1.00 57.64           N
ATOM    729  CA  PHE A 355      10.948  32.246  15.633  1.00 53.21           C
ATOM    730  C   PHE A 355      11.761  32.235  16.924  1.00 48.88           C
ATOM    731  O   PHE A 355      12.989  32.047  16.838  1.00 44.34           O
ATOM    732  CB  PHE A 355      10.986  33.658  15.025  1.00 56.22           C
ATOM    733  CG  PHE A 355      12.401  34.076  14.688  1.00 60.57           C
ATOM    734  CD1 PHE A 355      13.074  33.488  13.616  1.00 62.26           C
ATOM    735  CD2 PHE A 355      13.102  34.957  15.502  1.00 65.44           C
ATOM    736  CE1 PHE A 355      14.403  33.815  13.325  1.00 62.96           C
ATOM    737  CE2 PHE A 355      14.439  35.290  15.225  1.00 64.06           C
ATOM    738  CZ  PHE A 355      15.087  34.717  14.134  1.00 64.95           C
ATOM    739  H   PHE A 355       8.956  32.307  15.675  1.00 69.17           H
ATOM    740  HA  PHE A 355      11.400  31.659  15.010  1.00 63.85           H
ATOM    741  HB2 PHE A 355      10.448  33.679  14.213  1.00 67.46           H
ATOM    742  HB3 PHE A 355      10.625  34.288  15.667  1.00 67.46           H
ATOM    743  HD1 PHE A 355      12.632  32.878  13.075  1.00 74.71           H
ATOM    744  HD2 PHE A 355      12.672  35.344  16.232  1.00 78.52           H
ATOM    745  HE1 PHE A 355      14.834  33.427  12.597  1.00 75.56           H
ATOM    746  HE2 PHE A 355      14.889  35.903  15.762  1.00 76.88           H
ATOM    747  HZ  PHE A 355      15.968  34.944  13.939  1.00 77.94           H
ATOM    748  N   PRO A 356      11.191  32.450  18.106  1.00 49.77           N
ATOM    749  CA  PRO A 356      11.982  32.215  19.329  1.00 47.71           C
ATOM    750  C   PRO A 356      12.502  30.787  19.410  1.00 38.90           C
ATOM    751  O   PRO A 356      13.687  30.554  19.673  1.00 34.31           O
ATOM    752  CB  PRO A 356      10.980  32.530  20.452  1.00 49.02           C
ATOM    753  CG  PRO A 356       9.905  33.333  19.802  1.00 50.26           C
ATOM    754  CD  PRO A 356       9.803  32.826  18.409  1.00 54.89           C
ATOM    755  HA  PRO A 356      12.727  32.834  19.375  1.00 57.26           H
ATOM    756  HB2 PRO A 356      10.614  31.701  20.799  1.00 58.82           H
ATOM    757  HB3 PRO A 356      11.421  33.035  21.151  1.00 58.82           H
ATOM    758  HG2 PRO A 356       9.064  33.211  20.269  1.00 60.31           H
ATOM    759  HG3 PRO A 356      10.168  34.267  19.800  1.00 60.31           H
ATOM    760  HD2 PRO A 356       9.240  32.045  18.378  1.00 65.87           H
ATOM    761  HD3 PRO A 356       9.496  33.516  17.801  1.00 65.87           H
ATOM    762  N   LEU A 357      11.636  29.818  19.156  1.00 39.90           N
ATOM    763  CA  LEU A 357      12.066  28.423  19.170  1.00 39.15           C
ATOM    764  C   LEU A 357      13.145  28.169  18.127  1.00 37.24           C
ATOM    765  O   LEU A 357      14.196  27.594  18.441  1.00 35.18           O
ATOM    766  CB  LEU A 357      10.861  27.523  18.956  1.00 43.11           C
ATOM    767  CG  LEU A 357       9.799  27.707  20.059  1.00 38.30           C
ATOM    768  CD1 LEU A 357       8.494  27.046  19.713  1.00 35.20           C
ATOM    769  CD2 LEU A 357      10.308  27.165  21.405  1.00 44.99           C
ATOM    770  H   LEU A 357      10.800  29.938  18.985  1.00 47.88           H
ATOM    771  HA  LEU A 357      12.442  28.226  20.041  1.00 46.97           H
ATOM    772  HB2 LEU A 357      10.455  27.734  18.103  1.00 51.73           H
ATOM    773  HB3 LEU A 357      11.161  26.601  18.969  1.00 51.73           H
ATOM    774  HG  LEU A 357       9.620  28.655  20.164  1.00 45.95           H
ATOM    775 HD11 LEU A 357       7.852  27.220  20.413  1.00 42.24           H
ATOM    776 HD12 LEU A 357       8.175  27.409  18.870  1.00 42.24           H
ATOM    777 HD13 LEU A 357       8.638  26.087  19.633  1.00 42.24           H
ATOM    778 HD21 LEU A 357       9.615  27.304  22.072  1.00 53.99           H
ATOM    779 HD22 LEU A 357      10.499  26.222  21.316  1.00 53.99           H
ATOM    780 HD23 LEU A 357      11.110  27.645  21.669  1.00 53.99           H
ATOM    781  N   ALA A 358      12.933  28.631  16.881  1.00 38.70           N
ATOM    782  CA  ALA A 358      13.954  28.428  15.857  1.00 34.47           C
ATOM    783  C   ALA A 358      15.283  29.046  16.289  1.00 35.21           C
ATOM    784  O   ALA A 358      16.351  28.421  16.176  1.00 35.93           O
ATOM    785  CB  ALA A 358      13.482  28.998  14.509  1.00 36.45           C
ATOM    786  H   ALA A 358      12.226  29.045  16.614  1.00 46.43           H
ATOM    787  HA  ALA A 358      14.096  27.476  15.730  1.00 41.36           H
ATOM    788  HB1 ALA A 358      14.153  28.802  13.840  1.00 43.74           H
ATOM    789  HB2 ALA A 358      12.637  28.588  14.263  1.00 43.74           H
ATOM    790  HB3 ALA A 358      13.369  29.959  14.585  1.00 43.74           H
ATOM    791  N   LYS A 359      15.233  30.257  16.838  1.00 41.43           N
ATOM    792  CA  LYS A 359      16.447  30.949  17.254  1.00 40.49           C
ATOM    793  C   LYS A 359      17.190  30.179  18.347  1.00 34.59           C
ATOM    794  O   LYS A 359      18.402  29.964  18.263  1.00 38.47           O
ATOM    795  CB  LYS A 359      16.083  32.358  17.732  1.00 43.47           C
ATOM    796  CG  LYS A 359      17.271  33.204  18.046  1.00 46.08           C
ATOM    797  CD  LYS A 359      16.868  34.593  18.527  1.00 47.23           C
ATOM    798  CE  LYS A 359      18.106  35.429  18.827  1.00 54.79           C
ATOM    799  NZ  LYS A 359      19.072  34.754  19.751  1.00 57.87           N1+
ATOM    800  H   LYS A 359      14.508  30.696  16.992  1.00 49.72           H
ATOM    801  HA  LYS A 359      17.039  31.033  16.492  1.00 48.59           H
ATOM    802  HB2 LYS A 359      15.591  32.809  17.031  1.00 52.16           H
ATOM    803  HB3 LYS A 359      15.534  32.301  18.527  1.00 52.16           H
ATOM    804  HG2 LYS A 359      17.800  32.778  18.738  1.00 55.30           H
ATOM    805  HG3 LYS A 359      17.802  33.311  17.241  1.00 55.30           H
ATOM    806  HD2 LYS A 359      16.351  35.036  17.839  1.00 56.67           H
ATOM    807  HD3 LYS A 359      16.345  34.513  19.340  1.00 56.67           H
ATOM    808  HE2 LYS A 359      18.576  35.594  17.996  1.00 65.74           H
ATOM    809  HE3 LYS A 359      17.838  36.268  19.233  1.00 65.74           H
ATOM    810  HZ1 LYS A 359      19.709  35.326  19.996  1.00 69.45           H
ATOM    811  HZ2 LYS A 359      18.652  34.456  20.478  1.00 69.45           H
ATOM    812  HZ3 LYS A 359      19.454  34.065  19.334  1.00 69.45           H
ATOM    813  N   GLU A 360      16.484  29.766  19.389  1.00 35.03           N
ATOM    814  CA  GLU A 360      17.112  28.929  20.412  1.00 40.71           C
ATOM    815  C   GLU A 360      17.799  27.722  19.763  1.00 36.25           C
ATOM    816  O   GLU A 360      18.987  27.430  20.001  1.00 29.51           O
ATOM    817  CB  GLU A 360      16.028  28.488  21.404  1.00 39.95           C
ATOM    818  CG  GLU A 360      16.414  27.363  22.403  1.00 45.48           C
ATOM    819  CD  GLU A 360      15.226  26.913  23.282  1.00 54.88           C
ATOM    820  OE1 GLU A 360      14.122  26.633  22.746  1.00 51.98           O
ATOM    821  OE2 GLU A 360      15.395  26.849  24.527  1.00 64.27           O1-
ATOM    822  H   GLU A 360      15.649  29.944  19.520  1.00 42.03           H
ATOM    823  HA  GLU A 360      17.782  29.449  20.888  1.00 48.86           H
ATOM    824  HB2 GLU A 360      15.748  29.265  21.910  1.00 47.93           H
ATOM    825  HB3 GLU A 360      15.279  28.154  20.883  1.00 47.93           H
ATOM    826  HG2 GLU A 360      16.734  26.589  21.917  1.00 54.58           H
ATOM    827  HG3 GLU A 360      17.115  27.700  22.986  1.00 54.58           H
ATOM    828  N   PHE A 361      17.066  27.030  18.898  1.00 34.52           N
ATOM    829  CA  PHE A 361      17.647  25.867  18.230  1.00 35.32           C
ATOM    830  C   PHE A 361      18.873  26.255  17.398  1.00 32.33           C
ATOM    831  O   PHE A 361      19.965  25.691  17.577  1.00 31.63           O
ATOM    832  CB  PHE A 361      16.611  25.157  17.363  1.00 36.44           C
ATOM    833  CG  PHE A 361      17.219  24.046  16.532  1.00 39.75           C
ATOM    834  CD1 PHE A 361      17.764  22.919  17.146  1.00 36.90           C
ATOM    835  CD2 PHE A 361      17.295  24.147  15.149  1.00 37.38           C
ATOM    836  CE1 PHE A 361      18.359  21.906  16.394  1.00 37.00           C
ATOM    837  CE2 PHE A 361      17.892  23.133  14.400  1.00 33.21           C
ATOM    838  CZ  PHE A 361      18.431  22.022  15.033  1.00 37.19           C
ATOM    839  H   PHE A 361      16.246  27.206  18.696  1.00 41.43           H
ATOM    840  HA  PHE A 361      17.937  25.239  18.914  1.00 42.38           H
ATOM    841  HB2 PHE A 361      15.927  24.779  17.937  1.00 43.73           H
ATOM    842  HB3 PHE A 361      16.206  25.806  16.764  1.00 43.73           H
ATOM    843  HD1 PHE A 361      17.734  22.838  18.072  1.00 44.28           H
ATOM    844  HD2 PHE A 361      16.949  24.895  14.719  1.00 44.85           H
ATOM    845  HE1 PHE A 361      18.716  21.156  16.813  1.00 44.40           H
ATOM    846  HE2 PHE A 361      17.937  23.202  13.475  1.00 39.85           H
ATOM    847  HZ  PHE A 361      18.818  21.337  14.529  1.00 44.63           H
ATOM    848  N   LEU A 362      18.729  27.224  16.481  1.00 35.60           N
ATOM    849  CA  LEU A 362      19.878  27.544  15.637  1.00 33.80           C
ATOM    850  C   LEU A 362      21.065  27.972  16.480  1.00 33.62           C
ATOM    851  O   LEU A 362      22.221  27.667  16.140  1.00 34.25           O
ATOM    852  CB  LEU A 362      19.497  28.614  14.612  1.00 36.76           C
ATOM    853  CG  LEU A 362      18.436  28.039  13.667  1.00 32.70           C
ATOM    854  CD1 LEU A 362      17.803  29.105  12.835  1.00 42.56           C
ATOM    855  CD2 LEU A 362      19.047  26.963  12.791  1.00 33.57           C
ATOM    856  H   LEU A 362      18.018  27.687  16.334  1.00 42.72           H
ATOM    857  HA  LEU A 362      20.148  26.751  15.154  1.00 40.56           H
ATOM    858  HB2 LEU A 362      19.131  29.395  15.067  1.00 44.11           H
ATOM    859  HB3 LEU A 362      20.276  28.857  14.089  1.00 44.11           H
ATOM    860  HG  LEU A 362      17.735  27.636  14.198  1.00 39.24           H
ATOM    861 HD11 LEU A 362      17.109  28.695  12.304  1.00 51.07           H
ATOM    862 HD12 LEU A 362      17.420  29.778  13.417  1.00 51.07           H
ATOM    863 HD13 LEU A 362      18.481  29.505  12.264  1.00 51.07           H
ATOM    864 HD21 LEU A 362      18.372  26.661  12.166  1.00 40.29           H
ATOM    865 HD22 LEU A 362      19.809  27.329  12.319  1.00 40.29           H
ATOM    866 HD23 LEU A 362      19.326  26.216  13.343  1.00 40.29           H
ATOM    867  N   ASP A 363      20.806  28.661  17.599  1.00 40.91           N
ATOM    868  CA  ASP A 363      21.906  29.093  18.458  1.00 41.46           C
ATOM    869  C   ASP A 363      22.683  27.906  18.977  1.00 37.59           C
ATOM    870  O   ASP A 363      23.921  27.896  18.928  1.00 33.35           O
ATOM    871  CB  ASP A 363      21.396  29.933  19.626  1.00 43.18           C
ATOM    872  CG  ASP A 363      20.993  31.360  19.194  1.00 47.18           C
ATOM    873  OD1 ASP A 363      21.371  31.786  18.081  1.00 51.08           O
ATOM    874  OD2 ASP A 363      20.296  32.040  19.968  1.00 44.42           O1-
ATOM    875  H   ASP A 363      20.020  28.873  17.880  1.00 49.09           H
ATOM    876  HA  ASP A 363      22.519  29.632  17.937  1.00 49.75           H
ATOM    877  HB2 ASP A 363      20.625  29.497  20.023  1.00 51.81           H
ATOM    878  HB3 ASP A 363      22.114  30.012  20.277  1.00 51.81           H
ATOM    879  N   GLN A 364      21.974  26.884  19.485  1.00 36.23           N
ATOM    880  CA  GLN A 364      22.701  25.726  19.990  1.00 38.62           C
ATOM    881  C   GLN A 364      23.387  24.988  18.845  1.00 33.99           C
ATOM    882  O   GLN A 364      24.531  24.544  18.984  1.00 31.92           O
ATOM    883  CB  GLN A 364      21.773  24.809  20.811  1.00 38.95           C
ATOM    884  CG  GLN A 364      20.737  24.034  20.041  1.00 45.85           C
ATOM    885  CD  GLN A 364      19.948  23.089  20.930  1.00 50.11           C
ATOM    886  OE1 GLN A 364      20.266  21.888  21.006  1.00 43.39           O
ATOM    887  NE2 GLN A 364      18.916  23.621  21.613  1.00 47.55           N
ATOM    888  H   GLN A 364      21.114  26.843  19.544  1.00 43.47           H
ATOM    889  HA  GLN A 364      23.396  26.036  20.591  1.00 46.34           H
ATOM    890  HB2 GLN A 364      22.318  24.166  21.289  1.00 46.74           H
ATOM    891  HB3 GLN A 364      21.288  25.359  21.449  1.00 46.74           H
ATOM    892  HG2 GLN A 364      20.113  24.655  19.634  1.00 55.02           H
ATOM    893  HG3 GLN A 364      21.180  23.503  19.361  1.00 55.02           H
ATOM    894 HE21 GLN A 364      18.760  24.466  21.569  1.00 57.06           H
ATOM    895 HE22 GLN A 364      18.406  23.115  22.086  1.00 57.06           H
ATOM    896  N   TYR A 365      22.735  24.898  17.686  1.00 40.74           N
ATOM    897  CA  TYR A 365      23.383  24.270  16.533  1.00 36.48           C
ATOM    898  C   TYR A 365      24.702  24.953  16.200  1.00 35.02           C
ATOM    899  O   TYR A 365      25.763  24.321  16.171  1.00 35.69           O
ATOM    900  CB  TYR A 365      22.464  24.300  15.316  1.00 37.16           C
ATOM    901  CG  TYR A 365      23.145  23.728  14.078  1.00 36.10           C
ATOM    902  CD1 TYR A 365      23.365  22.365  13.942  1.00 34.90           C
ATOM    903  CD2 TYR A 365      23.573  24.558  13.043  1.00 36.73           C
ATOM    904  CE1 TYR A 365      24.008  21.855  12.815  1.00 35.24           C
ATOM    905  CE2 TYR A 365      24.198  24.050  11.938  1.00 33.72           C
ATOM    906  CZ  TYR A 365      24.406  22.719  11.824  1.00 37.02           C
ATOM    907  OH  TYR A 365      25.049  22.269  10.705  1.00 44.07           O
ATOM    908  H   TYR A 365      21.936  25.195  17.544  1.00 48.88           H
ATOM    909  HA  TYR A 365      23.572  23.345  16.750  1.00 43.77           H
ATOM    910  HB2 TYR A 365      21.663  23.780  15.501  1.00 44.60           H
ATOM    911  HB3 TYR A 365      22.220  25.219  15.129  1.00 44.60           H
ATOM    912  HD1 TYR A 365      23.096  21.787  14.615  1.00 41.88           H
ATOM    913  HD2 TYR A 365      23.441  25.481  13.107  1.00 44.08           H
ATOM    914  HE1 TYR A 365      24.157  20.945  12.727  1.00 42.29           H
ATOM    915  HE2 TYR A 365      24.480  24.620  11.258  1.00 40.47           H
ATOM    916  HH  TYR A 365      24.716  22.629  10.023  1.00 52.89           H
ATOM    917  N   TYR A 366      24.665  26.264  15.978  1.00 39.63           N
ATOM    918  CA  TYR A 366      25.899  26.946  15.618  1.00 39.00           C
ATOM    919  C   TYR A 366      26.910  26.923  16.750  1.00 38.54           C
ATOM    920  O   TYR A 366      28.118  26.829  16.500  1.00 38.52           O
ATOM    921  CB  TYR A 366      25.599  28.369  15.169  1.00 39.63           C
ATOM    922  CG  TYR A 366      25.211  28.327  13.716  1.00 40.61           C
ATOM    923  CD1 TYR A 366      23.886  28.224  13.354  1.00 36.28           C
ATOM    924  CD2 TYR A 366      26.175  28.307  12.716  1.00 39.55           C
ATOM    925  CE1 TYR A 366      23.510  28.150  12.043  1.00 40.40           C
ATOM    926  CE2 TYR A 366      25.809  28.232  11.389  1.00 41.42           C
ATOM    927  CZ  TYR A 366      24.469  28.150  11.057  1.00 44.07           C
ATOM    928  OH  TYR A 366      24.050  28.062   9.738  1.00 39.14           O
ATOM    929  H   TYR A 366      23.966  26.766  16.037  1.00 47.56           H
ATOM    930  HA  TYR A 366      26.292  26.478  14.866  1.00 46.80           H
ATOM    931  HB2 TYR A 366      24.859  28.729  15.681  1.00 47.55           H
ATOM    932  HB3 TYR A 366      26.390  28.920  15.267  1.00 47.55           H
ATOM    933  HD1 TYR A 366      23.234  28.227  14.019  1.00 43.54           H
ATOM    934  HD2 TYR A 366      27.075  28.359  12.945  1.00 47.46           H
ATOM    935  HE1 TYR A 366      22.610  28.095  11.819  1.00 48.48           H
ATOM    936  HE2 TYR A 366      26.460  28.228  10.724  1.00 49.70           H
ATOM    937  HH  TYR A 366      24.556  28.506   9.239  1.00 46.97           H
ATOM    938  N   SER A 367      26.451  26.930  17.998  1.00 32.74           N
ATOM    939  CA  SER A 367      27.409  26.769  19.070  1.00 39.15           C
ATOM    940  C   SER A 367      28.113  25.420  18.977  1.00 41.10           C
ATOM    941  O   SER A 367      29.323  25.321  19.212  1.00 38.28           O
ATOM    942  CB  SER A 367      26.712  26.936  20.401  1.00 40.87           C
ATOM    943  OG  SER A 367      27.688  26.763  21.384  1.00 52.37           O
ATOM    944  H   SER A 367      25.630  27.009  18.239  1.00 39.29           H
ATOM    945  HA  SER A 367      28.083  27.457  19.000  1.00 46.98           H
ATOM    946  HB2 SER A 367      26.327  27.827  20.455  1.00 49.05           H
ATOM    947  HB3 SER A 367      26.022  26.262  20.490  1.00 49.05           H
ATOM    948  HG  SER A 367      27.328  26.736  22.137  1.00 62.85           H
ATOM    949  N   SER A 368      27.375  24.366  18.614  1.00 39.21           N
ATOM    950  CA  SER A 368      27.952  23.022  18.612  1.00 41.66           C
ATOM    951  C   SER A 368      28.989  22.843  17.513  1.00 43.65           C
ATOM    952  O   SER A 368      29.925  22.054  17.676  1.00 41.62           O
ATOM    953  CB  SER A 368      26.854  21.958  18.455  1.00 45.39           C
ATOM    954  OG  SER A 368      26.323  21.929  17.145  1.00 35.81           O
ATOM    955  H   SER A 368      26.551  24.406  18.368  1.00 47.05           H
ATOM    956  HA  SER A 368      28.391  22.867  19.460  1.00 49.99           H
ATOM    957  HB2 SER A 368      27.242  21.090  18.643  1.00 54.47           H
ATOM    958  HB3 SER A 368      26.133  22.138  19.080  1.00 54.47           H
ATOM    959  HG  SER A 368      25.880  22.629  16.995  1.00 42.97           H
ATOM    960  N   ILE A 369      28.825  23.527  16.380  1.00 41.61           N
ATOM    961  CA  ILE A 369      29.817  23.469  15.308  1.00 49.98           C
ATOM    962  C   ILE A 369      30.896  24.541  15.458  1.00 51.13           C
ATOM    963  O   ILE A 369      31.713  24.722  14.548  1.00 51.57           O
ATOM    964  CB  ILE A 369      29.145  23.596  13.929  1.00 47.86           C
ATOM    965  CG1 ILE A 369      28.472  24.958  13.783  1.00 43.67           C
ATOM    966  CG2 ILE A 369      28.122  22.481  13.764  1.00 46.62           C
ATOM    967  CD1 ILE A 369      27.813  25.148  12.426  1.00 45.90           C
ATOM    968  H   ILE A 369      28.145  24.026  16.208  1.00 49.94           H
ATOM    969  HA  ILE A 369      30.253  22.604  15.340  1.00 59.98           H
ATOM    970  HB  ILE A 369      29.825  23.504  13.242  1.00 57.43           H
ATOM    971 HG12 ILE A 369      27.787  25.039  14.463  1.00 52.40           H
ATOM    972 HG13 ILE A 369      29.133  25.656  13.898  1.00 52.40           H
ATOM    973 HG21 ILE A 369      27.716  22.529  12.884  1.00 55.95           H
ATOM    974 HG22 ILE A 369      28.574  21.630  13.877  1.00 55.95           H
ATOM    975 HG23 ILE A 369      27.440  22.585  14.450  1.00 55.95           H
ATOM    976 HD11 ILE A 369      27.450  26.047  12.390  1.00 55.08           H
ATOM    977 HD12 ILE A 369      28.481  25.035  11.734  1.00 55.08           H
ATOM    978 HD13 ILE A 369      27.097  24.503  12.316  1.00 55.08           H
ATOM    979  N   LYS A 370      30.914  25.256  16.597  1.00 50.01           N
ATOM    980  CA  LYS A 370      31.971  26.234  16.906  1.00 49.64           C
ATOM    981  C   LYS A 370      31.925  27.432  15.951  1.00 51.68           C
ATOM    982  O   LYS A 370      32.963  27.961  15.559  1.00 52.37           O
ATOM    983  CB  LYS A 370      33.367  25.596  16.878  1.00 50.04           C
ATOM    984  CG  LYS A 370      33.697  24.652  18.043  1.00 59.22           C
ATOM    985  CD  LYS A 370      34.924  23.737  17.697  1.00 70.87           C
ATOM    986  CE  LYS A 370      36.246  24.508  17.474  1.00 71.06           C
ATOM    987  NZ  LYS A 370      37.398  23.611  17.079  1.00 59.59           N1+
ATOM    988  H   LYS A 370      30.317  25.198  17.216  1.00 60.01           H
ATOM    989  HA  LYS A 370      31.828  26.568  17.806  1.00 59.57           H
ATOM    990  HB2 LYS A 370      33.472  25.094  16.057  1.00 60.05           H
ATOM    991  HB3 LYS A 370      34.027  26.308  16.898  1.00 60.05           H
ATOM    992  HG2 LYS A 370      33.905  25.165  18.839  1.00 71.06           H
ATOM    993  HG3 LYS A 370      32.930  24.078  18.204  1.00 71.06           H
ATOM    994  HD2 LYS A 370      35.063  23.098  18.414  1.00 85.04           H
ATOM    995  HD3 LYS A 370      34.731  23.263  16.870  1.00 85.04           H
ATOM    996  HE2 LYS A 370      36.123  25.157  16.762  1.00 85.27           H
ATOM    997  HE3 LYS A 370      36.489  24.963  18.296  1.00 85.27           H
ATOM    998  HZ1 LYS A 370      38.141  24.098  16.995  1.00 71.50           H
ATOM    999  HZ2 LYS A 370      37.531  22.994  17.705  1.00 71.50           H
ATOM   1000  HZ3 LYS A 370      37.229  23.207  16.304  1.00 71.50           H
ATOM   1001  N   ARG A 371      30.717  27.841  15.561  1.00 50.09           N
ATOM   1002  CA  ARG A 371      30.481  28.997  14.703  1.00 49.56           C
ATOM   1003  C   ARG A 371      29.453  29.922  15.329  1.00 46.97           C
ATOM   1004  O   ARG A 371      28.686  30.580  14.612  1.00 45.02           O
ATOM   1005  CB  ARG A 371      30.000  28.573  13.313  1.00 50.24           C
ATOM   1006  CG  ARG A 371      31.057  27.900  12.474  1.00 59.89           C
ATOM   1007  CD  ARG A 371      32.153  28.865  12.088  1.00 66.34           C
ATOM   1008  NE  ARG A 371      33.094  28.287  11.127  1.00 75.34           N
ATOM   1009  CZ  ARG A 371      32.810  28.018   9.853  1.00 79.23           C
ATOM   1010  NH1 ARG A 371      31.592  28.253   9.365  1.00 76.29           N
ATOM   1011  NH2 ARG A 371      33.750  27.502   9.061  1.00 77.83           N1+
ATOM   1012  H   ARG A 371      29.990  27.442  15.791  1.00 60.11           H
ATOM   1013  HA  ARG A 371      31.307  29.488  14.604  1.00 59.47           H
ATOM   1014  HB2 ARG A 371      29.264  27.950  13.418  1.00 60.29           H
ATOM   1015  HB3 ARG A 371      29.692  29.356  12.830  1.00 60.29           H
ATOM   1016  HG2 ARG A 371      31.457  27.178  12.985  1.00 71.87           H
ATOM   1017  HG3 ARG A 371      30.653  27.557  11.664  1.00 71.87           H
ATOM   1018  HD2 ARG A 371      31.762  29.663  11.700  1.00 79.61           H
ATOM   1019  HD3 ARG A 371      32.655  29.098  12.885  1.00 79.61           H
ATOM   1020  HE  ARG A 371      33.898  28.147  11.394  1.00 90.41           H
ATOM   1021 HH11 ARG A 371      30.978  28.582   9.870  1.00 91.55           H
ATOM   1022 HH12 ARG A 371      31.416  28.066   8.544  1.00 91.55           H
ATOM   1023 HH21 ARG A 371      34.535  27.349   9.376  1.00 93.40           H
ATOM   1024 HH22 ARG A 371      33.573  27.316   8.241  1.00 93.40           H
ATOM   1025  N   PHE A 372      29.396  29.954  16.662  1.00 48.92           N
ATOM   1026  CA  PHE A 372      28.454  30.824  17.345  1.00 46.57           C
ATOM   1027  C   PHE A 372      28.750  32.288  17.033  1.00 42.93           C
ATOM   1028  O   PHE A 372      29.885  32.748  17.145  1.00 41.12           O
ATOM   1029  CB  PHE A 372      28.504  30.599  18.868  1.00 45.54           C
ATOM   1030  CG  PHE A 372      27.396  31.299  19.578  1.00 42.49           C
ATOM   1031  CD1 PHE A 372      26.135  30.727  19.635  1.00 41.75           C
ATOM   1032  CD2 PHE A 372      27.578  32.568  20.105  1.00 42.94           C
ATOM   1033  CE1 PHE A 372      25.088  31.378  20.215  1.00 40.68           C
ATOM   1034  CE2 PHE A 372      26.523  33.231  20.706  1.00 42.44           C
ATOM   1035  CZ  PHE A 372      25.277  32.636  20.762  1.00 43.60           C
ATOM   1036  H   PHE A 372      29.892  29.485  17.189  1.00 58.71           H
ATOM   1037  HA  PHE A 372      27.556  30.630  17.031  1.00 55.89           H
ATOM   1038  HB2 PHE A 372      28.425  29.652  19.055  1.00 54.65           H
ATOM   1039  HB3 PHE A 372      29.350  30.927  19.219  1.00 54.65           H
ATOM   1040  HD1 PHE A 372      25.996  29.888  19.261  1.00 50.10           H
ATOM   1041  HD2 PHE A 372      28.415  32.970  20.066  1.00 51.53           H
ATOM   1042  HE1 PHE A 372      24.250  30.972  20.253  1.00 48.82           H
ATOM   1043  HE2 PHE A 372      26.656  34.073  21.074  1.00 50.93           H
ATOM   1044  HZ  PHE A 372      24.566  33.076  21.174  1.00 52.32           H
ATOM   1045  N   GLY A 373      27.715  33.036  16.699  1.00 40.83           N
ATOM   1046  CA  GLY A 373      27.912  34.434  16.363  1.00 48.73           C
ATOM   1047  C   GLY A 373      28.686  34.705  15.080  1.00 52.03           C
ATOM   1048  O   GLY A 373      29.129  35.842  14.872  1.00 48.53           O
ATOM   1049  H   GLY A 373      26.908  32.775  16.706  1.00 48.99           H
ATOM   1050  HA2 GLY A 373      27.047  34.865  16.292  1.00 58.48           H
ATOM   1051  HA3 GLY A 373      28.401  34.851  17.089  1.00 58.48           H
ATOM   1052  N   SER A 374      28.889  33.703  14.222  1.00 48.37           N
ATOM   1053  CA  SER A 374      29.535  33.926  12.937  1.00 41.57           C
ATOM   1054  C   SER A 374      28.546  34.547  11.957  1.00 44.02           C
ATOM   1055  O   SER A 374      27.355  34.706  12.240  1.00 40.46           O
ATOM   1056  CB  SER A 374      30.078  32.620  12.359  1.00 45.19           C
ATOM   1057  OG  SER A 374      29.006  31.789  11.965  1.00 42.49           O
ATOM   1058  H   SER A 374      28.656  32.888  14.358  1.00 58.04           H
ATOM   1059  HA  SER A 374      30.281  34.535  13.045  1.00 49.88           H
ATOM   1060  HB2 SER A 374      30.637  32.810  11.590  1.00 54.22           H
ATOM   1061  HB3 SER A 374      30.598  32.165  13.041  1.00 54.22           H
ATOM   1062  HG  SER A 374      28.507  31.622  12.619  1.00 50.98           H
ATOM   1063  N   LYS A 375      29.062  34.897  10.775  1.00 50.94           N
ATOM   1064  CA  LYS A 375      28.194  35.363   9.694  1.00 50.98           C
ATOM   1065  C   LYS A 375      27.270  34.250   9.205  1.00 43.65           C
ATOM   1066  O   LYS A 375      26.066  34.472   8.997  1.00 45.06           O
ATOM   1067  CB  LYS A 375      29.037  35.902   8.528  1.00 53.58           C
ATOM   1068  CG  LYS A 375      28.214  36.666   7.466  1.00 53.62           C
ATOM   1069  CD  LYS A 375      29.073  37.141   6.284  1.00 57.82           C
ATOM   1070  CE  LYS A 375      28.270  38.039   5.358  1.00 54.15           C
ATOM   1071  NZ  LYS A 375      27.059  37.365   4.850  1.00 57.46           N1+
ATOM   1072  H   LYS A 375      29.899  34.871  10.577  1.00 61.13           H
ATOM   1073  HA  LYS A 375      27.637  36.084  10.029  1.00 61.18           H
ATOM   1074  HB2 LYS A 375      29.707  36.507   8.883  1.00 64.30           H
ATOM   1075  HB3 LYS A 375      29.470  35.154   8.084  1.00 64.30           H
ATOM   1076  HG2 LYS A 375      27.517  36.087   7.121  1.00 64.34           H
ATOM   1077  HG3 LYS A 375      27.818  37.449   7.879  1.00 64.34           H
ATOM   1078  HD2 LYS A 375      29.828  37.649   6.620  1.00 69.39           H
ATOM   1079  HD3 LYS A 375      29.381  36.375   5.775  1.00 69.39           H
ATOM   1080  HE2 LYS A 375      27.981  38.823   5.852  1.00 64.98           H
ATOM   1081  HE3 LYS A 375      28.822  38.299   4.605  1.00 64.98           H
ATOM   1082  HZ1 LYS A 375      27.019  37.448   3.964  1.00 68.95           H
ATOM   1083  HZ2 LYS A 375      27.087  36.499   5.055  1.00 68.95           H
ATOM   1084  HZ3 LYS A 375      26.330  37.730   5.207  1.00 68.95           H
ATOM   1085  N   ALA A 376      27.816  33.053   8.980  1.00 45.98           N
ATOM   1086  CA  ALA A 376      26.970  31.908   8.636  1.00 42.33           C
ATOM   1087  C   ALA A 376      25.834  31.727   9.650  1.00 48.20           C
ATOM   1088  O   ALA A 376      24.654  31.611   9.279  1.00 44.98           O
ATOM   1089  CB  ALA A 376      27.825  30.655   8.565  1.00 46.92           C
ATOM   1090  H   ALA A 376      28.660  32.877   9.019  1.00 55.17           H
ATOM   1091  HA  ALA A 376      26.576  32.056   7.763  1.00 50.79           H
ATOM   1092  HB1 ALA A 376      27.265  29.916   8.280  1.00 56.30           H
ATOM   1093  HB2 ALA A 376      28.532  30.808   7.920  1.00 56.30           H
ATOM   1094  HB3 ALA A 376      28.202  30.474   9.441  1.00 56.30           H
ATOM   1095  N   HIS A 377      26.169  31.734  10.948  1.00 45.79           N
ATOM   1096  CA  HIS A 377      25.135  31.730  11.990  1.00 45.32           C
ATOM   1097  C   HIS A 377      24.116  32.849  11.762  1.00 44.67           C
ATOM   1098  O   HIS A 377      22.909  32.604  11.635  1.00 41.50           O
ATOM   1099  CB  HIS A 377      25.806  31.849  13.366  1.00 41.22           C
ATOM   1100  CG  HIS A 377      24.848  31.869  14.516  1.00 50.07           C
ATOM   1101  ND1 HIS A 377      25.270  32.028  15.820  1.00 41.05           N
ATOM   1102  CD2 HIS A 377      23.495  31.776  14.564  1.00 41.91           C
ATOM   1103  CE1 HIS A 377      24.219  32.045  16.618  1.00 43.22           C
ATOM   1104  NE2 HIS A 377      23.130  31.892  15.881  1.00 42.47           N
ATOM   1105  H   HIS A 377      26.977  31.737  11.245  1.00 54.94           H
ATOM   1106  HA  HIS A 377      24.655  30.887  11.964  1.00 54.38           H
ATOM   1107  HB2 HIS A 377      26.316  32.673  13.395  1.00 49.46           H
ATOM   1108  HB3 HIS A 377      26.400  31.092  13.491  1.00 49.46           H
ATOM   1109  HD2 HIS A 377      22.919  31.667  13.841  1.00 50.29           H
ATOM   1110  HE1 HIS A 377      24.246  32.134  17.544  1.00 51.86           H
ATOM   1111  HE2 HIS A 377      22.324  31.858  16.180  1.00 50.97           H
ATOM   1112  N   MET A 378      24.592  34.091  11.637  1.00 49.52           N
ATOM   1113  CA  MET A 378      23.668  35.225  11.563  1.00 51.22           C
ATOM   1114  C   MET A 378      22.834  35.218  10.284  1.00 45.23           C
ATOM   1115  O   MET A 378      21.632  35.532  10.317  1.00 40.54           O
ATOM   1116  CB  MET A 378      24.458  36.519  11.681  1.00 54.07           C
ATOM   1117  CG  MET A 378      25.193  36.658  12.993  1.00 50.93           C
ATOM   1118  SD  MET A 378      24.096  37.243  14.281  1.00 57.38           S
ATOM   1119  CE  MET A 378      23.115  35.830  14.750  1.00 58.54           C
ATOM   1120  H   MET A 378      25.427  34.301  11.600  1.00 59.43           H
ATOM   1121  HA  MET A 378      23.054  35.162  12.294  1.00 61.47           H
ATOM   1122  HB2 MET A 378      25.118  36.541  10.969  1.00 64.88           H
ATOM   1123  HB3 MET A 378      23.847  37.265  11.588  1.00 64.88           H
ATOM   1124  HG2 MET A 378      25.541  35.794  13.265  1.00 61.12           H
ATOM   1125  HG3 MET A 378      25.916  37.293  12.893  1.00 61.12           H
ATOM   1126  HE1 MET A 378      22.662  36.043  15.581  1.00 70.25           H
ATOM   1127  HE2 MET A 378      22.450  35.664  14.072  1.00 70.25           H
ATOM   1128  HE3 MET A 378      23.691  35.060  14.877  1.00 70.25           H
ATOM   1129  N   ASP A 379      23.461  34.905   9.149  1.00 44.85           N
ATOM   1130  CA  ASP A 379      22.730  34.758   7.894  1.00 49.33           C
ATOM   1131  C   ASP A 379      21.600  33.739   8.031  1.00 50.32           C
ATOM   1132  O   ASP A 379      20.445  34.008   7.663  1.00 45.70           O
ATOM   1133  CB  ASP A 379      23.691  34.313   6.784  1.00 52.10           C
ATOM   1134  CG  ASP A 379      24.773  35.357   6.447  1.00 55.51           C
ATOM   1135  OD1 ASP A 379      24.695  36.518   6.918  1.00 54.81           O
ATOM   1136  OD2 ASP A 379      25.716  34.974   5.707  1.00 55.46           O1-
ATOM   1137  H   ASP A 379      24.309  34.773   9.079  1.00 53.82           H
ATOM   1138  HA  ASP A 379      22.339  35.610   7.644  1.00 59.20           H
ATOM   1139  HB2 ASP A 379      24.147  33.507   7.076  1.00 62.52           H
ATOM   1140  HB3 ASP A 379      23.180  34.129   5.978  1.00 62.52           H
ATOM   1141  N   ARG A 380      21.928  32.542   8.540  1.00 46.59           N
ATOM   1142  CA  ARG A 380      20.918  31.496   8.706  1.00 46.33           C
ATOM   1143  C   ARG A 380      19.770  31.992   9.575  1.00 46.11           C
ATOM   1144  O   ARG A 380      18.585  31.828   9.239  1.00 36.25           O
ATOM   1145  CB  ARG A 380      21.571  30.236   9.308  1.00 50.90           C
ATOM   1146  CG  ARG A 380      20.623  29.034   9.508  1.00 40.76           C
ATOM   1147  CD  ARG A 380      19.905  28.636   8.200  1.00 43.04           C
ATOM   1148  NE  ARG A 380      19.066  27.447   8.382  1.00 45.90           N
ATOM   1149  CZ  ARG A 380      17.951  27.199   7.696  1.00 43.46           C
ATOM   1150  NH1 ARG A 380      17.527  28.040   6.760  1.00 46.50           N
ATOM   1151  NH2 ARG A 380      17.244  26.109   7.940  1.00 36.28           N1+
ATOM   1152  H   ARG A 380      22.719  32.319   8.798  1.00 55.90           H
ATOM   1153  HA  ARG A 380      20.553  31.264   7.838  1.00 55.59           H
ATOM   1154  HB2 ARG A 380      22.284  29.940   8.717  1.00 61.09           H
ATOM   1155  HB3 ARG A 380      21.951  30.462  10.173  1.00 61.09           H
ATOM   1156  HG2 ARG A 380      21.144  28.272   9.815  1.00 48.91           H
ATOM   1157  HG3 ARG A 380      19.950  29.263  10.166  1.00 48.91           H
ATOM   1158  HD2 ARG A 380      19.332  29.367   7.930  1.00 51.65           H
ATOM   1159  HD3 ARG A 380      20.559  28.448   7.507  1.00 51.65           H
ATOM   1160  HE  ARG A 380      19.244  26.931   9.045  1.00 55.09           H
ATOM   1161 HH11 ARG A 380      17.966  28.757   6.578  1.00 55.80           H
ATOM   1162 HH12 ARG A 380      16.806  27.861   6.320  1.00 55.80           H
ATOM   1163 HH21 ARG A 380      17.511  25.554   8.542  1.00 43.53           H
ATOM   1164 HH22 ARG A 380      16.530  25.946   7.497  1.00 43.53           H
ATOM   1165  N   LEU A 381      20.103  32.652  10.687  1.00 47.78           N
ATOM   1166  CA  LEU A 381      19.048  33.184  11.526  1.00 46.29           C
ATOM   1167  C   LEU A 381      18.178  34.147  10.731  1.00 47.61           C
ATOM   1168  O   LEU A 381      16.938  34.089  10.790  1.00 45.33           O
ATOM   1169  CB  LEU A 381      19.680  33.848  12.748  1.00 51.04           C
ATOM   1170  CG  LEU A 381      18.822  34.078  13.973  1.00 52.05           C
ATOM   1171  CD1 LEU A 381      18.025  32.846  14.358  1.00 53.79           C
ATOM   1172  CD2 LEU A 381      19.761  34.490  15.136  1.00 52.69           C
ATOM   1173  H   LEU A 381      20.906  32.811  10.964  1.00 57.34           H
ATOM   1174  HA  LEU A 381      18.492  32.449  11.814  1.00 55.54           H
ATOM   1175  HB2 LEU A 381      20.413  33.278  13.040  1.00 61.25           H
ATOM   1176  HB3 LEU A 381      20.042  34.708  12.479  1.00 61.25           H
ATOM   1177  HG  LEU A 381      18.200  34.799  13.794  1.00 62.46           H
ATOM   1178 HD11 LEU A 381      17.490  33.056  15.139  1.00 64.55           H
ATOM   1179 HD12 LEU A 381      17.437  32.609  13.625  1.00 64.55           H
ATOM   1180 HD13 LEU A 381      18.639  32.120  14.556  1.00 64.55           H
ATOM   1181 HD21 LEU A 381      19.226  34.662  15.925  1.00 63.23           H
ATOM   1182 HD22 LEU A 381      20.392  33.773  15.303  1.00 63.23           H
ATOM   1183 HD23 LEU A 381      20.240  35.294  14.878  1.00 63.23           H
ATOM   1184  N   GLU A 382      18.810  35.033   9.960  1.00 47.86           N
ATOM   1185  CA  GLU A 382      18.023  35.948   9.141  1.00 55.26           C
ATOM   1186  C   GLU A 382      17.199  35.201   8.088  1.00 49.40           C
ATOM   1187  O   GLU A 382      16.007  35.491   7.906  1.00 41.70           O
ATOM   1188  CB  GLU A 382      18.934  36.983   8.481  1.00 56.97           C
ATOM   1189  CG  GLU A 382      18.140  38.061   7.713  1.00 62.39           C
ATOM   1190  CD  GLU A 382      17.033  38.698   8.574  1.00 69.38           C
ATOM   1191  OE1 GLU A 382      17.329  39.138   9.718  1.00 71.91           O
ATOM   1192  OE2 GLU A 382      15.862  38.729   8.124  1.00 69.87           O1-
ATOM   1193  H   GLU A 382      19.665  35.121   9.896  1.00 57.43           H
ATOM   1194  HA  GLU A 382      17.401  36.409   9.725  1.00 66.32           H
ATOM   1195  HB2 GLU A 382      19.451  37.428   9.172  1.00 68.37           H
ATOM   1196  HB3 GLU A 382      19.534  36.533   7.864  1.00 68.37           H
ATOM   1197  HG2 GLU A 382      18.746  38.761   7.420  1.00 74.87           H
ATOM   1198  HG3 GLU A 382      17.721  37.649   6.940  1.00 74.87           H
ATOM   1199  N   GLU A 383      17.807  34.227   7.399  1.00 46.26           N
ATOM   1200  CA  GLU A 383      17.079  33.466   6.382  1.00 48.21           C
ATOM   1201  C   GLU A 383      15.839  32.807   6.964  1.00 50.44           C
ATOM   1202  O   GLU A 383      14.747  32.880   6.384  1.00 42.36           O
ATOM   1203  CB  GLU A 383      18.000  32.410   5.758  1.00 50.05           C
ATOM   1204  CG  GLU A 383      17.293  31.403   4.836  1.00 45.03           C
ATOM   1205  CD  GLU A 383      18.230  30.353   4.281  1.00 51.08           C
ATOM   1206  OE1 GLU A 383      19.134  29.889   5.024  1.00 47.75           O
ATOM   1207  OE2 GLU A 383      18.057  29.981   3.097  1.00 59.33           O1-
ATOM   1208  H   GLU A 383      18.632  33.992   7.499  1.00 55.51           H
ATOM   1209  HA  GLU A 383      16.786  34.071   5.680  1.00 57.86           H
ATOM   1210  HB2 GLU A 383      18.673  32.859   5.225  1.00 60.07           H
ATOM   1211  HB3 GLU A 383      18.431  31.914   6.472  1.00 60.07           H
ATOM   1212  HG2 GLU A 383      16.601  30.940   5.333  1.00 54.04           H
ATOM   1213  HG3 GLU A 383      16.899  31.878   4.091  1.00 54.04           H
ATOM   1214  N   VAL A 384      16.003  32.109   8.100  1.00 51.74           N
ATOM   1215  CA  VAL A 384      14.875  31.423   8.719  1.00 42.56           C
ATOM   1216  C   VAL A 384      13.830  32.430   9.134  1.00 42.04           C
ATOM   1217  O   VAL A 384      12.623  32.209   8.967  1.00 41.02           O
ATOM   1218  CB  VAL A 384      15.352  30.598   9.927  1.00 48.79           C
ATOM   1219  CG1 VAL A 384      14.143  30.027  10.671  1.00 48.40           C
ATOM   1220  CG2 VAL A 384      16.308  29.522   9.478  1.00 43.41           C
ATOM   1221  H   VAL A 384      16.749  32.020   8.522  1.00 62.09           H
ATOM   1222  HA  VAL A 384      14.465  30.821   8.081  1.00 51.08           H
ATOM   1223  HB  VAL A 384      15.829  31.184  10.539  1.00 58.55           H
ATOM   1224 HG11 VAL A 384      14.462  29.482  11.407  1.00 58.08           H
ATOM   1225 HG12 VAL A 384      13.585  30.738  11.019  1.00 58.08           H
ATOM   1226 HG13 VAL A 384      13.635  29.480  10.050  1.00 58.08           H
ATOM   1227 HG21 VAL A 384      16.596  29.015  10.249  1.00 52.09           H
ATOM   1228 HG22 VAL A 384      15.856  28.938   8.849  1.00 52.09           H
ATOM   1229 HG23 VAL A 384      17.076  29.935   9.058  1.00 52.09           H
ATOM   1230  N   ASN A 385      14.286  33.534   9.724  1.00 48.02           N
ATOM   1231  CA  ASN A 385      13.384  34.605  10.123  1.00 57.19           C
ATOM   1232  C   ASN A 385      12.544  35.078   8.944  1.00 57.43           C
ATOM   1233  O   ASN A 385      11.314  35.181   9.036  1.00 51.85           O
ATOM   1234  CB  ASN A 385      14.200  35.753  10.703  1.00 59.34           C
ATOM   1235  CG  ASN A 385      13.397  36.610  11.671  1.00 69.34           C
ATOM   1236  OD1 ASN A 385      12.230  36.311  11.967  1.00 71.49           O
ATOM   1237  ND2 ASN A 385      14.026  37.674  12.189  1.00 70.32           N
ATOM   1238  H   ASN A 385      15.118  33.685   9.900  1.00 57.63           H
ATOM   1239  HA  ASN A 385      12.784  34.273  10.808  1.00 68.63           H
ATOM   1240  HB2 ASN A 385      14.952  35.379  11.189  1.00 71.21           H
ATOM   1241  HB3 ASN A 385      14.526  36.312   9.979  1.00 71.21           H
ATOM   1242 HD21 ASN A 385      13.591  38.247  12.663  1.00 84.38           H
ATOM   1243 HD22 ASN A 385      14.868  37.786  12.049  1.00 84.38           H
ATOM   1244  N   LYS A 386      13.192  35.345   7.805  1.00 53.05           N
ATOM   1245  CA  LYS A 386      12.416  35.792   6.659  1.00 57.91           C
ATOM   1246  C   LYS A 386      11.486  34.699   6.178  1.00 58.89           C
ATOM   1247  O   LYS A 386      10.345  34.983   5.795  1.00 56.73           O
ATOM   1248  CB  LYS A 386      13.342  36.274   5.542  1.00 56.37           C
ATOM   1249  CG  LYS A 386      13.814  37.728   5.740  1.00 61.82           C
ATOM   1250  CD  LYS A 386      12.633  38.731   5.816  1.00 65.13           C
ATOM   1251  CE  LYS A 386      13.056  40.136   6.221  1.00 65.96           C
ATOM   1252  NZ  LYS A 386      11.845  40.999   6.424  1.00 68.49           N1+
ATOM   1253  H   LYS A 386      14.042  35.275   7.676  1.00 63.66           H
ATOM   1254  HA  LYS A 386      11.850  36.516   6.944  1.00 69.49           H
ATOM   1255  HB2 LYS A 386      14.129  35.705   5.518  1.00 67.65           H
ATOM   1256  HB3 LYS A 386      12.873  36.218   4.695  1.00 67.65           H
ATOM   1257  HG2 LYS A 386      14.311  37.785   6.571  1.00 74.19           H
ATOM   1258  HG3 LYS A 386      14.383  37.984   4.997  1.00 74.19           H
ATOM   1259  HD2 LYS A 386      12.197  38.782   4.952  1.00 78.16           H
ATOM   1260  HD3 LYS A 386      11.995  38.448   6.487  1.00 78.16           H
ATOM   1261  HE2 LYS A 386      13.551  40.100   7.055  1.00 79.15           H
ATOM   1262  HE3 LYS A 386      13.601  40.525   5.519  1.00 79.15           H
ATOM   1263  HZ1 LYS A 386      12.091  41.829   6.633  1.00 82.19           H
ATOM   1264  HZ2 LYS A 386      11.355  41.019   5.682  1.00 82.19           H
ATOM   1265  HZ3 LYS A 386      11.347  40.671   7.086  1.00 82.19           H
ATOM   1266  N   GLU A 387      11.927  33.442   6.265  1.00 61.06           N
ATOM   1267  CA  GLU A 387      11.113  32.343   5.773  1.00 53.36           C
ATOM   1268  C   GLU A 387       9.860  32.160   6.629  1.00 57.10           C
ATOM   1269  O   GLU A 387       8.773  31.924   6.090  1.00 54.40           O
ATOM   1270  CB  GLU A 387      11.968  31.080   5.721  1.00 53.19           C
ATOM   1271  CG  GLU A 387      11.355  29.941   4.962  1.00 51.69           C
ATOM   1272  CD  GLU A 387      12.228  28.718   4.933  1.00 50.79           C
ATOM   1273  OE1 GLU A 387      13.469  28.865   4.911  1.00 51.95           O
ATOM   1274  OE2 GLU A 387      11.665  27.607   4.919  1.00 49.07           O1-
ATOM   1275  H   GLU A 387      12.685  33.205   6.598  1.00 73.28           H
ATOM   1276  HA  GLU A 387      10.825  32.546   4.871  1.00 64.03           H
ATOM   1277  HB2 GLU A 387      12.822  31.292   5.316  1.00 63.83           H
ATOM   1278  HB3 GLU A 387      12.105  30.772   6.630  1.00 63.83           H
ATOM   1279  HG2 GLU A 387      10.517  29.693   5.381  1.00 62.03           H
ATOM   1280  HG3 GLU A 387      11.203  30.220   4.046  1.00 62.03           H
ATOM   1281  N   ILE A 388       9.985  32.274   7.962  1.00 55.56           N
ATOM   1282  CA  ILE A 388       8.814  32.161   8.838  1.00 57.34           C
ATOM   1283  C   ILE A 388       7.823  33.273   8.529  1.00 62.71           C
ATOM   1284  O   ILE A 388       6.623  33.032   8.333  1.00 59.96           O
ATOM   1285  CB  ILE A 388       9.229  32.201  10.323  1.00 58.76           C
ATOM   1286  CG1 ILE A 388      10.183  31.051  10.655  1.00 59.39           C
ATOM   1287  CG2 ILE A 388       7.987  32.156  11.233  1.00 56.42           C
ATOM   1288  CD1 ILE A 388      10.820  31.161  12.040  1.00 55.62           C
ATOM   1289  H   ILE A 388      10.728  32.415   8.375  1.00 66.67           H
ATOM   1290  HA  ILE A 388       8.372  31.313   8.676  1.00 68.80           H
ATOM   1291  HB  ILE A 388       9.696  33.036  10.492  1.00 70.51           H
ATOM   1292 HG12 ILE A 388       9.696  30.215  10.614  1.00 71.26           H
ATOM   1293 HG13 ILE A 388      10.902  31.043  10.005  1.00 71.26           H
ATOM   1294 HG21 ILE A 388       8.274  32.175  12.160  1.00 67.70           H
ATOM   1295 HG22 ILE A 388       7.417  32.917  11.058  1.00 67.70           H
ATOM   1296 HG23 ILE A 388       7.503  31.333  11.062  1.00 67.70           H
ATOM   1297 HD11 ILE A 388      11.476  30.455  12.148  1.00 66.74           H
ATOM   1298 HD12 ILE A 388      11.250  32.025  12.106  1.00 66.74           H
ATOM   1299 HD13 ILE A 388      10.132  31.083  12.719  1.00 66.74           H
ATOM   1300  N   GLU A 389       8.318  34.517   8.508  1.00 62.06           N
ATOM   1301  CA  GLU A 389       7.454  35.667   8.277  1.00 66.77           C
ATOM   1302  C   GLU A 389       6.665  35.510   6.989  1.00 63.93           C
ATOM   1303  O   GLU A 389       5.490  35.894   6.924  1.00 61.96           O
ATOM   1304  CB  GLU A 389       8.296  36.947   8.245  1.00 66.95           C
ATOM   1305  CG  GLU A 389       7.480  38.217   8.062  1.00 73.52           C
ATOM   1306  CD  GLU A 389       6.344  38.335   9.087  1.00 78.45           C
ATOM   1307  OE1 GLU A 389       5.270  37.716   8.879  1.00 75.28           O
ATOM   1308  OE2 GLU A 389       6.536  39.028  10.113  1.00 79.01           O1-
ATOM   1309  H   GLU A 389       9.150  34.715   8.613  1.00 74.47           H
ATOM   1310  HA  GLU A 389       6.821  35.732   9.010  1.00 80.12           H
ATOM   1311  HB2 GLU A 389       8.758  37.025   9.094  1.00 80.34           H
ATOM   1312  HB3 GLU A 389       8.947  36.890   7.527  1.00 80.34           H
ATOM   1313  HG2 GLU A 389       8.068  38.982   8.170  1.00 88.22           H
ATOM   1314  HG3 GLU A 389       7.095  38.218   7.172  1.00 88.22           H
ATOM   1315  N   SER A 390       7.273  34.882   5.991  1.00 62.70           N
ATOM   1316  CA  SER A 390       6.705  34.731   4.660  1.00 65.60           C
ATOM   1317  C   SER A 390       5.831  33.487   4.515  1.00 63.92           C
ATOM   1318  O   SER A 390       4.705  33.577   4.014  1.00 57.95           O
ATOM   1319  CB  SER A 390       7.839  34.684   3.643  1.00 63.12           C
ATOM   1320  OG  SER A 390       7.337  34.257   2.401  1.00 73.36           O
ATOM   1321  H   SER A 390       8.045  34.511   6.071  1.00 75.23           H
ATOM   1322  HA  SER A 390       6.151  35.501   4.465  1.00 78.71           H
ATOM   1323  HB2 SER A 390       8.220  35.571   3.555  1.00 75.74           H
ATOM   1324  HB3 SER A 390       8.512  34.052   3.945  1.00 75.74           H
ATOM   1325  HG  SER A 390       7.881  34.466   1.795  1.00 88.03           H
ATOM   1326  N   THR A 391       6.338  32.328   4.950  1.00 65.27           N
ATOM   1327  CA  THR A 391       5.666  31.045   4.786  1.00 59.64           C
ATOM   1328  C   THR A 391       4.991  30.553   6.052  1.00 62.50           C
ATOM   1329  O   THR A 391       4.327  29.509   6.011  1.00 57.58           O
ATOM   1330  CB  THR A 391       6.661  29.972   4.326  1.00 61.08           C
ATOM   1331  OG1 THR A 391       7.626  29.751   5.350  1.00 56.18           O
ATOM   1332  CG2 THR A 391       7.383  30.386   3.039  1.00 61.92           C
ATOM   1333  H   THR A 391       7.093  32.262   5.359  1.00 78.32           H
ATOM   1334  HA  THR A 391       4.984  31.132   4.107  1.00 71.57           H
ATOM   1335  HB  THR A 391       6.184  29.144   4.165  1.00 73.29           H
ATOM   1336  HG1 THR A 391       8.113  30.431   5.431  1.00 67.42           H
ATOM   1337 HG21 THR A 391       7.992  29.684   2.760  1.00 74.30           H
ATOM   1338 HG22 THR A 391       6.731  30.530   2.337  1.00 74.30           H
ATOM   1339 HG23 THR A 391       7.884  31.202   3.178  1.00 74.30           H
ATOM   1340  N   SER A 392       5.157  31.259   7.174  1.00 60.25           N
ATOM   1341  CA  SER A 392       4.616  30.865   8.471  1.00 61.15           C
ATOM   1342  C   SER A 392       5.267  29.594   9.022  1.00 60.75           C
ATOM   1343  O   SER A 392       4.764  29.018  10.001  1.00 50.80           O
ATOM   1344  CB  SER A 392       3.098  30.665   8.405  1.00 60.70           C
ATOM   1345  OG  SER A 392       2.773  29.561   7.574  1.00 64.06           O
ATOM   1346  H   SER A 392       5.589  32.002   7.208  1.00 72.29           H
ATOM   1347  HA  SER A 392       4.791  31.582   9.104  1.00 73.38           H
ATOM   1348  HB2 SER A 392       2.763  30.508   9.300  1.00 72.84           H
ATOM   1349  HB3 SER A 392       2.678  31.457   8.032  1.00 72.84           H
ATOM   1350  HG  SER A 392       3.457  29.103   7.407  1.00 76.88           H
ATOM   1351  N   THR A 393       6.365  29.137   8.429  1.00 58.39           N
ATOM   1352  CA  THR A 393       7.090  27.965   8.921  1.00 53.61           C
ATOM   1353  C   THR A 393       8.483  28.031   8.314  1.00 47.88           C
ATOM   1354  O   THR A 393       8.867  29.047   7.726  1.00 52.36           O
ATOM   1355  CB  THR A 393       6.353  26.661   8.593  1.00 52.51           C
ATOM   1356  OG1 THR A 393       7.045  25.560   9.184  1.00 49.14           O
ATOM   1357  CG2 THR A 393       6.277  26.444   7.112  1.00 49.57           C
ATOM   1358  H   THR A 393       6.726  29.503   7.742  1.00 70.07           H
ATOM   1359  HA  THR A 393       7.185  28.028   9.887  1.00 64.33           H
ATOM   1360  HB  THR A 393       5.451  26.705   8.946  1.00 63.02           H
ATOM   1361  HG1 THR A 393       6.621  24.856   9.023  1.00 58.97           H
ATOM   1362 HG21 THR A 393       5.773  25.639   6.939  1.00 59.49           H
ATOM   1363 HG22 THR A 393       5.827  27.197   6.694  1.00 59.49           H
ATOM   1364 HG23 THR A 393       7.166  26.356   6.742  1.00 59.49           H
ATOM   1365  N   TYR A 394       9.266  26.975   8.476  1.00 43.98           N
ATOM   1366  CA  TYR A 394      10.538  26.922   7.778  1.00 40.91           C
ATOM   1367  C   TYR A 394      10.971  25.473   7.644  1.00 38.85           C
ATOM   1368  O   TYR A 394      10.367  24.554   8.206  1.00 40.53           O
ATOM   1369  CB  TYR A 394      11.606  27.766   8.486  1.00 39.62           C
ATOM   1370  CG  TYR A 394      12.091  27.224   9.826  1.00 38.60           C
ATOM   1371  CD1 TYR A 394      13.337  26.621   9.934  1.00 42.69           C
ATOM   1372  CD2 TYR A 394      11.307  27.321  10.973  1.00 40.74           C
ATOM   1373  CE1 TYR A 394      13.808  26.131  11.149  1.00 39.69           C
ATOM   1374  CE2 TYR A 394      11.765  26.825  12.206  1.00 41.43           C
ATOM   1375  CZ  TYR A 394      13.015  26.239  12.281  1.00 36.40           C
ATOM   1376  OH  TYR A 394      13.487  25.743  13.479  1.00 40.21           O
ATOM   1377  H   TYR A 394       9.093  26.297   8.973  1.00 52.77           H
ATOM   1378  HA  TYR A 394      10.422  27.275   6.883  1.00 49.10           H
ATOM   1379  HB2 TYR A 394      12.381  27.809   7.903  1.00 47.55           H
ATOM   1380  HB3 TYR A 394      11.259  28.657   8.633  1.00 47.55           H
ATOM   1381  HD1 TYR A 394      13.874  26.550   9.175  1.00 51.22           H
ATOM   1382  HD2 TYR A 394      10.468  27.723  10.922  1.00 48.89           H
ATOM   1383  HE1 TYR A 394      14.646  25.727  11.199  1.00 47.63           H
ATOM   1384  HE2 TYR A 394      11.230  26.900  12.963  1.00 49.71           H
ATOM   1385  HH  TYR A 394      12.864  25.695  14.040  1.00 48.25           H
ATOM   1386  N   GLN A 395      12.022  25.278   6.876  1.00 38.30           N
ATOM   1387  CA  GLN A 395      12.532  23.943   6.628  1.00 40.62           C
ATOM   1388  C   GLN A 395      13.951  23.870   7.167  1.00 42.78           C
ATOM   1389  O   GLN A 395      14.737  24.820   7.024  1.00 32.19           O
ATOM   1390  CB  GLN A 395      12.504  23.572   5.124  1.00 44.68           C
ATOM   1391  CG  GLN A 395      11.120  23.611   4.441  1.00 40.21           C
ATOM   1392  CD  GLN A 395      10.136  22.508   4.888  1.00 38.35           C
ATOM   1393  OE1 GLN A 395      10.526  21.382   5.116  1.00 38.77           O
ATOM   1394  NE2 GLN A 395       8.866  22.857   5.026  1.00 40.67           N
ATOM   1395  H   GLN A 395      12.460  25.905   6.487  1.00 45.96           H
ATOM   1396  HA  GLN A 395      11.990  23.294   7.106  1.00 48.74           H
ATOM   1397  HB2 GLN A 395      13.078  24.192   4.647  1.00 53.61           H
ATOM   1398  HB3 GLN A 395      12.843  22.667   5.022  1.00 53.61           H
ATOM   1399  HG2 GLN A 395      10.709  24.470   4.613  1.00 48.25           H
ATOM   1400  HG3 GLN A 395      11.264  23.498   3.492  1.00 48.25           H
ATOM   1401 HE21 GLN A 395       8.630  23.673   4.869  1.00 48.81           H
ATOM   1402 HE22 GLN A 395       8.279  22.282   5.274  1.00 48.81           H
ATOM   1403  N   LEU A 396      14.267  22.736   7.794  1.00 37.43           N
ATOM   1404  CA  LEU A 396      15.603  22.493   8.314  1.00 35.39           C
ATOM   1405  C   LEU A 396      16.558  22.056   7.217  1.00 33.75           C
ATOM   1406  O   LEU A 396      16.207  21.265   6.344  1.00 32.16           O
ATOM   1407  CB  LEU A 396      15.552  21.407   9.393  1.00 35.82           C
ATOM   1408  CG  LEU A 396      14.787  21.820  10.666  1.00 31.70           C
ATOM   1409  CD1 LEU A 396      14.601  20.589  11.565  1.00 33.78           C
ATOM   1410  CD2 LEU A 396      15.517  22.934  11.401  1.00 32.10           C
ATOM   1411  H   LEU A 396      13.715  22.085   7.924  1.00 44.92           H
ATOM   1412  HA  LEU A 396      15.953  23.308   8.704  1.00 42.46           H
ATOM   1413  HB2 LEU A 396      15.125  20.615   9.032  1.00 42.99           H
ATOM   1414  HB3 LEU A 396      16.461  21.195   9.657  1.00 42.99           H
ATOM   1415  HG  LEU A 396      13.910  22.146  10.421  1.00 38.04           H
ATOM   1416 HD11 LEU A 396      14.078  20.840  12.338  1.00 40.54           H
ATOM   1417 HD12 LEU A 396      14.136  19.901  11.062  1.00 40.54           H
ATOM   1418 HD13 LEU A 396      15.475  20.260  11.842  1.00 40.54           H
ATOM   1419 HD21 LEU A 396      15.033  23.148  12.212  1.00 38.52           H
ATOM   1420 HD22 LEU A 396      16.420  22.647  11.608  1.00 38.52           H
ATOM   1421 HD23 LEU A 396      15.541  23.720  10.830  1.00 38.52           H
ATOM   1422  N   LYS A 397      17.780  22.559   7.288  1.00 34.79           N
ATOM   1423  CA  LYS A 397      18.865  21.955   6.548  1.00 37.33           C
ATOM   1424  C   LYS A 397      19.080  20.532   7.039  1.00 40.41           C
ATOM   1425  O   LYS A 397      18.844  20.200   8.215  1.00 27.20           O
ATOM   1426  CB  LYS A 397      20.160  22.755   6.724  1.00 37.52           C
ATOM   1427  CG  LYS A 397      20.071  24.230   6.345  1.00 42.79           C
ATOM   1428  CD  LYS A 397      19.763  24.402   4.850  1.00 49.45           C
ATOM   1429  CE  LYS A 397      19.498  25.846   4.429  1.00 50.22           C
ATOM   1430  NZ  LYS A 397      18.975  25.849   3.031  1.00 50.59           N1+
ATOM   1431  H   LYS A 397      18.003  23.236   7.770  1.00 41.75           H
ATOM   1432  HA  LYS A 397      18.636  21.921   5.610  1.00 44.80           H
ATOM   1433  HB2 LYS A 397      20.430  22.702   7.654  1.00 45.02           H
ATOM   1434  HB3 LYS A 397      20.842  22.349   6.161  1.00 45.02           H
ATOM   1435  HG2 LYS A 397      19.366  24.654   6.862  1.00 51.35           H
ATOM   1436  HG3 LYS A 397      20.923  24.657   6.530  1.00 51.35           H
ATOM   1437  HD2 LYS A 397      20.514  24.077   4.330  1.00 59.34           H
ATOM   1438  HD3 LYS A 397      18.967  23.892   4.632  1.00 59.34           H
ATOM   1439  HE2 LYS A 397      18.826  26.245   5.003  1.00 60.26           H
ATOM   1440  HE3 LYS A 397      20.322  26.357   4.458  1.00 60.26           H
ATOM   1441  HZ1 LYS A 397      18.840  26.691   2.770  1.00 60.71           H
ATOM   1442  HZ2 LYS A 397      19.573  25.469   2.491  1.00 60.71           H
ATOM   1443  HZ3 LYS A 397      18.208  25.402   2.981  1.00 60.71           H
ATOM   1444  N   ASP A 398      19.596  19.711   6.133  1.00 37.58           N
ATOM   1445  CA  ASP A 398      19.852  18.321   6.453  1.00 35.67           C
ATOM   1446  C   ASP A 398      20.699  18.206   7.701  1.00 34.31           C
ATOM   1447  O   ASP A 398      20.486  17.307   8.523  1.00 30.86           O
ATOM   1448  CB  ASP A 398      20.560  17.633   5.279  1.00 32.12           C
ATOM   1449  CG  ASP A 398      19.667  17.511   4.047  1.00 36.60           C
ATOM   1450  OD1 ASP A 398      18.483  17.933   4.089  1.00 35.03           O
ATOM   1451  OD2 ASP A 398      20.158  16.977   3.033  1.00 46.84           O1-
ATOM   1452  H   ASP A 398      19.827  19.943   5.337  1.00 45.09           H
ATOM   1453  HA  ASP A 398      19.007  17.873   6.614  1.00 42.80           H
ATOM   1454  HB2 ASP A 398      21.351  18.145   5.044  1.00 38.54           H
ATOM   1455  HB3 ASP A 398      20.819  16.736   5.542  1.00 38.54           H
ATOM   1456  N   THR A 399      21.702  19.076   7.818  1.00 27.53           N
ATOM   1457  CA  THR A 399      22.619  19.051   8.951  1.00 33.95           C
ATOM   1458  C   THR A 399      21.893  19.352  10.260  1.00 35.65           C
ATOM   1459  O   THR A 399      22.206  18.766  11.312  1.00 33.73           O
ATOM   1460  CB  THR A 399      23.723  20.080   8.721  1.00 38.90           C
ATOM   1461  OG1 THR A 399      23.121  21.328   8.330  1.00 32.81           O
ATOM   1462  CG2 THR A 399      24.686  19.605   7.651  1.00 36.11           C
ATOM   1463  H   THR A 399      21.862  19.707   7.253  1.00 33.03           H
ATOM   1464  HA  THR A 399      23.026  18.173   9.008  1.00 40.74           H
ATOM   1465  HB  THR A 399      24.225  20.207   9.541  1.00 46.68           H
ATOM   1466  HG1 THR A 399      23.695  21.931   8.355  1.00 39.38           H
ATOM   1467 HG21 THR A 399      25.443  20.209   7.576  1.00 43.33           H
ATOM   1468 HG22 THR A 399      25.015  18.721   7.869  1.00 43.33           H
ATOM   1469 HG23 THR A 399      24.229  19.559   6.793  1.00 43.33           H
ATOM   1470  N   GLU A 400      20.928  20.277  10.211  1.00 30.80           N
ATOM   1471  CA  GLU A 400      20.187  20.658  11.414  1.00 36.44           C
ATOM   1472  C   GLU A 400      19.189  19.573  11.790  1.00 35.57           C
ATOM   1473  O   GLU A 400      18.902  19.366  12.973  1.00 27.37           O
ATOM   1474  CB  GLU A 400      19.453  21.992  11.184  1.00 33.12           C
ATOM   1475  CG  GLU A 400      20.338  23.118  10.682  1.00 40.58           C
ATOM   1476  CD  GLU A 400      19.556  24.273  10.039  1.00 35.92           C
ATOM   1477  OE1 GLU A 400      18.355  24.128   9.722  1.00 33.56           O
ATOM   1478  OE2 GLU A 400      20.176  25.329   9.854  1.00 34.18           O1-
ATOM   1479  H   GLU A 400      20.675  20.681   9.491  1.00 36.96           H
ATOM   1480  HA  GLU A 400      20.806  20.774  12.154  1.00 43.72           H
ATOM   1481  HB2 GLU A 400      18.749  21.850  10.529  1.00 39.75           H
ATOM   1482  HB3 GLU A 400      19.067  22.279  12.017  1.00 39.75           H
ATOM   1483  HG2 GLU A 400      20.869  23.470  11.411  1.00 48.69           H
ATOM   1484  HG3 GLU A 400      20.926  22.763   9.991  1.00 48.69           H
ATOM   1485  N   LEU A 401      18.651  18.886  10.783  1.00 31.58           N
ATOM   1486  CA  LEU A 401      17.752  17.776  11.025  1.00 31.06           C
ATOM   1487  C   LEU A 401      18.466  16.667  11.783  1.00 26.57           C
ATOM   1488  O   LEU A 401      17.961  16.164  12.779  1.00 27.05           O
ATOM   1489  CB  LEU A 401      17.223  17.254   9.692  1.00 32.01           C
ATOM   1490  CG  LEU A 401      16.176  16.187   9.808  1.00 26.32           C
ATOM   1491  CD1 LEU A 401      14.911  16.905  10.303  1.00 32.99           C
ATOM   1492  CD2 LEU A 401      15.979  15.473   8.449  1.00 31.30           C
ATOM   1493  H   LEU A 401      18.815  19.032   9.953  1.00 37.89           H
ATOM   1494  HA  LEU A 401      17.008  18.093  11.556  1.00 37.27           H
ATOM   1495  HB2 LEU A 401      16.833  17.992   9.202  1.00 38.41           H
ATOM   1496  HB3 LEU A 401      17.965  16.883   9.189  1.00 38.41           H
ATOM   1497  HG  LEU A 401      16.438  15.525  10.461  1.00 31.58           H
ATOM   1498 HD11 LEU A 401      14.191  16.259  10.395  1.00 39.59           H
ATOM   1499 HD12 LEU A 401      15.081  17.330  11.154  1.00 39.59           H
ATOM   1500 HD13 LEU A 401      14.662  17.576   9.644  1.00 39.59           H
ATOM   1501 HD21 LEU A 401      15.318  14.766   8.546  1.00 37.55           H
ATOM   1502 HD22 LEU A 401      15.670  16.117   7.795  1.00 37.55           H
ATOM   1503 HD23 LEU A 401      16.827  15.095   8.167  1.00 37.55           H
ATOM   1504  N   ILE A 402      19.641  16.276  11.302  1.00 28.00           N
ATOM   1505  CA  ILE A 402      20.435  15.238  11.944  1.00 29.95           C
ATOM   1506  C   ILE A 402      20.825  15.661  13.356  1.00 30.44           C
ATOM   1507  O   ILE A 402      20.627  14.910  14.309  1.00 27.08           O
ATOM   1508  CB  ILE A 402      21.680  14.927  11.093  1.00 25.91           C
ATOM   1509  CG1 ILE A 402      21.277  14.380   9.715  1.00 28.67           C
ATOM   1510  CG2 ILE A 402      22.622  13.986  11.844  1.00 30.21           C
ATOM   1511  CD1 ILE A 402      22.475  14.418   8.680  1.00 29.03           C
ATOM   1512  H   ILE A 402      20.006  16.607  10.596  1.00 33.60           H
ATOM   1513  HA  ILE A 402      19.898  14.428  11.999  1.00 35.94           H
ATOM   1514  HB  ILE A 402      22.158  15.757  10.950  1.00 31.09           H
ATOM   1515 HG12 ILE A 402      20.983  13.461   9.811  1.00 34.40           H
ATOM   1516 HG13 ILE A 402      20.548  14.914   9.361  1.00 34.40           H
ATOM   1517 HG21 ILE A 402      23.391  13.807  11.281  1.00 36.25           H
ATOM   1518 HG22 ILE A 402      22.916  14.404  12.666  1.00 36.25           H
ATOM   1519 HG23 ILE A 402      22.158  13.157  12.042  1.00 36.25           H
ATOM   1520 HD11 ILE A 402      22.163  14.100   7.819  1.00 34.84           H
ATOM   1521 HD12 ILE A 402      22.795  15.329   8.595  1.00 34.84           H
ATOM   1522 HD13 ILE A 402      23.190  13.847   9.003  1.00 34.84           H
ATOM   1523  N   TYR A 403      21.409  16.854  13.503  1.00 30.33           N
ATOM   1524  CA  TYR A 403      21.759  17.349  14.832  1.00 21.92           C
ATOM   1525  C   TYR A 403      20.543  17.336  15.741  1.00 28.14           C
ATOM   1526  O   TYR A 403      20.645  17.040  16.944  1.00 28.12           O
ATOM   1527  CB  TYR A 403      22.343  18.765  14.740  1.00 32.84           C
ATOM   1528  CG  TYR A 403      22.485  19.476  16.085  1.00 29.46           C
ATOM   1529  CD1 TYR A 403      23.678  19.413  16.784  1.00 34.18           C
ATOM   1530  CD2 TYR A 403      21.438  20.208  16.637  1.00 32.16           C
ATOM   1531  CE1 TYR A 403      23.851  20.061  18.008  1.00 29.14           C
ATOM   1532  CE2 TYR A 403      21.580  20.852  17.870  1.00 30.84           C
ATOM   1533  CZ  TYR A 403      22.791  20.753  18.564  1.00 36.01           C
ATOM   1534  OH  TYR A 403      22.979  21.386  19.787  1.00 35.10           O
ATOM   1535  H   TYR A 403      21.598  17.387  12.857  1.00 36.40           H
ATOM   1536  HA  TYR A 403      22.441  16.783  15.215  1.00 26.30           H
ATOM   1537  HB2 TYR A 403      23.230  18.710  14.354  1.00 39.41           H
ATOM   1538  HB3 TYR A 403      21.769  19.314  14.180  1.00 39.41           H
ATOM   1539  HD1 TYR A 403      24.381  18.931  16.409  1.00 41.02           H
ATOM   1540  HD2 TYR A 403      20.623  20.259  16.186  1.00 38.59           H
ATOM   1541  HE1 TYR A 403      24.657  19.989  18.465  1.00 34.96           H
ATOM   1542  HE2 TYR A 403      20.868  21.326  18.232  1.00 37.01           H
ATOM   1543  HH  TYR A 403      22.238  21.495  20.172  1.00 42.12           H
ATOM   1544  N   GLY A 404      19.378  17.663  15.188  1.00 28.43           N
ATOM   1545  CA  GLY A 404      18.185  17.764  16.015  1.00 28.46           C
ATOM   1546  C   GLY A 404      17.676  16.411  16.488  1.00 27.90           C
ATOM   1547  O   GLY A 404      17.328  16.250  17.657  1.00 27.53           O
ATOM   1548  H   GLY A 404      19.256  17.816  14.351  1.00 34.11           H
ATOM   1549  HA2 GLY A 404      18.381  18.294  16.797  1.00 34.15           H
ATOM   1550  HA3 GLY A 404      17.474  18.201  15.511  1.00 34.15           H
ATOM   1551  N   ALA A 405      17.594  15.427  15.579  1.00 24.59           N
ATOM   1552  CA  ALA A 405      17.186  14.081  15.988  1.00 25.27           C
ATOM   1553  C   ALA A 405      18.152  13.504  17.014  1.00 20.30           C
ATOM   1554  O   ALA A 405      17.746  12.867  18.006  1.00 23.67           O
ATOM   1555  CB  ALA A 405      17.108  13.173  14.762  1.00 22.79           C
ATOM   1556  H   ALA A 405      17.810  15.495  14.751  1.00 29.51           H
ATOM   1557  HA  ALA A 405      16.307  14.120  16.395  1.00 30.32           H
ATOM   1558  HB1 ALA A 405      16.860  12.279  15.041  1.00 27.34           H
ATOM   1559  HB2 ALA A 405      16.441  13.526  14.149  1.00 27.34           H
ATOM   1560  HB3 ALA A 405      17.982  13.152  14.338  1.00 27.34           H
ATOM   1561  N   LYS A 406      19.443  13.643  16.758  1.00 22.15           N
ATOM   1562  CA  LYS A 406      20.399  13.077  17.687  1.00 21.00           C
ATOM   1563  C   LYS A 406      20.246  13.701  19.059  1.00 24.47           C
ATOM   1564  O   LYS A 406      20.437  13.023  20.081  1.00 24.64           O
ATOM   1565  CB  LYS A 406      21.818  13.274  17.184  1.00 22.90           C
ATOM   1566  CG  LYS A 406      22.199  12.363  16.035  1.00 27.11           C
ATOM   1567  CD  LYS A 406      23.655  12.621  15.573  1.00 28.24           C
ATOM   1568  CE  LYS A 406      24.091  11.686  14.425  1.00 26.95           C
ATOM   1569  NZ  LYS A 406      25.470  11.971  14.031  1.00 33.13           N1+
ATOM   1570  H   LYS A 406      19.785  14.034  16.072  1.00 26.58           H
ATOM   1571  HA  LYS A 406      20.229  12.125  17.750  1.00 25.20           H
ATOM   1572  HB2 LYS A 406      21.906  14.190  16.882  1.00 27.48           H
ATOM   1573  HB3 LYS A 406      22.441  13.107  17.907  1.00 27.48           H
ATOM   1574  HG2 LYS A 406      22.130  11.443  16.335  1.00 32.53           H
ATOM   1575  HG3 LYS A 406      21.589  12.533  15.299  1.00 32.53           H
ATOM   1576  HD2 LYS A 406      23.738  13.538  15.278  1.00 33.89           H
ATOM   1577  HD3 LYS A 406      24.241  12.457  16.328  1.00 33.89           H
ATOM   1578  HE2 LYS A 406      24.057  10.762  14.720  1.00 32.34           H
ATOM   1579  HE3 LYS A 406      23.526  11.816  13.649  1.00 32.34           H
ATOM   1580  HZ1 LYS A 406      25.733  11.396  13.405  1.00 39.76           H
ATOM   1581  HZ2 LYS A 406      25.525  12.797  13.703  1.00 39.76           H
ATOM   1582  HZ3 LYS A 406      26.015  11.896  14.734  1.00 39.76           H
ATOM   1583  N   HIS A 407      19.948  15.004  19.104  1.00 25.49           N
ATOM   1584  CA  HIS A 407      19.840  15.684  20.390  1.00 26.84           C
ATOM   1585  C   HIS A 407      18.500  15.436  21.078  1.00 25.02           C
ATOM   1586  O   HIS A 407      18.438  15.488  22.305  1.00 23.70           O
ATOM   1587  CB  HIS A 407      20.110  17.170  20.207  1.00 28.88           C
ATOM   1588  CG  HIS A 407      21.566  17.490  20.287  1.00 31.52           C
ATOM   1589  ND1 HIS A 407      22.453  17.161  19.277  1.00 30.43           N
ATOM   1590  CD2 HIS A 407      22.308  18.003  21.294  1.00 26.58           C
ATOM   1591  CE1 HIS A 407      23.672  17.506  19.645  1.00 31.60           C
ATOM   1592  NE2 HIS A 407      23.616  17.997  20.873  1.00 32.76           N
ATOM   1593  H   HIS A 407      19.805  15.511  18.422  1.00 30.59           H
ATOM   1594  HA  HIS A 407      20.533  15.341  20.976  1.00 32.21           H
ATOM   1595  HB2 HIS A 407      19.648  17.673  20.890  1.00 34.66           H
ATOM   1596  HB3 HIS A 407      19.788  17.433  19.333  1.00 34.66           H
ATOM   1597  HD1 HIS A 407      22.241  16.807  18.524  1.00 36.52           H
ATOM   1598  HD2 HIS A 407      21.990  18.302  22.116  1.00 31.89           H
ATOM   1599  HE1 HIS A 407      24.436  17.405  19.132  1.00 37.92           H
ATOM   1600  N   ALA A 408      17.429  15.171  20.324  1.00 22.28           N
ATOM   1601  CA  ALA A 408      16.188  14.711  20.934  1.00 27.01           C
ATOM   1602  C   ALA A 408      16.401  13.390  21.706  1.00 23.26           C
ATOM   1603  O   ALA A 408      15.922  13.228  22.834  1.00 24.78           O
ATOM   1604  CB  ALA A 408      15.129  14.572  19.840  1.00 25.34           C
ATOM   1605  H   ALA A 408      17.403  15.237  19.468  1.00 26.74           H
ATOM   1606  HA  ALA A 408      15.884  15.384  21.563  1.00 32.41           H
ATOM   1607  HB1 ALA A 408      14.273  14.352  20.234  1.00 30.41           H
ATOM   1608  HB2 ALA A 408      15.069  15.420  19.378  1.00 30.41           H
ATOM   1609  HB3 ALA A 408      15.412  13.874  19.220  1.00 30.41           H
ATOM   1610  N   TRP A 409      17.212  12.492  21.153  1.00 23.67           N
ATOM   1611  CA  TRP A 409      17.587  11.280  21.851  1.00 23.86           C
ATOM   1612  C   TRP A 409      18.459  11.623  23.047  1.00 28.23           C
ATOM   1613  O   TRP A 409      18.176  11.202  24.175  1.00 28.23           O
ATOM   1614  CB  TRP A 409      18.295  10.341  20.875  1.00 22.29           C
ATOM   1615  CG  TRP A 409      18.650   9.014  21.421  1.00 18.28           C
ATOM   1616  CD1 TRP A 409      18.274   8.511  22.652  1.00 20.90           C
ATOM   1617  CD2 TRP A 409      19.480   8.034  20.820  1.00 20.08           C
ATOM   1618  NE1 TRP A 409      18.801   7.246  22.827  1.00 22.86           N
ATOM   1619  CE2 TRP A 409      19.549   6.931  21.714  1.00 20.76           C
ATOM   1620  CE3 TRP A 409      20.155   7.947  19.583  1.00 20.88           C
ATOM   1621  CZ2 TRP A 409      20.270   5.790  21.424  1.00 24.21           C
ATOM   1622  CZ3 TRP A 409      20.866   6.789  19.293  1.00 22.20           C
ATOM   1623  CH2 TRP A 409      20.927   5.733  20.210  1.00 27.35           C
ATOM   1624  H   TRP A 409      17.572  12.569  20.373  1.00 28.40           H
ATOM   1625  HA  TRP A 409      16.785  10.839  22.171  1.00 28.64           H
ATOM   1626  HB2 TRP A 409      17.705  10.200  20.122  1.00 26.74           H
ATOM   1627  HB3 TRP A 409      19.118  10.763  20.589  1.00 26.74           H
ATOM   1628  HD1 TRP A 409      17.733   8.955  23.264  1.00 25.08           H
ATOM   1629  HE1 TRP A 409      18.689   6.749  23.509  1.00 27.43           H
ATOM   1630  HE3 TRP A 409      20.121   8.646  18.976  1.00 25.06           H
ATOM   1631  HZ2 TRP A 409      20.302   5.075  22.015  1.00 29.05           H
ATOM   1632  HZ3 TRP A 409      21.329   6.721  18.493  1.00 26.64           H
ATOM   1633  HH2 TRP A 409      21.413   4.965  19.994  1.00 32.82           H
ATOM   1634  N   ARG A 410      19.506  12.426  22.826  1.00 23.53           N
ATOM   1635  CA  ARG A 410      20.393  12.857  23.916  1.00 27.47           C
ATOM   1636  C   ARG A 410      19.618  13.398  25.115  1.00 26.73           C
ATOM   1637  O   ARG A 410      19.992  13.163  26.275  1.00 25.28           O
ATOM   1638  CB  ARG A 410      21.359  13.937  23.413  1.00 25.57           C
ATOM   1639  CG  ARG A 410      22.561  14.154  24.297  1.00 30.62           C
ATOM   1640  CD  ARG A 410      23.453  15.223  23.733  1.00 30.99           C
ATOM   1641  NE  ARG A 410      24.700  15.330  24.492  1.00 35.30           N
ATOM   1642  CZ  ARG A 410      25.711  16.141  24.190  1.00 36.90           C
ATOM   1643  NH1 ARG A 410      25.646  16.964  23.137  1.00 35.39           N
ATOM   1644  NH2 ARG A 410      26.791  16.121  24.954  1.00 40.17           N1+
ATOM   1645  H   ARG A 410      19.721  12.730  22.058  1.00 28.24           H
ATOM   1646  HA  ARG A 410      20.915  12.091  24.219  1.00 32.96           H
ATOM   1647  HB2 ARG A 410      21.691  13.691  22.535  1.00 30.68           H
ATOM   1648  HB3 ARG A 410      20.875  14.772  23.360  1.00 30.68           H
ATOM   1649  HG2 ARG A 410      22.270  14.428  25.182  1.00 36.75           H
ATOM   1650  HG3 ARG A 410      23.073  13.334  24.351  1.00 36.75           H
ATOM   1651  HD2 ARG A 410      23.663  15.004  22.813  1.00 37.19           H
ATOM   1652  HD3 ARG A 410      22.997  16.081  23.787  1.00 37.19           H
ATOM   1653  HE  ARG A 410      24.836  14.749  25.109  1.00 42.36           H
ATOM   1654 HH11 ARG A 410      24.945  16.982  22.638  1.00 42.46           H
ATOM   1655 HH12 ARG A 410      26.303  17.489  22.953  1.00 42.46           H
ATOM   1656 HH21 ARG A 410      26.822  15.587  25.626  1.00 48.21           H
ATOM   1657 HH22 ARG A 410      27.455  16.638  24.786  1.00 48.21           H
ATOM   1658  N   ASN A 411      18.541  14.118  24.846  1.00 24.54           N
ATOM   1659  CA  ASN A 411      17.724  14.800  25.832  1.00 24.75           C
ATOM   1660  C   ASN A 411      16.625  13.939  26.436  1.00 29.01           C
ATOM   1661  O   ASN A 411      15.880  14.401  27.309  1.00 26.73           O
ATOM   1662  CB  ASN A 411      17.126  16.033  25.172  1.00 26.57           C
ATOM   1663  CG  ASN A 411      18.187  17.046  24.825  1.00 24.92           C
ATOM   1664  OD1 ASN A 411      19.274  17.022  25.376  1.00 27.36           O
ATOM   1665  ND2 ASN A 411      17.884  17.937  23.924  1.00 32.17           N
ATOM   1666  H   ASN A 411      18.251  14.226  24.047  1.00 29.44           H
ATOM   1667  HA  ASN A 411      18.293  15.096  26.562  1.00 29.70           H
ATOM   1668  HB2 ASN A 411      16.664  15.766  24.368  1.00 31.89           H
ATOM   1669  HB3 ASN A 411      16.505  16.453  25.793  1.00 31.89           H
ATOM   1670 HD21 ASN A 411      18.478  18.511  23.678  1.00 38.61           H
ATOM   1671 HD22 ASN A 411      17.107  17.936  23.561  1.00 38.61           H
ATOM   1672  N   ALA A 412      16.499  12.705  26.014  1.00 24.82           N
ATOM   1673  CA  ALA A 412      15.371  11.905  26.429  1.00 23.17           C
ATOM   1674  C   ALA A 412      15.628  11.345  27.831  1.00 25.55           C
ATOM   1675  O   ALA A 412      16.250  10.293  27.987  1.00 20.91           O
ATOM   1676  CB  ALA A 412      15.171  10.794  25.432  1.00 21.08           C
ATOM   1677  H   ALA A 412      17.051  12.298  25.480  1.00 29.79           H
ATOM   1678  HA  ALA A 412      14.576  12.445  26.455  1.00 27.81           H
ATOM   1679  HB1 ALA A 412      14.505  10.264  25.872  1.00 25.29           H
ATOM   1680  HB2 ALA A 412      14.893  11.166  24.597  1.00 25.29           H
ATOM   1681  HB3 ALA A 412      15.995  10.262  25.345  1.00 25.29           H
ATOM   1682  N   SER A 413      15.095  12.027  28.857  1.00 23.13           N
ATOM   1683  CA  SER A 413      15.480  11.729  30.229  1.00 23.36           C
ATOM   1684  C   SER A 413      15.066  10.325  30.684  1.00 24.55           C
ATOM   1685  O   SER A 413      15.590   9.829  31.686  1.00 23.00           O
ATOM   1686  CB  SER A 413      14.888  12.788  31.167  1.00 24.68           C
ATOM   1687  OG  SER A 413      13.493  12.613  31.271  1.00 30.72           O
ATOM   1688  H   SER A 413      14.503  12.652  28.784  1.00 27.75           H
ATOM   1689  HA  SER A 413      16.445  11.771  30.284  1.00 28.03           H
ATOM   1690  HB2 SER A 413      15.296  12.681  32.028  1.00 29.62           H
ATOM   1691  HB3 SER A 413      15.072  13.672  30.811  1.00 29.62           H
ATOM   1692  HG  SER A 413      13.167  13.171  31.803  1.00 36.87           H
ATOM   1693  N   ARG A 414      14.134   9.677  30.010  1.00 22.76           N
ATOM   1694  CA  ARG A 414      13.727   8.326  30.398  1.00 25.36           C
ATOM   1695  C   ARG A 414      14.519   7.225  29.714  1.00 27.92           C
ATOM   1696  O   ARG A 414      14.202   6.059  29.916  1.00 23.62           O
ATOM   1697  CB  ARG A 414      12.245   8.110  30.093  1.00 26.06           C
ATOM   1698  CG  ARG A 414      11.331   8.915  30.995  1.00 25.82           C
ATOM   1699  CD  ARG A 414       9.884   8.687  30.696  1.00 28.85           C
ATOM   1700  NE  ARG A 414       9.054   9.228  31.765  1.00 28.23           N
ATOM   1701  CZ  ARG A 414       7.737   9.395  31.682  1.00 31.24           C
ATOM   1702  NH1 ARG A 414       7.100   9.064  30.579  1.00 38.98           N
ATOM   1703  NH2 ARG A 414       7.045   9.854  32.721  1.00 37.55           N1+
ATOM   1704  H   ARG A 414      13.721   9.992  29.325  1.00 27.31           H
ATOM   1705  HA  ARG A 414      13.857   8.220  31.345  1.00 30.43           H
ATOM   1706  HB2 ARG A 414      12.078   8.385  29.176  1.00 31.27           H
ATOM   1707  HB3 ARG A 414      12.046   7.163  30.195  1.00 31.27           H
ATOM   1708  HG2 ARG A 414      11.491   8.669  31.923  1.00 30.98           H
ATOM   1709  HG3 ARG A 414      11.522   9.855  30.874  1.00 30.98           H
ATOM   1710  HD2 ARG A 414       9.651   9.161  29.878  1.00 34.62           H
ATOM   1711  HD3 ARG A 414       9.699   7.747  30.582  1.00 34.62           H
ATOM   1712  HE  ARG A 414       9.456   9.481  32.479  1.00 33.87           H
ATOM   1713 HH11 ARG A 414       7.536   8.750  29.907  1.00 46.78           H
ATOM   1714 HH12 ARG A 414       6.252   9.168  30.532  1.00 46.78           H
ATOM   1715 HH21 ARG A 414       7.445  10.080  33.452  1.00 45.06           H
ATOM   1716 HH22 ARG A 414       6.197   9.961  32.649  1.00 45.06           H
ATOM   1717  N   CYS A 415      15.502   7.538  28.872  1.00 22.61           N
ATOM   1718  CA  CYS A 415      16.172   6.515  28.055  1.00 21.37           C
ATOM   1719  C   CYS A 415      17.481   6.128  28.706  1.00 23.00           C
ATOM   1720  O   CYS A 415      18.362   6.968  28.863  1.00 24.51           O
ATOM   1721  CB  CYS A 415      16.482   6.997  26.625  1.00 23.74           C
ATOM   1722  SG  CYS A 415      17.517   5.819  25.615  1.00 24.61           S
ATOM   1723  H   CYS A 415      15.812   8.333  28.769  1.00 27.13           H
ATOM   1724  HA  CYS A 415      15.626   5.720  28.006  1.00 25.64           H
ATOM   1725  HB2 CYS A 415      15.656   7.182  26.171  1.00 28.48           H
ATOM   1726  HB3 CYS A 415      16.999   7.814  26.697  1.00 28.48           H
ATOM   1727  N   VAL A 416      17.636   4.850  29.043  1.00 25.91           N
ATOM   1728  CA  VAL A 416      18.891   4.413  29.653  1.00 18.14           C
ATOM   1729  C   VAL A 416      20.002   4.162  28.637  1.00 23.46           C
ATOM   1730  O   VAL A 416      21.170   3.976  29.021  1.00 21.85           O
ATOM   1731  CB  VAL A 416      18.695   3.122  30.479  1.00 20.35           C
ATOM   1732  CG1 VAL A 416      18.459   1.870  29.558  1.00 23.94           C
ATOM   1733  CG2 VAL A 416      19.868   2.900  31.380  1.00 22.46           C
ATOM   1734  H   VAL A 416      17.047   4.236  28.927  1.00 31.10           H
ATOM   1735  HA  VAL A 416      19.189   5.109  30.248  1.00 21.77           H
ATOM   1736  HB  VAL A 416      17.912   3.233  31.044  1.00 24.42           H
ATOM   1737 HG11 VAL A 416      18.256   1.100  30.113  1.00 28.73           H
ATOM   1738 HG12 VAL A 416      17.716   2.049  28.962  1.00 28.73           H
ATOM   1739 HG13 VAL A 416      19.259   1.695  29.047  1.00 28.73           H
ATOM   1740 HG21 VAL A 416      19.697   2.109  31.918  1.00 26.96           H
ATOM   1741 HG22 VAL A 416      20.668   2.761  30.854  1.00 26.96           H
ATOM   1742 HG23 VAL A 416      19.975   3.675  31.952  1.00 26.96           H
ATOM   1743  N   GLY A 417      19.697   4.166  27.350  1.00 20.79           N
ATOM   1744  CA  GLY A 417      20.696   3.777  26.381  1.00 26.78           C
ATOM   1745  C   GLY A 417      21.363   4.919  25.663  1.00 28.48           C
ATOM   1746  O   GLY A 417      21.960   4.704  24.612  1.00 26.45           O
ATOM   1747  H   GLY A 417      18.934   4.383  27.023  1.00 24.95           H
ATOM   1748  HA2 GLY A 417      21.390   3.274  26.836  1.00 32.13           H
ATOM   1749  HA3 GLY A 417      20.287   3.200  25.717  1.00 32.13           H
ATOM   1750  N   ARG A 418      21.331   6.120  26.244  1.00 23.44           N
ATOM   1751  CA  ARG A 418      21.807   7.301  25.540  1.00 25.64           C
ATOM   1752  C   ARG A 418      23.328   7.364  25.389  1.00 29.62           C
ATOM   1753  O   ARG A 418      23.818   8.251  24.690  1.00 31.95           O
ATOM   1754  CB  ARG A 418      21.270   8.549  26.244  1.00 26.31           C
ATOM   1755  CG  ARG A 418      19.798   8.793  25.959  1.00 21.54           C
ATOM   1756  CD  ARG A 418      19.291  10.025  26.741  1.00 22.99           C
ATOM   1757  NE  ARG A 418      19.009   9.683  28.135  1.00 21.33           N
ATOM   1758  CZ  ARG A 418      18.953  10.561  29.133  1.00 27.98           C
ATOM   1759  NH1 ARG A 418      19.189  11.848  28.904  1.00 20.81           N
ATOM   1760  NH2 ARG A 418      18.682  10.139  30.374  1.00 26.29           N1+
ATOM   1761  H   ARG A 418      21.030   6.276  27.035  1.00 28.13           H
ATOM   1762  HA  ARG A 418      21.435   7.297  24.642  1.00 30.77           H
ATOM   1763  HB2 ARG A 418      21.371   8.440  27.202  1.00 31.58           H
ATOM   1764  HB3 ARG A 418      21.774   9.322  25.955  1.00 31.58           H
ATOM   1765  HG2 ARG A 418      19.700   8.989  25.020  1.00 25.85           H
ATOM   1766  HG3 ARG A 418      19.273   8.019  26.201  1.00 25.85           H
ATOM   1767  HD2 ARG A 418      19.967  10.717  26.715  1.00 27.59           H
ATOM   1768  HD3 ARG A 418      18.470  10.336  26.339  1.00 27.59           H
ATOM   1769  HE  ARG A 418      18.954   8.850  28.337  1.00 25.59           H
ATOM   1770 HH11 ARG A 418      19.359  12.125  28.113  1.00 24.97           H
ATOM   1771 HH12 ARG A 418      19.152  12.415  29.545  1.00 24.97           H
ATOM   1772 HH21 ARG A 418      18.537   9.303  30.522  1.00 31.55           H
ATOM   1773 HH22 ARG A 418      18.648  10.704  31.025  1.00 31.55           H
ATOM   1774  N   ILE A 419      24.110   6.447  25.952  1.00 28.83           N
ATOM   1775  CA  ILE A 419      25.530   6.466  25.622  1.00 28.84           C
ATOM   1776  C   ILE A 419      25.727   6.367  24.113  1.00 32.49           C
ATOM   1777  O   ILE A 419      26.737   6.831  23.575  1.00 29.96           O
ATOM   1778  CB  ILE A 419      26.285   5.335  26.367  1.00 30.97           C
ATOM   1779  CG1 ILE A 419      27.781   5.626  26.295  1.00 33.91           C
ATOM   1780  CG2 ILE A 419      25.877   3.912  25.851  1.00 26.04           C
ATOM   1781  CD1 ILE A 419      28.659   4.706  27.064  1.00 36.49           C
ATOM   1782  H   ILE A 419      23.858   5.836  26.496  1.00 34.59           H
ATOM   1783  HA  ILE A 419      25.885   7.318  25.920  1.00 34.61           H
ATOM   1784  HB  ILE A 419      26.028   5.389  27.299  1.00 37.16           H
ATOM   1785 HG12 ILE A 419      28.060   5.605  25.365  1.00 40.69           H
ATOM   1786 HG13 ILE A 419      27.933   6.520  26.659  1.00 40.69           H
ATOM   1787 HG21 ILE A 419      26.369   3.239  26.338  1.00 31.25           H
ATOM   1788 HG22 ILE A 419      24.923   3.782  25.975  1.00 31.25           H
ATOM   1789 HG23 ILE A 419      26.092   3.847  24.912  1.00 31.25           H
ATOM   1790 HD11 ILE A 419      29.579   4.984  26.952  1.00 43.79           H
ATOM   1791 HD12 ILE A 419      28.412   4.749  27.998  1.00 43.79           H
ATOM   1792 HD13 ILE A 419      28.537   3.806  26.721  1.00 43.79           H
ATOM   1793  N   GLN A 420      24.751   5.816  23.417  1.00 29.07           N
ATOM   1794  CA  GLN A 420      24.761   5.589  21.985  1.00 32.22           C
ATOM   1795  C   GLN A 420      24.293   6.799  21.180  1.00 30.17           C
ATOM   1796  O   GLN A 420      24.235   6.723  19.945  1.00 26.68           O
ATOM   1797  CB  GLN A 420      23.868   4.382  21.696  1.00 29.58           C
ATOM   1798  CG  GLN A 420      24.485   3.087  22.138  1.00 36.06           C
ATOM   1799  CD  GLN A 420      25.622   2.643  21.210  1.00 37.51           C
ATOM   1800  OE1 GLN A 420      25.498   2.673  19.984  1.00 34.32           O
ATOM   1801  NE2 GLN A 420      26.744   2.279  21.803  1.00 41.73           N
ATOM   1802  H   GLN A 420      24.020   5.555  23.780  1.00 34.88           H
ATOM   1803  HA  GLN A 420      25.663   5.369  21.701  1.00 38.67           H
ATOM   1804  HB2 GLN A 420      23.027   4.488  22.161  1.00 35.50           H
ATOM   1805  HB3 GLN A 420      23.714   4.321  20.745  1.00 35.50           H
ATOM   1806  HG2 GLN A 420      24.851   3.201  23.027  1.00 43.27           H
ATOM   1807  HG3 GLN A 420      23.809   2.393  22.143  1.00 43.27           H
ATOM   1808 HE21 GLN A 420      26.810   2.331  22.660  1.00 50.08           H
ATOM   1809 HE22 GLN A 420      27.411   2.006  21.332  1.00 50.08           H
ATOM   1810  N   TRP A 421      23.946   7.899  21.843  1.00 27.56           N
ATOM   1811  CA  TRP A 421      23.110   8.900  21.190  1.00 28.98           C
ATOM   1812  C   TRP A 421      23.704   9.410  19.899  1.00 27.87           C
ATOM   1813  O   TRP A 421      22.965   9.755  18.973  1.00 30.85           O
ATOM   1814  CB  TRP A 421      22.865  10.071  22.126  1.00 25.15           C
ATOM   1815  CG  TRP A 421      24.039  10.945  22.337  1.00 25.62           C
ATOM   1816  CD1 TRP A 421      25.039  10.772  23.233  1.00 26.94           C
ATOM   1817  CD2 TRP A 421      24.340  12.144  21.625  1.00 33.51           C
ATOM   1818  NE1 TRP A 421      25.946  11.774  23.134  1.00 32.80           N
ATOM   1819  CE2 TRP A 421      25.549  12.638  22.149  1.00 33.99           C
ATOM   1820  CE3 TRP A 421      23.719  12.829  20.571  1.00 31.75           C
ATOM   1821  CZ2 TRP A 421      26.138  13.807  21.695  1.00 34.38           C
ATOM   1822  CZ3 TRP A 421      24.302  13.982  20.106  1.00 32.18           C
ATOM   1823  CH2 TRP A 421      25.510  14.462  20.663  1.00 35.34           C
ATOM   1824  H   TRP A 421      24.165   8.085  22.652  1.00 33.07           H
ATOM   1825  HA  TRP A 421      22.261   8.500  20.977  1.00 34.78           H
ATOM   1826  HB2 TRP A 421      22.151  10.615  21.757  1.00 30.18           H
ATOM   1827  HB3 TRP A 421      22.603   9.710  22.985  1.00 30.18           H
ATOM   1828  HD1 TRP A 421      25.091  10.074  23.838  1.00 32.32           H
ATOM   1829  HE1 TRP A 421      26.647  11.864  23.623  1.00 39.36           H
ATOM   1830  HE3 TRP A 421      22.922  12.517  20.204  1.00 38.10           H
ATOM   1831  HZ2 TRP A 421      26.939  14.115  22.055  1.00 41.26           H
ATOM   1832  HZ3 TRP A 421      23.888  14.450  19.418  1.00 38.62           H
ATOM   1833  HH2 TRP A 421      25.884  15.245  20.336  1.00 42.41           H
ATOM   1834  N   SER A 422      25.026   9.481  19.801  1.00 34.13           N
ATOM   1835  CA  SER A 422      25.620  10.122  18.635  1.00 31.85           C
ATOM   1836  C   SER A 422      25.699   9.215  17.415  1.00 34.03           C
ATOM   1837  O   SER A 422      26.066   9.692  16.349  1.00 31.07           O
ATOM   1838  CB  SER A 422      27.012  10.644  18.988  1.00 34.47           C
ATOM   1839  OG  SER A 422      27.941   9.581  19.087  1.00 41.07           O
ATOM   1840  H   SER A 422      25.589   9.181  20.380  1.00 40.95           H
ATOM   1841  HA  SER A 422      25.080  10.880  18.381  1.00 38.22           H
ATOM   1842  HB2 SER A 422      27.301  11.247  18.284  1.00 41.36           H
ATOM   1843  HB3 SER A 422      26.964  11.122  19.833  1.00 41.36           H
ATOM   1844  HG  SER A 422      28.709   9.872  19.253  1.00 49.28           H
ATOM   1845  N   LYS A 423      25.391   7.932  17.557  1.00 34.05           N
ATOM   1846  CA  LYS A 423      25.480   6.909  16.509  1.00 36.53           C
ATOM   1847  C   LYS A 423      24.023   6.588  16.191  1.00 40.25           C
ATOM   1848  O   LYS A 423      23.409   5.654  16.751  1.00 39.21           O
ATOM   1849  CB  LYS A 423      26.259   5.646  16.966  1.00 34.28           C
ATOM   1850  CG  LYS A 423      27.630   5.952  17.557  1.00 40.81           C
ATOM   1851  CD  LYS A 423      27.996   4.971  18.671  1.00 54.28           C
ATOM   1852  CE  LYS A 423      29.162   5.489  19.537  1.00 53.90           C
ATOM   1853  NZ  LYS A 423      29.328   4.701  20.793  1.00 54.57           N1+
ATOM   1854  H   LYS A 423      25.104   7.610  18.298  1.00 40.86           H
ATOM   1855  HA  LYS A 423      25.899   7.273  15.722  1.00 43.84           H
ATOM   1856  HB2 LYS A 423      25.736   5.183  17.636  1.00 41.14           H
ATOM   1857  HB3 LYS A 423      26.389   5.057  16.200  1.00 41.14           H
ATOM   1858  HG2 LYS A 423      28.296   5.878  16.860  1.00 48.97           H
ATOM   1859  HG3 LYS A 423      27.632   6.844  17.927  1.00 48.97           H
ATOM   1860  HD2 LYS A 423      27.229   4.844  19.254  1.00 65.14           H
ATOM   1861  HD3 LYS A 423      28.257   4.123  18.276  1.00 65.14           H
ATOM   1862  HE2 LYS A 423      29.984   5.410  19.023  1.00 64.68           H
ATOM   1863  HE3 LYS A 423      29.007   6.417  19.778  1.00 64.68           H
ATOM   1864  HZ1 LYS A 423      30.037   4.991  21.248  1.00 65.48           H
ATOM   1865  HZ2 LYS A 423      28.604   4.778  21.305  1.00 65.48           H
ATOM   1866  HZ3 LYS A 423      29.450   3.841  20.594  1.00 65.48           H
ATOM   1867  N   LEU A 424      23.434   7.461  15.387  1.00 26.99           N
ATOM   1868  CA  LEU A 424      22.039   7.363  14.968  1.00 25.80           C
ATOM   1869  C   LEU A 424      22.020   7.654  13.488  1.00 27.65           C
ATOM   1870  O   LEU A 424      22.505   8.703  13.070  1.00 23.90           O
ATOM   1871  CB  LEU A 424      21.134   8.342  15.701  1.00 20.04           C
ATOM   1872  CG  LEU A 424      19.659   8.346  15.321  1.00 18.46           C
ATOM   1873  CD1 LEU A 424      18.976   7.044  15.785  1.00 24.15           C
ATOM   1874  CD2 LEU A 424      18.964   9.567  15.906  1.00 21.07           C
ATOM   1875  H   LEU A 424      23.839   8.149  15.072  1.00 32.39           H
ATOM   1876  HA  LEU A 424      21.694   6.471  15.110  1.00 30.96           H
ATOM   1877  HB2 LEU A 424      21.182   8.132  16.639  1.00 24.05           H
ATOM   1878  HB3 LEU A 424      21.472   9.242  15.548  1.00 24.05           H
ATOM   1879  HG  LEU A 424      19.579   8.392  14.351  1.00 22.15           H
ATOM   1880 HD11 LEU A 424      18.033   7.081  15.538  1.00 28.98           H
ATOM   1881 HD12 LEU A 424      19.400   6.283  15.351  1.00 28.98           H
ATOM   1882 HD13 LEU A 424      19.059   6.963  16.745  1.00 28.98           H
ATOM   1883 HD21 LEU A 424      18.020   9.563  15.668  1.00 25.29           H
ATOM   1884 HD22 LEU A 424      19.052   9.536  16.869  1.00 25.29           H
ATOM   1885 HD23 LEU A 424      19.376  10.382  15.564  1.00 25.29           H
ATOM   1886  N   GLN A 425      21.481   6.713  12.719  1.00 24.75           N
ATOM   1887  CA  GLN A 425      21.305   6.849  11.293  1.00 27.70           C
ATOM   1888  C   GLN A 425      19.983   7.545  11.076  1.00 24.22           C
ATOM   1889  O   GLN A 425      18.930   7.060  11.520  1.00 27.04           O
ATOM   1890  CB  GLN A 425      21.319   5.476  10.635  1.00 29.49           C
ATOM   1891  CG  GLN A 425      21.084   5.524   9.165  1.00 32.75           C
ATOM   1892  CD  GLN A 425      22.113   6.352   8.458  1.00 37.46           C
ATOM   1893  OE1 GLN A 425      23.319   6.280   8.755  1.00 35.67           O
ATOM   1894  NE2 GLN A 425      21.647   7.168   7.529  1.00 39.71           N
ATOM   1895  H   GLN A 425      21.206   5.963  13.021  1.00 29.70           H
ATOM   1896  HA  GLN A 425      22.012   7.401  10.932  1.00 33.24           H
ATOM   1897  HB2 GLN A 425      22.186   5.068  10.787  1.00 35.39           H
ATOM   1898  HB3 GLN A 425      20.629   4.927  11.039  1.00 35.39           H
ATOM   1899  HG2 GLN A 425      21.138   4.630   8.798  1.00 39.30           H
ATOM   1900  HG3 GLN A 425      20.213   5.908   8.982  1.00 39.30           H
ATOM   1901 HE21 GLN A 425      20.802   7.212   7.380  1.00 47.65           H
ATOM   1902 HE22 GLN A 425      22.188   7.653   7.059  1.00 47.65           H
ATOM   1903  N   VAL A 426      20.036   8.699  10.439  1.00 26.30           N
ATOM   1904  CA  VAL A 426      18.860   9.519  10.224  1.00 21.40           C
ATOM   1905  C   VAL A 426      18.440   9.334   8.778  1.00 29.40           C
ATOM   1906  O   VAL A 426      19.251   9.538   7.870  1.00 28.06           O
ATOM   1907  CB  VAL A 426      19.151  10.984  10.552  1.00 20.98           C
ATOM   1908  CG1 VAL A 426      17.876  11.826  10.330  1.00 29.44           C
ATOM   1909  CG2 VAL A 426      19.658  11.101  12.022  1.00 24.47           C
ATOM   1910  H   VAL A 426      20.756   9.032  10.111  1.00 31.57           H
ATOM   1911  HA  VAL A 426      18.135   9.216  10.794  1.00 25.69           H
ATOM   1912  HB  VAL A 426      19.857  11.309   9.973  1.00 25.17           H
ATOM   1913 HG11 VAL A 426      18.061  12.753  10.549  1.00 35.33           H
ATOM   1914 HG12 VAL A 426      17.595  11.760   9.400  1.00 35.33           H
ATOM   1915 HG13 VAL A 426      17.162  11.491  10.900  1.00 35.33           H
ATOM   1916 HG21 VAL A 426      19.811  12.039  12.227  1.00 29.36           H
ATOM   1917 HG22 VAL A 426      18.979  10.742  12.615  1.00 29.36           H
ATOM   1918 HG23 VAL A 426      20.484  10.602  12.114  1.00 29.36           H
ATOM   1919  N   PHE A 427      17.196   8.907   8.557  1.00 25.28           N
ATOM   1920  CA  PHE A 427      16.659   8.757   7.205  1.00 29.63           C
ATOM   1921  C   PHE A 427      15.686   9.892   6.964  1.00 26.56           C
ATOM   1922  O   PHE A 427      14.620   9.960   7.588  1.00 25.59           O
ATOM   1923  CB  PHE A 427      15.981   7.413   7.003  1.00 25.68           C
ATOM   1924  CG  PHE A 427      16.939   6.254   7.028  1.00 27.09           C
ATOM   1925  CD1 PHE A 427      17.957   6.156   6.079  1.00 30.64           C
ATOM   1926  CD2 PHE A 427      16.825   5.282   7.971  1.00 24.29           C
ATOM   1927  CE1 PHE A 427      18.826   5.108   6.114  1.00 31.49           C
ATOM   1928  CE2 PHE A 427      17.668   4.240   8.001  1.00 28.34           C
ATOM   1929  CZ  PHE A 427      18.681   4.132   7.085  1.00 31.95           C
ATOM   1930  H   PHE A 427      16.649   8.683   9.177  1.00 30.33           H
ATOM   1931  HA  PHE A 427      17.380   8.837   6.562  1.00 35.55           H
ATOM   1932  HB2 PHE A 427      15.317   7.283   7.692  1.00 30.81           H
ATOM   1933  HB3 PHE A 427      15.557   7.432   6.130  1.00 30.81           H
ATOM   1934  HD1 PHE A 427      18.044   6.814   5.428  1.00 36.77           H
ATOM   1935  HD2 PHE A 427      16.148   5.342   8.609  1.00 29.15           H
ATOM   1936  HE1 PHE A 427      19.494   5.044   5.485  1.00 37.79           H
ATOM   1937  HE2 PHE A 427      17.575   3.587   8.666  1.00 34.01           H
ATOM   1938  HZ  PHE A 427      19.262   3.407   7.124  1.00 38.34           H
ATOM   1939  N   ASP A 428      16.045  10.772   6.047  1.00 21.16           N
ATOM   1940  CA  ASP A 428      15.242  11.961   5.764  1.00 28.89           C
ATOM   1941  C   ASP A 428      14.104  11.590   4.821  1.00 29.69           C
ATOM   1942  O   ASP A 428      14.330  11.387   3.624  1.00 25.34           O
ATOM   1943  CB  ASP A 428      16.119  13.045   5.144  1.00 30.09           C
ATOM   1944  CG  ASP A 428      15.381  14.329   4.899  1.00 30.00           C
ATOM   1945  OD1 ASP A 428      14.148  14.388   5.104  1.00 24.35           O
ATOM   1946  OD2 ASP A 428      16.071  15.285   4.520  1.00 32.41           O1-
ATOM   1947  H   ASP A 428      16.753  10.702   5.572  1.00 25.39           H
ATOM   1948  HA  ASP A 428      14.862  12.308   6.583  1.00 34.66           H
ATOM   1949  HB2 ASP A 428      16.870  13.230   5.725  1.00 36.11           H
ATOM   1950  HB3 ASP A 428      16.435  12.731   4.281  1.00 36.11           H
ATOM   1951  N   ALA A 429      12.872  11.517   5.336  1.00 29.17           N
ATOM   1952  CA  ALA A 429      11.716  11.175   4.509  1.00 23.21           C
ATOM   1953  C   ALA A 429      10.803  12.376   4.292  1.00 22.76           C
ATOM   1954  O   ALA A 429       9.590  12.236   4.156  1.00 25.62           O
ATOM   1955  CB  ALA A 429      10.940  10.010   5.116  1.00 26.48           C
ATOM   1956  H   ALA A 429      12.687  11.660   6.165  1.00 35.00           H
ATOM   1957  HA  ALA A 429      12.034  10.886   3.640  1.00 27.85           H
ATOM   1958  HB1 ALA A 429      10.188   9.795   4.542  1.00 31.77           H
ATOM   1959  HB2 ALA A 429      11.534   9.243   5.176  1.00 31.77           H
ATOM   1960  HB3 ALA A 429      10.618  10.261   5.995  1.00 31.77           H
ATOM   1961  N   ARG A 430      11.355  13.573   4.297  1.00 27.51           N
ATOM   1962  CA  ARG A 430      10.469  14.713   4.177  1.00 28.25           C
ATOM   1963  C   ARG A 430       9.932  14.902   2.750  1.00 30.12           C
ATOM   1964  O   ARG A 430       9.009  15.695   2.548  1.00 28.81           O
ATOM   1965  CB  ARG A 430      11.194  15.961   4.682  1.00 31.57           C
ATOM   1966  CG  ARG A 430      11.448  15.988   6.213  1.00 26.89           C
ATOM   1967  CD  ARG A 430      12.221  17.257   6.605  1.00 28.36           C
ATOM   1968  NE  ARG A 430      13.563  17.167   6.054  1.00 25.35           N
ATOM   1969  CZ  ARG A 430      14.452  18.153   6.003  1.00 27.84           C
ATOM   1970  NH1 ARG A 430      14.184  19.371   6.454  1.00 35.34           N
ATOM   1971  NH2 ARG A 430      15.637  17.903   5.497  1.00 22.53           N1+
ATOM   1972  H   ARG A 430      12.190  13.752   4.364  1.00 33.01           H
ATOM   1973  HA  ARG A 430       9.710  14.565   4.760  1.00 33.90           H
ATOM   1974  HB2 ARG A 430      12.064  16.009   4.249  1.00 37.88           H
ATOM   1975  HB3 ARG A 430      10.681  16.755   4.457  1.00 37.88           H
ATOM   1976  HG2 ARG A 430      10.592  15.996   6.670  1.00 32.27           H
ATOM   1977  HG3 ARG A 430      11.969  15.216   6.476  1.00 32.27           H
ATOM   1978  HD2 ARG A 430      11.793  18.044   6.236  1.00 34.03           H
ATOM   1979  HD3 ARG A 430      12.277  17.330   7.567  1.00 34.03           H
ATOM   1980  HE  ARG A 430      13.808  16.410   5.734  1.00 30.43           H
ATOM   1981 HH11 ARG A 430      13.409  19.550   6.795  1.00 42.40           H
ATOM   1982 HH12 ARG A 430      14.778  19.994   6.407  1.00 42.40           H
ATOM   1983 HH21 ARG A 430      15.817  17.118   5.211  1.00 27.03           H
ATOM   1984 HH22 ARG A 430      16.230  18.524   5.452  1.00 27.03           H
ATOM   1985  N   ASP A 431      10.421  14.142   1.787  1.00 27.32           N
ATOM   1986  CA  ASP A 431       9.883  14.141   0.435  1.00 34.28           C
ATOM   1987  C   ASP A 431       8.740  13.151   0.241  1.00 26.99           C
ATOM   1988  O   ASP A 431       8.201  13.032  -0.855  1.00 30.78           O
ATOM   1989  CB  ASP A 431      11.029  13.862  -0.530  1.00 28.39           C
ATOM   1990  CG  ASP A 431      11.471  12.406  -0.541  1.00 32.11           C
ATOM   1991  OD1 ASP A 431      10.938  11.568   0.209  1.00 31.22           O
ATOM   1992  OD2 ASP A 431      12.415  12.090  -1.306  1.00 35.50           O1-
ATOM   1993  H   ASP A 431      11.082  13.594   1.895  1.00 32.79           H
ATOM   1994  HA  ASP A 431       9.539  15.020   0.243  1.00 41.13           H
ATOM   1995  HB2 ASP A 431      10.758  14.104  -1.426  1.00 34.07           H
ATOM   1996  HB3 ASP A 431      11.799  14.386  -0.259  1.00 34.07           H
ATOM   1997  N   CYS A 432       8.343  12.451   1.292  1.00 29.05           N
ATOM   1998  CA  CYS A 432       7.286  11.467   1.205  1.00 27.60           C
ATOM   1999  C   CYS A 432       5.940  12.157   1.065  1.00 35.20           C
ATOM   2000  O   CYS A 432       5.717  13.222   1.652  1.00 36.09           O
ATOM   2001  CB  CYS A 432       7.307  10.586   2.480  1.00 32.29           C
ATOM   2002  SG  CYS A 432       6.216   9.156   2.435  1.00 28.67           S
ATOM   2003  H   CYS A 432       8.673  12.536   2.081  1.00 34.86           H
ATOM   2004  HA  CYS A 432       7.437  10.909   0.426  1.00 33.11           H
ATOM   2005  HB2 CYS A 432       8.211  10.258   2.611  1.00 38.75           H
ATOM   2006  HB3 CYS A 432       7.047  11.124   3.246  1.00 38.75           H
ATOM   2007  HG  CYS A 432       6.456   8.362   3.293  1.00 34.41           H
ATOM   2008  N   THR A 433       5.016  11.518   0.306  1.00 36.10           N
ATOM   2009  CA  THR A 433       3.685  12.106   0.063  1.00 40.76           C
ATOM   2010  C   THR A 433       2.507  11.160   0.264  1.00 30.04           C
ATOM   2011  O   THR A 433       1.377  11.637   0.370  1.00 42.52           O
ATOM   2012  CB  THR A 433       3.559  12.664  -1.374  1.00 32.97           C
ATOM   2013  OG1 THR A 433       3.529  11.567  -2.294  1.00 32.41           O
ATOM   2014  CG2 THR A 433       4.678  13.601  -1.718  1.00 36.42           C
ATOM   2015  H   THR A 433       5.141  10.752  -0.063  1.00 43.31           H
ATOM   2016  HA  THR A 433       3.564  12.852   0.673  1.00 48.91           H
ATOM   2017  HB  THR A 433       2.736  13.165  -1.447  1.00 39.56           H
ATOM   2018  HG1 THR A 433       2.814  11.583  -2.734  1.00 38.89           H
ATOM   2019 HG21 THR A 433       4.550  13.953  -2.610  1.00 43.70           H
ATOM   2020 HG22 THR A 433       4.698  14.341  -1.092  1.00 43.70           H
ATOM   2021 HG23 THR A 433       5.533  13.137  -1.684  1.00 43.70           H
ATOM   2022  N   THR A 434       2.717   9.861   0.321  1.00 34.76           N
ATOM   2023  CA  THR A 434       1.615   8.921   0.407  1.00 32.46           C
ATOM   2024  C   THR A 434       1.965   7.808   1.370  1.00 33.61           C
ATOM   2025  O   THR A 434       3.136   7.589   1.718  1.00 35.20           O
ATOM   2026  CB  THR A 434       1.295   8.270  -0.942  1.00 36.63           C
ATOM   2027  OG1 THR A 434       2.356   7.366  -1.257  1.00 33.87           O
ATOM   2028  CG2 THR A 434       1.162   9.300  -2.047  1.00 35.67           C
ATOM   2029  H   THR A 434       3.496   9.493   0.331  1.00 41.72           H
ATOM   2030  HA  THR A 434       0.822   9.368   0.727  1.00 38.96           H
ATOM   2031  HB  THR A 434       0.461   7.777  -0.876  1.00 43.96           H
ATOM   2032  HG1 THR A 434       2.455   7.344  -2.090  1.00 40.64           H
ATOM   2033 HG21 THR A 434       0.888   8.864  -2.862  1.00 42.81           H
ATOM   2034 HG22 THR A 434       0.488   9.957  -1.810  1.00 42.81           H
ATOM   2035 HG23 THR A 434       2.008   9.754  -2.194  1.00 42.81           H
ATOM   2036  N   ALA A 435       0.929   7.031   1.706  1.00 36.48           N
ATOM   2037  CA  ALA A 435       1.073   5.929   2.633  1.00 34.03           C
ATOM   2038  C   ALA A 435       1.941   4.825   2.065  1.00 40.64           C
ATOM   2039  O   ALA A 435       2.662   4.157   2.815  1.00 32.75           O
ATOM   2040  CB  ALA A 435      -0.298   5.372   3.000  1.00 41.62           C
ATOM   2041  H   ALA A 435       0.125   7.135   1.422  1.00 43.77           H
ATOM   2042  HA  ALA A 435       1.498   6.257   3.442  1.00 40.84           H
ATOM   2043  HB1 ALA A 435      -0.189   4.619   3.603  1.00 49.95           H
ATOM   2044  HB2 ALA A 435      -0.823   6.069   3.424  1.00 49.95           H
ATOM   2045  HB3 ALA A 435      -0.736   5.087   2.185  1.00 49.95           H
ATOM   2046  N   HIS A 436       1.857   4.578   0.754  1.00 40.28           N
ATOM   2047  CA  HIS A 436       2.724   3.570   0.160  1.00 40.20           C
ATOM   2048  C   HIS A 436       4.185   3.991   0.248  1.00 23.40           C
ATOM   2049  O   HIS A 436       5.063   3.152   0.498  1.00 34.38           O
ATOM   2050  CB  HIS A 436       2.310   3.313  -1.295  1.00 40.31           C
ATOM   2051  CG  HIS A 436       1.109   2.425  -1.432  1.00 36.45           C
ATOM   2052  ND1 HIS A 436       1.201   1.067  -1.669  1.00 41.19           N
ATOM   2053  CD2 HIS A 436      -0.212   2.709  -1.377  1.00 34.44           C
ATOM   2054  CE1 HIS A 436      -0.013   0.551  -1.743  1.00 41.25           C
ATOM   2055  NE2 HIS A 436      -0.887   1.525  -1.548  1.00 49.00           N
ATOM   2056  H   HIS A 436       1.329   4.977   0.204  1.00 48.33           H
ATOM   2057  HA  HIS A 436       2.622   2.740   0.659  1.00 48.24           H
ATOM   2058  HB2 HIS A 436       3.050   2.903  -1.774  1.00 48.37           H
ATOM   2059  HB3 HIS A 436       2.100   4.169  -1.678  1.00 48.37           H
ATOM   2060  HD2 HIS A 436      -0.588   3.532  -1.226  1.00 41.33           H
ATOM   2061  HE1 HIS A 436      -0.222  -0.348  -1.887  1.00 49.50           H
ATOM   2062  HE2 HIS A 436      -1.744   1.444  -1.554  1.00 58.80           H
ATOM   2063  N   GLY A 437       4.455   5.266  -0.005  1.00 25.52           N
ATOM   2064  CA  GLY A 437       5.784   5.809   0.235  1.00 36.36           C
ATOM   2065  C   GLY A 437       6.226   5.615   1.676  1.00 30.34           C
ATOM   2066  O   GLY A 437       7.362   5.206   1.941  1.00 32.36           O
ATOM   2067  H   GLY A 437       3.886   5.836  -0.318  1.00 30.63           H
ATOM   2068  HA2 GLY A 437       6.433   5.367  -0.341  1.00 43.63           H
ATOM   2069  HA3 GLY A 437       5.783   6.764   0.028  1.00 43.63           H
ATOM   2070  N   MET A 438       5.323   5.869   2.627  1.00 32.43           N
ATOM   2071  CA  MET A 438       5.634   5.623   4.040  1.00 30.11           C
ATOM   2072  C   MET A 438       5.951   4.153   4.279  1.00 31.72           C
ATOM   2073  O   MET A 438       6.912   3.814   4.999  1.00 25.48           O
ATOM   2074  CB  MET A 438       4.460   6.065   4.939  1.00 27.35           C
ATOM   2075  CG  MET A 438       4.149   7.533   4.929  1.00 24.33           C
ATOM   2076  SD  MET A 438       2.772   7.984   6.031  1.00 33.14           S
ATOM   2077  CE  MET A 438       3.488   7.607   7.661  1.00 34.52           C
ATOM   2078  H   MET A 438       4.535   6.182   2.480  1.00 38.92           H
ATOM   2079  HA  MET A 438       6.413   6.152   4.281  1.00 36.13           H
ATOM   2080  HB2 MET A 438       3.649   5.608   4.671  1.00 32.82           H
ATOM   2081  HB3 MET A 438       4.675   5.824   5.853  1.00 32.82           H
ATOM   2082  HG2 MET A 438       4.934   8.027   5.210  1.00 29.20           H
ATOM   2083  HG3 MET A 438       3.904   7.799   4.038  1.00 29.20           H
ATOM   2084  HE1 MET A 438       2.825   7.792   8.353  1.00 41.42           H
ATOM   2085  HE2 MET A 438       3.742   6.668   7.706  1.00 41.42           H
ATOM   2086  HE3 MET A 438       4.273   8.168   7.810  1.00 41.42           H
ATOM   2087  N   PHE A 439       5.164   3.252   3.679  1.00 31.23           N
ATOM   2088  CA  PHE A 439       5.470   1.839   3.804  1.00 20.37           C
ATOM   2089  C   PHE A 439       6.889   1.567   3.324  1.00 24.55           C
ATOM   2090  O   PHE A 439       7.675   0.878   3.996  1.00 24.92           O
ATOM   2091  CB  PHE A 439       4.428   1.006   3.042  1.00 28.69           C
ATOM   2092  CG  PHE A 439       4.761  -0.456   2.982  1.00 32.59           C
ATOM   2093  CD1 PHE A 439       4.972  -1.092   1.768  1.00 35.73           C
ATOM   2094  CD2 PHE A 439       4.868  -1.200   4.142  1.00 32.03           C
ATOM   2095  CE1 PHE A 439       5.311  -2.440   1.744  1.00 37.60           C
ATOM   2096  CE2 PHE A 439       5.187  -2.509   4.124  1.00 32.93           C
ATOM   2097  CZ  PHE A 439       5.400  -3.153   2.926  1.00 38.37           C
ATOM   2098  H   PHE A 439       4.484   3.426   3.191  1.00 37.48           H
ATOM   2099  HA  PHE A 439       5.431   1.580   4.732  1.00 24.45           H
ATOM   2100  HB2 PHE A 439       3.564   1.103   3.468  1.00 34.43           H
ATOM   2101  HB3 PHE A 439       4.368   1.334   2.132  1.00 34.43           H
ATOM   2102  HD1 PHE A 439       4.914  -0.610   0.977  1.00 42.87           H
ATOM   2103  HD2 PHE A 439       4.728  -0.782   4.961  1.00 38.43           H
ATOM   2104  HE1 PHE A 439       5.453  -2.871   0.932  1.00 45.12           H
ATOM   2105  HE2 PHE A 439       5.248  -2.976   4.925  1.00 39.52           H
ATOM   2106  HZ  PHE A 439       5.618  -4.058   2.913  1.00 46.05           H
ATOM   2107  N   ASN A 440       7.255   2.140   2.169  1.00 30.71           N
ATOM   2108  CA  ASN A 440       8.553   1.828   1.572  1.00 25.53           C
ATOM   2109  C   ASN A 440       9.707   2.313   2.466  1.00 26.67           C
ATOM   2110  O   ASN A 440      10.684   1.599   2.696  1.00 22.88           O
ATOM   2111  CB  ASN A 440       8.607   2.460   0.206  1.00 22.48           C
ATOM   2112  CG  ASN A 440       9.860   2.100  -0.576  1.00 31.87           C
ATOM   2113  OD1 ASN A 440      10.326   0.962  -0.576  1.00 28.31           O
ATOM   2114  ND2 ASN A 440      10.388   3.083  -1.281  1.00 26.56           N
ATOM   2115  H   ASN A 440       6.787   2.716   1.728  1.00 36.85           H
ATOM   2116  HA  ASN A 440       8.634   0.864   1.462  1.00 30.64           H
ATOM   2117  HB2 ASN A 440       7.843   2.163  -0.314  1.00 26.97           H
ATOM   2118  HB3 ASN A 440       8.591   3.421   0.302  1.00 26.97           H
ATOM   2119 HD21 ASN A 440      11.120   2.953  -1.719  1.00 31.87           H
ATOM   2120 HD22 ASN A 440      10.002   3.851  -1.308  1.00 31.87           H
ATOM   2121  N   TYR A 441       9.620   3.552   2.921  1.00 23.52           N
ATOM   2122  CA  TYR A 441      10.597   4.114   3.855  1.00 27.78           C
ATOM   2123  C   TYR A 441      10.727   3.256   5.118  1.00 24.02           C
ATOM   2124  O   TYR A 441      11.841   2.957   5.577  1.00 24.62           O
ATOM   2125  CB  TYR A 441      10.168   5.547   4.190  1.00 24.37           C
ATOM   2126  CG  TYR A 441      10.735   6.623   3.278  1.00 26.59           C
ATOM   2127  CD1 TYR A 441       9.921   7.437   2.469  1.00 23.90           C
ATOM   2128  CD2 TYR A 441      12.093   6.858   3.281  1.00 27.64           C
ATOM   2129  CE1 TYR A 441      10.490   8.437   1.659  1.00 25.50           C
ATOM   2130  CE2 TYR A 441      12.656   7.835   2.524  1.00 29.37           C
ATOM   2131  CZ  TYR A 441      11.865   8.616   1.691  1.00 29.05           C
ATOM   2132  OH  TYR A 441      12.489   9.569   0.947  1.00 28.96           O
ATOM   2133  H   TYR A 441       8.990   4.097   2.697  1.00 28.22           H
ATOM   2134  HA  TYR A 441      11.456   4.149   3.416  1.00 33.33           H
ATOM   2135  HB2 TYR A 441       9.201   5.616   4.157  1.00 29.24           H
ATOM   2136  HB3 TYR A 441      10.471   5.741   5.090  1.00 29.24           H
ATOM   2137  HD1 TYR A 441       9.002   7.309   2.442  1.00 28.68           H
ATOM   2138  HD2 TYR A 441      12.637   6.337   3.833  1.00 33.16           H
ATOM   2139  HE1 TYR A 441       9.958   8.965   1.116  1.00 30.60           H
ATOM   2140  HE2 TYR A 441      13.577   7.959   2.538  1.00 35.24           H
ATOM   2141  HH  TYR A 441      11.988  10.240   0.852  1.00 34.76           H
ATOM   2142  N   ILE A 442       9.604   2.767   5.630  1.00 23.47           N
ATOM   2143  CA  ILE A 442       9.619   1.981   6.863  1.00 28.55           C
ATOM   2144  C   ILE A 442      10.236   0.622   6.627  1.00 27.85           C
ATOM   2145  O   ILE A 442      11.037   0.141   7.446  1.00 23.69           O
ATOM   2146  CB  ILE A 442       8.197   1.872   7.444  1.00 23.78           C
ATOM   2147  CG1 ILE A 442       7.768   3.234   7.983  1.00 29.29           C
ATOM   2148  CG2 ILE A 442       8.168   0.821   8.560  1.00 26.83           C
ATOM   2149  CD1 ILE A 442       6.460   3.209   8.693  1.00 31.82           C
ATOM   2150  H   ILE A 442       8.819   2.902   5.298  1.00 28.17           H
ATOM   2151  HA  ILE A 442      10.173   2.429   7.522  1.00 34.25           H
ATOM   2152  HB  ILE A 442       7.586   1.606   6.746  1.00 28.54           H
ATOM   2153 HG12 ILE A 442       8.427   3.565   8.607  1.00 35.14           H
ATOM   2154 HG13 ILE A 442       7.675   3.851   7.245  1.00 35.14           H
ATOM   2155 HG21 ILE A 442       7.261   0.743   8.896  1.00 32.19           H
ATOM   2156 HG22 ILE A 442       8.447  -0.045   8.227  1.00 32.19           H
ATOM   2157 HG23 ILE A 442       8.760   1.105   9.274  1.00 32.19           H
ATOM   2158 HD11 ILE A 442       6.205   4.125   8.883  1.00 38.19           H
ATOM   2159 HD12 ILE A 442       5.804   2.791   8.115  1.00 38.19           H
ATOM   2160 HD13 ILE A 442       6.543   2.707   9.515  1.00 38.19           H
ATOM   2161  N   CYS A 443       9.919  -0.022   5.500  1.00 24.22           N
ATOM   2162  CA  CYS A 443      10.584  -1.296   5.228  1.00 20.53           C
ATOM   2163  C   CYS A 443      12.084  -1.114   5.169  1.00 22.64           C
ATOM   2164  O   CYS A 443      12.835  -1.898   5.753  1.00 26.73           O
ATOM   2165  CB  CYS A 443      10.099  -1.933   3.918  1.00 26.59           C
ATOM   2166  SG  CYS A 443       8.457  -2.536   4.028  1.00 29.42           S
ATOM   2167  H   CYS A 443       9.355   0.247   4.913  1.00 29.07           H
ATOM   2168  HA  CYS A 443      10.394  -1.902   5.956  1.00 24.64           H
ATOM   2169  HB2 CYS A 443      10.147  -1.288   3.195  1.00 31.91           H
ATOM   2170  HB3 CYS A 443      10.666  -2.693   3.730  1.00 31.91           H
ATOM   2171  HG  CYS A 443       7.934  -2.355   2.967  1.00 35.31           H
ATOM   2172  N   ASN A 444      12.542  -0.084   4.457  1.00 20.07           N
ATOM   2173  CA  ASN A 444      13.965   0.174   4.357  1.00 17.51           C
ATOM   2174  C   ASN A 444      14.565   0.423   5.723  1.00 18.52           C
ATOM   2175  O   ASN A 444      15.634  -0.110   6.038  1.00 22.37           O
ATOM   2176  CB  ASN A 444      14.164   1.372   3.445  1.00 24.06           C
ATOM   2177  CG  ASN A 444      13.839   1.019   1.984  1.00 25.26           C
ATOM   2178  OD1 ASN A 444      13.610  -0.139   1.668  1.00 23.13           O
ATOM   2179  ND2 ASN A 444      13.828   2.010   1.121  1.00 19.92           N
ATOM   2180  H   ASN A 444      12.050   0.497   4.053  1.00 24.09           H
ATOM   2181  HA  ASN A 444      14.424  -0.594   3.976  1.00 21.01           H
ATOM   2182  HB2 ASN A 444      13.554   2.074   3.717  1.00 28.87           H
ATOM   2183  HB3 ASN A 444      15.088   1.679   3.488  1.00 28.87           H
ATOM   2184 HD21 ASN A 444      13.615   1.872   0.306  1.00 23.90           H
ATOM   2185 HD22 ASN A 444      14.036   2.806   1.375  1.00 23.90           H
ATOM   2186  N   HIS A 445      13.876   1.218   6.549  1.00 19.63           N
ATOM   2187  CA  HIS A 445      14.307   1.438   7.934  1.00 21.26           C
ATOM   2188  C   HIS A 445      14.483   0.120   8.660  1.00 22.79           C
ATOM   2189  O   HIS A 445      15.568  -0.190   9.165  1.00 25.25           O
ATOM   2190  CB  HIS A 445      13.277   2.306   8.652  1.00 19.71           C
ATOM   2191  CG  HIS A 445      13.629   2.635  10.073  1.00 19.50           C
ATOM   2192  ND1 HIS A 445      13.476   3.902  10.610  1.00 22.47           N
ATOM   2193  CD2 HIS A 445      14.037   1.842  11.095  1.00 22.54           C
ATOM   2194  CE1 HIS A 445      13.839   3.889  11.875  1.00 25.67           C
ATOM   2195  NE2 HIS A 445      14.206   2.658  12.183  1.00 19.64           N
ATOM   2196  H   HIS A 445      13.152   1.632   6.333  1.00 23.55           H
ATOM   2197  HA  HIS A 445      15.155   1.901   7.941  1.00 25.51           H
ATOM   2198  HB2 HIS A 445      12.435   1.829   8.653  1.00 23.65           H
ATOM   2199  HB3 HIS A 445      13.187   3.144   8.173  1.00 23.65           H
ATOM   2200  HD2 HIS A 445      14.239   0.931  11.051  1.00 27.05           H
ATOM   2201  HE1 HIS A 445      13.844   4.620  12.443  1.00 30.80           H
ATOM   2202  HE2 HIS A 445      14.449   2.411  12.937  1.00 23.57           H
ATOM   2203  N   VAL A 446      13.397  -0.649   8.750  1.00 24.04           N
ATOM   2204  CA  VAL A 446      13.439  -1.965   9.393  1.00 28.49           C
ATOM   2205  C   VAL A 446      14.634  -2.789   8.921  1.00 29.59           C
ATOM   2206  O   VAL A 446      15.351  -3.402   9.722  1.00 27.31           O
ATOM   2207  CB  VAL A 446      12.135  -2.726   9.133  1.00 23.94           C
ATOM   2208  CG1 VAL A 446      12.276  -4.138   9.694  1.00 25.98           C
ATOM   2209  CG2 VAL A 446      10.931  -2.023   9.786  1.00 25.61           C
ATOM   2210  H   VAL A 446      12.618  -0.417   8.459  1.00 28.85           H
ATOM   2211  HA  VAL A 446      13.518  -1.852  10.350  1.00 34.19           H
ATOM   2212  HB  VAL A 446      11.988  -2.788   8.177  1.00 28.72           H
ATOM   2213 HG11 VAL A 446      11.435  -4.611   9.587  1.00 31.17           H
ATOM   2214 HG12 VAL A 446      12.974  -4.611   9.216  1.00 31.17           H
ATOM   2215 HG13 VAL A 446      12.505  -4.077  10.634  1.00 31.17           H
ATOM   2216 HG21 VAL A 446      10.124  -2.508   9.565  1.00 30.73           H
ATOM   2217 HG22 VAL A 446      11.060  -2.026  10.745  1.00 30.73           H
ATOM   2218 HG23 VAL A 446      10.880  -1.114   9.461  1.00 30.73           H
ATOM   2219  N   LYS A 447      14.823  -2.881   7.602  1.00 28.39           N
ATOM   2220  CA  LYS A 447      15.881  -3.747   7.072  1.00 22.63           C
ATOM   2221  C   LYS A 447      17.257  -3.230   7.449  1.00 22.02           C
ATOM   2222  O   LYS A 447      18.150  -4.012   7.825  1.00 27.75           O
ATOM   2223  CB  LYS A 447      15.760  -3.843   5.551  1.00 27.97           C
ATOM   2224  CG  LYS A 447      16.771  -4.802   4.898  1.00 28.34           C
ATOM   2225  CD  LYS A 447      16.359  -5.070   3.423  1.00 28.27           C
ATOM   2226  CE  LYS A 447      17.147  -6.162   2.808  1.00 38.59           C
ATOM   2227  NZ  LYS A 447      16.613  -6.472   1.433  1.00 42.07           N1+
ATOM   2228  H   LYS A 447      14.363  -2.460   7.011  1.00 34.06           H
ATOM   2229  HA  LYS A 447      15.786  -4.635   7.449  1.00 27.16           H
ATOM   2230  HB2 LYS A 447      14.867  -4.153   5.341  1.00 33.56           H
ATOM   2231  HB3 LYS A 447      15.899  -2.960   5.169  1.00 33.56           H
ATOM   2232  HG2 LYS A 447      17.660  -4.413   4.922  1.00 34.01           H
ATOM   2233  HG3 LYS A 447      16.755  -5.648   5.375  1.00 34.01           H
ATOM   2234  HD2 LYS A 447      15.424  -5.333   3.393  1.00 33.92           H
ATOM   2235  HD3 LYS A 447      16.504  -4.263   2.905  1.00 33.92           H
ATOM   2236  HE2 LYS A 447      18.072  -5.882   2.727  1.00 46.31           H
ATOM   2237  HE3 LYS A 447      17.072  -6.958   3.356  1.00 46.31           H
ATOM   2238  HZ1 LYS A 447      17.084  -7.142   1.081  1.00 50.48           H
ATOM   2239  HZ2 LYS A 447      15.756  -6.708   1.485  1.00 50.48           H
ATOM   2240  HZ3 LYS A 447      16.691  -5.755   0.911  1.00 50.48           H
ATOM   2241  N   TYR A 448      17.440  -1.905   7.363  1.00 24.76           N
ATOM   2242  CA  TYR A 448      18.698  -1.282   7.762  1.00 27.37           C
ATOM   2243  C   TYR A 448      19.008  -1.498   9.238  1.00 23.21           C
ATOM   2244  O   TYR A 448      20.162  -1.770   9.608  1.00 25.27           O
ATOM   2245  CB  TYR A 448      18.657   0.215   7.475  1.00 27.28           C
ATOM   2246  CG  TYR A 448      19.905   0.865   7.994  1.00 26.07           C
ATOM   2247  CD1 TYR A 448      21.033   0.929   7.191  1.00 32.18           C
ATOM   2248  CD2 TYR A 448      19.974   1.384   9.278  1.00 30.21           C
ATOM   2249  CE1 TYR A 448      22.184   1.494   7.634  1.00 32.95           C
ATOM   2250  CE2 TYR A 448      21.133   1.945   9.748  1.00 29.10           C
ATOM   2251  CZ  TYR A 448      22.237   1.992   8.908  1.00 32.72           C
ATOM   2252  OH  TYR A 448      23.419   2.543   9.316  1.00 36.16           O
ATOM   2253  H   TYR A 448      16.858  -1.350   7.050  1.00 29.72           H
ATOM   2254  HA  TYR A 448      19.428  -1.668   7.249  1.00 32.84           H
ATOM   2255  HB2 TYR A 448      18.618   0.347   6.516  1.00 32.73           H
ATOM   2256  HB3 TYR A 448      17.890   0.624   7.897  1.00 32.73           H
ATOM   2257  HD1 TYR A 448      20.996   0.583   6.330  1.00 38.61           H
ATOM   2258  HD2 TYR A 448      19.231   1.340   9.831  1.00 36.25           H
ATOM   2259  HE1 TYR A 448      22.932   1.527   7.083  1.00 39.54           H
ATOM   2260  HE2 TYR A 448      21.176   2.293  10.611  1.00 34.93           H
ATOM   2261  HH  TYR A 448      23.363   2.776  10.123  1.00 43.39           H
ATOM   2262  N   ALA A 449      18.019  -1.252  10.104  1.00 27.60           N
ATOM   2263  CA  ALA A 449      18.243  -1.325  11.554  1.00 28.93           C
ATOM   2264  C   ALA A 449      18.445  -2.764  12.017  1.00 24.79           C
ATOM   2265  O   ALA A 449      19.186  -3.021  12.979  1.00 25.29           O
ATOM   2266  CB  ALA A 449      17.049  -0.712  12.283  1.00 27.35           C
ATOM   2267  H   ALA A 449      17.218  -1.031   9.880  1.00 33.12           H
ATOM   2268  HA  ALA A 449      19.034  -0.811  11.782  1.00 34.72           H
ATOM   2269  HB1 ALA A 449      17.175  -0.807  13.234  1.00 32.82           H
ATOM   2270  HB2 ALA A 449      16.980   0.222  12.036  1.00 32.82           H
ATOM   2271  HB3 ALA A 449      16.239  -1.184  12.022  1.00 32.82           H
ATOM   2272  N   THR A 450      17.759  -3.711  11.367  1.00 27.30           N
ATOM   2273  CA  THR A 450      17.836  -5.116  11.759  1.00 26.60           C
ATOM   2274  C   THR A 450      19.218  -5.694  11.451  1.00 27.90           C
ATOM   2275  O   THR A 450      19.803  -6.399  12.286  1.00 31.00           O
ATOM   2276  CB  THR A 450      16.711  -5.912  11.074  1.00 30.55           C
ATOM   2277  OG1 THR A 450      15.408  -5.433  11.485  1.00 26.88           O
ATOM   2278  CG2 THR A 450      16.785  -7.398  11.440  1.00 26.23           C
ATOM   2279  H   THR A 450      17.240  -3.559  10.696  1.00 32.76           H
ATOM   2280  HA  THR A 450      17.705  -5.179  12.716  1.00 31.92           H
ATOM   2281  HB  THR A 450      16.804  -5.829  10.110  1.00 36.65           H
ATOM   2282  HG1 THR A 450      15.323  -4.620  11.301  1.00 32.25           H
ATOM   2283 HG21 THR A 450      16.084  -7.876  10.979  1.00 31.48           H
ATOM   2284 HG22 THR A 450      17.644  -7.771  11.190  1.00 31.48           H
ATOM   2285 HG23 THR A 450      16.659  -7.500  12.394  1.00 31.48           H
ATOM   2286  N   ASN A 451      19.745  -5.423  10.253  1.00 33.48           N
ATOM   2287  CA  ASN A 451      21.139  -5.718   9.877  1.00 27.14           C
ATOM   2288  C   ASN A 451      21.508  -7.156  10.231  1.00 26.52           C
ATOM   2289  O   ASN A 451      22.572  -7.432  10.818  1.00 28.67           O
ATOM   2290  CB  ASN A 451      22.114  -4.722  10.510  1.00 28.99           C
ATOM   2291  CG  ASN A 451      23.470  -4.787   9.893  1.00 34.67           C
ATOM   2292  OD1 ASN A 451      23.625  -5.246   8.751  1.00 32.70           O
ATOM   2293  ND2 ASN A 451      24.473  -4.385  10.641  1.00 34.55           N
ATOM   2294  H   ASN A 451      19.301  -5.056   9.614  1.00 40.17           H
ATOM   2295  HA  ASN A 451      21.224  -5.622   8.920  1.00 32.57           H
ATOM   2296  HB2 ASN A 451      21.773  -3.822  10.420  1.00 34.79           H
ATOM   2297  HB3 ASN A 451      22.197  -4.962  11.442  1.00 34.79           H
ATOM   2298 HD21 ASN A 451      25.277  -4.385  10.319  1.00 41.46           H
ATOM   2299 HD22 ASN A 451      24.334  -4.102  11.438  1.00 41.46           H
ATOM   2300  N   LYS A 452      20.577  -8.052   9.890  1.00 23.07           N
ATOM   2301  CA  LYS A 452      20.650  -9.488  10.107  1.00 33.80           C
ATOM   2302  C   LYS A 452      20.923  -9.864  11.563  1.00 39.12           C
ATOM   2303  O   LYS A 452      21.495 -10.925  11.842  1.00 32.23           O
ATOM   2304  CB  LYS A 452      21.696 -10.111   9.186  1.00 35.89           C
ATOM   2305  CG  LYS A 452      21.443  -9.898   7.715  1.00 42.76           C
ATOM   2306  CD  LYS A 452      22.588 -10.556   6.937  1.00 45.11           C
ATOM   2307  CE  LYS A 452      22.363 -10.546   5.429  1.00 54.19           C
ATOM   2308  NZ  LYS A 452      21.038 -11.126   5.059  1.00 52.83           N1+
ATOM   2309  H   LYS A 452      19.854  -7.826   9.486  1.00 27.69           H
ATOM   2310  HA  LYS A 452      19.787  -9.859   9.870  1.00 40.55           H
ATOM   2311  HB2 LYS A 452      22.559  -9.717   9.392  1.00 43.06           H
ATOM   2312  HB3 LYS A 452      21.719 -11.067   9.349  1.00 43.06           H
ATOM   2313  HG2 LYS A 452      20.602 -10.320   7.472  1.00 51.32           H
ATOM   2314  HG3 LYS A 452      21.423  -8.950   7.519  1.00 51.32           H
ATOM   2315  HD2 LYS A 452      23.416 -10.091   7.132  1.00 54.14           H
ATOM   2316  HD3 LYS A 452      22.653 -11.482   7.215  1.00 54.14           H
ATOM   2317  HE2 LYS A 452      22.394  -9.628   5.111  1.00 65.03           H
ATOM   2318  HE3 LYS A 452      23.059 -11.067   4.996  1.00 65.03           H
ATOM   2319  HZ1 LYS A 452      20.998 -11.260   4.181  1.00 63.40           H
ATOM   2320  HZ2 LYS A 452      20.915 -11.902   5.478  1.00 63.40           H
ATOM   2321  HZ3 LYS A 452      20.384 -10.569   5.297  1.00 63.40           H
ATOM   2322  N   GLY A 453      20.502  -9.026  12.515  1.00 39.52           N
ATOM   2323  CA  GLY A 453      20.646  -9.310  13.936  1.00 34.83           C
ATOM   2324  C   GLY A 453      21.643  -8.397  14.622  1.00 38.74           C
ATOM   2325  O   GLY A 453      21.649  -8.303  15.865  1.00 32.17           O
ATOM   2326  H   GLY A 453      20.122  -8.271  12.353  1.00 47.42           H
ATOM   2327  HA2 GLY A 453      19.787  -9.216  14.374  1.00 41.79           H
ATOM   2328  HA3 GLY A 453      20.943 -10.225  14.062  1.00 41.79           H
ATOM   2329  N   ASN A 454      22.483  -7.729  13.834  1.00 29.83           N
ATOM   2330  CA  ASN A 454      23.448  -6.763  14.330  1.00 33.98           C
ATOM   2331  C   ASN A 454      22.790  -5.390  14.262  1.00 36.91           C
ATOM   2332  O   ASN A 454      23.078  -4.543  13.416  1.00 30.58           O
ATOM   2333  CB  ASN A 454      24.729  -6.840  13.518  1.00 40.07           C
ATOM   2334  CG  ASN A 454      25.836  -5.990  14.079  1.00 41.82           C
ATOM   2335  OD1 ASN A 454      25.751  -5.491  15.207  1.00 41.22           O
ATOM   2336  ND2 ASN A 454      26.903  -5.819  13.285  1.00 46.10           N
ATOM   2337  H   ASN A 454      22.495  -7.801  12.982  1.00 35.79           H
ATOM   2338  HA  ASN A 454      23.661  -6.961  15.256  1.00 40.78           H
ATOM   2339  HB2 ASN A 454      25.041  -7.760  13.516  1.00 48.08           H
ATOM   2340  HB3 ASN A 454      24.552  -6.545  12.611  1.00 48.08           H
ATOM   2341 HD21 ASN A 454      27.557  -5.319  13.545  1.00 55.32           H
ATOM   2342 HD22 ASN A 454      26.934  -6.200  12.515  1.00 55.32           H
ATOM   2343  N   LEU A 455      21.902  -5.167  15.209  1.00 30.23           N
ATOM   2344  CA  LEU A 455      21.011  -4.032  15.142  1.00 26.03           C
ATOM   2345  C   LEU A 455      21.763  -2.703  15.131  1.00 28.57           C
ATOM   2346  O   LEU A 455      22.786  -2.524  15.783  1.00 26.94           O
ATOM   2347  CB  LEU A 455      20.063  -4.065  16.310  1.00 27.44           C
ATOM   2348  CG  LEU A 455      19.180  -5.298  16.531  1.00 33.37           C
ATOM   2349  CD1 LEU A 455      18.026  -4.917  17.449  1.00 33.01           C
ATOM   2350  CD2 LEU A 455      18.623  -5.827  15.309  1.00 30.86           C
ATOM   2351  H   LEU A 455      21.794  -5.659  15.906  1.00 36.27           H
ATOM   2352  HA  LEU A 455      20.496  -4.114  14.329  1.00 31.23           H
ATOM   2353  HB2 LEU A 455      20.621  -3.979  17.098  1.00 32.93           H
ATOM   2354  HB3 LEU A 455      19.482  -3.295  16.238  1.00 32.93           H
ATOM   2355  HG  LEU A 455      19.703  -5.998  16.955  1.00 40.04           H
ATOM   2356 HD11 LEU A 455      17.428  -5.681  17.524  1.00 39.61           H
ATOM   2357 HD12 LEU A 455      18.373  -4.688  18.320  1.00 39.61           H
ATOM   2358 HD13 LEU A 455      17.553  -4.161  17.063  1.00 39.61           H
ATOM   2359 HD21 LEU A 455      18.068  -6.585  15.528  1.00 37.03           H
ATOM   2360 HD22 LEU A 455      18.093  -5.128  14.896  1.00 37.03           H
ATOM   2361 HD23 LEU A 455      19.349  -6.099  14.723  1.00 37.03           H
ATOM   2362  N   ARG A 456      21.202  -1.749  14.398  1.00 24.58           N
ATOM   2363  CA  ARG A 456      21.737  -0.402  14.305  1.00 25.76           C
ATOM   2364  C   ARG A 456      20.612   0.584  14.544  1.00 26.14           C
ATOM   2365  O   ARG A 456      19.523   0.439  13.976  1.00 28.02           O
ATOM   2366  CB  ARG A 456      22.321  -0.113  12.928  1.00 33.60           C
ATOM   2367  CG  ARG A 456      23.474  -0.995  12.547  1.00 39.14           C
ATOM   2368  CD  ARG A 456      23.971  -0.724  11.102  1.00 33.77           C
ATOM   2369  NE  ARG A 456      23.052  -1.223  10.071  1.00 31.30           N
ATOM   2370  CZ  ARG A 456      23.431  -1.464   8.817  1.00 38.39           C
ATOM   2371  NH1 ARG A 456      24.694  -1.236   8.460  1.00 32.75           N
ATOM   2372  NH2 ARG A 456      22.553  -1.930   7.927  1.00 33.55           N1+
ATOM   2373  H   ARG A 456      20.488  -1.868  13.925  1.00 29.50           H
ATOM   2374  HA  ARG A 456      22.429  -0.269  14.966  1.00 30.91           H
ATOM   2375  HB2 ARG A 456      21.619  -0.256  12.269  1.00 40.32           H
ATOM   2376  HB3 ARG A 456      22.619   0.809  12.905  1.00 40.32           H
ATOM   2377  HG2 ARG A 456      24.206  -0.829  13.165  1.00 46.97           H
ATOM   2378  HG3 ARG A 456      23.191  -1.922  12.599  1.00 46.97           H
ATOM   2379  HD2 ARG A 456      24.104   0.225  10.962  1.00 40.53           H
ATOM   2380  HD3 ARG A 456      24.811  -1.195  10.989  1.00 40.53           H
ATOM   2381  HE  ARG A 456      22.231  -1.382  10.288  1.00 37.56           H
ATOM   2382 HH11 ARG A 456      25.265  -0.938   9.024  1.00 39.30           H
ATOM   2383 HH12 ARG A 456      24.937  -1.389   7.655  1.00 39.30           H
ATOM   2384 HH21 ARG A 456      21.735  -2.073   8.165  1.00 40.26           H
ATOM   2385 HH22 ARG A 456      22.794  -2.079   7.119  1.00 40.26           H
ATOM   2386  N   SER A 457      20.904   1.617  15.315  1.00 23.13           N
ATOM   2387  CA  SER A 457      19.899   2.615  15.663  1.00 25.65           C
ATOM   2388  C   SER A 457      19.573   3.494  14.468  1.00 27.10           C
ATOM   2389  O   SER A 457      20.466   3.887  13.700  1.00 22.69           O
ATOM   2390  CB  SER A 457      20.406   3.500  16.818  1.00 27.10           C
ATOM   2391  OG  SER A 457      20.685   2.686  17.974  1.00 35.10           O
ATOM   2392  H   SER A 457      21.682   1.760  15.658  1.00 27.75           H
ATOM   2393  HA  SER A 457      19.090   2.161  15.938  1.00 30.78           H
ATOM   2394  HB2 SER A 457      21.202   3.986  16.541  1.00 32.52           H
ATOM   2395  HB3 SER A 457      19.716   4.136  17.060  1.00 32.52           H
ATOM   2396  HG  SER A 457      20.678   3.166  18.663  1.00 42.11           H
ATOM   2397  N   ALA A 458      18.295   3.821  14.319  1.00 24.23           N
ATOM   2398  CA  ALA A 458      17.911   4.704  13.237  1.00 21.86           C
ATOM   2399  C   ALA A 458      16.598   5.412  13.531  1.00 17.78           C
ATOM   2400  O   ALA A 458      15.800   4.975  14.355  1.00 20.44           O
ATOM   2401  CB  ALA A 458      17.796   3.934  11.917  1.00 28.01           C
ATOM   2402  H   ALA A 458      17.645   3.543  14.807  1.00 29.08           H
ATOM   2403  HA  ALA A 458      18.593   5.388  13.148  1.00 26.23           H
ATOM   2404  HB1 ALA A 458      17.477   4.546  11.231  1.00 33.61           H
ATOM   2405  HB2 ALA A 458      18.669   3.582  11.666  1.00 33.61           H
ATOM   2406  HB3 ALA A 458      17.165   3.205  12.032  1.00 33.61           H
ATOM   2407  N   ILE A 459      16.365   6.486  12.778  1.00 22.44           N
ATOM   2408  CA  ILE A 459      15.103   7.201  12.775  1.00 26.25           C
ATOM   2409  C   ILE A 459      14.745   7.579  11.334  1.00 25.11           C
ATOM   2410  O   ILE A 459      15.618   7.904  10.521  1.00 23.84           O
ATOM   2411  CB  ILE A 459      15.181   8.447  13.674  1.00 18.22           C
ATOM   2412  CG1 ILE A 459      13.825   9.097  13.779  1.00 16.00           C
ATOM   2413  CG2 ILE A 459      16.162   9.448  13.156  1.00 24.01           C
ATOM   2414  CD1 ILE A 459      13.719  10.093  14.859  1.00 18.95           C
ATOM   2415  H   ILE A 459      16.947   6.844  12.260  1.00 26.92           H
ATOM   2416  HA  ILE A 459      14.408   6.633  13.128  1.00 31.50           H
ATOM   2417  HB  ILE A 459      15.477   8.176  14.553  1.00 21.87           H
ATOM   2418 HG12 ILE A 459      13.640   9.560  12.946  1.00 19.20           H
ATOM   2419 HG13 ILE A 459      13.166   8.411  13.930  1.00 19.20           H
ATOM   2420 HG21 ILE A 459      16.195  10.199  13.774  1.00 28.81           H
ATOM   2421 HG22 ILE A 459      17.045   9.030  13.118  1.00 28.81           H
ATOM   2422 HG23 ILE A 459      15.895   9.760  12.286  1.00 28.81           H
ATOM   2423 HD11 ILE A 459      12.844  10.496  14.838  1.00 22.73           H
ATOM   2424 HD12 ILE A 459      13.856   9.624  15.699  1.00 22.73           H
ATOM   2425 HD13 ILE A 459      14.397  10.770  14.743  1.00 22.73           H
ATOM   2426  N   THR A 460      13.461   7.548  11.021  1.00 19.43           N
ATOM   2427  CA  THR A 460      12.969   7.961   9.713  1.00 21.94           C
ATOM   2428  C   THR A 460      12.052   9.137  10.000  1.00 22.22           C
ATOM   2429  O   THR A 460      11.132   8.993  10.798  1.00 24.41           O
ATOM   2430  CB  THR A 460      12.226   6.833   8.990  1.00 23.83           C
ATOM   2431  OG1 THR A 460      13.136   5.756   8.691  1.00 22.10           O
ATOM   2432  CG2 THR A 460      11.575   7.350   7.658  1.00 25.02           C
ATOM   2433  H   THR A 460      12.841   7.304  11.558  1.00 23.32           H
ATOM   2434  HA  THR A 460      13.697   8.256   9.146  1.00 26.33           H
ATOM   2435  HB  THR A 460      11.513   6.509   9.560  1.00 28.60           H
ATOM   2436  HG1 THR A 460      13.804   5.794   9.187  1.00 26.52           H
ATOM   2437 HG21 THR A 460      11.142   6.621   7.190  1.00 30.02           H
ATOM   2438 HG22 THR A 460      10.913   8.027   7.857  1.00 30.02           H
ATOM   2439 HG23 THR A 460      12.255   7.739   7.086  1.00 30.02           H
ATOM   2440  N   ILE A 461      12.306  10.299   9.383  1.00 21.38           N
ATOM   2441  CA  ILE A 461      11.563  11.521   9.679  1.00 22.31           C
ATOM   2442  C   ILE A 461      10.701  11.902   8.463  1.00 24.41           C
ATOM   2443  O   ILE A 461      11.218  12.288   7.405  1.00 22.72           O
ATOM   2444  CB  ILE A 461      12.498  12.665  10.081  1.00 20.64           C
ATOM   2445  CG1 ILE A 461      13.337  12.258  11.296  1.00 22.68           C
ATOM   2446  CG2 ILE A 461      11.686  13.928  10.337  1.00 27.49           C
ATOM   2447  CD1 ILE A 461      14.489  13.217  11.632  1.00 23.80           C
ATOM   2448  H   ILE A 461      12.921  10.411   8.791  1.00 25.66           H
ATOM   2449  HA  ILE A 461      10.976  11.353  10.427  1.00 26.77           H
ATOM   2450  HB  ILE A 461      13.111  12.847   9.351  1.00 24.77           H
ATOM   2451 HG12 ILE A 461      12.747  12.232  12.074  1.00 27.21           H
ATOM   2452 HG13 ILE A 461      13.719  11.381  11.150  1.00 27.21           H
ATOM   2453 HG21 ILE A 461      12.274  14.636  10.640  1.00 32.99           H
ATOM   2454 HG22 ILE A 461      11.257  14.198   9.514  1.00 32.99           H
ATOM   2455 HG23 ILE A 461      11.018  13.749  11.015  1.00 32.99           H
ATOM   2456 HD11 ILE A 461      14.911  12.928  12.453  1.00 28.56           H
ATOM   2457 HD12 ILE A 461      15.133  13.172  10.918  1.00 28.56           H
ATOM   2458 HD13 ILE A 461      14.144  14.118  11.717  1.00 28.56           H
ATOM   2459  N   PHE A 462       9.384  11.821   8.639  1.00 26.95           N
ATOM   2460  CA  PHE A 462       8.399  12.194   7.633  1.00 23.55           C
ATOM   2461  C   PHE A 462       8.081  13.680   7.714  1.00 28.39           C
ATOM   2462  O   PHE A 462       8.602  14.389   8.581  1.00 30.70           O
ATOM   2463  CB  PHE A 462       7.158  11.316   7.811  1.00 20.05           C
ATOM   2464  CG  PHE A 462       7.432   9.877   7.495  1.00 31.74           C
ATOM   2465  CD1 PHE A 462       7.582   9.473   6.167  1.00 30.41           C
ATOM   2466  CD2 PHE A 462       7.609   8.936   8.508  1.00 29.92           C
ATOM   2467  CE1 PHE A 462       7.853   8.177   5.850  1.00 28.58           C
ATOM   2468  CE2 PHE A 462       7.893   7.629   8.203  1.00 29.69           C
ATOM   2469  CZ  PHE A 462       8.021   7.234   6.862  1.00 28.33           C
ATOM   2470  H   PHE A 462       9.024  11.531   9.362  1.00 32.34           H
ATOM   2471  HA  PHE A 462       8.788  12.016   6.759  1.00 28.27           H
ATOM   2472  HB2 PHE A 462       6.881  11.347   8.735  1.00 24.06           H
ATOM   2473  HB3 PHE A 462       6.429  11.630   7.259  1.00 24.06           H
ATOM   2474  HD1 PHE A 462       7.472  10.097   5.484  1.00 36.49           H
ATOM   2475  HD2 PHE A 462       7.528   9.196   9.396  1.00 35.90           H
ATOM   2476  HE1 PHE A 462       7.937   7.929   4.959  1.00 34.30           H
ATOM   2477  HE2 PHE A 462       8.000   7.002   8.884  1.00 35.63           H
ATOM   2478  HZ  PHE A 462       8.209   6.348   6.654  1.00 34.00           H
ATOM   2479  N   PRO A 463       7.304  14.221   6.756  1.00 29.71           N
ATOM   2480  CA  PRO A 463       7.125  15.677   6.705  1.00 34.63           C
ATOM   2481  C   PRO A 463       6.539  16.241   8.000  1.00 25.25           C
ATOM   2482  O   PRO A 463       5.669  15.634   8.632  1.00 29.73           O
ATOM   2483  CB  PRO A 463       6.183  15.876   5.512  1.00 31.13           C
ATOM   2484  CG  PRO A 463       6.563  14.743   4.569  1.00 35.07           C
ATOM   2485  CD  PRO A 463       6.812  13.569   5.525  1.00 30.78           C
ATOM   2486  HA  PRO A 463       7.966  16.118   6.510  1.00 41.55           H
ATOM   2487  HB2 PRO A 463       5.263  15.768   5.809  1.00 37.36           H
ATOM   2488  HB3 PRO A 463       6.320  16.748   5.113  1.00 37.36           H
ATOM   2489  HG2 PRO A 463       5.837  14.548   3.954  1.00 42.09           H
ATOM   2490  HG3 PRO A 463       7.372  14.971   4.082  1.00 42.09           H
ATOM   2491  HD2 PRO A 463       5.974  13.109   5.692  1.00 36.93           H
ATOM   2492  HD3 PRO A 463       7.482  12.972   5.152  1.00 36.93           H
ATOM   2493  N   GLN A 464       7.023  17.429   8.368  1.00 30.29           N
ATOM   2494  CA  GLN A 464       6.582  18.114   9.588  1.00 29.36           C
ATOM   2495  C   GLN A 464       5.151  18.620   9.453  1.00 39.82           C
ATOM   2496  O   GLN A 464       4.655  18.894   8.359  1.00 37.23           O
ATOM   2497  CB  GLN A 464       7.477  19.318   9.896  1.00 36.96           C
ATOM   2498  CG  GLN A 464       7.256  20.473   8.916  1.00 33.09           C
ATOM   2499  CD  GLN A 464       8.499  21.290   8.651  1.00 34.66           C
ATOM   2500  OE1 GLN A 464       9.598  20.756   8.574  1.00 36.87           O
ATOM   2501  NE2 GLN A 464       8.329  22.601   8.475  1.00 37.59           N
ATOM   2502  H   GLN A 464       7.611  17.865   7.918  1.00 36.35           H
ATOM   2503  HA  GLN A 464       6.616  17.504  10.341  1.00 35.24           H
ATOM   2504  HB2 GLN A 464       7.263  19.641  10.784  1.00 44.36           H
ATOM   2505  HB3 GLN A 464       8.409  19.058   9.862  1.00 44.36           H
ATOM   2506  HG2 GLN A 464       6.986  20.086   8.067  1.00 39.71           H
ATOM   2507  HG3 GLN A 464       6.562  21.058   9.246  1.00 39.71           H
ATOM   2508 HE21 GLN A 464       7.539  22.935   8.511  1.00 45.11           H
ATOM   2509 HE22 GLN A 464       9.008  23.112   8.340  1.00 45.11           H
ATOM   2510  N   ARG A 465       4.504  18.783  10.603  1.00 39.55           N
ATOM   2511  CA  ARG A 465       3.148  19.317  10.672  1.00 41.61           C
ATOM   2512  C   ARG A 465       3.069  20.711  10.063  1.00 37.61           C
ATOM   2513  O   ARG A 465       4.001  21.519  10.149  1.00 34.81           O
ATOM   2514  CB  ARG A 465       2.676  19.343  12.134  1.00 45.79           C
ATOM   2515  CG  ARG A 465       1.319  20.006  12.350  1.00 49.86           C
ATOM   2516  CD  ARG A 465       0.864  19.912  13.810  1.00 50.48           C
ATOM   2517  NE  ARG A 465       0.663  18.528  14.182  1.00 46.34           N
ATOM   2518  CZ  ARG A 465       0.834  18.053  15.402  1.00 47.36           C
ATOM   2519  NH1 ARG A 465       1.225  18.869  16.394  1.00 53.58           N
ATOM   2520  NH2 ARG A 465       0.622  16.756  15.619  1.00 43.89           N1+
ATOM   2521  H   ARG A 465       4.834  18.566  11.367  1.00 47.45           H
ATOM   2522  HA  ARG A 465       2.553  18.733  10.176  1.00 49.94           H
ATOM   2523  HB2 ARG A 465       2.621  18.427  12.464  1.00 54.94           H
ATOM   2524  HB3 ARG A 465       3.329  19.835  12.657  1.00 54.94           H
ATOM   2525  HG2 ARG A 465       1.381  20.946  12.116  1.00 59.84           H
ATOM   2526  HG3 ARG A 465       0.658  19.563  11.798  1.00 59.84           H
ATOM   2527  HD2 ARG A 465       1.546  20.300  14.380  1.00 60.58           H
ATOM   2528  HD3 ARG A 465       0.021  20.375  13.926  1.00 60.58           H
ATOM   2529  HE  ARG A 465       0.553  17.958  13.550  1.00 55.61           H
ATOM   2530 HH11 ARG A 465       1.358  19.704  16.242  1.00 64.30           H
ATOM   2531 HH12 ARG A 465       1.339  18.561  17.189  1.00 64.30           H
ATOM   2532 HH21 ARG A 465       0.378  16.247  14.974  1.00 52.67           H
ATOM   2533 HH22 ARG A 465       0.734  16.424  16.407  1.00 52.67           H
ATOM   2534  N   THR A 466       1.922  21.004   9.460  1.00 42.70           N
ATOM   2535  CA  THR A 466       1.718  22.288   8.779  1.00 51.81           C
ATOM   2536  C   THR A 466       0.559  23.040   9.424  1.00 51.54           C
ATOM   2537  O   THR A 466       0.757  23.904  10.285  1.00 49.72           O
ATOM   2538  CB  THR A 466       1.443  22.086   7.271  1.00 43.23           C
ATOM   2539  OG1 THR A 466       0.414  21.091   7.083  1.00 41.54           O
ATOM   2540  CG2 THR A 466       2.703  21.667   6.553  1.00 41.04           C
ATOM   2541  H   THR A 466       1.244  20.473   9.429  1.00 51.25           H
ATOM   2542  HA  THR A 466       2.514  22.838   8.864  1.00 62.18           H
ATOM   2543  HB  THR A 466       1.154  22.925   6.885  1.00 51.87           H
ATOM   2544  HG1 THR A 466       0.709  20.323   7.241  1.00 49.85           H
ATOM   2545 HG21 THR A 466       2.528  21.561   5.607  1.00 49.25           H
ATOM   2546 HG22 THR A 466       3.391  22.339   6.675  1.00 49.25           H
ATOM   2547 HG23 THR A 466       3.019  20.820   6.905  1.00 49.25           H
ATOM   2548  N   ASP A 467      -0.654  22.690   9.012  1.00 53.00           N
ATOM   2549  CA  ASP A 467      -1.882  23.253   9.528  1.00 55.87           C
ATOM   2550  C   ASP A 467      -2.575  22.297  10.471  1.00 52.04           C
ATOM   2551  O   ASP A 467      -3.733  22.514  10.822  1.00 57.01           O
ATOM   2552  CB  ASP A 467      -2.823  23.597   8.369  1.00 55.95           C
ATOM   2553  CG  ASP A 467      -3.523  22.364   7.808  1.00 60.98           C
ATOM   2554  OD1 ASP A 467      -2.867  21.306   7.667  1.00 61.23           O
ATOM   2555  OD2 ASP A 467      -4.742  22.433   7.536  1.00 65.97           O1-
ATOM   2556  H   ASP A 467      -0.798  22.097   8.405  1.00 63.60           H
ATOM   2557  HA  ASP A 467      -1.686  24.067  10.017  1.00 67.05           H
ATOM   2558  HB2 ASP A 467      -3.507  24.210   8.684  1.00 67.15           H
ATOM   2559  HB3 ASP A 467      -2.316  24.008   7.653  1.00 67.15           H
ATOM   2560  N   GLY A 468      -1.908  21.221  10.860  1.00 51.54           N
ATOM   2561  CA  GLY A 468      -2.506  20.236  11.729  1.00 53.32           C
ATOM   2562  C   GLY A 468      -3.569  19.379  11.096  1.00 55.78           C
ATOM   2563  O   GLY A 468      -4.065  18.457  11.756  1.00 53.99           O
ATOM   2564  H   GLY A 468      -1.097  21.047  10.631  1.00 61.85           H
ATOM   2565  HA2 GLY A 468      -1.816  19.645  12.065  1.00 63.98           H
ATOM   2566  HA3 GLY A 468      -2.909  20.691  12.481  1.00 63.98           H
ATOM   2567  N   LYS A 469      -3.949  19.647   9.851  1.00 58.93           N
ATOM   2568  CA  LYS A 469      -4.917  18.816   9.154  1.00 64.02           C
ATOM   2569  C   LYS A 469      -4.280  17.922   8.098  1.00 62.59           C
ATOM   2570  O   LYS A 469      -4.984  17.112   7.480  1.00 60.07           O
ATOM   2571  CB  LYS A 469      -5.996  19.698   8.532  1.00 62.98           C
ATOM   2572  CG  LYS A 469      -6.864  20.341   9.593  1.00 65.53           C
ATOM   2573  CD  LYS A 469      -8.076  20.997   8.997  1.00 72.06           C
ATOM   2574  CE  LYS A 469      -9.043  21.476  10.083  1.00 72.55           C
ATOM   2575  NZ  LYS A 469     -10.291  22.001   9.460  1.00 71.49           N1+
ATOM   2576  H   LYS A 469      -3.659  20.308   9.387  1.00 70.72           H
ATOM   2577  HA  LYS A 469      -5.349  18.238   9.798  1.00 76.83           H
ATOM   2578  HB2 LYS A 469      -5.572  20.398   8.013  1.00 75.57           H
ATOM   2579  HB3 LYS A 469      -6.559  19.152   7.962  1.00 75.57           H
ATOM   2580  HG2 LYS A 469      -7.167  19.657  10.213  1.00 78.64           H
ATOM   2581  HG3 LYS A 469      -6.352  21.016  10.064  1.00 78.64           H
ATOM   2582  HD2 LYS A 469      -7.796  21.763   8.471  1.00 86.47           H
ATOM   2583  HD3 LYS A 469      -8.540  20.356   8.436  1.00 86.47           H
ATOM   2584  HE2 LYS A 469      -9.276  20.731  10.659  1.00 87.06           H
ATOM   2585  HE3 LYS A 469      -8.629  22.185  10.600  1.00 87.06           H
ATOM   2586  HZ1 LYS A 469     -10.856  22.278  10.088  1.00 85.79           H
ATOM   2587  HZ2 LYS A 469     -10.094  22.684   8.922  1.00 85.79           H
ATOM   2588  HZ3 LYS A 469     -10.681  21.363   8.977  1.00 85.79           H
ATOM   2589  N   HIS A 470      -2.967  18.016   7.907  1.00 58.97           N
ATOM   2590  CA  HIS A 470      -2.246  17.203   6.940  1.00 57.74           C
ATOM   2591  C   HIS A 470      -1.119  16.447   7.627  1.00 47.71           C
ATOM   2592  O   HIS A 470      -0.021  16.314   7.087  1.00 43.60           O
ATOM   2593  CB  HIS A 470      -1.712  18.072   5.800  1.00 62.15           C
ATOM   2594  CG  HIS A 470      -2.785  18.827   5.075  1.00 64.61           C
ATOM   2595  ND1 HIS A 470      -2.901  20.200   5.134  1.00 64.08           N
ATOM   2596  CD2 HIS A 470      -3.806  18.394   4.299  1.00 59.52           C
ATOM   2597  CE1 HIS A 470      -3.939  20.581   4.415  1.00 65.17           C
ATOM   2598  NE2 HIS A 470      -4.507  19.504   3.901  1.00 64.41           N
ATOM   2599  H   HIS A 470      -2.456  18.541   8.352  1.00 70.76           H
ATOM   2600  HA  HIS A 470      -2.852  16.550   6.565  1.00 69.29           H
ATOM   2601  HB2 HIS A 470      -1.246  17.512   5.154  1.00 74.58           H
ATOM   2602  HB3 HIS A 470      -1.093  18.723   6.171  1.00 74.58           H
ATOM   2603  HD1 HIS A 470      -2.376  20.726   5.563  1.00 76.89           H
ATOM   2604  HD2 HIS A 470      -3.995  17.509   4.078  1.00 71.43           H
ATOM   2605  HE1 HIS A 470      -4.219  21.459   4.296  1.00 78.20           H
ATOM   2606  N   ASP A 471      -1.370  15.954   8.840  1.00 50.85           N
ATOM   2607  CA  ASP A 471      -0.319  15.323   9.627  1.00 46.67           C
ATOM   2608  C   ASP A 471      -0.012  13.936   9.094  1.00 44.44           C
ATOM   2609  O   ASP A 471      -0.922  13.159   8.765  1.00 41.40           O
ATOM   2610  CB  ASP A 471      -0.715  15.174  11.091  1.00 45.11           C
ATOM   2611  CG  ASP A 471      -0.739  16.467  11.850  1.00 44.77           C
ATOM   2612  OD1 ASP A 471      -0.454  17.537  11.295  1.00 52.39           O
ATOM   2613  OD2 ASP A 471      -1.055  16.383  13.045  1.00 52.61           O1-
ATOM   2614  H   ASP A 471      -2.135  15.980   9.229  1.00 61.01           H
ATOM   2615  HA  ASP A 471       0.493  15.857   9.578  1.00 56.00           H
ATOM   2616  HB2 ASP A 471      -1.598  14.777  11.136  1.00 54.13           H
ATOM   2617  HB3 ASP A 471      -0.063  14.598  11.523  1.00 54.13           H
ATOM   2618  N   PHE A 472       1.276  13.608   9.051  1.00 32.17           N
ATOM   2619  CA  PHE A 472       1.670  12.219   8.861  1.00 35.25           C
ATOM   2620  C   PHE A 472       1.668  11.525  10.212  1.00 34.95           C
ATOM   2621  O   PHE A 472       2.076  12.114  11.211  1.00 30.57           O
ATOM   2622  CB  PHE A 472       3.048  12.126   8.206  1.00 33.65           C
ATOM   2623  CG  PHE A 472       3.055  12.561   6.769  1.00 30.82           C
ATOM   2624  CD1 PHE A 472       2.968  13.905   6.424  1.00 36.62           C
ATOM   2625  CD2 PHE A 472       3.181  11.639   5.776  1.00 35.57           C
ATOM   2626  CE1 PHE A 472       2.984  14.314   5.098  1.00 37.10           C
ATOM   2627  CE2 PHE A 472       3.205  12.044   4.457  1.00 33.00           C
ATOM   2628  CZ  PHE A 472       3.106  13.403   4.133  1.00 32.07           C
ATOM   2629  H   PHE A 472       1.927  14.162   9.142  1.00 38.61           H
ATOM   2630  HA  PHE A 472       1.020  11.773   8.297  1.00 42.30           H
ATOM   2631  HB2 PHE A 472       3.675  12.690   8.686  1.00 40.38           H
ATOM   2632  HB3 PHE A 472       3.345  11.203   8.227  1.00 40.38           H
ATOM   2633  HD1 PHE A 472       2.889  14.549   7.093  1.00 43.95           H
ATOM   2634  HD2 PHE A 472       3.245  10.735   5.992  1.00 42.68           H
ATOM   2635  HE1 PHE A 472       2.921  15.219   4.893  1.00 44.52           H
ATOM   2636  HE2 PHE A 472       3.282  11.408   3.781  1.00 39.60           H
ATOM   2637  HZ  PHE A 472       3.119  13.672   3.248  1.00 38.48           H
ATOM   2638  N   ARG A 473       1.223  10.275  10.232  1.00 31.13           N
ATOM   2639  CA  ARG A 473       1.195   9.509  11.464  1.00 36.91           C
ATOM   2640  C   ARG A 473       1.357   8.035  11.151  1.00 39.05           C
ATOM   2641  O   ARG A 473       0.716   7.512  10.235  1.00 37.54           O
ATOM   2642  CB  ARG A 473      -0.123   9.699  12.222  1.00 37.94           C
ATOM   2643  CG  ARG A 473      -0.397  11.096  12.761  1.00 42.85           C
ATOM   2644  CD  ARG A 473       0.510  11.439  13.907  1.00 43.07           C
ATOM   2645  NE  ARG A 473       0.428  10.481  14.998  1.00 38.43           N
ATOM   2646  CZ  ARG A 473      -0.326  10.632  16.086  1.00 45.58           C
ATOM   2647  NH1 ARG A 473      -1.107  11.690  16.234  1.00 39.64           N
ATOM   2648  NH2 ARG A 473      -0.308   9.701  17.016  1.00 48.07           N1+
ATOM   2649  H   ARG A 473       0.927   9.853   9.544  1.00 37.35           H
ATOM   2650  HA  ARG A 473       1.931   9.785  12.027  1.00 44.29           H
ATOM   2651  HB2 ARG A 473      -0.845   9.497  11.607  1.00 45.53           H
ATOM   2652  HB3 ARG A 473      -0.141   9.074  12.958  1.00 45.53           H
ATOM   2653  HG2 ARG A 473      -0.265  11.756  12.057  1.00 51.42           H
ATOM   2654  HG3 ARG A 473      -1.306  11.134  13.093  1.00 51.42           H
ATOM   2655  HD2 ARG A 473       1.427  11.426  13.587  1.00 51.68           H
ATOM   2656  HD3 ARG A 473       0.289  12.319  14.243  1.00 51.68           H
ATOM   2657  HE  ARG A 473       0.935   9.787  14.962  1.00 46.11           H
ATOM   2658 HH11 ARG A 473      -1.125  12.306  15.633  1.00 47.56           H
ATOM   2659 HH12 ARG A 473      -1.591  11.767  16.939  1.00 47.56           H
ATOM   2660 HH21 ARG A 473       0.193   9.009  16.919  1.00 57.68           H
ATOM   2661 HH22 ARG A 473      -0.800   9.785  17.716  1.00 57.68           H
ATOM   2662  N   VAL A 474       2.173   7.363  11.950  1.00 33.19           N
ATOM   2663  CA  VAL A 474       2.120   5.920  12.070  1.00 26.60           C
ATOM   2664  C   VAL A 474       1.160   5.615  13.210  1.00 40.37           C
ATOM   2665  O   VAL A 474       1.361   6.064  14.352  1.00 36.61           O
ATOM   2666  CB  VAL A 474       3.513   5.335  12.328  1.00 36.53           C
ATOM   2667  CG1 VAL A 474       3.476   3.806  12.353  1.00 33.23           C
ATOM   2668  CG2 VAL A 474       4.510   5.817  11.265  1.00 37.69           C
ATOM   2669  H   VAL A 474       2.767   7.730  12.448  1.00 39.83           H
ATOM   2670  HA  VAL A 474       1.764   5.532  11.265  1.00 31.92           H
ATOM   2671  HB  VAL A 474       3.827   5.639  13.195  1.00 43.84           H
ATOM   2672 HG11 VAL A 474       4.367   3.474  12.545  1.00 39.87           H
ATOM   2673 HG12 VAL A 474       2.869   3.522  13.057  1.00 39.87           H
ATOM   2674 HG13 VAL A 474       3.172   3.480  11.498  1.00 39.87           H
ATOM   2675 HG21 VAL A 474       5.395   5.486  11.479  1.00 45.23           H
ATOM   2676 HG22 VAL A 474       4.229   5.469  10.405  1.00 45.23           H
ATOM   2677 HG23 VAL A 474       4.515   6.783  11.248  1.00 45.23           H
ATOM   2678  N   TRP A 475       0.102   4.866  12.907  1.00 40.39           N
ATOM   2679  CA  TRP A 475      -0.903   4.591  13.933  1.00 39.65           C
ATOM   2680  C   TRP A 475      -0.450   3.522  14.916  1.00 37.83           C
ATOM   2681  O   TRP A 475      -0.947   3.459  16.043  1.00 36.06           O
ATOM   2682  CB  TRP A 475      -2.226   4.176  13.282  1.00 36.56           C
ATOM   2683  CG  TRP A 475      -3.022   5.362  12.791  1.00 38.82           C
ATOM   2684  CD1 TRP A 475      -2.537   6.484  12.216  1.00 44.37           C
ATOM   2685  CD2 TRP A 475      -4.440   5.522  12.838  1.00 43.65           C
ATOM   2686  NE1 TRP A 475      -3.557   7.351  11.904  1.00 45.83           N
ATOM   2687  CE2 TRP A 475      -4.739   6.774  12.279  1.00 46.63           C
ATOM   2688  CE3 TRP A 475      -5.486   4.733  13.316  1.00 46.12           C
ATOM   2689  CZ2 TRP A 475      -6.040   7.258  12.192  1.00 50.04           C
ATOM   2690  CZ3 TRP A 475      -6.772   5.214  13.221  1.00 46.30           C
ATOM   2691  CH2 TRP A 475      -7.036   6.461  12.669  1.00 45.91           C
ATOM   2692  H   TRP A 475      -0.051   4.515  12.138  1.00 48.47           H
ATOM   2693  HA  TRP A 475      -1.064   5.400  14.441  1.00 47.58           H
ATOM   2694  HB2 TRP A 475      -2.025   3.604  12.534  1.00 43.88           H
ATOM   2695  HB3 TRP A 475      -2.769   3.690  13.920  1.00 43.88           H
ATOM   2696  HD1 TRP A 475      -1.638   6.644  12.054  1.00 53.25           H
ATOM   2697  HE1 TRP A 475      -3.471   8.123  11.533  1.00 54.99           H
ATOM   2698  HE3 TRP A 475      -5.318   3.902  13.697  1.00 55.35           H
ATOM   2699  HZ2 TRP A 475      -6.220   8.088  11.815  1.00 60.05           H
ATOM   2700  HZ3 TRP A 475      -7.477   4.692  13.533  1.00 55.56           H
ATOM   2701  HH2 TRP A 475      -7.913   6.751  12.609  1.00 55.10           H
ATOM   2702  N   ASN A 476       0.439   2.652  14.499  1.00 34.86           N
ATOM   2703  CA  ASN A 476       1.013   1.711  15.406  1.00 28.22           C
ATOM   2704  C   ASN A 476       1.744   2.451  16.533  1.00 27.84           C
ATOM   2705  O   ASN A 476       2.210   3.584  16.393  1.00 28.49           O
ATOM   2706  CB  ASN A 476       1.971   0.778  14.659  1.00 28.97           C
ATOM   2707  CG  ASN A 476       1.378   0.246  13.324  1.00 34.36           C
ATOM   2708  OD1 ASN A 476       0.945   1.009  12.479  1.00 31.35           O
ATOM   2709  ND2 ASN A 476       1.353  -1.068  13.176  1.00 34.79           N
ATOM   2710  H   ASN A 476       0.731   2.598  13.695  1.00 41.83           H
ATOM   2711  HA  ASN A 476       0.302   1.175  15.794  1.00 33.86           H
ATOM   2712  HB2 ASN A 476       2.787   1.251  14.450  1.00 34.77           H
ATOM   2713  HB3 ASN A 476       2.172   0.001  15.217  1.00 34.77           H
ATOM   2714 HD21 ASN A 476       1.055  -1.419  12.457  1.00 41.75           H
ATOM   2715 HD22 ASN A 476       1.626  -1.572  13.821  1.00 41.75           H
ATOM   2716  N   SER A 477       1.854   1.775  17.652  1.00 32.07           N
ATOM   2717  CA  SER A 477       2.677   2.256  18.745  1.00 28.04           C
ATOM   2718  C   SER A 477       4.108   1.747  18.612  1.00 32.57           C
ATOM   2719  O   SER A 477       5.036   2.518  18.888  1.00 27.17           O
ATOM   2720  CB  SER A 477       2.090   1.792  20.078  1.00 31.33           C
ATOM   2721  OG  SER A 477       2.144   0.407  20.057  1.00 37.15           O
ATOM   2722  H   SER A 477       1.480   1.014  17.807  1.00 38.49           H
ATOM   2723  HA  SER A 477       2.681   3.226  18.735  1.00 33.65           H
ATOM   2724  HB2 SER A 477       2.633   2.120  20.814  1.00 37.59           H
ATOM   2725  HB3 SER A 477       1.172   2.082  20.164  1.00 37.59           H
ATOM   2726  HG  SER A 477       1.399   0.093  19.816  1.00 44.58           H
ATOM   2727  N   GLN A 478       4.314   0.468  18.203  1.00 32.28           N
ATOM   2728  CA  GLN A 478       5.641   0.137  17.686  1.00 26.74           C
ATOM   2729  C   GLN A 478       5.348  -0.360  16.264  1.00 27.47           C
ATOM   2730  O   GLN A 478       4.283  -0.785  15.841  1.00 25.67           O
ATOM   2731  CB  GLN A 478       6.355  -0.938  18.503  1.00 26.45           C
ATOM   2732  CG  GLN A 478       6.860  -0.353  19.824  1.00 29.96           C
ATOM   2733  CD  GLN A 478       7.423  -1.504  20.620  1.00 28.71           C
ATOM   2734  OE1 GLN A 478       8.173  -2.347  20.092  1.00 29.78           O
ATOM   2735  NE2 GLN A 478       7.021  -1.616  21.916  1.00 28.85           N
ATOM   2736  H   GLN A 478       3.546  -0.208  18.057  1.00 38.73           H
ATOM   2737  HA  GLN A 478       6.291   1.076  17.647  1.00 32.09           H
ATOM   2738  HB2 GLN A 478       5.678  -1.798  18.692  1.00 31.74           H
ATOM   2739  HB3 GLN A 478       7.227  -1.334  17.933  1.00 31.74           H
ATOM   2740  HG2 GLN A 478       7.646   0.410  19.647  1.00 35.95           H
ATOM   2741  HG3 GLN A 478       6.050   0.192  20.364  1.00 35.95           H
ATOM   2742 HE21 GLN A 478       6.388  -0.942  22.342  1.00 34.62           H
ATOM   2743 HE22 GLN A 478       7.414  -2.354  22.547  1.00 34.62           H
ATOM   2744  N   LEU A 479       6.462  -0.283  15.481  1.00 26.66           N
ATOM   2745  CA  LEU A 479       6.483  -0.763  14.081  1.00 26.35           C
ATOM   2746  C   LEU A 479       6.195  -2.241  14.032  1.00 21.92           C
ATOM   2747  O   LEU A 479       5.367  -2.697  13.236  1.00 27.96           O
ATOM   2748  CB  LEU A 479       7.829  -0.497  13.357  1.00 22.69           C
ATOM   2749  CG  LEU A 479       8.275   0.937  13.025  1.00 25.47           C
ATOM   2750  CD1 LEU A 479       9.620   1.000  12.248  1.00 24.98           C
ATOM   2751  CD2 LEU A 479       7.186   1.670  12.250  1.00 24.56           C
ATOM   2752  H   LEU A 479       7.211   0.038  15.746  1.00 31.99           H
ATOM   2753  HA  LEU A 479       5.784  -0.316  13.575  1.00 31.62           H
ATOM   2754  HB2 LEU A 479       8.534  -0.912  13.877  1.00 27.23           H
ATOM   2755  HB3 LEU A 479       7.785  -0.949  12.505  1.00 27.23           H
ATOM   2756  HG  LEU A 479       8.411   1.422  13.852  1.00 30.56           H
ATOM   2757 HD11 LEU A 479       9.836   1.932  12.075  1.00 29.98           H
ATOM   2758 HD12 LEU A 479      10.319   0.590  12.782  1.00 29.98           H
ATOM   2759 HD13 LEU A 479       9.532   0.526  11.411  1.00 29.98           H
ATOM   2760 HD21 LEU A 479       7.458   2.596  12.117  1.00 29.48           H
ATOM   2761 HD22 LEU A 479       7.054   1.227  11.396  1.00 29.48           H
ATOM   2762 HD23 LEU A 479       6.373   1.652  12.767  1.00 29.48           H
ATOM   2763  N   ILE A 480       6.882  -3.002  14.878  1.00 28.46           N
ATOM   2764  CA  ILE A 480       6.631  -4.411  15.101  1.00 23.43           C
ATOM   2765  C   ILE A 480       6.027  -4.572  16.491  1.00 32.69           C
ATOM   2766  O   ILE A 480       6.650  -4.204  17.502  1.00 29.49           O
ATOM   2767  CB  ILE A 480       7.920  -5.233  14.954  1.00 23.90           C
ATOM   2768  CG1 ILE A 480       8.488  -5.027  13.528  1.00 27.81           C
ATOM   2769  CG2 ILE A 480       7.653  -6.695  15.180  1.00 30.86           C
ATOM   2770  CD1 ILE A 480       9.802  -5.623  13.320  1.00 30.21           C
ATOM   2771  H   ILE A 480       7.521  -2.700  15.367  1.00 34.15           H
ATOM   2772  HA  ILE A 480       5.990  -4.722  14.446  1.00 28.12           H
ATOM   2773  HB  ILE A 480       8.565  -4.929  15.613  1.00 28.67           H
ATOM   2774 HG12 ILE A 480       7.873  -5.407  12.879  1.00 33.38           H
ATOM   2775 HG13 ILE A 480       8.582  -4.075  13.368  1.00 33.38           H
ATOM   2776 HG21 ILE A 480       8.483  -7.189  15.115  1.00 37.03           H
ATOM   2777 HG22 ILE A 480       7.271  -6.817  16.061  1.00 37.03           H
ATOM   2778 HG23 ILE A 480       7.026  -6.997  14.504  1.00 37.03           H
ATOM   2779 HD11 ILE A 480      10.076  -5.452  12.408  1.00 36.25           H
ATOM   2780 HD12 ILE A 480      10.432  -5.223  13.936  1.00 36.25           H
ATOM   2781 HD13 ILE A 480       9.748  -6.576  13.478  1.00 36.25           H
ATOM   2782  N   ARG A 481       4.796  -5.091  16.523  1.00 33.31           N
ATOM   2783  CA  ARG A 481       4.124  -5.544  17.732  1.00 36.12           C
ATOM   2784  C   ARG A 481       3.128  -6.658  17.405  1.00 38.22           C
ATOM   2785  O   ARG A 481       2.636  -6.787  16.282  1.00 37.80           O
ATOM   2786  CB  ARG A 481       3.383  -4.404  18.413  1.00 32.46           C
ATOM   2787  CG  ARG A 481       4.143  -3.810  19.566  1.00 42.10           C
ATOM   2788  CD  ARG A 481       3.343  -2.719  20.327  1.00 32.67           C
ATOM   2789  NE  ARG A 481       3.716  -2.797  21.733  1.00 37.02           N
ATOM   2790  CZ  ARG A 481       3.114  -2.122  22.703  1.00 39.99           C
ATOM   2791  NH1 ARG A 481       2.096  -1.312  22.431  1.00 35.22           N
ATOM   2792  NH2 ARG A 481       3.547  -2.256  23.944  1.00 41.13           N1+
ATOM   2793  H   ARG A 481       4.310  -5.180  15.819  1.00 39.97           H
ATOM   2794  HA  ARG A 481       4.786  -5.890  18.348  1.00 43.34           H
ATOM   2795  HB2 ARG A 481       3.204  -3.705  17.764  1.00 38.95           H
ATOM   2796  HB3 ARG A 481       2.550  -4.756  18.755  1.00 38.95           H
ATOM   2797  HG2 ARG A 481       4.362  -4.515  20.196  1.00 50.52           H
ATOM   2798  HG3 ARG A 481       4.961  -3.432  19.233  1.00 50.52           H
ATOM   2799  HD2 ARG A 481       3.563  -1.839  19.985  1.00 39.21           H
ATOM   2800  HD3 ARG A 481       2.390  -2.884  20.244  1.00 39.21           H
ATOM   2801  HE  ARG A 481       4.279  -3.410  21.959  1.00 44.42           H
ATOM   2802 HH11 ARG A 481       1.818  -1.224  21.622  1.00 42.27           H
ATOM   2803 HH12 ARG A 481       1.711  -0.885  23.064  1.00 42.27           H
ATOM   2804 HH21 ARG A 481       4.207  -2.782  24.111  1.00 49.35           H
ATOM   2805 HH22 ARG A 481       3.167  -1.829  24.584  1.00 49.35           H
ATOM   2806  N   TYR A 482       2.787  -7.418  18.434  1.00 38.21           N
ATOM   2807  CA  TYR A 482       1.807  -8.499  18.359  1.00 33.43           C
ATOM   2808  C   TYR A 482       0.369  -8.052  18.660  1.00 42.09           C
ATOM   2809  O   TYR A 482       0.117  -7.190  19.513  1.00 34.80           O
ATOM   2810  CB  TYR A 482       2.240  -9.551  19.334  1.00 29.81           C
ATOM   2811  CG  TYR A 482       3.566 -10.168  18.972  1.00 33.76           C
ATOM   2812  CD1 TYR A 482       4.540 -10.335  19.918  1.00 31.19           C
ATOM   2813  CD2 TYR A 482       3.835 -10.614  17.664  1.00 34.01           C
ATOM   2814  CE1 TYR A 482       5.756 -10.901  19.628  1.00 32.55           C
ATOM   2815  CE2 TYR A 482       5.053 -11.201  17.360  1.00 29.24           C
ATOM   2816  CZ  TYR A 482       5.999 -11.354  18.334  1.00 35.84           C
ATOM   2817  OH  TYR A 482       7.200 -11.934  18.028  1.00 34.12           O
ATOM   2818  H   TYR A 482       3.142  -7.337  19.211  1.00 45.85           H
ATOM   2819  HA  TYR A 482       1.815  -8.886  17.470  1.00 40.12           H
ATOM   2820  HB2 TYR A 482       2.326  -9.144  20.204  1.00 35.77           H
ATOM   2821  HB3 TYR A 482       1.567 -10.244  19.350  1.00 35.77           H
ATOM   2822  HD1 TYR A 482       4.372 -10.047  20.783  1.00 37.43           H
ATOM   2823  HD2 TYR A 482       3.187 -10.519  17.002  1.00 40.81           H
ATOM   2824  HE1 TYR A 482       6.406 -11.012  20.292  1.00 39.06           H
ATOM   2825  HE2 TYR A 482       5.239 -11.495  16.504  1.00 35.09           H
ATOM   2826  HH  TYR A 482       7.150 -12.288  17.270  1.00 40.95           H
ATOM   2827  N   ALA A 483      -0.581  -8.661  17.962  1.00 31.00           N
ATOM   2828  CA  ALA A 483      -1.971  -8.293  18.124  1.00 43.08           C
ATOM   2829  C   ALA A 483      -2.530  -8.871  19.429  1.00 39.69           C
ATOM   2830  O   ALA A 483      -1.985  -9.803  20.021  1.00 40.43           O
ATOM   2831  CB  ALA A 483      -2.806  -8.786  16.935  1.00 43.11           C
ATOM   2832  H   ALA A 483      -0.442  -9.304  17.411  1.00 37.20           H
ATOM   2833  HA  ALA A 483      -2.043  -7.327  18.163  1.00 51.69           H
ATOM   2834  HB1 ALA A 483      -3.730  -8.539  17.076  1.00 51.73           H
ATOM   2835  HB2 ALA A 483      -2.470  -8.385  16.120  1.00 51.73           H
ATOM   2836  HB3 ALA A 483      -2.730  -9.755  16.883  1.00 51.73           H
ATOM   2837  N   GLY A 484      -3.627  -8.285  19.871  1.00 40.01           N
ATOM   2838  CA  GLY A 484      -4.378  -8.818  20.993  1.00 47.56           C
ATOM   2839  C   GLY A 484      -5.863  -8.831  20.697  1.00 50.80           C
ATOM   2840  O   GLY A 484      -6.381  -7.854  20.140  1.00 47.32           O
ATOM   2841  H   GLY A 484      -3.970  -7.574  19.524  1.00 48.02           H
ATOM   2842  HA2 GLY A 484      -4.083  -9.717  21.189  1.00 57.07           H
ATOM   2843  HA3 GLY A 484      -4.229  -8.260  21.774  1.00 57.07           H
ATOM   2844  N   TYR A 485      -6.556  -9.926  21.043  1.00 55.14           N
ATOM   2845  CA  TYR A 485      -7.990 -10.037  20.811  1.00 58.37           C
ATOM   2846  C   TYR A 485      -8.719 -10.459  22.075  1.00 58.68           C
ATOM   2847  O   TYR A 485      -8.252 -11.336  22.805  1.00 53.55           O
ATOM   2848  CB  TYR A 485      -8.295 -11.061  19.740  1.00 56.62           C
ATOM   2849  CG  TYR A 485      -7.294 -11.126  18.620  1.00 58.48           C
ATOM   2850  CD1 TYR A 485      -6.121 -11.869  18.757  1.00 53.95           C
ATOM   2851  CD2 TYR A 485      -7.538 -10.475  17.403  1.00 61.14           C
ATOM   2852  CE1 TYR A 485      -5.208 -11.948  17.721  1.00 52.66           C
ATOM   2853  CE2 TYR A 485      -6.629 -10.545  16.360  1.00 54.15           C
ATOM   2854  CZ  TYR A 485      -5.465 -11.286  16.524  1.00 53.27           C
ATOM   2855  OH  TYR A 485      -4.555 -11.364  15.482  1.00 55.30           O
ATOM   2856  H   TYR A 485      -6.207 -10.625  21.403  1.00 66.17           H
ATOM   2857  HA  TYR A 485      -8.347  -9.181  20.526  1.00 70.04           H
ATOM   2858  HB2 TYR A 485      -8.326 -11.936  20.156  1.00 67.94           H
ATOM   2859  HB3 TYR A 485      -9.160 -10.849  19.354  1.00 67.94           H
ATOM   2860  HD1 TYR A 485      -5.947 -12.312  19.560  1.00 64.73           H
ATOM   2861  HD2 TYR A 485      -8.319  -9.982  17.294  1.00 73.37           H
ATOM   2862  HE1 TYR A 485      -4.427 -12.442  17.831  1.00 63.19           H
ATOM   2863  HE2 TYR A 485      -6.803 -10.103  15.560  1.00 64.98           H
ATOM   2864  HH  TYR A 485      -4.076 -12.050  15.560  1.00 66.35           H
ATOM   2865  N   LYS A 486      -9.896  -9.876  22.291  1.00 67.46           N
ATOM   2866  CA  LYS A 486     -10.788 -10.328  23.360  1.00 73.51           C
ATOM   2867  C   LYS A 486     -11.492 -11.619  22.942  1.00 72.16           C
ATOM   2868  O   LYS A 486     -12.114 -11.674  21.880  1.00 73.59           O
ATOM   2869  CB  LYS A 486     -11.836  -9.264  23.678  1.00 71.32           C
ATOM   2870  CG  LYS A 486     -11.300  -7.875  23.817  1.00 74.56           C
ATOM   2871  CD  LYS A 486     -12.432  -6.843  23.778  1.00 83.20           C
ATOM   2872  CE  LYS A 486     -11.898  -5.400  23.842  1.00 85.69           C
ATOM   2873  NZ  LYS A 486     -11.074  -5.168  25.087  1.00 85.61           N1+
ATOM   2874  H   LYS A 486     -10.208  -9.227  21.820  1.00 80.95           H
ATOM   2875  HA  LYS A 486     -10.275 -10.496  24.166  1.00 88.21           H
ATOM   2876  HB2 LYS A 486     -12.492  -9.250  22.961  1.00 85.58           H
ATOM   2877  HB3 LYS A 486     -12.274  -9.495  24.512  1.00 85.58           H
ATOM   2878  HG2 LYS A 486     -10.825  -7.801  24.659  1.00 89.47           H
ATOM   2879  HG3 LYS A 486     -10.706  -7.689  23.074  1.00 89.47           H
ATOM   2880  HD2 LYS A 486     -12.936  -6.944  22.955  1.00 99.83           H
ATOM   2881  HD3 LYS A 486     -13.012  -6.985  24.542  1.00 99.83           H
ATOM   2882  HE2 LYS A 486     -11.336  -5.227  23.071  1.00102.83           H
ATOM   2883  HE3 LYS A 486     -12.644  -4.778  23.854  1.00102.83           H
ATOM   2884  HZ1 LYS A 486     -10.670  -4.375  25.045  1.00102.73           H
ATOM   2885  HZ2 LYS A 486     -11.596  -5.185  25.808  1.00102.73           H
ATOM   2886  HZ3 LYS A 486     -10.455  -5.802  25.167  1.00102.73           H
ATOM   2887  N   GLN A 487     -11.416 -12.641  23.777  1.00 76.58           N
ATOM   2888  CA  GLN A 487     -12.001 -13.943  23.489  1.00 80.76           C
ATOM   2889  C   GLN A 487     -13.361 -14.108  24.172  1.00 85.08           C
ATOM   2890  O   GLN A 487     -13.778 -13.275  24.986  1.00 84.08           O
ATOM   2891  CB  GLN A 487     -11.042 -15.048  23.928  1.00 81.78           C
ATOM   2892  CG  GLN A 487      -9.839 -15.197  23.017  1.00 78.14           C
ATOM   2893  CD  GLN A 487      -9.128 -16.527  23.207  1.00 79.89           C
ATOM   2894  OE1 GLN A 487      -8.931 -17.278  22.251  1.00 75.81           O
ATOM   2895  NE2 GLN A 487      -8.738 -16.824  24.450  1.00 79.46           N
ATOM   2896  H   GLN A 487     -11.014 -12.610  24.536  1.00 91.89           H
ATOM   2897  HA  GLN A 487     -12.130 -14.024  22.531  1.00 96.91           H
ATOM   2898  HB2 GLN A 487     -10.720 -14.845  24.821  1.00 98.14           H
ATOM   2899  HB3 GLN A 487     -11.512 -15.895  23.938  1.00 98.14           H
ATOM   2900  HG2 GLN A 487     -10.128 -15.130  22.094  1.00 93.77           H
ATOM   2901  HG3 GLN A 487      -9.211 -14.486  23.221  1.00 93.77           H
ATOM   2902 HE21 GLN A 487      -8.920 -16.291  25.101  1.00 95.35           H
ATOM   2903 HE22 GLN A 487      -8.306 -17.552  24.601  1.00 95.35           H
ATOM   2904  N   PRO A 488     -14.101 -15.179  23.833  1.00 87.45           N
ATOM   2905  CA  PRO A 488     -15.384 -15.432  24.522  1.00 86.95           C
ATOM   2906  C   PRO A 488     -15.219 -15.652  26.010  1.00 84.33           C
ATOM   2907  O   PRO A 488     -15.953 -15.062  26.814  1.00 82.93           O
ATOM   2908  CB  PRO A 488     -15.909 -16.693  23.817  1.00 86.55           C
ATOM   2909  CG  PRO A 488     -15.255 -16.676  22.492  1.00 85.33           C
ATOM   2910  CD  PRO A 488     -13.874 -16.156  22.755  1.00 85.05           C
ATOM   2911  HA  PRO A 488     -16.003 -14.700  24.373  1.00104.35           H
ATOM   2912  HB2 PRO A 488     -15.639 -17.480  24.319  1.00103.86           H
ATOM   2913  HB3 PRO A 488     -16.875 -16.651  23.736  1.00103.86           H
ATOM   2914  HG2 PRO A 488     -15.226 -17.572  22.123  1.00102.40           H
ATOM   2915  HG3 PRO A 488     -15.737 -16.073  21.904  1.00102.40           H
ATOM   2916  HD2 PRO A 488     -13.301 -16.877  23.061  1.00102.06           H
ATOM   2917  HD3 PRO A 488     -13.518 -15.720  21.966  1.00102.06           H
ATOM   2918  N   ASP A 489     -14.248 -16.479  26.394  1.00 82.21           N
ATOM   2919  CA  ASP A 489     -13.909 -16.705  27.789  1.00 82.52           C
ATOM   2920  C   ASP A 489     -13.940 -15.395  28.573  1.00 85.18           C
ATOM   2921  O   ASP A 489     -14.178 -15.397  29.788  1.00 86.87           O
ATOM   2922  CB  ASP A 489     -12.534 -17.384  27.863  1.00 84.40           C
ATOM   2923  CG  ASP A 489     -12.040 -17.599  29.302  1.00 91.09           C
ATOM   2924  OD1 ASP A 489     -11.978 -16.628  30.097  1.00 89.07           O
ATOM   2925  OD2 ASP A 489     -11.692 -18.757  29.634  1.00 93.22           O1-
ATOM   2926  H   ASP A 489     -13.757 -16.930  25.850  1.00 98.65           H
ATOM   2927  HA  ASP A 489     -14.566 -17.303  28.175  1.00 99.02           H
ATOM   2928  HB2 ASP A 489     -12.604 -18.256  27.444  1.00101.28           H
ATOM   2929  HB3 ASP A 489     -11.887 -16.840  27.388  1.00101.28           H
ATOM   2930  N   GLY A 490     -13.737 -14.265  27.884  1.00 82.06           N
ATOM   2931  CA  GLY A 490     -13.497 -12.998  28.531  1.00 77.54           C
ATOM   2932  C   GLY A 490     -12.029 -12.726  28.741  1.00 74.95           C
ATOM   2933  O   GLY A 490     -11.658 -11.594  29.077  1.00 69.13           O
ATOM   2934  H   GLY A 490     -13.712 -14.209  27.030  1.00 98.47           H
ATOM   2935  HA2 GLY A 490     -13.875 -12.282  27.996  1.00 93.05           H
ATOM   2936  HA3 GLY A 490     -13.938 -12.994  29.396  1.00 93.05           H
ATOM   2937  N   SER A 491     -11.195 -13.748  28.562  1.00 77.08           N
ATOM   2938  CA  SER A 491      -9.751 -13.632  28.592  1.00 70.89           C
ATOM   2939  C   SER A 491      -9.273 -12.882  27.351  1.00 69.94           C
ATOM   2940  O   SER A 491     -10.065 -12.408  26.525  1.00 67.40           O
ATOM   2941  CB  SER A 491      -9.119 -15.021  28.657  1.00 70.02           C
ATOM   2942  OG  SER A 491      -9.599 -15.838  27.596  1.00 68.89           O
ATOM   2943  H   SER A 491     -11.458 -14.551  28.406  1.00 92.50           H
ATOM   2944  HA  SER A 491      -9.481 -13.135  29.382  1.00 85.07           H
ATOM   2945  HB2 SER A 491      -8.156 -14.942  28.584  1.00 84.03           H
ATOM   2946  HB3 SER A 491      -9.353 -15.433  29.504  1.00 84.03           H
ATOM   2947  HG  SER A 491      -9.226 -16.590  27.618  1.00 82.66           H
ATOM   2948  N   THR A 492      -7.955 -12.765  27.219  1.00 65.83           N
ATOM   2949  CA  THR A 492      -7.359 -12.073  26.089  1.00 63.24           C
ATOM   2950  C   THR A 492      -6.333 -12.976  25.420  1.00 60.91           C
ATOM   2951  O   THR A 492      -5.565 -13.686  26.092  1.00 59.94           O
ATOM   2952  CB  THR A 492      -6.729 -10.740  26.517  1.00 57.92           C
ATOM   2953  OG1 THR A 492      -7.773  -9.857  26.940  1.00 56.45           O
ATOM   2954  CG2 THR A 492      -5.980 -10.069  25.338  1.00 59.23           C
ATOM   2955  H   THR A 492      -7.381 -13.073  27.783  1.00 79.00           H
ATOM   2956  HA  THR A 492      -8.051 -11.872  25.439  1.00 75.89           H
ATOM   2957  HB  THR A 492      -6.104 -10.888  27.243  1.00 69.50           H
ATOM   2958  HG1 THR A 492      -7.449  -9.108  27.140  1.00 67.74           H
ATOM   2959 HG21 THR A 492      -5.619  -9.220  25.626  1.00 71.07           H
ATOM   2960 HG22 THR A 492      -5.247 -10.627  25.031  1.00 71.07           H
ATOM   2961 HG23 THR A 492      -6.586  -9.909  24.596  1.00 71.07           H
ATOM   2962  N   LEU A 493      -6.358 -12.961  24.088  1.00 53.18           N
ATOM   2963  CA  LEU A 493      -5.453 -13.750  23.273  1.00 56.24           C
ATOM   2964  C   LEU A 493      -4.377 -12.835  22.714  1.00 51.70           C
ATOM   2965  O   LEU A 493      -4.691 -11.815  22.091  1.00 48.06           O
ATOM   2966  CB  LEU A 493      -6.205 -14.420  22.123  1.00 57.68           C
ATOM   2967  CG  LEU A 493      -5.601 -15.683  21.501  1.00 59.35           C
ATOM   2968  CD1 LEU A 493      -6.100 -15.795  20.056  1.00 65.20           C
ATOM   2969  CD2 LEU A 493      -4.096 -15.723  21.556  1.00 60.30           C
ATOM   2970  H   LEU A 493      -6.905 -12.483  23.625  1.00 63.82           H
ATOM   2971  HA  LEU A 493      -5.034 -14.435  23.820  1.00 67.48           H
ATOM   2972  HB2 LEU A 493      -7.083 -14.665  22.453  1.00 69.22           H
ATOM   2973  HB3 LEU A 493      -6.309 -13.766  21.413  1.00 69.22           H
ATOM   2974  HG  LEU A 493      -5.923 -16.456  21.988  1.00 71.22           H
ATOM   2975 HD11 LEU A 493      -5.660 -16.542  19.625  1.00 78.24           H
ATOM   2976 HD12 LEU A 493      -7.061 -15.936  20.072  1.00 78.24           H
ATOM   2977 HD13 LEU A 493      -5.898 -14.972  19.585  1.00 78.24           H
ATOM   2978 HD21 LEU A 493      -3.791 -16.543  21.143  1.00 72.36           H
ATOM   2979 HD22 LEU A 493      -3.755 -14.959  21.061  1.00 72.36           H
ATOM   2980 HD23 LEU A 493      -3.802 -15.684  22.478  1.00 72.36           H
ATOM   2981  N   GLY A 494      -3.122 -13.220  22.914  1.00 47.90           N
ATOM   2982  CA  GLY A 494      -2.008 -12.419  22.461  1.00 51.42           C
ATOM   2983  C   GLY A 494      -1.704 -11.305  23.436  1.00 48.97           C
ATOM   2984  O   GLY A 494      -1.841 -11.482  24.656  1.00 44.20           O
ATOM   2985  H   GLY A 494      -2.892 -13.944  23.322  1.00 57.48           H
ATOM   2986  HA2 GLY A 494      -1.218 -12.976  22.372  1.00 61.71           H
ATOM   2987  HA3 GLY A 494      -2.221 -12.024  21.600  1.00 61.71           H
ATOM   2988  N   ASP A 495      -1.331 -10.141  22.911  1.00 45.23           N
ATOM   2989  CA  ASP A 495      -0.861  -9.045  23.752  1.00 43.02           C
ATOM   2990  C   ASP A 495      -2.024  -8.141  24.136  1.00 38.93           C
ATOM   2991  O   ASP A 495      -2.524  -7.390  23.274  1.00 37.90           O
ATOM   2992  CB  ASP A 495       0.220  -8.220  23.053  1.00 48.00           C
ATOM   2993  CG  ASP A 495       0.934  -7.277  24.040  1.00 44.55           C
ATOM   2994  OD1 ASP A 495       0.347  -7.026  25.139  1.00 34.73           O
ATOM   2995  OD2 ASP A 495       2.062  -6.820  23.726  1.00 37.16           O1-
ATOM   2996  H   ASP A 495      -1.340  -9.966  22.068  1.00 54.28           H
ATOM   2997  HA  ASP A 495      -0.457  -9.419  24.545  1.00 51.62           H
ATOM   2998  HB2 ASP A 495       0.884  -8.821  22.673  1.00 57.60           H
ATOM   2999  HB3 ASP A 495      -0.187  -7.687  22.346  1.00 57.60           H
ATOM   3000  N   PRO A 496      -2.439  -8.120  25.409  1.00 35.41           N
ATOM   3001  CA  PRO A 496      -3.548  -7.252  25.804  1.00 32.11           C
ATOM   3002  C   PRO A 496      -3.270  -5.781  25.589  1.00 33.44           C
ATOM   3003  O   PRO A 496      -4.223  -5.004  25.475  1.00 37.41           O
ATOM   3004  CB  PRO A 496      -3.732  -7.578  27.301  1.00 42.11           C
ATOM   3005  CG  PRO A 496      -3.095  -8.963  27.489  1.00 45.63           C
ATOM   3006  CD  PRO A 496      -1.925  -8.920  26.537  1.00 38.61           C
ATOM   3007  HA  PRO A 496      -4.341  -7.501  25.313  1.00 38.53           H
ATOM   3008  HB2 PRO A 496      -3.266  -6.920  27.843  1.00 50.53           H
ATOM   3009  HB3 PRO A 496      -4.673  -7.601  27.520  1.00 50.53           H
ATOM   3010  HG2 PRO A 496      -2.799  -9.087  28.404  1.00 54.76           H
ATOM   3011  HG3 PRO A 496      -3.726  -9.654  27.230  1.00 54.76           H
ATOM   3012  HD2 PRO A 496      -1.166  -8.478  26.951  1.00 46.33           H
ATOM   3013  HD3 PRO A 496      -1.692  -9.819  26.257  1.00 46.33           H
ATOM   3014  N   ALA A 497      -2.002  -5.369  25.483  1.00 37.57           N
ATOM   3015  CA  ALA A 497      -1.698  -3.950  25.290  1.00 40.34           C
ATOM   3016  C   ALA A 497      -2.148  -3.429  23.937  1.00 31.69           C
ATOM   3017  O   ALA A 497      -2.306  -2.215  23.780  1.00 35.31           O
ATOM   3018  CB  ALA A 497      -0.198  -3.687  25.427  1.00 39.50           C
ATOM   3019  H   ALA A 497      -1.313  -5.884  25.498  1.00 45.08           H
ATOM   3020  HA  ALA A 497      -2.157  -3.430  25.971  1.00 48.40           H
ATOM   3021  HB1 ALA A 497      -0.034  -2.745  25.265  1.00 47.40           H
ATOM   3022  HB2 ALA A 497       0.075  -3.922  26.330  1.00 47.40           H
ATOM   3023  HB3 ALA A 497       0.279  -4.229  24.777  1.00 47.40           H
ATOM   3024  N   ASN A 498      -2.403  -4.304  22.977  1.00 36.16           N
ATOM   3025  CA  ASN A 498      -2.707  -3.852  21.629  1.00 42.28           C
ATOM   3026  C   ASN A 498      -4.130  -4.187  21.209  1.00 53.03           C
ATOM   3027  O   ASN A 498      -4.438  -4.213  19.998  1.00 44.36           O
ATOM   3028  CB  ASN A 498      -1.687  -4.467  20.679  1.00 41.58           C
ATOM   3029  CG  ASN A 498      -0.270  -4.105  21.072  1.00 35.10           C
ATOM   3030  OD1 ASN A 498      -0.001  -2.947  21.334  1.00 36.44           O
ATOM   3031  ND2 ASN A 498       0.621  -5.093  21.167  1.00 34.83           N
ATOM   3032  H   ASN A 498      -2.399  -5.159  23.072  1.00 43.39           H
ATOM   3033  HA  ASN A 498      -2.614  -2.887  21.595  1.00 50.73           H
ATOM   3034  HB2 ASN A 498      -1.774  -5.434  20.696  1.00 49.89           H
ATOM   3035  HB3 ASN A 498      -1.855  -4.130  19.786  1.00 49.89           H
ATOM   3036 HD21 ASN A 498       1.452  -4.919  21.300  1.00 41.80           H
ATOM   3037 HD22 ASN A 498       0.365  -5.910  21.082  1.00 41.80           H
ATOM   3038  N   VAL A 499      -5.005  -4.456  22.183  1.00 45.37           N
ATOM   3039  CA  VAL A 499      -6.348  -4.904  21.847  1.00 44.83           C
ATOM   3040  C   VAL A 499      -7.045  -3.844  21.030  1.00 48.99           C
ATOM   3041  O   VAL A 499      -7.624  -4.121  19.977  1.00 53.95           O
ATOM   3042  CB  VAL A 499      -7.149  -5.238  23.115  1.00 49.70           C
ATOM   3043  CG1 VAL A 499      -8.600  -5.465  22.778  1.00 52.96           C
ATOM   3044  CG2 VAL A 499      -6.611  -6.470  23.749  1.00 47.48           C
ATOM   3045  H   VAL A 499      -4.847  -4.392  23.026  1.00 54.44           H
ATOM   3046  HA  VAL A 499      -6.289  -5.710  21.311  1.00 53.80           H
ATOM   3047  HB  VAL A 499      -7.085  -4.500  23.741  1.00 59.64           H
ATOM   3048 HG11 VAL A 499      -9.062  -5.704  23.594  1.00 63.56           H
ATOM   3049 HG12 VAL A 499      -8.996  -4.664  22.402  1.00 63.56           H
ATOM   3050 HG13 VAL A 499      -8.655  -6.199  22.146  1.00 63.56           H
ATOM   3051 HG21 VAL A 499      -7.098  -6.642  24.568  1.00 56.98           H
ATOM   3052 HG22 VAL A 499      -6.709  -7.215  23.143  1.00 56.98           H
ATOM   3053 HG23 VAL A 499      -5.675  -6.322  23.954  1.00 56.98           H
ATOM   3054  N   GLN A 500      -6.989  -2.607  21.495  1.00 45.42           N
ATOM   3055  CA  GLN A 500      -7.704  -1.551  20.802  1.00 45.45           C
ATOM   3056  C   GLN A 500      -7.162  -1.353  19.387  1.00 57.13           C
ATOM   3057  O   GLN A 500      -7.933  -1.207  18.430  1.00 58.03           O
ATOM   3058  CB  GLN A 500      -7.611  -0.282  21.626  1.00 49.71           C
ATOM   3059  CG  GLN A 500      -8.366   0.864  21.088  1.00 46.39           C
ATOM   3060  CD  GLN A 500      -8.240   2.058  21.987  1.00 53.97           C
ATOM   3061  OE1 GLN A 500      -7.675   1.961  23.085  1.00 60.10           O
ATOM   3062  NE2 GLN A 500      -8.758   3.199  21.542  1.00 55.65           N
ATOM   3063  H   GLN A 500      -6.555  -2.359  22.196  1.00 54.50           H
ATOM   3064  HA  GLN A 500      -8.640  -1.800  20.737  1.00 54.54           H
ATOM   3065  HB2 GLN A 500      -7.967  -0.471  22.509  1.00 59.65           H
ATOM   3066  HB3 GLN A 500      -6.680  -0.031  21.703  1.00 59.65           H
ATOM   3067  HG2 GLN A 500      -8.002   1.090  20.219  1.00 55.66           H
ATOM   3068  HG3 GLN A 500      -9.298   0.619  21.007  1.00 55.66           H
ATOM   3069 HE21 GLN A 500      -9.122   3.227  20.762  1.00 66.78           H
ATOM   3070 HE22 GLN A 500      -8.718   3.910  22.023  1.00 66.78           H
ATOM   3071  N   PHE A 501      -5.836  -1.371  19.223  1.00 60.10           N
ATOM   3072  CA  PHE A 501      -5.269  -1.177  17.889  1.00 55.66           C
ATOM   3073  C   PHE A 501      -5.594  -2.366  17.001  1.00 54.72           C
ATOM   3074  O   PHE A 501      -5.922  -2.192  15.822  1.00 56.64           O
ATOM   3075  CB  PHE A 501      -3.747  -0.950  17.966  1.00 52.22           C
ATOM   3076  CG  PHE A 501      -3.090  -0.665  16.625  1.00 37.35           C
ATOM   3077  CD1 PHE A 501      -3.273   0.547  15.992  1.00 49.46           C
ATOM   3078  CD2 PHE A 501      -2.286  -1.618  16.021  1.00 48.50           C
ATOM   3079  CE1 PHE A 501      -2.674   0.811  14.747  1.00 43.33           C
ATOM   3080  CE2 PHE A 501      -1.682  -1.380  14.768  1.00 36.19           C
ATOM   3081  CZ  PHE A 501      -1.877  -0.154  14.148  1.00 39.21           C
ATOM   3082  H   PHE A 501      -5.260  -1.507  19.849  1.00 72.13           H
ATOM   3083  HA  PHE A 501      -5.670  -0.388  17.491  1.00 66.79           H
ATOM   3084  HB2 PHE A 501      -3.576  -0.187  18.539  1.00 62.66           H
ATOM   3085  HB3 PHE A 501      -3.329  -1.744  18.334  1.00 62.66           H
ATOM   3086  HD1 PHE A 501      -3.814   1.195  16.390  1.00 59.35           H
ATOM   3087  HD2 PHE A 501      -2.160  -2.438  16.444  1.00 58.20           H
ATOM   3088  HE1 PHE A 501      -2.808   1.631  14.332  1.00 52.00           H
ATOM   3089  HE2 PHE A 501      -1.142  -2.028  14.378  1.00 43.43           H
ATOM   3090  HZ  PHE A 501      -1.474   0.019  13.331  1.00 47.05           H
ATOM   3091  N   THR A 502      -5.511  -3.578  17.557  1.00 56.23           N
ATOM   3092  CA  THR A 502      -5.831  -4.784  16.806  1.00 55.62           C
ATOM   3093  C   THR A 502      -7.267  -4.777  16.306  1.00 63.85           C
ATOM   3094  O   THR A 502      -7.586  -5.463  15.327  1.00 63.04           O
ATOM   3095  CB  THR A 502      -5.607  -6.002  17.673  1.00 52.73           C
ATOM   3096  OG1 THR A 502      -4.243  -6.037  18.089  1.00 49.50           O
ATOM   3097  CG2 THR A 502      -5.964  -7.289  16.908  1.00 57.85           C
ATOM   3098  H   THR A 502      -5.266  -3.726  18.369  1.00 67.48           H
ATOM   3099  HA  THR A 502      -5.239  -4.851  16.042  1.00 66.74           H
ATOM   3100  HB  THR A 502      -6.173  -5.949  18.455  1.00 63.28           H
ATOM   3101  HG1 THR A 502      -4.089  -5.396  18.607  1.00 59.40           H
ATOM   3102 HG21 THR A 502      -5.807  -8.058  17.482  1.00 69.42           H
ATOM   3103 HG22 THR A 502      -6.894  -7.292  16.643  1.00 69.42           H
ATOM   3104 HG23 THR A 502      -5.407  -7.370  16.118  1.00 69.42           H
ATOM   3105  N   GLU A 503      -8.148  -4.030  16.972  1.00 59.13           N
ATOM   3106  CA  GLU A 503      -9.526  -3.944  16.520  1.00 62.76           C
ATOM   3107  C   GLU A 503      -9.673  -2.935  15.404  1.00 63.45           C
ATOM   3108  O   GLU A 503     -10.446  -3.160  14.466  1.00 67.27           O
ATOM   3109  CB  GLU A 503     -10.457  -3.572  17.680  1.00 67.34           C
ATOM   3110  CG  GLU A 503     -10.653  -4.716  18.696  1.00 74.00           C
ATOM   3111  CD  GLU A 503     -11.589  -4.365  19.869  1.00 76.76           C
ATOM   3112  OE1 GLU A 503     -11.911  -5.290  20.648  1.00 78.07           O
ATOM   3113  OE2 GLU A 503     -11.991  -3.185  20.015  1.00 75.54           O1-
ATOM   3114  H   GLU A 503      -7.973  -3.569  17.677  1.00 70.95           H
ATOM   3115  HA  GLU A 503      -9.794  -4.813  16.179  1.00 75.31           H
ATOM   3116  HB2 GLU A 503     -10.082  -2.810  18.147  1.00 80.81           H
ATOM   3117  HB3 GLU A 503     -11.328  -3.340  17.320  1.00 80.81           H
ATOM   3118  HG2 GLU A 503     -11.015  -5.491  18.238  1.00 88.80           H
ATOM   3119  HG3 GLU A 503      -9.787  -4.935  19.068  1.00 88.80           H
ATOM   3120  N   ILE A 504      -8.968  -1.805  15.507  1.00 64.62           N
ATOM   3121  CA  ILE A 504      -9.027  -0.796  14.457  1.00 63.36           C
ATOM   3122  C   ILE A 504      -8.439  -1.340  13.166  1.00 61.57           C
ATOM   3123  O   ILE A 504      -8.808  -0.902  12.071  1.00 62.24           O
ATOM   3124  CB  ILE A 504      -8.306   0.480  14.909  1.00 60.83           C
ATOM   3125  CG1 ILE A 504      -8.917   0.966  16.221  1.00 57.69           C
ATOM   3126  CG2 ILE A 504      -8.380   1.545  13.808  1.00 61.40           C
ATOM   3127  CD1 ILE A 504      -8.385   2.297  16.694  1.00 60.15           C
ATOM   3128  H   ILE A 504      -8.454  -1.604  16.167  1.00 77.54           H
ATOM   3129  HA  ILE A 504      -9.956  -0.567  14.297  1.00 76.03           H
ATOM   3130  HB  ILE A 504      -7.376   0.255  15.069  1.00 72.99           H
ATOM   3131 HG12 ILE A 504      -9.876   1.055  16.107  1.00 69.23           H
ATOM   3132 HG13 ILE A 504      -8.729   0.316  16.916  1.00 69.23           H
ATOM   3133 HG21 ILE A 504      -7.887   2.333  14.083  1.00 73.68           H
ATOM   3134 HG22 ILE A 504      -7.989   1.195  12.996  1.00 73.68           H
ATOM   3135 HG23 ILE A 504      -9.310   1.776  13.654  1.00 73.68           H
ATOM   3136 HD11 ILE A 504      -8.784   2.508  17.551  1.00 72.18           H
ATOM   3137 HD12 ILE A 504      -7.422   2.224  16.792  1.00 72.18           H
ATOM   3138 HD13 ILE A 504      -8.603   2.984  16.048  1.00 72.18           H
ATOM   3139  N   CYS A 505      -7.524  -2.302  13.261  1.00 58.86           N
ATOM   3140  CA  CYS A 505      -7.025  -2.933  12.043  1.00 66.94           C
ATOM   3141  C   CYS A 505      -8.117  -3.779  11.404  1.00 64.11           C
ATOM   3142  O   CYS A 505      -8.342  -3.706  10.192  1.00 62.65           O
ATOM   3143  CB  CYS A 505      -5.771  -3.783  12.339  1.00 63.91           C
ATOM   3144  SG  CYS A 505      -4.274  -2.815  12.884  1.00 50.53           S
ATOM   3145  H   CYS A 505      -7.193  -2.608  13.993  1.00 70.64           H
ATOM   3146  HA  CYS A 505      -6.779  -2.242  11.409  1.00 80.33           H
ATOM   3147  HB2 CYS A 505      -5.978  -4.424  13.039  1.00 76.69           H
ATOM   3148  HB3 CYS A 505      -5.518  -4.255  11.533  1.00 76.69           H
ATOM   3149  HG  CYS A 505      -4.544  -2.213  13.883  1.00 60.63           H
ATOM   3150  N   ILE A 506      -8.801  -4.587  12.211  1.00 66.39           N
ATOM   3151  CA  ILE A 506      -9.962  -5.332  11.733  1.00 67.47           C
ATOM   3152  C   ILE A 506     -11.025  -4.367  11.223  1.00 61.76           C
ATOM   3153  O   ILE A 506     -11.474  -4.450  10.078  1.00 62.78           O
ATOM   3154  CB  ILE A 506     -10.508  -6.224  12.862  1.00 65.77           C
ATOM   3155  CG1 ILE A 506      -9.400  -7.127  13.409  1.00 64.93           C
ATOM   3156  CG2 ILE A 506     -11.630  -7.066  12.362  1.00 64.48           C
ATOM   3157  CD1 ILE A 506      -9.766  -7.798  14.713  1.00 64.37           C
ATOM   3158  H   ILE A 506      -8.621  -4.707  13.041  1.00 79.67           H
ATOM   3159  HA  ILE A 506      -9.692  -5.909  10.996  1.00 80.96           H
ATOM   3160  HB  ILE A 506     -10.836  -5.657  13.576  1.00 78.93           H
ATOM   3161 HG12 ILE A 506      -9.200  -7.814  12.755  1.00 77.91           H
ATOM   3162 HG13 ILE A 506      -8.606  -6.598  13.570  1.00 77.91           H
ATOM   3163 HG21 ILE A 506     -11.970  -7.597  13.097  1.00 77.37           H
ATOM   3164 HG22 ILE A 506     -12.330  -6.493  12.020  1.00 77.37           H
ATOM   3165 HG23 ILE A 506     -11.294  -7.644  11.660  1.00 77.37           H
ATOM   3166 HD11 ILE A 506      -9.000  -8.295  15.039  1.00 77.24           H
ATOM   3167 HD12 ILE A 506     -10.019  -7.117  15.355  1.00 77.24           H
ATOM   3168 HD13 ILE A 506     -10.509  -8.400  14.562  1.00 77.24           H
ATOM   3169  N   GLN A 507     -11.422  -3.420  12.059  1.00 63.23           N
ATOM   3170  CA  GLN A 507     -12.398  -2.404  11.694  1.00 66.91           C
ATOM   3171  C   GLN A 507     -11.999  -1.689  10.412  1.00 71.02           C
ATOM   3172  O   GLN A 507     -12.808  -0.955   9.839  1.00 72.88           O
ATOM   3173  CB  GLN A 507     -12.536  -1.405  12.840  1.00 73.52           C
ATOM   3174  CG  GLN A 507     -13.371  -0.179  12.567  1.00 75.63           C
ATOM   3175  CD  GLN A 507     -13.161   0.869  13.651  1.00 81.35           C
ATOM   3176  OE1 GLN A 507     -12.575   1.934  13.406  1.00 80.13           O
ATOM   3177  NE2 GLN A 507     -13.619   0.560  14.865  1.00 79.02           N
ATOM   3178  H   GLN A 507     -11.126  -3.340  12.863  1.00 75.87           H
ATOM   3179  HA  GLN A 507     -13.261  -2.827  11.557  1.00 80.30           H
ATOM   3180  HB2 GLN A 507     -12.931  -1.862  13.605  1.00 88.22           H
ATOM   3181  HB3 GLN A 507     -11.650  -1.090  13.079  1.00 88.22           H
ATOM   3182  HG2 GLN A 507     -13.133   0.219  11.720  1.00 90.75           H
ATOM   3183  HG3 GLN A 507     -14.307  -0.436  12.565  1.00 90.75           H
ATOM   3184 HE21 GLN A 507     -13.917  -0.232  15.022  1.00 94.83           H
ATOM   3185 HE22 GLN A 507     -13.614   1.149  15.491  1.00 94.83           H
ATOM   3186  N   GLN A 508     -10.756  -1.887   9.961  1.00 70.70           N
ATOM   3187  CA  GLN A 508     -10.257  -1.254   8.754  1.00 71.53           C
ATOM   3188  C   GLN A 508      -9.979  -2.236   7.631  1.00 64.52           C
ATOM   3189  O   GLN A 508      -9.673  -1.795   6.527  1.00 68.55           O
ATOM   3190  CB  GLN A 508      -8.972  -0.475   9.061  1.00 66.85           C
ATOM   3191  CG  GLN A 508      -8.803   0.754   8.249  1.00 70.51           C
ATOM   3192  CD  GLN A 508      -9.804   1.804   8.609  1.00 72.64           C
ATOM   3193  OE1 GLN A 508     -10.275   1.852   9.739  1.00 70.66           O
ATOM   3194  NE2 GLN A 508     -10.141   2.658   7.651  1.00 71.63           N
ATOM   3195  H   GLN A 508     -10.167  -2.374  10.356  1.00 84.84           H
ATOM   3196  HA  GLN A 508     -10.920  -0.620   8.439  1.00 85.84           H
ATOM   3197  HB2 GLN A 508      -8.984  -0.197   9.988  1.00 80.22           H
ATOM   3198  HB3 GLN A 508      -8.211  -1.049   8.895  1.00 80.22           H
ATOM   3199  HG2 GLN A 508      -7.919   1.120   8.417  1.00 84.61           H
ATOM   3200  HG3 GLN A 508      -8.908   0.541   7.309  1.00 84.61           H
ATOM   3201 HE21 GLN A 508      -9.833   2.553   6.856  1.00 85.95           H
ATOM   3202 HE22 GLN A 508     -10.682   3.300   7.824  1.00 85.95           H
ATOM   3203  N   GLY A 509     -10.041  -3.537   7.883  1.00 64.15           N
ATOM   3204  CA  GLY A 509      -9.855  -4.514   6.832  1.00 56.95           C
ATOM   3205  C   GLY A 509      -9.028  -5.722   7.208  1.00 57.66           C
ATOM   3206  O   GLY A 509      -9.321  -6.835   6.766  1.00 57.21           O
ATOM   3207  H   GLY A 509     -10.188  -3.876   8.658  1.00 76.98           H
ATOM   3208  HA2 GLY A 509     -10.727  -4.835   6.558  1.00 68.34           H
ATOM   3209  HA3 GLY A 509      -9.438  -4.092   6.071  1.00 68.34           H
ATOM   3210  N   TRP A 510      -7.982  -5.526   8.003  1.00 58.28           N
ATOM   3211  CA  TRP A 510      -7.018  -6.586   8.280  1.00 54.58           C
ATOM   3212  C   TRP A 510      -7.710  -7.916   8.512  1.00 60.46           C
ATOM   3213  O   TRP A 510      -8.838  -7.953   9.011  1.00 63.34           O
ATOM   3214  CB  TRP A 510      -6.162  -6.223   9.501  1.00 49.81           C
ATOM   3215  CG  TRP A 510      -5.002  -7.148   9.724  1.00 42.77           C
ATOM   3216  CD1 TRP A 510      -4.095  -7.546   8.791  1.00 44.70           C
ATOM   3217  CD2 TRP A 510      -4.601  -7.763  10.954  1.00 44.90           C
ATOM   3218  NE1 TRP A 510      -3.175  -8.386   9.346  1.00 45.28           N
ATOM   3219  CE2 TRP A 510      -3.459  -8.541  10.674  1.00 42.83           C
ATOM   3220  CE3 TRP A 510      -5.104  -7.747  12.258  1.00 45.18           C
ATOM   3221  CZ2 TRP A 510      -2.796  -9.269  11.640  1.00 42.42           C
ATOM   3222  CZ3 TRP A 510      -4.450  -8.494  13.226  1.00 47.18           C
ATOM   3223  CH2 TRP A 510      -3.311  -9.250  12.914  1.00 47.18           C
ATOM   3224  H   TRP A 510      -7.808  -4.786   8.402  1.00 69.93           H
ATOM   3225  HA  TRP A 510      -6.433  -6.694   7.516  1.00 65.50           H
ATOM   3226  HB2 TRP A 510      -5.806  -5.331   9.379  1.00 59.77           H
ATOM   3227  HB3 TRP A 510      -6.722  -6.243  10.292  1.00 59.77           H
ATOM   3228  HD1 TRP A 510      -4.110  -7.298   7.897  1.00 53.64           H
ATOM   3229  HE1 TRP A 510      -2.516  -8.754   8.934  1.00 54.33           H
ATOM   3230  HE3 TRP A 510      -5.863  -7.249  12.469  1.00 54.22           H
ATOM   3231  HZ2 TRP A 510      -2.045  -9.774  11.424  1.00 50.91           H
ATOM   3232  HZ3 TRP A 510      -4.771  -8.492  14.099  1.00 56.62           H
ATOM   3233  HH2 TRP A 510      -2.889  -9.739  13.584  1.00 56.61           H
ATOM   3234  N   LYS A 511      -7.037  -9.008   8.167  1.00 60.49           N
ATOM   3235  CA  LYS A 511      -7.549 -10.358   8.377  1.00 61.41           C
ATOM   3236  C   LYS A 511      -6.697 -11.009   9.448  1.00 62.33           C
ATOM   3237  O   LYS A 511      -5.733 -11.725   9.162  1.00 60.80           O
ATOM   3238  CB  LYS A 511      -7.531 -11.182   7.100  1.00 67.03           C
ATOM   3239  CG  LYS A 511      -8.429 -10.625   5.994  1.00 74.19           C
ATOM   3240  CD  LYS A 511      -8.327 -11.452   4.687  1.00 77.04           C
ATOM   3241  CE  LYS A 511      -8.777 -12.904   4.912  1.00 77.69           C
ATOM   3242  NZ  LYS A 511      -8.774 -13.741   3.678  1.00 75.80           N1+
ATOM   3243  H   LYS A 511      -6.260  -8.992   7.804  1.00 72.59           H
ATOM   3244  HA  LYS A 511      -8.459 -10.308   8.705  1.00 73.69           H
ATOM   3245  HB2 LYS A 511      -6.622 -11.223   6.766  1.00 80.44           H
ATOM   3246  HB3 LYS A 511      -7.841 -12.076   7.316  1.00 80.44           H
ATOM   3247  HG2 LYS A 511      -9.350 -10.641   6.293  1.00 89.02           H
ATOM   3248  HG3 LYS A 511      -8.159  -9.714   5.798  1.00 89.02           H
ATOM   3249  HD2 LYS A 511      -8.899 -11.051   4.011  1.00 92.45           H
ATOM   3250  HD3 LYS A 511      -7.407 -11.459   4.381  1.00 92.45           H
ATOM   3251  HE2 LYS A 511      -8.182 -13.324   5.551  1.00 93.23           H
ATOM   3252  HE3 LYS A 511      -9.682 -12.899   5.263  1.00 93.23           H
ATOM   3253  HZ1 LYS A 511      -9.056 -14.564   3.869  1.00 90.96           H
ATOM   3254  HZ2 LYS A 511      -9.316 -13.384   3.068  1.00 90.96           H
ATOM   3255  HZ3 LYS A 511      -7.951 -13.784   3.343  1.00 90.96           H
ATOM   3256  N   ALA A 512      -7.072 -10.761  10.684  1.00 65.67           N
ATOM   3257  CA  ALA A 512      -6.329 -11.290  11.810  1.00 62.71           C
ATOM   3258  C   ALA A 512      -6.278 -12.814  11.755  1.00 59.02           C
ATOM   3259  O   ALA A 512      -7.305 -13.449  11.499  1.00 65.76           O
ATOM   3260  CB  ALA A 512      -6.984 -10.837  13.111  1.00 65.82           C
ATOM   3261  H   ALA A 512      -7.758 -10.288  10.898  1.00 78.81           H
ATOM   3262  HA  ALA A 512      -5.433 -10.930  11.781  1.00 75.25           H
ATOM   3263  HB1 ALA A 512      -6.491 -11.234  13.843  1.00 78.98           H
ATOM   3264  HB2 ALA A 512      -6.947  -9.869  13.166  1.00 78.98           H
ATOM   3265  HB3 ALA A 512      -7.906 -11.134  13.128  1.00 78.98           H
ATOM   3266  N   PRO A 513      -5.121 -13.435  11.995  1.00 57.28           N
ATOM   3267  CA  PRO A 513      -5.059 -14.897  12.147  1.00 58.00           C
ATOM   3268  C   PRO A 513      -5.465 -15.436  13.516  1.00 62.27           C
ATOM   3269  O   PRO A 513      -5.395 -16.658  13.721  1.00 60.41           O
ATOM   3270  CB  PRO A 513      -3.569 -15.202  11.888  1.00 60.95           C
ATOM   3271  CG  PRO A 513      -3.046 -14.018  11.175  1.00 62.19           C
ATOM   3272  CD  PRO A 513      -3.796 -12.865  11.737  1.00 57.49           C
ATOM   3273  HA  PRO A 513      -5.593 -15.324  11.463  1.00 69.60           H
ATOM   3274  HB2 PRO A 513      -3.108 -15.312  12.733  1.00 73.14           H
ATOM   3275  HB3 PRO A 513      -3.479 -15.999  11.345  1.00 73.14           H
ATOM   3276  HG2 PRO A 513      -2.095 -13.927  11.330  1.00 74.63           H
ATOM   3277  HG3 PRO A 513      -3.233 -14.103  10.227  1.00 74.63           H
ATOM   3278  HD2 PRO A 513      -3.391 -12.572  12.569  1.00 68.99           H
ATOM   3279  HD3 PRO A 513      -3.849 -12.147  11.087  1.00 68.99           H
ATOM   3280  N   ARG A 514      -5.826 -14.584  14.478  1.00 62.35           N
ATOM   3281  CA  ARG A 514      -6.196 -15.035  15.829  1.00 60.18           C
ATOM   3282  C   ARG A 514      -5.142 -15.969  16.426  1.00 61.52           C
ATOM   3283  O   ARG A 514      -5.432 -17.104  16.814  1.00 64.04           O
ATOM   3284  CB  ARG A 514      -7.556 -15.721  15.810  1.00 63.14           C
ATOM   3285  CG  ARG A 514      -8.668 -14.840  15.318  1.00 63.53           C
ATOM   3286  CD  ARG A 514      -9.328 -14.075  16.443  1.00 60.36           C
ATOM   3287  NE  ARG A 514     -10.191 -13.012  15.922  1.00 61.82           N
ATOM   3288  CZ  ARG A 514     -10.941 -12.199  16.671  1.00 65.27           C
ATOM   3289  NH1 ARG A 514     -10.976 -12.328  18.003  1.00 62.65           N
ATOM   3290  NH2 ARG A 514     -11.665 -11.252  16.081  1.00 64.18           N1+
ATOM   3291  H   ARG A 514      -5.872 -13.731  14.373  1.00 74.82           H
ATOM   3292  HA  ARG A 514      -6.267 -14.263  16.408  1.00 72.21           H
ATOM   3293  HB2 ARG A 514      -7.502 -16.486  15.217  1.00 75.76           H
ATOM   3294  HB3 ARG A 514      -7.776 -16.014  16.708  1.00 75.76           H
ATOM   3295  HG2 ARG A 514      -8.319 -14.202  14.676  1.00 76.23           H
ATOM   3296  HG3 ARG A 514      -9.344 -15.395  14.898  1.00 76.23           H
ATOM   3297  HD2 ARG A 514      -9.849 -14.678  16.995  1.00 72.44           H
ATOM   3298  HD3 ARG A 514      -8.630 -13.657  16.971  1.00 72.44           H
ATOM   3299  HE  ARG A 514     -10.270 -12.948  15.068  1.00 74.18           H
ATOM   3300 HH11 ARG A 514     -10.500 -12.932  18.389  1.00 75.18           H
ATOM   3301 HH12 ARG A 514     -11.461 -11.800  18.475  1.00 75.18           H
ATOM   3302 HH21 ARG A 514     -11.656 -11.172  15.225  1.00 77.01           H
ATOM   3303 HH22 ARG A 514     -12.163 -10.732  16.553  1.00 77.01           H
ATOM   3304  N   GLY A 515      -3.901 -15.477  16.501  1.00 58.47           N
ATOM   3305  CA  GLY A 515      -2.797 -16.199  17.096  1.00 56.92           C
ATOM   3306  C   GLY A 515      -2.283 -15.487  18.346  1.00 54.11           C
ATOM   3307  O   GLY A 515      -2.718 -14.397  18.699  1.00 52.78           O
ATOM   3308  H   GLY A 515      -3.679 -14.701  16.208  1.00 70.17           H
ATOM   3309  HA2 GLY A 515      -3.072 -17.100  17.336  1.00 68.30           H
ATOM   3310  HA3 GLY A 515      -2.064 -16.265  16.464  1.00 68.30           H
ATOM   3311  N   ARG A 516      -1.364 -16.156  19.042  1.00 55.79           N
ATOM   3312  CA  ARG A 516      -0.792 -15.585  20.259  1.00 57.09           C
ATOM   3313  C   ARG A 516       0.267 -14.527  19.962  1.00 57.42           C
ATOM   3314  O   ARG A 516       0.566 -13.697  20.832  1.00 50.03           O
ATOM   3315  CB  ARG A 516      -0.181 -16.694  21.131  1.00 54.41           C
ATOM   3316  CG  ARG A 516       0.249 -16.245  22.518  1.00 59.68           C
ATOM   3317  CD  ARG A 516       0.583 -17.451  23.431  1.00 62.57           C
ATOM   3318  NE  ARG A 516       0.953 -17.100  24.808  1.00 57.44           N
ATOM   3319  CZ  ARG A 516       0.173 -16.431  25.668  1.00 64.50           C
ATOM   3320  NH1 ARG A 516      -1.038 -15.999  25.299  1.00 63.63           N
ATOM   3321  NH2 ARG A 516       0.609 -16.174  26.912  1.00 58.39           N1+
ATOM   3322  H   ARG A 516      -1.046 -16.924  18.820  1.00 66.95           H
ATOM   3323  HA  ARG A 516      -1.508 -15.163  20.767  1.00 68.50           H
ATOM   3324  HB2 ARG A 516      -0.835 -17.399  21.241  1.00 65.30           H
ATOM   3325  HB3 ARG A 516       0.604 -17.041  20.680  1.00 65.30           H
ATOM   3326  HG2 ARG A 516       1.038 -15.689  22.439  1.00 71.62           H
ATOM   3327  HG3 ARG A 516      -0.472 -15.730  22.908  1.00 71.62           H
ATOM   3328  HD2 ARG A 516      -0.183 -18.042  23.467  1.00 75.08           H
ATOM   3329  HD3 ARG A 516       1.338 -17.925  23.044  1.00 75.08           H
ATOM   3330  HE  ARG A 516       1.722 -17.369  25.091  1.00 68.92           H
ATOM   3331 HH11 ARG A 516      -1.340 -16.157  24.514  1.00 76.35           H
ATOM   3332 HH12 ARG A 516      -1.526 -15.568  25.862  1.00 76.35           H
ATOM   3333 HH21 ARG A 516       1.391 -16.440  27.157  1.00 70.07           H
ATOM   3334 HH22 ARG A 516       0.114 -15.735  27.463  1.00 70.07           H
ATOM   3335  N   PHE A 517       0.826 -14.533  18.753  1.00 57.30           N
ATOM   3336  CA  PHE A 517       1.926 -13.671  18.400  1.00 49.72           C
ATOM   3337  C   PHE A 517       1.819 -13.277  16.935  1.00 38.62           C
ATOM   3338  O   PHE A 517       2.669 -13.602  16.133  1.00 40.73           O
ATOM   3339  CB  PHE A 517       3.262 -14.364  18.640  1.00 48.78           C
ATOM   3340  CG  PHE A 517       3.566 -14.659  20.097  1.00 52.24           C
ATOM   3341  CD1 PHE A 517       3.311 -15.899  20.630  1.00 52.31           C
ATOM   3342  CD2 PHE A 517       4.155 -13.703  20.914  1.00 47.64           C
ATOM   3343  CE1 PHE A 517       3.618 -16.177  21.952  1.00 53.72           C
ATOM   3344  CE2 PHE A 517       4.463 -13.972  22.225  1.00 45.58           C
ATOM   3345  CZ  PHE A 517       4.195 -15.207  22.751  1.00 46.68           C
ATOM   3346  H   PHE A 517       0.574 -15.060  18.113  1.00 68.76           H
ATOM   3347  HA  PHE A 517       1.890 -12.867  18.931  1.00 59.66           H
ATOM   3348  HB2 PHE A 517       3.272 -15.199  18.146  1.00 58.54           H
ATOM   3349  HB3 PHE A 517       3.960 -13.784  18.298  1.00 58.54           H
ATOM   3350  HD1 PHE A 517       2.923 -16.552  20.095  1.00 62.77           H
ATOM   3351  HD2 PHE A 517       4.348 -12.865  20.570  1.00 57.16           H
ATOM   3352  HE1 PHE A 517       3.429 -17.017  22.302  1.00 64.47           H
ATOM   3353  HE2 PHE A 517       4.853 -13.316  22.760  1.00 54.70           H
ATOM   3354  HZ  PHE A 517       4.400 -15.388  23.638  1.00 56.02           H
ATOM   3355  N   ASP A 518       0.779 -12.543  16.580  1.00 40.28           N
ATOM   3356  CA  ASP A 518       0.550 -12.145  15.196  1.00 43.12           C
ATOM   3357  C   ASP A 518       1.090 -10.739  14.972  1.00 43.29           C
ATOM   3358  O   ASP A 518       0.499  -9.767  15.465  1.00 38.78           O
ATOM   3359  CB  ASP A 518      -0.933 -12.159  14.841  1.00 45.20           C
ATOM   3360  CG  ASP A 518      -1.608 -13.499  15.097  1.00 49.73           C
ATOM   3361  OD1 ASP A 518      -0.922 -14.558  15.161  1.00 39.64           O
ATOM   3362  OD2 ASP A 518      -2.850 -13.447  15.224  1.00 48.46           O1-
ATOM   3363  H   ASP A 518       0.181 -12.258  17.130  1.00 48.34           H
ATOM   3364  HA  ASP A 518       1.014 -12.760  14.608  1.00 51.74           H
ATOM   3365  HB2 ASP A 518      -1.388 -11.485  15.370  1.00 54.24           H
ATOM   3366  HB3 ASP A 518      -1.029 -11.959  13.900  1.00 54.24           H
ATOM   3367  N   VAL A 519       2.144 -10.624  14.150  1.00 39.57           N
ATOM   3368  CA  VAL A 519       2.697  -9.304  13.836  1.00 39.11           C
ATOM   3369  C   VAL A 519       1.612  -8.433  13.236  1.00 39.35           C
ATOM   3370  O   VAL A 519       1.043  -8.743  12.184  1.00 44.54           O
ATOM   3371  CB  VAL A 519       3.903  -9.417  12.914  1.00 35.88           C
ATOM   3372  CG1 VAL A 519       4.460  -8.043  12.556  1.00 38.43           C
ATOM   3373  CG2 VAL A 519       4.950 -10.247  13.569  1.00 36.76           C
ATOM   3374  H   VAL A 519       2.552 -11.284  13.779  1.00 47.48           H
ATOM   3375  HA  VAL A 519       2.989  -8.873  14.651  1.00 46.93           H
ATOM   3376  HB  VAL A 519       3.624  -9.853  12.090  1.00 43.06           H
ATOM   3377 HG11 VAL A 519       5.252  -8.159  12.010  1.00 46.12           H
ATOM   3378 HG12 VAL A 519       3.793  -7.530  12.065  1.00 46.12           H
ATOM   3379 HG13 VAL A 519       4.694  -7.570  13.368  1.00 46.12           H
ATOM   3380 HG21 VAL A 519       5.717 -10.298  12.979  1.00 44.11           H
ATOM   3381 HG22 VAL A 519       5.202  -9.827  14.402  1.00 44.11           H
ATOM   3382 HG23 VAL A 519       4.597 -11.131  13.743  1.00 44.11           H
ATOM   3383  N   LEU A 520       1.338  -7.323  13.896  1.00 32.05           N
ATOM   3384  CA  LEU A 520       0.330  -6.415  13.409  1.00 37.03           C
ATOM   3385  C   LEU A 520       0.737  -5.848  12.060  1.00 41.69           C
ATOM   3386  O   LEU A 520       1.926  -5.854  11.710  1.00 37.07           O
ATOM   3387  CB  LEU A 520       0.108  -5.284  14.413  1.00 42.58           C
ATOM   3388  CG  LEU A 520      -0.685  -5.771  15.642  1.00 41.11           C
ATOM   3389  CD1 LEU A 520      -0.547  -4.808  16.810  1.00 32.98           C
ATOM   3390  CD2 LEU A 520      -2.138  -5.897  15.271  1.00 38.53           C
ATOM   3391  H   LEU A 520       1.738  -7.064  14.608  1.00 38.46           H
ATOM   3392  HA  LEU A 520      -0.494  -6.909  13.290  1.00 44.43           H
ATOM   3393  HB2 LEU A 520       0.968  -4.958  14.720  1.00 51.09           H
ATOM   3394  HB3 LEU A 520      -0.393  -4.568  13.997  1.00 51.09           H
ATOM   3395  HG  LEU A 520      -0.357  -6.642  15.918  1.00 49.33           H
ATOM   3396 HD11 LEU A 520      -1.113  -5.101  17.537  1.00 39.57           H
ATOM   3397 HD12 LEU A 520       0.381  -4.787  17.088  1.00 39.57           H
ATOM   3398 HD13 LEU A 520      -0.825  -3.923  16.514  1.00 39.57           H
ATOM   3399 HD21 LEU A 520      -2.656  -6.097  16.062  1.00 46.24           H
ATOM   3400 HD22 LEU A 520      -2.436  -5.058  14.885  1.00 46.24           H
ATOM   3401 HD23 LEU A 520      -2.236  -6.614  14.621  1.00 46.24           H
ATOM   3402  N   PRO A 521      -0.245  -5.401  11.276  1.00 38.30           N
ATOM   3403  CA  PRO A 521       0.033  -4.628  10.075  1.00 37.78           C
ATOM   3404  C   PRO A 521       0.253  -3.160  10.402  1.00 40.77           C
ATOM   3405  O   PRO A 521      -0.276  -2.621  11.377  1.00 39.11           O
ATOM   3406  CB  PRO A 521      -1.250  -4.803   9.264  1.00 43.52           C
ATOM   3407  CG  PRO A 521      -2.309  -4.795  10.400  1.00 40.01           C
ATOM   3408  CD  PRO A 521      -1.692  -5.626  11.451  1.00 42.87           C
ATOM   3409  HA  PRO A 521       0.787  -4.996   9.590  1.00 45.34           H
ATOM   3410  HB2 PRO A 521      -1.381  -4.064   8.653  1.00 52.23           H
ATOM   3411  HB3 PRO A 521      -1.244  -5.654   8.797  1.00 52.23           H
ATOM   3412  HG2 PRO A 521      -2.455  -3.890  10.709  1.00 48.01           H
ATOM   3413  HG3 PRO A 521      -3.132  -5.194  10.087  1.00 48.01           H
ATOM   3414  HD2 PRO A 521      -1.971  -5.322  12.330  1.00 51.45           H
ATOM   3415  HD3 PRO A 521      -1.894  -6.563  11.318  1.00 51.45           H
ATOM   3416  N   LEU A 522       1.022  -2.499   9.543  1.00 34.34           N
ATOM   3417  CA  LEU A 522       1.187  -1.065   9.655  1.00 30.50           C
ATOM   3418  C   LEU A 522      -0.081  -0.362   9.207  1.00 37.91           C
ATOM   3419  O   LEU A 522      -0.749  -0.776   8.255  1.00 39.76           O
ATOM   3420  CB  LEU A 522       2.378  -0.603   8.830  1.00 34.81           C
ATOM   3421  CG  LEU A 522       3.766  -1.131   9.207  1.00 38.11           C
ATOM   3422  CD1 LEU A 522       4.731  -0.795   8.104  1.00 38.15           C
ATOM   3423  CD2 LEU A 522       4.258  -0.491  10.492  1.00 31.42           C
ATOM   3424  H   LEU A 522       1.461  -2.855   8.899  1.00 41.21           H
ATOM   3425  HA  LEU A 522       1.349  -0.816  10.575  1.00 36.60           H
ATOM   3426  HB2 LEU A 522       2.222  -0.858   7.908  1.00 41.77           H
ATOM   3427  HB3 LEU A 522       2.419   0.366   8.889  1.00 41.77           H
ATOM   3428  HG  LEU A 522       3.741  -2.094   9.315  1.00 45.73           H
ATOM   3429 HD11 LEU A 522       5.610  -1.135   8.338  1.00 45.77           H
ATOM   3430 HD12 LEU A 522       4.421  -1.209   7.282  1.00 45.77           H
ATOM   3431 HD13 LEU A 522       4.758   0.170   8.009  1.00 45.77           H
ATOM   3432 HD21 LEU A 522       5.145  -0.833  10.687  1.00 37.71           H
ATOM   3433 HD22 LEU A 522       4.287   0.470  10.384  1.00 37.71           H
ATOM   3434 HD23 LEU A 522       3.643  -0.730  11.203  1.00 37.71           H
ATOM   3435  N   LEU A 523      -0.407   0.704   9.902  1.00 37.94           N
ATOM   3436  CA  LEU A 523      -1.536   1.565   9.585  1.00 39.40           C
ATOM   3437  C   LEU A 523      -0.967   2.959   9.454  1.00 34.52           C
ATOM   3438  O   LEU A 523      -0.688   3.612  10.468  1.00 40.82           O
ATOM   3439  CB  LEU A 523      -2.593   1.543  10.679  1.00 36.95           C
ATOM   3440  CG  LEU A 523      -4.047   1.155  10.470  1.00 47.27           C
ATOM   3441  CD1 LEU A 523      -4.908   1.725  11.607  1.00 39.69           C
ATOM   3442  CD2 LEU A 523      -4.595   1.610   9.125  1.00 49.02           C
ATOM   3443  H   LEU A 523       0.036   0.971  10.589  1.00 45.53           H
ATOM   3444  HA  LEU A 523      -1.912   1.291   8.739  1.00 47.27           H
ATOM   3445  HB2 LEU A 523      -2.256   0.968  11.384  1.00 44.34           H
ATOM   3446  HB3 LEU A 523      -2.643   2.449  11.002  1.00 44.34           H
ATOM   3447  HG  LEU A 523      -4.108   0.185  10.512  1.00 56.73           H
ATOM   3448 HD11 LEU A 523      -5.835   1.483  11.456  1.00 47.63           H
ATOM   3449 HD12 LEU A 523      -4.606   1.345  12.448  1.00 47.63           H
ATOM   3450 HD13 LEU A 523      -4.818   2.688  11.626  1.00 47.63           H
ATOM   3451 HD21 LEU A 523      -5.499   1.282   9.018  1.00 58.83           H
ATOM   3452 HD22 LEU A 523      -4.605   2.563   9.140  1.00 58.83           H
ATOM   3453 HD23 LEU A 523      -4.033   1.283   8.410  1.00 58.83           H
ATOM   3454  N   LEU A 524      -0.849   3.430   8.228  1.00 35.63           N
ATOM   3455  CA  LEU A 524      -0.042   4.587   7.907  1.00 35.97           C
ATOM   3456  C   LEU A 524      -0.935   5.701   7.394  1.00 39.07           C
ATOM   3457  O   LEU A 524      -1.858   5.453   6.619  1.00 47.08           O
ATOM   3458  CB  LEU A 524       1.032   4.202   6.871  1.00 34.47           C
ATOM   3459  CG  LEU A 524       1.915   3.027   7.306  1.00 37.57           C
ATOM   3460  CD1 LEU A 524       3.025   2.781   6.320  1.00 34.90           C
ATOM   3461  CD2 LEU A 524       2.512   3.247   8.711  1.00 33.94           C
ATOM   3462  H   LEU A 524      -1.222   3.076   7.540  1.00 42.75           H
ATOM   3463  HA  LEU A 524       0.395   4.902   8.713  1.00 43.16           H
ATOM   3464  HB2 LEU A 524       0.583   3.934   6.054  1.00 41.37           H
ATOM   3465  HB3 LEU A 524       1.604   4.962   6.692  1.00 41.37           H
ATOM   3466  HG  LEU A 524       1.373   2.224   7.334  1.00 45.09           H
ATOM   3467 HD11 LEU A 524       3.545   2.014   6.604  1.00 41.88           H
ATOM   3468 HD12 LEU A 524       2.635   2.609   5.450  1.00 41.88           H
ATOM   3469 HD13 LEU A 524       3.583   3.574   6.286  1.00 41.88           H
ATOM   3470 HD21 LEU A 524       3.086   2.488   8.924  1.00 40.73           H
ATOM   3471 HD22 LEU A 524       3.041   4.061   8.706  1.00 40.73           H
ATOM   3472 HD23 LEU A 524       1.802   3.315   9.361  1.00 40.73           H
ATOM   3473  N   GLN A 525      -0.656   6.931   7.823  1.00 30.06           N
ATOM   3474  CA  GLN A 525      -1.480   8.075   7.499  1.00 38.49           C
ATOM   3475  C   GLN A 525      -0.580   9.148   6.915  1.00 41.10           C
ATOM   3476  O   GLN A 525       0.341   9.617   7.589  1.00 36.94           O
ATOM   3477  CB  GLN A 525      -2.210   8.572   8.741  1.00 38.77           C
ATOM   3478  CG  GLN A 525      -2.822   9.947   8.607  1.00 47.09           C
ATOM   3479  CD  GLN A 525      -3.318  10.481   9.959  1.00 45.32           C
ATOM   3480  OE1 GLN A 525      -3.855   9.736  10.779  1.00 52.25           O
ATOM   3481  NE2 GLN A 525      -3.099  11.755  10.196  1.00 46.68           N
ATOM   3482  H   GLN A 525       0.036   7.137   8.288  1.00 36.07           H
ATOM   3483  HA  GLN A 525      -2.144   7.828   6.836  1.00 46.18           H
ATOM   3484  HB2 GLN A 525      -2.916   7.948   8.959  1.00 46.53           H
ATOM   3485  HB3 GLN A 525      -1.567   8.611   9.469  1.00 46.53           H
ATOM   3486  HG2 GLN A 525      -2.169  10.579   8.266  1.00 56.51           H
ATOM   3487  HG3 GLN A 525      -3.576   9.890   8.006  1.00 56.51           H
ATOM   3488 HE21 GLN A 525      -2.664  12.228   9.623  1.00 56.02           H
ATOM   3489 HE22 GLN A 525      -3.380  12.110  10.926  1.00 56.02           H
ATOM   3490  N   ALA A 526      -0.856   9.551   5.675  1.00 41.59           N
ATOM   3491  CA  ALA A 526      -0.072  10.561   4.983  1.00 39.55           C
ATOM   3492  C   ALA A 526      -0.940  11.772   4.680  1.00 45.20           C
ATOM   3493  O   ALA A 526      -2.075  11.634   4.222  1.00 44.88           O
ATOM   3494  CB  ALA A 526       0.515  10.003   3.669  1.00 43.54           C
ATOM   3495  H   ALA A 526      -1.512   9.253   5.209  1.00 49.91           H
ATOM   3496  HA  ALA A 526       0.656  10.843   5.554  1.00 47.46           H
ATOM   3497  HB1 ALA A 526       1.020  10.697   3.225  1.00 52.25           H
ATOM   3498  HB2 ALA A 526       1.098   9.256   3.886  1.00 52.25           H
ATOM   3499  HB3 ALA A 526      -0.208   9.697   3.104  1.00 52.25           H
ATOM   3500  N   ASN A 527      -0.387  12.957   4.929  1.00 42.25           N
ATOM   3501  CA  ASN A 527      -0.994  14.233   4.529  1.00 52.17           C
ATOM   3502  C   ASN A 527      -2.405  14.418   5.066  1.00 55.41           C
ATOM   3503  O   ASN A 527      -3.196  15.168   4.476  1.00 55.42           O
ATOM   3504  CB  ASN A 527      -1.023  14.392   3.011  1.00 52.52           C
ATOM   3505  CG  ASN A 527      -0.164  15.510   2.556  1.00 57.93           C
ATOM   3506  OD1 ASN A 527      -0.144  16.588   3.167  1.00 56.88           O
ATOM   3507  ND2 ASN A 527       0.596  15.265   1.488  1.00 63.58           N
ATOM   3508  H   ASN A 527       0.368  13.049   5.326  1.00 50.70           H
ATOM   3509  HA  ASN A 527      -0.451  14.952   4.884  1.00 62.60           H
ATOM   3510  HB2 ASN A 527      -0.713  13.572   2.595  1.00 63.02           H
ATOM   3511  HB3 ASN A 527      -1.928  14.579   2.722  1.00 63.02           H
ATOM   3512 HD21 ASN A 527       1.110  15.879   1.173  1.00 76.30           H
ATOM   3513 HD22 ASN A 527       0.578  14.486   1.124  1.00 76.30           H
ATOM   3514  N   GLY A 528      -2.715  13.765   6.190  1.00 52.72           N
ATOM   3515  CA  GLY A 528      -4.017  13.856   6.809  1.00 56.07           C
ATOM   3516  C   GLY A 528      -5.024  12.854   6.298  1.00 54.97           C
ATOM   3517  O   GLY A 528      -6.107  12.719   6.884  1.00 57.68           O
ATOM   3518  H   GLY A 528      -2.169  13.254   6.615  1.00 63.27           H
ATOM   3519  HA2 GLY A 528      -3.914  13.696   7.762  1.00 67.29           H
ATOM   3520  HA3 GLY A 528      -4.383  14.747   6.694  1.00 67.29           H
ATOM   3521  N   ASN A 529      -4.700  12.115   5.258  1.00 48.93           N
ATOM   3522  CA  ASN A 529      -5.692  11.220   4.691  1.00 56.35           C
ATOM   3523  C   ASN A 529      -6.032  10.100   5.665  1.00 54.95           C
ATOM   3524  O   ASN A 529      -5.462  10.026   6.757  1.00 55.01           O
ATOM   3525  CB  ASN A 529      -5.180  10.681   3.353  1.00 51.81           C
ATOM   3526  CG  ASN A 529      -4.819  11.799   2.386  1.00 51.38           C
ATOM   3527  OD1 ASN A 529      -5.602  12.727   2.181  1.00 51.79           O
ATOM   3528  ND2 ASN A 529      -3.613  11.745   1.824  1.00 50.36           N
ATOM   3529  H   ASN A 529      -3.936  12.121   4.866  1.00 58.72           H
ATOM   3530  HA  ASN A 529      -6.504  11.721   4.527  1.00 67.62           H
ATOM   3531  HB2 ASN A 529      -4.380  10.155   3.519  1.00 62.17           H
ATOM   3532  HB3 ASN A 529      -5.862  10.123   2.951  1.00 62.17           H
ATOM   3533 HD21 ASN A 529      -3.364  12.367   1.285  1.00 60.43           H
ATOM   3534 HD22 ASN A 529      -3.079  11.096   2.008  1.00 60.43           H
ATOM   3535  N   ASP A 530      -6.957   9.230   5.287  1.00 55.19           N
ATOM   3536  CA  ASP A 530      -7.275   8.111   6.142  1.00 52.56           C
ATOM   3537  C   ASP A 530      -6.168   7.075   6.041  1.00 55.81           C
ATOM   3538  O   ASP A 530      -5.496   6.980   5.009  1.00 50.01           O
ATOM   3539  CB  ASP A 530      -8.603   7.483   5.752  1.00 57.91           C
ATOM   3540  CG  ASP A 530      -9.799   8.412   5.992  1.00 63.24           C
ATOM   3541  OD1 ASP A 530     -10.942   7.912   5.940  1.00 68.82           O
ATOM   3542  OD2 ASP A 530      -9.620   9.633   6.202  1.00 56.55           O1-
ATOM   3543  H   ASP A 530      -7.394   9.254   4.547  1.00 66.23           H
ATOM   3544  HA  ASP A 530      -7.329   8.418   7.059  1.00 63.08           H
ATOM   3545  HB2 ASP A 530      -8.577   7.249   4.811  1.00 69.49           H
ATOM   3546  HB3 ASP A 530      -8.734   6.681   6.286  1.00 69.49           H
ATOM   3547  N   PRO A 531      -5.927   6.320   7.107  1.00 55.28           N
ATOM   3548  CA  PRO A 531      -4.771   5.433   7.118  1.00 50.31           C
ATOM   3549  C   PRO A 531      -5.021   4.160   6.333  1.00 56.56           C
ATOM   3550  O   PRO A 531      -6.149   3.672   6.223  1.00 59.64           O
ATOM   3551  CB  PRO A 531      -4.594   5.129   8.607  1.00 53.33           C
ATOM   3552  CG  PRO A 531      -5.998   5.114   9.100  1.00 51.80           C
ATOM   3553  CD  PRO A 531      -6.575   6.333   8.434  1.00 57.35           C
ATOM   3554  HA  PRO A 531      -3.997   5.901   6.779  1.00 60.37           H
ATOM   3555  HB2 PRO A 531      -4.135   4.295   8.720  1.00 64.00           H
ATOM   3556  HB3 PRO A 531      -4.099   5.840   9.040  1.00 64.00           H
ATOM   3557  HG2 PRO A 531      -6.448   4.311   8.796  1.00 62.16           H
ATOM   3558  HG3 PRO A 531      -6.018   5.194  10.065  1.00 62.16           H
ATOM   3559  HD2 PRO A 531      -7.537   6.269   8.353  1.00 68.83           H
ATOM   3560  HD3 PRO A 531      -6.309   7.131   8.926  1.00 68.83           H
ATOM   3561  N   GLU A 532      -3.928   3.602   5.818  1.00 47.75           N
ATOM   3562  CA  GLU A 532      -3.965   2.420   4.987  1.00 46.59           C
ATOM   3563  C   GLU A 532      -3.175   1.314   5.645  1.00 43.98           C
ATOM   3564  O   GLU A 532      -2.188   1.576   6.338  1.00 44.48           O
ATOM   3565  CB  GLU A 532      -3.383   2.711   3.601  1.00 47.79           C
ATOM   3566  CG  GLU A 532      -4.176   3.724   2.857  1.00 46.86           C
ATOM   3567  CD  GLU A 532      -3.616   4.000   1.477  1.00 51.92           C
ATOM   3568  OE1 GLU A 532      -3.126   3.036   0.822  1.00 47.73           O
ATOM   3569  OE2 GLU A 532      -3.657   5.184   1.073  1.00 48.53           O1-
ATOM   3570  H   GLU A 532      -3.132   3.903   5.944  1.00 57.30           H
ATOM   3571  HA  GLU A 532      -4.881   2.126   4.886  1.00 55.91           H
ATOM   3572  HB2 GLU A 532      -2.487   3.071   3.707  1.00 57.35           H
ATOM   3573  HB3 GLU A 532      -3.354   1.891   3.085  1.00 57.35           H
ATOM   3574  HG2 GLU A 532      -5.082   3.392   2.755  1.00 56.23           H
ATOM   3575  HG3 GLU A 532      -4.182   4.554   3.354  1.00 56.23           H
ATOM   3576  N   LEU A 533      -3.607   0.082   5.414  1.00 39.59           N
ATOM   3577  CA  LEU A 533      -2.912  -1.064   5.950  1.00 41.44           C
ATOM   3578  C   LEU A 533      -1.819  -1.523   4.992  1.00 42.13           C
ATOM   3579  O   LEU A 533      -1.902  -1.306   3.785  1.00 43.86           O
ATOM   3580  CB  LEU A 533      -3.890  -2.202   6.214  1.00 45.35           C
ATOM   3581  CG  LEU A 533      -4.839  -2.157   7.429  1.00 50.63           C
ATOM   3582  CD1 LEU A 533      -5.699  -3.402   7.512  1.00 53.78           C
ATOM   3583  CD2 LEU A 533      -4.095  -2.035   8.748  1.00 47.78           C
ATOM   3584  H   LEU A 533      -4.296  -0.114   4.945  1.00 47.51           H
ATOM   3585  HA  LEU A 533      -2.498  -0.814   6.782  1.00 49.73           H
ATOM   3586  HB2 LEU A 533      -4.454  -2.279   5.431  1.00 54.41           H
ATOM   3587  HB3 LEU A 533      -3.364  -3.012   6.307  1.00 54.41           H
ATOM   3588  HG  LEU A 533      -5.426  -1.388   7.332  1.00 60.75           H
ATOM   3589 HD11 LEU A 533      -6.289  -3.321   8.278  1.00 64.53           H
ATOM   3590 HD12 LEU A 533      -6.220  -3.487   6.698  1.00 64.53           H
ATOM   3591 HD13 LEU A 533      -5.119  -4.169   7.622  1.00 64.53           H
ATOM   3592 HD21 LEU A 533      -4.744  -1.972   9.467  1.00 57.34           H
ATOM   3593 HD22 LEU A 533      -3.543  -2.819   8.875  1.00 57.34           H
ATOM   3594 HD23 LEU A 533      -3.545  -1.235   8.732  1.00 57.34           H
ATOM   3595  N   PHE A 534      -0.827  -2.223   5.554  1.00 42.88           N
ATOM   3596  CA  PHE A 534       0.277  -2.857   4.845  1.00 35.17           C
ATOM   3597  C   PHE A 534       0.840  -3.942   5.740  1.00 40.85           C
ATOM   3598  O   PHE A 534       0.940  -3.742   6.952  1.00 42.41           O
ATOM   3599  CB  PHE A 534       1.414  -1.885   4.525  1.00 39.31           C
ATOM   3600  CG  PHE A 534       1.017  -0.732   3.737  1.00 33.06           C
ATOM   3601  CD1 PHE A 534       0.576   0.397   4.330  1.00 36.35           C
ATOM   3602  CD2 PHE A 534       1.090  -0.777   2.357  1.00 39.87           C
ATOM   3603  CE1 PHE A 534       0.216   1.489   3.562  1.00 35.32           C
ATOM   3604  CE2 PHE A 534       0.743   0.304   1.598  1.00 35.49           C
ATOM   3605  CZ  PHE A 534       0.300   1.419   2.181  1.00 40.30           C
ATOM   3606  H   PHE A 534      -0.775  -2.359   6.402  1.00 51.45           H
ATOM   3607  HA  PHE A 534      -0.043  -3.253   4.022  1.00 42.21           H
ATOM   3608  HB2 PHE A 534       1.761  -1.540   5.362  1.00 47.18           H
ATOM   3609  HB3 PHE A 534       2.116  -2.346   4.042  1.00 47.18           H
ATOM   3610  HD1 PHE A 534       0.516   0.436   5.256  1.00 43.61           H
ATOM   3611  HD2 PHE A 534       1.402  -1.552   1.948  1.00 47.85           H
ATOM   3612  HE1 PHE A 534      -0.094   2.269   3.966  1.00 42.38           H
ATOM   3613  HE2 PHE A 534       0.800   0.260   0.675  1.00 42.58           H
ATOM   3614  HZ  PHE A 534       0.059   2.148   1.656  1.00 48.37           H
ATOM   3615  N   GLN A 535       1.289  -5.039   5.143  1.00 34.44           N
ATOM   3616  CA  GLN A 535       1.934  -6.120   5.875  1.00 45.53           C
ATOM   3617  C   GLN A 535       3.447  -5.995   5.715  1.00 51.26           C
ATOM   3618  O   GLN A 535       3.968  -6.026   4.589  1.00 41.16           O
ATOM   3619  CB  GLN A 535       1.448  -7.483   5.383  1.00 44.88           C
ATOM   3620  CG  GLN A 535       1.960  -8.713   6.174  1.00 52.69           C
ATOM   3621  CD  GLN A 535       1.402  -8.794   7.630  1.00 68.24           C
ATOM   3622  OE1 GLN A 535       0.335  -8.225   7.947  1.00 63.49           O
ATOM   3623  NE2 GLN A 535       2.134  -9.497   8.515  1.00 64.58           N
ATOM   3624  H   GLN A 535       1.242  -5.181   4.299  1.00 41.32           H
ATOM   3625  HA  GLN A 535       1.716  -6.034   6.815  1.00 54.64           H
ATOM   3626  HB2 GLN A 535       0.481  -7.488   5.432  1.00 53.86           H
ATOM   3627  HB3 GLN A 535       1.721  -7.590   4.457  1.00 53.86           H
ATOM   3628  HG2 GLN A 535       1.683  -9.513   5.698  1.00 63.23           H
ATOM   3629  HG3 GLN A 535       2.929  -8.677   6.209  1.00 63.23           H
ATOM   3630 HE21 GLN A 535       2.890  -9.834   8.277  1.00 77.50           H
ATOM   3631 HE22 GLN A 535       1.855  -9.598   9.322  1.00 77.50           H
ATOM   3632  N   ILE A 536       4.150  -5.842   6.833  1.00 44.14           N
ATOM   3633  CA  ILE A 536       5.607  -5.831   6.734  1.00 39.88           C
ATOM   3634  C   ILE A 536       6.061  -7.148   6.131  1.00 40.96           C
ATOM   3635  O   ILE A 536       5.661  -8.226   6.610  1.00 37.59           O
ATOM   3636  CB  ILE A 536       6.275  -5.620   8.106  1.00 33.76           C
ATOM   3637  CG1 ILE A 536       5.865  -4.276   8.716  1.00 37.92           C
ATOM   3638  CG2 ILE A 536       7.769  -5.662   7.941  1.00 31.06           C
ATOM   3639  CD1 ILE A 536       6.252  -4.111  10.217  1.00 34.08           C
ATOM   3640  H   ILE A 536       3.828  -5.747   7.623  1.00 52.97           H
ATOM   3641  HA  ILE A 536       5.867  -5.095   6.160  1.00 47.85           H
ATOM   3642  HB  ILE A 536       5.997  -6.339   8.694  1.00 40.52           H
ATOM   3643 HG12 ILE A 536       6.285  -3.563   8.210  1.00 45.50           H
ATOM   3644 HG13 ILE A 536       4.899  -4.185   8.659  1.00 45.50           H
ATOM   3645 HG21 ILE A 536       8.189  -5.495   8.799  1.00 37.27           H
ATOM   3646 HG22 ILE A 536       8.041  -6.533   7.623  1.00 37.27           H
ATOM   3647 HG23 ILE A 536       8.030  -4.978   7.308  1.00 37.27           H
ATOM   3648 HD11 ILE A 536       5.893  -3.268  10.538  1.00 40.89           H
ATOM   3649 HD12 ILE A 536       5.878  -4.843  10.733  1.00 40.89           H
ATOM   3650 HD13 ILE A 536       7.216  -4.110  10.295  1.00 40.89           H
ATOM   3651  N   PRO A 537       6.926  -7.137   5.130  1.00 41.78           N
ATOM   3652  CA  PRO A 537       7.414  -8.385   4.604  1.00 39.32           C
ATOM   3653  C   PRO A 537       7.924  -9.256   5.733  1.00 39.32           C
ATOM   3654  O   PRO A 537       8.869  -8.895   6.459  1.00 37.52           O
ATOM   3655  CB  PRO A 537       8.525  -7.955   3.634  1.00 39.10           C
ATOM   3656  CG  PRO A 537       8.061  -6.631   3.158  1.00 35.10           C
ATOM   3657  CD  PRO A 537       7.402  -5.986   4.355  1.00 39.73           C
ATOM   3658  HA  PRO A 537       6.723  -8.828   4.088  1.00 47.19           H
ATOM   3659  HB2 PRO A 537       9.368  -7.890   4.113  1.00 46.91           H
ATOM   3660  HB3 PRO A 537       8.592  -8.592   2.905  1.00 46.91           H
ATOM   3661  HG2 PRO A 537       8.808  -6.097   2.850  1.00 42.12           H
ATOM   3662  HG3 PRO A 537       7.406  -6.750   2.451  1.00 42.12           H
ATOM   3663  HD2 PRO A 537       8.053  -5.490   4.876  1.00 47.68           H
ATOM   3664  HD3 PRO A 537       6.664  -5.425   4.071  1.00 47.68           H
ATOM   3665  N   PRO A 538       7.285 -10.414   5.933  1.00 43.15           N
ATOM   3666  CA  PRO A 538       7.700 -11.322   7.009  1.00 40.82           C
ATOM   3667  C   PRO A 538       9.192 -11.539   7.081  1.00 40.83           C
ATOM   3668  O   PRO A 538       9.777 -11.646   8.169  1.00 30.49           O
ATOM   3669  CB  PRO A 538       6.951 -12.602   6.637  1.00 40.45           C
ATOM   3670  CG  PRO A 538       5.682 -12.089   6.040  1.00 44.43           C
ATOM   3671  CD  PRO A 538       6.083 -10.911   5.233  1.00 49.52           C
ATOM   3672  HA  PRO A 538       7.393 -11.000   7.870  1.00 48.98           H
ATOM   3673  HB2 PRO A 538       7.463 -13.090   5.974  1.00 48.54           H
ATOM   3674  HB3 PRO A 538       6.783 -13.139   7.425  1.00 48.54           H
ATOM   3675  HG2 PRO A 538       5.279 -12.762   5.477  1.00 53.32           H
ATOM   3676  HG3 PRO A 538       5.074 -11.813   6.745  1.00 53.32           H
ATOM   3677  HD2 PRO A 538       6.332 -11.186   4.337  1.00 59.42           H
ATOM   3678  HD3 PRO A 538       5.376 -10.245   5.211  1.00 59.42           H
ATOM   3679  N   GLU A 539       9.834 -11.586   5.927  1.00 32.16           N
ATOM   3680  CA  GLU A 539      11.273 -11.807   5.870  1.00 34.18           C
ATOM   3681  C   GLU A 539      12.037 -10.621   6.435  1.00 32.16           C
ATOM   3682  O   GLU A 539      13.240 -10.733   6.689  1.00 35.02           O
ATOM   3683  CB  GLU A 539      11.690 -12.144   4.377  1.00 38.44           C
ATOM   3684  CG  GLU A 539      11.480 -11.064   3.278  1.00 30.38           C
ATOM   3685  CD  GLU A 539      10.132 -11.102   2.586  1.00 40.04           C
ATOM   3686  OE1 GLU A 539      10.008 -10.686   1.375  1.00 33.14           O
ATOM   3687  OE2 GLU A 539       9.171 -11.546   3.237  1.00 36.43           O1-
ATOM   3688  H   GLU A 539       9.454 -11.483   5.160  1.00 38.59           H
ATOM   3689  HA  GLU A 539      11.490 -12.566   6.427  1.00 41.02           H
ATOM   3690  HB2 GLU A 539      12.640 -12.361   4.368  1.00 46.13           H
ATOM   3691  HB3 GLU A 539      11.189 -12.919   4.085  1.00 46.13           H
ATOM   3692  HG2 GLU A 539      11.577 -10.184   3.679  1.00 36.45           H
ATOM   3693  HG3 GLU A 539      12.151 -11.172   2.585  1.00 36.45           H
ATOM   3694  N   LEU A 540      11.369  -9.490   6.671  1.00 30.91           N
ATOM   3695  CA  LEU A 540      12.031  -8.366   7.336  1.00 35.08           C
ATOM   3696  C   LEU A 540      11.822  -8.333   8.853  1.00 32.71           C
ATOM   3697  O   LEU A 540      12.558  -7.612   9.537  1.00 28.03           O
ATOM   3698  CB  LEU A 540      11.540  -7.042   6.737  1.00 34.35           C
ATOM   3699  CG  LEU A 540      11.940  -6.789   5.262  1.00 33.66           C
ATOM   3700  CD1 LEU A 540      11.530  -5.413   4.827  1.00 28.17           C
ATOM   3701  CD2 LEU A 540      13.462  -6.972   5.085  1.00 35.37           C
ATOM   3702  H   LEU A 540      10.545  -9.349   6.461  1.00 37.10           H
ATOM   3703  HA  LEU A 540      12.989  -8.433   7.187  1.00 42.10           H
ATOM   3704  HB2 LEU A 540      10.571  -7.019   6.799  1.00 41.22           H
ATOM   3705  HB3 LEU A 540      11.912  -6.319   7.269  1.00 41.22           H
ATOM   3706  HG  LEU A 540      11.484  -7.424   4.688  1.00 40.39           H
ATOM   3707 HD11 LEU A 540      11.764  -5.305   3.892  1.00 33.81           H
ATOM   3708 HD12 LEU A 540      10.571  -5.318   4.948  1.00 33.81           H
ATOM   3709 HD13 LEU A 540      12.004  -4.766   5.368  1.00 33.81           H
ATOM   3710 HD21 LEU A 540      13.688  -6.776   4.158  1.00 42.45           H
ATOM   3711 HD22 LEU A 540      13.932  -6.360   5.670  1.00 42.45           H
ATOM   3712 HD23 LEU A 540      13.710  -7.886   5.285  1.00 42.45           H
ATOM   3713  N   VAL A 541      10.880  -9.122   9.380  1.00 38.82           N
ATOM   3714  CA  VAL A 541      10.565  -9.165  10.817  1.00 30.45           C
ATOM   3715  C   VAL A 541      11.362 -10.297  11.439  1.00 28.23           C
ATOM   3716  O   VAL A 541      10.952 -11.450  11.386  1.00 31.16           O
ATOM   3717  CB  VAL A 541       9.074  -9.358  11.068  1.00 35.60           C
ATOM   3718  CG1 VAL A 541       8.795  -9.382  12.617  1.00 41.09           C
ATOM   3719  CG2 VAL A 541       8.283  -8.269  10.411  1.00 30.88           C
ATOM   3720  H   VAL A 541      10.398  -9.662   8.912  1.00 46.58           H
ATOM   3721  HA  VAL A 541      10.831  -8.340  11.254  1.00 36.54           H
ATOM   3722  HB  VAL A 541       8.797 -10.211  10.697  1.00 42.72           H
ATOM   3723 HG11 VAL A 541       7.837  -9.468  12.766  1.00 49.31           H
ATOM   3724 HG12 VAL A 541       9.252 -10.142  13.015  1.00 49.31           H
ATOM   3725 HG13 VAL A 541       9.114  -8.559  13.009  1.00 49.31           H
ATOM   3726 HG21 VAL A 541       7.341  -8.403  10.586  1.00 37.05           H
ATOM   3727 HG22 VAL A 541       8.575  -7.424  10.782  1.00 37.05           H
ATOM   3728 HG23 VAL A 541       8.452  -8.280   9.461  1.00 37.05           H
ATOM   3729  N   LEU A 542      12.461  -9.952  12.089  1.00 30.23           N
ATOM   3730  CA  LEU A 542      13.301 -10.905  12.783  1.00 31.06           C
ATOM   3731  C   LEU A 542      12.729 -11.199  14.175  1.00 38.79           C
ATOM   3732  O   LEU A 542      12.621 -10.296  15.019  1.00 31.16           O
ATOM   3733  CB  LEU A 542      14.711 -10.339  12.893  1.00 28.84           C
ATOM   3734  CG  LEU A 542      15.671 -11.000  13.853  1.00 34.12           C
ATOM   3735  CD1 LEU A 542      15.802 -12.460  13.547  1.00 43.17           C
ATOM   3736  CD2 LEU A 542      16.988 -10.347  13.770  1.00 38.05           C
ATOM   3737  H   LEU A 542      12.754  -9.149  12.134  1.00 36.27           H
ATOM   3738  HA  LEU A 542      13.325 -11.731  12.270  1.00 37.27           H
ATOM   3739  HB2 LEU A 542      15.118 -10.367  12.021  1.00 34.61           H
ATOM   3740  HB3 LEU A 542      14.626  -9.416  13.168  1.00 34.61           H
ATOM   3741  HG  LEU A 542      15.338 -10.904  14.762  1.00 40.94           H
ATOM   3742 HD11 LEU A 542      16.400 -12.864  14.197  1.00 51.81           H
ATOM   3743 HD12 LEU A 542      14.924 -12.867  13.604  1.00 51.81           H
ATOM   3744 HD13 LEU A 542      16.162 -12.565  12.654  1.00 51.81           H
ATOM   3745 HD21 LEU A 542      17.586 -10.777  14.402  1.00 45.66           H
ATOM   3746 HD22 LEU A 542      17.322 -10.447  12.867  1.00 45.66           H
ATOM   3747 HD23 LEU A 542      16.895  -9.410  13.990  1.00 45.66           H
ATOM   3748  N   GLU A 543      12.359 -12.452  14.411  1.00 34.23           N
ATOM   3749  CA  GLU A 543      11.792 -12.902  15.679  1.00 33.88           C
ATOM   3750  C   GLU A 543      12.729 -13.915  16.301  1.00 35.55           C
ATOM   3751  O   GLU A 543      13.508 -14.549  15.588  1.00 37.31           O
ATOM   3752  CB  GLU A 543      10.423 -13.539  15.488  1.00 28.09           C
ATOM   3753  CG  GLU A 543       9.440 -12.584  14.950  1.00 36.58           C
ATOM   3754  CD  GLU A 543       8.106 -13.196  14.790  1.00 45.00           C
ATOM   3755  OE1 GLU A 543       7.959 -14.060  13.871  1.00 39.21           O
ATOM   3756  OE2 GLU A 543       7.210 -12.832  15.607  1.00 34.98           O1-
ATOM   3757  H   GLU A 543      12.438 -13.084  13.838  1.00 41.08           H
ATOM   3758  HA  GLU A 543      11.704 -12.154  16.282  1.00 40.66           H
ATOM   3759  HB2 GLU A 543      10.511 -14.250  14.835  1.00 33.71           H
ATOM   3760  HB3 GLU A 543      10.098 -13.903  16.321  1.00 33.71           H
ATOM   3761  HG2 GLU A 543       9.358 -11.833  15.556  1.00 43.89           H
ATOM   3762  HG3 GLU A 543       9.743 -12.282  14.080  1.00 43.89           H
ATOM   3763  N   VAL A 544      12.620 -14.091  17.632  1.00 39.06           N
ATOM   3764  CA  VAL A 544      13.506 -14.953  18.404  1.00 37.18           C
ATOM   3765  C   VAL A 544      12.664 -15.943  19.212  1.00 41.03           C
ATOM   3766  O   VAL A 544      11.902 -15.519  20.095  1.00 36.91           O
ATOM   3767  CB  VAL A 544      14.426 -14.184  19.366  1.00 38.02           C
ATOM   3768  CG1 VAL A 544      15.165 -15.170  20.266  1.00 37.32           C
ATOM   3769  CG2 VAL A 544      15.394 -13.313  18.640  1.00 33.88           C
ATOM   3770  H   VAL A 544      12.014 -13.708  18.116  1.00 46.87           H
ATOM   3771  HA  VAL A 544      14.070 -15.442  17.790  1.00 44.62           H
ATOM   3772  HB  VAL A 544      13.885 -13.607  19.929  1.00 45.62           H
ATOM   3773 HG11 VAL A 544      15.801 -14.685  20.818  1.00 44.78           H
ATOM   3774 HG12 VAL A 544      14.542 -15.648  20.830  1.00 44.78           H
ATOM   3775 HG13 VAL A 544      15.639 -15.799  19.701  1.00 44.78           H
ATOM   3776 HG21 VAL A 544      16.011 -12.922  19.276  1.00 40.65           H
ATOM   3777 HG22 VAL A 544      15.880 -13.855  18.003  1.00 40.65           H
ATOM   3778 HG23 VAL A 544      14.898 -12.612  18.186  1.00 40.65           H
ATOM   3779  N   PRO A 545      12.791 -17.255  18.989  1.00 46.03           N
ATOM   3780  CA  PRO A 545      12.093 -18.217  19.857  1.00 43.16           C
ATOM   3781  C   PRO A 545      12.812 -18.307  21.184  1.00 36.61           C
ATOM   3782  O   PRO A 545      14.049 -18.308  21.235  1.00 34.66           O
ATOM   3783  CB  PRO A 545      12.181 -19.533  19.071  1.00 46.70           C
ATOM   3784  CG  PRO A 545      13.483 -19.396  18.312  1.00 44.32           C
ATOM   3785  CD  PRO A 545      13.580 -17.947  17.940  1.00 42.77           C
ATOM   3786  HA  PRO A 545      11.164 -17.970  19.988  1.00 51.79           H
ATOM   3787  HB2 PRO A 545      12.208 -20.283  19.683  1.00 56.04           H
ATOM   3788  HB3 PRO A 545      11.437 -19.601  18.455  1.00 56.04           H
ATOM   3789  HG2 PRO A 545      14.208 -19.639  18.908  1.00 53.19           H
ATOM   3790  HG3 PRO A 545      13.481 -19.957  17.525  1.00 53.19           H
ATOM   3791  HD2 PRO A 545      14.511 -17.660  17.969  1.00 51.32           H
ATOM   3792  HD3 PRO A 545      13.185 -17.802  17.065  1.00 51.32           H
ATOM   3793  N   ILE A 546      12.031 -18.360  22.274  1.00 36.50           N
ATOM   3794  CA  ILE A 546      12.585 -18.254  23.625  1.00 38.45           C
ATOM   3795  C   ILE A 546      12.742 -19.638  24.244  1.00 40.53           C
ATOM   3796  O   ILE A 546      11.768 -20.375  24.442  1.00 37.61           O
ATOM   3797  CB  ILE A 546      11.733 -17.337  24.524  1.00 37.83           C
ATOM   3798  CG1 ILE A 546      11.571 -15.955  23.864  1.00 37.06           C
ATOM   3799  CG2 ILE A 546      12.419 -17.166  25.852  1.00 41.59           C
ATOM   3800  CD1 ILE A 546      12.878 -15.281  23.487  1.00 30.51           C
ATOM   3801  H   ILE A 546      11.174 -18.435  22.250  1.00 43.80           H
ATOM   3802  HA  ILE A 546      13.480 -17.876  23.579  1.00 46.14           H
ATOM   3803  HB  ILE A 546      10.855 -17.727  24.671  1.00 45.39           H
ATOM   3804 HG12 ILE A 546      11.057 -16.053  23.052  1.00 44.47           H
ATOM   3805 HG13 ILE A 546      11.099 -15.364  24.469  1.00 44.47           H
ATOM   3806 HG21 ILE A 546      11.908 -16.543  26.390  1.00 49.91           H
ATOM   3807 HG22 ILE A 546      12.472 -18.024  26.302  1.00 49.91           H
ATOM   3808 HG23 ILE A 546      13.316 -16.828  25.706  1.00 49.91           H
ATOM   3809 HD11 ILE A 546      12.675 -14.418  23.096  1.00 36.61           H
ATOM   3810 HD12 ILE A 546      13.424 -15.169  24.282  1.00 36.61           H
ATOM   3811 HD13 ILE A 546      13.354 -15.822  22.845  1.00 36.61           H
ATOM   3812  N   ARG A 547      13.980 -19.960  24.576  1.00 33.64           N
ATOM   3813  CA  ARG A 547      14.331 -21.196  25.226  1.00 47.37           C
ATOM   3814  C   ARG A 547      15.285 -20.876  26.369  1.00 47.69           C
ATOM   3815  O   ARG A 547      15.946 -19.822  26.409  1.00 45.93           O
ATOM   3816  CB  ARG A 547      14.956 -22.215  24.234  1.00 47.79           C
ATOM   3817  CG  ARG A 547      16.302 -21.804  23.606  1.00 40.55           C
ATOM   3818  CD  ARG A 547      16.077 -20.933  22.371  1.00 42.25           C
ATOM   3819  NE  ARG A 547      17.295 -20.766  21.586  1.00 49.32           N
ATOM   3820  CZ  ARG A 547      17.396 -19.986  20.507  1.00 49.27           C
ATOM   3821  NH1 ARG A 547      16.352 -19.274  20.078  1.00 37.74           N
ATOM   3822  NH2 ARG A 547      18.559 -19.900  19.879  1.00 42.84           N1+
ATOM   3823  H   ARG A 547      14.663 -19.459  24.413  1.00 40.37           H
ATOM   3824  HA  ARG A 547      13.526 -21.589  25.604  1.00 56.85           H
ATOM   3825  HB2 ARG A 547      15.098 -23.051  24.704  1.00 57.35           H
ATOM   3826  HB3 ARG A 547      14.320 -22.357  23.515  1.00 57.35           H
ATOM   3827  HG2 ARG A 547      16.841 -21.313  24.241  1.00 48.66           H
ATOM   3828  HG3 ARG A 547      16.772 -22.598  23.316  1.00 48.66           H
ATOM   3829  HD2 ARG A 547      15.406 -21.340  21.806  1.00 50.71           H
ATOM   3830  HD3 ARG A 547      15.788 -20.050  22.658  1.00 50.71           H
ATOM   3831  HE  ARG A 547      18.019 -21.119  21.894  1.00 59.18           H
ATOM   3832 HH11 ARG A 547      15.599 -19.323  20.488  1.00 45.29           H
ATOM   3833 HH12 ARG A 547      16.432 -18.771  19.388  1.00 45.29           H
ATOM   3834 HH21 ARG A 547      19.233 -20.354  20.164  1.00 51.40           H
ATOM   3835 HH22 ARG A 547      18.637 -19.398  19.191  1.00 51.40           H
ATOM   3836  N   HIS A 548      15.304 -21.786  27.321  1.00 39.97           N
ATOM   3837  CA  HIS A 548      16.116 -21.667  28.499  1.00 42.97           C
ATOM   3838  C   HIS A 548      17.356 -22.527  28.343  1.00 43.18           C
ATOM   3839  O   HIS A 548      17.259 -23.643  27.826  1.00 48.97           O
ATOM   3840  CB  HIS A 548      15.294 -22.110  29.714  1.00 49.89           C
ATOM   3841  CG  HIS A 548      15.847 -21.651  31.016  1.00 47.67           C
ATOM   3842  ND1 HIS A 548      16.999 -22.174  31.553  1.00 50.68           N
ATOM   3843  CD2 HIS A 548      15.421 -20.701  31.880  1.00 42.94           C
ATOM   3844  CE1 HIS A 548      17.266 -21.565  32.693  1.00 45.65           C
ATOM   3845  NE2 HIS A 548      16.326 -20.663  32.910  1.00 45.46           N
ATOM   3846  H   HIS A 548      14.829 -22.502  27.311  1.00 47.97           H
ATOM   3847  HA  HIS A 548      16.378 -20.744  28.620  1.00 51.57           H
ATOM   3848  HB2 HIS A 548      15.265 -23.079  29.733  1.00 59.87           H
ATOM   3849  HB3 HIS A 548      14.393 -21.758  29.636  1.00 59.87           H
ATOM   3850  HD2 HIS A 548      14.664 -20.170  31.787  1.00 51.53           H
ATOM   3851  HE1 HIS A 548      17.991 -21.743  33.245  1.00 54.78           H
ATOM   3852  HE2 HIS A 548      16.276 -20.150  33.596  1.00 54.55           H
ATOM   3853  N   PRO A 549      18.548 -22.057  28.766  1.00 46.64           N
ATOM   3854  CA  PRO A 549      19.758 -22.885  28.653  1.00 45.28           C
ATOM   3855  C   PRO A 549      19.833 -24.059  29.627  1.00 59.43           C
ATOM   3856  O   PRO A 549      20.914 -24.638  29.794  1.00 66.82           O
ATOM   3857  CB  PRO A 549      20.875 -21.877  28.957  1.00 46.11           C
ATOM   3858  CG  PRO A 549      20.282 -20.970  29.909  1.00 41.75           C
ATOM   3859  CD  PRO A 549      18.857 -20.783  29.446  1.00 47.66           C
ATOM   3860  HA  PRO A 549      19.857 -23.211  27.750  1.00 54.34           H
ATOM   3861  HB2 PRO A 549      21.639 -22.327  29.351  1.00 55.33           H
ATOM   3862  HB3 PRO A 549      21.131 -21.409  28.151  1.00 55.33           H
ATOM   3863  HG2 PRO A 549      20.297 -21.371  30.792  1.00 50.10           H
ATOM   3864  HG3 PRO A 549      20.762 -20.131  29.905  1.00 50.10           H
ATOM   3865  HD2 PRO A 549      18.271 -20.629  30.200  1.00 57.19           H
ATOM   3866  HD3 PRO A 549      18.809 -20.052  28.807  1.00 57.19           H
ATOM   3867  N   LYS A 550      18.738 -24.400  30.314  1.00 58.13           N
ATOM   3868  CA  LYS A 550      18.763 -25.498  31.280  1.00 55.63           C
ATOM   3869  C   LYS A 550      17.417 -26.203  31.344  1.00 53.99           C
ATOM   3870  O   LYS A 550      17.362 -27.430  31.331  1.00 67.91           O
ATOM   3871  CB  LYS A 550      19.160 -25.009  32.666  1.00 56.40           C
ATOM   3872  CG  LYS A 550      20.651 -24.825  32.823  1.00 61.77           C
ATOM   3873  CD  LYS A 550      20.979 -24.469  34.260  1.00 66.83           C
ATOM   3874  CE  LYS A 550      22.479 -24.428  34.524  1.00 70.71           C
ATOM   3875  NZ  LYS A 550      23.154 -23.386  33.714  1.00 73.46           N1+
ATOM   3876  H   LYS A 550      17.972 -24.024  30.232  1.00 69.76           H
ATOM   3877  HA  LYS A 550      19.429 -26.149  31.005  1.00 66.75           H
ATOM   3878  HB2 LYS A 550      18.733 -24.156  32.838  1.00 67.68           H
ATOM   3879  HB3 LYS A 550      18.869 -25.656  33.327  1.00 67.68           H
ATOM   3880  HG2 LYS A 550      21.111 -25.647  32.594  1.00 74.12           H
ATOM   3881  HG3 LYS A 550      20.948 -24.099  32.252  1.00 74.12           H
ATOM   3882  HD2 LYS A 550      20.610 -23.595  34.461  1.00 80.20           H
ATOM   3883  HD3 LYS A 550      20.587 -25.136  34.845  1.00 80.20           H
ATOM   3884  HE2 LYS A 550      22.637 -24.223  35.458  1.00 84.86           H
ATOM   3885  HE3 LYS A 550      22.872 -25.285  34.298  1.00 84.86           H
ATOM   3886  HZ1 LYS A 550      24.005 -23.310  33.965  1.00 88.15           H
ATOM   3887  HZ2 LYS A 550      23.123 -23.608  32.852  1.00 88.15           H
ATOM   3888  HZ3 LYS A 550      22.747 -22.602  33.828  1.00 88.15           H
ATOM   3889  N   PHE A 551      16.326 -25.458  31.362  1.00 54.46           N
ATOM   3890  CA  PHE A 551      14.985 -26.045  31.385  1.00 55.81           C
ATOM   3891  C   PHE A 551      14.531 -26.290  29.948  1.00 63.41           C
ATOM   3892  O   PHE A 551      13.920 -25.426  29.291  1.00 51.65           O
ATOM   3893  CB  PHE A 551      14.008 -25.143  32.123  1.00 57.95           C
ATOM   3894  CG  PHE A 551      14.465 -24.730  33.499  1.00 58.07           C
ATOM   3895  CD1 PHE A 551      13.778 -23.752  34.187  1.00 59.09           C
ATOM   3896  CD2 PHE A 551      15.593 -25.293  34.090  1.00 59.15           C
ATOM   3897  CE1 PHE A 551      14.199 -23.351  35.447  1.00 60.54           C
ATOM   3898  CE2 PHE A 551      16.017 -24.896  35.331  1.00 63.67           C
ATOM   3899  CZ  PHE A 551      15.323 -23.928  36.015  1.00 61.51           C
ATOM   3900  H   PHE A 551      16.332 -24.599  31.351  1.00 65.35           H
ATOM   3901  HA  PHE A 551      15.018 -26.896  31.842  1.00 66.98           H
ATOM   3902  HB2 PHE A 551      13.901 -24.331  31.604  1.00 69.54           H
ATOM   3903  HB3 PHE A 551      13.163 -25.593  32.188  1.00 69.54           H
ATOM   3904  HD1 PHE A 551      13.023 -23.366  33.809  1.00 70.91           H
ATOM   3905  HD2 PHE A 551      16.077 -25.945  33.639  1.00 70.98           H
ATOM   3906  HE1 PHE A 551      13.725 -22.699  35.904  1.00 72.65           H
ATOM   3907  HE2 PHE A 551      16.771 -25.286  35.707  1.00 76.40           H
ATOM   3908  HZ  PHE A 551      15.605 -23.664  36.857  1.00 73.82           H
ATOM   3909  N   ASP A 552      14.805 -27.502  29.457  1.00 61.08           N
ATOM   3910  CA  ASP A 552      14.355 -27.862  28.122  1.00 61.65           C
ATOM   3911  C   ASP A 552      12.845 -27.876  28.001  1.00 55.23           C
ATOM   3912  O   ASP A 552      12.338 -27.957  26.884  1.00 63.21           O
ATOM   3913  CB  ASP A 552      14.928 -29.218  27.713  1.00 68.89           C
ATOM   3914  CG  ASP A 552      16.365 -29.107  27.244  1.00 74.69           C
ATOM   3915  OD1 ASP A 552      17.202 -28.646  28.055  1.00 71.55           O
ATOM   3916  OD2 ASP A 552      16.642 -29.440  26.060  1.00 76.84           O1-
ATOM   3917  H   ASP A 552      15.251 -28.113  29.864  1.00 73.29           H
ATOM   3918  HA  ASP A 552      14.690 -27.203  27.492  1.00 73.98           H
ATOM   3919  HB2 ASP A 552      14.896 -29.822  28.472  1.00 82.67           H
ATOM   3920  HB3 ASP A 552      14.401 -29.574  26.978  1.00 82.67           H
ATOM   3921  N   TRP A 553      12.109 -27.765  29.097  1.00 55.47           N
ATOM   3922  CA  TRP A 553      10.670 -27.590  28.958  1.00 56.73           C
ATOM   3923  C   TRP A 553      10.289 -26.165  28.535  1.00 58.37           C
ATOM   3924  O   TRP A 553       9.138 -25.928  28.132  1.00 53.94           O
ATOM   3925  CB  TRP A 553       9.979 -27.979  30.274  1.00 59.24           C
ATOM   3926  CG  TRP A 553      10.453 -27.219  31.500  1.00 61.11           C
ATOM   3927  CD1 TRP A 553      11.335 -27.650  32.459  1.00 59.45           C
ATOM   3928  CD2 TRP A 553      10.057 -25.897  31.889  1.00 58.14           C
ATOM   3929  NE1 TRP A 553      11.506 -26.676  33.412  1.00 58.49           N
ATOM   3930  CE2 TRP A 553      10.734 -25.591  33.087  1.00 58.31           C
ATOM   3931  CE3 TRP A 553       9.195 -24.947  31.340  1.00 54.17           C
ATOM   3932  CZ2 TRP A 553      10.583 -24.368  33.734  1.00 55.17           C
ATOM   3933  CZ3 TRP A 553       9.037 -23.740  31.983  1.00 56.08           C
ATOM   3934  CH2 TRP A 553       9.727 -23.459  33.171  1.00 58.49           C
ATOM   3935  H   TRP A 553      12.408 -27.782  29.902  1.00 66.56           H
ATOM   3936  HA  TRP A 553      10.353 -28.194  28.271  1.00 68.08           H
ATOM   3937  HB2 TRP A 553       9.024 -27.844  30.182  1.00 71.09           H
ATOM   3938  HB3 TRP A 553      10.165 -28.916  30.440  1.00 71.09           H
ATOM   3939  HD1 TRP A 553      11.761 -28.477  32.464  1.00 71.34           H
ATOM   3940  HE1 TRP A 553      12.023 -26.731  34.096  1.00 70.19           H
ATOM   3941  HE3 TRP A 553       8.735 -25.129  30.554  1.00 65.00           H
ATOM   3942  HZ2 TRP A 553      11.037 -24.179  34.522  1.00 66.21           H
ATOM   3943  HZ3 TRP A 553       8.463 -23.106  31.624  1.00 67.30           H
ATOM   3944  HH2 TRP A 553       9.599 -22.636  33.582  1.00 70.19           H
ATOM   3945  N   PHE A 554      11.222 -25.212  28.602  1.00 55.25           N
ATOM   3946  CA  PHE A 554      10.851 -23.814  28.374  1.00 59.57           C
ATOM   3947  C   PHE A 554      10.307 -23.604  26.961  1.00 53.68           C
ATOM   3948  O   PHE A 554       9.283 -22.929  26.772  1.00 46.52           O
ATOM   3949  CB  PHE A 554      12.048 -22.901  28.642  1.00 58.66           C
ATOM   3950  CG  PHE A 554      11.652 -21.521  29.059  1.00 55.49           C
ATOM   3951  CD1 PHE A 554      11.414 -21.228  30.390  1.00 56.61           C
ATOM   3952  CD2 PHE A 554      11.493 -20.524  28.121  1.00 53.26           C
ATOM   3953  CE1 PHE A 554      11.039 -19.970  30.781  1.00 53.95           C
ATOM   3954  CE2 PHE A 554      11.112 -19.262  28.502  1.00 58.63           C
ATOM   3955  CZ  PHE A 554      10.887 -18.985  29.860  1.00 54.94           C
ATOM   3956  H   PHE A 554      12.056 -25.344  28.772  1.00 66.30           H
ATOM   3957  HA  PHE A 554      10.153 -23.574  28.999  1.00 71.48           H
ATOM   3958  HB2 PHE A 554      12.588 -23.285  29.353  1.00 70.39           H
ATOM   3959  HB3 PHE A 554      12.578 -22.823  27.834  1.00 70.39           H
ATOM   3960  HD1 PHE A 554      11.511 -21.894  31.032  1.00 67.94           H
ATOM   3961  HD2 PHE A 554      11.648 -20.706  27.223  1.00 63.91           H
ATOM   3962  HE1 PHE A 554      10.881 -19.788  31.679  1.00 64.73           H
ATOM   3963  HE2 PHE A 554      11.016 -18.593  27.863  1.00 70.35           H
ATOM   3964  HZ  PHE A 554      10.631 -18.134  30.131  1.00 65.93           H
ATOM   3965  N   LYS A 555      10.952 -24.217  25.962  1.00 55.56           N
ATOM   3966  CA  LYS A 555      10.468 -24.135  24.588  1.00 54.24           C
ATOM   3967  C   LYS A 555       8.984 -24.449  24.481  1.00 52.14           C
ATOM   3968  O   LYS A 555       8.307 -23.917  23.603  1.00 50.31           O
ATOM   3969  CB  LYS A 555      11.259 -25.088  23.700  1.00 58.96           C
ATOM   3970  CG  LYS A 555      11.123 -26.567  24.095  1.00 63.00           C
ATOM   3971  CD  LYS A 555      11.744 -27.546  23.086  1.00 60.06           C
ATOM   3972  CE  LYS A 555      13.127 -27.095  22.673  1.00 69.38           C
ATOM   3973  NZ  LYS A 555      13.966 -26.603  23.823  1.00 69.69           N1+
ATOM   3974  H   LYS A 555      11.668 -24.685  26.057  1.00 66.68           H
ATOM   3975  HA  LYS A 555      10.609 -23.238  24.249  1.00 65.09           H
ATOM   3976  HB2 LYS A 555      10.953 -24.984  22.787  1.00 70.76           H
ATOM   3977  HB3 LYS A 555      12.196 -24.841  23.764  1.00 70.76           H
ATOM   3978  HG2 LYS A 555      11.573 -26.697  24.943  1.00 75.59           H
ATOM   3979  HG3 LYS A 555      10.186 -26.792  24.185  1.00 75.59           H
ATOM   3980  HD2 LYS A 555      11.821 -28.427  23.484  1.00 72.08           H
ATOM   3981  HD3 LYS A 555      11.189 -27.590  22.291  1.00 72.08           H
ATOM   3982  HE2 LYS A 555      13.584 -27.839  22.247  1.00 83.26           H
ATOM   3983  HE3 LYS A 555      13.036 -26.363  22.041  1.00 83.26           H
ATOM   3984  HZ1 LYS A 555      14.799 -26.903  23.730  1.00 83.63           H
ATOM   3985  HZ2 LYS A 555      13.985 -25.715  23.843  1.00 83.63           H
ATOM   3986  HZ3 LYS A 555      13.643 -26.910  24.593  1.00 83.63           H
ATOM   3987  N   ASP A 556       8.462 -25.310  25.361  1.00 54.89           N
ATOM   3988  CA  ASP A 556       7.066 -25.753  25.275  1.00 56.61           C
ATOM   3989  C   ASP A 556       6.084 -24.658  25.656  1.00 59.29           C
ATOM   3990  O   ASP A 556       4.887 -24.765  25.331  1.00 56.00           O
ATOM   3991  CB  ASP A 556       6.838 -26.971  26.181  1.00 62.18           C
ATOM   3992  CG  ASP A 556       7.771 -28.138  25.849  1.00 63.68           C
ATOM   3993  OD1 ASP A 556       7.960 -28.447  24.651  1.00 60.68           O
ATOM   3994  OD2 ASP A 556       8.326 -28.736  26.794  1.00 67.19           O1-
ATOM   3995  H   ASP A 556       8.899 -25.650  26.019  1.00 65.86           H
ATOM   3996  HA  ASP A 556       6.871 -26.017  24.363  1.00 67.93           H
ATOM   3997  HB2 ASP A 556       7.003 -26.708  27.102  1.00 74.61           H
ATOM   3998  HB3 ASP A 556       5.922 -27.273  26.082  1.00 74.61           H
ATOM   3999  N   LEU A 557       6.560 -23.618  26.349  1.00 55.64           N
ATOM   4000  CA  LEU A 557       5.743 -22.425  26.533  1.00 53.92           C
ATOM   4001  C   LEU A 557       5.374 -21.811  25.193  1.00 50.55           C
ATOM   4002  O   LEU A 557       4.343 -21.136  25.074  1.00 53.23           O
ATOM   4003  CB  LEU A 557       6.492 -21.425  27.408  1.00 55.33           C
ATOM   4004  CG  LEU A 557       6.760 -21.921  28.831  1.00 54.53           C
ATOM   4005  CD1 LEU A 557       8.139 -21.494  29.316  1.00 51.64           C
ATOM   4006  CD2 LEU A 557       5.676 -21.396  29.751  1.00 56.40           C
ATOM   4007  H   LEU A 557       7.343 -23.577  26.706  1.00 66.76           H
ATOM   4008  HA  LEU A 557       4.920 -22.662  26.987  1.00 64.71           H
ATOM   4009  HB2 LEU A 557       7.351 -21.236  26.997  1.00 66.40           H
ATOM   4010  HB3 LEU A 557       5.967 -20.613  27.469  1.00 66.40           H
ATOM   4011  HG  LEU A 557       6.725 -22.891  28.847  1.00 65.44           H
ATOM   4012 HD11 LEU A 557       8.258 -21.760  30.234  1.00 61.97           H
ATOM   4013 HD12 LEU A 557       8.814 -21.909  28.761  1.00 61.97           H
ATOM   4014 HD13 LEU A 557       8.211 -20.530  29.242  1.00 61.97           H
ATOM   4015 HD21 LEU A 557       5.859 -21.693  30.657  1.00 67.68           H
ATOM   4016 HD22 LEU A 557       5.694 -20.427  29.717  1.00 67.68           H
ATOM   4017 HD23 LEU A 557       4.813 -21.723  29.455  1.00 67.68           H
ATOM   4018  N   GLY A 558       6.182 -22.052  24.166  1.00 48.00           N
ATOM   4019  CA  GLY A 558       5.823 -21.564  22.854  1.00 50.92           C
ATOM   4020  C   GLY A 558       5.953 -20.063  22.755  1.00 43.47           C
ATOM   4021  O   GLY A 558       5.125 -19.417  22.103  1.00 45.81           O
ATOM   4022  H   GLY A 558       6.933 -22.475  24.204  1.00 57.60           H
ATOM   4023  HA2 GLY A 558       6.390 -21.978  22.189  1.00 61.10           H
ATOM   4024  HA3 GLY A 558       4.901 -21.798  22.671  1.00 61.10           H
ATOM   4025  N   LEU A 559       6.977 -19.490  23.389  1.00 45.47           N
ATOM   4026  CA  LEU A 559       7.145 -18.043  23.452  1.00 48.42           C
ATOM   4027  C   LEU A 559       8.189 -17.589  22.430  1.00 40.25           C
ATOM   4028  O   LEU A 559       9.197 -18.260  22.178  1.00 34.72           O
ATOM   4029  CB  LEU A 559       7.554 -17.571  24.872  1.00 39.65           C
ATOM   4030  CG  LEU A 559       6.616 -17.919  26.060  1.00 41.52           C
ATOM   4031  CD1 LEU A 559       7.230 -17.573  27.367  1.00 43.32           C
ATOM   4032  CD2 LEU A 559       5.275 -17.259  25.969  1.00 42.78           C
ATOM   4033  H   LEU A 559       7.598 -19.928  23.797  1.00 54.57           H
ATOM   4034  HA  LEU A 559       6.306 -17.613  23.226  1.00 58.11           H
ATOM   4035  HB2 LEU A 559       8.430 -17.943  25.080  1.00 47.58           H
ATOM   4036  HB3 LEU A 559       7.625 -16.605  24.861  1.00 47.58           H
ATOM   4037  HG  LEU A 559       6.459 -18.877  26.063  1.00 49.82           H
ATOM   4038 HD11 LEU A 559       6.608 -17.828  28.064  1.00 51.98           H
ATOM   4039 HD12 LEU A 559       8.061 -18.063  27.463  1.00 51.98           H
ATOM   4040 HD13 LEU A 559       7.393 -16.617  27.397  1.00 51.98           H
ATOM   4041 HD21 LEU A 559       4.735 -17.533  26.726  1.00 51.33           H
ATOM   4042 HD22 LEU A 559       5.402 -16.298  25.988  1.00 51.33           H
ATOM   4043 HD23 LEU A 559       4.847 -17.524  25.142  1.00 51.33           H
ATOM   4044  N   LYS A 560       7.946 -16.413  21.881  1.00 33.00           N
ATOM   4045  CA  LYS A 560       8.915 -15.729  21.044  1.00 40.32           C
ATOM   4046  C   LYS A 560       8.762 -14.226  21.222  1.00 36.04           C
ATOM   4047  O   LYS A 560       7.713 -13.752  21.665  1.00 40.52           O
ATOM   4048  CB  LYS A 560       8.701 -16.115  19.588  1.00 35.98           C
ATOM   4049  CG  LYS A 560       7.345 -15.710  19.028  1.00 45.12           C
ATOM   4050  CD  LYS A 560       7.140 -16.336  17.604  1.00 45.30           C
ATOM   4051  CE  LYS A 560       5.764 -16.066  17.057  1.00 49.93           C
ATOM   4052  NZ  LYS A 560       5.493 -16.761  15.719  1.00 49.62           N1+
ATOM   4053  H   LYS A 560       7.200 -15.994  21.958  1.00 39.60           H
ATOM   4054  HA  LYS A 560       9.813 -15.982  21.303  1.00 48.39           H
ATOM   4055  HB2 LYS A 560       9.391 -15.698  19.049  1.00 43.17           H
ATOM   4056  HB3 LYS A 560       8.772 -17.080  19.516  1.00 43.17           H
ATOM   4057  HG2 LYS A 560       6.645 -16.025  19.624  1.00 54.14           H
ATOM   4058  HG3 LYS A 560       7.304 -14.745  18.951  1.00 54.14           H
ATOM   4059  HD2 LYS A 560       7.793 -15.962  16.993  1.00 54.36           H
ATOM   4060  HD3 LYS A 560       7.252 -17.298  17.663  1.00 54.36           H
ATOM   4061  HE2 LYS A 560       5.108 -16.380  17.697  1.00 59.92           H
ATOM   4062  HE3 LYS A 560       5.667 -15.110  16.929  1.00 59.92           H
ATOM   4063  HZ1 LYS A 560       4.684 -16.543  15.419  1.00 59.54           H
ATOM   4064  HZ2 LYS A 560       6.102 -16.512  15.117  1.00 59.54           H
ATOM   4065  HZ3 LYS A 560       5.537 -17.642  15.822  1.00 59.54           H
ATOM   4066  N   TRP A 561       9.802 -13.474  20.839  1.00 33.35           N
ATOM   4067  CA  TRP A 561       9.680 -12.027  20.730  1.00 33.82           C
ATOM   4068  C   TRP A 561      10.430 -11.514  19.489  1.00 33.25           C
ATOM   4069  O   TRP A 561      11.260 -12.204  18.891  1.00 34.90           O
ATOM   4070  CB  TRP A 561      10.188 -11.344  22.023  1.00 27.37           C
ATOM   4071  CG  TRP A 561       9.537 -10.020  22.261  1.00 33.16           C
ATOM   4072  CD1 TRP A 561      10.101  -8.786  22.091  1.00 30.01           C
ATOM   4073  CD2 TRP A 561       8.194  -9.790  22.692  1.00 30.15           C
ATOM   4074  NE1 TRP A 561       9.193  -7.809  22.382  1.00 27.46           N
ATOM   4075  CE2 TRP A 561       8.016  -8.392  22.770  1.00 27.56           C
ATOM   4076  CE3 TRP A 561       7.125 -10.626  23.028  1.00 28.38           C
ATOM   4077  CZ2 TRP A 561       6.811  -7.808  23.158  1.00 32.59           C
ATOM   4078  CZ3 TRP A 561       5.904 -10.035  23.403  1.00 25.96           C
ATOM   4079  CH2 TRP A 561       5.770  -8.644  23.484  1.00 29.94           C
ATOM   4080  H   TRP A 561      10.586 -13.771  20.643  1.00 40.01           H
ATOM   4081  HA  TRP A 561       8.740 -11.800  20.611  1.00 40.58           H
ATOM   4082  HB2 TRP A 561       9.974 -11.898  22.787  1.00 32.84           H
ATOM   4083  HB3 TRP A 561      11.148 -11.215  21.972  1.00 32.84           H
ATOM   4084  HD1 TRP A 561      10.974  -8.639  21.818  1.00 36.01           H
ATOM   4085  HE1 TRP A 561       9.351  -6.969  22.355  1.00 32.95           H
ATOM   4086  HE3 TRP A 561       7.216 -11.547  22.987  1.00 34.06           H
ATOM   4087  HZ2 TRP A 561       6.710  -6.883  23.201  1.00 39.10           H
ATOM   4088  HZ3 TRP A 561       5.191 -10.576  23.634  1.00 31.15           H
ATOM   4089  HH2 TRP A 561       4.954  -8.273  23.739  1.00 35.93           H
ATOM   4090  N   TYR A 562      10.119 -10.283  19.104  1.00 37.43           N
ATOM   4091  CA  TYR A 562      10.782  -9.655  17.957  1.00 30.88           C
ATOM   4092  C   TYR A 562      12.077  -8.975  18.378  1.00 30.99           C
ATOM   4093  O   TYR A 562      12.228  -8.502  19.514  1.00 26.83           O
ATOM   4094  CB  TYR A 562       9.844  -8.660  17.286  1.00 34.75           C
ATOM   4095  CG  TYR A 562       9.153  -7.635  18.205  1.00 40.36           C
ATOM   4096  CD1 TYR A 562       9.686  -6.349  18.370  1.00 33.87           C
ATOM   4097  CD2 TYR A 562       7.957  -7.942  18.881  1.00 38.04           C
ATOM   4098  CE1 TYR A 562       9.069  -5.429  19.170  1.00 29.74           C
ATOM   4099  CE2 TYR A 562       7.335  -7.008  19.701  1.00 27.69           C
ATOM   4100  CZ  TYR A 562       7.893  -5.754  19.839  1.00 30.89           C
ATOM   4101  OH  TYR A 562       7.268  -4.796  20.627  1.00 27.63           O
ATOM   4102  H   TYR A 562       9.535  -9.793  19.495  1.00 44.92           H
ATOM   4103  HA  TYR A 562      11.012 -10.338  17.309  1.00 37.06           H
ATOM   4104  HB2 TYR A 562      10.369  -8.159  16.643  1.00 41.70           H
ATOM   4105  HB3 TYR A 562       9.149  -9.150  16.819  1.00 41.70           H
ATOM   4106  HD1 TYR A 562      10.476  -6.113  17.931  1.00 40.65           H
ATOM   4107  HD2 TYR A 562       7.574  -8.786  18.789  1.00 45.65           H
ATOM   4108  HE1 TYR A 562       9.438  -4.580  19.269  1.00 35.68           H
ATOM   4109  HE2 TYR A 562       6.542  -7.214  20.139  1.00 33.23           H
ATOM   4110  HH  TYR A 562       7.637  -4.047  20.527  1.00 33.16           H
ATOM   4111  N   GLY A 563      13.026  -8.909  17.450  1.00 25.52           N
ATOM   4112  CA  GLY A 563      14.329  -8.381  17.794  1.00 29.77           C
ATOM   4113  C   GLY A 563      14.402  -6.859  17.819  1.00 23.00           C
ATOM   4114  O   GLY A 563      15.269  -6.307  18.501  1.00 30.00           O
ATOM   4115  H   GLY A 563      12.928  -9.126  16.633  1.00 30.62           H
ATOM   4116  HA2 GLY A 563      14.578  -8.712  18.666  1.00 35.72           H
ATOM   4117  HA3 GLY A 563      14.980  -8.713  17.164  1.00 35.72           H
ATOM   4118  N   LEU A 564      13.518  -6.174  17.099  1.00 22.37           N
ATOM   4119  CA  LEU A 564      13.703  -4.752  16.782  1.00 23.34           C
ATOM   4120  C   LEU A 564      12.691  -3.897  17.551  1.00 26.12           C
ATOM   4121  O   LEU A 564      11.523  -3.815  17.123  1.00 24.21           O
ATOM   4122  CB  LEU A 564      13.567  -4.485  15.271  1.00 25.00           C
ATOM   4123  CG  LEU A 564      13.944  -3.050  14.852  1.00 24.55           C
ATOM   4124  CD1 LEU A 564      15.390  -2.849  14.956  1.00 25.03           C
ATOM   4125  CD2 LEU A 564      13.521  -2.646  13.479  1.00 26.19           C
ATOM   4126  H   LEU A 564      12.784  -6.508  16.801  1.00 26.84           H
ATOM   4127  HA  LEU A 564      14.600  -4.500  17.042  1.00 28.00           H
ATOM   4128  HB2 LEU A 564      14.144  -5.092  14.788  1.00 30.00           H
ATOM   4129  HB3 LEU A 564      12.637  -4.627  15.012  1.00 30.00           H
ATOM   4130  HG  LEU A 564      13.520  -2.423  15.466  1.00 29.46           H
ATOM   4131 HD11 LEU A 564      15.591  -1.933  14.718  1.00 30.04           H
ATOM   4132 HD12 LEU A 564      15.671  -3.018  15.867  1.00 30.04           H
ATOM   4133 HD13 LEU A 564      15.829  -3.457  14.350  1.00 30.04           H
ATOM   4134 HD21 LEU A 564      13.804  -1.730  13.321  1.00 31.43           H
ATOM   4135 HD22 LEU A 564      13.942  -3.240  12.833  1.00 31.43           H
ATOM   4136 HD23 LEU A 564      12.557  -2.710  13.425  1.00 31.43           H
ATOM   4137  N   PRO A 565      13.081  -3.204  18.645  1.00 22.70           N
ATOM   4138  CA  PRO A 565      12.125  -2.260  19.283  1.00 25.24           C
ATOM   4139  C   PRO A 565      12.191  -1.005  18.402  1.00 22.27           C
ATOM   4140  O   PRO A 565      13.233  -0.439  18.070  1.00 21.16           O
ATOM   4141  CB  PRO A 565      12.695  -2.062  20.696  1.00 17.36           C
ATOM   4142  CG  PRO A 565      14.205  -2.326  20.568  1.00 22.03           C
ATOM   4143  CD  PRO A 565      14.399  -3.245  19.344  1.00 22.57           C
ATOM   4144  HA  PRO A 565      11.087  -2.695  19.310  1.00 30.29           H
ATOM   4145  HB2 PRO A 565      12.483  -1.061  21.110  1.00 20.84           H
ATOM   4146  HB3 PRO A 565      12.232  -2.790  21.393  1.00 20.84           H
ATOM   4147  HG2 PRO A 565      14.749  -1.373  20.421  1.00 26.44           H
ATOM   4148  HG3 PRO A 565      14.612  -2.779  21.489  1.00 26.44           H
ATOM   4149  HD2 PRO A 565      15.205  -2.869  18.676  1.00 27.08           H
ATOM   4150  HD3 PRO A 565      14.638  -4.298  19.634  1.00 27.08           H
ATOM   4151  N   ALA A 566      10.957  -0.522  17.997  1.00 20.39           N
ATOM   4152  CA  ALA A 566      10.934   0.552  16.975  1.00 21.57           C
ATOM   4153  C   ALA A 566       9.707   1.415  17.322  1.00 26.60           C
ATOM   4154  O   ALA A 566       8.575   1.191  16.916  1.00 28.16           O
ATOM   4155  CB  ALA A 566      10.852  -0.036  15.566  1.00 22.81           C
ATOM   4156  H   ALA A 566      10.106  -1.115  18.051  1.00 24.47           H
ATOM   4157  HA  ALA A 566      11.880   1.171  17.057  1.00 25.88           H
ATOM   4158  HB1 ALA A 566      10.780   0.746  14.803  1.00 27.38           H
ATOM   4159  HB2 ALA A 566      11.737  -0.651  15.352  1.00 27.38           H
ATOM   4160  HB3 ALA A 566       9.976  -0.694  15.454  1.00 27.38           H
ATOM   4161  N   VAL A 567       9.986   2.426  18.237  1.00 25.08           N
ATOM   4162  CA  VAL A 567       8.933   3.318  18.723  1.00 17.82           C
ATOM   4163  C   VAL A 567       8.602   4.334  17.614  1.00 21.46           C
ATOM   4164  O   VAL A 567       9.325   5.096  16.993  1.00 25.82           O
ATOM   4165  CB  VAL A 567       9.345   4.099  20.000  1.00 24.27           C
ATOM   4166  CG1 VAL A 567       8.282   5.163  20.302  1.00 27.97           C
ATOM   4167  CG2 VAL A 567       9.493   3.130  21.173  1.00 24.11           C
ATOM   4168  H   VAL A 567      10.956   2.755  18.375  1.00 30.10           H
ATOM   4169  HA  VAL A 567       8.027   2.680  18.962  1.00 21.38           H
ATOM   4170  HB  VAL A 567      10.322   4.614  19.806  1.00 29.12           H
ATOM   4171 HG11 VAL A 567       8.511   5.675  21.245  1.00 33.57           H
ATOM   4172 HG12 VAL A 567       8.227   5.944  19.536  1.00 33.57           H
ATOM   4173 HG13 VAL A 567       7.287   4.723  20.424  1.00 33.57           H
ATOM   4174 HG21 VAL A 567       9.758   3.668  22.103  1.00 28.94           H
ATOM   4175 HG22 VAL A 567       8.562   2.589  21.385  1.00 28.94           H
ATOM   4176 HG23 VAL A 567      10.284   2.389  20.989  1.00 28.94           H
ATOM   4177  N   SER A 568       7.251   4.316  17.359  1.00 26.60           N
ATOM   4178  CA  SER A 568       6.612   5.004  16.225  1.00 27.19           C
ATOM   4179  C   SER A 568       5.466   5.976  16.525  1.00 25.85           C
ATOM   4180  O   SER A 568       5.020   6.654  15.588  1.00 27.91           O
ATOM   4181  CB  SER A 568       6.074   3.982  15.180  1.00 26.31           C
ATOM   4182  OG  SER A 568       5.187   2.991  15.712  1.00 28.81           O
ATOM   4183  H   SER A 568       6.689   3.867  17.831  1.00 31.92           H
ATOM   4184  HA  SER A 568       7.300   5.530  15.798  1.00 32.63           H
ATOM   4185  HB2 SER A 568       5.592   4.479  14.503  1.00 31.57           H
ATOM   4186  HB3 SER A 568       6.828   3.531  14.763  1.00 31.57           H
ATOM   4187  HG  SER A 568       4.491   3.355  16.010  1.00 34.57           H
ATOM   4188  N   ASN A 569       4.994   6.115  17.765  1.00 26.17           N
ATOM   4189  CA  ASN A 569       3.885   7.021  18.055  1.00 26.30           C
ATOM   4190  C   ASN A 569       4.331   8.348  18.679  1.00 34.03           C
ATOM   4191  O   ASN A 569       3.489   9.172  19.040  1.00 30.66           O
ATOM   4192  CB  ASN A 569       2.857   6.355  18.970  1.00 30.36           C
ATOM   4193  CG  ASN A 569       3.470   5.840  20.263  1.00 34.09           C
ATOM   4194  OD1 ASN A 569       4.674   5.989  20.499  1.00 33.58           O
ATOM   4195  ND2 ASN A 569       2.649   5.215  21.106  1.00 33.56           N
ATOM   4196  H   ASN A 569       5.304   5.705  18.451  1.00 31.41           H
ATOM   4197  HA  ASN A 569       3.424   7.227  17.229  1.00 31.56           H
ATOM   4198  HB2 ASN A 569       2.164   7.003  19.203  1.00 36.43           H
ATOM   4199  HB3 ASN A 569       2.465   5.600  18.510  1.00 36.43           H
ATOM   4200 HD21 ASN A 569       2.966   4.825  21.807  1.00 40.27           H
ATOM   4201 HD22 ASN A 569       1.806   5.197  20.949  1.00 40.27           H
ATOM   4202  N   MET A 570       5.615   8.625  18.730  1.00 31.64           N
ATOM   4203  CA  MET A 570       6.022   9.850  19.391  1.00 30.93           C
ATOM   4204  C   MET A 570       6.135  10.996  18.398  1.00 27.67           C
ATOM   4205  O   MET A 570       6.105  10.801  17.181  1.00 29.19           O
ATOM   4206  CB  MET A 570       7.324   9.618  20.136  1.00 27.86           C
ATOM   4207  CG  MET A 570       7.097   8.623  21.283  1.00 26.54           C
ATOM   4208  SD  MET A 570       8.451   8.613  22.421  1.00 29.97           S
ATOM   4209  CE  MET A 570       7.997  10.010  23.457  1.00 31.25           C
ATOM   4210  H   MET A 570       6.255   8.144  18.405  1.00 37.96           H
ATOM   4211  HA  MET A 570       5.359  10.084  20.056  1.00 37.12           H
ATOM   4212  HB2 MET A 570       7.985   9.249  19.537  1.00 33.43           H
ATOM   4213  HB3 MET A 570       7.638  10.453  20.517  1.00 33.43           H
ATOM   4214  HG2 MET A 570       6.289   8.858  21.761  1.00 31.85           H
ATOM   4215  HG3 MET A 570       7.010   7.730  20.908  1.00 31.85           H
ATOM   4216  HE1 MET A 570       8.643  10.103  24.178  1.00 37.50           H
ATOM   4217  HE2 MET A 570       7.975  10.819  22.921  1.00 37.50           H
ATOM   4218  HE3 MET A 570       7.117   9.842  23.831  1.00 37.50           H
ATOM   4219  N   LEU A 571       6.213  12.207  18.948  1.00 22.96           N
ATOM   4220  CA  LEU A 571       6.390  13.465  18.206  1.00 27.25           C
ATOM   4221  C   LEU A 571       7.776  14.046  18.452  1.00 29.80           C
ATOM   4222  O   LEU A 571       8.176  14.256  19.616  1.00 29.72           O
ATOM   4223  CB  LEU A 571       5.343  14.505  18.615  1.00 30.51           C
ATOM   4224  CG  LEU A 571       5.255  15.791  17.765  1.00 35.63           C
ATOM   4225  CD1 LEU A 571       3.845  16.263  17.670  1.00 35.70           C
ATOM   4226  CD2 LEU A 571       6.122  16.911  18.312  1.00 36.14           C
ATOM   4227  H   LEU A 571       6.164  12.335  19.792  1.00 27.55           H
ATOM   4228  HA  LEU A 571       6.294  13.308  17.251  1.00 32.70           H
ATOM   4229  HB2 LEU A 571       4.471  14.075  18.575  1.00 36.62           H
ATOM   4230  HB3 LEU A 571       5.536  14.765  19.528  1.00 36.62           H
ATOM   4231  HG  LEU A 571       5.559  15.592  16.862  1.00 42.76           H
ATOM   4232 HD11 LEU A 571       3.829  17.060  17.116  1.00 42.84           H
ATOM   4233 HD12 LEU A 571       3.299  15.568  17.268  1.00 42.84           H
ATOM   4234 HD13 LEU A 571       3.524  16.468  18.559  1.00 42.84           H
ATOM   4235 HD21 LEU A 571       5.990  17.701  17.764  1.00 43.37           H
ATOM   4236 HD22 LEU A 571       5.869  17.094  19.226  1.00 43.37           H
ATOM   4237 HD23 LEU A 571       7.052  16.633  18.270  1.00 43.37           H
ATOM   4238  N   LEU A 572       8.503  14.305  17.357  1.00 25.47           N
ATOM   4239  CA  LEU A 572       9.830  14.916  17.401  1.00 22.06           C
ATOM   4240  C   LEU A 572       9.699  16.410  17.167  1.00 26.66           C
ATOM   4241  O   LEU A 572       9.227  16.837  16.102  1.00 25.41           O
ATOM   4242  CB  LEU A 572      10.764  14.306  16.353  1.00 26.52           C
ATOM   4243  CG  LEU A 572      12.150  14.924  16.054  1.00 27.49           C
ATOM   4244  CD1 LEU A 572      13.060  14.854  17.268  1.00 32.41           C
ATOM   4245  CD2 LEU A 572      12.872  14.218  14.876  1.00 22.33           C
ATOM   4246  H   LEU A 572       8.244  14.129  16.558  1.00 30.56           H
ATOM   4247  HA  LEU A 572      10.226  14.775  18.273  1.00 26.47           H
ATOM   4248  HB2 LEU A 572      10.926  13.388  16.614  1.00 31.83           H
ATOM   4249  HB3 LEU A 572      10.285  14.315  15.506  1.00 31.83           H
ATOM   4250  HG  LEU A 572      12.030  15.852  15.815  1.00 32.99           H
ATOM   4251 HD11 LEU A 572      13.926  15.222  17.040  1.00 38.90           H
ATOM   4252 HD12 LEU A 572      12.647  15.350  17.994  1.00 38.90           H
ATOM   4253 HD13 LEU A 572      13.158  13.921  17.521  1.00 38.90           H
ATOM   4254 HD21 LEU A 572      13.743  14.623  14.736  1.00 26.80           H
ATOM   4255 HD22 LEU A 572      12.988  13.279  15.112  1.00 26.80           H
ATOM   4256 HD23 LEU A 572      12.326  14.308  14.089  1.00 26.80           H
ATOM   4257  N   GLU A 573      10.140  17.199  18.145  1.00 27.44           N
ATOM   4258  CA  GLU A 573      10.168  18.657  18.058  1.00 26.37           C
ATOM   4259  C   GLU A 573      11.608  19.138  17.887  1.00 36.17           C
ATOM   4260  O   GLU A 573      12.489  18.771  18.674  1.00 31.94           O
ATOM   4261  CB  GLU A 573       9.574  19.260  19.319  1.00 36.89           C
ATOM   4262  CG  GLU A 573       9.148  20.675  19.225  1.00 41.33           C
ATOM   4263  CD  GLU A 573       8.357  21.029  20.458  1.00 45.81           C
ATOM   4264  OE1 GLU A 573       8.977  21.092  21.530  1.00 50.03           O
ATOM   4265  OE2 GLU A 573       7.115  21.129  20.359  1.00 52.87           O1-
ATOM   4266  H   GLU A 573      10.446  16.901  18.889  1.00 32.93           H
ATOM   4267  HA  GLU A 573       9.638  18.947  17.307  1.00 31.64           H
ATOM   4268  HB2 GLU A 573       8.790  18.734  19.569  1.00 44.26           H
ATOM   4269  HB3 GLU A 573      10.235  19.200  20.022  1.00 44.26           H
ATOM   4270  HG2 GLU A 573       9.931  21.249  19.178  1.00 49.60           H
ATOM   4271  HG3 GLU A 573       8.584  20.792  18.444  1.00 49.60           H
ATOM   4272  N   ILE A 574      11.845  19.949  16.857  1.00 25.94           N
ATOM   4273  CA  ILE A 574      13.147  20.535  16.569  1.00 28.64           C
ATOM   4274  C   ILE A 574      12.891  21.974  16.133  1.00 35.84           C
ATOM   4275  O   ILE A 574      12.128  22.208  15.188  1.00 34.68           O
ATOM   4276  CB  ILE A 574      13.920  19.810  15.456  1.00 31.42           C
ATOM   4277  CG1 ILE A 574      14.134  18.318  15.778  1.00 27.79           C
ATOM   4278  CG2 ILE A 574      15.262  20.534  15.176  1.00 32.08           C
ATOM   4279  CD1 ILE A 574      14.523  17.488  14.549  1.00 23.90           C
ATOM   4280  H   ILE A 574      11.236  20.187  16.296  1.00 31.13           H
ATOM   4281  HA  ILE A 574      13.687  20.522  17.372  1.00 34.37           H
ATOM   4282  HB  ILE A 574      13.379  19.864  14.651  1.00 37.70           H
ATOM   4283 HG12 ILE A 574      14.845  18.238  16.436  1.00 33.34           H
ATOM   4284 HG13 ILE A 574      13.305  17.960  16.128  1.00 33.34           H
ATOM   4285 HG21 ILE A 574      15.733  20.068  14.465  1.00 38.49           H
ATOM   4286 HG22 ILE A 574      15.095  21.445  14.888  1.00 38.49           H
ATOM   4287 HG23 ILE A 574      15.803  20.527  15.981  1.00 38.49           H
ATOM   4288 HD11 ILE A 574      14.708  16.588  14.840  1.00 28.68           H
ATOM   4289 HD12 ILE A 574      13.795  17.483  13.916  1.00 28.68           H
ATOM   4290 HD13 ILE A 574      15.320  17.866  14.141  1.00 28.68           H
ATOM   4291  N   GLY A 575      13.565  22.925  16.783  1.00 39.02           N
ATOM   4292  CA  GLY A 575      13.405  24.345  16.490  1.00 39.24           C
ATOM   4293  C   GLY A 575      11.978  24.796  16.274  1.00 36.14           C
ATOM   4294  O   GLY A 575      11.693  25.553  15.336  1.00 37.92           O
ATOM   4295  H   GLY A 575      14.138  22.761  17.404  1.00 46.83           H
ATOM   4296  HA2 GLY A 575      13.786  24.874  17.208  1.00 47.09           H
ATOM   4297  HA3 GLY A 575      13.894  24.547  15.678  1.00 47.09           H
ATOM   4298  N   GLY A 576      11.069  24.350  17.137  1.00 32.60           N
ATOM   4299  CA  GLY A 576       9.656  24.658  17.017  1.00 37.30           C
ATOM   4300  C   GLY A 576       8.880  23.815  16.020  1.00 40.22           C
ATOM   4301  O   GLY A 576       7.637  23.749  16.100  1.00 36.86           O
ATOM   4302  H   GLY A 576      11.250  23.833  17.798  1.00 39.12           H
ATOM   4303  HA2 GLY A 576       9.236  24.547  17.882  1.00 44.76           H
ATOM   4304  HA3 GLY A 576       9.568  25.583  16.752  1.00 44.76           H
ATOM   4305  N   LEU A 577       9.558  23.165  15.092  1.00 29.93           N
ATOM   4306  CA  LEU A 577       8.870  22.331  14.115  1.00 31.41           C
ATOM   4307  C   LEU A 577       8.525  20.980  14.728  1.00 35.68           C
ATOM   4308  O   LEU A 577       9.243  20.469  15.589  1.00 33.26           O
ATOM   4309  CB  LEU A 577       9.746  22.153  12.881  1.00 34.14           C
ATOM   4310  CG  LEU A 577      10.225  23.425  12.208  1.00 34.29           C
ATOM   4311  CD1 LEU A 577      11.168  23.105  11.015  1.00 41.60           C
ATOM   4312  CD2 LEU A 577       9.016  24.229  11.781  1.00 35.58           C
ATOM   4313  H   LEU A 577      10.413  23.181  15.013  1.00 35.92           H
ATOM   4314  HA  LEU A 577       8.038  22.747  13.837  1.00 37.69           H
ATOM   4315  HB2 LEU A 577      10.538  21.653  13.125  1.00 40.96           H
ATOM   4316  HB3 LEU A 577       9.231  21.663  12.220  1.00 40.96           H
ATOM   4317  HG  LEU A 577      10.727  23.948  12.853  1.00 41.15           H
ATOM   4318 HD11 LEU A 577      11.457  23.932  10.596  1.00 49.92           H
ATOM   4319 HD12 LEU A 577      11.940  22.621  11.350  1.00 49.92           H
ATOM   4320 HD13 LEU A 577      10.695  22.553  10.370  1.00 49.92           H
ATOM   4321 HD21 LEU A 577       9.319  25.039  11.341  1.00 42.69           H
ATOM   4322 HD22 LEU A 577       8.488  23.693  11.167  1.00 42.69           H
ATOM   4323 HD23 LEU A 577       8.480  24.461  12.555  1.00 42.69           H
ATOM   4324  N   GLU A 578       7.414  20.403  14.275  1.00 32.39           N
ATOM   4325  CA  GLU A 578       6.843  19.192  14.849  1.00 29.85           C
ATOM   4326  C   GLU A 578       6.752  18.089  13.801  1.00 34.11           C
ATOM   4327  O   GLU A 578       6.061  18.227  12.787  1.00 28.73           O
ATOM   4328  CB  GLU A 578       5.445  19.468  15.415  1.00 34.34           C
ATOM   4329  CG  GLU A 578       5.406  20.577  16.459  1.00 45.09           C
ATOM   4330  CD  GLU A 578       4.058  20.737  17.107  1.00 42.51           C
ATOM   4331  OE1 GLU A 578       3.080  20.963  16.378  1.00 46.78           O
ATOM   4332  OE2 GLU A 578       3.975  20.642  18.351  1.00 52.77           O1-
ATOM   4333  H   GLU A 578       6.956  20.716  13.623  1.00 38.87           H
ATOM   4334  HA  GLU A 578       7.417  18.884  15.566  1.00 35.82           H
ATOM   4335  HB2 GLU A 578       4.860  19.722  14.687  1.00 41.20           H
ATOM   4336  HB3 GLU A 578       5.110  18.656  15.834  1.00 41.20           H
ATOM   4337  HG2 GLU A 578       6.042  20.370  17.161  1.00 54.10           H
ATOM   4338  HG3 GLU A 578       5.641  21.416  16.032  1.00 54.10           H
ATOM   4339  N   PHE A 579       7.387  16.991  14.067  1.00 30.94           N
ATOM   4340  CA  PHE A 579       7.360  15.842  13.187  1.00 26.85           C
ATOM   4341  C   PHE A 579       6.495  14.809  13.867  1.00 25.55           C
ATOM   4342  O   PHE A 579       6.924  14.143  14.816  1.00 31.52           O
ATOM   4343  CB  PHE A 579       8.757  15.366  12.926  1.00 22.22           C
ATOM   4344  CG  PHE A 579       9.621  16.405  12.294  1.00 27.62           C
ATOM   4345  CD1 PHE A 579      10.343  17.305  13.078  1.00 24.27           C
ATOM   4346  CD2 PHE A 579       9.666  16.535  10.916  1.00 30.50           C
ATOM   4347  CE1 PHE A 579      11.150  18.251  12.513  1.00 28.00           C
ATOM   4348  CE2 PHE A 579      10.451  17.497  10.320  1.00 26.80           C
ATOM   4349  CZ  PHE A 579      11.194  18.365  11.090  1.00 30.95           C
ATOM   4350  H   PHE A 579       7.859  16.868  14.774  1.00 37.12           H
ATOM   4351  HA  PHE A 579       6.958  16.083  12.336  1.00 32.22           H
ATOM   4352  HB2 PHE A 579       9.154  15.117  13.771  1.00 26.66           H
ATOM   4353  HB3 PHE A 579       8.718  14.599  12.336  1.00 26.66           H
ATOM   4354  HD1 PHE A 579      10.318  17.224  13.999  1.00 29.12           H
ATOM   4355  HD2 PHE A 579       9.175  15.950  10.388  1.00 36.60           H
ATOM   4356  HE1 PHE A 579      11.632  18.837  13.048  1.00 33.60           H
ATOM   4357  HE2 PHE A 579      10.481  17.557   9.394  1.00 32.16           H
ATOM   4358  HZ  PHE A 579      11.722  19.015  10.685  1.00 37.14           H
ATOM   4359  N   SER A 580       5.261  14.711  13.393  1.00 28.68           N
ATOM   4360  CA  SER A 580       4.279  13.825  13.979  1.00 22.99           C
ATOM   4361  C   SER A 580       4.531  12.359  13.656  1.00 28.75           C
ATOM   4362  O   SER A 580       3.965  11.487  14.320  1.00 29.45           O
ATOM   4363  CB  SER A 580       2.904  14.254  13.497  1.00 35.92           C
ATOM   4364  OG  SER A 580       3.009  14.825  12.198  1.00 34.43           O
ATOM   4365  H   SER A 580       4.963  15.159  12.721  1.00 34.42           H
ATOM   4366  HA  SER A 580       4.305  13.938  14.941  1.00 27.59           H
ATOM   4367  HB2 SER A 580       2.313  13.489  13.469  1.00 43.10           H
ATOM   4368  HB3 SER A 580       2.565  14.926  14.117  1.00 43.10           H
ATOM   4369  HG  SER A 580       3.049  14.206  11.634  1.00 41.31           H
ATOM   4370  N   ALA A 581       5.365  12.056  12.655  1.00 28.49           N
ATOM   4371  CA  ALA A 581       5.652  10.679  12.284  1.00 24.95           C
ATOM   4372  C   ALA A 581       7.161  10.580  12.177  1.00 24.39           C
ATOM   4373  O   ALA A 581       7.770  11.107  11.225  1.00 23.72           O
ATOM   4374  CB  ALA A 581       4.973  10.252  10.972  1.00 29.27           C
ATOM   4375  H   ALA A 581       5.793  12.634  12.182  1.00 34.18           H
ATOM   4376  HA  ALA A 581       5.357  10.074  12.984  1.00 29.94           H
ATOM   4377  HB1 ALA A 581       5.190   9.326  10.788  1.00 35.12           H
ATOM   4378  HB2 ALA A 581       4.015  10.346  11.058  1.00 35.12           H
ATOM   4379  HB3 ALA A 581       5.301  10.812  10.248  1.00 35.12           H
ATOM   4380  N   CYS A 582       7.743   9.840  13.115  1.00 24.86           N
ATOM   4381  CA  CYS A 582       9.176   9.844  13.262  1.00 23.44           C
ATOM   4382  C   CYS A 582       9.644   8.569  13.933  1.00 22.97           C
ATOM   4383  O   CYS A 582      10.458   8.645  14.859  1.00 26.07           O
ATOM   4384  CB  CYS A 582       9.638  11.045  14.074  1.00 23.50           C
ATOM   4385  SG  CYS A 582       9.076  11.031  15.823  1.00 25.24           S
ATOM   4386  H   CYS A 582       7.334   9.314  13.657  1.00 29.83           H
ATOM   4387  HA  CYS A 582       9.584   9.918  12.388  1.00 28.13           H
ATOM   4388  HB2 CYS A 582      10.607  11.063  14.073  1.00 28.20           H
ATOM   4389  HB3 CYS A 582       9.292  11.839  13.639  1.00 28.20           H
ATOM   4390  HG  CYS A 582       9.476  10.062  16.424  1.00 30.29           H
ATOM   4391  N   PRO A 583       9.253   7.404  13.414  1.00 22.83           N
ATOM   4392  CA  PRO A 583       9.647   6.125  14.014  1.00 23.07           C
ATOM   4393  C   PRO A 583      11.165   6.002  14.189  1.00 24.53           C
ATOM   4394  O   PRO A 583      11.928   6.359  13.277  1.00 22.32           O
ATOM   4395  CB  PRO A 583       9.097   5.099  13.002  1.00 26.12           C
ATOM   4396  CG  PRO A 583       9.107   5.822  11.688  1.00 22.46           C
ATOM   4397  CD  PRO A 583       8.698   7.229  12.047  1.00 29.32           C
ATOM   4398  HA  PRO A 583       9.211   6.009  14.859  1.00 27.69           H
ATOM   4399  HB2 PRO A 583       9.664   4.318  12.951  1.00 31.34           H
ATOM   4400  HB3 PRO A 583       8.181   4.859  13.236  1.00 31.34           H
ATOM   4401  HG2 PRO A 583      10.004   5.808  11.331  1.00 26.96           H
ATOM   4402  HG3 PRO A 583       8.473   5.410  11.082  1.00 26.96           H
ATOM   4403  HD2 PRO A 583       9.117   7.854  11.433  1.00 35.19           H
ATOM   4404  HD3 PRO A 583       7.727   7.326  12.037  1.00 35.19           H
ATOM   4405  N   PHE A 584      11.600   5.465  15.358  1.00 18.63           N
ATOM   4406  CA  PHE A 584      13.034   5.297  15.643  1.00 19.36           C
ATOM   4407  C   PHE A 584      13.137   3.910  16.288  1.00 22.02           C
ATOM   4408  O   PHE A 584      12.184   3.319  16.793  1.00 22.60           O
ATOM   4409  CB  PHE A 584      13.546   6.439  16.542  1.00 21.28           C
ATOM   4410  CG  PHE A 584      12.788   6.592  17.833  1.00 21.83           C
ATOM   4411  CD1 PHE A 584      13.152   5.856  18.967  1.00 24.01           C
ATOM   4412  CD2 PHE A 584      11.728   7.511  17.910  1.00 22.64           C
ATOM   4413  CE1 PHE A 584      12.516   6.100  20.190  1.00 24.30           C
ATOM   4414  CE2 PHE A 584      11.066   7.713  19.121  1.00 24.13           C
ATOM   4415  CZ  PHE A 584      11.484   7.036  20.275  1.00 20.98           C
ATOM   4416  H   PHE A 584      10.958   5.204  16.144  1.00 22.36           H
ATOM   4417  HA  PHE A 584      13.629   5.316  14.676  1.00 23.23           H
ATOM   4418  HB2 PHE A 584      14.632   6.296  16.749  1.00 25.53           H
ATOM   4419  HB3 PHE A 584      13.476   7.387  15.961  1.00 25.53           H
ATOM   4420  HD1 PHE A 584      13.955   5.119  18.913  1.00 28.82           H
ATOM   4421  HD2 PHE A 584      11.412   8.046  17.012  1.00 27.17           H
ATOM   4422  HE1 PHE A 584      12.819   5.543  21.086  1.00 29.16           H
ATOM   4423  HE2 PHE A 584      10.227   8.405  19.172  1.00 28.96           H
ATOM   4424  HZ  PHE A 584      10.989   7.219  21.226  1.00 25.18           H
ATOM   4425  N   SER A 585      14.381   3.328  16.187  1.00 19.13           N
ATOM   4426  CA  SER A 585      14.617   1.960  16.659  1.00 19.07           C
ATOM   4427  C   SER A 585      16.041   1.940  17.229  1.00 24.08           C
ATOM   4428  O   SER A 585      16.901   2.749  16.884  1.00 17.50           O
ATOM   4429  CB  SER A 585      14.423   0.919  15.533  1.00 20.17           C
ATOM   4430  OG  SER A 585      15.282   1.144  14.400  1.00 21.01           O
ATOM   4431  H   SER A 585      15.212   3.835  15.828  1.00 22.95           H
ATOM   4432  HA  SER A 585      13.859   1.699  17.472  1.00 22.88           H
ATOM   4433  HB2 SER A 585      14.708  -0.101  15.871  1.00 24.20           H
ATOM   4434  HB3 SER A 585      13.370   0.921  15.187  1.00 24.20           H
ATOM   4435  HG  SER A 585      15.180   2.063  14.074  1.00 25.21           H
ATOM   4436  N   GLY A 586      16.238   1.026  18.243  1.00 22.35           N
ATOM   4437  CA  GLY A 586      17.619   0.727  18.687  1.00 24.31           C
ATOM   4438  C   GLY A 586      17.702  -0.794  18.816  1.00 23.09           C
ATOM   4439  O   GLY A 586      17.470  -1.588  17.921  1.00 24.23           O
ATOM   4440  H   GLY A 586      15.539   0.281  18.392  1.00 26.82           H
ATOM   4441  HA2 GLY A 586      18.388   1.103  17.966  1.00 29.17           H
ATOM   4442  HA3 GLY A 586      17.826   1.273  19.640  1.00 29.17           H
ATOM   4443  N   TRP A 587      17.880  -1.187  20.132  1.00 23.83           N
ATOM   4444  CA  TRP A 587      17.889  -2.614  20.477  1.00 24.56           C
ATOM   4445  C   TRP A 587      17.297  -2.655  21.904  1.00 27.45           C
ATOM   4446  O   TRP A 587      17.153  -1.680  22.630  1.00 23.39           O
ATOM   4447  CB  TRP A 587      19.275  -3.281  20.465  1.00 21.67           C
ATOM   4448  CG  TRP A 587      20.336  -2.528  21.177  1.00 27.75           C
ATOM   4449  CD1 TRP A 587      20.748  -2.631  22.513  1.00 22.67           C
ATOM   4450  CD2 TRP A 587      21.253  -1.642  20.521  1.00 26.40           C
ATOM   4451  NE1 TRP A 587      21.872  -1.833  22.729  1.00 32.26           N
ATOM   4452  CE2 TRP A 587      22.211  -1.230  21.512  1.00 30.10           C
ATOM   4453  CE3 TRP A 587      21.397  -1.199  19.190  1.00 25.57           C
ATOM   4454  CZ2 TRP A 587      23.296  -0.386  21.182  1.00 36.69           C
ATOM   4455  CZ3 TRP A 587      22.478  -0.398  18.873  1.00 30.96           C
ATOM   4456  CH2 TRP A 587      23.428  -0.008  19.860  1.00 31.56           C
ATOM   4457  H   TRP A 587      18.330  -0.575  20.834  1.00 28.59           H
ATOM   4458  HA  TRP A 587      17.215  -3.160  19.758  1.00 29.47           H
ATOM   4459  HB2 TRP A 587      19.193  -4.309  20.880  1.00 26.00           H
ATOM   4460  HB3 TRP A 587      19.577  -3.428  19.404  1.00 26.00           H
ATOM   4461  HD1 TRP A 587      20.314  -3.231  23.298  1.00 27.20           H
ATOM   4462  HE1 TRP A 587      22.431  -1.703  23.643  1.00 38.71           H
ATOM   4463  HE3 TRP A 587      20.678  -1.510  18.441  1.00 30.69           H
ATOM   4464  HZ2 TRP A 587      24.003  -0.089  21.959  1.00 44.03           H
ATOM   4465  HZ3 TRP A 587      22.636  -0.070  17.850  1.00 37.15           H
ATOM   4466  HH2 TRP A 587      24.270   0.609  19.557  1.00 37.87           H
ATOM   4467  N   TYR A 588      16.896  -3.930  22.221  1.00 23.57           N
ATOM   4468  CA  TYR A 588      16.370  -4.293  23.535  1.00 23.74           C
ATOM   4469  C   TYR A 588      17.546  -4.548  24.516  1.00 18.47           C
ATOM   4470  O   TYR A 588      18.575  -5.164  24.393  1.00 36.20           O
ATOM   4471  CB  TYR A 588      15.563  -5.597  23.475  1.00 21.09           C
ATOM   4472  CG  TYR A 588      14.142  -5.376  23.062  1.00 20.53           C
ATOM   4473  CD1 TYR A 588      13.682  -5.923  21.857  1.00 26.13           C
ATOM   4474  CD2 TYR A 588      13.262  -4.698  23.925  1.00 23.99           C
ATOM   4475  CE1 TYR A 588      12.335  -5.817  21.504  1.00 21.67           C
ATOM   4476  CE2 TYR A 588      11.916  -4.598  23.609  1.00 26.75           C
ATOM   4477  CZ  TYR A 588      11.481  -5.155  22.391  1.00 25.94           C
ATOM   4478  OH  TYR A 588      10.146  -4.992  22.131  1.00 27.72           O
ATOM   4479  H   TYR A 588      17.046  -4.712  21.562  1.00 28.28           H
ATOM   4480  HA  TYR A 588      15.711  -3.447  23.902  1.00 28.49           H
ATOM   4481  HB2 TYR A 588      16.063  -6.319  22.787  1.00 25.31           H
ATOM   4482  HB3 TYR A 588      15.572  -6.096  24.470  1.00 25.31           H
ATOM   4483  HD1 TYR A 588      14.370  -6.445  21.190  1.00 31.36           H
ATOM   4484  HD2 TYR A 588      13.641  -4.251  24.851  1.00 28.79           H
ATOM   4485  HE1 TYR A 588      11.968  -6.265  20.584  1.00 26.01           H
ATOM   4486  HE2 TYR A 588      11.173  -4.143  24.278  1.00 32.11           H
ATOM   4487  HH  TYR A 588       9.942  -5.097  21.172  1.00 33.26           H
ATOM   4488  N   MET A 589      17.109  -4.010  25.717  1.00 31.45           N
ATOM   4489  CA  MET A 589      17.440  -4.388  27.108  1.00 21.40           C
ATOM   4490  C   MET A 589      16.519  -5.523  27.563  1.00 21.86           C
ATOM   4491  O   MET A 589      15.294  -5.437  27.440  1.00 20.87           O
ATOM   4492  CB  MET A 589      17.325  -3.214  28.113  1.00 22.29           C
ATOM   4493  CG  MET A 589      17.964  -3.515  29.509  1.00 23.01           C
ATOM   4494  SD  MET A 589      18.206  -2.135  30.691  1.00 24.03           S
ATOM   4495  CE  MET A 589      16.507  -1.704  31.100  1.00 26.09           C
ATOM   4496  H   MET A 589      16.540  -3.369  25.726  1.00 37.74           H
ATOM   4497  HA  MET A 589      18.357  -4.680  27.141  1.00 25.68           H
ATOM   4498  HB2 MET A 589      17.771  -2.433  27.760  1.00 26.74           H
ATOM   4499  HB3 MET A 589      16.390  -3.009  28.273  1.00 26.74           H
ATOM   4500  HG2 MET A 589      17.406  -4.174  29.950  1.00 27.61           H
ATOM   4501  HG3 MET A 589      18.837  -3.897  29.346  1.00 27.61           H
ATOM   4502  HE1 MET A 589      16.515  -0.923  31.669  1.00 31.30           H
ATOM   4503  HE2 MET A 589      16.024  -1.508  30.284  1.00 31.30           H
ATOM   4504  HE3 MET A 589      16.095  -2.444  31.568  1.00 31.30           H
ATOM   4505  N   GLY A 590      17.128  -6.578  28.111  1.00 27.43           N
ATOM   4506  CA  GLY A 590      16.412  -7.845  28.312  1.00 26.70           C
ATOM   4507  C   GLY A 590      15.167  -7.726  29.166  1.00 27.35           C
ATOM   4508  O   GLY A 590      14.168  -8.408  28.924  1.00 26.55           O
ATOM   4509  H   GLY A 590      17.953  -6.588  28.359  1.00 32.92           H
ATOM   4510  HA2 GLY A 590      16.136  -8.204  27.463  1.00 32.05           H
ATOM   4511  HA3 GLY A 590      17.007  -8.491  28.737  1.00 32.05           H
ATOM   4512  N   THR A 591      15.197  -6.857  30.177  1.00 28.22           N
ATOM   4513  CA  THR A 591      14.057  -6.758  31.084  1.00 23.48           C
ATOM   4514  C   THR A 591      12.775  -6.229  30.431  1.00 22.74           C
ATOM   4515  O   THR A 591      11.702  -6.593  30.926  1.00 27.82           O
ATOM   4516  CB  THR A 591      14.417  -5.893  32.334  1.00 25.51           C
ATOM   4517  OG1 THR A 591      14.946  -4.641  31.901  1.00 25.67           O
ATOM   4518  CG2 THR A 591      15.459  -6.538  33.241  1.00 26.07           C
ATOM   4519  H   THR A 591      15.856  -6.340  30.373  1.00 33.86           H
ATOM   4520  HA  THR A 591      13.852  -7.650  31.398  1.00 28.17           H
ATOM   4521  HB  THR A 591      13.627  -5.759  32.863  1.00 30.61           H
ATOM   4522  HG1 THR A 591      14.386  -4.252  31.410  1.00 30.81           H
ATOM   4523 HG21 THR A 591      15.631  -5.952  33.996  1.00 31.28           H
ATOM   4524 HG22 THR A 591      15.123  -7.384  33.576  1.00 31.28           H
ATOM   4525 HG23 THR A 591      16.290  -6.675  32.771  1.00 31.28           H
ATOM   4526  N   GLU A 592      12.819  -5.359  29.377  1.00 20.28           N
ATOM   4527  CA  GLU A 592      11.576  -4.792  28.789  1.00 23.48           C
ATOM   4528  C   GLU A 592      10.484  -5.853  28.450  1.00 21.64           C
ATOM   4529  O   GLU A 592       9.281  -5.719  28.540  1.00 30.26           O
ATOM   4530  CB  GLU A 592      11.995  -4.077  27.501  1.00 26.63           C
ATOM   4531  CG  GLU A 592      12.892  -2.889  27.857  1.00 28.49           C
ATOM   4532  CD  GLU A 592      13.234  -2.125  26.587  1.00 23.06           C
ATOM   4533  OE1 GLU A 592      12.277  -1.403  26.146  1.00 26.30           O
ATOM   4534  OE2 GLU A 592      14.363  -2.177  26.068  1.00 21.29           O1-
ATOM   4535  H   GLU A 592      13.702  -5.156  28.878  1.00 24.33           H
ATOM   4536  HA  GLU A 592      11.121  -4.072  29.526  1.00 28.18           H
ATOM   4537  HB2 GLU A 592      12.524  -4.770  26.810  1.00 31.95           H
ATOM   4538  HB3 GLU A 592      11.093  -3.747  26.922  1.00 31.95           H
ATOM   4539  HG2 GLU A 592      12.369  -2.210  28.567  1.00 34.19           H
ATOM   4540  HG3 GLU A 592      13.829  -3.209  28.352  1.00 34.19           H
ATOM   4541  N   ILE A 593      11.073  -7.010  28.007  1.00 26.73           N
ATOM   4542  CA  ILE A 593      10.449  -8.198  27.402  1.00 25.74           C
ATOM   4543  C   ILE A 593      10.230  -9.212  28.517  1.00 21.93           C
ATOM   4544  O   ILE A 593       9.111  -9.683  28.722  1.00 28.43           O
ATOM   4545  CB  ILE A 593      11.301  -8.896  26.310  1.00 27.47           C
ATOM   4546  CG1 ILE A 593      11.746  -8.002  25.131  1.00 24.54           C
ATOM   4547  CG2 ILE A 593      10.504 -10.095  25.764  1.00 31.49           C
ATOM   4548  CD1 ILE A 593      12.764  -8.699  24.219  1.00 30.76           C
ATOM   4549  H   ILE A 593      11.929  -7.115  28.040  1.00 32.08           H
ATOM   4550  HA  ILE A 593       9.596  -7.968  27.001  1.00 30.89           H
ATOM   4551  HB  ILE A 593      12.113  -9.245  26.719  1.00 32.96           H
ATOM   4552 HG12 ILE A 593      10.972  -7.749  24.603  1.00 29.45           H
ATOM   4553 HG13 ILE A 593      12.184  -7.206  25.486  1.00 29.45           H
ATOM   4554 HG21 ILE A 593      11.016 -10.529  25.067  1.00 37.79           H
ATOM   4555 HG22 ILE A 593      10.336 -10.729  26.466  1.00 37.79           H
ATOM   4556 HG23 ILE A 593       9.666  -9.765  25.406  1.00 37.79           H
ATOM   4557 HD11 ILE A 593      13.049  -8.080  23.525  1.00 36.92           H
ATOM   4558 HD12 ILE A 593      13.530  -8.975  24.744  1.00 36.92           H
ATOM   4559 HD13 ILE A 593      12.345  -9.468  23.806  1.00 36.92           H
ATOM   4560  N   GLY A 594      11.322  -9.603  29.182  1.00 21.89           N
ATOM   4561  CA  GLY A 594      11.250 -10.693  30.145  1.00 29.90           C
ATOM   4562  C   GLY A 594      10.539 -10.317  31.437  1.00 32.71           C
ATOM   4563  O   GLY A 594       9.850 -11.151  32.040  1.00 31.61           O
ATOM   4564  H   GLY A 594      12.103  -9.256  29.098  1.00 26.26           H
ATOM   4565  HA2 GLY A 594      10.783 -11.447  29.748  1.00 35.88           H
ATOM   4566  HA3 GLY A 594      12.153 -10.974  30.374  1.00 35.88           H
ATOM   4567  N   VAL A 595      10.713  -9.075  31.900  1.00 28.42           N
ATOM   4568  CA  VAL A 595      10.046  -8.609  33.128  1.00 26.10           C
ATOM   4569  C   VAL A 595       8.709  -7.972  32.768  1.00 25.57           C
ATOM   4570  O   VAL A 595       7.660  -8.390  33.248  1.00 32.11           O
ATOM   4571  CB  VAL A 595      10.922  -7.602  33.914  1.00 28.88           C
ATOM   4572  CG1 VAL A 595      10.222  -7.188  35.174  1.00 26.26           C
ATOM   4573  CG2 VAL A 595      12.302  -8.159  34.227  1.00 23.08           C
ATOM   4574  H   VAL A 595      11.221  -8.487  31.530  1.00 34.10           H
ATOM   4575  HA  VAL A 595       9.862  -9.366  33.704  1.00 31.32           H
ATOM   4576  HB  VAL A 595      11.039  -6.798  33.377  1.00 34.65           H
ATOM   4577 HG11 VAL A 595      10.834  -6.658  35.692  1.00 31.51           H
ATOM   4578 HG12 VAL A 595       9.426  -6.678  34.949  1.00 31.51           H
ATOM   4579 HG13 VAL A 595       9.982  -7.994  35.664  1.00 31.51           H
ATOM   4580 HG21 VAL A 595      12.800  -7.498  34.719  1.00 27.70           H
ATOM   4581 HG22 VAL A 595      12.197  -8.959  34.753  1.00 27.70           H
ATOM   4582 HG23 VAL A 595      12.769  -8.368  33.408  1.00 27.70           H
ATOM   4583  N   ARG A 596       8.724  -6.968  31.893  1.00 23.41           N
ATOM   4584  CA  ARG A 596       7.488  -6.269  31.550  1.00 30.20           C
ATOM   4585  C   ARG A 596       6.554  -7.024  30.563  1.00 33.47           C
ATOM   4586  O   ARG A 596       5.387  -7.233  30.901  1.00 27.35           O
ATOM   4587  CB  ARG A 596       7.844  -4.857  31.046  1.00 29.13           C
ATOM   4588  CG  ARG A 596       8.706  -3.974  32.079  1.00 26.03           C
ATOM   4589  CD  ARG A 596       8.066  -3.817  33.492  1.00 31.44           C
ATOM   4590  NE  ARG A 596       6.708  -3.349  33.337  1.00 22.43           N
ATOM   4591  CZ  ARG A 596       6.375  -2.098  33.054  1.00 27.46           C
ATOM   4592  NH1 ARG A 596       7.305  -1.155  32.952  1.00 26.98           N
ATOM   4593  NH2 ARG A 596       5.105  -1.786  32.865  1.00 23.49           N1+
ATOM   4594  H   ARG A 596       9.428  -6.656  31.508  1.00 28.09           H
ATOM   4595  HA  ARG A 596       6.985  -6.157  32.374  1.00 36.24           H
ATOM   4596  HB2 ARG A 596       8.367  -4.924  30.249  1.00 34.96           H
ATOM   4597  HB3 ARG A 596       7.021  -4.372  30.855  1.00 34.96           H
ATOM   4598  HG2 ARG A 596       9.579  -4.371  32.195  1.00 31.23           H
ATOM   4599  HG3 ARG A 596       8.794  -3.084  31.703  1.00 31.23           H
ATOM   4600  HD2 ARG A 596       8.046  -4.681  33.937  1.00 37.72           H
ATOM   4601  HD3 ARG A 596       8.564  -3.172  34.021  1.00 37.72           H
ATOM   4602  HE  ARG A 596       6.080  -3.917  33.465  1.00 26.92           H
ATOM   4603 HH11 ARG A 596       8.136  -1.349  33.061  1.00 32.38           H
ATOM   4604 HH12 ARG A 596       7.066  -0.352  32.775  1.00 32.38           H
ATOM   4605 HH21 ARG A 596       4.499  -2.390  32.938  1.00 28.18           H
ATOM   4606 HH22 ARG A 596       4.884  -0.971  32.698  1.00 28.18           H
ATOM   4607  N   ASP A 597       6.969  -7.332  29.296  1.00 30.26           N
ATOM   4608  CA  ASP A 597       5.924  -7.593  28.247  1.00 28.07           C
ATOM   4609  C   ASP A 597       5.140  -8.910  28.510  1.00 26.15           C
ATOM   4610  O   ASP A 597       3.987  -9.145  28.185  1.00 37.67           O
ATOM   4611  CB  ASP A 597       6.645  -7.668  26.914  1.00 30.35           C
ATOM   4612  CG  ASP A 597       7.239  -6.266  26.535  1.00 32.98           C
ATOM   4613  OD1 ASP A 597       6.656  -5.268  27.084  1.00 26.76           O
ATOM   4614  OD2 ASP A 597       8.161  -6.291  25.747  1.00 30.73           O1-
ATOM   4615  H   ASP A 597       7.915  -7.075  28.944  1.00 36.31           H
ATOM   4616  HA  ASP A 597       5.176  -6.761  28.263  1.00 33.69           H
ATOM   4617  HB2 ASP A 597       7.476  -8.402  26.937  1.00 36.42           H
ATOM   4618  HB3 ASP A 597       5.995  -8.006  26.089  1.00 36.42           H
ATOM   4619  N   TYR A 598       5.950  -9.816  29.145  1.00 24.52           N
ATOM   4620  CA  TYR A 598       5.821 -11.213  29.593  1.00 34.26           C
ATOM   4621  C   TYR A 598       5.248 -11.376  31.002  1.00 41.19           C
ATOM   4622  O   TYR A 598       4.335 -12.184  31.186  1.00 42.46           O
ATOM   4623  CB  TYR A 598       7.190 -11.933  29.572  1.00 32.25           C
ATOM   4624  CG  TYR A 598       7.640 -12.496  28.183  1.00 32.42           C
ATOM   4625  CD1 TYR A 598       8.856 -13.122  28.043  1.00 30.87           C
ATOM   4626  CD2 TYR A 598       6.830 -12.403  27.064  1.00 32.68           C
ATOM   4627  CE1 TYR A 598       9.277 -13.647  26.814  1.00 35.27           C
ATOM   4628  CE2 TYR A 598       7.243 -12.937  25.807  1.00 35.57           C
ATOM   4629  CZ  TYR A 598       8.489 -13.538  25.712  1.00 34.65           C
ATOM   4630  OH  TYR A 598       8.969 -14.072  24.530  1.00 44.54           O
ATOM   4631  H   TYR A 598       6.753  -9.581  29.347  1.00 29.43           H
ATOM   4632  HA  TYR A 598       5.229 -11.691  28.991  1.00 41.11           H
ATOM   4633  HB2 TYR A 598       7.869 -11.314  29.875  1.00 38.70           H
ATOM   4634  HB3 TYR A 598       7.158 -12.681  30.190  1.00 38.70           H
ATOM   4635  HD1 TYR A 598       9.416 -13.203  28.785  1.00 37.05           H
ATOM   4636  HD2 TYR A 598       6.000 -11.987  27.130  1.00 39.22           H
ATOM   4637  HE1 TYR A 598      10.109 -14.059  26.741  1.00 42.33           H
ATOM   4638  HE2 TYR A 598       6.695 -12.853  25.058  1.00 42.68           H
ATOM   4639  HH  TYR A 598       8.472 -13.861  23.888  1.00 53.45           H
ATOM   4640  N   CYS A 599       5.779 -10.663  32.019  1.00 42.84           N
ATOM   4641  CA  CYS A 599       5.360 -10.936  33.400  1.00 36.62           C
ATOM   4642  C   CYS A 599       4.444  -9.890  34.011  1.00 38.47           C
ATOM   4643  O   CYS A 599       3.853 -10.165  35.065  1.00 38.73           O
ATOM   4644  CB  CYS A 599       6.568 -11.104  34.318  1.00 32.44           C
ATOM   4645  SG  CYS A 599       7.520 -12.559  33.951  1.00 33.80           S
ATOM   4646  H   CYS A 599       6.370 -10.044  31.938  1.00 51.41           H
ATOM   4647  HA  CYS A 599       4.884 -11.778  33.422  1.00 43.95           H
ATOM   4648  HB2 CYS A 599       7.145 -10.333  34.247  1.00 38.92           H
ATOM   4649  HB3 CYS A 599       6.245 -11.176  35.230  1.00 38.92           H
ATOM   4650  HG  CYS A 599       7.901 -12.427  32.827  1.00 40.56           H
ATOM   4651  N   ASP A 600       4.347  -8.696  33.419  1.00 38.98           N
ATOM   4652  CA  ASP A 600       3.278  -7.769  33.757  1.00 37.76           C
ATOM   4653  C   ASP A 600       1.941  -8.490  33.793  1.00 45.84           C
ATOM   4654  O   ASP A 600       1.607  -9.273  32.893  1.00 41.84           O
ATOM   4655  CB  ASP A 600       3.189  -6.637  32.738  1.00 39.16           C
ATOM   4656  CG  ASP A 600       3.992  -5.439  33.124  1.00 31.11           C
ATOM   4657  OD1 ASP A 600       4.823  -5.559  34.050  1.00 30.59           O
ATOM   4658  OD2 ASP A 600       3.743  -4.373  32.532  1.00 26.62           O1-
ATOM   4659  H   ASP A 600       4.891  -8.398  32.823  1.00 46.78           H
ATOM   4660  HA  ASP A 600       3.447  -7.393  34.634  1.00 45.31           H
ATOM   4661  HB2 ASP A 600       3.493  -6.957  31.884  1.00 46.99           H
ATOM   4662  HB3 ASP A 600       2.261  -6.350  32.669  1.00 46.99           H
ATOM   4663  N   ASN A 601       1.169  -8.209  34.836  1.00 45.06           N
ATOM   4664  CA  ASN A 601      -0.159  -8.792  34.936  1.00 43.97           C
ATOM   4665  C   ASN A 601      -1.011  -8.424  33.732  1.00 43.27           C
ATOM   4666  O   ASN A 601      -1.793  -9.246  33.245  1.00 43.03           O
ATOM   4667  CB  ASN A 601      -0.825  -8.339  36.233  1.00 46.31           C
ATOM   4668  CG  ASN A 601      -2.034  -9.145  36.546  1.00 54.45           C
ATOM   4669  OD1 ASN A 601      -1.945 -10.360  36.780  1.00 56.98           O
ATOM   4670  ND2 ASN A 601      -3.192  -8.499  36.522  1.00 59.16           N
ATOM   4671  H   ASN A 601       1.389  -7.693  35.489  1.00 54.07           H
ATOM   4672  HA  ASN A 601      -0.078  -9.760  34.956  1.00 52.76           H
ATOM   4673  HB2 ASN A 601      -0.198  -8.413  36.966  1.00 55.58           H
ATOM   4674  HB3 ASN A 601      -1.105  -7.417  36.133  1.00 55.58           H
ATOM   4675 HD21 ASN A 601      -3.921  -8.911  36.722  1.00 70.99           H
ATOM   4676 HD22 ASN A 601      -3.211  -7.663  36.324  1.00 70.99           H
ATOM   4677  N   SER A 602      -0.866  -7.204  33.230  1.00 42.57           N
ATOM   4678  CA  SER A 602      -1.644  -6.712  32.106  1.00 39.35           C
ATOM   4679  C   SER A 602      -1.052  -7.082  30.760  1.00 39.57           C
ATOM   4680  O   SER A 602      -1.535  -6.586  29.747  1.00 45.79           O
ATOM   4681  CB  SER A 602      -1.761  -5.194  32.146  1.00 37.16           C
ATOM   4682  OG  SER A 602      -2.554  -4.778  33.232  1.00 55.85           O
ATOM   4683  H   SER A 602      -0.302  -6.630  33.529  1.00 51.08           H
ATOM   4684  HA  SER A 602      -2.532  -7.082  32.154  1.00 47.21           H
ATOM   4685  HB2 SER A 602      -0.872  -4.811  32.226  1.00 44.59           H
ATOM   4686  HB3 SER A 602      -2.180  -4.889  31.328  1.00 44.59           H
ATOM   4687  HG  SER A 602      -2.587  -3.937  33.256  1.00 67.01           H
ATOM   4688  N   ARG A 603       0.014  -7.865  30.724  1.00 40.24           N
ATOM   4689  CA  ARG A 603       0.573  -8.263  29.440  1.00 42.46           C
ATOM   4690  C   ARG A 603       0.418  -9.773  29.282  1.00 38.66           C
ATOM   4691  O   ARG A 603      -0.673 -10.280  29.544  1.00 42.84           O
ATOM   4692  CB  ARG A 603       2.024  -7.789  29.317  1.00 35.64           C
ATOM   4693  CG  ARG A 603       2.220  -6.284  29.450  1.00 35.38           C
ATOM   4694  CD  ARG A 603       1.569  -5.507  28.338  1.00 38.79           C
ATOM   4695  NE  ARG A 603       2.193  -5.726  27.017  1.00 41.48           N
ATOM   4696  CZ  ARG A 603       3.386  -5.269  26.621  1.00 39.02           C
ATOM   4697  NH1 ARG A 603       4.166  -4.572  27.436  1.00 27.98           N
ATOM   4698  NH2 ARG A 603       3.832  -5.530  25.388  1.00 30.75           N1+
ATOM   4699  H   ARG A 603       0.420  -8.187  31.411  1.00 48.28           H
ATOM   4700  HA  ARG A 603       0.066  -7.850  28.726  1.00 50.96           H
ATOM   4701  HB2 ARG A 603       2.579  -8.246  29.966  1.00 42.77           H
ATOM   4702  HB3 ARG A 603       2.297  -7.995  28.417  1.00 42.77           H
ATOM   4703  HG2 ARG A 603       1.834  -5.979  30.287  1.00 42.45           H
ATOM   4704  HG3 ARG A 603       3.168  -6.086  29.429  1.00 42.45           H
ATOM   4705  HD2 ARG A 603       0.641  -5.777  28.277  1.00 46.54           H
ATOM   4706  HD3 ARG A 603       1.617  -4.559  28.546  1.00 46.54           H
ATOM   4707  HE  ARG A 603       1.736  -6.178  26.448  1.00 49.77           H
ATOM   4708 HH11 ARG A 603       3.904  -4.392  28.235  1.00 33.58           H
ATOM   4709 HH12 ARG A 603       4.929  -4.297  27.166  1.00 33.58           H
ATOM   4710 HH21 ARG A 603       3.354  -5.985  24.840  1.00 36.90           H
ATOM   4711 HH22 ARG A 603       4.609  -5.242  25.138  1.00 36.90           H
ATOM   4712  N   TYR A 604       1.457 -10.492  28.822  1.00 36.56           N
ATOM   4713  CA  TYR A 604       1.347 -11.934  28.594  1.00 39.95           C
ATOM   4714  C   TYR A 604       1.250 -12.696  29.906  1.00 47.14           C
ATOM   4715  O   TYR A 604       0.886 -13.890  29.914  1.00 35.21           O
ATOM   4716  CB  TYR A 604       2.543 -12.442  27.769  1.00 44.51           C
ATOM   4717  CG  TYR A 604       2.342 -12.178  26.286  1.00 41.65           C
ATOM   4718  CD1 TYR A 604       2.505 -10.904  25.764  1.00 43.87           C
ATOM   4719  CD2 TYR A 604       1.939 -13.195  25.420  1.00 45.54           C
ATOM   4720  CE1 TYR A 604       2.285 -10.634  24.409  1.00 40.74           C
ATOM   4721  CE2 TYR A 604       1.721 -12.942  24.066  1.00 48.44           C
ATOM   4722  CZ  TYR A 604       1.896 -11.655  23.569  1.00 45.83           C
ATOM   4723  OH  TYR A 604       1.684 -11.352  22.235  1.00 41.55           O
ATOM   4724  H   TYR A 604       2.238 -10.173  28.659  1.00 43.88           H
ATOM   4725  HA  TYR A 604       0.533 -12.106  28.086  1.00 47.94           H
ATOM   4726  HB2 TYR A 604       3.344 -11.985  28.063  1.00 53.41           H
ATOM   4727  HB3 TYR A 604       2.642 -13.395  27.906  1.00 53.41           H
ATOM   4728  HD1 TYR A 604       2.760 -10.212  26.328  1.00 52.65           H
ATOM   4729  HD2 TYR A 604       1.819 -14.055  25.750  1.00 54.65           H
ATOM   4730  HE1 TYR A 604       2.400  -9.773  24.074  1.00 48.89           H
ATOM   4731  HE2 TYR A 604       1.459 -13.634  23.502  1.00 58.13           H
ATOM   4732  HH  TYR A 604       1.489 -12.051  21.818  1.00 49.86           H
ATOM   4733  N   ASN A 605       1.577 -12.019  31.003  1.00 45.64           N
ATOM   4734  CA  ASN A 605       1.268 -12.467  32.355  1.00 39.62           C
ATOM   4735  C   ASN A 605       1.522 -13.950  32.519  1.00 38.96           C
ATOM   4736  O   ASN A 605       0.616 -14.721  32.829  1.00 44.45           O
ATOM   4737  CB  ASN A 605      -0.177 -12.135  32.722  1.00 41.16           C
ATOM   4738  CG  ASN A 605      -0.534 -12.606  34.149  1.00 48.63           C
ATOM   4739  OD1 ASN A 605       0.308 -12.580  35.053  1.00 43.83           O
ATOM   4740  ND2 ASN A 605      -1.754 -13.084  34.325  1.00 42.99           N
ATOM   4741  H   ASN A 605       1.993 -11.264  30.980  1.00 54.77           H
ATOM   4742  HA  ASN A 605       1.849 -12.002  32.973  1.00 47.55           H
ATOM   4743  HB2 ASN A 605      -0.294 -11.171  32.685  1.00 49.39           H
ATOM   4744  HB3 ASN A 605      -0.785 -12.564  32.094  1.00 49.39           H
ATOM   4745 HD21 ASN A 605      -1.971 -13.416  35.088  1.00 51.58           H
ATOM   4746 HD22 ASN A 605      -2.314 -13.087  33.675  1.00 51.58           H
ATOM   4747  N   ILE A 606       2.792 -14.343  32.351  1.00 36.64           N
ATOM   4748  CA  ILE A 606       3.134 -15.756  32.274  1.00 37.46           C
ATOM   4749  C   ILE A 606       3.708 -16.315  33.556  1.00 39.87           C
ATOM   4750  O   ILE A 606       4.072 -17.492  33.563  1.00 35.95           O
ATOM   4751  CB  ILE A 606       4.130 -16.034  31.134  1.00 42.34           C
ATOM   4752  CG1 ILE A 606       5.506 -15.443  31.460  1.00 39.74           C
ATOM   4753  CG2 ILE A 606       3.575 -15.506  29.843  1.00 36.16           C
ATOM   4754  CD1 ILE A 606       6.608 -15.839  30.481  1.00 38.36           C
ATOM   4755  H   ILE A 606       3.456 -13.800  32.268  1.00 43.97           H
ATOM   4756  HA  ILE A 606       2.324 -16.246  32.081  1.00 44.95           H
ATOM   4757  HB  ILE A 606       4.220 -16.990  31.057  1.00 50.81           H
ATOM   4758 HG12 ILE A 606       5.442 -14.473  31.451  1.00 47.68           H
ATOM   4759 HG13 ILE A 606       5.802 -15.747  32.331  1.00 47.68           H
ATOM   4760 HG21 ILE A 606       4.180 -15.736  29.124  1.00 43.39           H
ATOM   4761 HG22 ILE A 606       2.710 -15.915  29.697  1.00 43.39           H
ATOM   4762 HG23 ILE A 606       3.471 -14.547  29.907  1.00 43.39           H
ATOM   4763 HD11 ILE A 606       7.436 -15.400  30.730  1.00 46.03           H
ATOM   4764 HD12 ILE A 606       6.725 -16.803  30.515  1.00 46.03           H
ATOM   4765 HD13 ILE A 606       6.343 -15.568  29.588  1.00 46.03           H
ATOM   4766  N   LEU A 607       3.850 -15.517  34.628  1.00 35.88           N
ATOM   4767  CA  LEU A 607       4.588 -15.996  35.805  1.00 40.06           C
ATOM   4768  C   LEU A 607       4.029 -17.319  36.330  1.00 37.90           C
ATOM   4769  O   LEU A 607       4.787 -18.254  36.610  1.00 33.37           O
ATOM   4770  CB  LEU A 607       4.567 -14.954  36.937  1.00 37.15           C
ATOM   4771  CG  LEU A 607       5.683 -13.925  37.017  1.00 39.90           C
ATOM   4772  CD1 LEU A 607       5.438 -12.953  38.186  1.00 41.49           C
ATOM   4773  CD2 LEU A 607       7.032 -14.606  37.122  1.00 31.40           C
ATOM   4774  H   LEU A 607       3.538 -14.723  34.698  1.00 43.05           H
ATOM   4775  HA  LEU A 607       5.506 -16.159  35.540  1.00 48.08           H
ATOM   4776  HB2 LEU A 607       3.734 -14.456  36.871  1.00 44.58           H
ATOM   4777  HB3 LEU A 607       4.582 -15.437  37.776  1.00 44.58           H
ATOM   4778  HG  LEU A 607       5.671 -13.406  36.197  1.00 47.89           H
ATOM   4779 HD11 LEU A 607       6.135 -12.275  38.188  1.00 49.79           H
[truncated: 790,153 more chars]
