# Supplementary material for: High-throughput quantum-mechanics/molecular-mechanics (ONIOM) macromolecular crystallographic refinement with PHENIX/DivCon: the impact of mixed Hamiltonian methods on ligand and protein structure
Source: Acta Crystallogr D Struct Biol. 2018 Oct 29;74(Pt 11):1063–77. doi: 10.1107/S2059798318012913 (PMC6213575; doi:10.1107/S2059798318012913)
Supplement: Supplementary file 3 [file d-74-01063-sup3.gz › results_regionQM/1MZC-H_refine_001.pdb]

REMARK Date 2017-01-11 Time 00:26:33 EST -0500 (1484112393.86 s)
REMARK PHENIX refinement
REMARK 
REMARK ****************** INPUT FILES AND LABELS ******************************
REMARK Reflections:
REMARK   file name      : 1MZC.sf
REMARK   labels         : ['r1mzcsf,wavelength_id=1,_refln.F_meas_au,_refln.F_meas_sigma_au']
REMARK R-free flags:
REMARK   file name      : 1MZC.sf
REMARK   label          : r1mzcsf,wavelength_id=1,_refln.status
REMARK   test_flag_value: 0
REMARK Model file name(s): 
REMARK   /scratch/oleg/2711154.gondor.quantumbioinc.com/1MZC-H.pdb
REMARK 
REMARK ******************** REFINEMENT SUMMARY: QUICK FACTS *******************
REMARK Start: r_work = 0.1688 r_free = 0.1929 bonds = 0.011 angles = 1.352
REMARK Final: r_work = 0.1436 r_free = 0.1796 bonds = 0.013 angles = 1.221
REMARK ************************************************************************
REMARK 
REMARK ****************** REFINEMENT STATISTICS STEP BY STEP ******************
REMARK leading digit, like 1_, means number of macro-cycle                     
REMARK 0    : statistics at the very beginning when nothing is done yet        
REMARK 1_bss: bulk solvent correction and/or (anisotropic) scaling             
REMARK 1_xyz: refinement of coordinates                                        
REMARK 1_adp: refinement of ADPs (Atomic Displacement Parameters)              
REMARK 1_occ: refinement of occupancies                                        
REMARK ------------------------------------------------------------------------
REMARK  stage       r-work r-free bonds angles b_min b_max b_ave n_water shift
REMARK       0    : 0.2388 0.2550 0.011  1.35   4.8  59.5  21.9 2109      0.000
REMARK       1_bss: 0.1688 0.1929 0.011  1.35   4.8  59.5  21.9 2109      0.000
REMARK 1_settarget: 0.1688 0.1929 0.011  1.35   4.8  59.5  21.9 2109      0.000
REMARK       1_nqh: 0.1689 0.1930 0.011  1.35   4.8  59.5  21.9 2109      0.002
REMARK    1_weight: 0.1689 0.1930 0.011  1.35   4.8  59.5  21.9 2109      0.002
REMARK    1_checkH: 0.1692 0.1933 0.011  1.35   4.8  59.5  21.9 2109      0.399
REMARK    1_xyzrec: 0.1623 0.1928 0.014  1.18   4.8  59.5  21.9 2109      0.465
REMARK    1_checkH: 0.1624 0.1928 0.014  1.18   4.8  59.5  21.9 2109      0.466
REMARK       1_adp: 0.1534 0.1887 0.014  1.18   4.7  64.4  22.1 2109      0.466
REMARK   1_regHadp: 0.1527 0.1887 0.014  1.18   4.7  64.4  22.1 2109      0.466
REMARK       2_bss: 0.1526 0.1887 0.014  1.18   4.9  64.6  22.2 2109      0.466
REMARK 2_settarget: 0.1526 0.1887 0.014  1.18   4.9  64.6  22.2 2109      0.466
REMARK 2_updatecdl: 0.1526 0.1887 0.014  1.18   4.9  64.6  22.2 2109      0.466
REMARK       2_nqh: 0.1527 0.1888 0.014  1.18   4.9  64.6  22.2 2109      0.467
REMARK    2_weight: 0.1527 0.1888 0.014  1.18   4.9  64.6  22.2 2109      0.467
REMARK    2_checkH: 0.1527 0.1888 0.014  1.18   4.9  64.6  22.2 2109      0.467
REMARK    2_xyzrec: 0.1494 0.1834 0.013  1.19   4.9  64.6  22.2 2109      0.479
REMARK    2_checkH: 0.1494 0.1834 0.013  1.19   4.9  64.6  22.2 2109      0.478
REMARK       2_adp: 0.1458 0.1798 0.013  1.19   5.3  74.9  22.8 2109      0.478
REMARK   2_regHadp: 0.1460 0.1798 0.013  1.19   5.3  74.9  22.8 2109      0.478
REMARK       3_bss: 0.1459 0.1799 0.013  1.19   5.4  74.9  22.9 2109      0.478
REMARK 3_settarget: 0.1459 0.1799 0.013  1.19   5.4  74.9  22.9 2109      0.478
REMARK 3_updatecdl: 0.1459 0.1799 0.013  1.20   5.4  74.9  22.9 2109      0.478
REMARK       3_nqh: 0.1460 0.1798 0.013  1.20   5.4  74.9  22.9 2109      0.480
REMARK    3_weight: 0.1460 0.1798 0.013  1.20   5.4  74.9  22.9 2109      0.480
REMARK    3_checkH: 0.1460 0.1798 0.013  1.20   5.4  74.9  22.9 2109      0.480
REMARK    3_xyzrec: 0.1438 0.1795 0.013  1.22   5.4  74.9  22.9 2109      0.492
REMARK    3_checkH: 0.1439 0.1796 0.013  1.22   5.4  74.9  22.9 2109      0.493
REMARK       3_adp: 0.1437 0.1796 0.013  1.22   5.2  76.2  22.9 2109      0.493
REMARK   3_regHadp: 0.1437 0.1796 0.013  1.22   5.2  76.2  22.9 2109      0.493
REMARK         end: 0.1436 0.1796 0.013  1.22   5.3  76.2  22.9 2109      0.493
REMARK ------------------------------------------------------------------------
REMARK MODEL CONTENT.
REMARK  ELEMENT        ATOM RECORD COUNT   OCCUPANCY SUM
REMARK        C                     3813         3813.00
REMARK        H                     7220         7220.00
REMARK        O                     1708         1708.00
REMARK        N                     1019         1019.00
REMARK        P                        2            2.00
REMARK        S                       27           27.00
REMARK     Zn2+                        1            1.00
REMARK      O1-                       93           93.00
REMARK    TOTAL                    13883        13883.00
REMARK -----------------------------------------------------------------------
REMARK r_free_flags.md5.hexdigest db8927e5190d5e1575778f9dcdf79b8c
REMARK 
REMARK ---------------------------------------------------------------
REMARK  Atom Name   Residue Name    Residue ID     Chain     Charge  
REMARK ---------------------------------------------------------------
REMARK      NZ           BNE           1003          B      -0.1233  
REMARK      C1           BNE           1003          B      -0.0303  
REMARK     C10           BNE           1003          B      -0.2479  
REMARK     C11           BNE           1003          B      -0.4656  
REMARK     C12           BNE           1003          B       0.3332  
REMARK     C13           BNE           1003          B      -0.0066  
REMARK     C14           BNE           1003          B      -0.0912  
REMARK     C15           BNE           1003          B      -0.3028  
REMARK     C16           BNE           1003          B      -0.3013  
REMARK     C18           BNE           1003          B      -0.2975  
REMARK     C19           BNE           1003          B       0.3772  
REMARK      C2           BNE           1003          B       0.1491  
REMARK     C20           BNE           1003          B      -0.1919  
REMARK     C21           BNE           1003          B       -0.283  
REMARK     C22           BNE           1003          B      -0.0313  
REMARK     C23           BNE           1003          B       0.2166  
REMARK     C24           BNE           1003          B       0.0878  
REMARK     C25           BNE           1003          B      -0.2654  
REMARK     C27           BNE           1003          B       0.2917  
REMARK     C28           BNE           1003          B      -0.1786  
REMARK     C29           BNE           1003          B      -0.5557  
REMARK      C3           BNE           1003          B       0.5871  
REMARK     C32           BNE           1003          B       -0.071  
REMARK     C33           BNE           1003          B      -0.0159  
REMARK     C34           BNE           1003          B      -0.3377  
REMARK      C4           BNE           1003          B       -0.292  
REMARK      C5           BNE           1003          B       -0.235  
REMARK      C6           BNE           1003          B      -0.4213  
REMARK      C7           BNE           1003          B      -0.2797  
REMARK     N26           BNE           1003          B      -0.3358  
REMARK     N30           BNE           1003          B      -0.6107  
REMARK     N31           BNE           1003          B      -0.0681  
REMARK      N8           BNE           1003          B      -0.3396  
REMARK     O17           BNE           1003          B      -0.3707  
REMARK      O9           BNE           1003          B      -0.6993  
REMARK     H41           BNE           1003          B       0.1537  
REMARK     H42           BNE           1003          B       0.1721  
REMARK     H51           BNE           1003          B       0.152   
REMARK     H52           BNE           1003          B       0.1436  
REMARK     H61           BNE           1003          B       0.1817  
REMARK     H71           BNE           1003          B       0.192   
REMARK     H10           BNE           1003          B       0.1495  
REMARK     H10           BNE           1003          B       0.1536  
REMARK     H11           BNE           1003          B       0.1645  
REMARK     H11           BNE           1003          B       0.1563  
REMARK     H11           BNE           1003          B       0.1525  
REMARK     H13           BNE           1003          B       0.175   
REMARK     H14           BNE           1003          B       0.1652  
REMARK     H14           BNE           1003          B       0.1222  
REMARK     H15           BNE           1003          B       0.1759  
REMARK     H15           BNE           1003          B       0.1569  
REMARK     H15           BNE           1003          B       0.1421  
REMARK     H16           BNE           1003          B       0.1514  
REMARK     H16           BNE           1003          B       0.1329  
REMARK     H18           BNE           1003          B       0.2067  
REMARK     H21           BNE           1003          B       0.2275  
REMARK     H22           BNE           1003          B       0.1487  
REMARK     H25           BNE           1003          B       0.1588  
REMARK     H29           BNE           1003          B       0.2017  
REMARK     H29           BNE           1003          B       0.1997  
REMARK     H29           BNE           1003          B       0.1925  
REMARK     H30           BNE           1003          B       0.2059  
REMARK     H30           BNE           1003          B       0.2481  
REMARK     H32           BNE           1003          B       0.2186  
REMARK     H33           BNE           1003          B       0.2486  
REMARK     H34           BNE           1003          B       0.1707  
REMARK     H34           BNE           1003          B       0.2026  
REMARK     H34           BNE           1003          B       0.1842  
REMARK ---------------------------------------------------------------
REMARK IF THIS FILE IS FOR PDB DEPOSITION: REMOVE ALL FROM THIS LINE UP.
REMARK   3
REMARK   3 REFINEMENT.
REMARK   3   PROGRAM     : PHENIX (1.11.1_2575: ???)
REMARK   3   AUTHORS     : Adams,Afonine,Bunkoczi,Burnley,Chen,Dar,Davis,
REMARK   3               : Draizen,Echols,Gildea,Gros,Grosse-Kunstleve,Headd,
REMARK   3               : Hintze,Hung,Ioerger,Liebschner,McCoy,McKee,Moriarty,
REMARK   3               : Oeffner,Poon,Read,Richardson,Richardson,Sacchettini,
REMARK   3               : Sauter,Sobolev,Storoni,Terwilliger,Williams,Zwart
REMARK   3
REMARK   3  REFINEMENT TARGET : ML
REMARK   3  
REMARK   3  DATA USED IN REFINEMENT.
REMARK   3   RESOLUTION RANGE HIGH (ANGSTROMS) : 2.002   
REMARK   3   RESOLUTION RANGE LOW  (ANGSTROMS) : 36.697  
REMARK   3   MIN(FOBS/SIGMA_FOBS)              : 1.36  
REMARK   3   COMPLETENESS FOR RANGE        (%) : 94.87 
REMARK   3   NUMBER OF REFLECTIONS             : 75198     
REMARK   3   NUMBER OF REFLECTIONS (NON-ANOMALOUS) : 75198     
REMARK   3  
REMARK   3  FIT TO DATA USED IN REFINEMENT.
REMARK   3   R VALUE     (WORKING + TEST SET) : 0.1454
REMARK   3   R VALUE            (WORKING SET) : 0.1436
REMARK   3   FREE R VALUE                     : 0.1796
REMARK   3   FREE R VALUE TEST SET SIZE   (%) : 5.03  
REMARK   3   FREE R VALUE TEST SET COUNT      : 3785      
REMARK   3  
REMARK   3  FIT TO DATA USED IN REFINEMENT (IN BINS).
REMARK   3   BIN  RESOLUTION RANGE  COMPL.    NWORK NFREE   RWORK  RFREE  CCWORK CCFREE
REMARK   3     1 36.7027 -  5.9964    0.92     2662   161  0.1612 0.1657   0.945  0.953
REMARK   3     2  5.9964 -  4.7628    0.97     2725   156  0.1345 0.1651   0.954  0.923
REMARK   3     3  4.7628 -  4.1617    0.98     2776   148  0.1131 0.1252   0.966  0.949
REMARK   3     4  4.1617 -  3.7816    0.99     2773   141  0.1228 0.1614   0.956  0.919
REMARK   3     5  3.7816 -  3.5108    0.99     2795   132  0.1319 0.1652   0.950  0.939
REMARK   3     6  3.5108 -  3.3039    0.99     2768   155  0.1431 0.1834   0.946  0.925
REMARK   3     7  3.3039 -  3.1386    0.99     2812   113  0.1461 0.1709   0.941  0.900
REMARK   3     8  3.1386 -  3.0020    0.99     2731   166  0.1486 0.1751   0.938  0.905
REMARK   3     9  3.0020 -  2.8865    0.99     2754   143  0.1492 0.1936   0.942  0.914
REMARK   3    10  2.8865 -  2.7869    0.98     2711   124  0.1538 0.2177   0.937  0.881
REMARK   3    11  2.7869 -  2.6998    0.98     2734   144  0.1449 0.1973   0.943  0.892
REMARK   3    12  2.6998 -  2.6227    0.98     2731   147  0.1440 0.1747   0.942  0.911
REMARK   3    13  2.6227 -  2.5536    0.97     2686   138  0.1386 0.1921   0.946  0.897
REMARK   3    14  2.5536 -  2.4913    0.96     2693   145  0.1342 0.1880   0.951  0.908
REMARK   3    15  2.4913 -  2.4347    0.96     2694   137  0.1345 0.1848   0.948  0.891
REMARK   3    16  2.4347 -  2.3829    0.96     2655   144  0.1368 0.1742   0.947  0.917
REMARK   3    17  2.3829 -  2.3353    0.95     2631   159  0.1413 0.1747   0.942  0.894
REMARK   3    18  2.3353 -  2.2912    0.95     2624   134  0.1383 0.1868   0.943  0.883
REMARK   3    19  2.2912 -  2.2503    0.95     2628   141  0.1372 0.1827   0.946  0.888
REMARK   3    20  2.2503 -  2.2121    0.94     2616   141  0.1428 0.1948   0.941  0.904
REMARK   3    21  2.2121 -  2.1765    0.94     2567   146  0.1485 0.1848   0.934  0.881
REMARK   3    22  2.1765 -  2.1430    0.93     2597   125  0.1482 0.1840   0.930  0.891
REMARK   3    23  2.1430 -  2.1115    0.92     2557   127  0.1615 0.1969   0.920  0.894
REMARK   3    24  2.1115 -  2.0817    0.90     2471   121  0.1817 0.2272   0.892  0.871
REMARK   3    25  2.0817 -  2.0536    0.88     2444   139  0.1980 0.2757   0.879  0.796
REMARK   3    26  2.0536 -  2.0269    0.85     2345   129  0.2139 0.2641   0.859  0.801
REMARK   3    27  2.0269 -  2.0016    0.81     2233   129  0.2263 0.2573   0.840  0.722
REMARK   3  
REMARK   3  BULK SOLVENT MODELLING.
REMARK   3   METHOD USED        : FLAT BULK SOLVENT MODEL
REMARK   3   SOLVENT RADIUS     : 1.11    
REMARK   3   SHRINKAGE RADIUS   : 0.90    
REMARK   3   GRID STEP FACTOR   : 4.00    
REMARK   3  
REMARK   3  ERROR ESTIMATES.
REMARK   3   COORDINATE ERROR (MAXIMUM-LIKELIHOOD BASED)     : 0.18    
REMARK   3   PHASE ERROR (DEGREES, MAXIMUM-LIKELIHOOD BASED) : 16.65   
REMARK   3  
REMARK   3  STRUCTURE FACTORS CALCULATION ALGORITHM : FFT
REMARK   3  
REMARK   3  RESTRAINTS LIBRARY
REMARK   3    GEOSTD + MON.LIB. + CDL v1.2
REMARK   3  
REMARK   3  DEVIATIONS FROM IDEAL VALUES.
REMARK   3                 RMSD     MAX  COUNT
REMARK   3   BOND      :  0.013   0.289   6118
REMARK   3   ANGLE     :  1.221  20.339   8319
REMARK   3   CHIRALITY :  0.059   0.559    880
REMARK   3   PLANARITY :  0.009   0.075   1071
REMARK   3   DIHEDRAL  : 14.846 177.920   3600
REMARK   3   MIN NONBONDED DISTANCE : 1.978 
REMARK   3  
REMARK   3  MOLPROBITY STATISTICS.
REMARK   3   ALL-ATOM CLASHSCORE : 3.15
REMARK   3   RAMACHANDRAN PLOT:
REMARK   3     OUTLIERS : 0.14  %
REMARK   3     ALLOWED  : 2.79  %
REMARK   3     FAVORED  : 97.07 %
REMARK   3   ROTAMER OUTLIERS : 1.89 %
REMARK   3   CBETA DEVIATIONS : 0
REMARK   3   PEPTIDE PLANE:
REMARK   3     CIS-PROLINE     : 0
REMARK   3     CIS-GENERAL     : 0
REMARK   3     TWISTED PROLINE : 0
REMARK   3     TWISTED GENERAL : 0
REMARK   3  
REMARK   3  ATOMIC DISPLACEMENT PARAMETERS.
REMARK   3   WILSON B : 19.42
REMARK   3   RMS(B_ISO_OR_EQUIVALENT_BONDED) : 4.43
REMARK   3   ATOMS          NUMBER OF ATOMS
REMARK   3                    ISO.  ANISO. 
REMARK   3    ALL         :  13883       0
REMARK   3    ALL (NO H)  :   6663       0
REMARK   3    SOLVENT     :    703       0
REMARK   3    NON-SOLVENT :   5960       0
REMARK   3    HYDROGENS   :   7220       0
REMARK   3
REMARK   3
REMARK   3   OTHER REFINEMENT REMARKS:
REMARK   3   XRAY REFINEMENT USING QUANTUM MECHANICAL FUNCTIONAL
REMARK   3   PROGRAM      :QuantumBio DivCon 6 build-7.1.1-b4015.17
REMARK   3   AUTHORS      :BORBULEVYCH O.Y., PLUMLEY J., 
REMARK   3                :MARTIN, R.I., WESTERHOFF L.M. 
REMARK   3
REMARK   3   REFERENCE     :BORBULEVYCH O.Y., PLUMLEY J.A.,
REMARK   3                 :MARTIN, R.I., MERZ, K.M.,  WESTERHOFF L.M.
REMARK   3                 :ACTA CRYSTLLOGRAPHICA SECTION D, 2014, 
REMARK   3                 :V. D70, pp. 1233-1247
REMARK   3   QM METHOD(HAMILTONIAN): PM6
REMARK   3   REGION QM REFINEMENT: 
REMARK   3      MAIN/BUFFER QM REGION RADII (A): 3.0 / 2.5
REMARK   3      LIGAND / STRAIN ENERGY: BNE_B_1003 / 4.13 KCAL/MOLE
REMARK   3
HELIX    1   1 TYR A   66  ASP A   68  5               Generated by MOE    3
HELIX    2   2 ALA A   70  TRP A   72  5               Generated by MOE    3
HELIX    3   3 ASP A   94  ARG A  109  1               Generated by MOE   16
HELIX    4   4 GLU A  114  LEU A  126  1               Generated by MOE   13
HELIX    5   5 TYR A  131  SER A  143  1               Generated by MOE   13
HELIX    6   6 LEU A  148  GLU A  161  1               Generated by MOE   14
HELIX    7   7 TYR A  166  LEU A  179  1               Generated by MOE   14
HELIX    8   8 GLU A  185  GLN A  195  1               Generated by MOE   11
HELIX    9   9 TYR A  200  PHE A  213  1               Generated by MOE   14
HELIX   10  10 GLU A  219  GLU A  229  1               Generated by MOE   11
HELIX   11  11 ASN A  234  ASN A  246  1               Generated by MOE   13
HELIX   12  12 ARG A  253  LEU A  269  1               Generated by MOE   17
HELIX   13  13 GLU A  274  LEU A  284  1               Generated by MOE   11
HELIX   14  14 LEU A  289  LYS A  291  5               Generated by MOE    3
HELIX   15  15 PRO A  293  LEU A  302  1               Generated by MOE   10
HELIX   16  16 PRO A  309  GLU A  324  1               Generated by MOE   16
HELIX   17  17 LYS A  330  LYS A  346  1               Generated by MOE   17
HELIX   18  18 THR A  350  ARG A  352  5               Generated by MOE    3
HELIX   19  19 LYS A  353  LYS A  366  1               Generated by MOE   14
HELIX   20  20 TYR B  524  LEU B  526  5               Generated by MOE    3
HELIX   21  21 PRO B  528  GLU B  533  5               Generated by MOE    6
HELIX   22  22 VAL B  543  SER B  560  1               Generated by MOE   18
HELIX   23  23 ARG B  575  GLY B  585  1               Generated by MOE   11
HELIX   24  24 ASP B  591  LEU B  596  5               Generated by MOE    6
HELIX   25  25 ARG B  600  LEU B  613  1               Generated by MOE   14
HELIX   26  26 GLN B  620  CYS B  633  1               Generated by MOE   14
HELIX   27  27 LEU B  650  ILE B  663  1               Generated by MOE   14
HELIX   28  28 GLU B  666  ILE B  671  1               Generated by MOE    6
HELIX   29  29 ARG B  674  TYR B  682  1               Generated by MOE    9
HELIX   30  30 VAL B  701  LEU B  713  1               Generated by MOE   13
HELIX   31  31 THR B  725  ARG B  731  1               Generated by MOE    7
HELIX   32  32 GLY B  749  LEU B  762  1               Generated by MOE   14
HELIX   33  33 GLU B  765  SER B  767  5               Generated by MOE    3
HELIX   34  34 LEU B  770  SER B  779  1               Generated by MOE   10
HELIX   35  35 TYR B  800  TRP B  803  1               Generated by MOE    4
HELIX   36  36 LEU B  807  ALA B  817  1               Generated by MOE   11
HELIX   37  37 GLN B  832  CYS B  842  1               Generated by MOE   11
HELIX   38  38 PHE B  860  GLN B  874  1               Generated by MOE   15
HELIX   39  39 PRO B  890  ASN B  892  5               Generated by MOE    3
HELIX   40  40 PRO B  905  LEU B  916  1               Generated by MOE   12
SHEET    1       GLN A  89  ILE A  90                  Generated by MOE
SHEET    2       GLN B 588  LEU B 589                  Generated by MOE
SHEET    3       HIS B 875  SER B 878                  Generated by MOE
SHEET    4       MET B 881  ASP B 884                  Generated by MOE
CRYST1  178.385  178.385   64.579  90.00  90.00 120.00 P 61
SCALE1      0.005606  0.003237  0.000000        0.00000
SCALE2      0.000000  0.006473  0.000000        0.00000
SCALE3      0.000000  0.000000  0.015485        0.00000
ATOM      1  N   PHE A  55      27.581 159.117 -17.140  1.00 50.73           N
ATOM      2  CA  PHE A  55      27.496 160.578 -17.161  1.00 56.81           C
ATOM      3  C   PHE A  55      27.242 161.116 -15.754  1.00 50.98           C
ATOM      4  O   PHE A  55      28.105 161.785 -15.175  1.00 56.57           O
ATOM      5  CB  PHE A  55      26.386 161.054 -18.124  1.00 46.83           C
ATOM      6  CG  PHE A  55      26.879 161.469 -19.497  1.00 47.89           C
ATOM      7  CD1 PHE A  55      25.996 162.033 -20.412  1.00 52.80           C
ATOM      8  CD2 PHE A  55      28.213 161.295 -19.883  1.00 59.85           C
ATOM      9  CE1 PHE A  55      26.441 162.429 -21.697  1.00 60.80           C
ATOM     10  CE2 PHE A  55      28.662 161.684 -21.148  1.00 60.55           C
ATOM     11  CZ  PHE A  55      27.773 162.251 -22.059  1.00 58.75           C
ATOM     12  H1  PHE A  55      28.297 158.849 -16.558  1.00 60.86           H
ATOM     13  H2  PHE A  55      27.760 158.807 -18.030  1.00 60.86           H
ATOM     14  HA  PHE A  55      28.353 160.943 -17.424  1.00 68.16           H
ATOM     15  HB2 PHE A  55      25.954 161.829 -17.735  1.00 56.18           H
ATOM     16  HB3 PHE A  55      25.740 160.342 -18.240  1.00 56.18           H
ATOM     17  HD1 PHE A  55      25.104 162.154 -20.173  1.00 63.34           H
ATOM     18  HD2 PHE A  55      28.823 160.921 -19.291  1.00 71.81           H
ATOM     19  HE1 PHE A  55      25.845 162.804 -22.306  1.00 72.95           H
ATOM     20  HE2 PHE A  55      29.554 161.559 -21.382  1.00 72.65           H
ATOM     21  HZ  PHE A  55      28.069 162.505 -22.905  1.00 70.49           H
ATOM     22  N   VAL A  56      26.062 160.815 -15.209  1.00 50.37           N
ATOM     23  CA  VAL A  56      25.685 161.231 -13.863  1.00 37.93           C
ATOM     24  C   VAL A  56      24.972 160.072 -13.183  1.00 31.67           C
ATOM     25  O   VAL A  56      24.025 159.506 -13.742  1.00 31.74           O
ATOM     26  CB  VAL A  56      24.788 162.484 -13.881  1.00 40.02           C
ATOM     27  CG1 VAL A  56      24.601 163.045 -12.463  1.00 31.50           C
ATOM     28  CG2 VAL A  56      25.385 163.524 -14.738  1.00 47.78           C
ATOM     29  H   VAL A  56      25.452 160.363 -15.612  1.00 60.43           H
ATOM     30  HA  VAL A  56      26.481 161.444 -13.351  1.00 45.50           H
ATOM     31  HB  VAL A  56      23.919 162.255 -14.250  1.00 48.01           H
ATOM     32 HG11 VAL A  56      24.048 163.842 -12.502  1.00 37.78           H
ATOM     33 HG12 VAL A  56      24.159 162.373 -11.918  1.00 37.78           H
ATOM     34 HG13 VAL A  56      25.468 163.262 -12.088  1.00 37.78           H
ATOM     35 HG21 VAL A  56      24.771 164.271 -14.737  1.00 57.32           H
ATOM     36 HG22 VAL A  56      26.242 163.787 -14.366  1.00 57.32           H
ATOM     37 HG23 VAL A  56      25.491 163.189 -15.641  1.00 57.32           H
ATOM     38  N   SER A  57      25.420 159.743 -11.973  1.00 30.03           N
ATOM     39  CA  SER A  57      24.892 158.673 -11.133  1.00 31.16           C
ATOM     40  C   SER A  57      23.668 159.120 -10.331  1.00 32.04           C
ATOM     41  O   SER A  57      23.423 160.312 -10.122  1.00 29.79           O
ATOM     42  CB  SER A  57      25.974 158.213 -10.159  1.00 33.89           C
ATOM     43  OG  SER A  57      25.413 157.657  -8.972  1.00 52.96           O
ATOM     44  H   SER A  57      26.078 160.154 -11.598  1.00 36.02           H
ATOM     45  HA  SER A  57      24.642 157.917 -11.681  1.00 37.37           H
ATOM     46  HB2 SER A  57      26.543 157.562 -10.597  1.00 40.65           H
ATOM     47  HB3 SER A  57      26.497 158.991  -9.899  1.00 40.65           H
ATOM     48  HG  SER A  57      26.023 157.455  -8.430  1.00 63.54           H
ATOM     49  N   LEU A  58      22.940 158.125  -9.809  1.00 28.18           N
ATOM     50  CA  LEU A  58      21.682 158.369  -9.116  1.00 28.48           C
ATOM     51  C   LEU A  58      21.877 159.192  -7.861  1.00 25.62           C
ATOM     52  O   LEU A  58      20.936 159.842  -7.411  1.00 26.73           O
ATOM     53  CB  LEU A  58      21.014 157.041  -8.740  1.00 29.15           C
ATOM     54  CG  LEU A  58      20.101 156.545  -9.855  1.00 30.91           C
ATOM     55  CD1 LEU A  58      20.054 155.065  -9.850  1.00 43.22           C
ATOM     56  CD2 LEU A  58      18.710 157.145  -9.691  1.00 30.05           C
ATOM     57  H   LEU A  58      23.159 157.293  -9.847  1.00 33.80           H
ATOM     58  HA  LEU A  58      21.084 158.854  -9.704  1.00 34.17           H
ATOM     59  HB2 LEU A  58      21.700 156.373  -8.587  1.00 34.96           H
ATOM     60  HB3 LEU A  58      20.475 157.152  -7.942  1.00 34.96           H
ATOM     61  HG  LEU A  58      20.459 156.829 -10.713  1.00 37.08           H
ATOM     62 HD11 LEU A  58      19.483 154.772 -10.577  1.00 51.84           H
ATOM     63 HD12 LEU A  58      20.950 154.721  -9.975  1.00 51.84           H
ATOM     64 HD13 LEU A  58      19.700 154.770  -8.996  1.00 51.84           H
ATOM     65 HD21 LEU A  58      18.137 156.809 -10.396  1.00 36.04           H
ATOM     66 HD22 LEU A  58      18.354 156.896  -8.823  1.00 36.04           H
ATOM     67 HD23 LEU A  58      18.779 158.112  -9.756  1.00 36.04           H
ATOM     68  N   ASP A  59      23.058 159.124  -7.251  1.00 29.79           N
ATOM     69  CA  ASP A  59      23.349 159.840  -6.026  1.00 27.85           C
ATOM     70  C   ASP A  59      24.124 161.125  -6.261  1.00 25.70           C
ATOM     71  O   ASP A  59      24.442 161.808  -5.294  1.00 28.45           O
ATOM     72  CB  ASP A  59      24.162 158.971  -5.075  1.00 30.22           C
ATOM     73  CG  ASP A  59      23.600 157.593  -4.947  1.00 52.52           C
ATOM     74  OD1 ASP A  59      23.961 156.760  -5.813  1.00 58.73           O
ATOM     75  OD2 ASP A  59      22.790 157.366  -4.011  1.00 37.03           O1-
ATOM     76  H   ASP A  59      23.722 158.653  -7.535  1.00 35.73           H
ATOM     77  HA  ASP A  59      22.512 160.065  -5.591  1.00 33.41           H
ATOM     78  HB2 ASP A  59      25.064 158.889  -5.421  1.00 36.25           H
ATOM     79  HB3 ASP A  59      24.177 159.380  -4.196  1.00 36.25           H
ATOM     80  N   SER A  60      24.461 161.444  -7.502  1.00 23.59           N
ATOM     81  CA  SER A  60      25.263 162.625  -7.778  1.00 27.52           C
ATOM     82  C   SER A  60      24.475 163.903  -7.484  1.00 20.65           C
ATOM     83  O   SER A  60      23.259 163.948  -7.718  1.00 20.62           O
ATOM     84  CB  SER A  60      25.703 162.611  -9.230  1.00 28.66           C
ATOM     85  OG  SER A  60      26.526 161.487  -9.480  1.00 38.86           O
ATOM     86  H   SER A  60      24.246 160.992  -8.201  1.00 28.30           H
ATOM     87  HA  SER A  60      26.049 162.603  -7.216  1.00 33.02           H
ATOM     88  HB2 SER A  60      24.915 162.555  -9.791  1.00 34.38           H
ATOM     89  HB3 SER A  60      26.193 163.421  -9.418  1.00 34.38           H
ATOM     90  HG  SER A  60      26.908 161.572 -10.225  1.00 46.61           H
ATOM     91  N   PRO A  61      25.140 164.969  -7.001  1.00 21.86           N
ATOM     92  CA  PRO A  61      24.404 166.207  -6.677  1.00 23.22           C
ATOM     93  C   PRO A  61      23.723 166.820  -7.876  1.00 16.19           C
ATOM     94  O   PRO A  61      22.661 167.425  -7.725  1.00 18.71           O
ATOM     95  CB  PRO A  61      25.502 167.120  -6.094  1.00 26.88           C
ATOM     96  CG  PRO A  61      26.744 166.626  -6.643  1.00 24.01           C
ATOM     97  CD  PRO A  61      26.568 165.110  -6.686  1.00 24.00           C
ATOM     98  HA  PRO A  61      23.735 166.041  -5.995  1.00 27.85           H
ATOM     99  HB2 PRO A  61      25.348 168.042  -6.355  1.00 32.24           H
ATOM    100  HB3 PRO A  61      25.509 167.038  -5.129  1.00 32.24           H
ATOM    101  HG2 PRO A  61      26.870 166.979  -7.538  1.00 28.79           H
ATOM    102  HG3 PRO A  61      27.491 166.870  -6.072  1.00 28.79           H
ATOM    103  HD2 PRO A  61      27.111 164.713  -7.387  1.00 28.78           H
ATOM    104  HD3 PRO A  61      26.758 164.721  -5.818  1.00 28.78           H
ATOM    105  N   SER A  62      24.246 166.628  -9.079  1.00 16.58           N
ATOM    106  CA  SER A  62      23.642 167.207 -10.269  1.00 16.07           C
ATOM    107  C   SER A  62      22.706 166.258 -11.023  1.00 17.95           C
ATOM    108  O   SER A  62      22.260 166.607 -12.125  1.00 16.84           O
ATOM    109  CB  SER A  62      24.738 167.717 -11.206  1.00 19.73           C
ATOM    110  OG  SER A  62      25.376 166.658 -11.889  1.00 25.06           O
ATOM    111  H   SER A  62      24.961 166.174  -9.231  1.00 19.88           H
ATOM    112  HA  SER A  62      23.110 167.969  -9.997  1.00 19.27           H
ATOM    113  HB2 SER A  62      24.338 168.311 -11.862  1.00 23.66           H
ATOM    114  HB3 SER A  62      25.395 168.202 -10.682  1.00 23.66           H
ATOM    115  HG  SER A  62      25.949 166.969 -12.420  1.00 30.06           H
ATOM    116  N   TYR A  63      22.345 165.107 -10.440  1.00 20.70           N
ATOM    117  CA  TYR A  63      21.397 164.204 -11.084  1.00 22.56           C
ATOM    118  C   TYR A  63      20.053 164.885 -11.303  1.00 18.09           C
ATOM    119  O   TYR A  63      19.551 165.601 -10.436  1.00 24.24           O
ATOM    120  CB  TYR A  63      21.200 162.929 -10.248  1.00 18.79           C
ATOM    121  CG  TYR A  63      20.250 161.873 -10.851  1.00 20.29           C
ATOM    122  CD1 TYR A  63      20.702 160.911 -11.755  1.00 22.47           C
ATOM    123  CD2 TYR A  63      18.916 161.809 -10.467  1.00 17.93           C
ATOM    124  CE1 TYR A  63      19.831 159.950 -12.285  1.00 17.55           C
ATOM    125  CE2 TYR A  63      18.050 160.842 -10.990  1.00 22.35           C
ATOM    126  CZ  TYR A  63      18.517 159.917 -11.883  1.00 23.52           C
ATOM    127  OH  TYR A  63      17.640 158.978 -12.391  1.00 19.17           O
ATOM    128  H   TYR A  63      22.634 164.828  -9.679  1.00 24.82           H
ATOM    129  HA  TYR A  63      21.747 163.950 -11.954  1.00 27.06           H
ATOM    130  HB2 TYR A  63      22.061 162.505 -10.127  1.00 22.54           H
ATOM    131  HB3 TYR A  63      20.840 163.182  -9.381  1.00 22.54           H
ATOM    132  HD1 TYR A  63      21.592 160.920 -12.029  1.00 26.95           H
ATOM    133  HD2 TYR A  63      18.586 162.428  -9.856  1.00 21.51           H
ATOM    134  HE1 TYR A  63      20.141 159.317 -12.892  1.00 21.05           H
ATOM    135  HE2 TYR A  63      17.158 160.819 -10.732  1.00 26.80           H
ATOM    136  HH  TYR A  63      16.878 159.083 -12.059  1.00 22.99           H
ATOM    137  N   VAL A  64      19.479 164.635 -12.475  1.00 17.41           N
ATOM    138  CA  VAL A  64      18.191 165.159 -12.898  1.00 16.39           C
ATOM    139  C   VAL A  64      17.294 163.972 -13.237  1.00 21.90           C
ATOM    140  O   VAL A  64      17.713 163.074 -13.971  1.00 18.56           O
ATOM    141  CB  VAL A  64      18.363 166.089 -14.115  1.00 18.45           C
ATOM    142  CG1 VAL A  64      17.012 166.544 -14.688  1.00 23.05           C
ATOM    143  CG2 VAL A  64      19.210 167.331 -13.726  1.00 25.11           C
ATOM    144  H   VAL A  64      19.846 164.148 -13.079  1.00 20.87           H
ATOM    145  HA  VAL A  64      17.786 165.667 -12.178  1.00 19.65           H
ATOM    146  HB  VAL A  64      18.827 165.602 -14.816  1.00 22.13           H
ATOM    147 HG11 VAL A  64      17.177 167.153 -15.426  1.00 27.64           H
ATOM    148 HG12 VAL A  64      16.510 165.778 -15.004  1.00 27.64           H
ATOM    149 HG13 VAL A  64      16.519 167.000 -13.987  1.00 27.64           H
ATOM    150 HG21 VAL A  64      19.308 167.905 -14.501  1.00 30.12           H
ATOM    151 HG22 VAL A  64      18.754 167.812 -13.019  1.00 30.12           H
ATOM    152 HG23 VAL A  64      20.086 167.044 -13.418  1.00 30.12           H
ATOM    153  N   LEU A  65      16.066 163.977 -12.710  1.00 20.61           N
ATOM    154  CA  LEU A  65      15.054 162.989 -13.104  1.00 23.38           C
ATOM    155  C   LEU A  65      14.824 162.990 -14.610  1.00 23.27           C
ATOM    156  O   LEU A  65      14.828 164.037 -15.262  1.00 21.22           O
ATOM    157  CB  LEU A  65      13.712 163.269 -12.417  1.00 20.98           C
ATOM    158  CG  LEU A  65      13.672 163.420 -10.908  1.00 31.95           C
ATOM    159  CD1 LEU A  65      12.259 163.859 -10.473  1.00 39.97           C
ATOM    160  CD2 LEU A  65      14.059 162.139 -10.263  1.00 32.48           C
ATOM    161  H   LEU A  65      15.806 164.528 -12.106  1.00 24.72           H
ATOM    162  HA  LEU A  65      15.348 162.100 -12.847  1.00 28.05           H
ATOM    163  HB2 LEU A  65      13.356 164.091 -12.789  1.00 25.17           H
ATOM    164  HB3 LEU A  65      13.110 162.543 -12.639  1.00 25.17           H
ATOM    165  HG  LEU A  65      14.307 164.101 -10.635  1.00 38.33           H
ATOM    166 HD11 LEU A  65      12.243 163.965  -9.507  1.00 47.95           H
ATOM    167 HD12 LEU A  65      12.041 164.702 -10.903  1.00 47.95           H
ATOM    168 HD13 LEU A  65      11.625 163.174 -10.739  1.00 47.95           H
ATOM    169 HD21 LEU A  65      14.048 162.266  -9.302  1.00 38.96           H
ATOM    170 HD22 LEU A  65      13.426 161.456 -10.526  1.00 38.96           H
ATOM    171 HD23 LEU A  65      14.953 161.901 -10.552  1.00 38.96           H
ATOM    172  N   TYR A  66      14.542 161.802 -15.151  1.00 20.06           N
ATOM    173  CA  TYR A  66      14.357 161.673 -16.589  1.00 19.87           C
ATOM    174  C   TYR A  66      13.172 162.510 -17.085  1.00 19.62           C
ATOM    175  O   TYR A  66      13.197 163.004 -18.215  1.00 20.70           O
ATOM    176  CB  TYR A  66      14.204 160.189 -16.952  1.00 17.81           C
ATOM    177  CG  TYR A  66      15.559 159.492 -16.987  1.00 19.19           C
ATOM    178  CD1 TYR A  66      16.167 159.061 -15.822  1.00 16.83           C
ATOM    179  CD2 TYR A  66      16.243 159.317 -18.180  1.00 23.31           C
ATOM    180  CE1 TYR A  66      17.427 158.446 -15.844  1.00 15.35           C
ATOM    181  CE2 TYR A  66      17.509 158.703 -18.214  1.00 22.15           C
ATOM    182  CZ  TYR A  66      18.091 158.273 -17.047  1.00 19.65           C
ATOM    183  OH  TYR A  66      19.348 157.662 -17.070  1.00 18.57           O
ATOM    184  H   TYR A  66      14.436 161.075 -14.706  1.00 24.06           H
ATOM    185  HA  TYR A  66      15.154 161.997 -17.036  1.00 23.83           H
ATOM    186  HB2 TYR A  66      13.661 159.744 -16.281  1.00 21.36           H
ATOM    187  HB3 TYR A  66      13.791 160.109 -17.826  1.00 21.36           H
ATOM    188  HD1 TYR A  66      15.725 159.178 -15.010  1.00 20.19           H
ATOM    189  HD2 TYR A  66      15.854 159.607 -18.976  1.00 27.96           H
ATOM    190  HE1 TYR A  66      17.816 158.159 -15.049  1.00 18.40           H
ATOM    191  HE2 TYR A  66      17.951 158.586 -19.026  1.00 26.57           H
ATOM    192  HH  TYR A  66      19.599 157.483 -16.287  1.00 22.27           H
ATOM    193  N   ARG A  67      12.133 162.671 -16.270  1.00 16.79           N
ATOM    194  CA  ARG A  67      10.984 163.473 -16.680  1.00 26.50           C
ATOM    195  C   ARG A  67      11.341 164.949 -16.842  1.00 26.52           C
ATOM    196  O   ARG A  67      10.556 165.693 -17.441  1.00 25.02           O
ATOM    197  CB  ARG A  67       9.840 163.322 -15.678  1.00 19.51           C
ATOM    198  CG  ARG A  67      10.075 163.947 -14.300  1.00 24.18           C
ATOM    199  CD  ARG A  67       8.754 164.129 -13.507  1.00 26.35           C
ATOM    200  NE  ARG A  67       8.951 164.556 -12.112  1.00 24.38           N
ATOM    201  CZ  ARG A  67       9.026 163.740 -11.070  1.00 27.53           C
ATOM    202  NH1 ARG A  67       8.941 162.426 -11.244  1.00 33.79           N
ATOM    203  NH2 ARG A  67       9.219 164.232  -9.851  1.00 30.56           N1+
ATOM    204  H   ARG A  67      12.072 162.338 -15.478  1.00 20.14           H
ATOM    205  HA  ARG A  67      10.662 163.155 -17.535  1.00 31.79           H
ATOM    206  HB2 ARG A  67       9.048 163.734 -16.059  1.00 23.40           H
ATOM    207  HB3 ARG A  67       9.682 162.377 -15.543  1.00 23.40           H
ATOM    208  HG2 ARG A  67      10.668 163.372 -13.792  1.00 29.00           H
ATOM    209  HG3 ARG A  67      10.474 164.822 -14.406  1.00 29.00           H
ATOM    210  HD2 ARG A  67       8.234 164.820 -13.944  1.00 31.61           H
ATOM    211  HD3 ARG A  67       8.253 163.298 -13.513  1.00 31.61           H
ATOM    212  HE  ARG A  67       9.080 165.393 -11.963  1.00 29.25           H
ATOM    213 HH11 ARG A  67       8.826 162.099 -12.031  1.00 40.54           H
ATOM    214 HH12 ARG A  67       8.997 161.901 -10.566  1.00 40.54           H
ATOM    215 HH21 ARG A  67       9.279 165.085  -9.740  1.00 36.66           H
ATOM    216 HH22 ARG A  67       9.272 163.707  -9.172  1.00 36.66           H
ATOM    217  N   ASP A  68      12.518 165.358 -16.363  1.00 26.06           N
ATOM    218  CA  ASP A  68      13.015 166.727 -16.452  1.00 32.02           C
ATOM    219  C   ASP A  68      14.122 166.912 -17.472  1.00 24.52           C
ATOM    220  O   ASP A  68      14.662 168.012 -17.573  1.00 29.07           O
ATOM    221  CB  ASP A  68      13.539 167.176 -15.085  1.00 20.90           C
ATOM    222  CG  ASP A  68      12.417 167.373 -14.063  1.00 24.07           C
ATOM    223  OD1 ASP A  68      11.304 167.729 -14.501  1.00 25.88           O
ATOM    224  OD2 ASP A  68      12.634 167.164 -12.843  1.00 26.30           O1-
ATOM    225  H   ASP A  68      13.066 164.836 -15.951  1.00 31.26           H
ATOM    226  HA  ASP A  68      12.286 167.311 -16.711  1.00 38.41           H
ATOM    227  HB2 ASP A  68      14.131 166.491 -14.747  1.00 25.07           H
ATOM    228  HB3 ASP A  68      14.018 168.012 -15.195  1.00 25.07           H
ATOM    229  N   ARG A  69      14.488 165.880 -18.218  1.00 25.25           N
ATOM    230  CA  ARG A  69      15.633 165.936 -19.118  1.00 24.87           C
ATOM    231  C   ARG A  69      15.150 166.262 -20.525  1.00 27.95           C
ATOM    232  O   ARG A  69      14.336 165.530 -21.105  1.00 22.56           O
ATOM    233  CB  ARG A  69      16.394 164.611 -19.119  1.00 27.26           C
ATOM    234  CG  ARG A  69      16.957 164.220 -17.761  1.00 23.48           C
ATOM    235  CD  ARG A  69      17.851 162.998 -17.859  1.00 26.06           C
ATOM    236  NE  ARG A  69      18.337 162.583 -16.547  1.00 22.16           N
ATOM    237  CZ  ARG A  69      19.347 161.746 -16.349  1.00 20.65           C
ATOM    238  NH1 ARG A  69      19.998 161.222 -17.369  1.00 23.41           N
ATOM    239  NH2 ARG A  69      19.705 161.434 -15.119  1.00 24.39           N1+
ATOM    240  H   ARG A  69      14.073 165.129 -18.230  1.00 30.28           H
ATOM    241  HA  ARG A  69      16.237 166.633 -18.824  1.00 29.83           H
ATOM    242  HB2 ARG A  69      15.791 163.908 -19.403  1.00 32.69           H
ATOM    243  HB3 ARG A  69      17.132 164.676 -19.745  1.00 32.69           H
ATOM    244  HG2 ARG A  69      17.479 164.953 -17.398  1.00 28.16           H
ATOM    245  HG3 ARG A  69      16.221 164.006 -17.172  1.00 28.16           H
ATOM    246  HD2 ARG A  69      17.353 162.258 -18.239  1.00 31.26           H
ATOM    247  HD3 ARG A  69      18.619 163.212 -18.415  1.00 31.26           H
ATOM    248  HE  ARG A  69      17.963 162.934 -15.855  1.00 26.58           H
ATOM    249 HH11 ARG A  69      19.780 161.410 -18.181  1.00 28.08           H
ATOM    250 HH12 ARG A  69      20.648 160.685 -17.216  1.00 28.08           H
ATOM    251 HH21 ARG A  69      19.282 161.773 -14.452  1.00 29.25           H
ATOM    252 HH22 ARG A  69      20.358 160.892 -14.991  1.00 29.25           H
ATOM    253  N   ALA A  70      15.672 167.346 -21.084  1.00 28.87           N
ATOM    254  CA  ALA A  70      15.211 167.773 -22.402  1.00 22.75           C
ATOM    255  C   ALA A  70      15.486 166.724 -23.456  1.00 23.63           C
ATOM    256  O   ALA A  70      14.726 166.599 -24.421  1.00 25.18           O
ATOM    257  CB  ALA A  70      15.882 169.092 -22.794  1.00 27.41           C
ATOM    258  H   ALA A  70      16.284 167.837 -20.731  1.00 34.63           H
ATOM    259  HA  ALA A  70      14.256 167.920 -22.375  1.00 27.28           H
ATOM    260  HB1 ALA A  70      15.593 169.331 -23.687  1.00 32.88           H
ATOM    261  HB2 ALA A  70      15.621 169.778 -22.158  1.00 32.88           H
ATOM    262  HB3 ALA A  70      16.844 168.976 -22.780  1.00 32.88           H
ATOM    263  N   GLU A  71      16.569 165.959 -23.307  1.00 29.60           N
ATOM    264  CA  GLU A  71      16.891 164.933 -24.306  1.00 24.87           C
ATOM    265  C   GLU A  71      15.969 163.720 -24.213  1.00 27.09           C
ATOM    266  O   GLU A  71      16.086 162.803 -25.034  1.00 22.63           O
ATOM    267  CB  GLU A  71      18.358 164.485 -24.175  1.00 30.73           C
ATOM    268  CG  GLU A  71      18.691 163.779 -22.860  1.00 28.76           C
ATOM    269  CD  GLU A  71      19.168 164.695 -21.767  1.00 33.39           C
ATOM    270  OE1 GLU A  71      18.762 165.878 -21.742  1.00 29.91           O
ATOM    271  OE2 GLU A  71      19.937 164.221 -20.905  1.00 29.55           O1-
ATOM    272  H   GLU A  71      17.116 166.012 -22.646  1.00 35.51           H
ATOM    273  HA  GLU A  71      16.776 165.318 -25.187  1.00 29.83           H
ATOM    274  HB2 GLU A  71      18.547 163.860 -24.893  1.00 36.86           H
ATOM    275  HB3 GLU A  71      18.945 165.252 -24.253  1.00 36.86           H
ATOM    276  HG2 GLU A  71      17.887 163.351 -22.528  1.00 34.50           H
ATOM    277  HG3 GLU A  71      19.382 163.118 -23.018  1.00 34.50           H
ATOM    278  N   TRP A  72      15.044 163.713 -23.253  1.00 21.34           N
ATOM    279  CA  TRP A  72      14.036 162.670 -23.123  1.00 23.28           C
ATOM    280  C   TRP A  72      12.623 163.186 -23.342  1.00 30.08           C
ATOM    281  O   TRP A  72      11.673 162.420 -23.187  1.00 25.43           O
ATOM    282  CB  TRP A  72      14.134 162.021 -21.731  1.00 21.71           C
ATOM    283  CG  TRP A  72      15.288 161.049 -21.627  1.00 24.91           C
ATOM    284  CD1 TRP A  72      16.565 161.317 -21.214  1.00 22.38           C
ATOM    285  CD2 TRP A  72      15.262 159.662 -21.972  1.00 21.21           C
ATOM    286  NE1 TRP A  72      17.332 160.181 -21.282  1.00 22.90           N
ATOM    287  CE2 TRP A  72      16.553 159.151 -21.740  1.00 20.97           C
ATOM    288  CE3 TRP A  72      14.266 158.798 -22.447  1.00 23.38           C
ATOM    289  CZ2 TRP A  72      16.866 157.809 -21.948  1.00 25.80           C
ATOM    290  CZ3 TRP A  72      14.587 157.479 -22.672  1.00 24.01           C
ATOM    291  CH2 TRP A  72      15.870 156.997 -22.422  1.00 24.88           C
ATOM    292  H   TRP A  72      14.979 164.319 -22.644  1.00 25.59           H
ATOM    293  HA  TRP A  72      14.208 161.985 -23.790  1.00 27.92           H
ATOM    294  HB2 TRP A  72      14.274 162.710 -21.065  1.00 26.04           H
ATOM    295  HB3 TRP A  72      13.305 161.547 -21.545  1.00 26.04           H
ATOM    296  HD1 TRP A  72      16.874 162.150 -20.939  1.00 26.84           H
ATOM    297  HE1 TRP A  72      18.161 160.122 -21.061  1.00 27.47           H
ATOM    298  HE3 TRP A  72      13.407 159.105 -22.612  1.00 28.04           H
ATOM    299  HZ2 TRP A  72      17.725 157.483 -21.797  1.00 30.94           H
ATOM    300  HZ3 TRP A  72      13.928 156.902 -22.986  1.00 28.79           H
ATOM    301  HH2 TRP A  72      16.058 156.100 -22.586  1.00 29.85           H
ATOM    302  N   ALA A  73      12.460 164.461 -23.711  1.00 28.53           N
ATOM    303  CA  ALA A  73      11.131 165.068 -23.765  1.00 23.78           C
ATOM    304  C   ALA A  73      10.261 164.469 -24.855  1.00 23.52           C
ATOM    305  O   ALA A  73       9.033 164.498 -24.740  1.00 29.48           O
ATOM    306  CB  ALA A  73      11.255 166.585 -23.967  1.00 29.76           C
ATOM    307  H   ALA A  73      13.102 164.988 -23.939  1.00 34.22           H
ATOM    308  HA  ALA A  73      10.673 164.922 -22.921  1.00 28.52           H
ATOM    309  HB1 ALA A  73      10.370 166.972 -24.040  1.00 35.70           H
ATOM    310  HB2 ALA A  73      11.714 166.961 -23.199  1.00 35.70           H
ATOM    311  HB3 ALA A  73      11.760 166.760 -24.775  1.00 35.70           H
ATOM    312  N   ASP A  74      10.858 163.911 -25.893  1.00 23.89           N
ATOM    313  CA  ASP A  74      10.101 163.382 -27.019  1.00 24.32           C
ATOM    314  C   ASP A  74       9.470 162.019 -26.774  1.00 34.74           C
ATOM    315  O   ASP A  74       8.788 161.515 -27.670  1.00 32.36           O
ATOM    316  CB  ASP A  74      11.020 163.228 -28.217  1.00 29.98           C
ATOM    317  CG  ASP A  74      12.142 162.238 -27.928  1.00 30.31           C
ATOM    318  OD1 ASP A  74      12.222 161.166 -28.573  1.00 39.23           O
ATOM    319  OD2 ASP A  74      12.894 162.520 -26.977  1.00 29.03           O1-
ATOM    320  H   ASP A  74      11.711 163.826 -25.967  1.00 28.65           H
ATOM    321  HA  ASP A  74       9.394 164.005 -27.239  1.00 29.17           H
ATOM    322  HB2 ASP A  74      10.504 162.910 -28.976  1.00 35.97           H
ATOM    323  HB3 ASP A  74      11.414 164.089 -28.418  1.00 35.97           H
ATOM    324  N   ILE A  75       9.721 161.372 -25.645  1.00 28.71           N
ATOM    325  CA  ILE A  75       9.156 160.052 -25.379  1.00 27.64           C
ATOM    326  C   ILE A  75       8.371 160.122 -24.078  1.00 26.19           C
ATOM    327  O   ILE A  75       8.838 160.705 -23.089  1.00 26.25           O
ATOM    328  CB  ILE A  75      10.246 158.959 -25.350  1.00 36.09           C
ATOM    329  CG1 ILE A  75       9.595 157.581 -25.262  1.00 48.87           C
ATOM    330  CG2 ILE A  75      11.171 159.160 -24.208  1.00 29.44           C
ATOM    331  CD1 ILE A  75      10.582 156.412 -25.372  1.00 44.27           C
ATOM    332  H   ILE A  75      10.226 161.671 -25.014  1.00 34.43           H
ATOM    333  HA  ILE A  75       8.534 159.821 -26.086  1.00 33.15           H
ATOM    334  HB  ILE A  75      10.761 159.003 -26.172  1.00 43.29           H
ATOM    335 HG12 ILE A  75       9.141 157.512 -24.408  1.00 58.63           H
ATOM    336 HG13 ILE A  75       8.951 157.500 -25.985  1.00 58.63           H
ATOM    337 HG21 ILE A  75      11.878 158.499 -24.258  1.00 35.31           H
ATOM    338 HG22 ILE A  75      11.552 160.050 -24.267  1.00 35.31           H
ATOM    339 HG23 ILE A  75      10.677 159.065 -23.377  1.00 35.31           H
ATOM    340 HD11 ILE A  75      10.077 155.584 -25.438  1.00 53.11           H
ATOM    341 HD12 ILE A  75      11.137 156.523 -26.160  1.00 53.11           H
ATOM    342 HD13 ILE A  75      11.140 156.392 -24.579  1.00 53.11           H
ATOM    343  N   ASP A  76       7.119 159.587 -24.111  1.00 24.19           N
ATOM    344  CA  ASP A  76       6.250 159.575 -22.953  1.00 24.04           C
ATOM    345  C   ASP A  76       6.587 158.397 -22.035  1.00 30.02           C
ATOM    346  O   ASP A  76       6.738 157.263 -22.498  1.00 26.18           O
ATOM    347  CB  ASP A  76       4.789 159.460 -23.369  1.00 28.76           C
ATOM    348  CG  ASP A  76       4.330 160.627 -24.218  1.00 39.10           C
ATOM    349  OD1 ASP A  76       4.718 161.770 -23.921  1.00 34.37           O
ATOM    350  OD2 ASP A  76       3.604 160.398 -25.200  1.00 44.97           O1-
ATOM    351  H   ASP A  76       6.767 159.218 -24.804  1.00 29.02           H
ATOM    352  HA  ASP A  76       6.376 160.410 -22.478  1.00 28.83           H
ATOM    353  HB2 ASP A  76       4.679 158.649 -23.885  1.00 34.50           H
ATOM    354  HB3 ASP A  76       4.242 159.420 -22.566  1.00 34.50           H
ATOM    355  N   PRO A  77       6.650 158.622 -20.733  1.00 27.90           N
ATOM    356  CA  PRO A  77       6.918 157.514 -19.817  1.00 27.16           C
ATOM    357  C   PRO A  77       5.747 156.541 -19.790  1.00 28.55           C
ATOM    358  O   PRO A  77       4.606 156.901 -20.076  1.00 28.39           O
ATOM    359  CB  PRO A  77       7.104 158.213 -18.473  1.00 29.32           C
ATOM    360  CG  PRO A  77       6.266 159.490 -18.595  1.00 27.59           C
ATOM    361  CD  PRO A  77       6.462 159.904 -20.024  1.00 26.24           C
ATOM    362  HA  PRO A  77       7.739 157.058 -20.064  1.00 32.57           H
ATOM    363  HB2 PRO A  77       6.767 157.649 -17.763  1.00 35.17           H
ATOM    364  HB3 PRO A  77       8.042 158.430 -18.349  1.00 35.17           H
ATOM    365  HG2 PRO A  77       5.334 159.282 -18.424  1.00 33.10           H
ATOM    366  HG3 PRO A  77       6.593 160.168 -17.984  1.00 33.10           H
ATOM    367  HD2 PRO A  77       5.674 160.354 -20.359  1.00 31.47           H
ATOM    368  HD3 PRO A  77       7.255 160.459 -20.105  1.00 31.47           H
ATOM    369  N   VAL A  78       6.036 155.288 -19.440  1.00 25.54           N
ATOM    370  CA  VAL A  78       4.994 154.271 -19.342  1.00 20.03           C
ATOM    371  C   VAL A  78       4.868 153.858 -17.877  1.00 26.92           C
ATOM    372  O   VAL A  78       5.739 153.141 -17.345  1.00 20.53           O
ATOM    373  CB  VAL A  78       5.282 153.066 -20.245  1.00 25.98           C
ATOM    374  CG1 VAL A  78       4.282 151.955 -19.961  1.00 29.74           C
ATOM    375  CG2 VAL A  78       5.212 153.499 -21.707  1.00 26.86           C
ATOM    376  H   VAL A  78       6.825 155.000 -19.252  1.00 30.64           H
ATOM    377  HA  VAL A  78       4.150 154.645 -19.636  1.00 24.02           H
ATOM    378  HB  VAL A  78       6.175 152.726 -20.064  1.00 31.16           H
ATOM    379 HG11 VAL A  78       4.439 151.232 -20.587  1.00 35.67           H
ATOM    380 HG12 VAL A  78       4.391 151.633 -19.053  1.00 35.67           H
ATOM    381 HG13 VAL A  78       3.388 152.308 -20.084  1.00 35.67           H
ATOM    382 HG21 VAL A  78       5.369 152.735 -22.285  1.00 32.21           H
ATOM    383 HG22 VAL A  78       4.336 153.872 -21.885  1.00 32.21           H
ATOM    384 HG23 VAL A  78       5.891 154.175 -21.863  1.00 32.21           H
ATOM    385  N   PRO A  79       3.798 154.247 -17.193  1.00 20.11           N
ATOM    386  CA  PRO A  79       3.657 153.848 -15.798  1.00 26.09           C
ATOM    387  C   PRO A  79       3.374 152.359 -15.682  1.00 25.09           C
ATOM    388  O   PRO A  79       2.852 151.714 -16.596  1.00 23.39           O
ATOM    389  CB  PRO A  79       2.480 154.695 -15.294  1.00 31.41           C
ATOM    390  CG  PRO A  79       1.717 155.019 -16.489  1.00 34.59           C
ATOM    391  CD  PRO A  79       2.711 155.149 -17.608  1.00 28.12           C
ATOM    392  HA  PRO A  79       4.459 154.080 -15.302  1.00 31.30           H
ATOM    393  HB2 PRO A  79       1.946 154.183 -14.667  1.00 37.68           H
ATOM    394  HB3 PRO A  79       2.817 155.505 -14.881  1.00 37.68           H
ATOM    395  HG2 PRO A  79       1.103 154.290 -16.674  1.00 41.50           H
ATOM    396  HG3 PRO A  79       1.235 155.849 -16.354  1.00 41.50           H
ATOM    397  HD2 PRO A  79       2.325 154.861 -18.451  1.00 33.73           H
ATOM    398  HD3 PRO A  79       3.039 156.061 -17.660  1.00 33.73           H
ATOM    399  N   GLN A  80       3.742 151.809 -14.539  1.00 19.72           N
ATOM    400  CA  GLN A  80       3.427 150.418 -14.267  1.00 26.71           C
ATOM    401  C   GLN A  80       1.933 150.314 -13.945  1.00 23.56           C
ATOM    402  O   GLN A  80       1.419 151.064 -13.121  1.00 28.03           O
ATOM    403  CB  GLN A  80       4.302 149.920 -13.119  1.00 26.57           C
ATOM    404  CG  GLN A  80       4.027 148.536 -12.587  1.00 27.50           C
ATOM    405  CD  GLN A  80       5.079 148.155 -11.573  1.00 19.15           C
ATOM    406  OE1 GLN A  80       6.136 147.605 -11.911  1.00 24.83           O
ATOM    407  NE2 GLN A  80       4.821 148.494 -10.313  1.00 19.73           N
ATOM    408  H   GLN A  80       4.153 152.220 -13.904  1.00 23.65           H
ATOM    409  HA  GLN A  80       3.614 149.890 -15.057  1.00 32.04           H
ATOM    410  HB2 GLN A  80       5.216 149.895 -13.442  1.00 31.87           H
ATOM    411  HB3 GLN A  80       4.228 150.541 -12.379  1.00 31.87           H
ATOM    412  HG2 GLN A  80       3.167 148.547 -12.139  1.00 32.98           H
ATOM    413  HG3 GLN A  80       4.025 147.888 -13.308  1.00 32.98           H
ATOM    414 HE21 GLN A  80       4.101 148.927 -10.130  1.00 23.66           H
ATOM    415 HE22 GLN A  80       5.376 148.293  -9.683  1.00 23.66           H
ATOM    416  N   ASN A  81       1.235 149.402 -14.590  1.00 29.56           N
ATOM    417  CA  ASN A  81      -0.150 149.140 -14.227  1.00 29.18           C
ATOM    418  C   ASN A  81      -0.203 147.953 -13.266  1.00 27.12           C
ATOM    419  O   ASN A  81      -0.014 146.799 -13.673  1.00 24.23           O
ATOM    420  CB  ASN A  81      -1.016 148.874 -15.448  1.00 38.18           C
ATOM    421  CG  ASN A  81      -2.440 148.542 -15.067  1.00 39.47           C
ATOM    422  OD1 ASN A  81      -3.006 149.110 -14.111  1.00 34.52           O
ATOM    423  ND2 ASN A  81      -3.019 147.589 -15.784  1.00 40.17           N
ATOM    424  H   ASN A  81       1.532 148.913 -15.238  1.00 35.46           H
ATOM    425  HA  ASN A  81      -0.513 149.917 -13.769  1.00 35.00           H
ATOM    426  HB2 ASN A  81      -1.037 149.676 -15.995  1.00 45.80           H
ATOM    427  HB3 ASN A  81      -0.645 148.128 -15.948  1.00 45.80           H
ATOM    428 HD21 ASN A  81      -3.837 147.367 -15.639  1.00 48.18           H
ATOM    429 HD22 ASN A  81      -2.563 147.187 -16.396  1.00 48.18           H
ATOM    430  N   ASP A  82      -0.481 148.255 -12.001  1.00 25.39           N
ATOM    431  CA  ASP A  82      -0.673 147.278 -10.954  1.00 28.87           C
ATOM    432  C   ASP A  82      -2.132 146.900 -10.776  1.00 31.51           C
ATOM    433  O   ASP A  82      -2.439 146.081  -9.902  1.00 27.25           O
ATOM    434  CB  ASP A  82      -0.133 147.820  -9.631  1.00 27.07           C
ATOM    435  CG  ASP A  82       1.364 147.567  -9.458  1.00 25.30           C
ATOM    436  OD1 ASP A  82       1.876 146.632 -10.106  1.00 21.94           O
ATOM    437  OD2 ASP A  82       2.006 148.274  -8.642  1.00 35.63           O1-
ATOM    438  H   ASP A  82      -0.577 149.062 -11.717  1.00 30.45           H
ATOM    439  HA  ASP A  82      -0.181 146.475 -11.185  1.00 34.63           H
ATOM    440  HB2 ASP A  82      -0.289 148.775  -9.590  1.00 32.48           H
ATOM    441  HB3 ASP A  82      -0.597 147.373  -8.903  1.00 32.48           H
ATOM    442  N   GLY A  83      -3.032 147.493 -11.552  1.00 30.20           N
ATOM    443  CA  GLY A  83      -4.434 147.155 -11.478  1.00 29.60           C
ATOM    444  C   GLY A  83      -5.139 148.042 -10.483  1.00 26.96           C
ATOM    445  O   GLY A  83      -4.501 148.771  -9.717  1.00 26.92           O
ATOM    446  H   GLY A  83      -2.846 148.104 -12.128  1.00 36.23           H
ATOM    447  HA2 GLY A  83      -4.850 147.265 -12.346  1.00 35.50           H
ATOM    448  HA3 GLY A  83      -4.543 146.235 -11.197  1.00 35.50           H
ATOM    449  N   PRO A  84      -6.482 147.984 -10.478  1.00 31.09           N
ATOM    450  CA  PRO A  84      -7.264 148.877  -9.612  1.00 30.23           C
ATOM    451  C   PRO A  84      -7.120 148.609  -8.130  1.00 33.63           C
ATOM    452  O   PRO A  84      -7.237 149.556  -7.347  1.00 33.76           O
ATOM    453  CB  PRO A  84      -8.705 148.618 -10.072  1.00 32.88           C
ATOM    454  CG  PRO A  84      -8.685 147.222 -10.579  1.00 35.45           C
ATOM    455  CD  PRO A  84      -7.362 147.124 -11.293  1.00 36.22           C
ATOM    456  HA  PRO A  84      -7.040 149.803  -9.792  1.00 36.26           H
ATOM    457  HB2 PRO A  84      -9.305 148.698  -9.314  1.00 39.44           H
ATOM    458  HB3 PRO A  84      -8.941 149.237 -10.776  1.00 39.44           H
ATOM    459  HG2 PRO A  84      -8.722 146.601  -9.833  1.00 42.52           H
ATOM    460  HG3 PRO A  84      -9.422 147.074 -11.188  1.00 42.52           H
ATOM    461  HD2 PRO A  84      -7.044 146.207 -11.294  1.00 43.44           H
ATOM    462  HD3 PRO A  84      -7.448 147.478 -12.192  1.00 43.44           H
ATOM    463  N   ASN A  85      -6.894 147.361  -7.704  1.00 32.15           N
ATOM    464  CA  ASN A  85      -6.795 147.013  -6.284  1.00 28.76           C
ATOM    465  C   ASN A  85      -5.473 146.309  -6.014  1.00 30.60           C
ATOM    466  O   ASN A  85      -5.440 145.080  -5.857  1.00 28.08           O
ATOM    467  CB  ASN A  85      -7.959 146.121  -5.857  1.00 33.36           C
ATOM    468  CG  ASN A  85      -9.291 146.674  -6.300  1.00 37.31           C
ATOM    469  OD1 ASN A  85      -9.636 147.790  -5.943  1.00 35.99           O
ATOM    470  ND2 ASN A  85     -10.014 145.924  -7.131  1.00 36.87           N
ATOM    471  H   ASN A  85      -6.806 146.684  -8.228  1.00 38.56           H
ATOM    472  HA  ASN A  85      -6.821 147.822  -5.753  1.00 34.50           H
ATOM    473  HB2 ASN A  85      -7.853 145.239  -6.249  1.00 40.02           H
ATOM    474  HB3 ASN A  85      -7.970 146.064  -4.889  1.00 40.02           H
ATOM    475 HD21 ASN A  85     -10.779 146.201  -7.405  1.00 44.23           H
ATOM    476 HD22 ASN A  85      -9.713 145.161  -7.392  1.00 44.23           H
ATOM    477  N   PRO A  86      -4.383 147.055  -5.892  1.00 30.00           N
ATOM    478  CA  PRO A  86      -3.055 146.433  -5.887  1.00 33.41           C
ATOM    479  C   PRO A  86      -2.784 145.552  -4.675  1.00 29.30           C
ATOM    480  O   PRO A  86      -3.364 145.700  -3.591  1.00 25.25           O
ATOM    481  CB  PRO A  86      -2.106 147.644  -5.907  1.00 38.93           C
ATOM    482  CG  PRO A  86      -2.878 148.687  -6.641  1.00 33.70           C
ATOM    483  CD  PRO A  86      -4.296 148.506  -6.132  1.00 37.24           C
ATOM    484  HA  PRO A  86      -2.936 145.918  -6.702  1.00 40.08           H
ATOM    485  HB2 PRO A  86      -1.920 147.934  -4.999  1.00 46.71           H
ATOM    486  HB3 PRO A  86      -1.285 147.418  -6.375  1.00 46.71           H
ATOM    487  HG2 PRO A  86      -2.535 149.571  -6.437  1.00 40.42           H
ATOM    488  HG3 PRO A  86      -2.831 148.513  -7.596  1.00 40.42           H
ATOM    489  HD2 PRO A  86      -4.420 148.995  -5.304  1.00 44.67           H
ATOM    490  HD3 PRO A  86      -4.925 148.781  -6.813  1.00 44.67           H
ATOM    491  N   VAL A  87      -1.855 144.616  -4.898  1.00 25.16           N
ATOM    492  CA  VAL A  87      -1.299 143.735  -3.879  1.00 19.70           C
ATOM    493  C   VAL A  87       0.219 143.827  -3.986  1.00 17.29           C
ATOM    494  O   VAL A  87       0.774 144.198  -5.027  1.00 16.54           O
ATOM    495  CB  VAL A  87      -1.777 142.276  -4.015  1.00 25.12           C
ATOM    496  CG1 VAL A  87      -3.283 142.212  -3.788  1.00 24.87           C
ATOM    497  CG2 VAL A  87      -1.425 141.703  -5.364  1.00 22.88           C
ATOM    498  H   VAL A  87      -1.514 144.473  -5.675  1.00 30.18           H
ATOM    499  HA  VAL A  87      -1.568 144.042  -3.000  1.00 23.63           H
ATOM    500  HB  VAL A  87      -1.337 141.735  -3.342  1.00 30.13           H
ATOM    501 HG11 VAL A  87      -3.588 141.299  -3.903  1.00 29.83           H
ATOM    502 HG12 VAL A  87      -3.473 142.516  -2.887  1.00 29.83           H
ATOM    503 HG13 VAL A  87      -3.722 142.793  -4.429  1.00 29.83           H
ATOM    504 HG21 VAL A  87      -1.761 140.794  -5.412  1.00 27.44           H
ATOM    505 HG22 VAL A  87      -1.843 142.251  -6.044  1.00 27.44           H
ATOM    506 HG23 VAL A  87      -0.461 141.705  -5.475  1.00 27.44           H
ATOM    507  N   VAL A  88       0.872 143.498  -2.874  1.00 16.17           N
ATOM    508  CA  VAL A  88       2.313 143.589  -2.675  1.00 17.18           C
ATOM    509  C   VAL A  88       2.828 144.831  -3.397  1.00 17.59           C
ATOM    510  O   VAL A  88       3.806 144.787  -4.151  1.00 16.55           O
ATOM    511  CB  VAL A  88       3.014 142.289  -3.124  1.00 15.90           C
ATOM    512  CG1 VAL A  88       2.631 141.195  -2.185  1.00 15.53           C
ATOM    513  CG2 VAL A  88       2.654 141.887  -4.524  1.00 14.16           C
ATOM    514  H   VAL A  88       0.471 143.201  -2.174  1.00 19.39           H
ATOM    515  HA  VAL A  88       2.486 143.690  -1.726  1.00 20.60           H
ATOM    516  HB  VAL A  88       3.977 142.415  -3.087  1.00 19.07           H
ATOM    517 HG11 VAL A  88       3.095 140.386  -2.452  1.00 18.62           H
ATOM    518 HG12 VAL A  88       2.888 141.451  -1.285  1.00 18.62           H
ATOM    519 HG13 VAL A  88       1.671 141.069  -2.229  1.00 18.62           H
ATOM    520 HG21 VAL A  88       3.165 141.100  -4.756  1.00 16.98           H
ATOM    521 HG22 VAL A  88       1.706 141.679  -4.567  1.00 16.98           H
ATOM    522 HG23 VAL A  88       2.880 142.608  -5.130  1.00 16.98           H
ATOM    523  N   GLN A  89       2.172 145.956  -3.145  1.00 19.87           N
ATOM    524  CA  GLN A  89       2.454 147.191  -3.848  1.00 24.09           C
ATOM    525  C   GLN A  89       3.592 147.915  -3.160  1.00 23.47           C
ATOM    526  O   GLN A  89       3.490 148.270  -1.973  1.00 23.26           O
ATOM    527  CB  GLN A  89       1.214 148.068  -3.874  1.00 31.40           C
ATOM    528  CG  GLN A  89       1.442 149.418  -4.547  1.00 34.89           C
ATOM    529  CD  GLN A  89       0.172 150.259  -4.610  1.00 41.67           C
ATOM    530  OE1 GLN A  89      -0.558 150.389  -3.625  1.00 34.69           O
ATOM    531  NE2 GLN A  89      -0.110 150.805  -5.781  1.00 40.06           N
ATOM    532  H   GLN A  89       1.556 146.033  -2.551  1.00 23.83           H
ATOM    533  HA  GLN A  89       2.713 146.992  -4.761  1.00 28.89           H
ATOM    534  HB2 GLN A  89       0.523 147.596  -4.363  1.00 37.66           H
ATOM    535  HB3 GLN A  89       0.933 148.226  -2.959  1.00 37.66           H
ATOM    536  HG2 GLN A  89       2.094 149.922  -4.038  1.00 41.85           H
ATOM    537  HG3 GLN A  89       1.757 149.278  -5.454  1.00 41.85           H
ATOM    538 HE21 GLN A  89       0.414 150.674  -6.452  1.00 48.05           H
ATOM    539 HE22 GLN A  89      -0.815 151.288  -5.873  1.00 48.05           H
ATOM    540  N   ILE A  90       4.671 148.140  -3.902  1.00 23.69           N
ATOM    541  CA  ILE A  90       5.875 148.753  -3.355  1.00 21.56           C
ATOM    542  C   ILE A  90       5.730 150.260  -3.499  1.00 21.18           C
ATOM    543  O   ILE A  90       5.449 150.765  -4.591  1.00 20.80           O
ATOM    544  CB  ILE A  90       7.139 148.240  -4.068  1.00 26.40           C
ATOM    545  CG1 ILE A  90       7.212 146.704  -3.990  1.00 19.27           C
ATOM    546  CG2 ILE A  90       8.404 148.848  -3.444  1.00 28.80           C
ATOM    547  CD1 ILE A  90       8.324 146.131  -4.797  1.00 18.01           C
ATOM    548  H   ILE A  90       4.735 147.949  -4.737  1.00 28.42           H
ATOM    549  HA  ILE A  90       5.955 148.530  -2.413  1.00 25.86           H
ATOM    550  HB  ILE A  90       7.096 148.501  -5.001  1.00 31.67           H
ATOM    551 HG12 ILE A  90       7.335 146.431  -3.068  1.00 23.11           H
ATOM    552 HG13 ILE A  90       6.385 146.330  -4.333  1.00 23.11           H
ATOM    553 HG21 ILE A  90       9.185 148.530  -3.922  1.00 34.55           H
ATOM    554 HG22 ILE A  90       8.361 149.816  -3.507  1.00 34.55           H
ATOM    555 HG23 ILE A  90       8.455 148.574  -2.515  1.00 34.55           H
ATOM    556 HD11 ILE A  90       8.286 145.163  -4.744  1.00 21.60           H
ATOM    557 HD12 ILE A  90       8.222 146.417  -5.717  1.00 21.60           H
ATOM    558 HD13 ILE A  90       9.169 146.441  -4.444  1.00 21.60           H
ATOM    559  N   ILE A  91       5.922 150.979  -2.402  1.00 26.95           N
ATOM    560  CA  ILE A  91       5.802 152.427  -2.468  1.00 36.50           C
ATOM    561  C   ILE A  91       7.135 152.983  -2.945  1.00 26.17           C
ATOM    562  O   ILE A  91       7.980 153.381  -2.140  1.00 25.80           O
ATOM    563  CB  ILE A  91       5.393 153.030  -1.116  1.00 37.24           C
ATOM    564  CG1 ILE A  91       4.135 152.337  -0.580  1.00 40.69           C
ATOM    565  CG2 ILE A  91       5.142 154.513  -1.300  1.00 38.65           C
ATOM    566  CD1 ILE A  91       2.921 152.447  -1.486  1.00 36.64           C
ATOM    567  H   ILE A  91       6.121 150.661  -1.624  1.00 32.33           H
ATOM    568  HA  ILE A  91       5.133 152.669  -3.129  1.00 43.79           H
ATOM    569  HB  ILE A  91       6.115 152.911  -0.478  1.00 44.68           H
ATOM    570 HG12 ILE A  91       4.322 151.396  -0.448  1.00 48.81           H
ATOM    571 HG13 ILE A  91       3.904 152.743   0.269  1.00 48.81           H
ATOM    572 HG21 ILE A  91       4.880 154.889  -0.447  1.00 46.36           H
ATOM    573 HG22 ILE A  91       5.963 154.931  -1.606  1.00 46.36           H
ATOM    574 HG23 ILE A  91       4.442 154.641  -1.958  1.00 46.36           H
ATOM    575 HD11 ILE A  91       2.177 152.010  -1.050  1.00 43.95           H
ATOM    576 HD12 ILE A  91       2.712 153.381  -1.632  1.00 43.95           H
ATOM    577 HD13 ILE A  91       3.108 152.012  -2.333  1.00 43.95           H
ATOM    578  N   TYR A  92       7.318 153.021  -4.259  1.00 26.39           N
ATOM    579  CA  TYR A  92       8.602 153.395  -4.835  1.00 29.34           C
ATOM    580  C   TYR A  92       8.970 154.827  -4.483  1.00 28.45           C
ATOM    581  O   TYR A  92       8.124 155.716  -4.462  1.00 24.22           O
ATOM    582  CB  TYR A  92       8.559 153.292  -6.361  1.00 26.39           C
ATOM    583  CG  TYR A  92       8.117 151.949  -6.874  1.00 22.97           C
ATOM    584  CD1 TYR A  92       6.879 151.803  -7.488  1.00 28.45           C
ATOM    585  CD2 TYR A  92       8.941 150.826  -6.741  1.00 21.40           C
ATOM    586  CE1 TYR A  92       6.458 150.572  -7.960  1.00 24.04           C
ATOM    587  CE2 TYR A  92       8.533 149.588  -7.222  1.00 21.25           C
ATOM    588  CZ  TYR A  92       7.277 149.470  -7.823  1.00 17.75           C
ATOM    589  OH  TYR A  92       6.824 148.259  -8.335  1.00 20.92           O
ATOM    590  H   TYR A  92       6.708 152.845  -4.842  1.00 31.66           H
ATOM    591  HA  TYR A  92       9.296 152.804  -4.497  1.00 35.20           H
ATOM    592  HB2 TYR A  92       7.942 153.959  -6.701  1.00 31.66           H
ATOM    593  HB3 TYR A  92       9.450 153.464  -6.708  1.00 31.66           H
ATOM    594  HD1 TYR A  92       6.320 152.543  -7.578  1.00 34.12           H
ATOM    595  HD2 TYR A  92       9.773 150.910  -6.333  1.00 25.66           H
ATOM    596  HE1 TYR A  92       5.628 150.488  -8.374  1.00 28.83           H
ATOM    597  HE2 TYR A  92       9.088 148.845  -7.130  1.00 25.48           H
ATOM    598  HH  TYR A  92       7.477 147.749  -8.474  1.00 25.09           H
ATOM    599  N   SER A  93      10.258 155.049  -4.271  1.00 23.91           N
ATOM    600  CA  SER A  93      10.780 156.406  -4.295  1.00 24.53           C
ATOM    601  C   SER A  93      10.521 157.054  -5.658  1.00 28.73           C
ATOM    602  O   SER A  93      10.332 156.381  -6.682  1.00 22.54           O
ATOM    603  CB  SER A  93      12.273 156.405  -3.993  1.00 23.43           C
ATOM    604  OG  SER A  93      13.008 156.053  -5.150  1.00 25.63           O
ATOM    605  H   SER A  93      10.837 154.438  -4.097  1.00 28.67           H
ATOM    606  HA  SER A  93      10.330 156.931  -3.617  1.00 29.42           H
ATOM    607  HB2 SER A  93      12.533 157.295  -3.709  1.00 28.10           H
ATOM    608  HB3 SER A  93      12.458 155.761  -3.295  1.00 28.10           H
ATOM    609  HG  SER A  93      13.830 156.127  -4.991  1.00 30.74           H
ATOM    610  N   ASP A  94      10.517 158.393  -5.661  1.00 25.62           N
ATOM    611  CA  ASP A  94      10.284 159.150  -6.888  1.00 22.85           C
ATOM    612  C   ASP A  94      11.370 158.843  -7.924  1.00 19.70           C
ATOM    613  O   ASP A  94      11.072 158.642  -9.106  1.00 21.65           O
ATOM    614  CB  ASP A  94      10.241 160.653  -6.547  1.00 27.91           C
ATOM    615  CG  ASP A  94       9.806 161.538  -7.721  1.00 36.96           C
ATOM    616  OD1 ASP A  94       9.050 161.073  -8.597  1.00 33.51           O
ATOM    617  OD2 ASP A  94      10.216 162.724  -7.773  1.00 41.71           O1-
ATOM    618  H   ASP A  94      10.662 158.884  -4.969  1.00 30.73           H
ATOM    619  HA  ASP A  94       9.425 158.890  -7.252  1.00 27.40           H
ATOM    620  HB2 ASP A  94       9.620 160.798  -5.815  1.00 33.48           H
ATOM    621  HB3 ASP A  94      11.129 160.928  -6.276  1.00 33.48           H
ATOM    622  N   LYS A  95      12.634 158.759  -7.482  1.00 16.49           N
ATOM    623  CA  LYS A  95      13.733 158.485  -8.394  1.00 22.79           C
ATOM    624  C   LYS A  95      13.608 157.081  -9.004  1.00 19.58           C
ATOM    625  O   LYS A  95      13.878 156.887 -10.192  1.00 19.53           O
ATOM    626  CB  LYS A  95      15.071 158.610  -7.659  1.00 19.51           C
ATOM    627  CG  LYS A  95      15.453 160.012  -7.197  1.00 41.60           C
ATOM    628  CD  LYS A  95      16.887 160.374  -7.511  1.00 36.89           C
ATOM    629  CE  LYS A  95      17.925 159.555  -6.756  1.00 38.14           C
ATOM    630  NZ  LYS A  95      18.083 160.036  -5.407  1.00 32.39           N1+
ATOM    631  H   LYS A  95      12.876 158.837  -6.658  1.00 19.77           H
ATOM    632  HA  LYS A  95      13.708 159.140  -9.112  1.00 27.34           H
ATOM    633  HB2 LYS A  95      15.018 158.064  -6.862  1.00 23.39           H
ATOM    634  HB3 LYS A  95      15.778 158.280  -8.239  1.00 23.39           H
ATOM    635  HG2 LYS A  95      14.884 160.660  -7.645  1.00 49.90           H
ATOM    636  HG3 LYS A  95      15.342 160.073  -6.235  1.00 49.90           H
ATOM    637  HD2 LYS A  95      17.041 160.242  -8.460  1.00 44.26           H
ATOM    638  HD3 LYS A  95      17.025 161.306  -7.276  1.00 44.26           H
ATOM    639  HE2 LYS A  95      17.657 158.624  -6.723  1.00 45.75           H
ATOM    640  HE3 LYS A  95      18.780 159.645  -7.197  1.00 45.75           H
ATOM    641  HZ1 LYS A  95      18.728 159.589  -4.989  1.00 38.86           H
ATOM    642  HZ2 LYS A  95      18.286 160.901  -5.415  1.00 38.86           H
ATOM    643  HZ3 LYS A  95      17.313 159.923  -4.971  1.00 38.86           H
ATOM    644  N   PHE A  96      13.229 156.095  -8.186  1.00 21.66           N
ATOM    645  CA  PHE A  96      13.047 154.724  -8.674  1.00 17.75           C
ATOM    646  C   PHE A  96      11.959 154.658  -9.731  1.00 17.18           C
ATOM    647  O   PHE A  96      12.167 154.134 -10.831  1.00 20.05           O
ATOM    648  CB  PHE A  96      12.717 153.807  -7.499  1.00 21.07           C
ATOM    649  CG  PHE A  96      12.696 152.325  -7.855  1.00 19.66           C
ATOM    650  CD1 PHE A  96      13.723 151.497  -7.451  1.00 19.64           C
ATOM    651  CD2 PHE A  96      11.653 151.786  -8.584  1.00 20.81           C
ATOM    652  CE1 PHE A  96      13.711 150.164  -7.751  1.00 17.66           C
ATOM    653  CE2 PHE A  96      11.644 150.424  -8.887  1.00 21.90           C
ATOM    654  CZ  PHE A  96      12.692 149.633  -8.461  1.00 16.56           C
ATOM    655  H   PHE A  96      13.076 156.194  -7.343  1.00 25.97           H
ATOM    656  HA  PHE A  96      13.874 154.413  -9.070  1.00 21.29           H
ATOM    657  HB2 PHE A  96      13.377 153.946  -6.800  1.00 25.27           H
ATOM    658  HB3 PHE A  96      11.836 154.038  -7.168  1.00 25.27           H
ATOM    659  HD1 PHE A  96      14.434 151.841  -6.961  1.00 23.55           H
ATOM    660  HD2 PHE A  96      10.947 152.327  -8.864  1.00 24.95           H
ATOM    661  HE1 PHE A  96      14.412 149.623  -7.473  1.00 21.17           H
ATOM    662  HE2 PHE A  96      10.945 150.054  -9.375  1.00 26.27           H
ATOM    663  HZ  PHE A  96      12.704 148.725  -8.660  1.00 19.85           H
ATOM    664  N   ARG A  97      10.786 155.200  -9.421  1.00 22.60           N
ATOM    665  CA  ARG A  97       9.682 155.146 -10.362  1.00 20.74           C
ATOM    666  C   ARG A  97       9.980 155.935 -11.634  1.00 21.17           C
ATOM    667  O   ARG A  97       9.588 155.529 -12.735  1.00 18.42           O
ATOM    668  CB  ARG A  97       8.421 155.684  -9.684  1.00 21.86           C
ATOM    669  CG  ARG A  97       7.223 155.644 -10.579  1.00 21.82           C
ATOM    670  CD  ARG A  97       5.983 156.341  -9.980  1.00 32.97           C
ATOM    671  NE  ARG A  97       5.666 155.764  -8.680  1.00 35.08           N
ATOM    672  CZ  ARG A  97       5.931 156.329  -7.499  1.00 49.61           C
ATOM    673  NH1 ARG A  97       6.505 157.534  -7.436  1.00 50.00           N
ATOM    674  NH2 ARG A  97       5.598 155.684  -6.372  1.00 43.64           N1+
ATOM    675  H   ARG A  97      10.606 155.603  -8.682  1.00 27.10           H
ATOM    676  HA  ARG A  97       9.531 154.223 -10.620  1.00 24.87           H
ATOM    677  HB2 ARG A  97       8.237 155.147  -8.896  1.00 26.22           H
ATOM    678  HB3 ARG A  97       8.577 156.606  -9.432  1.00 26.22           H
ATOM    679  HG2 ARG A  97       7.435 156.092 -11.410  1.00 26.17           H
ATOM    680  HG3 ARG A  97       6.999 154.715 -10.750  1.00 26.17           H
ATOM    681  HD2 ARG A  97       6.145 157.293  -9.891  1.00 39.55           H
ATOM    682  HD3 ARG A  97       5.223 156.193 -10.568  1.00 39.55           H
ATOM    683  HE  ARG A  97       5.200 155.038  -8.680  1.00 42.08           H
ATOM    684 HH11 ARG A  97       6.729 157.949  -8.155  1.00 59.98           H
ATOM    685 HH12 ARG A  97       6.675 157.889  -6.672  1.00 59.98           H
ATOM    686 HH21 ARG A  97       5.218 154.911  -6.420  1.00 52.36           H
ATOM    687 HH22 ARG A  97       5.754 156.037  -5.604  1.00 52.36           H
ATOM    688  N   ASP A  98      10.645 157.079 -11.497  1.00 17.78           N
ATOM    689  CA  ASP A  98      10.983 157.883 -12.668  1.00 17.10           C
ATOM    690  C   ASP A  98      11.811 157.069 -13.662  1.00 18.55           C
ATOM    691  O   ASP A  98      11.479 156.990 -14.850  1.00 19.43           O
ATOM    692  CB  ASP A  98      11.730 159.144 -12.220  1.00 22.92           C
ATOM    693  CG  ASP A  98      12.346 159.907 -13.372  1.00 18.03           C
ATOM    694  OD1 ASP A  98      11.621 160.563 -14.136  1.00 19.45           O
ATOM    695  OD2 ASP A  98      13.576 159.832 -13.513  1.00 21.90           O1-
ATOM    696  H   ASP A  98      10.915 157.401 -10.745  1.00 21.32           H
ATOM    697  HA  ASP A  98      10.167 158.154 -13.116  1.00 20.50           H
ATOM    698  HB2 ASP A  98      11.114 159.731 -11.754  1.00 27.49           H
ATOM    699  HB3 ASP A  98      12.450 158.879 -11.629  1.00 27.49           H
ATOM    700  N   VAL A  99      12.862 156.410 -13.181  1.00 14.45           N
ATOM    701  CA  VAL A  99      13.703 155.616 -14.080  1.00 20.26           C
ATOM    702  C   VAL A  99      12.902 154.498 -14.728  1.00 17.91           C
ATOM    703  O   VAL A  99      13.021 154.247 -15.934  1.00 15.54           O
ATOM    704  CB  VAL A  99      14.917 155.054 -13.322  1.00 20.47           C
ATOM    705  CG1 VAL A  99      15.552 153.880 -14.079  1.00 17.13           C
ATOM    706  CG2 VAL A  99      15.962 156.182 -13.126  1.00 22.40           C
ATOM    707  H   VAL A  99      13.109 156.407 -12.357  1.00 17.33           H
ATOM    708  HA  VAL A  99      14.021 156.198 -14.788  1.00 24.30           H
ATOM    709  HB  VAL A  99      14.628 154.730 -12.453  1.00 24.55           H
ATOM    710 HG11 VAL A  99      16.350 153.618 -13.593  1.00 20.55           H
ATOM    711 HG12 VAL A  99      14.942 153.126 -14.125  1.00 20.55           H
ATOM    712 HG13 VAL A  99      15.793 154.171 -14.972  1.00 20.55           H
ATOM    713 HG21 VAL A  99      16.745 155.816 -12.682  1.00 26.87           H
ATOM    714 HG22 VAL A  99      16.208 156.533 -13.996  1.00 26.87           H
ATOM    715 HG23 VAL A  99      15.568 156.883 -12.586  1.00 26.87           H
ATOM    716  N   TYR A 100      12.119 153.769 -13.928  1.00 16.42           N
ATOM    717  CA  TYR A 100      11.440 152.584 -14.451  1.00 21.68           C
ATOM    718  C   TYR A 100      10.259 152.946 -15.347  1.00 23.18           C
ATOM    719  O   TYR A 100       9.932 152.167 -16.255  1.00 15.85           O
ATOM    720  CB  TYR A 100      11.042 151.646 -13.287  1.00 17.09           C
ATOM    721  CG  TYR A 100      12.212 150.719 -12.980  1.00 18.69           C
ATOM    722  CD1 TYR A 100      13.150 151.019 -11.981  1.00 14.12           C
ATOM    723  CD2 TYR A 100      12.434 149.606 -13.764  1.00 16.80           C
ATOM    724  CE1 TYR A 100      14.249 150.210 -11.776  1.00 18.17           C
ATOM    725  CE2 TYR A 100      13.531 148.776 -13.550  1.00 17.33           C
ATOM    726  CZ  TYR A 100      14.427 149.079 -12.567  1.00 12.45           C
ATOM    727  OH  TYR A 100      15.505 148.235 -12.385  1.00 18.44           O
ATOM    728  H   TYR A 100      11.982 153.931 -13.095  1.00 19.68           H
ATOM    729  HA  TYR A 100      12.074 152.090 -15.000  1.00 26.00           H
ATOM    730  HB2 TYR A 100      10.846 152.170 -12.493  1.00 20.50           H
ATOM    731  HB3 TYR A 100      10.274 151.109 -13.547  1.00 20.50           H
ATOM    732  HD1 TYR A 100      13.043 151.776 -11.454  1.00 16.92           H
ATOM    733  HD2 TYR A 100      11.832 149.399 -14.444  1.00 20.14           H
ATOM    734  HE1 TYR A 100      14.856 150.412 -11.098  1.00 21.79           H
ATOM    735  HE2 TYR A 100      13.659 148.023 -14.081  1.00 20.78           H
ATOM    736  HH  TYR A 100      16.150 148.655 -12.042  1.00 22.12           H
ATOM    737  N   ASP A 101       9.654 154.133 -15.156  1.00 21.43           N
ATOM    738  CA  ASP A 101       8.674 154.621 -16.126  1.00 21.97           C
ATOM    739  C   ASP A 101       9.322 154.863 -17.491  1.00 17.27           C
ATOM    740  O   ASP A 101       8.716 154.588 -18.538  1.00 17.10           O
ATOM    741  CB  ASP A 101       8.017 155.922 -15.631  1.00 23.59           C
ATOM    742  CG  ASP A 101       6.935 155.704 -14.569  1.00 28.45           C
ATOM    743  OD1 ASP A 101       6.455 156.712 -13.997  1.00 20.65           O
ATOM    744  OD2 ASP A 101       6.578 154.546 -14.275  1.00 21.10           O1-
ATOM    745  H   ASP A 101       9.795 154.660 -14.488  1.00 25.70           H
ATOM    746  HA  ASP A 101       7.986 153.945 -16.231  1.00 26.35           H
ATOM    747  HB2 ASP A 101       8.709 156.473 -15.236  1.00 28.29           H
ATOM    748  HB3 ASP A 101       7.616 156.374 -16.385  1.00 28.29           H
ATOM    749  N   TYR A 102      10.548 155.410 -17.508  1.00 20.36           N
ATOM    750  CA  TYR A 102      11.231 155.616 -18.784  1.00 18.56           C
ATOM    751  C   TYR A 102      11.823 154.317 -19.317  1.00 24.20           C
ATOM    752  O   TYR A 102      11.850 154.105 -20.538  1.00 21.92           O
ATOM    753  CB  TYR A 102      12.277 156.725 -18.649  1.00 18.34           C
ATOM    754  CG  TYR A 102      11.585 158.078 -18.756  1.00 23.86           C
ATOM    755  CD1 TYR A 102      11.054 158.699 -17.630  1.00 23.01           C
ATOM    756  CD2 TYR A 102      11.385 158.684 -19.995  1.00 25.27           C
ATOM    757  CE1 TYR A 102      10.376 159.911 -17.720  1.00 23.24           C
ATOM    758  CE2 TYR A 102      10.722 159.903 -20.093  1.00 24.20           C
ATOM    759  CZ  TYR A 102      10.232 160.510 -18.944  1.00 20.73           C
ATOM    760  OH  TYR A 102       9.545 161.701 -19.006  1.00 21.89           O
ATOM    761  H   TYR A 102      10.985 155.673 -16.815  1.00 24.42           H
ATOM    762  HA  TYR A 102      10.578 155.923 -19.434  1.00 22.25           H
ATOM    763  HB2 TYR A 102      12.714 156.666 -17.784  1.00 21.99           H
ATOM    764  HB3 TYR A 102      12.924 156.647 -19.365  1.00 21.99           H
ATOM    765  HD1 TYR A 102      11.162 158.306 -16.793  1.00 27.59           H
ATOM    766  HD2 TYR A 102      11.719 158.285 -20.768  1.00 30.31           H
ATOM    767  HE1 TYR A 102      10.043 160.326 -16.955  1.00 27.87           H
ATOM    768  HE2 TYR A 102      10.607 160.302 -20.926  1.00 29.03           H
ATOM    769  HH  TYR A 102       9.573 162.005 -19.788  1.00 26.26           H
ATOM    770  N   PHE A 103      12.239 153.412 -18.432  1.00 21.37           N
ATOM    771  CA  PHE A 103      12.674 152.106 -18.907  1.00 20.85           C
ATOM    772  C   PHE A 103      11.519 151.377 -19.583  1.00 18.14           C
ATOM    773  O   PHE A 103      11.665 150.835 -20.687  1.00 18.36           O
ATOM    774  CB  PHE A 103      13.257 151.275 -17.770  1.00 22.41           C
ATOM    775  CG  PHE A 103      13.605 149.870 -18.199  1.00 18.35           C
ATOM    776  CD1 PHE A 103      14.705 149.639 -19.002  1.00 22.09           C
ATOM    777  CD2 PHE A 103      12.768 148.797 -17.877  1.00 17.95           C
ATOM    778  CE1 PHE A 103      15.010 148.348 -19.449  1.00 26.86           C
ATOM    779  CE2 PHE A 103      13.085 147.482 -18.307  1.00 19.11           C
ATOM    780  CZ  PHE A 103      14.175 147.268 -19.100  1.00 19.21           C
ATOM    781  H   PHE A 103      12.273 153.529 -17.581  1.00 25.63           H
ATOM    782  HA  PHE A 103      13.376 152.231 -19.564  1.00 25.00           H
ATOM    783  HB2 PHE A 103      14.064 151.709 -17.450  1.00 26.87           H
ATOM    784  HB3 PHE A 103      12.603 151.226 -17.054  1.00 26.87           H
ATOM    785  HD1 PHE A 103      15.253 150.349 -19.244  1.00 26.49           H
ATOM    786  HD2 PHE A 103      12.016 148.940 -17.344  1.00 21.53           H
ATOM    787  HE1 PHE A 103      15.764 148.206 -19.975  1.00 32.22           H
ATOM    788  HE2 PHE A 103      12.535 146.766 -18.082  1.00 22.91           H
ATOM    789  HZ  PHE A 103      14.379 146.403 -19.382  1.00 23.04           H
ATOM    790  N   ARG A 104      10.343 151.399 -18.967  1.00 15.57           N
ATOM    791  CA  ARG A 104       9.203 150.767 -19.605  1.00 15.53           C
ATOM    792  C   ARG A 104       8.923 151.378 -20.968  1.00 23.90           C
ATOM    793  O   ARG A 104       8.537 150.662 -21.891  1.00 18.26           O
ATOM    794  CB  ARG A 104       7.955 150.855 -18.714  1.00 23.52           C
ATOM    795  CG  ARG A 104       7.985 149.904 -17.502  1.00 21.43           C
ATOM    796  CD  ARG A 104       6.737 150.003 -16.585  1.00 20.45           C
ATOM    797  NE  ARG A 104       6.867 151.059 -15.577  1.00 22.32           N
ATOM    798  CZ  ARG A 104       7.491 150.925 -14.405  1.00 25.71           C
ATOM    799  NH1 ARG A 104       8.067 149.758 -14.073  1.00 22.21           N
ATOM    800  NH2 ARG A 104       7.548 151.968 -13.554  1.00 20.20           N1+
ATOM    801  H   ARG A 104      10.185 151.747 -18.192  1.00 18.67           H
ATOM    802  HA  ARG A 104       9.417 149.830 -19.754  1.00 18.62           H
ATOM    803  HB2 ARG A 104       7.870 151.765 -18.388  1.00 28.21           H
ATOM    804  HB3 ARG A 104       7.180 150.622 -19.252  1.00 28.21           H
ATOM    805  HG2 ARG A 104       8.032 148.992 -17.828  1.00 25.70           H
ATOM    806  HG3 ARG A 104       8.770 150.103 -16.966  1.00 25.70           H
ATOM    807  HD2 ARG A 104       5.957 150.204 -17.126  1.00 24.52           H
ATOM    808  HD3 ARG A 104       6.600 149.158 -16.125  1.00 24.52           H
ATOM    809  HE  ARG A 104       6.439 151.793 -15.717  1.00 26.77           H
ATOM    810 HH11 ARG A 104       8.031 149.091 -14.612  1.00 26.64           H
ATOM    811 HH12 ARG A 104       8.469 149.673 -13.317  1.00 26.64           H
ATOM    812 HH21 ARG A 104       7.185 152.717 -13.767  1.00 24.23           H
ATOM    813 HH22 ARG A 104       7.952 151.897 -12.796  1.00 24.23           H
ATOM    814  N   ALA A 105       9.143 152.679 -21.139  1.00 18.53           N
ATOM    815  CA  ALA A 105       8.842 153.284 -22.434  1.00 18.73           C
ATOM    816  C   ALA A 105       9.813 152.792 -23.494  1.00 19.43           C
ATOM    817  O   ALA A 105       9.410 152.454 -24.610  1.00 21.44           O
ATOM    818  CB  ALA A 105       8.871 154.813 -22.330  1.00 24.14           C
ATOM    819  H   ALA A 105       9.461 153.216 -20.548  1.00 22.22           H
ATOM    820  HA  ALA A 105       7.951 153.015 -22.705  1.00 22.46           H
ATOM    821  HB1 ALA A 105       8.666 155.197 -23.197  1.00 28.95           H
ATOM    822  HB2 ALA A 105       8.206 155.100 -21.682  1.00 28.95           H
ATOM    823  HB3 ALA A 105       9.759 155.085 -22.045  1.00 28.95           H
ATOM    824  N   VAL A 106      11.098 152.719 -23.154  1.00 18.08           N
ATOM    825  CA  VAL A 106      12.098 152.337 -24.147  1.00 20.22           C
ATOM    826  C   VAL A 106      11.969 150.860 -24.495  1.00 26.92           C
ATOM    827  O   VAL A 106      12.165 150.455 -25.650  1.00 24.08           O
ATOM    828  CB  VAL A 106      13.506 152.709 -23.643  1.00 25.88           C
ATOM    829  CG1 VAL A 106      13.923 151.905 -22.438  1.00 33.39           C
ATOM    830  CG2 VAL A 106      14.474 152.478 -24.678  1.00 47.18           C
ATOM    831  H   VAL A 106      11.413 152.882 -22.365  1.00 21.68           H
ATOM    832  HA  VAL A 106      11.936 152.838 -24.961  1.00 24.25           H
ATOM    833  HB  VAL A 106      13.543 153.659 -23.427  1.00 31.05           H
ATOM    834 HG11 VAL A 106      14.843 152.122 -22.217  1.00 40.06           H
ATOM    835 HG12 VAL A 106      13.346 152.141 -21.697  1.00 40.06           H
ATOM    836 HG13 VAL A 106      13.849 150.959 -22.638  1.00 40.06           H
ATOM    837 HG21 VAL A 106      15.329 152.511 -24.252  1.00 56.60           H
ATOM    838 HG22 VAL A 106      14.340 151.604 -25.082  1.00 56.60           H
ATOM    839 HG23 VAL A 106      14.388 153.194 -25.315  1.00 56.60           H
ATOM    840  N   LEU A 107      11.617 150.041 -23.510  1.00 23.12           N
ATOM    841  CA  LEU A 107      11.393 148.623 -23.751  1.00 31.16           C
ATOM    842  C   LEU A 107      10.189 148.414 -24.654  1.00 26.18           C
ATOM    843  O   LEU A 107      10.252 147.674 -25.636  1.00 31.23           O
ATOM    844  CB  LEU A 107      11.205 147.898 -22.407  1.00 26.66           C
ATOM    845  CG  LEU A 107      11.171 146.367 -22.443  1.00 27.58           C
ATOM    846  CD1 LEU A 107      12.538 145.848 -22.855  1.00 30.14           C
ATOM    847  CD2 LEU A 107      10.712 145.789 -21.074  1.00 22.13           C
ATOM    848  H   LEU A 107      11.504 150.284 -22.692  1.00 27.73           H
ATOM    849  HA  LEU A 107      12.173 148.257 -24.197  1.00 37.37           H
ATOM    850  HB2 LEU A 107      11.941 148.139 -21.822  1.00 31.98           H
ATOM    851  HB3 LEU A 107      10.368 148.201 -22.018  1.00 31.98           H
ATOM    852  HG  LEU A 107      10.532 146.083 -23.115  1.00 33.08           H
ATOM    853 HD11 LEU A 107      12.519 144.881 -22.834  1.00 36.16           H
ATOM    854 HD12 LEU A 107      12.730 146.152 -23.756  1.00 36.16           H
ATOM    855 HD13 LEU A 107      13.210 146.180 -22.241  1.00 36.16           H
ATOM    856 HD21 LEU A 107      10.633 144.823 -21.142  1.00 26.54           H
ATOM    857 HD22 LEU A 107      11.374 146.018 -20.400  1.00 26.54           H
ATOM    858 HD23 LEU A 107       9.851 146.167 -20.832  1.00 26.54           H
ATOM    859  N   GLN A 108       9.085 149.075 -24.341  1.00 27.24           N
ATOM    860  CA  GLN A 108       7.871 148.881 -25.109  1.00 30.89           C
ATOM    861  C   GLN A 108       8.052 149.360 -26.542  1.00 30.63           C
ATOM    862  O   GLN A 108       7.448 148.809 -27.466  1.00 31.75           O
ATOM    863  CB  GLN A 108       6.743 149.610 -24.394  1.00 33.59           C
ATOM    864  CG  GLN A 108       5.437 149.678 -25.110  1.00 43.49           C
ATOM    865  CD  GLN A 108       4.358 150.357 -24.245  1.00 42.91           C
ATOM    866  OE1 GLN A 108       3.884 149.787 -23.252  1.00 45.67           O
ATOM    867  NE2 GLN A 108       3.993 151.582 -24.610  1.00 47.46           N
ATOM    868  H   GLN A 108       9.017 149.644 -23.698  1.00 32.67           H
ATOM    869  HA  GLN A 108       7.660 147.936 -25.132  1.00 37.05           H
ATOM    870  HB2 GLN A 108       6.582 149.158 -23.546  1.00 40.30           H
ATOM    871  HB3 GLN A 108       7.029 150.520 -24.230  1.00 40.30           H
ATOM    872  HG2 GLN A 108       5.554 150.197 -25.921  1.00 52.18           H
ATOM    873  HG3 GLN A 108       5.147 148.777 -25.324  1.00 52.18           H
ATOM    874 HE21 GLN A 108       4.360 151.952 -25.296  1.00 56.94           H
ATOM    875 HE22 GLN A 108       3.386 152.005 -24.169  1.00 56.94           H
ATOM    876  N   ARG A 109       8.893 150.368 -26.737  1.00 27.58           N
ATOM    877  CA  ARG A 109       9.240 150.920 -28.037  1.00 35.78           C
ATOM    878  C   ARG A 109      10.337 150.121 -28.724  1.00 36.12           C
ATOM    879  O   ARG A 109      10.551 150.289 -29.926  1.00 35.06           O
ATOM    880  CB  ARG A 109       9.692 152.375 -27.827  1.00 34.02           C
ATOM    881  CG  ARG A 109       9.528 153.272 -28.971  1.00 51.00           C
ATOM    882  CD  ARG A 109       9.675 154.724 -28.515  1.00 54.59           C
ATOM    883  NE  ARG A 109       9.548 155.626 -29.661  1.00 67.21           N
ATOM    884  CZ  ARG A 109       9.781 156.934 -29.633  1.00 61.84           C
ATOM    885  NH1 ARG A 109      10.153 157.520 -28.502  1.00 62.54           N
ATOM    886  NH2 ARG A 109       9.651 157.660 -30.747  1.00 61.79           N1+
ATOM    887  H   ARG A 109       9.301 150.768 -26.095  1.00 33.09           H
ATOM    888  HA  ARG A 109       8.457 150.919 -28.608  1.00 42.92           H
ATOM    889  HB2 ARG A 109       9.151 152.752 -27.116  1.00 40.80           H
ATOM    890  HB3 ARG A 109      10.626 152.387 -27.568  1.00 40.80           H
ATOM    891  HG2 ARG A 109      10.215 153.075 -29.627  1.00 61.19           H
ATOM    892  HG3 ARG A 109       8.643 153.153 -29.347  1.00 61.19           H
ATOM    893  HD2 ARG A 109       8.985 154.940 -27.868  1.00 65.49           H
ATOM    894  HD3 ARG A 109      10.559 154.843 -28.128  1.00 65.49           H
ATOM    895  HE  ARG A 109       9.366 155.274 -30.425  1.00 80.63           H
ATOM    896 HH11 ARG A 109      10.243 157.054 -27.788  1.00 75.04           H
ATOM    897 HH12 ARG A 109      10.307 158.368 -28.483  1.00 75.04           H
ATOM    898 HH21 ARG A 109       9.409 157.283 -31.482  1.00 74.13           H
ATOM    899 HH22 ARG A 109       9.799 158.509 -30.729  1.00 74.13           H
ATOM    900  N   ASP A 110      11.020 149.250 -27.982  1.00 29.03           N
ATOM    901  CA  ASP A 110      12.219 148.562 -28.447  1.00 25.38           C
ATOM    902  C   ASP A 110      13.220 149.556 -29.040  1.00 31.53           C
ATOM    903  O   ASP A 110      13.805 149.337 -30.103  1.00 25.50           O
ATOM    904  CB  ASP A 110      11.859 147.458 -29.448  1.00 27.16           C
ATOM    905  CG  ASP A 110      12.994 146.470 -29.655  1.00 30.05           C
ATOM    906  OD1 ASP A 110      13.876 146.401 -28.778  1.00 29.80           O
ATOM    907  OD2 ASP A 110      13.021 145.781 -30.687  1.00 37.62           O1-
ATOM    908  H   ASP A 110      10.801 149.044 -27.177  1.00 34.82           H
ATOM    909  HA  ASP A 110      12.650 148.154 -27.683  1.00 30.44           H
ATOM    910  HB2 ASP A 110      11.098 146.967 -29.103  1.00 32.58           H
ATOM    911  HB3 ASP A 110      11.643 147.855 -30.306  1.00 32.58           H
ATOM    912  N   GLU A 111      13.454 150.651 -28.310  1.00 29.20           N
ATOM    913  CA  GLU A 111      14.389 151.677 -28.762  1.00 25.52           C
ATOM    914  C   GLU A 111      15.823 151.260 -28.459  1.00 27.61           C
ATOM    915  O   GLU A 111      16.244 151.228 -27.300  1.00 27.90           O
ATOM    916  CB  GLU A 111      14.072 153.021 -28.113  1.00 27.31           C
ATOM    917  CG  GLU A 111      14.962 154.147 -28.592  1.00 27.47           C
ATOM    918  CD  GLU A 111      14.752 155.440 -27.814  1.00 22.86           C
ATOM    919  OE1 GLU A 111      15.685 155.872 -27.101  1.00 26.67           O
ATOM    920  OE2 GLU A 111      13.654 156.021 -27.935  1.00 26.00           O1-
ATOM    921  H   GLU A 111      13.084 150.828 -27.553  1.00 35.03           H
ATOM    922  HA  GLU A 111      14.306 151.768 -29.723  1.00 30.60           H
ATOM    923  HB2 GLU A 111      13.148 153.261 -28.280  1.00 32.76           H
ATOM    924  HB3 GLU A 111      14.226 152.933 -27.179  1.00 32.76           H
ATOM    925  HG2 GLU A 111      15.892 153.886 -28.500  1.00 32.95           H
ATOM    926  HG3 GLU A 111      14.767 154.331 -29.525  1.00 32.95           H
ATOM    927  N   ARG A 112      16.586 150.980 -29.513  1.00 24.58           N
ATOM    928  CA  ARG A 112      17.987 150.564 -29.398  1.00 29.28           C
ATOM    929  C   ARG A 112      18.853 151.806 -29.552  1.00 31.09           C
ATOM    930  O   ARG A 112      19.399 152.092 -30.614  1.00 36.36           O
ATOM    931  CB  ARG A 112      18.361 149.529 -30.460  1.00 28.82           C
ATOM    932  CG  ARG A 112      17.344 148.477 -30.804  1.00 41.01           C
ATOM    933  CD  ARG A 112      17.281 147.447 -29.761  1.00 38.09           C
ATOM    934  NE  ARG A 112      16.353 146.364 -30.095  1.00 37.48           N
ATOM    935  CZ  ARG A 112      16.674 145.255 -30.755  1.00 36.04           C
ATOM    936  NH1 ARG A 112      17.903 145.040 -31.188  1.00 40.64           N
ATOM    937  NH2 ARG A 112      15.745 144.344 -30.970  1.00 37.28           N1+
ATOM    938  H   ARG A 112      16.307 151.025 -30.324  1.00 29.49           H
ATOM    939  HA  ARG A 112      18.140 150.183 -28.524  1.00 35.12           H
ATOM    940  HB2 ARG A 112      18.546 150.003 -31.285  1.00 34.57           H
ATOM    941  HB3 ARG A 112      19.161 149.062 -30.169  1.00 34.57           H
ATOM    942  HG2 ARG A 112      16.466 148.875 -30.911  1.00 49.20           H
ATOM    943  HG3 ARG A 112      17.623 148.036 -31.622  1.00 49.20           H
ATOM    944  HD2 ARG A 112      18.165 147.076 -29.608  1.00 45.70           H
ATOM    945  HD3 ARG A 112      16.952 147.874 -28.953  1.00 45.70           H
ATOM    946  HE  ARG A 112      15.600 146.361 -29.680  1.00 44.96           H
ATOM    947 HH11 ARG A 112      18.516 145.629 -31.050  1.00 48.75           H
ATOM    948 HH12 ARG A 112      18.088 144.319 -31.617  1.00 48.75           H
ATOM    949 HH21 ARG A 112      14.942 144.476 -30.689  1.00 44.72           H
ATOM    950 HH22 ARG A 112      15.942 143.627 -31.400  1.00 44.72           H
ATOM    951  N   SER A 113      18.991 152.550 -28.470  1.00 29.73           N
ATOM    952  CA  SER A 113      19.656 153.837 -28.532  1.00 27.56           C
ATOM    953  C   SER A 113      20.690 153.969 -27.437  1.00 26.30           C
ATOM    954  O   SER A 113      20.659 153.265 -26.421  1.00 22.96           O
ATOM    955  CB  SER A 113      18.652 154.977 -28.377  1.00 30.97           C
ATOM    956  OG  SER A 113      18.088 154.936 -27.074  1.00 27.03           O
ATOM    957  H   SER A 113      18.697 152.340 -27.689  1.00 35.67           H
ATOM    958  HA  SER A 113      20.110 153.934 -29.382  1.00 33.05           H
ATOM    959  HB2 SER A 113      19.118 155.822 -28.490  1.00 37.15           H
ATOM    960  HB3 SER A 113      17.950 154.880 -29.040  1.00 37.15           H
ATOM    961  HG  SER A 113      17.252 154.903 -27.128  1.00 32.42           H
ATOM    962  N   GLU A 114      21.573 154.943 -27.633  1.00 20.16           N
ATOM    963  CA  GLU A 114      22.563 155.251 -26.621  1.00 24.62           C
ATOM    964  C   GLU A 114      21.906 155.755 -25.344  1.00 22.50           C
ATOM    965  O   GLU A 114      22.371 155.451 -24.239  1.00 20.70           O
ATOM    966  CB  GLU A 114      23.544 156.277 -27.177  1.00 28.47           C
ATOM    967  CG  GLU A 114      24.586 156.718 -26.186  1.00 33.36           C
ATOM    968  CD  GLU A 114      25.520 155.593 -25.729  1.00 35.43           C
ATOM    969  OE1 GLU A 114      25.775 154.619 -26.497  1.00 29.98           O
ATOM    970  OE2 GLU A 114      26.000 155.707 -24.580  1.00 34.76           O1-
ATOM    971  H   GLU A 114      21.622 155.429 -28.337  1.00 24.18           H
ATOM    972  HA  GLU A 114      23.056 154.440 -26.422  1.00 29.53           H
ATOM    973  HB2 GLU A 114      24.000 155.886 -27.941  1.00 34.15           H
ATOM    974  HB3 GLU A 114      23.043 157.058 -27.458  1.00 34.15           H
ATOM    975  HG2 GLU A 114      25.131 157.400 -26.610  1.00 40.01           H
ATOM    976  HG3 GLU A 114      24.154 157.085 -25.401  1.00 40.01           H
ATOM    977  N   ARG A 115      20.828 156.540 -25.463  1.00 21.46           N
ATOM    978  CA  ARG A 115      20.189 157.043 -24.249  1.00 23.28           C
ATOM    979  C   ARG A 115      19.538 155.902 -23.476  1.00 17.64           C
ATOM    980  O   ARG A 115      19.590 155.874 -22.243  1.00 19.37           O
ATOM    981  CB  ARG A 115      19.173 158.145 -24.584  1.00 19.06           C
ATOM    982  CG  ARG A 115      17.947 157.726 -25.348  1.00 25.93           C
ATOM    983  CD  ARG A 115      16.929 158.853 -25.451  1.00 24.97           C
ATOM    984  NE  ARG A 115      15.724 158.457 -26.184  1.00 25.76           N
ATOM    985  CZ  ARG A 115      14.738 159.294 -26.505  1.00 30.50           C
ATOM    986  NH1 ARG A 115      14.809 160.579 -26.178  1.00 31.42           N
ATOM    987  NH2 ARG A 115      13.698 158.861 -27.173  1.00 26.78           N1+
ATOM    988  H   ARG A 115      20.451 156.768 -26.202  1.00 25.74           H
ATOM    989  HA  ARG A 115      20.862 157.430 -23.669  1.00 27.93           H
ATOM    990  HB2 ARG A 115      18.866 158.544 -23.756  1.00 22.86           H
ATOM    991  HB3 ARG A 115      19.627 158.817 -25.113  1.00 22.86           H
ATOM    992  HG2 ARG A 115      18.199 157.455 -26.244  1.00 31.10           H
ATOM    993  HG3 ARG A 115      17.520 156.996 -24.876  1.00 31.10           H
ATOM    994  HD2 ARG A 115      16.661 159.122 -24.560  1.00 29.95           H
ATOM    995  HD3 ARG A 115      17.331 159.600 -25.919  1.00 29.95           H
ATOM    996  HE  ARG A 115      15.691 157.659 -26.500  1.00 30.90           H
ATOM    997 HH11 ARG A 115      15.488 160.879 -25.743  1.00 37.69           H
ATOM    998 HH12 ARG A 115      14.168 161.109 -26.392  1.00 37.69           H
ATOM    999 HH21 ARG A 115      13.643 158.031 -27.391  1.00 32.12           H
ATOM   1000 HH22 ARG A 115      13.062 159.403 -27.379  1.00 32.12           H
ATOM   1001  N   ALA A 116      18.924 154.956 -24.184  1.00 19.92           N
ATOM   1002  CA  ALA A 116      18.397 153.757 -23.533  1.00 25.01           C
ATOM   1003  C   ALA A 116      19.502 152.975 -22.826  1.00 22.08           C
ATOM   1004  O   ALA A 116      19.317 152.489 -21.701  1.00 21.70           O
ATOM   1005  CB  ALA A 116      17.705 152.881 -24.568  1.00 20.72           C
ATOM   1006  H   ALA A 116      18.800 154.982 -25.037  1.00 23.89           H
ATOM   1007  HA  ALA A 116      17.736 154.020 -22.871  1.00 30.00           H
ATOM   1008  HB1 ALA A 116      17.351 152.096 -24.124  1.00 24.85           H
ATOM   1009  HB2 ALA A 116      17.000 153.390 -24.994  1.00 24.85           H
ATOM   1010  HB3 ALA A 116      18.359 152.611 -25.229  1.00 24.85           H
ATOM   1011  N   PHE A 117      20.667 152.873 -23.462  1.00 23.08           N
ATOM   1012  CA  PHE A 117      21.791 152.162 -22.868  1.00 26.18           C
ATOM   1013  C   PHE A 117      22.215 152.801 -21.554  1.00 24.16           C
ATOM   1014  O   PHE A 117      22.386 152.110 -20.541  1.00 21.43           O
ATOM   1015  CB  PHE A 117      22.958 152.116 -23.860  1.00 18.66           C
ATOM   1016  CG  PHE A 117      24.181 151.383 -23.336  1.00 16.95           C
ATOM   1017  CD1 PHE A 117      24.161 150.007 -23.153  1.00 27.37           C
ATOM   1018  CD2 PHE A 117      25.335 152.065 -23.028  1.00 22.94           C
ATOM   1019  CE1 PHE A 117      25.276 149.340 -22.687  1.00 19.69           C
ATOM   1020  CE2 PHE A 117      26.458 151.383 -22.560  1.00 22.07           C
ATOM   1021  CZ  PHE A 117      26.409 150.031 -22.384  1.00 25.31           C
ATOM   1022  H   PHE A 117      20.825 153.204 -24.242  1.00 27.69           H
ATOM   1023  HA  PHE A 117      21.517 151.249 -22.676  1.00 31.40           H
ATOM   1024  HB2 PHE A 117      22.655 151.672 -24.668  1.00 22.37           H
ATOM   1025  HB3 PHE A 117      23.235 153.024 -24.065  1.00 22.37           H
ATOM   1026  HD1 PHE A 117      23.393 149.521 -23.356  1.00 32.83           H
ATOM   1027  HD2 PHE A 117      25.368 152.990 -23.142  1.00 27.51           H
ATOM   1028  HE1 PHE A 117      25.255 148.420 -22.569  1.00 23.61           H
ATOM   1029  HE2 PHE A 117      27.237 151.841 -22.345  1.00 26.47           H
ATOM   1030  HZ  PHE A 117      27.157 149.576 -22.068  1.00 30.36           H
ATOM   1031  N   LYS A 118      22.376 154.130 -21.536  1.00 19.59           N
ATOM   1032  CA  LYS A 118      22.758 154.778 -20.284  1.00 23.76           C
ATOM   1033  C   LYS A 118      21.662 154.637 -19.245  1.00 16.24           C
ATOM   1034  O   LYS A 118      21.950 154.573 -18.042  1.00 20.41           O
ATOM   1035  CB  LYS A 118      23.061 156.266 -20.503  1.00 20.53           C
ATOM   1036  CG  LYS A 118      24.237 156.572 -21.425  1.00 32.81           C
ATOM   1037  CD  LYS A 118      24.329 158.114 -21.645  1.00 42.30           C
ATOM   1038  CE  LYS A 118      25.350 158.506 -22.695  1.00 45.92           C
ATOM   1039  NZ  LYS A 118      26.712 158.126 -22.244  1.00 53.37           N1+
ATOM   1040  H   LYS A 118      22.267 154.660 -22.205  1.00 23.50           H
ATOM   1041  HA  LYS A 118      23.558 154.355 -19.933  1.00 28.50           H
ATOM   1042  HB2 LYS A 118      22.275 156.675 -20.896  1.00 24.63           H
ATOM   1043  HB3 LYS A 118      23.255 156.679 -19.647  1.00 24.63           H
ATOM   1044  HG2 LYS A 118      25.058 156.261 -21.017  1.00 39.36           H
ATOM   1045  HG3 LYS A 118      24.092 156.136 -22.282  1.00 39.36           H
ATOM   1046  HD2 LYS A 118      23.466 158.451 -21.941  1.00 50.75           H
ATOM   1047  HD3 LYS A 118      24.583 158.540 -20.810  1.00 50.75           H
ATOM   1048  HE2 LYS A 118      25.159 158.041 -23.527  1.00 55.08           H
ATOM   1049  HE3 LYS A 118      25.326 159.468 -22.832  1.00 55.08           H
ATOM   1050  HZ1 LYS A 118      27.316 158.410 -22.833  1.00 64.03           H
ATOM   1051  HZ2 LYS A 118      26.881 158.491 -21.449  1.00 64.03           H
ATOM   1052  HZ3 LYS A 118      26.767 157.241 -22.175  1.00 64.03           H
ATOM   1053  N   LEU A 119      20.401 154.633 -19.686  1.00 17.53           N
ATOM   1054  CA  LEU A 119      19.292 154.472 -18.748  1.00 21.83           C
ATOM   1055  C   LEU A 119      19.355 153.123 -18.037  1.00 20.58           C
ATOM   1056  O   LEU A 119      19.113 153.054 -16.825  1.00 17.61           O
ATOM   1057  CB  LEU A 119      17.961 154.640 -19.473  1.00 15.74           C
ATOM   1058  CG  LEU A 119      16.679 154.341 -18.676  1.00 20.76           C
ATOM   1059  CD1 LEU A 119      16.557 155.291 -17.548  1.00 26.55           C
ATOM   1060  CD2 LEU A 119      15.469 154.460 -19.577  1.00 33.38           C
ATOM   1061  H   LEU A 119      20.163 154.725 -20.508  1.00 21.02           H
ATOM   1062  HA  LEU A 119      19.348 155.170 -18.075  1.00 26.18           H
ATOM   1063  HB2 LEU A 119      17.901 155.559 -19.776  1.00 18.88           H
ATOM   1064  HB3 LEU A 119      17.964 154.050 -20.241  1.00 18.88           H
ATOM   1065  HG  LEU A 119      16.706 153.438 -18.322  1.00 24.90           H
ATOM   1066 HD11 LEU A 119      15.741 155.106 -17.058  1.00 31.85           H
ATOM   1067 HD12 LEU A 119      17.330 155.186 -16.971  1.00 31.85           H
ATOM   1068 HD13 LEU A 119      16.526 156.191 -17.904  1.00 31.85           H
ATOM   1069 HD21 LEU A 119      14.676 154.245 -19.062  1.00 40.05           H
ATOM   1070 HD22 LEU A 119      15.413 155.370 -19.907  1.00 40.05           H
ATOM   1071 HD23 LEU A 119      15.562 153.844 -20.321  1.00 40.05           H
ATOM   1072  N   THR A 120      19.690 152.036 -18.766  1.00 20.09           N
ATOM   1073  CA  THR A 120      19.795 150.731 -18.105  1.00 20.24           C
ATOM   1074  C   THR A 120      20.785 150.770 -16.956  1.00 18.58           C
ATOM   1075  O   THR A 120      20.599 150.078 -15.939  1.00 17.15           O
ATOM   1076  CB  THR A 120      20.188 149.606 -19.086  1.00 18.77           C
ATOM   1077  OG1 THR A 120      21.525 149.766 -19.593  1.00 17.11           O
ATOM   1078  CG2 THR A 120      19.191 149.495 -20.211  1.00 17.07           C
ATOM   1079  H   THR A 120      19.850 152.035 -19.612  1.00 24.09           H
ATOM   1080  HA  THR A 120      18.924 150.504 -17.743  1.00 24.28           H
ATOM   1081  HB  THR A 120      20.165 148.770 -18.595  1.00 22.52           H
ATOM   1082  HG1 THR A 120      21.561 150.420 -20.111  1.00 20.51           H
ATOM   1083 HG21 THR A 120      19.412 148.748 -20.787  1.00 20.47           H
ATOM   1084 HG22 THR A 120      18.303 149.360 -19.843  1.00 20.47           H
ATOM   1085 HG23 THR A 120      19.193 150.304 -20.740  1.00 20.47           H
ATOM   1086  N   ARG A 121      21.837 151.586 -17.074  1.00 18.83           N
ATOM   1087  CA  ARG A 121      22.803 151.670 -15.983  1.00 18.86           C
ATOM   1088  C   ARG A 121      22.149 152.173 -14.702  1.00 19.12           C
ATOM   1089  O   ARG A 121      22.460 151.691 -13.608  1.00 16.91           O
ATOM   1090  CB  ARG A 121      23.968 152.582 -16.371  1.00 28.40           C
ATOM   1091  CG  ARG A 121      24.916 152.850 -15.213  1.00 35.38           C
ATOM   1092  CD  ARG A 121      25.860 153.993 -15.507  1.00 40.25           C
ATOM   1093  NE  ARG A 121      27.037 153.532 -16.220  1.00 48.86           N
ATOM   1094  CZ  ARG A 121      28.214 153.258 -15.654  1.00 48.53           C
ATOM   1095  NH1 ARG A 121      28.393 153.398 -14.344  1.00 43.87           N
ATOM   1096  NH2 ARG A 121      29.226 152.842 -16.415  1.00 38.57           N1+
ATOM   1097  H   ARG A 121      22.000 152.082 -17.760  1.00 22.59           H
ATOM   1098  HA  ARG A 121      23.156 150.788 -15.800  1.00 22.62           H
ATOM   1099  HB2 ARG A 121      24.476 152.161 -17.083  1.00 34.06           H
ATOM   1100  HB3 ARG A 121      23.611 153.430 -16.681  1.00 34.06           H
ATOM   1101  HG2 ARG A 121      24.418 153.105 -14.422  1.00 42.44           H
ATOM   1102  HG3 ARG A 121      25.441 152.053 -15.043  1.00 42.44           H
ATOM   1103  HD2 ARG A 121      25.408 154.635 -16.076  1.00 48.29           H
ATOM   1104  HD3 ARG A 121      26.128 154.417 -14.680  1.00 48.29           H
ATOM   1105  HE  ARG A 121      27.002 153.551 -17.079  1.00 58.62           H
ATOM   1106 HH11 ARG A 121      27.743 153.658 -13.846  1.00 52.64           H
ATOM   1107 HH12 ARG A 121      29.154 153.211 -13.992  1.00 52.64           H
ATOM   1108 HH21 ARG A 121      29.114 152.754 -17.265  1.00 46.27           H
ATOM   1109 HH22 ARG A 121      29.988 152.660 -16.061  1.00 46.27           H
ATOM   1110  N   ASP A 122      21.267 153.159 -14.818  1.00 19.37           N
ATOM   1111  CA  ASP A 122      20.574 153.676 -13.642  1.00 23.32           C
ATOM   1112  C   ASP A 122      19.537 152.680 -13.132  1.00 15.75           C
ATOM   1113  O   ASP A 122      19.307 152.585 -11.919  1.00 20.21           O
ATOM   1114  CB  ASP A 122      19.879 155.019 -13.976  1.00 25.45           C
ATOM   1115  CG  ASP A 122      20.859 156.183 -14.192  1.00 23.57           C
ATOM   1116  OD1 ASP A 122      21.972 156.155 -13.640  1.00 25.18           O
ATOM   1117  OD2 ASP A 122      20.490 157.131 -14.921  1.00 20.53           O1-
ATOM   1118  H   ASP A 122      21.046 153.539 -15.557  1.00 23.22           H
ATOM   1119  HA  ASP A 122      21.218 153.822 -12.930  1.00 27.97           H
ATOM   1120  HB2 ASP A 122      19.364 154.902 -14.792  1.00 30.52           H
ATOM   1121  HB3 ASP A 122      19.292 155.265 -13.243  1.00 30.52           H
ATOM   1122  N   ALA A 123      18.830 151.999 -14.046  1.00 17.69           N
ATOM   1123  CA  ALA A 123      17.846 151.013 -13.615  1.00 17.63           C
ATOM   1124  C   ALA A 123      18.531 149.902 -12.830  1.00 18.31           C
ATOM   1125  O   ALA A 123      18.017 149.449 -11.795  1.00 17.25           O
ATOM   1126  CB  ALA A 123      17.070 150.456 -14.814  1.00 16.55           C
ATOM   1127  H   ALA A 123      18.905 152.080 -14.899  1.00 21.22           H
ATOM   1128  HA  ALA A 123      17.203 151.448 -13.027  1.00 21.14           H
ATOM   1129  HB1 ALA A 123      16.401 149.824 -14.507  1.00 19.84           H
ATOM   1130  HB2 ALA A 123      16.618 151.182 -15.274  1.00 19.84           H
ATOM   1131  HB3 ALA A 123      17.686 150.015 -15.421  1.00 19.84           H
ATOM   1132  N   ILE A 124      19.722 149.499 -13.276  1.00 16.76           N
ATOM   1133  CA  ILE A 124      20.490 148.480 -12.562  1.00 17.10           C
ATOM   1134  C   ILE A 124      20.878 148.974 -11.175  1.00 18.85           C
ATOM   1135  O   ILE A 124      20.768 148.243 -10.185  1.00 17.98           O
ATOM   1136  CB  ILE A 124      21.720 148.076 -13.397  1.00 17.39           C
ATOM   1137  CG1 ILE A 124      21.239 147.239 -14.571  1.00 15.10           C
ATOM   1138  CG2 ILE A 124      22.768 147.331 -12.563  1.00 21.47           C
ATOM   1139  CD1 ILE A 124      22.262 147.043 -15.658  1.00 16.11           C
ATOM   1140  H   ILE A 124      20.107 149.798 -13.987  1.00 20.09           H
ATOM   1141  HA  ILE A 124      19.936 147.692 -12.449  1.00 20.50           H
ATOM   1142  HB  ILE A 124      22.135 148.883 -13.742  1.00 20.85           H
ATOM   1143 HG12 ILE A 124      20.981 146.369 -14.236  1.00 18.10           H
ATOM   1144 HG13 ILE A 124      20.468 147.676 -14.967  1.00 18.10           H
ATOM   1145 HG21 ILE A 124      23.507 147.091 -13.143  1.00 25.75           H
ATOM   1146 HG22 ILE A 124      23.092 147.900 -11.852  1.00 25.75           H
ATOM   1147 HG23 ILE A 124      22.366 146.527 -12.195  1.00 25.75           H
ATOM   1148 HD11 ILE A 124      21.882 146.477 -16.347  1.00 19.32           H
ATOM   1149 HD12 ILE A 124      22.498 147.906 -16.035  1.00 19.32           H
ATOM   1150 HD13 ILE A 124      23.044 146.625 -15.267  1.00 19.32           H
ATOM   1151  N   GLU A 125      21.368 150.210 -11.076  1.00 21.12           N
ATOM   1152  CA  GLU A 125      21.777 150.698  -9.768  1.00 18.82           C
ATOM   1153  C   GLU A 125      20.616 150.645  -8.800  1.00 16.84           C
ATOM   1154  O   GLU A 125      20.792 150.308  -7.626  1.00 17.42           O
ATOM   1155  CB  GLU A 125      22.339 152.127  -9.873  1.00 22.44           C
ATOM   1156  CG  GLU A 125      22.792 152.719  -8.539  1.00 30.98           C
ATOM   1157  CD  GLU A 125      23.498 154.110  -8.667  1.00 37.74           C
ATOM   1158  OE1 GLU A 125      23.375 154.806  -9.698  1.00 51.83           O
ATOM   1159  OE2 GLU A 125      24.187 154.513  -7.720  1.00 41.73           O1-
ATOM   1160  H   GLU A 125      21.475 150.761 -11.728  1.00 25.33           H
ATOM   1161  HA  GLU A 125      22.464 150.112  -9.426  1.00 22.57           H
ATOM   1162  HB2 GLU A 125      23.114 152.113 -10.459  1.00 26.92           H
ATOM   1163  HB3 GLU A 125      21.657 152.704 -10.251  1.00 26.92           H
ATOM   1164  HG2 GLU A 125      22.010 152.830  -7.973  1.00 37.17           H
ATOM   1165  HG3 GLU A 125      23.407 152.101  -8.115  1.00 37.17           H
ATOM   1166  N   LEU A 126      19.417 150.984  -9.287  1.00 17.84           N
ATOM   1167  CA  LEU A 126      18.205 150.976  -8.475  1.00 18.35           C
ATOM   1168  C   LEU A 126      17.765 149.566  -8.113  1.00 25.29           C
ATOM   1169  O   LEU A 126      17.275 149.340  -7.006  1.00 16.57           O
ATOM   1170  CB  LEU A 126      17.080 151.680  -9.221  1.00 17.83           C
ATOM   1171  CG  LEU A 126      17.244 153.199  -9.286  1.00 14.91           C
ATOM   1172  CD1 LEU A 126      16.316 153.758 -10.341  1.00 18.17           C
ATOM   1173  CD2 LEU A 126      16.964 153.845  -7.916  1.00 20.76           C
ATOM   1174  H   LEU A 126      19.287 151.236 -10.099  1.00 21.40           H
ATOM   1175  HA  LEU A 126      18.385 151.455  -7.652  1.00 22.01           H
ATOM   1176  HB2 LEU A 126      17.047 151.341 -10.128  1.00 21.38           H
ATOM   1177  HB3 LEU A 126      16.244 151.490  -8.772  1.00 21.38           H
ATOM   1178  HG  LEU A 126      18.150 153.402  -9.541  1.00 17.87           H
ATOM   1179 HD11 LEU A 126      16.384 154.725 -10.344  1.00 21.79           H
ATOM   1180 HD12 LEU A 126      16.571 153.406 -11.209  1.00 21.79           H
ATOM   1181 HD13 LEU A 126      15.411 153.485 -10.130  1.00 21.79           H
ATOM   1182 HD21 LEU A 126      17.044 154.811  -8.003  1.00 24.90           H
ATOM   1183 HD22 LEU A 126      16.066 153.612  -7.631  1.00 24.90           H
ATOM   1184 HD23 LEU A 126      17.609 153.520  -7.272  1.00 24.90           H
ATOM   1185  N   ASN A 127      17.885 148.607  -9.032  1.00 16.41           N
ATOM   1186  CA  ASN A 127      17.546 147.219  -8.692  1.00 15.79           C
ATOM   1187  C   ASN A 127      18.377 146.294  -9.580  1.00 14.08           C
ATOM   1188  O   ASN A 127      17.962 145.943 -10.689  1.00 17.50           O
ATOM   1189  CB  ASN A 127      16.072 146.921  -8.854  1.00 13.75           C
ATOM   1190  CG  ASN A 127      15.777 145.478  -8.590  1.00 16.74           C
ATOM   1191  OD1 ASN A 127      16.600 144.777  -8.007  1.00 16.41           O
ATOM   1192  ND2 ASN A 127      14.641 145.014  -9.025  1.00 16.12           N
ATOM   1193  H   ASN A 127      18.160 148.721  -9.840  1.00 19.68           H
ATOM   1194  HA  ASN A 127      17.786 147.047  -7.772  1.00 18.94           H
ATOM   1195  HB2 ASN A 127      15.554 147.453  -8.231  1.00 16.49           H
ATOM   1196  HB3 ASN A 127      15.810 147.109  -9.766  1.00 16.49           H
ATOM   1197 HD21 ASN A 127      14.419 144.203  -8.859  1.00 19.33           H
ATOM   1198 HD22 ASN A 127      14.124 145.521  -9.487  1.00 19.33           H
ATOM   1199  N   ALA A 128      19.531 145.895  -9.065  1.00 14.66           N
ATOM   1200  CA  ALA A 128      20.462 145.092  -9.847  1.00 17.21           C
ATOM   1201  C   ALA A 128      19.978 143.658 -10.039  1.00 21.10           C
ATOM   1202  O   ALA A 128      20.578 142.924 -10.831  1.00 16.84           O
ATOM   1203  CB  ALA A 128      21.832 145.103  -9.186  1.00 21.11           C
ATOM   1204  H   ALA A 128      19.793 146.068  -8.261  1.00 17.58           H
ATOM   1205  HA  ALA A 128      20.557 145.497 -10.725  1.00 20.64           H
ATOM   1206  HB1 ALA A 128      22.416 144.526  -9.703  1.00 25.32           H
ATOM   1207  HB2 ALA A 128      22.173 146.010  -9.178  1.00 25.32           H
ATOM   1208  HB3 ALA A 128      21.752 144.767  -8.278  1.00 25.32           H
ATOM   1209  N   ALA A 129      18.909 143.251  -9.353  1.00 14.87           N
ATOM   1210  CA  ALA A 129      18.283 141.948  -9.596  1.00 20.17           C
ATOM   1211  C   ALA A 129      17.230 141.980 -10.706  1.00 18.45           C
ATOM   1212  O   ALA A 129      16.595 140.956 -10.963  1.00 15.52           O
ATOM   1213  CB  ALA A 129      17.623 141.417  -8.311  1.00 17.14           C
ATOM   1214  H   ALA A 129      18.531 143.717  -8.736  1.00 17.83           H
ATOM   1215  HA  ALA A 129      18.968 141.312  -9.853  1.00 24.19           H
ATOM   1216  HB1 ALA A 129      17.274 140.531  -8.485  1.00 20.55           H
ATOM   1217  HB2 ALA A 129      18.285 141.379  -7.606  1.00 20.55           H
ATOM   1218  HB3 ALA A 129      16.898 142.010  -8.062  1.00 20.55           H
ATOM   1219  N   ASN A 130      16.996 143.123 -11.352  1.00 16.43           N
ATOM   1220  CA  ASN A 130      15.994 143.192 -12.416  1.00 15.94           C
ATOM   1221  C   ASN A 130      16.582 142.581 -13.682  1.00 19.79           C
ATOM   1222  O   ASN A 130      17.319 143.237 -14.427  1.00 15.68           O
ATOM   1223  CB  ASN A 130      15.530 144.623 -12.668  1.00 14.21           C
ATOM   1224  CG  ASN A 130      14.364 144.656 -13.578  1.00 13.14           C
ATOM   1225  OD1 ASN A 130      14.358 143.956 -14.593  1.00 15.76           O
ATOM   1226  ND2 ASN A 130      13.301 145.356 -13.176  1.00 16.00           N
ATOM   1227  H   ASN A 130      17.389 143.867 -11.193  1.00 19.70           H
ATOM   1228  HA  ASN A 130      15.216 142.676 -12.159  1.00 19.11           H
ATOM   1229  HB2 ASN A 130      15.274 145.042 -11.831  1.00 17.04           H
ATOM   1230  HB3 ASN A 130      16.241 145.127 -13.085  1.00 17.04           H
ATOM   1231 HD21 ASN A 130      12.586 145.377 -13.659  1.00 19.18           H
ATOM   1232 HD22 ASN A 130      13.325 145.786 -12.434  1.00 19.18           H
ATOM   1233  N   TYR A 131      16.218 141.315 -13.930  1.00 16.55           N
ATOM   1234  CA  TYR A 131      16.801 140.532 -15.016  1.00 13.84           C
ATOM   1235  C   TYR A 131      16.329 141.029 -16.376  1.00 12.82           C
ATOM   1236  O   TYR A 131      17.045 140.868 -17.377  1.00 15.88           O
ATOM   1237  CB  TYR A 131      16.454 139.043 -14.815  1.00 11.35           C
ATOM   1238  CG  TYR A 131      14.953 138.813 -14.721  1.00 12.27           C
ATOM   1239  CD1 TYR A 131      14.198 138.634 -15.847  1.00 11.32           C
ATOM   1240  CD2 TYR A 131      14.302 138.808 -13.484  1.00 12.59           C
ATOM   1241  CE1 TYR A 131      12.853 138.466 -15.766  1.00 12.85           C
ATOM   1242  CE2 TYR A 131      12.947 138.670 -13.395  1.00 11.48           C
ATOM   1243  CZ  TYR A 131      12.221 138.489 -14.535  1.00 11.20           C
ATOM   1244  OH  TYR A 131      10.853 138.329 -14.452  1.00 14.77           O
ATOM   1245  H   TYR A 131      15.630 140.892 -13.468  1.00 19.84           H
ATOM   1246  HA  TYR A 131      17.766 140.623 -14.984  1.00 16.60           H
ATOM   1247  HB2 TYR A 131      16.802 138.524 -15.557  1.00 13.61           H
ATOM   1248  HB3 TYR A 131      16.852 138.745 -13.984  1.00 13.61           H
ATOM   1249  HD1 TYR A 131      14.622 138.639 -16.674  1.00 13.57           H
ATOM   1250  HD2 TYR A 131      14.793 138.952 -12.708  1.00 15.09           H
ATOM   1251  HE1 TYR A 131      12.353 138.356 -16.543  1.00 15.40           H
ATOM   1252  HE2 TYR A 131      12.532 138.675 -12.565  1.00 13.76           H
ATOM   1253  HH  TYR A 131      10.527 138.304 -15.228  1.00 17.71           H
ATOM   1254  N   THR A 132      15.131 141.628 -16.432  1.00 13.82           N
ATOM   1255  CA  THR A 132      14.638 142.216 -17.674  1.00 13.26           C
ATOM   1256  C   THR A 132      15.536 143.372 -18.137  1.00 14.99           C
ATOM   1257  O   THR A 132      15.859 143.481 -19.328  1.00 15.36           O
ATOM   1258  CB  THR A 132      13.191 142.665 -17.474  1.00 12.70           C
ATOM   1259  OG1 THR A 132      12.369 141.516 -17.198  1.00 15.93           O
ATOM   1260  CG2 THR A 132      12.660 143.345 -18.720  1.00 15.00           C
ATOM   1261  H   THR A 132      14.587 141.701 -15.768  1.00 16.57           H
ATOM   1262  HA  THR A 132      14.632 141.536 -18.365  1.00 15.90           H
ATOM   1263  HB  THR A 132      13.144 143.294 -16.735  1.00 15.22           H
ATOM   1264  HG1 THR A 132      12.568 141.201 -16.446  1.00 19.10           H
ATOM   1265 HG21 THR A 132      11.727 143.589 -18.603  1.00 17.98           H
ATOM   1266 HG22 THR A 132      13.167 144.151 -18.892  1.00 17.98           H
ATOM   1267 HG23 THR A 132      12.739 142.749 -19.484  1.00 17.98           H
ATOM   1268  N   VAL A 133      15.979 144.226 -17.207  1.00 15.80           N
ATOM   1269  CA  VAL A 133      16.886 145.316 -17.569  1.00 14.95           C
ATOM   1270  C   VAL A 133      18.207 144.777 -18.113  1.00 16.26           C
ATOM   1271  O   VAL A 133      18.712 145.242 -19.148  1.00 16.10           O
ATOM   1272  CB  VAL A 133      17.128 146.235 -16.362  1.00 14.40           C
ATOM   1273  CG1 VAL A 133      18.161 147.310 -16.735  1.00 16.13           C
ATOM   1274  CG2 VAL A 133      15.806 146.887 -15.900  1.00 13.99           C
ATOM   1275  H   VAL A 133      15.768 144.200 -16.373  1.00 18.94           H
ATOM   1276  HA  VAL A 133      16.472 145.851 -18.264  1.00 17.92           H
ATOM   1277  HB  VAL A 133      17.478 145.704 -15.632  1.00 17.26           H
ATOM   1278 HG11 VAL A 133      18.293 147.908 -15.980  1.00 19.35           H
ATOM   1279 HG12 VAL A 133      19.008 146.894 -16.969  1.00 19.35           H
ATOM   1280 HG13 VAL A 133      17.815 147.802 -17.495  1.00 19.35           H
ATOM   1281 HG21 VAL A 133      15.998 147.466 -15.143  1.00 16.78           H
ATOM   1282 HG22 VAL A 133      15.435 147.402 -16.634  1.00 16.78           H
ATOM   1283 HG23 VAL A 133      15.178 146.199 -15.637  1.00 16.78           H
ATOM   1284  N   TRP A 134      18.841 143.861 -17.371  1.00 16.89           N
ATOM   1285  CA  TRP A 134      20.084 143.258 -17.831  1.00 15.66           C
ATOM   1286  C   TRP A 134      19.947 142.646 -19.222  1.00 15.97           C
ATOM   1287  O   TRP A 134      20.869 142.746 -20.052  1.00 17.68           O
ATOM   1288  CB  TRP A 134      20.542 142.180 -16.850  1.00 16.40           C
ATOM   1289  CG  TRP A 134      21.143 142.702 -15.619  1.00 13.48           C
ATOM   1290  CD1 TRP A 134      20.560 142.766 -14.373  1.00 17.61           C
ATOM   1291  CD2 TRP A 134      22.438 143.269 -15.483  1.00 20.91           C
ATOM   1292  NE1 TRP A 134      21.424 143.314 -13.480  1.00 15.92           N
ATOM   1293  CE2 TRP A 134      22.592 143.632 -14.130  1.00 19.16           C
ATOM   1294  CE3 TRP A 134      23.504 143.487 -16.374  1.00 15.45           C
ATOM   1295  CZ2 TRP A 134      23.761 144.209 -13.646  1.00 17.77           C
ATOM   1296  CZ3 TRP A 134      24.640 144.037 -15.899  1.00 15.82           C
ATOM   1297  CH2 TRP A 134      24.770 144.415 -14.549  1.00 18.82           C
ATOM   1298  H   TRP A 134      18.575 143.584 -16.602  1.00 20.25           H
ATOM   1299  HA  TRP A 134      20.770 143.942 -17.864  1.00 18.78           H
ATOM   1300  HB2 TRP A 134      19.775 141.642 -16.602  1.00 19.66           H
ATOM   1301  HB3 TRP A 134      21.201 141.625 -17.295  1.00 19.66           H
ATOM   1302  HD1 TRP A 134      19.701 142.466 -14.166  1.00 21.12           H
ATOM   1303  HE1 TRP A 134      21.261 143.441 -12.645  1.00 19.10           H
ATOM   1304  HE3 TRP A 134      23.440 143.247 -17.268  1.00 18.53           H
ATOM   1305  HZ2 TRP A 134      23.851 144.455 -12.752  1.00 21.31           H
ATOM   1306  HZ3 TRP A 134      25.342 144.190 -16.488  1.00 18.96           H
ATOM   1307  HH2 TRP A 134      25.571 144.797 -14.262  1.00 22.58           H
ATOM   1308  N   HIS A 135      18.850 141.932 -19.470  1.00 16.92           N
ATOM   1309  CA  HIS A 135      18.638 141.370 -20.797  1.00 23.01           C
ATOM   1310  C   HIS A 135      18.630 142.468 -21.856  1.00 23.27           C
ATOM   1311  O   HIS A 135      19.259 142.352 -22.911  1.00 17.76           O
ATOM   1312  CB  HIS A 135      17.322 140.594 -20.858  1.00 21.37           C
ATOM   1313  CG  HIS A 135      17.066 139.999 -22.202  1.00 29.42           C
ATOM   1314  ND1 HIS A 135      17.657 138.828 -22.617  1.00 45.18           N
ATOM   1315  CD2 HIS A 135      16.349 140.452 -23.256  1.00 29.41           C
ATOM   1316  CE1 HIS A 135      17.290 138.567 -23.857  1.00 39.33           C
ATOM   1317  NE2 HIS A 135      16.487 139.533 -24.264  1.00 35.15           N
ATOM   1318  H   HIS A 135      18.232 141.754 -18.897  1.00 20.29           H
ATOM   1319  HA  HIS A 135      19.363 140.753 -20.994  1.00 27.59           H
ATOM   1320  HB2 HIS A 135      16.588 141.207 -20.682  1.00 25.63           H
ATOM   1321  HB3 HIS A 135      17.326 139.880 -20.202  1.00 25.63           H
ATOM   1322  HD2 HIS A 135      15.835 141.230 -23.281  1.00 35.28           H
ATOM   1323  HE1 HIS A 135      17.552 137.828 -24.349  1.00 47.18           H
ATOM   1324  HE2 HIS A 135      16.120 139.584 -25.041  1.00 42.16           H
ATOM   1325  N   PHE A 136      17.898 143.533 -21.601  1.00 16.46           N
ATOM   1326  CA  PHE A 136      17.814 144.607 -22.579  1.00 18.81           C
ATOM   1327  C   PHE A 136      19.169 145.277 -22.747  1.00 18.86           C
ATOM   1328  O   PHE A 136      19.553 145.637 -23.870  1.00 18.74           O
ATOM   1329  CB  PHE A 136      16.725 145.608 -22.163  1.00 20.60           C
ATOM   1330  CG  PHE A 136      16.354 146.585 -23.252  1.00 23.45           C
ATOM   1331  CD1 PHE A 136      15.781 146.140 -24.419  1.00 26.92           C
ATOM   1332  CD2 PHE A 136      16.595 147.937 -23.107  1.00 25.63           C
ATOM   1333  CE1 PHE A 136      15.450 147.016 -25.429  1.00 32.46           C
ATOM   1334  CE2 PHE A 136      16.256 148.825 -24.118  1.00 28.00           C
ATOM   1335  CZ  PHE A 136      15.694 148.359 -25.278  1.00 24.44           C
ATOM   1336  H   PHE A 136      17.456 143.668 -20.874  1.00 19.74           H
ATOM   1337  HA  PHE A 136      17.562 144.226 -23.433  1.00 22.56           H
ATOM   1338  HB2 PHE A 136      15.921 145.120 -21.922  1.00 24.71           H
ATOM   1339  HB3 PHE A 136      17.042 146.121 -21.406  1.00 24.71           H
ATOM   1340  HD1 PHE A 136      15.619 145.233 -24.531  1.00 32.29           H
ATOM   1341  HD2 PHE A 136      16.984 148.257 -22.324  1.00 30.74           H
ATOM   1342  HE1 PHE A 136      15.060 146.695 -26.209  1.00 38.94           H
ATOM   1343  HE2 PHE A 136      16.418 149.736 -24.020  1.00 33.58           H
ATOM   1344  HZ  PHE A 136      15.463 148.950 -25.955  1.00 29.32           H
ATOM   1345  N   ARG A 137      19.928 145.425 -21.652  1.00 18.03           N
ATOM   1346  CA  ARG A 137      21.263 145.995 -21.774  1.00 21.06           C
ATOM   1347  C   ARG A 137      22.133 145.168 -22.723  1.00 23.31           C
ATOM   1348  O   ARG A 137      22.859 145.728 -23.551  1.00 21.40           O
ATOM   1349  CB  ARG A 137      21.911 146.136 -20.398  1.00 18.31           C
ATOM   1350  CG  ARG A 137      23.256 146.897 -20.408  1.00 19.16           C
ATOM   1351  CD  ARG A 137      23.872 147.021 -19.038  1.00 20.34           C
ATOM   1352  NE  ARG A 137      25.182 147.685 -19.045  1.00 18.67           N
ATOM   1353  CZ  ARG A 137      25.338 149.006 -19.048  1.00 23.50           C
ATOM   1354  NH1 ARG A 137      24.269 149.809 -19.052  1.00 23.05           N
ATOM   1355  NH2 ARG A 137      26.558 149.531 -19.058  1.00 20.76           N1+
ATOM   1356  H   ARG A 137      19.697 145.213 -20.851  1.00 21.63           H
ATOM   1357  HA  ARG A 137      21.180 146.883 -22.155  1.00 25.26           H
ATOM   1358  HB2 ARG A 137      21.307 146.621 -19.816  1.00 21.96           H
ATOM   1359  HB3 ARG A 137      22.076 145.253 -20.032  1.00 21.96           H
ATOM   1360  HG2 ARG A 137      23.887 146.428 -20.972  1.00 22.98           H
ATOM   1361  HG3 ARG A 137      23.106 147.793 -20.750  1.00 22.98           H
ATOM   1362  HD2 ARG A 137      23.274 147.529 -18.467  1.00 24.40           H
ATOM   1363  HD3 ARG A 137      24.003 146.128 -18.679  1.00 24.40           H
ATOM   1364  HE  ARG A 137      25.885 147.195 -18.995  1.00 22.39           H
ATOM   1365 HH11 ARG A 137      23.473 149.482 -19.053  1.00 27.65           H
ATOM   1366 HH12 ARG A 137      24.377 150.660 -19.055  1.00 27.65           H
ATOM   1367 HH21 ARG A 137      27.249 149.019 -19.051  1.00 24.90           H
ATOM   1368 HH22 ARG A 137      26.657 150.384 -19.057  1.00 24.90           H
ATOM   1369  N   ARG A 138      22.041 143.841 -22.656  1.00 19.67           N
ATOM   1370  CA  ARG A 138      22.832 142.992 -23.553  1.00 19.05           C
ATOM   1371  C   ARG A 138      22.372 143.103 -25.010  1.00 23.07           C
ATOM   1372  O   ARG A 138      23.200 143.046 -25.923  1.00 23.72           O
ATOM   1373  CB  ARG A 138      22.773 141.529 -23.096  1.00 20.49           C
ATOM   1374  CG  ARG A 138      23.608 141.285 -21.876  1.00 17.62           C
ATOM   1375  CD  ARG A 138      23.703 139.777 -21.524  1.00 15.23           C
ATOM   1376  NE  ARG A 138      22.483 139.227 -20.949  1.00 20.38           N
ATOM   1377  CZ  ARG A 138      22.155 139.284 -19.663  1.00 14.30           C
ATOM   1378  NH1 ARG A 138      22.929 139.917 -18.796  1.00 16.35           N
ATOM   1379  NH2 ARG A 138      21.036 138.725 -19.259  1.00 16.45           N1+
ATOM   1380  H   ARG A 138      21.531 143.412 -22.112  1.00 23.59           H
ATOM   1381  HA  ARG A 138      23.754 143.283 -23.512  1.00 22.84           H
ATOM   1382  HB2 ARG A 138      21.858 141.293 -22.891  1.00 24.57           H
ATOM   1383  HB3 ARG A 138      23.118 140.963 -23.801  1.00 24.57           H
ATOM   1384  HG2 ARG A 138      24.501 141.627 -22.033  1.00 21.13           H
ATOM   1385  HG3 ARG A 138      23.206 141.756 -21.131  1.00 21.13           H
ATOM   1386  HD2 ARG A 138      23.888 139.272 -22.329  1.00 18.26           H
ATOM   1387  HD3 ARG A 138      24.416 139.641 -20.880  1.00 18.26           H
ATOM   1388  HE  ARG A 138      21.969 138.769 -21.468  1.00 24.45           H
ATOM   1389 HH11 ARG A 138      23.659 140.273 -19.067  1.00 19.61           H
ATOM   1390 HH12 ARG A 138      22.714 139.957 -17.967  1.00 19.61           H
ATOM   1391 HH21 ARG A 138      20.522 138.326 -19.822  1.00 19.73           H
ATOM   1392 HH22 ARG A 138      20.807 138.773 -18.431  1.00 19.73           H
ATOM   1393  N   VAL A 139      21.062 143.238 -25.246  1.00 16.66           N
ATOM   1394  CA  VAL A 139      20.556 143.545 -26.591  1.00 18.59           C
ATOM   1395  C   VAL A 139      21.150 144.853 -27.104  1.00 21.31           C
ATOM   1396  O   VAL A 139      21.480 144.981 -28.285  1.00 23.28           O
ATOM   1397  CB  VAL A 139      19.016 143.613 -26.586  1.00 21.42           C
ATOM   1398  CG1 VAL A 139      18.469 144.143 -27.932  1.00 24.87           C
ATOM   1399  CG2 VAL A 139      18.410 142.257 -26.285  1.00 21.53           C
ATOM   1400  H   VAL A 139      20.450 143.156 -24.644  1.00 19.98           H
ATOM   1401  HA  VAL A 139      20.823 142.837 -27.198  1.00 22.29           H
ATOM   1402  HB  VAL A 139      18.736 144.228 -25.889  1.00 25.69           H
ATOM   1403 HG11 VAL A 139      17.500 144.144 -27.898  1.00 29.82           H
ATOM   1404 HG12 VAL A 139      18.783 145.046 -28.096  1.00 29.82           H
ATOM   1405 HG13 VAL A 139      18.768 143.551 -28.642  1.00 29.82           H
ATOM   1406 HG21 VAL A 139      17.444 142.335 -26.319  1.00 25.82           H
ATOM   1407 HG22 VAL A 139      18.712 141.619 -26.946  1.00 25.82           H
ATOM   1408 HG23 VAL A 139      18.694 141.984 -25.399  1.00 25.82           H
ATOM   1409  N   LEU A 140      21.283 145.845 -26.229  1.00 18.30           N
ATOM   1410  CA  LEU A 140      21.834 147.139 -26.618  1.00 19.79           C
ATOM   1411  C   LEU A 140      23.336 147.056 -26.861  1.00 24.55           C
ATOM   1412  O   LEU A 140      23.842 147.669 -27.809  1.00 20.42           O
ATOM   1413  CB  LEU A 140      21.520 148.180 -25.539  1.00 15.04           C
ATOM   1414  CG  LEU A 140      20.044 148.589 -25.395  1.00 26.96           C
ATOM   1415  CD1 LEU A 140      19.800 149.478 -24.156  1.00 29.89           C
ATOM   1416  CD2 LEU A 140      19.554 149.296 -26.609  1.00 24.39           C
ATOM   1417  H   LEU A 140      21.072 145.794 -25.395  1.00 21.94           H
ATOM   1418  HA  LEU A 140      21.417 147.425 -27.445  1.00 23.73           H
ATOM   1419  HB2 LEU A 140      21.830 147.842 -24.684  1.00 18.03           H
ATOM   1420  HB3 LEU A 140      22.008 148.985 -25.758  1.00 18.03           H
ATOM   1421  HG  LEU A 140      19.502 147.787 -25.301  1.00 32.34           H
ATOM   1422 HD11 LEU A 140      18.852 149.669 -24.082  1.00 35.85           H
ATOM   1423 HD12 LEU A 140      20.107 149.015 -23.360  1.00 35.85           H
ATOM   1424 HD13 LEU A 140      20.295 150.305 -24.269  1.00 35.85           H
ATOM   1425 HD21 LEU A 140      18.621 149.524 -26.476  1.00 29.26           H
ATOM   1426 HD22 LEU A 140      20.081 150.101 -26.733  1.00 29.26           H
ATOM   1427 HD23 LEU A 140      19.644 148.711 -27.377  1.00 29.26           H
ATOM   1428  N   LEU A 141      24.068 146.308 -26.025  1.00 20.17           N
ATOM   1429  CA  LEU A 141      25.504 146.146 -26.245  1.00 23.33           C
ATOM   1430  C   LEU A 141      25.780 145.640 -27.656  1.00 23.06           C
ATOM   1431  O   LEU A 141      26.723 146.090 -28.317  1.00 23.81           O
ATOM   1432  CB  LEU A 141      26.108 145.175 -25.223  1.00 21.87           C
ATOM   1433  CG  LEU A 141      26.310 145.650 -23.780  1.00 31.00           C
ATOM   1434  CD1 LEU A 141      26.581 144.427 -22.886  1.00 23.34           C
ATOM   1435  CD2 LEU A 141      27.446 146.693 -23.652  1.00 19.10           C
ATOM   1436  H   LEU A 141      23.762 145.887 -25.340  1.00 24.20           H
ATOM   1437  HA  LEU A 141      25.945 147.004 -26.134  1.00 27.98           H
ATOM   1438  HB2 LEU A 141      25.535 144.392 -25.190  1.00 26.23           H
ATOM   1439  HB3 LEU A 141      26.980 144.908 -25.548  1.00 26.23           H
ATOM   1440  HG  LEU A 141      25.486 146.064 -23.474  1.00 37.18           H
ATOM   1441 HD11 LEU A 141      26.677 144.721 -21.965  1.00 27.99           H
ATOM   1442 HD12 LEU A 141      25.834 143.813 -22.966  1.00 27.99           H
ATOM   1443 HD13 LEU A 141      27.397 143.992 -23.183  1.00 27.99           H
ATOM   1444 HD21 LEU A 141      27.535 146.964 -22.724  1.00 22.90           H
ATOM   1445 HD22 LEU A 141      28.276 146.293 -23.955  1.00 22.90           H
ATOM   1446 HD23 LEU A 141      27.231 147.464 -24.199  1.00 22.90           H
ATOM   1447  N   LYS A 142      24.969 144.691 -28.116  1.00 24.67           N
ATOM   1448  CA  LYS A 142      25.122 144.134 -29.451  1.00 29.10           C
ATOM   1449  C   LYS A 142      24.642 145.121 -30.518  1.00 28.37           C
ATOM   1450  O   LYS A 142      25.390 145.458 -31.439  1.00 26.06           O
ATOM   1451  CB  LYS A 142      24.360 142.808 -29.524  1.00 22.86           C
ATOM   1452  CG  LYS A 142      24.611 141.990 -30.772  1.00 43.91           C
ATOM   1453  CD  LYS A 142      23.788 140.692 -30.793  1.00 46.10           C
ATOM   1454  CE  LYS A 142      24.232 139.759 -31.952  1.00 47.49           C
ATOM   1455  NZ  LYS A 142      24.150 140.437 -33.291  1.00 56.24           N1+
ATOM   1456  H   LYS A 142      24.319 144.345 -27.669  1.00 29.59           H
ATOM   1457  HA  LYS A 142      26.061 143.952 -29.606  1.00 34.90           H
ATOM   1458  HB2 LYS A 142      24.611 142.262 -28.762  1.00 27.42           H
ATOM   1459  HB3 LYS A 142      23.412 143.005 -29.498  1.00 27.42           H
ATOM   1460  HG2 LYS A 142      24.365 142.515 -31.549  1.00 52.68           H
ATOM   1461  HG3 LYS A 142      25.551 141.750 -30.810  1.00 52.68           H
ATOM   1462  HD2 LYS A 142      23.899 140.224 -29.948  1.00 55.30           H
ATOM   1463  HD3 LYS A 142      22.852 140.919 -30.927  1.00 55.30           H
ATOM   1464  HE2 LYS A 142      25.152 139.486 -31.809  1.00 56.98           H
ATOM   1465  HE3 LYS A 142      23.654 138.978 -31.976  1.00 56.98           H
ATOM   1466  HZ1 LYS A 142      24.323 139.851 -33.938  1.00 67.47           H
ATOM   1467  HZ2 LYS A 142      23.336 140.777 -33.418  1.00 67.47           H
ATOM   1468  HZ3 LYS A 142      24.747 141.096 -33.333  1.00 67.47           H
ATOM   1469  N   SER A 143      23.394 145.594 -30.413  1.00 25.09           N
ATOM   1470  CA  SER A 143      22.852 146.527 -31.407  1.00 32.52           C
ATOM   1471  C   SER A 143      23.763 147.732 -31.616  1.00 29.01           C
ATOM   1472  O   SER A 143      24.015 148.145 -32.749  1.00 33.01           O
ATOM   1473  CB  SER A 143      21.467 147.017 -30.978  1.00 30.40           C
ATOM   1474  OG  SER A 143      20.523 145.981 -31.080  1.00 41.59           O
ATOM   1475  H   SER A 143      22.845 145.389 -29.787  1.00 30.09           H
ATOM   1476  HA  SER A 143      22.757 146.070 -32.255  1.00 39.01           H
ATOM   1477  HB2 SER A 143      21.502 147.337 -30.062  1.00 36.47           H
ATOM   1478  HB3 SER A 143      21.193 147.741 -31.566  1.00 36.47           H
ATOM   1479  HG  SER A 143      20.756 145.342 -30.587  1.00 49.89           H
ATOM   1480  N   LEU A 144      24.227 148.338 -30.531  1.00 22.49           N
ATOM   1481  CA  LEU A 144      25.046 149.536 -30.599  1.00 27.17           C
ATOM   1482  C   LEU A 144      26.512 149.224 -30.812  1.00 25.16           C
ATOM   1483  O   LEU A 144      27.315 150.157 -30.876  1.00 26.38           O
ATOM   1484  CB  LEU A 144      24.897 150.355 -29.318  1.00 23.91           C
ATOM   1485  CG  LEU A 144      23.452 150.786 -29.012  1.00 27.37           C
ATOM   1486  CD1 LEU A 144      23.420 151.388 -27.646  1.00 20.97           C
ATOM   1487  CD2 LEU A 144      22.918 151.773 -30.034  1.00 30.87           C
ATOM   1488  H   LEU A 144      24.082 148.067 -29.727  1.00 26.97           H
ATOM   1489  HA  LEU A 144      24.740 150.086 -31.335  1.00 32.58           H
ATOM   1490  HB2 LEU A 144      25.203 149.814 -28.575  1.00 28.68           H
ATOM   1491  HB3 LEU A 144      25.447 151.151 -29.379  1.00 28.68           H
ATOM   1492  HG  LEU A 144      22.869 150.009 -29.011  1.00 32.83           H
ATOM   1493 HD11 LEU A 144      22.514 151.675 -27.454  1.00 25.15           H
ATOM   1494 HD12 LEU A 144      23.702 150.724 -27.001  1.00 25.15           H
ATOM   1495 HD13 LEU A 144      24.026 152.146 -27.629  1.00 25.15           H
ATOM   1496 HD21 LEU A 144      22.020 152.051 -29.786  1.00 37.03           H
ATOM   1497 HD22 LEU A 144      23.507 152.544 -30.054  1.00 37.03           H
ATOM   1498 HD23 LEU A 144      22.903 151.344 -30.903  1.00 37.03           H
ATOM   1499  N   GLN A 145      26.889 147.948 -30.890  1.00 25.11           N
ATOM   1500  CA  GLN A 145      28.290 147.550 -31.039  1.00 27.87           C
ATOM   1501  C   GLN A 145      29.175 148.234 -29.996  1.00 32.09           C
ATOM   1502  O   GLN A 145      30.252 148.768 -30.294  1.00 25.01           O
ATOM   1503  CB  GLN A 145      28.774 147.837 -32.465  1.00 29.98           C
ATOM   1504  CG  GLN A 145      27.989 147.068 -33.544  1.00 33.84           C
ATOM   1505  CD  GLN A 145      28.570 147.252 -34.943  1.00 56.41           C
ATOM   1506  OE1 GLN A 145      29.786 147.144 -35.149  1.00 58.98           O
ATOM   1507  NE2 GLN A 145      27.703 147.542 -35.910  1.00 54.87           N
ATOM   1508  H   GLN A 145      26.345 147.283 -30.870  1.00 30.12           H
ATOM   1509  HA  GLN A 145      28.358 146.593 -30.893  1.00 33.43           H
ATOM   1510  HB2 GLN A 145      28.669 148.784 -32.645  1.00 35.96           H
ATOM   1511  HB3 GLN A 145      29.710 147.590 -32.530  1.00 35.96           H
ATOM   1512  HG2 GLN A 145      28.036 146.120 -33.342  1.00 40.60           H
ATOM   1513  HG3 GLN A 145      27.063 147.357 -33.551  1.00 40.60           H
ATOM   1514 HE21 GLN A 145      26.865 147.609 -35.732  1.00 65.83           H
ATOM   1515 HE22 GLN A 145      27.983 147.675 -36.713  1.00 65.83           H
ATOM   1516  N   LYS A 146      28.723 148.187 -28.743  1.00 26.25           N
ATOM   1517  CA  LYS A 146      29.464 148.807 -27.653  1.00 22.44           C
ATOM   1518  C   LYS A 146      30.787 148.102 -27.400  1.00 23.78           C
ATOM   1519  O   LYS A 146      30.945 146.903 -27.647  1.00 29.82           O
ATOM   1520  CB  LYS A 146      28.647 148.798 -26.350  1.00 24.11           C
ATOM   1521  CG  LYS A 146      27.304 149.492 -26.405  1.00 24.06           C
ATOM   1522  CD  LYS A 146      27.386 150.962 -26.779  1.00 31.66           C
ATOM   1523  CE  LYS A 146      28.233 151.734 -25.829  1.00 31.55           C
ATOM   1524  NZ  LYS A 146      28.274 153.172 -26.174  1.00 33.87           N1+
ATOM   1525  H   LYS A 146      27.986 147.810 -28.500  1.00 31.48           H
ATOM   1526  HA  LYS A 146      29.663 149.726 -27.892  1.00 26.91           H
ATOM   1527  HB2 LYS A 146      28.476 147.871 -26.114  1.00 28.92           H
ATOM   1528  HB3 LYS A 146      29.170 149.215 -25.647  1.00 28.92           H
ATOM   1529  HG2 LYS A 146      26.759 149.049 -27.073  1.00 28.86           H
ATOM   1530  HG3 LYS A 146      26.882 149.432 -25.533  1.00 28.86           H
ATOM   1531  HD2 LYS A 146      27.772 151.045 -27.665  1.00 37.98           H
ATOM   1532  HD3 LYS A 146      26.495 151.344 -26.764  1.00 37.98           H
ATOM   1533  HE2 LYS A 146      27.858 151.648 -24.940  1.00 37.85           H
ATOM   1534  HE3 LYS A 146      29.140 151.397 -25.852  1.00 37.85           H
ATOM   1535  HZ1 LYS A 146      28.718 153.618 -25.545  1.00 40.63           H
ATOM   1536  HZ2 LYS A 146      28.687 153.280 -26.955  1.00 40.63           H
ATOM   1537  HZ3 LYS A 146      27.448 153.502 -26.232  1.00 40.63           H
ATOM   1538  N   ASP A 147      31.741 148.875 -26.884  1.00 25.72           N
ATOM   1539  CA  ASP A 147      33.052 148.356 -26.513  1.00 31.68           C
ATOM   1540  C   ASP A 147      32.901 147.412 -25.326  1.00 27.23           C
ATOM   1541  O   ASP A 147      32.516 147.848 -24.234  1.00 26.08           O
ATOM   1542  CB  ASP A 147      33.967 149.521 -26.159  1.00 25.79           C
ATOM   1543  CG  ASP A 147      35.411 149.095 -25.853  1.00 37.48           C
ATOM   1544  OD1 ASP A 147      35.646 148.042 -25.223  1.00 29.52           O
ATOM   1545  OD2 ASP A 147      36.333 149.843 -26.230  1.00 45.39           O1-
ATOM   1546  H   ASP A 147      31.652 149.720 -26.743  1.00 30.85           H
ATOM   1547  HA  ASP A 147      33.443 147.872 -27.259  1.00 38.01           H
ATOM   1548  HB2 ASP A 147      33.982 150.145 -26.899  1.00 30.94           H
ATOM   1549  HB3 ASP A 147      33.609 149.958 -25.369  1.00 30.94           H
ATOM   1550  N   LEU A 148      33.244 146.137 -25.527  1.00 29.42           N
ATOM   1551  CA  LEU A 148      33.006 145.130 -24.506  1.00 27.76           C
ATOM   1552  C   LEU A 148      34.072 145.132 -23.425  1.00 26.00           C
ATOM   1553  O   LEU A 148      33.804 144.679 -22.307  1.00 27.09           O
ATOM   1554  CB  LEU A 148      32.898 143.756 -25.164  1.00 24.65           C
ATOM   1555  CG  LEU A 148      31.701 143.548 -26.103  1.00 28.08           C
ATOM   1556  CD1 LEU A 148      31.696 142.143 -26.658  1.00 25.42           C
ATOM   1557  CD2 LEU A 148      30.347 143.842 -25.442  1.00 30.35           C
ATOM   1558  H   LEU A 148      33.606 145.835 -26.245  1.00 35.28           H
ATOM   1559  HA  LEU A 148      32.156 145.318 -24.078  1.00 33.29           H
ATOM   1560  HB2 LEU A 148      33.699 143.626 -25.691  1.00 29.56           H
ATOM   1561  HB3 LEU A 148      32.852 143.082 -24.471  1.00 29.56           H
ATOM   1562  HG  LEU A 148      31.792 144.151 -26.857  1.00 33.68           H
ATOM   1563 HD11 LEU A 148      30.939 142.045 -27.255  1.00 30.49           H
ATOM   1564 HD12 LEU A 148      32.523 141.986 -27.139  1.00 30.49           H
ATOM   1565 HD13 LEU A 148      31.625 141.514 -25.922  1.00 30.49           H
ATOM   1566 HD21 LEU A 148      29.636 143.625 -26.066  1.00 36.40           H
ATOM   1567 HD22 LEU A 148      30.263 143.294 -24.647  1.00 36.40           H
ATOM   1568 HD23 LEU A 148      30.305 144.781 -25.206  1.00 36.40           H
ATOM   1569  N   HIS A 149      35.265 145.661 -23.706  1.00 27.80           N
ATOM   1570  CA  HIS A 149      36.250 145.860 -22.644  1.00 19.31           C
ATOM   1571  C   HIS A 149      35.810 146.960 -21.691  1.00 26.27           C
ATOM   1572  O   HIS A 149      36.037 146.854 -20.482  1.00 25.01           O
ATOM   1573  CB  HIS A 149      37.638 146.168 -23.234  1.00 28.08           C
ATOM   1574  CG  HIS A 149      38.193 145.039 -24.046  1.00 33.93           C
ATOM   1575  ND1 HIS A 149      38.643 143.866 -23.479  1.00 35.59           N
ATOM   1576  CD2 HIS A 149      38.332 144.885 -25.385  1.00 41.45           C
ATOM   1577  CE1 HIS A 149      39.039 143.037 -24.430  1.00 34.55           C
ATOM   1578  NE2 HIS A 149      38.863 143.632 -25.595  1.00 41.78           N
ATOM   1579  H   HIS A 149      35.523 145.899 -24.492  1.00 33.34           H
ATOM   1580  HA  HIS A 149      36.321 145.040 -22.132  1.00 23.15           H
ATOM   1581  HB2 HIS A 149      38.258 146.349 -22.514  1.00 33.69           H
ATOM   1582  HB3 HIS A 149      37.570 146.940 -23.815  1.00 33.69           H
ATOM   1583  HD2 HIS A 149      38.111 145.507 -26.041  1.00 49.72           H
ATOM   1584  HE1 HIS A 149      39.392 142.185 -24.299  1.00 41.44           H
ATOM   1585  HE2 HIS A 149      39.061 143.294 -26.361  1.00 50.12           H
ATOM   1586  N   GLU A 150      35.126 147.986 -22.204  1.00 26.47           N
ATOM   1587  CA  GLU A 150      34.535 148.997 -21.326  1.00 29.51           C
ATOM   1588  C   GLU A 150      33.439 148.387 -20.448  1.00 22.40           C
ATOM   1589  O   GLU A 150      33.338 148.700 -19.253  1.00 21.48           O
ATOM   1590  CB  GLU A 150      33.966 150.141 -22.182  1.00 32.28           C
ATOM   1591  CG  GLU A 150      34.081 151.515 -21.582  1.00 48.88           C
ATOM   1592  CD  GLU A 150      35.526 152.028 -21.631  1.00 56.60           C
ATOM   1593  OE1 GLU A 150      35.820 153.094 -21.038  1.00 62.42           O
ATOM   1594  OE2 GLU A 150      36.373 151.350 -22.262  1.00 55.09           O1-
ATOM   1595  H   GLU A 150      34.976 148.107 -23.043  1.00 31.75           H
ATOM   1596  HA  GLU A 150      35.226 149.343 -20.742  1.00 35.40           H
ATOM   1597  HB2 GLU A 150      34.457 150.155 -23.021  1.00 38.72           H
ATOM   1598  HB3 GLU A 150      33.026 149.967 -22.359  1.00 38.72           H
ATOM   1599  HG2 GLU A 150      33.517 152.121 -22.093  1.00 58.64           H
ATOM   1600  HG3 GLU A 150      33.786 151.485 -20.660  1.00 58.64           H
ATOM   1601  N   GLU A 151      32.611 147.518 -21.031  1.00 19.03           N
ATOM   1602  CA  GLU A 151      31.557 146.872 -20.256  1.00 25.82           C
ATOM   1603  C   GLU A 151      32.166 145.956 -19.201  1.00 21.55           C
ATOM   1604  O   GLU A 151      31.651 145.847 -18.081  1.00 22.69           O
ATOM   1605  CB  GLU A 151      30.619 146.114 -21.207  1.00 20.96           C
ATOM   1606  CG  GLU A 151      29.364 145.462 -20.562  1.00 21.99           C
ATOM   1607  CD  GLU A 151      28.333 146.457 -20.038  1.00 22.99           C
ATOM   1608  OE1 GLU A 151      28.561 147.684 -20.107  1.00 20.76           O
ATOM   1609  OE2 GLU A 151      27.281 145.994 -19.531  1.00 23.24           O1-
ATOM   1610  H   GLU A 151      32.646 147.277 -21.859  1.00 22.83           H
ATOM   1611  HA  GLU A 151      31.037 147.545 -19.794  1.00 30.96           H
ATOM   1612  HB2 GLU A 151      30.311 146.739 -21.886  1.00 25.14           H
ATOM   1613  HB3 GLU A 151      31.123 145.406 -21.636  1.00 25.14           H
ATOM   1614  HG2 GLU A 151      28.921 144.895 -21.212  1.00 26.37           H
ATOM   1615  HG3 GLU A 151      29.652 144.931 -19.804  1.00 26.37           H
ATOM   1616  N   MET A 152      33.295 145.323 -19.523  1.00 23.99           N
ATOM   1617  CA  MET A 152      33.957 144.484 -18.533  1.00 24.33           C
ATOM   1618  C   MET A 152      34.390 145.305 -17.338  1.00 23.62           C
ATOM   1619  O   MET A 152      34.261 144.854 -16.193  1.00 22.57           O
ATOM   1620  CB  MET A 152      35.160 143.769 -19.145  1.00 23.28           C
ATOM   1621  CG  MET A 152      34.773 142.498 -19.931  1.00 28.09           C
ATOM   1622  SD  MET A 152      34.393 141.100 -18.799  1.00 28.13           S
ATOM   1623  CE  MET A 152      36.026 140.624 -18.294  1.00 29.39           C
ATOM   1624  H   MET A 152      33.686 145.360 -20.291  1.00 28.77           H
ATOM   1625  HA  MET A 152      33.328 143.807 -18.237  1.00 29.18           H
ATOM   1626  HB2 MET A 152      35.612 144.383 -19.746  1.00 27.92           H
ATOM   1627  HB3 MET A 152      35.763 143.511 -18.428  1.00 27.92           H
ATOM   1628  HG2 MET A 152      33.983 142.677 -20.466  1.00 33.70           H
ATOM   1629  HG3 MET A 152      35.507 142.237 -20.512  1.00 33.70           H
ATOM   1630  HE1 MET A 152      35.958 139.872 -17.687  1.00 35.25           H
ATOM   1631  HE2 MET A 152      36.531 140.368 -19.082  1.00 35.25           H
ATOM   1632  HE3 MET A 152      36.451 141.374 -17.854  1.00 35.25           H
ATOM   1633  N   ASN A 153      34.938 146.506 -17.585  1.00 24.88           N
ATOM   1634  CA  ASN A 153      35.304 147.392 -16.486  1.00 22.04           C
ATOM   1635  C   ASN A 153      34.068 147.751 -15.673  1.00 19.88           C
ATOM   1636  O   ASN A 153      34.121 147.836 -14.443  1.00 18.69           O
ATOM   1637  CB  ASN A 153      35.970 148.670 -17.015  1.00 26.13           C
ATOM   1638  CG  ASN A 153      37.210 148.393 -17.831  1.00 32.31           C
ATOM   1639  OD1 ASN A 153      37.886 147.399 -17.629  1.00 30.41           O
ATOM   1640  ND2 ASN A 153      37.520 149.292 -18.759  1.00 33.91           N
ATOM   1641  H   ASN A 153      35.090 146.830 -18.369  1.00 29.84           H
ATOM   1642  HA  ASN A 153      35.937 146.940 -15.907  1.00 26.43           H
ATOM   1643  HB2 ASN A 153      35.339 149.141 -17.581  1.00 31.34           H
ATOM   1644  HB3 ASN A 153      36.224 149.227 -16.264  1.00 31.34           H
ATOM   1645 HD21 ASN A 153      38.200 149.164 -19.269  1.00 40.68           H
ATOM   1646 HD22 ASN A 153      37.032 149.992 -18.859  1.00 40.68           H
ATOM   1647  N   TYR A 154      32.947 147.979 -16.355  1.00 18.99           N
ATOM   1648  CA  TYR A 154      31.709 148.290 -15.657  1.00 16.29           C
ATOM   1649  C   TYR A 154      31.251 147.121 -14.775  1.00 20.27           C
ATOM   1650  O   TYR A 154      30.916 147.315 -13.600  1.00 20.21           O
ATOM   1651  CB  TYR A 154      30.640 148.643 -16.683  1.00 22.10           C
ATOM   1652  CG  TYR A 154      29.244 148.643 -16.105  1.00 19.58           C
ATOM   1653  CD1 TYR A 154      28.834 149.649 -15.237  1.00 20.33           C
ATOM   1654  CD2 TYR A 154      28.334 147.644 -16.438  1.00 18.41           C
ATOM   1655  CE1 TYR A 154      27.568 149.656 -14.700  1.00 21.33           C
ATOM   1656  CE2 TYR A 154      27.032 147.663 -15.916  1.00 22.78           C
ATOM   1657  CZ  TYR A 154      26.674 148.676 -15.057  1.00 25.50           C
ATOM   1658  OH  TYR A 154      25.421 148.716 -14.524  1.00 25.67           O
ATOM   1659  H   TYR A 154      32.877 147.970 -17.215  1.00 22.77           H
ATOM   1660  HA  TYR A 154      31.845 149.064 -15.091  1.00 19.54           H
ATOM   1661  HB2 TYR A 154      30.816 149.527 -17.038  1.00 26.50           H
ATOM   1662  HB3 TYR A 154      30.677 147.991 -17.401  1.00 26.50           H
ATOM   1663  HD1 TYR A 154      29.432 150.320 -14.998  1.00 24.38           H
ATOM   1664  HD2 TYR A 154      28.584 146.966 -17.027  1.00 22.08           H
ATOM   1665  HE1 TYR A 154      27.300 150.334 -14.124  1.00 25.59           H
ATOM   1666  HE2 TYR A 154      26.424 146.996 -16.139  1.00 27.33           H
ATOM   1667  HH  TYR A 154      24.963 148.100 -14.861  1.00 30.79           H
ATOM   1668  N   ILE A 155      31.238 145.890 -15.320  1.00 19.65           N
ATOM   1669  CA  ILE A 155      30.713 144.754 -14.552  1.00 17.61           C
ATOM   1670  C   ILE A 155      31.648 144.422 -13.400  1.00 24.40           C
ATOM   1671  O   ILE A 155      31.201 143.976 -12.337  1.00 17.02           O
ATOM   1672  CB  ILE A 155      30.454 143.535 -15.463  1.00 20.54           C
ATOM   1673  CG1 ILE A 155      29.451 142.567 -14.800  1.00 18.02           C
ATOM   1674  CG2 ILE A 155      31.760 142.779 -15.762  1.00 21.25           C
ATOM   1675  CD1 ILE A 155      28.047 143.133 -14.503  1.00 19.29           C
ATOM   1676  H   ILE A 155      31.533 145.691 -16.108  1.00 23.57           H
ATOM   1677  HA  ILE A 155      29.861 145.014 -14.163  1.00 21.12           H
ATOM   1678  HB  ILE A 155      30.072 143.837 -16.303  1.00 24.63           H
ATOM   1679 HG12 ILE A 155      29.337 141.797 -15.383  1.00 21.61           H
ATOM   1680 HG13 ILE A 155      29.837 142.289 -13.956  1.00 21.61           H
ATOM   1681 HG21 ILE A 155      31.570 142.030 -16.350  1.00 25.48           H
ATOM   1682 HG22 ILE A 155      32.380 143.385 -16.196  1.00 25.48           H
ATOM   1683 HG23 ILE A 155      32.148 142.446 -14.939  1.00 25.48           H
ATOM   1684 HD11 ILE A 155      27.501 142.417 -14.145  1.00 23.13           H
ATOM   1685 HD12 ILE A 155      28.113 143.843 -13.849  1.00 23.13           H
ATOM   1686 HD13 ILE A 155      27.655 143.469 -15.324  1.00 23.13           H
ATOM   1687  N   THR A 156      32.951 144.647 -13.583  1.00 17.81           N
ATOM   1688  CA  THR A 156      33.914 144.502 -12.498  1.00 19.03           C
ATOM   1689  C   THR A 156      33.517 145.340 -11.291  1.00 20.01           C
ATOM   1690  O   THR A 156      33.461 144.833 -10.160  1.00 19.65           O
ATOM   1691  CB  THR A 156      35.311 144.898 -12.990  1.00 22.61           C
ATOM   1692  OG1 THR A 156      35.778 143.929 -13.933  1.00 20.67           O
ATOM   1693  CG2 THR A 156      36.291 144.972 -11.855  1.00 16.79           C
ATOM   1694  H   THR A 156      33.296 144.878 -14.339  1.00 21.35           H
ATOM   1695  HA  THR A 156      33.940 143.571 -12.232  1.00 22.83           H
ATOM   1696  HB  THR A 156      35.261 145.772 -13.409  1.00 27.11           H
ATOM   1697  HG1 THR A 156      35.292 143.943 -14.619  1.00 24.79           H
ATOM   1698 HG21 THR A 156      37.165 145.202 -12.201  1.00 20.13           H
ATOM   1699 HG22 THR A 156      36.024 145.652 -11.219  1.00 20.13           H
ATOM   1700 HG23 THR A 156      36.342 144.115 -11.414  1.00 20.13           H
ATOM   1701  N   ALA A 157      33.231 146.630 -11.512  1.00 18.82           N
ATOM   1702  CA  ALA A 157      32.863 147.504 -10.402  1.00 20.01           C
ATOM   1703  C   ALA A 157      31.537 147.077  -9.789  1.00 17.85           C
ATOM   1704  O   ALA A 157      31.374 147.093  -8.566  1.00 20.08           O
ATOM   1705  CB  ALA A 157      32.785 148.970 -10.875  1.00 22.02           C
ATOM   1706  H   ALA A 157      33.230 147.007 -12.286  1.00 22.57           H
ATOM   1707  HA  ALA A 157      33.535 147.431  -9.705  1.00 24.00           H
ATOM   1708  HB1 ALA A 157      32.570 149.542 -10.121  1.00 26.41           H
ATOM   1709  HB2 ALA A 157      33.641 149.229 -11.250  1.00 26.41           H
ATOM   1710  HB3 ALA A 157      32.093 149.049 -11.553  1.00 26.41           H
ATOM   1711  N   ILE A 158      30.590 146.658 -10.617  1.00 19.79           N
ATOM   1712  CA  ILE A 158      29.279 146.290 -10.101  1.00 18.89           C
ATOM   1713  C   ILE A 158      29.376 145.046  -9.219  1.00 19.11           C
ATOM   1714  O   ILE A 158      28.789 144.989  -8.131  1.00 20.99           O
ATOM   1715  CB  ILE A 158      28.303 146.090 -11.273  1.00 22.12           C
ATOM   1716  CG1 ILE A 158      28.123 147.402 -12.040  1.00 29.18           C
ATOM   1717  CG2 ILE A 158      26.963 145.507 -10.803  1.00 32.12           C
ATOM   1718  CD1 ILE A 158      27.603 148.566 -11.207  1.00 31.73           C
ATOM   1719  H   ILE A 158      30.677 146.577 -11.471  1.00 23.73           H
ATOM   1720  HA  ILE A 158      28.953 147.008  -9.539  1.00 22.66           H
ATOM   1721  HB  ILE A 158      28.696 145.450 -11.888  1.00 26.53           H
ATOM   1722 HG12 ILE A 158      28.981 147.668 -12.404  1.00 35.00           H
ATOM   1723 HG13 ILE A 158      27.497 147.253 -12.767  1.00 35.00           H
ATOM   1724 HG21 ILE A 158      26.397 145.369 -11.579  1.00 38.53           H
ATOM   1725 HG22 ILE A 158      27.118 144.654 -10.370  1.00 38.53           H
ATOM   1726 HG23 ILE A 158      26.542 146.125 -10.183  1.00 38.53           H
ATOM   1727 HD11 ILE A 158      27.459 149.326 -11.795  1.00 38.06           H
ATOM   1728 HD12 ILE A 158      26.762 148.303 -10.802  1.00 38.06           H
ATOM   1729 HD13 ILE A 158      28.254 148.796 -10.525  1.00 38.06           H
ATOM   1730  N   ILE A 159      30.092 144.022  -9.680  1.00 17.63           N
ATOM   1731  CA  ILE A 159      30.212 142.802  -8.887  1.00 15.20           C
ATOM   1732  C   ILE A 159      30.901 143.092  -7.559  1.00 17.88           C
ATOM   1733  O   ILE A 159      30.522 142.534  -6.524  1.00 15.54           O
ATOM   1734  CB  ILE A 159      30.946 141.706  -9.686  1.00 16.37           C
ATOM   1735  CG1 ILE A 159      30.109 141.262 -10.886  1.00 15.17           C
ATOM   1736  CG2 ILE A 159      31.265 140.510  -8.793  1.00 14.40           C
ATOM   1737  CD1 ILE A 159      30.899 140.357 -11.890  1.00 19.09           C
ATOM   1738  H   ILE A 159      30.504 144.003 -10.432  1.00 21.14           H
ATOM   1739  HA  ILE A 159      29.322 142.480  -8.688  1.00 18.22           H
ATOM   1740  HB  ILE A 159      31.781 142.074 -10.014  1.00 19.63           H
ATOM   1741 HG12 ILE A 159      29.347 140.756 -10.568  1.00 18.19           H
ATOM   1742 HG13 ILE A 159      29.800 142.047 -11.364  1.00 18.19           H
ATOM   1743 HG21 ILE A 159      31.728 139.849  -9.327  1.00 17.26           H
ATOM   1744 HG22 ILE A 159      31.829 140.776  -8.050  1.00 17.26           H
ATOM   1745 HG23 ILE A 159      30.431 140.143  -8.463  1.00 17.26           H
ATOM   1746 HD11 ILE A 159      30.345 140.164 -12.662  1.00 22.89           H
ATOM   1747 HD12 ILE A 159      31.701 140.823 -12.174  1.00 22.89           H
ATOM   1748 HD13 ILE A 159      31.148 139.529 -11.446  1.00 22.89           H
ATOM   1749  N   GLU A 160      31.932 143.962  -7.562  1.00 16.16           N
ATOM   1750  CA  GLU A 160      32.599 144.330  -6.315  1.00 22.57           C
ATOM   1751  C   GLU A 160      31.603 144.914  -5.312  1.00 20.39           C
ATOM   1752  O   GLU A 160      31.691 144.650  -4.108  1.00 22.42           O
ATOM   1753  CB  GLU A 160      33.731 145.339  -6.580  1.00 24.58           C
ATOM   1754  CG  GLU A 160      34.918 144.772  -7.313  1.00 20.87           C
ATOM   1755  CD  GLU A 160      35.882 143.993  -6.422  1.00 23.87           C
ATOM   1756  OE1 GLU A 160      35.739 143.992  -5.234  1.00 26.59           O
ATOM   1757  OE2 GLU A 160      36.869 143.328  -7.027  1.00 26.32           O
ATOM   1758  H   GLU A 160      32.252 144.348  -8.262  1.00 19.37           H
ATOM   1759  HA  GLU A 160      33.001 143.537  -5.933  1.00 27.07           H
ATOM   1760  HB2 GLU A 160      34.052 145.675  -5.729  1.00 29.48           H
ATOM   1761  HB3 GLU A 160      33.383 146.072  -7.113  1.00 29.48           H
ATOM   1762  HG2 GLU A 160      35.413 145.502  -7.712  1.00 25.03           H
ATOM   1763  HG3 GLU A 160      34.603 144.172  -8.008  1.00 25.03           H
ATOM   1764  HE2 GLU A 160      37.390 142.891  -6.367  1.00 31.57           H
ATOM   1765  N   GLU A 161      30.657 145.714  -5.787  1.00 24.60           N
ATOM   1766  CA  GLU A 161      29.643 146.287  -4.903  1.00 21.64           C
ATOM   1767  C   GLU A 161      28.584 145.262  -4.499  1.00 23.60           C
ATOM   1768  O   GLU A 161      28.084 145.315  -3.378  1.00 21.17           O
ATOM   1769  CB  GLU A 161      28.967 147.485  -5.583  1.00 22.40           C
ATOM   1770  CG  GLU A 161      29.908 148.681  -5.787  1.00 37.23           C
ATOM   1771  CD  GLU A 161      29.350 149.754  -6.732  1.00 49.16           C
ATOM   1772  OE1 GLU A 161      30.049 150.777  -6.912  1.00 53.85           O
ATOM   1773  OE2 GLU A 161      28.238 149.583  -7.297  1.00 40.78           O1-
ATOM   1774  H   GLU A 161      30.579 145.943  -6.614  1.00 29.50           H
ATOM   1775  HA  GLU A 161      30.068 146.604  -4.092  1.00 25.96           H
ATOM   1776  HB2 GLU A 161      28.632 147.205  -6.448  1.00 26.87           H
ATOM   1777  HB3 GLU A 161      28.228 147.787  -5.031  1.00 26.87           H
ATOM   1778  HG2 GLU A 161      30.083 149.097  -4.927  1.00 44.67           H
ATOM   1779  HG3 GLU A 161      30.738 148.361  -6.177  1.00 44.67           H
ATOM   1780  N   GLN A 162      28.187 144.364  -5.406  1.00 20.73           N
ATOM   1781  CA  GLN A 162      27.077 143.435  -5.179  1.00 24.06           C
ATOM   1782  C   GLN A 162      27.496 142.036  -5.616  1.00 19.06           C
ATOM   1783  O   GLN A 162      26.993 141.511  -6.615  1.00 19.64           O
ATOM   1784  CB  GLN A 162      25.820 143.893  -5.933  1.00 25.18           C
ATOM   1785  CG  GLN A 162      25.317 145.241  -5.482  1.00 26.72           C
ATOM   1786  CD  GLN A 162      23.891 145.510  -5.887  1.00 30.81           C
ATOM   1787  OE1 GLN A 162      22.973 144.783  -5.515  1.00 33.97           O
ATOM   1788  NE2 GLN A 162      23.698 146.556  -6.671  1.00 27.39           N
ATOM   1789  H   GLN A 162      28.546 144.274  -6.182  1.00 24.86           H
ATOM   1790  HA  GLN A 162      26.875 143.406  -4.228  1.00 28.86           H
ATOM   1791  HB2 GLN A 162      26.007 143.948  -6.884  1.00 30.20           H
ATOM   1792  HB3 GLN A 162      25.106 143.257  -5.774  1.00 30.20           H
ATOM   1793  HG2 GLN A 162      25.360 145.282  -4.516  1.00 32.05           H
ATOM   1794  HG3 GLN A 162      25.880 145.925  -5.876  1.00 32.05           H
ATOM   1795 HE21 GLN A 162      24.374 146.999  -6.960  1.00 32.85           H
ATOM   1796 HE22 GLN A 162      22.902 146.784  -6.898  1.00 32.85           H
ATOM   1797  N   PRO A 163      28.410 141.398  -4.873  1.00 14.78           N
ATOM   1798  CA  PRO A 163      28.927 140.086  -5.291  1.00 17.67           C
ATOM   1799  C   PRO A 163      27.967 138.922  -5.075  1.00 18.38           C
ATOM   1800  O   PRO A 163      28.261 137.827  -5.586  1.00 18.90           O
ATOM   1801  CB  PRO A 163      30.181 139.919  -4.424  1.00 21.54           C
ATOM   1802  CG  PRO A 163      29.877 140.699  -3.204  1.00 20.96           C
ATOM   1803  CD  PRO A 163      29.112 141.900  -3.675  1.00 22.00           C
ATOM   1804  HA  PRO A 163      29.194 140.115  -6.223  1.00 21.19           H
ATOM   1805  HB2 PRO A 163      30.323 138.982  -4.211  1.00 25.83           H
ATOM   1806  HB3 PRO A 163      30.958 140.282  -4.887  1.00 25.83           H
ATOM   1807  HG2 PRO A 163      29.322 140.160  -2.618  1.00 25.14           H
ATOM   1808  HG3 PRO A 163      30.696 140.958  -2.758  1.00 25.14           H
ATOM   1809  HD2 PRO A 163      28.487 142.194  -2.997  1.00 26.38           H
ATOM   1810  HD3 PRO A 163      29.725 142.609  -3.925  1.00 26.38           H
ATOM   1811  N   LYS A 164      26.853 139.111  -4.361  1.00 16.85           N
ATOM   1812  CA  LYS A 164      25.866 138.054  -4.095  1.00 19.37           C
ATOM   1813  C   LYS A 164      24.587 138.335  -4.887  1.00 22.35           C
ATOM   1814  O   LYS A 164      23.527 138.651  -4.342  1.00 34.62           O
ATOM   1815  CB  LYS A 164      25.579 137.965  -2.576  1.00 23.07           C
ATOM   1816  CG  LYS A 164      26.744 137.477  -1.712  1.00 26.80           C
ATOM   1817  CD  LYS A 164      26.259 137.042  -0.316  1.00 26.95           C
ATOM   1818  CE  LYS A 164      27.332 136.215   0.422  1.00 33.62           C
ATOM   1819  NZ  LYS A 164      26.785 135.580   1.674  1.00 32.93           N1+
ATOM   1820  H   LYS A 164      26.625 139.864  -4.022  1.00 20.20           H
ATOM   1821  HA  LYS A 164      26.207 137.193  -4.389  1.00 23.23           H
ATOM   1822  HB2 LYS A 164      25.331 138.845  -2.257  1.00 27.67           H
ATOM   1823  HB3 LYS A 164      24.845 137.343  -2.438  1.00 27.67           H
ATOM   1824  HG2 LYS A 164      27.158 136.713  -2.149  1.00 32.14           H
ATOM   1825  HG3 LYS A 164      27.390 138.194  -1.607  1.00 32.14           H
ATOM   1826  HD2 LYS A 164      26.062 137.829   0.214  1.00 32.32           H
ATOM   1827  HD3 LYS A 164      25.465 136.488  -0.402  1.00 32.32           H
ATOM   1828  HE2 LYS A 164      27.662 135.508  -0.157  1.00 40.33           H
ATOM   1829  HE3 LYS A 164      28.063 136.801   0.677  1.00 40.33           H
ATOM   1830  HZ1 LYS A 164      27.218 135.899   2.386  1.00 39.51           H
ATOM   1831  HZ2 LYS A 164      25.920 135.772   1.755  1.00 39.51           H
ATOM   1832  HZ3 LYS A 164      26.886 134.695   1.648  1.00 39.51           H
ATOM   1833  N   ASN A 165      24.693 138.203  -6.192  1.00 20.48           N
ATOM   1834  CA  ASN A 165      23.629 138.568  -7.126  1.00 16.69           C
ATOM   1835  C   ASN A 165      23.842 137.667  -8.343  1.00 18.36           C
ATOM   1836  O   ASN A 165      24.990 137.631  -8.814  1.00 17.48           O
ATOM   1837  CB  ASN A 165      23.754 140.083  -7.417  1.00 16.69           C
ATOM   1838  CG  ASN A 165      22.906 140.559  -8.571  1.00 22.37           C
ATOM   1839  OD1 ASN A 165      23.141 140.194  -9.716  1.00 17.94           O
ATOM   1840  ND2 ASN A 165      21.934 141.432  -8.279  1.00 18.48           N
ATOM   1841  H   ASN A 165      25.397 137.908  -6.584  1.00 24.56           H
ATOM   1842  HA  ASN A 165      22.768 138.387  -6.730  1.00 20.01           H
ATOM   1843  HB2 ASN A 165      23.493 140.578  -6.627  1.00 20.02           H
ATOM   1844  HB3 ASN A 165      24.671 140.290  -7.638  1.00 20.02           H
ATOM   1845 HD21 ASN A 165      21.424 141.729  -8.910  1.00 22.16           H
ATOM   1846 HD22 ASN A 165      21.806 141.691  -7.469  1.00 22.16           H
ATOM   1847  N   TYR A 166      22.800 136.904  -8.819  1.00 17.24           N
ATOM   1848  CA  TYR A 166      23.043 136.001  -9.968  1.00 16.17           C
ATOM   1849  C   TYR A 166      23.386 136.764 -11.269  1.00 17.39           C
ATOM   1850  O   TYR A 166      24.086 136.384 -12.189  1.00 16.38           O
ATOM   1851  CB  TYR A 166      21.764 135.191 -10.225  1.00 15.07           C
ATOM   1852  CG  TYR A 166      21.650 134.061  -9.252  1.00 11.91           C
ATOM   1853  CD1 TYR A 166      21.159 134.309  -7.961  1.00 13.08           C
ATOM   1854  CD2 TYR A 166      22.061 132.769  -9.617  1.00 18.66           C
ATOM   1855  CE1 TYR A 166      20.986 133.253  -7.066  1.00 18.78           C
ATOM   1856  CE2 TYR A 166      21.885 131.699  -8.741  1.00 17.16           C
ATOM   1857  CZ  TYR A 166      21.339 131.963  -7.481  1.00 16.83           C
ATOM   1858  OH  TYR A 166      21.239 130.904  -6.593  1.00 20.00           O
ATOM   1859  H   TYR A 166      21.813 137.147  -8.599  1.00 20.68           H
ATOM   1860  HA  TYR A 166      23.930 135.347  -9.736  1.00 19.38           H
ATOM   1861  HB2 TYR A 166      20.877 135.854 -10.180  1.00 18.07           H
ATOM   1862  HB3 TYR A 166      21.782 134.804 -11.261  1.00 18.07           H
ATOM   1863  HD1 TYR A 166      20.902 135.321  -7.643  1.00 15.69           H
ATOM   1864  HD2 TYR A 166      22.507 132.580 -10.599  1.00 22.38           H
ATOM   1865  HE1 TYR A 166      20.581 133.409  -6.067  1.00 22.53           H
ATOM   1866  HE2 TYR A 166      22.155 130.671  -9.021  1.00 20.58           H
ATOM   1867  HH  TYR A 166      21.760 130.289  -6.830  1.00 23.99           H
ATOM   1868  N   GLN A 167      22.692 137.936 -11.419  1.00 16.41           N
ATOM   1869  CA  GLN A 167      22.651 138.642 -12.724  1.00 16.90           C
ATOM   1870  C   GLN A 167      24.007 139.229 -13.096  1.00 15.79           C
ATOM   1871  O   GLN A 167      24.408 139.193 -14.273  1.00 16.56           O
ATOM   1872  CB  GLN A 167      21.601 139.771 -12.763  1.00 21.00           C
ATOM   1873  CG  GLN A 167      20.201 139.284 -13.228  1.00 24.24           C
ATOM   1874  CD  GLN A 167      19.585 138.579 -12.131  1.00 37.49           C
ATOM   1875  OE1 GLN A 167      19.735 138.984 -10.959  1.00 43.18           O
ATOM   1876  NE2 GLN A 167      18.913 137.488 -12.438  1.00 23.82           N
ATOM   1877  H   GLN A 167      22.265 138.330 -10.792  1.00 19.67           H
ATOM   1878  HA  GLN A 167      22.418 138.006 -13.414  1.00 20.27           H
ATOM   1879  HB2 GLN A 167      21.518 140.166 -11.883  1.00 25.18           H
ATOM   1880  HB3 GLN A 167      21.893 140.457 -13.387  1.00 25.18           H
ATOM   1881  HG2 GLN A 167      19.640 140.050 -13.422  1.00 29.08           H
ATOM   1882  HG3 GLN A 167      20.237 138.686 -13.993  1.00 29.08           H
ATOM   1883 HE21 GLN A 167      18.838 137.253 -13.260  1.00 28.57           H
ATOM   1884 HE22 GLN A 167      18.553 137.021 -11.810  1.00 28.57           H
ATOM   1885  N   VAL A 168      24.723 139.783 -12.116  1.00 14.39           N
ATOM   1886  CA  VAL A 168      26.004 140.412 -12.416  1.00 18.83           C
ATOM   1887  C   VAL A 168      27.011 139.366 -12.862  1.00 17.18           C
ATOM   1888  O   VAL A 168      27.786 139.604 -13.789  1.00 13.92           O
ATOM   1889  CB  VAL A 168      26.508 141.247 -11.218  1.00 15.63           C
ATOM   1890  CG1 VAL A 168      25.538 142.348 -10.942  1.00 17.40           C
ATOM   1891  CG2 VAL A 168      26.685 140.429  -9.972  1.00 17.27           C
ATOM   1892  H   VAL A 168      24.503 139.799 -11.286  1.00 17.25           H
ATOM   1893  HA  VAL A 168      25.886 141.021 -13.160  1.00 22.58           H
ATOM   1894  HB  VAL A 168      27.364 141.648 -11.442  1.00 18.75           H
ATOM   1895 HG11 VAL A 168      25.862 142.842 -10.177  1.00 20.87           H
ATOM   1896 HG12 VAL A 168      25.486 142.922 -11.721  1.00 20.87           H
ATOM   1897 HG13 VAL A 168      24.667 141.967 -10.752  1.00 20.87           H
ATOM   1898 HG21 VAL A 168      26.985 141.011  -9.257  1.00 20.71           H
ATOM   1899 HG22 VAL A 168      25.833 140.035  -9.729  1.00 20.71           H
ATOM   1900 HG23 VAL A 168      27.343 139.735 -10.128  1.00 20.71           H
ATOM   1901  N   TRP A 169      26.996 138.180 -12.240  1.00 16.03           N
ATOM   1902  CA  TRP A 169      27.915 137.123 -12.640  1.00 16.94           C
ATOM   1903  C   TRP A 169      27.546 136.538 -13.989  1.00 16.96           C
ATOM   1904  O   TRP A 169      28.440 136.246 -14.793  1.00 16.80           O
ATOM   1905  CB  TRP A 169      27.964 136.020 -11.603  1.00 13.64           C
ATOM   1906  CG  TRP A 169      28.693 136.456 -10.342  1.00 14.97           C
ATOM   1907  CD1 TRP A 169      28.125 136.921  -9.196  1.00 12.94           C
ATOM   1908  CD2 TRP A 169      30.111 136.492 -10.131  1.00 13.69           C
ATOM   1909  NE1 TRP A 169      29.090 137.219  -8.277  1.00 14.99           N
ATOM   1910  CE2 TRP A 169      30.322 136.970  -8.824  1.00 11.15           C
ATOM   1911  CE3 TRP A 169      31.224 136.153 -10.919  1.00 17.54           C
ATOM   1912  CZ2 TRP A 169      31.594 137.131  -8.279  1.00 13.81           C
ATOM   1913  CZ3 TRP A 169      32.492 136.314 -10.376  1.00 12.66           C
ATOM   1914  CH2 TRP A 169      32.671 136.787  -9.063  1.00 15.16           C
ATOM   1915  H   TRP A 169      26.478 137.966 -11.589  1.00 19.22           H
ATOM   1916  HA  TRP A 169      28.805 137.501 -12.715  1.00 20.32           H
ATOM   1917  HB2 TRP A 169      27.054 135.796 -11.364  1.00 16.35           H
ATOM   1918  HB3 TRP A 169      28.412 135.246 -11.980  1.00 16.35           H
ATOM   1919  HD1 TRP A 169      27.209 137.009  -9.054  1.00 15.52           H
ATOM   1920  HE1 TRP A 169      28.943 137.525  -7.484  1.00 17.97           H
ATOM   1921  HE3 TRP A 169      31.115 135.832 -11.786  1.00 21.03           H
ATOM   1922  HZ2 TRP A 169      31.713 137.448  -7.413  1.00 16.56           H
ATOM   1923  HZ3 TRP A 169      33.236 136.091 -10.885  1.00 15.18           H
ATOM   1924  HH2 TRP A 169      33.533 136.887  -8.723  1.00 18.18           H
ATOM   1925  N   HIS A 170      26.243 136.367 -14.268  1.00 14.04           N
ATOM   1926  CA  HIS A 170      25.849 135.892 -15.584  1.00 15.63           C
ATOM   1927  C   HIS A 170      26.267 136.873 -16.683  1.00 18.19           C
ATOM   1928  O   HIS A 170      26.737 136.454 -17.742  1.00 16.62           O
ATOM   1929  CB  HIS A 170      24.350 135.657 -15.627  1.00 16.36           C
ATOM   1930  CG  HIS A 170      23.862 135.258 -16.979  1.00 19.77           C
ATOM   1931  ND1 HIS A 170      24.288 134.110 -17.621  1.00 17.89           N
ATOM   1932  CD2 HIS A 170      23.011 135.873 -17.832  1.00 17.90           C
ATOM   1933  CE1 HIS A 170      23.714 134.035 -18.807  1.00 18.19           C
ATOM   1934  NE2 HIS A 170      22.924 135.088 -18.956  1.00 20.61           N
ATOM   1935  H   HIS A 170      25.583 136.519 -13.739  1.00 16.84           H
ATOM   1936  HA  HIS A 170      26.295 135.048 -15.751  1.00 18.75           H
ATOM   1937  HB2 HIS A 170      23.897 136.469 -15.358  1.00 19.62           H
ATOM   1938  HB3 HIS A 170      24.121 134.942 -15.016  1.00 19.62           H
ATOM   1939  HD2 HIS A 170      22.562 136.673 -17.674  1.00 21.47           H
ATOM   1940  HE1 HIS A 170      23.829 133.351 -19.425  1.00 21.82           H
ATOM   1941  HE2 HIS A 170      22.438 135.264 -19.646  1.00 24.72           H
ATOM   1942  N   HIS A 171      26.063 138.177 -16.456  1.00 16.05           N
ATOM   1943  CA  HIS A 171      26.480 139.197 -17.419  1.00 15.69           C
ATOM   1944  C   HIS A 171      27.972 139.107 -17.703  1.00 14.79           C
ATOM   1945  O   HIS A 171      28.394 139.088 -18.867  1.00 16.23           O
ATOM   1946  CB  HIS A 171      26.113 140.583 -16.888  1.00 14.75           C
ATOM   1947  CG  HIS A 171      26.172 141.674 -17.915  1.00 13.70           C
ATOM   1948  ND1 HIS A 171      25.244 141.802 -18.928  1.00 16.98           N
ATOM   1949  CD2 HIS A 171      27.021 142.723 -18.052  1.00 18.56           C
ATOM   1950  CE1 HIS A 171      25.535 142.863 -19.666  1.00 21.27           C
ATOM   1951  NE2 HIS A 171      26.604 143.445 -19.152  1.00 16.20           N
ATOM   1952  H   HIS A 171      25.687 138.500 -15.750  1.00 19.25           H
ATOM   1953  HA  HIS A 171      26.002 139.057 -18.251  1.00 18.82           H
ATOM   1954  HB2 HIS A 171      26.714 140.814 -16.159  1.00 17.68           H
ATOM   1955  HB3 HIS A 171      25.201 140.546 -16.566  1.00 17.68           H
ATOM   1956  HD2 HIS A 171      27.751 142.913 -17.507  1.00 22.26           H
ATOM   1957  HE1 HIS A 171      25.064 143.155 -20.414  1.00 25.51           H
ATOM   1958  HE2 HIS A 171      26.982 144.156 -19.458  1.00 19.42           H
ATOM   1959  N   ARG A 172      28.784 139.027 -16.650  1.00 15.39           N
ATOM   1960  CA  ARG A 172      30.221 138.848 -16.818  1.00 13.21           C
ATOM   1961  C   ARG A 172      30.540 137.599 -17.627  1.00 19.04           C
ATOM   1962  O   ARG A 172      31.379 137.638 -18.532  1.00 17.34           O
ATOM   1963  CB  ARG A 172      30.922 138.792 -15.476  1.00 15.08           C
ATOM   1964  CG  ARG A 172      32.437 138.852 -15.601  1.00 12.43           C
ATOM   1965  CD  ARG A 172      33.189 138.767 -14.300  1.00 15.58           C
ATOM   1966  NE  ARG A 172      34.603 138.953 -14.613  1.00 18.26           N
ATOM   1967  CZ  ARG A 172      35.317 140.054 -14.415  1.00 18.30           C
ATOM   1968  NH1 ARG A 172      34.817 141.114 -13.792  1.00 18.81           N
ATOM   1969  NH2 ARG A 172      36.588 140.072 -14.823  1.00 21.38           N1+
ATOM   1970  H   ARG A 172      28.522 139.078 -15.834  1.00 18.45           H
ATOM   1971  HA  ARG A 172      30.570 139.621 -17.289  1.00 15.84           H
ATOM   1972  HB2 ARG A 172      30.626 139.542 -14.934  1.00 18.08           H
ATOM   1973  HB3 ARG A 172      30.691 137.956 -15.043  1.00 18.08           H
ATOM   1974  HG2 ARG A 172      32.739 138.107 -16.137  1.00 14.90           H
ATOM   1975  HG3 ARG A 172      32.691 139.685 -16.030  1.00 14.90           H
ATOM   1976  HD2 ARG A 172      32.883 139.452 -13.685  1.00 18.68           H
ATOM   1977  HD3 ARG A 172      33.075 137.885 -13.919  1.00 18.68           H
ATOM   1978  HE  ARG A 172      35.040 138.241 -14.814  1.00 21.90           H
ATOM   1979 HH11 ARG A 172      33.999 141.117 -13.533  1.00 22.55           H
ATOM   1980 HH12 ARG A 172      35.306 141.809 -13.658  1.00 22.55           H
ATOM   1981 HH21 ARG A 172      36.928 139.385 -15.216  1.00 25.64           H
ATOM   1982 HH22 ARG A 172      37.077 140.764 -14.677  1.00 25.64           H
ATOM   1983  N   ARG A 173      29.866 136.487 -17.353  1.00 18.50           N
ATOM   1984  CA  ARG A 173      30.134 135.296 -18.148  1.00 15.44           C
ATOM   1985  C   ARG A 173      29.835 135.523 -19.637  1.00 22.15           C
ATOM   1986  O   ARG A 173      30.635 135.140 -20.504  1.00 18.72           O
ATOM   1987  CB  ARG A 173      29.357 134.110 -17.609  1.00 20.79           C
ATOM   1988  CG  ARG A 173      29.405 132.910 -18.564  1.00 19.89           C
ATOM   1989  CD  ARG A 173      28.846 131.641 -17.919  1.00 29.01           C
ATOM   1990  NE  ARG A 173      28.613 130.572 -18.882  1.00 26.91           N
ATOM   1991  CZ  ARG A 173      28.409 129.301 -18.544  1.00 27.05           C
ATOM   1992  NH1 ARG A 173      28.442 128.927 -17.272  1.00 21.92           N
ATOM   1993  NH2 ARG A 173      28.194 128.400 -19.484  1.00 26.65           N1+
ATOM   1994  H   ARG A 173      29.271 136.400 -16.738  1.00 22.19           H
ATOM   1995  HA  ARG A 173      31.073 135.072 -18.070  1.00 18.52           H
ATOM   1996  HB2 ARG A 173      29.755 133.848 -16.764  1.00 24.93           H
ATOM   1997  HB3 ARG A 173      28.431 134.370 -17.481  1.00 24.93           H
ATOM   1998  HG2 ARG A 173      28.879 133.097 -19.356  1.00 23.86           H
ATOM   1999  HG3 ARG A 173      30.331 132.751 -18.806  1.00 23.86           H
ATOM   2000  HD2 ARG A 173      29.473 131.317 -17.253  1.00 34.80           H
ATOM   2001  HD3 ARG A 173      27.991 131.841 -17.503  1.00 34.80           H
ATOM   2002  HE  ARG A 173      28.578 130.779 -19.715  1.00 32.28           H
ATOM   2003 HH11 ARG A 173      28.577 129.504 -16.648  1.00 26.29           H
ATOM   2004 HH12 ARG A 173      28.311 128.103 -17.073  1.00 26.29           H
ATOM   2005 HH21 ARG A 173      28.184 128.643 -20.310  1.00 31.97           H
ATOM   2006 HH22 ARG A 173      28.074 127.576 -19.272  1.00 31.97           H
ATOM   2007  N   VAL A 174      28.716 136.175 -19.951  1.00 14.39           N
ATOM   2008  CA  VAL A 174      28.355 136.448 -21.347  1.00 21.57           C
ATOM   2009  C   VAL A 174      29.445 137.265 -22.046  1.00 22.03           C
ATOM   2010  O   VAL A 174      29.796 136.999 -23.204  1.00 21.03           O
ATOM   2011  CB  VAL A 174      26.989 137.160 -21.419  1.00 19.72           C
ATOM   2012  CG1 VAL A 174      26.717 137.685 -22.834  1.00 22.79           C
ATOM   2013  CG2 VAL A 174      25.881 136.229 -21.021  1.00 17.80           C
ATOM   2014  H   VAL A 174      28.151 136.471 -19.376  1.00 17.25           H
ATOM   2015  HA  VAL A 174      28.265 135.603 -21.817  1.00 25.87           H
ATOM   2016  HB  VAL A 174      26.983 137.916 -20.810  1.00 23.65           H
ATOM   2017 HG11 VAL A 174      25.841 138.100 -22.844  1.00 27.34           H
ATOM   2018 HG12 VAL A 174      27.389 138.338 -23.090  1.00 27.34           H
ATOM   2019 HG13 VAL A 174      26.730 136.935 -23.449  1.00 27.34           H
ATOM   2020 HG21 VAL A 174      25.034 136.689 -21.128  1.00 21.34           H
ATOM   2021 HG22 VAL A 174      25.905 135.446 -21.591  1.00 21.34           H
ATOM   2022 HG23 VAL A 174      26.011 135.974 -20.097  1.00 21.34           H
ATOM   2023  N   LEU A 175      29.960 138.291 -21.372  1.00 17.15           N
ATOM   2024  CA  LEU A 175      31.037 139.111 -21.920  1.00 17.83           C
ATOM   2025  C   LEU A 175      32.297 138.287 -22.185  1.00 22.91           C
ATOM   2026  O   LEU A 175      32.909 138.395 -23.257  1.00 22.20           O
ATOM   2027  CB  LEU A 175      31.343 140.256 -20.965  1.00 15.38           C
ATOM   2028  CG  LEU A 175      30.179 141.232 -20.708  1.00 19.61           C
ATOM   2029  CD1 LEU A 175      30.562 142.287 -19.696  1.00 20.30           C
ATOM   2030  CD2 LEU A 175      29.673 141.905 -21.973  1.00 22.78           C
ATOM   2031  H   LEU A 175      29.694 138.541 -20.595  1.00 20.57           H
ATOM   2032  HA  LEU A 175      30.746 139.494 -22.759  1.00 21.39           H
ATOM   2033  HB2 LEU A 175      31.582 139.871 -20.107  1.00 18.44           H
ATOM   2034  HB3 LEU A 175      32.101 140.752 -21.311  1.00 18.44           H
ATOM   2035  HG  LEU A 175      29.439 140.724 -20.341  1.00 23.52           H
ATOM   2036 HD11 LEU A 175      29.791 142.848 -19.527  1.00 24.35           H
ATOM   2037 HD12 LEU A 175      30.842 141.856 -18.874  1.00 24.35           H
ATOM   2038 HD13 LEU A 175      31.291 142.813 -20.055  1.00 24.35           H
ATOM   2039 HD21 LEU A 175      28.974 142.533 -21.731  1.00 27.32           H
ATOM   2040 HD22 LEU A 175      30.410 142.377 -22.394  1.00 27.32           H
ATOM   2041 HD23 LEU A 175      29.317 141.234 -22.577  1.00 27.32           H
ATOM   2042  N   VAL A 176      32.732 137.492 -21.207  1.00 19.74           N
ATOM   2043  CA  VAL A 176      33.916 136.655 -21.423  1.00 20.56           C
ATOM   2044  C   VAL A 176      33.688 135.728 -22.612  1.00 21.44           C
ATOM   2045  O   VAL A 176      34.574 135.542 -23.446  1.00 20.57           O
ATOM   2046  CB  VAL A 176      34.281 135.894 -20.133  1.00 19.58           C
ATOM   2047  CG1 VAL A 176      35.429 134.932 -20.343  1.00 22.60           C
ATOM   2048  CG2 VAL A 176      34.660 136.882 -19.050  1.00 23.76           C
ATOM   2049  H   VAL A 176      32.373 137.418 -20.429  1.00 23.67           H
ATOM   2050  HA  VAL A 176      34.664 137.229 -21.647  1.00 24.65           H
ATOM   2051  HB  VAL A 176      33.515 135.383 -19.833  1.00 23.49           H
ATOM   2052 HG11 VAL A 176      35.629 134.496 -19.500  1.00 27.11           H
ATOM   2053 HG12 VAL A 176      35.171 134.266 -21.002  1.00 27.11           H
ATOM   2054 HG13 VAL A 176      36.205 135.428 -20.642  1.00 27.11           H
ATOM   2055 HG21 VAL A 176      34.861 136.388 -18.238  1.00 28.50           H
ATOM   2056 HG22 VAL A 176      35.443 137.380 -19.334  1.00 28.50           H
ATOM   2057 HG23 VAL A 176      33.923 137.494 -18.901  1.00 28.50           H
ATOM   2058  N   GLU A 177      32.491 135.169 -22.729  1.00 19.84           N
ATOM   2059  CA  GLU A 177      32.163 134.326 -23.879  1.00 25.83           C
ATOM   2060  C   GLU A 177      32.215 135.118 -25.186  1.00 32.91           C
ATOM   2061  O   GLU A 177      32.781 134.657 -26.186  1.00 23.95           O
ATOM   2062  CB  GLU A 177      30.772 133.704 -23.703  1.00 22.74           C
ATOM   2063  CG  GLU A 177      30.680 132.573 -22.685  1.00 26.53           C
ATOM   2064  CD  GLU A 177      29.240 132.115 -22.384  1.00 39.70           C
ATOM   2065  OE1 GLU A 177      29.059 130.968 -21.915  1.00 38.50           O
ATOM   2066  OE2 GLU A 177      28.287 132.899 -22.581  1.00 33.38           O1-
ATOM   2067  H   GLU A 177      31.856 135.263 -22.156  1.00 23.79           H
ATOM   2068  HA  GLU A 177      32.816 133.607 -23.927  1.00 30.98           H
ATOM   2069  HB2 GLU A 177      30.163 134.403 -23.420  1.00 27.27           H
ATOM   2070  HB3 GLU A 177      30.489 133.348 -24.559  1.00 27.27           H
ATOM   2071  HG2 GLU A 177      31.152 131.803 -23.043  1.00 31.82           H
ATOM   2072  HG3 GLU A 177      31.090 132.855 -21.852  1.00 31.82           H
ATOM   2073  N   TRP A 178      31.613 136.311 -25.201  1.00 22.20           N
ATOM   2074  CA  TRP A 178      31.573 137.103 -26.430  1.00 31.28           C
ATOM   2075  C   TRP A 178      32.966 137.478 -26.882  1.00 25.21           C
ATOM   2076  O   TRP A 178      33.245 137.519 -28.080  1.00 24.72           O
ATOM   2077  CB  TRP A 178      30.769 138.383 -26.223  1.00 22.94           C
ATOM   2078  CG  TRP A 178      29.305 138.214 -26.303  1.00 27.64           C
ATOM   2079  CD1 TRP A 178      28.620 137.090 -26.693  1.00 24.65           C
ATOM   2080  CD2 TRP A 178      28.307 139.203 -25.979  1.00 27.35           C
ATOM   2081  NE1 TRP A 178      27.262 137.324 -26.635  1.00 25.45           N
ATOM   2082  CE2 TRP A 178      27.045 138.608 -26.203  1.00 25.12           C
ATOM   2083  CE3 TRP A 178      28.361 140.529 -25.527  1.00 25.75           C
ATOM   2084  CZ2 TRP A 178      25.851 139.292 -25.992  1.00 27.72           C
ATOM   2085  CZ3 TRP A 178      27.167 141.213 -25.324  1.00 26.04           C
ATOM   2086  CH2 TRP A 178      25.934 140.595 -25.556  1.00 24.69           C
ATOM   2087  H   TRP A 178      31.233 136.683 -24.524  1.00 26.62           H
ATOM   2088  HA  TRP A 178      31.170 136.581 -27.136  1.00 37.52           H
ATOM   2089  HB2 TRP A 178      30.986 138.735 -25.347  1.00 27.51           H
ATOM   2090  HB3 TRP A 178      31.033 139.023 -26.902  1.00 27.51           H
ATOM   2091  HD1 TRP A 178      29.010 136.288 -26.957  1.00 29.56           H
ATOM   2092  HE1 TRP A 178      26.647 136.758 -26.836  1.00 30.53           H
ATOM   2093  HE3 TRP A 178      29.175 140.950 -25.377  1.00 30.89           H
ATOM   2094  HZ2 TRP A 178      25.031 138.878 -26.145  1.00 33.25           H
ATOM   2095  HZ3 TRP A 178      27.187 142.094 -25.024  1.00 31.23           H
ATOM   2096  HH2 TRP A 178      25.150 141.074 -25.403  1.00 29.62           H
ATOM   2097  N   LEU A 179      33.832 137.816 -25.935  1.00 19.94           N
ATOM   2098  CA  LEU A 179      35.194 138.214 -26.230  1.00 24.85           C
ATOM   2099  C   LEU A 179      36.135 137.034 -26.372  1.00 25.94           C
ATOM   2100  O   LEU A 179      37.263 137.210 -26.851  1.00 25.06           O
ATOM   2101  CB  LEU A 179      35.736 139.093 -25.117  1.00 20.76           C
ATOM   2102  CG  LEU A 179      35.218 140.514 -24.946  1.00 24.15           C
ATOM   2103  CD1 LEU A 179      35.699 141.048 -23.608  1.00 22.96           C
ATOM   2104  CD2 LEU A 179      35.711 141.381 -26.107  1.00 29.24           C
ATOM   2105  H   LEU A 179      33.649 137.817 -25.096  1.00 23.91           H
ATOM   2106  HA  LEU A 179      35.204 138.716 -27.058  1.00 29.80           H
ATOM   2107  HB2 LEU A 179      35.564 138.632 -24.283  1.00 24.90           H
ATOM   2108  HB3 LEU A 179      36.697 139.157 -25.245  1.00 24.90           H
ATOM   2109  HG  LEU A 179      34.247 140.508 -24.950  1.00 28.96           H
ATOM   2110 HD11 LEU A 179      35.364 141.950 -23.486  1.00 27.54           H
ATOM   2111 HD12 LEU A 179      35.367 140.472 -22.903  1.00 27.54           H
ATOM   2112 HD13 LEU A 179      36.669 141.054 -23.605  1.00 27.54           H
ATOM   2113 HD21 LEU A 179      35.399 142.291 -25.981  1.00 35.08           H
ATOM   2114 HD22 LEU A 179      36.679 141.362 -26.129  1.00 35.08           H
ATOM   2115 HD23 LEU A 179      35.352 141.018 -26.933  1.00 35.08           H
ATOM   2116  N   ARG A 180      35.745 135.859 -25.897  1.00 24.25           N
ATOM   2117  CA  ARG A 180      36.686 134.748 -25.805  1.00 26.83           C
ATOM   2118  C   ARG A 180      37.975 135.167 -25.106  1.00 30.93           C
ATOM   2119  O   ARG A 180      39.062 134.685 -25.436  1.00 32.28           O
ATOM   2120  CB  ARG A 180      36.967 134.199 -27.207  1.00 29.93           C
ATOM   2121  CG  ARG A 180      35.872 133.286 -27.694  1.00 33.20           C
ATOM   2122  CD  ARG A 180      36.171 131.910 -27.151  1.00 47.13           C
ATOM   2123  NE  ARG A 180      35.022 131.319 -26.503  1.00 54.01           N
ATOM   2124  CZ  ARG A 180      35.080 130.198 -25.795  1.00 41.82           C
ATOM   2125  NH1 ARG A 180      36.230 129.549 -25.661  1.00 44.62           N
ATOM   2126  NH2 ARG A 180      33.978 129.734 -25.230  1.00 43.00           N1+
ATOM   2127  H   ARG A 180      34.945 135.671 -25.646  1.00 29.09           H
ATOM   2128  HA  ARG A 180      36.287 134.035 -25.280  1.00 32.18           H
ATOM   2129  HB2 ARG A 180      37.010 134.939 -27.834  1.00 35.90           H
ATOM   2130  HB3 ARG A 180      37.811 133.717 -27.213  1.00 35.90           H
ATOM   2131  HG2 ARG A 180      35.013 133.582 -27.357  1.00 39.83           H
ATOM   2132  HG3 ARG A 180      35.869 133.257 -28.663  1.00 39.83           H
ATOM   2133  HD2 ARG A 180      36.459 131.325 -27.869  1.00 56.55           H
ATOM   2134  HD3 ARG A 180      36.870 131.980 -26.481  1.00 56.55           H
ATOM   2135  HE  ARG A 180      34.271 131.739 -26.542  1.00 64.79           H
ATOM   2136 HH11 ARG A 180      36.946 129.853 -26.029  1.00 53.53           H
ATOM   2137 HH12 ARG A 180      36.259 128.822 -25.204  1.00 53.53           H
ATOM   2138 HH21 ARG A 180      33.236 130.162 -25.325  1.00 51.59           H
ATOM   2139 HH22 ARG A 180      34.001 129.008 -24.774  1.00 51.59           H
ATOM   2140  N   ASP A 181      37.856 136.062 -24.127  1.00 23.16           N
ATOM   2141  CA  ASP A 181      39.000 136.624 -23.409  1.00 19.98           C
ATOM   2142  C   ASP A 181      38.891 136.348 -21.908  1.00 33.59           C
ATOM   2143  O   ASP A 181      38.212 137.100 -21.179  1.00 22.42           O
ATOM   2144  CB  ASP A 181      39.107 138.125 -23.662  1.00 23.84           C
ATOM   2145  CG  ASP A 181      40.231 138.762 -22.900  1.00 31.31           C
ATOM   2146  OD1 ASP A 181      41.115 138.031 -22.406  1.00 26.66           O
ATOM   2147  OD2 ASP A 181      40.229 140.004 -22.768  1.00 33.72           O1-
ATOM   2148  H   ASP A 181      37.100 136.367 -23.852  1.00 27.78           H
ATOM   2149  HA  ASP A 181      39.809 136.223 -23.754  1.00 23.97           H
ATOM   2150  HB2 ASP A 181      39.274 138.258 -24.608  1.00 28.60           H
ATOM   2151  HB3 ASP A 181      38.277 138.560 -23.415  1.00 28.60           H
ATOM   2152  N   PRO A 182      39.585 135.333 -21.392  1.00 25.30           N
ATOM   2153  CA  PRO A 182      39.541 135.031 -19.950  1.00 25.91           C
ATOM   2154  C   PRO A 182      40.672 135.636 -19.137  1.00 19.70           C
ATOM   2155  O   PRO A 182      40.798 135.283 -17.964  1.00 19.20           O
ATOM   2156  CB  PRO A 182      39.673 133.513 -19.952  1.00 31.46           C
ATOM   2157  CG  PRO A 182      40.734 133.302 -21.056  1.00 27.31           C
ATOM   2158  CD  PRO A 182      40.358 134.310 -22.129  1.00 26.42           C
ATOM   2159  HA  PRO A 182      38.681 135.282 -19.577  1.00 31.07           H
ATOM   2160  HB2 PRO A 182      39.991 133.211 -19.086  1.00 37.73           H
ATOM   2161  HB3 PRO A 182      38.822 133.102 -20.185  1.00 37.73           H
ATOM   2162  HG2 PRO A 182      41.617 133.486 -20.703  1.00 32.76           H
ATOM   2163  HG3 PRO A 182      40.680 132.391 -21.388  1.00 32.76           H
ATOM   2164  HD2 PRO A 182      41.153 134.695 -22.524  1.00 31.70           H
ATOM   2165  HD3 PRO A 182      39.795 133.890 -22.800  1.00 31.70           H
ATOM   2166  N   SER A 183      41.478 136.526 -19.725  1.00 22.08           N
ATOM   2167  CA  SER A 183      42.764 136.906 -19.138  1.00 22.42           C
ATOM   2168  C   SER A 183      42.643 137.671 -17.820  1.00 21.06           C
ATOM   2169  O   SER A 183      43.617 137.725 -17.071  1.00 24.01           O
ATOM   2170  CB  SER A 183      43.562 137.735 -20.146  1.00 25.60           C
ATOM   2171  OG  SER A 183      42.833 138.872 -20.535  1.00 25.80           O
ATOM   2172  H   SER A 183      41.304 136.905 -20.478  1.00 26.48           H
ATOM   2173  HA  SER A 183      43.280 136.106 -18.961  1.00 26.89           H
ATOM   2174  HB2 SER A 183      44.389 138.021 -19.729  1.00 30.70           H
ATOM   2175  HB3 SER A 183      43.749 137.195 -20.925  1.00 30.70           H
ATOM   2176  HG  SER A 183      42.121 138.642 -20.919  1.00 30.94           H
ATOM   2177  N   GLN A 184      41.493 138.284 -17.512  1.00 19.10           N
ATOM   2178  CA  GLN A 184      41.351 138.981 -16.239  1.00 22.67           C
ATOM   2179  C   GLN A 184      40.629 138.172 -15.159  1.00 18.56           C
ATOM   2180  O   GLN A 184      40.505 138.652 -14.016  1.00 20.41           O
ATOM   2181  CB  GLN A 184      40.587 140.274 -16.453  1.00 21.45           C
ATOM   2182  CG  GLN A 184      41.349 141.277 -17.340  1.00 29.82           C
ATOM   2183  CD  GLN A 184      40.447 142.421 -17.682  1.00 37.18           C
ATOM   2184  OE1 GLN A 184      40.464 142.981 -18.786  1.00 41.28           O
ATOM   2185  NE2 GLN A 184      39.637 142.766 -16.747  1.00 40.94           N
ATOM   2186  H   GLN A 184      40.793 138.322 -18.012  1.00 22.91           H
ATOM   2187  HA  GLN A 184      42.230 139.225 -15.903  1.00 27.19           H
ATOM   2188  HB2 GLN A 184      39.748 140.067 -16.891  1.00 25.72           H
ATOM   2189  HB3 GLN A 184      40.400 140.648 -15.581  1.00 25.72           H
ATOM   2190  HG2 GLN A 184      42.074 141.660 -16.820  1.00 35.77           H
ATOM   2191  HG3 GLN A 184      41.681 140.879 -18.160  1.00 35.77           H
ATOM   2192 HE21 GLN A 184      39.762 142.455 -15.973  1.00 49.11           H
ATOM   2193 HE22 GLN A 184      38.992 143.283 -16.881  1.00 49.11           H
ATOM   2194  N   GLU A 185      40.163 136.972 -15.493  1.00 20.60           N
ATOM   2195  CA  GLU A 185      39.154 136.299 -14.676  1.00 23.28           C
ATOM   2196  C   GLU A 185      39.727 135.772 -13.367  1.00 20.70           C
ATOM   2197  O   GLU A 185      39.169 136.030 -12.296  1.00 16.66           O
ATOM   2198  CB  GLU A 185      38.511 135.185 -15.486  1.00 20.19           C
ATOM   2199  CG  GLU A 185      37.687 135.674 -16.647  1.00 19.37           C
ATOM   2200  CD  GLU A 185      36.801 136.841 -16.236  1.00 24.98           C
ATOM   2201  OE1 GLU A 185      35.837 136.619 -15.472  1.00 18.37           O
ATOM   2202  OE2 GLU A 185      37.106 137.984 -16.654  1.00 20.05           O1-
ATOM   2203  H   GLU A 185      40.416 136.525 -16.184  1.00 24.70           H
ATOM   2204  HA  GLU A 185      38.465 136.932 -14.426  1.00 27.92           H
ATOM   2205  HB2 GLU A 185      39.211 134.616 -15.841  1.00 24.21           H
ATOM   2206  HB3 GLU A 185      37.924 134.677 -14.903  1.00 24.21           H
ATOM   2207  HG2 GLU A 185      38.280 135.969 -17.357  1.00 23.23           H
ATOM   2208  HG3 GLU A 185      37.123 134.953 -16.967  1.00 23.23           H
ATOM   2209  N   LEU A 186      40.822 135.008 -13.419  1.00 16.16           N
ATOM   2210  CA  LEU A 186      41.303 134.389 -12.190  1.00 20.28           C
ATOM   2211  C   LEU A 186      41.722 135.423 -11.170  1.00 23.90           C
ATOM   2212  O   LEU A 186      41.550 135.211  -9.968  1.00 18.52           O
ATOM   2213  CB  LEU A 186      42.454 133.437 -12.471  1.00 21.29           C
ATOM   2214  CG  LEU A 186      42.102 132.240 -13.347  1.00 22.55           C
ATOM   2215  CD1 LEU A 186      43.365 131.403 -13.559  1.00 28.43           C
ATOM   2216  CD2 LEU A 186      40.978 131.390 -12.748  1.00 22.64           C
ATOM   2217  H   LEU A 186      41.274 134.821 -14.125  1.00 19.38           H
ATOM   2218  HA  LEU A 186      40.579 133.880 -11.788  1.00 24.32           H
ATOM   2219  HB2 LEU A 186      43.158 133.933 -12.916  1.00 25.53           H
ATOM   2220  HB3 LEU A 186      42.779 133.096 -11.621  1.00 25.53           H
ATOM   2221  HG  LEU A 186      41.805 132.561 -14.211  1.00 27.05           H
ATOM   2222 HD11 LEU A 186      43.157 130.655 -14.142  1.00 34.11           H
ATOM   2223 HD12 LEU A 186      44.044 131.962 -13.972  1.00 34.11           H
ATOM   2224 HD13 LEU A 186      43.683 131.080 -12.699  1.00 34.11           H
ATOM   2225 HD21 LEU A 186      40.810 130.640 -13.339  1.00 27.15           H
ATOM   2226 HD22 LEU A 186      41.261 131.071 -11.876  1.00 27.15           H
ATOM   2227 HD23 LEU A 186      40.176 131.924 -12.663  1.00 27.15           H
ATOM   2228  N   GLU A 187      42.295 136.538 -11.619  1.00 20.52           N
ATOM   2229  CA  GLU A 187      42.724 137.569 -10.682  1.00 18.58           C
ATOM   2230  C   GLU A 187      41.536 138.351 -10.134  1.00 16.41           C
ATOM   2231  O   GLU A 187      41.525 138.727  -8.954  1.00 18.69           O
ATOM   2232  CB  GLU A 187      43.705 138.530 -11.362  1.00 20.64           C
ATOM   2233  CG  GLU A 187      44.154 139.662 -10.460  1.00 34.04           C
ATOM   2234  CD  GLU A 187      45.096 140.661 -11.171  1.00 50.30           C
ATOM   2235  OE1 GLU A 187      45.031 141.869 -10.845  1.00 48.97           O
ATOM   2236  OE2 GLU A 187      45.885 140.236 -12.057  1.00 45.23           O1-
ATOM   2237  H   GLU A 187      42.444 136.722 -12.446  1.00 24.61           H
ATOM   2238  HA  GLU A 187      43.184 137.142  -9.945  1.00 22.28           H
ATOM   2239  HB2 GLU A 187      44.495 138.031 -11.627  1.00 24.76           H
ATOM   2240  HB3 GLU A 187      43.271 138.917 -12.137  1.00 24.76           H
ATOM   2241  HG2 GLU A 187      43.374 140.162 -10.168  1.00 40.84           H
ATOM   2242  HG3 GLU A 187      44.613 139.290  -9.690  1.00 40.84           H
ATOM   2243  N   PHE A 188      40.554 138.644 -10.984  1.00 17.61           N
ATOM   2244  CA  PHE A 188      39.335 139.290 -10.502  1.00 21.74           C
ATOM   2245  C   PHE A 188      38.599 138.408  -9.492  1.00 14.91           C
ATOM   2246  O   PHE A 188      38.238 138.864  -8.411  1.00 16.06           O
ATOM   2247  CB  PHE A 188      38.404 139.629 -11.657  1.00 20.62           C
ATOM   2248  CG  PHE A 188      37.050 140.040 -11.195  1.00 20.32           C
ATOM   2249  CD1 PHE A 188      36.866 141.276 -10.598  1.00 18.24           C
ATOM   2250  CD2 PHE A 188      35.967 139.173 -11.289  1.00 20.42           C
ATOM   2251  CE1 PHE A 188      35.629 141.653 -10.122  1.00 20.45           C
ATOM   2252  CE2 PHE A 188      34.701 139.565 -10.821  1.00 16.48           C
ATOM   2253  CZ  PHE A 188      34.540 140.782 -10.241  1.00 16.11           C
ATOM   2254  H   PHE A 188      40.574 138.484 -11.831  1.00 21.12           H
ATOM   2255  HA  PHE A 188      39.579 140.123 -10.070  1.00 26.08           H
ATOM   2256  HB2 PHE A 188      38.782 140.364 -12.159  1.00 24.74           H
ATOM   2257  HB3 PHE A 188      38.302 138.854 -12.228  1.00 24.74           H
ATOM   2258  HD1 PHE A 188      37.583 141.859 -10.508  1.00 21.88           H
ATOM   2259  HD2 PHE A 188      36.078 138.334 -11.680  1.00 24.49           H
ATOM   2260  HE1 PHE A 188      35.517 142.492  -9.736  1.00 24.53           H
ATOM   2261  HE2 PHE A 188      33.971 138.992 -10.889  1.00 19.76           H
ATOM   2262  HZ  PHE A 188      33.701 141.039  -9.933  1.00 19.32           H
ATOM   2263  N   ILE A 189      38.377 137.134  -9.826  1.00 19.59           N
ATOM   2264  CA  ILE A 189      37.728 136.219  -8.883  1.00 20.52           C
ATOM   2265  C   ILE A 189      38.498 136.171  -7.557  1.00 19.06           C
ATOM   2266  O   ILE A 189      37.910 136.213  -6.467  1.00 16.97           O
ATOM   2267  CB  ILE A 189      37.600 134.819  -9.510  1.00 14.50           C
ATOM   2268  CG1 ILE A 189      36.813 134.861 -10.815  1.00 13.18           C
ATOM   2269  CG2 ILE A 189      36.968 133.821  -8.495  1.00 17.49           C
ATOM   2270  CD1 ILE A 189      36.898 133.593 -11.612  1.00 18.77           C
ATOM   2271  H   ILE A 189      38.605 136.776 -10.576  1.00 23.49           H
ATOM   2272  HA  ILE A 189      36.833 136.544  -8.692  1.00 24.61           H
ATOM   2273  HB  ILE A 189      38.497 134.519  -9.718  1.00 17.39           H
ATOM   2274 HG12 ILE A 189      35.880 135.006 -10.601  1.00 15.81           H
ATOM   2275 HG13 ILE A 189      37.124 135.590 -11.374  1.00 15.81           H
ATOM   2276 HG21 ILE A 189      36.928 132.945  -8.904  1.00 20.98           H
ATOM   2277 HG22 ILE A 189      37.511 133.783  -7.694  1.00 20.98           H
ATOM   2278 HG23 ILE A 189      36.071 134.121  -8.275  1.00 20.98           H
ATOM   2279 HD11 ILE A 189      36.412 133.724 -12.439  1.00 22.52           H
ATOM   2280 HD12 ILE A 189      37.826 133.382 -11.799  1.00 22.52           H
ATOM   2281 HD13 ILE A 189      36.493 132.880 -11.101  1.00 22.52           H
ATOM   2282  N   ALA A 190      39.819 136.030  -7.631  1.00 18.97           N
ATOM   2283  CA  ALA A 190      40.628 136.000  -6.421  1.00 17.97           C
ATOM   2284  C   ALA A 190      40.381 137.219  -5.549  1.00 15.78           C
ATOM   2285  O   ALA A 190      40.410 137.128  -4.315  1.00 21.60           O
ATOM   2286  CB  ALA A 190      42.113 135.903  -6.781  1.00 17.91           C
ATOM   2287  H   ALA A 190      40.263 135.936  -8.361  1.00 22.75           H
ATOM   2288  HA  ALA A 190      40.384 135.212  -5.909  1.00 21.55           H
ATOM   2289  HB1 ALA A 190      42.628 135.818  -5.965  1.00 21.48           H
ATOM   2290  HB2 ALA A 190      42.252 135.128  -7.350  1.00 21.48           H
ATOM   2291  HB3 ALA A 190      42.375 136.709  -7.253  1.00 21.48           H
ATOM   2292  N   ASP A 191      40.167 138.380  -6.161  1.00 19.75           N
ATOM   2293  CA  ASP A 191      39.913 139.570  -5.355  1.00 19.59           C
ATOM   2294  C   ASP A 191      38.562 139.485  -4.635  1.00 19.31           C
ATOM   2295  O   ASP A 191      38.460 139.806  -3.441  1.00 16.75           O
ATOM   2296  CB  ASP A 191      39.977 140.820  -6.219  1.00 19.01           C
ATOM   2297  CG  ASP A 191      39.770 142.082  -5.385  1.00 28.30           C
ATOM   2298  OD1 ASP A 191      40.663 142.384  -4.571  1.00 31.40           O
ATOM   2299  OD2 ASP A 191      38.711 142.740  -5.487  1.00 28.61           O1-
ATOM   2300  H   ASP A 191      40.159 138.498  -7.014  1.00 23.69           H
ATOM   2301  HA  ASP A 191      40.602 139.632  -4.676  1.00 23.49           H
ATOM   2302  HB2 ASP A 191      40.853 140.865  -6.636  1.00 22.80           H
ATOM   2303  HB3 ASP A 191      39.291 140.782  -6.901  1.00 22.80           H
ATOM   2304  N   ILE A 192      37.531 138.990  -5.321  1.00 19.79           N
ATOM   2305  CA  ILE A 192      36.239 138.774  -4.663  1.00 19.44           C
ATOM   2306  C   ILE A 192      36.391 137.784  -3.515  1.00 15.93           C
ATOM   2307  O   ILE A 192      35.919 138.024  -2.398  1.00 17.66           O
ATOM   2308  CB  ILE A 192      35.207 138.288  -5.689  1.00 19.46           C
ATOM   2309  CG1 ILE A 192      35.033 139.326  -6.795  1.00 17.85           C
ATOM   2310  CG2 ILE A 192      33.873 137.978  -5.035  1.00 21.77           C
ATOM   2311  CD1 ILE A 192      34.549 140.692  -6.306  1.00 17.33           C
ATOM   2312  H   ILE A 192      37.553 138.759  -6.149  1.00 23.73           H
ATOM   2313  HA  ILE A 192      35.922 139.603  -4.272  1.00 23.31           H
ATOM   2314  HB  ILE A 192      35.554 137.474  -6.081  1.00 23.34           H
ATOM   2315 HG12 ILE A 192      35.873 139.444  -7.267  1.00 21.40           H
ATOM   2316 HG13 ILE A 192      34.357 138.999  -7.408  1.00 21.40           H
ATOM   2317 HG21 ILE A 192      33.250 137.688  -5.721  1.00 26.11           H
ATOM   2318 HG22 ILE A 192      34.002 137.268  -4.388  1.00 26.11           H
ATOM   2319 HG23 ILE A 192      33.529 138.773  -4.601  1.00 26.11           H
ATOM   2320 HD11 ILE A 192      34.463 141.282  -7.070  1.00 20.78           H
ATOM   2321 HD12 ILE A 192      33.688 140.587  -5.869  1.00 20.78           H
ATOM   2322 HD13 ILE A 192      35.191 141.061  -5.681  1.00 20.78           H
ATOM   2323  N   LEU A 193      37.075 136.665  -3.772  1.00 17.41           N
ATOM   2324  CA  LEU A 193      37.263 135.640  -2.760  1.00 17.47           C
ATOM   2325  C   LEU A 193      38.145 136.113  -1.626  1.00 22.10           C
ATOM   2326  O   LEU A 193      38.062 135.573  -0.522  1.00 17.48           O
ATOM   2327  CB  LEU A 193      37.870 134.388  -3.396  1.00 20.02           C
ATOM   2328  CG  LEU A 193      36.928 133.646  -4.340  1.00 18.59           C
ATOM   2329  CD1 LEU A 193      37.682 132.558  -5.118  1.00 19.05           C
ATOM   2330  CD2 LEU A 193      35.729 133.031  -3.561  1.00 18.47           C
ATOM   2331  H   LEU A 193      37.448 136.483  -4.527  1.00 20.88           H
ATOM   2332  HA  LEU A 193      36.402 135.417  -2.381  1.00 20.95           H
ATOM   2333  HB2 LEU A 193      38.648 134.659  -3.905  1.00 24.01           H
ATOM   2334  HB3 LEU A 193      38.136 133.778  -2.693  1.00 24.01           H
ATOM   2335  HG  LEU A 193      36.576 134.276  -4.991  1.00 22.29           H
ATOM   2336 HD11 LEU A 193      37.067 132.109  -5.722  1.00 22.85           H
ATOM   2337 HD12 LEU A 193      38.399 132.971  -5.626  1.00 22.85           H
ATOM   2338 HD13 LEU A 193      38.054 131.922  -4.487  1.00 22.85           H
ATOM   2339 HD21 LEU A 193      35.168 132.533  -4.183  1.00 22.15           H
ATOM   2340 HD22 LEU A 193      36.069 132.435  -2.879  1.00 22.15           H
ATOM   2341 HD23 LEU A 193      35.210 133.740  -3.151  1.00 22.15           H
ATOM   2342  N   ASN A 194      39.004 137.095  -1.886  1.00 24.45           N
ATOM   2343  CA  ASN A 194      39.770 137.696  -0.808  1.00 21.23           C
ATOM   2344  C   ASN A 194      38.868 138.447   0.165  1.00 24.53           C
ATOM   2345  O   ASN A 194      39.206 138.579   1.338  1.00 24.22           O
ATOM   2346  CB  ASN A 194      40.833 138.632  -1.386  1.00 25.67           C
ATOM   2347  CG  ASN A 194      41.823 139.046  -0.369  1.00 39.14           C
ATOM   2348  OD1 ASN A 194      42.540 138.215   0.201  1.00 31.93           O
ATOM   2349  ND2 ASN A 194      41.881 140.339  -0.115  1.00 36.66           N
ATOM   2350  H   ASN A 194      39.161 137.426  -2.667  1.00 29.33           H
ATOM   2351  HA  ASN A 194      40.211 136.989  -0.318  1.00 25.46           H
ATOM   2352  HB2 ASN A 194      41.325 138.170  -2.083  1.00 30.79           H
ATOM   2353  HB3 ASN A 194      40.407 139.424  -1.748  1.00 30.79           H
ATOM   2354 HD21 ASN A 194      42.447 140.636   0.457  1.00 43.98           H
ATOM   2355 HD22 ASN A 194      41.349 140.881  -0.521  1.00 43.98           H
ATOM   2356  N   GLN A 195      37.712 138.932  -0.297  1.00 19.28           N
ATOM   2357  CA  GLN A 195      36.733 139.564   0.576  1.00 22.17           C
ATOM   2358  C   GLN A 195      35.732 138.577   1.167  1.00 23.17           C
ATOM   2359  O   GLN A 195      35.302 138.765   2.306  1.00 20.15           O
ATOM   2360  CB  GLN A 195      35.981 140.647  -0.190  1.00 21.85           C
ATOM   2361  CG  GLN A 195      36.905 141.750  -0.714  1.00 27.28           C
ATOM   2362  CD  GLN A 195      36.262 142.584  -1.781  1.00 29.16           C
ATOM   2363  OE1 GLN A 195      35.248 143.246  -1.555  1.00 30.35           O
ATOM   2364  NE2 GLN A 195      36.825 142.532  -2.971  1.00 33.19           N
ATOM   2365  H   GLN A 195      37.479 138.908  -1.123  1.00 23.12           H
ATOM   2366  HA  GLN A 195      37.200 139.985   1.312  1.00 26.59           H
ATOM   2367  HB2 GLN A 195      35.537 140.239  -0.949  1.00 26.21           H
ATOM   2368  HB3 GLN A 195      35.332 141.055   0.402  1.00 26.21           H
ATOM   2369  HG2 GLN A 195      37.148 142.337   0.016  1.00 32.73           H
ATOM   2370  HG3 GLN A 195      37.699 141.347  -1.098  1.00 32.73           H
ATOM   2371 HE21 GLN A 195      37.499 142.016  -3.107  1.00 39.81           H
ATOM   2372 HE22 GLN A 195      36.513 143.013  -3.614  1.00 39.81           H
ATOM   2373  N   ASP A 196      35.348 137.541   0.428  1.00 20.40           N
ATOM   2374  CA  ASP A 196      34.474 136.477   0.947  1.00 20.98           C
ATOM   2375  C   ASP A 196      34.945 135.167   0.328  1.00 18.07           C
ATOM   2376  O   ASP A 196      34.667 134.889  -0.843  1.00 14.88           O
ATOM   2377  CB  ASP A 196      33.021 136.770   0.612  1.00 17.12           C
ATOM   2378  CG  ASP A 196      32.059 135.650   1.020  1.00 19.40           C
ATOM   2379  OD1 ASP A 196      30.873 135.891   0.828  1.00 25.38           O
ATOM   2380  OD2 ASP A 196      32.454 134.568   1.532  1.00 17.75           O1-
ATOM   2381  H   ASP A 196      35.584 137.427  -0.392  1.00 24.47           H
ATOM   2382  HA  ASP A 196      34.566 136.409   1.909  1.00 25.16           H
ATOM   2383  HB2 ASP A 196      32.748 137.577   1.073  1.00 20.53           H
ATOM   2384  HB3 ASP A 196      32.941 136.885  -0.347  1.00 20.53           H
ATOM   2385  N   ALA A 197      35.664 134.370   1.110  1.00 14.27           N
ATOM   2386  CA  ALA A 197      36.336 133.201   0.557  1.00 15.44           C
ATOM   2387  C   ALA A 197      35.373 132.068   0.189  1.00 19.52           C
ATOM   2388  O   ALA A 197      35.817 131.053  -0.357  1.00 15.46           O
ATOM   2389  CB  ALA A 197      37.389 132.729   1.560  1.00 16.97           C
ATOM   2390  H   ALA A 197      35.783 134.481   1.955  1.00 17.10           H
ATOM   2391  HA  ALA A 197      36.796 133.468  -0.254  1.00 18.51           H
ATOM   2392  HB1 ALA A 197      37.817 131.926   1.226  1.00 20.35           H
ATOM   2393  HB2 ALA A 197      38.045 133.435   1.662  1.00 20.35           H
ATOM   2394  HB3 ALA A 197      36.957 132.557   2.410  1.00 20.35           H
ATOM   2395  N   LYS A 198      34.066 132.239   0.437  1.00 17.26           N
ATOM   2396  CA  LYS A 198      33.071 131.213   0.181  1.00 17.71           C
ATOM   2397  C   LYS A 198      31.987 131.687  -0.781  1.00 15.56           C
ATOM   2398  O   LYS A 198      30.998 130.966  -1.003  1.00 14.98           O
ATOM   2399  CB  LYS A 198      32.456 130.755   1.513  1.00 10.85           C
ATOM   2400  CG  LYS A 198      33.502 130.270   2.542  1.00 14.59           C
ATOM   2401  CD  LYS A 198      32.876 129.803   3.867  1.00 13.84           C
ATOM   2402  CE  LYS A 198      33.937 129.285   4.834  1.00 13.84           C
ATOM   2403  NZ  LYS A 198      33.375 128.553   6.014  1.00 14.75           N1+
ATOM   2404  H   LYS A 198      33.725 132.959   0.764  1.00 20.69           H
ATOM   2405  HA  LYS A 198      33.507 130.445  -0.221  1.00 21.24           H
ATOM   2406  HB2 LYS A 198      31.969 131.492   1.905  1.00 13.01           H
ATOM   2407  HB3 LYS A 198      31.850 130.023   1.324  1.00 13.01           H
ATOM   2408  HG2 LYS A 198      34.001 129.528   2.166  1.00 17.49           H
ATOM   2409  HG3 LYS A 198      34.107 131.000   2.747  1.00 17.49           H
ATOM   2410  HD2 LYS A 198      32.417 130.544   4.295  1.00 16.59           H
ATOM   2411  HD3 LYS A 198      32.251 129.082   3.694  1.00 16.59           H
ATOM   2412  HE2 LYS A 198      34.528 128.685   4.351  1.00 16.60           H
ATOM   2413  HE3 LYS A 198      34.434 130.047   5.171  1.00 16.60           H
ATOM   2414  HZ1 LYS A 198      34.009 128.398   6.618  1.00 17.69           H
ATOM   2415  HZ2 LYS A 198      32.733 129.041   6.391  1.00 17.69           H
ATOM   2416  HZ3 LYS A 198      33.030 127.771   5.762  1.00 17.69           H
ATOM   2417  N   ASN A 199      32.153 132.857  -1.388  1.00 14.59           N
ATOM   2418  CA  ASN A 199      31.128 133.350  -2.303  1.00 16.24           C
ATOM   2419  C   ASN A 199      30.817 132.292  -3.362  1.00 17.72           C
ATOM   2420  O   ASN A 199      31.696 131.882  -4.129  1.00 14.98           O
ATOM   2421  CB  ASN A 199      31.582 134.641  -2.953  1.00 17.02           C
ATOM   2422  CG  ASN A 199      30.530 135.226  -3.861  1.00 15.38           C
ATOM   2423  OD1 ASN A 199      30.161 134.626  -4.866  1.00 17.90           O
ATOM   2424  ND2 ASN A 199      30.058 136.412  -3.528  1.00 17.62           N
ATOM   2425  H   ASN A 199      32.841 133.371  -1.297  1.00 17.50           H
ATOM   2426  HA  ASN A 199      30.313 133.538  -1.806  1.00 19.47           H
ATOM   2427  HB2 ASN A 199      31.783 135.287  -2.260  1.00 20.41           H
ATOM   2428  HB3 ASN A 199      32.375 134.468  -3.484  1.00 20.41           H
ATOM   2429 HD21 ASN A 199      29.483 136.809  -4.029  1.00 21.13           H
ATOM   2430 HD22 ASN A 199      30.338 136.792  -2.811  1.00 21.13           H
ATOM   2431  N   TYR A 200      29.561 131.827  -3.369  1.00 14.41           N
ATOM   2432  CA  TYR A 200      29.182 130.696  -4.216  1.00 14.88           C
ATOM   2433  C   TYR A 200      29.297 131.063  -5.698  1.00 15.63           C
ATOM   2434  O   TYR A 200      29.847 130.297  -6.489  1.00 10.93           O
ATOM   2435  CB  TYR A 200      27.751 130.235  -3.876  1.00 11.79           C
ATOM   2436  CG  TYR A 200      27.434 128.819  -4.320  1.00 12.81           C
ATOM   2437  CD1 TYR A 200      27.564 127.755  -3.438  1.00 14.09           C
ATOM   2438  CD2 TYR A 200      27.028 128.550  -5.618  1.00  9.84           C
ATOM   2439  CE1 TYR A 200      27.285 126.465  -3.844  1.00 13.17           C
ATOM   2440  CE2 TYR A 200      26.772 127.273  -6.045  1.00 12.55           C
ATOM   2441  CZ  TYR A 200      26.885 126.217  -5.146  1.00 10.87           C
ATOM   2442  OH  TYR A 200      26.616 124.918  -5.578  1.00 10.57           O
ATOM   2443  H   TYR A 200      28.922 132.151  -2.898  1.00 17.27           H
ATOM   2444  HA  TYR A 200      29.790 129.963  -4.038  1.00 17.85           H
ATOM   2445  HB2 TYR A 200      27.617 130.291  -2.917  1.00 14.14           H
ATOM   2446  HB3 TYR A 200      27.128 130.821  -4.332  1.00 14.14           H
ATOM   2447  HD1 TYR A 200      27.836 127.916  -2.563  1.00 16.89           H
ATOM   2448  HD2 TYR A 200      26.950 129.251  -6.222  1.00 11.79           H
ATOM   2449  HE1 TYR A 200      27.382 125.769  -3.237  1.00 15.79           H
ATOM   2450  HE2 TYR A 200      26.493 127.122  -6.918  1.00 15.04           H
ATOM   2451  HH  TYR A 200      26.674 124.382  -4.930  1.00 12.67           H
ATOM   2452  N   HIS A 201      28.762 132.230  -6.088  1.00 14.70           N
ATOM   2453  CA  HIS A 201      28.856 132.683  -7.484  1.00 15.90           C
ATOM   2454  C   HIS A 201      30.297 132.779  -7.956  1.00 14.51           C
ATOM   2455  O   HIS A 201      30.603 132.449  -9.112  1.00 14.42           O
ATOM   2456  CB  HIS A 201      28.188 134.050  -7.655  1.00 16.77           C
ATOM   2457  CG  HIS A 201      26.737 134.053  -7.300  1.00 14.97           C
ATOM   2458  ND1 HIS A 201      26.237 134.722  -6.206  1.00 25.48           N
ATOM   2459  CD2 HIS A 201      25.688 133.443  -7.880  1.00 11.13           C
ATOM   2460  CE1 HIS A 201      24.937 134.516  -6.124  1.00 15.83           C
ATOM   2461  NE2 HIS A 201      24.578 133.737  -7.129  1.00 23.86           N
ATOM   2462  H   HIS A 201      28.334 132.761  -5.566  1.00 17.63           H
ATOM   2463  HA  HIS A 201      28.399 132.047  -8.060  1.00 19.06           H
ATOM   2464  HB2 HIS A 201      28.273 134.320  -8.582  1.00 20.11           H
ATOM   2465  HB3 HIS A 201      28.629 134.690  -7.074  1.00 20.11           H
ATOM   2466  HD2 HIS A 201      25.716 132.919  -8.630  1.00 13.34           H
ATOM   2467  HE1 HIS A 201      24.377 134.864  -5.470  1.00 18.99           H
ATOM   2468  HE2 HIS A 201      23.774 133.469  -7.302  1.00 28.62           H
ATOM   2469  N   ALA A 202      31.182 133.280  -7.099  1.00 12.60           N
ATOM   2470  CA  ALA A 202      32.582 133.430  -7.490  1.00 17.62           C
ATOM   2471  C   ALA A 202      33.226 132.078  -7.757  1.00 15.82           C
ATOM   2472  O   ALA A 202      33.944 131.905  -8.752  1.00 16.18           O
ATOM   2473  CB  ALA A 202      33.345 134.179  -6.407  1.00 15.50           C
ATOM   2474  H   ALA A 202      31.004 133.530  -6.294  1.00 15.11           H
ATOM   2475  HA  ALA A 202      32.627 133.951  -8.308  1.00 21.14           H
ATOM   2476  HB1 ALA A 202      34.273 134.240  -6.670  1.00 18.59           H
ATOM   2477  HB2 ALA A 202      32.968 135.067  -6.314  1.00 18.59           H
ATOM   2478  HB3 ALA A 202      33.264 133.690  -5.572  1.00 18.59           H
ATOM   2479  N   TRP A 203      32.958 131.088  -6.904  1.00 14.48           N
ATOM   2480  CA  TRP A 203      33.534 129.765  -7.147  1.00 14.85           C
ATOM   2481  C   TRP A 203      32.943 129.144  -8.411  1.00 17.96           C
ATOM   2482  O   TRP A 203      33.650 128.475  -9.177  1.00 17.30           O
ATOM   2483  CB  TRP A 203      33.323 128.856  -5.922  1.00 12.83           C
ATOM   2484  CG  TRP A 203      34.270 129.147  -4.833  1.00 16.84           C
ATOM   2485  CD1 TRP A 203      33.984 129.679  -3.597  1.00 15.45           C
ATOM   2486  CD2 TRP A 203      35.684 128.919  -4.850  1.00 17.29           C
ATOM   2487  NE1 TRP A 203      35.137 129.813  -2.863  1.00 21.39           N
ATOM   2488  CE2 TRP A 203      36.194 129.353  -3.605  1.00 17.38           C
ATOM   2489  CE3 TRP A 203      36.568 128.397  -5.796  1.00 15.36           C
ATOM   2490  CZ2 TRP A 203      37.541 129.267  -3.282  1.00 16.08           C
ATOM   2491  CZ3 TRP A 203      37.920 128.332  -5.479  1.00 19.52           C
ATOM   2492  CH2 TRP A 203      38.390 128.772  -4.236  1.00 15.75           C
ATOM   2493  H   TRP A 203      32.462 131.150  -6.204  1.00 17.37           H
ATOM   2494  HA  TRP A 203      34.489 129.856  -7.282  1.00 17.80           H
ATOM   2495  HB2 TRP A 203      32.435 128.996  -5.567  1.00 15.38           H
ATOM   2496  HB3 TRP A 203      33.438 127.928  -6.182  1.00 15.38           H
ATOM   2497  HD1 TRP A 203      33.138 129.929  -3.302  1.00 18.53           H
ATOM   2498  HE1 TRP A 203      35.184 130.126  -2.062  1.00 25.66           H
ATOM   2499  HE3 TRP A 203      36.261 128.117  -6.627  1.00 18.42           H
ATOM   2500  HZ2 TRP A 203      37.856 129.561  -2.458  1.00 19.29           H
ATOM   2501  HZ3 TRP A 203      38.518 127.989  -6.106  1.00 23.40           H
ATOM   2502  HH2 TRP A 203      39.298 128.707  -4.046  1.00 18.89           H
ATOM   2503  N   GLN A 204      31.653 129.369  -8.652  1.00 12.83           N
ATOM   2504  CA  GLN A 204      31.017 128.799  -9.838  1.00 19.77           C
ATOM   2505  C   GLN A 204      31.587 129.413 -11.118  1.00 19.52           C
ATOM   2506  O   GLN A 204      31.835 128.712 -12.102  1.00 17.64           O
ATOM   2507  CB  GLN A 204      29.515 129.019  -9.772  1.00 13.65           C
ATOM   2508  CG  GLN A 204      28.717 128.365 -10.945  1.00 16.02           C
ATOM   2509  CD  GLN A 204      27.254 128.320 -10.649  1.00 19.95           C
ATOM   2510  OE1 GLN A 204      26.861 128.142  -9.501  1.00 19.90           O
ATOM   2511  NE2 GLN A 204      26.433 128.452 -11.673  1.00 16.36           N
ATOM   2512  H   GLN A 204      31.139 129.830  -8.143  1.00 15.38           H
ATOM   2513  HA  GLN A 204      31.175 127.840  -9.861  1.00 23.71           H
ATOM   2514  HB2 GLN A 204      29.183 128.656  -8.938  1.00 16.36           H
ATOM   2515  HB3 GLN A 204      29.352 129.976  -9.788  1.00 16.36           H
ATOM   2516  HG2 GLN A 204      28.839 128.874 -11.759  1.00 19.21           H
ATOM   2517  HG3 GLN A 204      29.023 127.452 -11.077  1.00 19.21           H
ATOM   2518 HE21 GLN A 204      26.740 128.618 -12.458  1.00 19.62           H
ATOM   2519 HE22 GLN A 204      25.589 128.373 -11.547  1.00 19.62           H
ATOM   2520  N   HIS A 205      31.788 130.718 -11.119  1.00 16.79           N
ATOM   2521  CA  HIS A 205      32.400 131.371 -12.255  1.00 17.08           C
ATOM   2522  C   HIS A 205      33.852 130.913 -12.427  1.00 15.42           C
ATOM   2523  O   HIS A 205      34.326 130.741 -13.549  1.00 15.85           O
ATOM   2524  CB  HIS A 205      32.309 132.877 -12.048  1.00 18.10           C
ATOM   2525  CG  HIS A 205      32.738 133.678 -13.231  1.00 17.82           C
ATOM   2526  ND1 HIS A 205      31.961 133.818 -14.356  1.00 17.43           N
ATOM   2527  CD2 HIS A 205      33.871 134.380 -13.462  1.00 19.00           C
ATOM   2528  CE1 HIS A 205      32.599 134.568 -15.236  1.00 27.85           C
ATOM   2529  NE2 HIS A 205      33.767 134.911 -14.720  1.00 20.01           N
ATOM   2530  H   HIS A 205      31.589 131.247 -10.473  1.00 20.14           H
ATOM   2531  HA  HIS A 205      31.895 131.149 -13.053  1.00 20.48           H
ATOM   2532  HB2 HIS A 205      32.881 133.118 -11.301  1.00 21.70           H
ATOM   2533  HB3 HIS A 205      31.388 133.112 -11.853  1.00 21.70           H
ATOM   2534  HD2 HIS A 205      34.592 134.470 -12.881  1.00 22.78           H
ATOM   2535  HE1 HIS A 205      32.281 134.807 -16.076  1.00 33.40           H
ATOM   2536  HE2 HIS A 205      34.357 135.406 -15.096  1.00 24.00           H
ATOM   2537  N   ARG A 206      34.574 130.733 -11.323  1.00 17.80           N
ATOM   2538  CA  ARG A 206      35.951 130.253 -11.404  1.00 19.36           C
ATOM   2539  C   ARG A 206      36.003 128.885 -12.075  1.00 20.60           C
ATOM   2540  O   ARG A 206      36.841 128.655 -12.963  1.00 15.98           O
ATOM   2541  CB  ARG A 206      36.581 130.219 -10.008  1.00 18.36           C
ATOM   2542  CG  ARG A 206      38.088 130.319  -9.999  1.00 18.91           C
ATOM   2543  CD  ARG A 206      38.693 130.369  -8.587  1.00 16.92           C
ATOM   2544  NE  ARG A 206      40.138 130.299  -8.702  1.00 19.74           N
ATOM   2545  CZ  ARG A 206      40.942 131.349  -8.836  1.00 19.74           C
ATOM   2546  NH1 ARG A 206      40.471 132.575  -8.822  1.00 17.97           N
ATOM   2547  NH2 ARG A 206      42.234 131.157  -8.995  1.00 20.97           N1+
ATOM   2548  H   ARG A 206      34.287 130.885 -10.524  1.00 21.35           H
ATOM   2549  HA  ARG A 206      36.466 130.870 -11.947  1.00 23.22           H
ATOM   2550  HB2 ARG A 206      36.239 130.964  -9.492  1.00 22.02           H
ATOM   2551  HB3 ARG A 206      36.337 129.386  -9.576  1.00 22.02           H
ATOM   2552  HG2 ARG A 206      38.470 129.558 -10.464  1.00 22.67           H
ATOM   2553  HG3 ARG A 206      38.342 131.139 -10.453  1.00 22.67           H
ATOM   2554  HD2 ARG A 206      38.453 131.194  -8.140  1.00 20.29           H
ATOM   2555  HD3 ARG A 206      38.393 129.601  -8.074  1.00 20.29           H
ATOM   2556  HE  ARG A 206      40.507 129.543  -8.518  1.00 23.67           H
ATOM   2557 HH11 ARG A 206      39.628 132.717  -8.734  1.00 21.55           H
ATOM   2558 HH12 ARG A 206      41.009 133.236  -8.900  1.00 21.55           H
ATOM   2559 HH21 ARG A 206      42.550 130.356  -8.997  1.00 25.15           H
ATOM   2560 HH22 ARG A 206      42.761 131.830  -9.058  1.00 25.15           H
ATOM   2561  N   GLN A 207      35.062 127.985 -11.727  1.00 16.75           N
ATOM   2562  CA  GLN A 207      35.089 126.646 -12.315  1.00 19.90           C
ATOM   2563  C   GLN A 207      34.757 126.702 -13.798  1.00 20.26           C
ATOM   2564  O   GLN A 207      35.369 125.981 -14.604  1.00 19.81           O
ATOM   2565  CB  GLN A 207      34.123 125.684 -11.605  1.00 18.59           C
ATOM   2566  CG  GLN A 207      34.469 125.374 -10.167  1.00 17.43           C
ATOM   2567  CD  GLN A 207      33.676 124.198  -9.596  1.00 17.55           C
ATOM   2568  OE1 GLN A 207      32.644 123.793 -10.149  1.00 15.79           O
ATOM   2569  NE2 GLN A 207      34.173 123.629  -8.512  1.00 14.29           N
ATOM   2570  H   GLN A 207      34.413 128.131 -11.183  1.00 20.09           H
ATOM   2571  HA  GLN A 207      35.986 126.290 -12.227  1.00 23.87           H
ATOM   2572  HB2 GLN A 207      33.231 126.064 -11.622  1.00 22.30           H
ATOM   2573  HB3 GLN A 207      34.122 124.840 -12.089  1.00 22.30           H
ATOM   2574  HG2 GLN A 207      35.412 125.159 -10.107  1.00 20.90           H
ATOM   2575  HG3 GLN A 207      34.265 126.151  -9.624  1.00 20.90           H
ATOM   2576 HE21 GLN A 207      34.884 123.949  -8.151  1.00 17.13           H
ATOM   2577 HE22 GLN A 207      33.794 122.938  -8.171  1.00 17.13           H
ATOM   2578  N   TRP A 208      33.806 127.569 -14.178  1.00 20.05           N
ATOM   2579  CA  TRP A 208      33.450 127.702 -15.582  1.00 20.14           C
ATOM   2580  C   TRP A 208      34.646 128.194 -16.400  1.00 17.79           C
ATOM   2581  O   TRP A 208      34.976 127.616 -17.435  1.00 17.64           O
ATOM   2582  CB  TRP A 208      32.257 128.647 -15.753  1.00 17.10           C
ATOM   2583  CG  TRP A 208      32.039 128.949 -17.190  1.00 12.24           C
ATOM   2584  CD1 TRP A 208      31.516 128.105 -18.130  1.00 20.49           C
ATOM   2585  CD2 TRP A 208      32.405 130.142 -17.884  1.00 14.29           C
ATOM   2586  NE1 TRP A 208      31.527 128.699 -19.354  1.00 19.05           N
ATOM   2587  CE2 TRP A 208      32.079 129.952 -19.233  1.00 18.88           C
ATOM   2588  CE3 TRP A 208      32.988 131.351 -17.494  1.00 18.99           C
ATOM   2589  CZ2 TRP A 208      32.289 130.939 -20.192  1.00 23.30           C
ATOM   2590  CZ3 TRP A 208      33.222 132.319 -18.449  1.00 21.11           C
ATOM   2591  CH2 TRP A 208      32.861 132.114 -19.779  1.00 18.50           C
ATOM   2592  H   TRP A 208      33.367 128.091 -13.653  1.00 24.05           H
ATOM   2593  HA  TRP A 208      33.186 126.831 -15.917  1.00 24.15           H
ATOM   2594  HB2 TRP A 208      31.459 128.223 -15.404  1.00 20.51           H
ATOM   2595  HB3 TRP A 208      32.443 129.478 -15.290  1.00 20.51           H
ATOM   2596  HD1 TRP A 208      31.204 127.245 -17.959  1.00 24.57           H
ATOM   2597  HE1 TRP A 208      31.234 128.347 -20.083  1.00 22.85           H
ATOM   2598  HE3 TRP A 208      33.232 131.491 -16.608  1.00 22.77           H
ATOM   2599  HZ2 TRP A 208      32.055 130.807 -21.081  1.00 27.95           H
ATOM   2600  HZ3 TRP A 208      33.601 133.130 -18.193  1.00 25.32           H
ATOM   2601  HH2 TRP A 208      33.016 132.788 -20.401  1.00 22.19           H
ATOM   2602  N   VAL A 209      35.320 129.246 -15.928  1.00 17.72           N
ATOM   2603  CA  VAL A 209      36.441 129.827 -16.667  1.00 21.19           C
ATOM   2604  C   VAL A 209      37.559 128.803 -16.832  1.00 21.68           C
ATOM   2605  O   VAL A 209      38.111 128.635 -17.922  1.00 17.20           O
ATOM   2606  CB  VAL A 209      36.956 131.100 -15.974  1.00 20.32           C
ATOM   2607  CG1 VAL A 209      38.161 131.653 -16.712  1.00 32.64           C
ATOM   2608  CG2 VAL A 209      35.880 132.159 -15.965  1.00 26.57           C
ATOM   2609  H   VAL A 209      35.152 129.629 -15.178  1.00 21.25           H
ATOM   2610  HA  VAL A 209      36.131 130.090 -17.544  1.00 25.41           H
ATOM   2611  HB  VAL A 209      37.216 130.908 -15.058  1.00 24.38           H
ATOM   2612 HG11 VAL A 209      38.452 132.461 -16.263  1.00 39.15           H
ATOM   2613 HG12 VAL A 209      38.876 131.000 -16.701  1.00 39.15           H
ATOM   2614 HG13 VAL A 209      37.907 131.857 -17.628  1.00 39.15           H
ATOM   2615 HG21 VAL A 209      36.212 132.947 -15.502  1.00 31.87           H
ATOM   2616 HG22 VAL A 209      35.659 132.383 -16.882  1.00 31.87           H
ATOM   2617 HG23 VAL A 209      35.096 131.812 -15.511  1.00 31.87           H
ATOM   2618  N   ILE A 210      37.916 128.119 -15.745  1.00 16.49           N
ATOM   2619  CA  ILE A 210      39.009 127.155 -15.789  1.00 17.50           C
ATOM   2620  C   ILE A 210      38.688 126.047 -16.758  1.00 22.81           C
ATOM   2621  O   ILE A 210      39.540 125.636 -17.550  1.00 20.28           O
ATOM   2622  CB  ILE A 210      39.294 126.602 -14.389  1.00 17.52           C
ATOM   2623  CG1 ILE A 210      39.896 127.707 -13.538  1.00 18.93           C
ATOM   2624  CG2 ILE A 210      40.197 125.329 -14.463  1.00 21.65           C
ATOM   2625  CD1 ILE A 210      40.083 127.331 -12.049  1.00 24.89           C
ATOM   2626  H   ILE A 210      37.545 128.203 -14.972  1.00 19.77           H
ATOM   2627  HA  ILE A 210      39.818 127.601 -16.094  1.00 20.98           H
ATOM   2628  HB  ILE A 210      38.444 126.341 -13.993  1.00 21.01           H
ATOM   2629 HG12 ILE A 210      40.767 127.921 -13.901  1.00 22.71           H
ATOM   2630 HG13 ILE A 210      39.320 128.488 -13.582  1.00 22.71           H
ATOM   2631 HG21 ILE A 210      40.364 125.019 -13.561  1.00 25.97           H
ATOM   2632 HG22 ILE A 210      39.759 124.624 -14.965  1.00 25.97           H
ATOM   2633 HG23 ILE A 210      41.043 125.564 -14.881  1.00 25.97           H
ATOM   2634 HD11 ILE A 210      40.417 128.102 -11.564  1.00 29.86           H
ATOM   2635 HD12 ILE A 210      39.229 127.051 -11.676  1.00 29.86           H
ATOM   2636 HD13 ILE A 210      40.721 126.603 -11.989  1.00 29.86           H
ATOM   2637  N   GLN A 211      37.447 125.558 -16.724  1.00 23.41           N
ATOM   2638  CA  GLN A 211      37.066 124.437 -17.568  1.00 21.04           C
ATOM   2639  C   GLN A 211      36.900 124.872 -19.022  1.00 26.71           C
ATOM   2640  O   GLN A 211      37.372 124.188 -19.937  1.00 22.54           O
ATOM   2641  CB  GLN A 211      35.784 123.801 -17.026  1.00 26.87           C
ATOM   2642  CG  GLN A 211      35.340 122.554 -17.726  1.00 36.67           C
ATOM   2643  CD  GLN A 211      34.800 121.532 -16.739  1.00 50.77           C
ATOM   2644  OE1 GLN A 211      33.832 121.792 -15.998  1.00 45.52           O
ATOM   2645  NE2 GLN A 211      35.441 120.368 -16.701  1.00 38.93           N
ATOM   2646  H   GLN A 211      36.814 125.860 -16.223  1.00 28.07           H
ATOM   2647  HA  GLN A 211      37.771 123.772 -17.521  1.00 25.24           H
ATOM   2648  HB2 GLN A 211      35.916 123.570 -16.092  1.00 32.23           H
ATOM   2649  HB3 GLN A 211      35.061 124.440 -17.113  1.00 32.23           H
ATOM   2650  HG2 GLN A 211      34.637 122.782 -18.354  1.00 43.99           H
ATOM   2651  HG3 GLN A 211      36.091 122.155 -18.192  1.00 43.99           H
ATOM   2652 HE21 GLN A 211      36.147 120.255 -17.178  1.00 46.70           H
ATOM   2653 HE22 GLN A 211      35.150 119.732 -16.200  1.00 46.70           H
ATOM   2654  N   GLU A 212      36.267 126.017 -19.263  1.00 23.20           N
ATOM   2655  CA  GLU A 212      36.040 126.439 -20.642  1.00 25.27           C
ATOM   2656  C   GLU A 212      37.342 126.838 -21.347  1.00 26.47           C
ATOM   2657  O   GLU A 212      37.494 126.611 -22.551  1.00 24.40           O
ATOM   2658  CB  GLU A 212      35.051 127.596 -20.671  1.00 23.77           C
ATOM   2659  CG  GLU A 212      34.807 128.196 -22.044  1.00 28.58           C
ATOM   2660  CD  GLU A 212      34.053 127.268 -22.981  1.00 33.37           C
ATOM   2661  OE1 GLU A 212      34.066 127.546 -24.191  1.00 39.78           O
ATOM   2662  OE2 GLU A 212      33.459 126.267 -22.532  1.00 30.78           O1-
ATOM   2663  H   GLU A 212      35.967 126.557 -18.667  1.00 27.82           H
ATOM   2664  HA  GLU A 212      35.645 125.702 -21.131  1.00 30.31           H
ATOM   2665  HB2 GLU A 212      34.195 127.284 -20.334  1.00 28.51           H
ATOM   2666  HB3 GLU A 212      35.394 128.301 -20.100  1.00 28.51           H
ATOM   2667  HG2 GLU A 212      34.277 129.002 -21.942  1.00 34.28           H
ATOM   2668  HG3 GLU A 212      35.654 128.416 -22.459  1.00 34.28           H
ATOM   2669  N   PHE A 213      38.261 127.482 -20.641  1.00 22.24           N
ATOM   2670  CA  PHE A 213      39.502 127.975 -21.234  1.00 28.66           C
ATOM   2671  C   PHE A 213      40.724 127.164 -20.814  1.00 25.97           C
ATOM   2672  O   PHE A 213      41.850 127.567 -21.114  1.00 21.73           O
ATOM   2673  CB  PHE A 213      39.694 129.449 -20.884  1.00 23.00           C
ATOM   2674  CG  PHE A 213      38.609 130.332 -21.448  1.00 22.31           C
ATOM   2675  CD1 PHE A 213      37.448 130.579 -20.723  1.00 24.08           C
ATOM   2676  CD2 PHE A 213      38.722 130.863 -22.729  1.00 30.60           C
ATOM   2677  CE1 PHE A 213      36.428 131.360 -21.252  1.00 25.63           C
ATOM   2678  CE2 PHE A 213      37.703 131.642 -23.269  1.00 34.14           C
ATOM   2679  CZ  PHE A 213      36.557 131.887 -22.541  1.00 31.69           C
ATOM   2680  H   PHE A 213      38.183 127.656 -19.804  1.00 26.67           H
ATOM   2681  HA  PHE A 213      39.427 127.918 -22.199  1.00 34.37           H
ATOM   2682  HB2 PHE A 213      39.689 129.553 -19.922  1.00 27.58           H
ATOM   2683  HB3 PHE A 213      40.545 129.747 -21.242  1.00 27.58           H
ATOM   2684  HD1 PHE A 213      37.353 130.222 -19.867  1.00 28.89           H
ATOM   2685  HD2 PHE A 213      39.487 130.696 -23.232  1.00 36.71           H
ATOM   2686  HE1 PHE A 213      35.658 131.527 -20.756  1.00 30.74           H
ATOM   2687  HE2 PHE A 213      37.793 132.000 -24.122  1.00 40.95           H
ATOM   2688  HZ  PHE A 213      35.886 132.420 -22.900  1.00 38.01           H
ATOM   2689  N   LYS A 214      40.526 126.027 -20.128  1.00 20.81           N
ATOM   2690  CA  LYS A 214      41.609 125.103 -19.776  1.00 25.09           C
ATOM   2691  C   LYS A 214      42.702 125.800 -18.984  1.00 26.74           C
ATOM   2692  O   LYS A 214      43.875 125.726 -19.326  1.00 21.71           O
ATOM   2693  CB  LYS A 214      42.224 124.456 -21.021  1.00 27.55           C
ATOM   2694  CG  LYS A 214      41.385 123.394 -21.693  1.00 38.66           C
ATOM   2695  CD  LYS A 214      40.227 123.996 -22.456  1.00 43.62           C
ATOM   2696  CE  LYS A 214      39.474 122.938 -23.262  1.00 55.31           C
ATOM   2697  NZ  LYS A 214      40.353 122.240 -24.257  1.00 54.67           N1+
ATOM   2698  H   LYS A 214      39.754 125.757 -19.861  1.00 24.96           H
ATOM   2699  HA  LYS A 214      41.251 124.390 -19.228  1.00 30.10           H
ATOM   2700  HB2 LYS A 214      42.397 125.150 -21.675  1.00 33.05           H
ATOM   2701  HB3 LYS A 214      43.063 124.041 -20.764  1.00 33.05           H
ATOM   2702  HG2 LYS A 214      41.943 122.905 -22.320  1.00 46.38           H
ATOM   2703  HG3 LYS A 214      41.031 122.792 -21.018  1.00 46.38           H
ATOM   2704  HD2 LYS A 214      39.602 124.396 -21.830  1.00 52.34           H
ATOM   2705  HD3 LYS A 214      40.565 124.663 -23.075  1.00 52.34           H
ATOM   2706  HE2 LYS A 214      39.130 122.271 -22.647  1.00 66.35           H
ATOM   2707  HE3 LYS A 214      38.744 123.364 -23.742  1.00 66.35           H
ATOM   2708  HZ1 LYS A 214      39.855 121.781 -24.835  1.00 65.59           H
ATOM   2709  HZ2 LYS A 214      40.845 122.834 -24.702  1.00 65.59           H
ATOM   2710  HZ3 LYS A 214      40.895 121.678 -23.830  1.00 65.59           H
ATOM   2711  N   LEU A 215      42.325 126.479 -17.920  1.00 20.83           N
ATOM   2712  CA  LEU A 215      43.297 127.176 -17.081  1.00 18.43           C
ATOM   2713  C   LEU A 215      43.543 126.411 -15.783  1.00 21.28           C
ATOM   2714  O   LEU A 215      43.346 126.932 -14.695  1.00 23.54           O
ATOM   2715  CB  LEU A 215      42.823 128.595 -16.805  1.00 23.51           C
ATOM   2716  CG  LEU A 215      42.558 129.458 -18.042  1.00 28.58           C
ATOM   2717  CD1 LEU A 215      41.964 130.793 -17.619  1.00 23.24           C
ATOM   2718  CD2 LEU A 215      43.833 129.669 -18.830  1.00 30.38           C
ATOM   2719  H   LEU A 215      41.514 126.549 -17.645  1.00 24.98           H
ATOM   2720  HA  LEU A 215      44.152 127.220 -17.537  1.00 22.10           H
ATOM   2721  HB2 LEU A 215      41.991 128.539 -16.310  1.00 28.20           H
ATOM   2722  HB3 LEU A 215      43.496 129.042 -16.263  1.00 28.20           H
ATOM   2723  HG  LEU A 215      41.921 129.005 -18.619  1.00 34.28           H
ATOM   2724 HD11 LEU A 215      41.781 131.326 -18.410  1.00 27.88           H
ATOM   2725 HD12 LEU A 215      41.139 130.634 -17.134  1.00 27.88           H
ATOM   2726 HD13 LEU A 215      42.601 131.250 -17.046  1.00 27.88           H
ATOM   2727 HD21 LEU A 215      43.628 130.220 -19.598  1.00 36.45           H
ATOM   2728 HD22 LEU A 215      44.477 130.116 -18.257  1.00 36.45           H
ATOM   2729 HD23 LEU A 215      44.178 128.811 -19.120  1.00 36.45           H
ATOM   2730  N   TRP A 216      44.018 125.160 -15.916  1.00 23.68           N
ATOM   2731  CA  TRP A 216      44.217 124.291 -14.755  1.00 24.43           C
ATOM   2732  C   TRP A 216      45.558 124.466 -14.049  1.00 26.88           C
ATOM   2733  O   TRP A 216      45.679 124.084 -12.873  1.00 23.34           O
ATOM   2734  CB  TRP A 216      44.087 122.827 -15.161  1.00 24.70           C
ATOM   2735  CG  TRP A 216      42.837 122.533 -15.832  1.00 28.02           C
ATOM   2736  CD1 TRP A 216      42.636 122.469 -17.167  1.00 19.20           C
ATOM   2737  CD2 TRP A 216      41.578 122.252 -15.217  1.00 17.73           C
ATOM   2738  NE1 TRP A 216      41.335 122.179 -17.436  1.00 21.15           N
ATOM   2739  CE2 TRP A 216      40.656 122.044 -16.253  1.00 23.67           C
ATOM   2740  CE3 TRP A 216      41.143 122.168 -13.895  1.00 23.37           C
ATOM   2741  CZ2 TRP A 216      39.319 121.735 -16.017  1.00 25.07           C
ATOM   2742  CZ3 TRP A 216      39.807 121.862 -13.660  1.00 18.15           C
ATOM   2743  CH2 TRP A 216      38.916 121.662 -14.717  1.00 19.47           C
ATOM   2744  H   TRP A 216      44.217 124.798 -16.666  1.00 28.40           H
ATOM   2745  HA  TRP A 216      43.513 124.476 -14.112  1.00 29.30           H
ATOM   2746  HB2 TRP A 216      44.807 122.593 -15.763  1.00 29.63           H
ATOM   2747  HB3 TRP A 216      44.122 122.281 -14.362  1.00 29.63           H
ATOM   2748  HD1 TRP A 216      43.293 122.617 -17.805  1.00 23.02           H
ATOM   2749  HE1 TRP A 216      40.994 122.096 -18.220  1.00 25.37           H
ATOM   2750  HE3 TRP A 216      41.733 122.308 -13.190  1.00 28.02           H
ATOM   2751  HZ2 TRP A 216      38.722 121.596 -16.717  1.00 30.08           H
ATOM   2752  HZ3 TRP A 216      39.500 121.807 -12.784  1.00 21.76           H
ATOM   2753  HH2 TRP A 216      38.026 121.459 -14.535  1.00 23.35           H
ATOM   2754  N   ASP A 217      46.538 125.098 -14.700  1.00 26.32           N
ATOM   2755  CA  ASP A 217      47.945 124.914 -14.334  1.00 30.65           C
ATOM   2756  C   ASP A 217      48.258 125.337 -12.903  1.00 23.17           C
ATOM   2757  O   ASP A 217      49.139 124.758 -12.260  1.00 23.79           O
ATOM   2758  CB  ASP A 217      48.841 125.694 -15.296  1.00 30.80           C
ATOM   2759  CG  ASP A 217      48.944 125.041 -16.672  1.00 35.44           C
ATOM   2760  OD1 ASP A 217      49.451 125.703 -17.591  1.00 55.64           O
ATOM   2761  OD2 ASP A 217      48.513 123.885 -16.849  1.00 34.16           O1-
ATOM   2762  H   ASP A 217      46.412 125.640 -15.359  1.00 31.57           H
ATOM   2763  HA  ASP A 217      48.171 123.977 -14.423  1.00 36.76           H
ATOM   2764  HB2 ASP A 217      48.465 126.582 -15.413  1.00 36.95           H
ATOM   2765  HB3 ASP A 217      49.731 125.766 -14.917  1.00 36.95           H
ATOM   2766  N   ASN A 218      47.615 126.384 -12.407  1.00 19.46           N
ATOM   2767  CA  ASN A 218      47.980 126.945 -11.112  1.00 21.03           C
ATOM   2768  C   ASN A 218      46.884 126.807 -10.066  1.00 20.08           C
ATOM   2769  O   ASN A 218      46.990 127.405  -8.982  1.00 19.72           O
ATOM   2770  CB  ASN A 218      48.350 128.425 -11.272  1.00 22.90           C
ATOM   2771  CG  ASN A 218      49.538 128.615 -12.184  1.00 28.29           C
ATOM   2772  OD1 ASN A 218      50.618 128.117 -11.892  1.00 28.25           O
ATOM   2773  ND2 ASN A 218      49.333 129.286 -13.313  1.00 29.44           N
ATOM   2774  H   ASN A 218      46.972 126.795 -12.805  1.00 23.34           H
ATOM   2775  HA  ASN A 218      48.763 126.484 -10.782  1.00 25.22           H
ATOM   2776  HB2 ASN A 218      47.593 128.897 -11.656  1.00 27.47           H
ATOM   2777  HB3 ASN A 218      48.568 128.794 -10.399  1.00 27.47           H
ATOM   2778 HD21 ASN A 218      49.969 129.359 -13.883  1.00 35.31           H
ATOM   2779 HD22 ASN A 218      48.567 129.640 -13.479  1.00 35.31           H
ATOM   2780  N   GLU A 219      45.827 126.059 -10.351  1.00 24.07           N
ATOM   2781  CA  GLU A 219      44.699 126.118  -9.428  1.00 19.15           C
ATOM   2782  C   GLU A 219      44.923 125.283  -8.168  1.00 19.80           C
ATOM   2783  O   GLU A 219      44.439 125.663  -7.094  1.00 18.53           O
ATOM   2784  CB  GLU A 219      43.426 125.704 -10.145  1.00 19.45           C
ATOM   2785  CG  GLU A 219      42.155 125.889  -9.318  1.00 16.80           C
ATOM   2786  CD  GLU A 219      41.785 127.356  -9.042  1.00 22.98           C
ATOM   2787  OE1 GLU A 219      42.589 128.281  -9.311  1.00 19.77           O
ATOM   2788  OE2 GLU A 219      40.659 127.580  -8.519  1.00 17.24           O1-
ATOM   2789  H   GLU A 219      45.732 125.547 -11.036  1.00 28.87           H
ATOM   2790  HA  GLU A 219      44.585 127.040  -9.150  1.00 22.97           H
ATOM   2791  HB2 GLU A 219      43.342 126.231 -10.955  1.00 23.32           H
ATOM   2792  HB3 GLU A 219      43.508 124.763 -10.364  1.00 23.32           H
ATOM   2793  HG2 GLU A 219      41.419 125.504  -9.810  1.00 20.15           H
ATOM   2794  HG3 GLU A 219      42.252 125.429  -8.468  1.00 20.15           H
ATOM   2795  N   LEU A 220      45.665 124.171  -8.246  1.00 18.01           N
ATOM   2796  CA  LEU A 220      45.942 123.401  -7.030  1.00 20.06           C
ATOM   2797  C   LEU A 220      46.806 124.205  -6.066  1.00 22.09           C
ATOM   2798  O   LEU A 220      46.617 124.153  -4.843  1.00 19.55           O
ATOM   2799  CB  LEU A 220      46.597 122.062  -7.382  1.00 21.33           C
ATOM   2800  CG  LEU A 220      46.780 121.079  -6.230  1.00 27.31           C
ATOM   2801  CD1 LEU A 220      45.462 120.774  -5.534  1.00 26.49           C
ATOM   2802  CD2 LEU A 220      47.363 119.805  -6.769  1.00 26.86           C
ATOM   2803  H   LEU A 220      46.012 123.852  -8.964  1.00 21.60           H
ATOM   2804  HA  LEU A 220      45.105 123.217  -6.579  1.00 24.06           H
ATOM   2805  HB2 LEU A 220      46.047 121.615  -8.047  1.00 25.58           H
ATOM   2806  HB3 LEU A 220      47.472 122.237  -7.758  1.00 25.58           H
ATOM   2807  HG  LEU A 220      47.395 121.453  -5.581  1.00 32.76           H
ATOM   2808 HD11 LEU A 220      45.632 120.122  -4.833  1.00 31.77           H
ATOM   2809 HD12 LEU A 220      45.123 121.594  -5.146  1.00 31.77           H
ATOM   2810 HD13 LEU A 220      44.829 120.420  -6.177  1.00 31.77           H
ATOM   2811 HD21 LEU A 220      47.521 119.196  -6.031  1.00 32.22           H
ATOM   2812 HD22 LEU A 220      46.737 119.413  -7.401  1.00 32.22           H
ATOM   2813 HD23 LEU A 220      48.198 120.015  -7.213  1.00 32.22           H
ATOM   2814  N   GLN A 221      47.725 124.997  -6.608  1.00 21.60           N
ATOM   2815  CA  GLN A 221      48.517 125.919  -5.793  1.00 22.25           C
ATOM   2816  C   GLN A 221      47.629 126.976  -5.127  1.00 22.85           C
ATOM   2817  O   GLN A 221      47.846 127.337  -3.966  1.00 19.55           O
ATOM   2818  CB  GLN A 221      49.589 126.570  -6.685  1.00 23.14           C
ATOM   2819  CG  GLN A 221      50.429 127.610  -6.006  1.00 38.60           C
ATOM   2820  CD  GLN A 221      51.474 128.235  -6.944  1.00 47.49           C
ATOM   2821  OE1 GLN A 221      51.745 127.735  -8.053  1.00 45.05           O
ATOM   2822  NE2 GLN A 221      52.062 129.334  -6.493  1.00 45.61           N
ATOM   2823  H   GLN A 221      47.913 125.010  -7.450  1.00 25.91           H
ATOM   2824  HA  GLN A 221      48.968 125.417  -5.097  1.00 26.69           H
ATOM   2825  HB2 GLN A 221      50.191 125.881  -7.015  1.00 27.75           H
ATOM   2826  HB3 GLN A 221      49.148 127.001  -7.431  1.00 27.75           H
ATOM   2827  HG2 GLN A 221      49.861 128.324  -5.677  1.00 46.31           H
ATOM   2828  HG3 GLN A 221      50.901 127.195  -5.267  1.00 46.31           H
ATOM   2829 HE21 GLN A 221      51.838 129.665  -5.732  1.00 54.72           H
ATOM   2830 HE22 GLN A 221      52.676 129.705  -6.964  1.00 54.72           H
ATOM   2831  N   TYR A 222      46.630 127.489  -5.855  1.00 18.79           N
ATOM   2832  CA  TYR A 222      45.663 128.421  -5.266  1.00 25.20           C
ATOM   2833  C   TYR A 222      44.825 127.755  -4.166  1.00 21.53           C
ATOM   2834  O   TYR A 222      44.598 128.345  -3.100  1.00 20.73           O
ATOM   2835  CB  TYR A 222      44.744 128.962  -6.363  1.00 21.93           C
ATOM   2836  CG  TYR A 222      43.780 130.022  -5.891  1.00 18.57           C
ATOM   2837  CD1 TYR A 222      44.243 131.261  -5.454  1.00 21.98           C
ATOM   2838  CD2 TYR A 222      42.407 129.790  -5.895  1.00 18.92           C
ATOM   2839  CE1 TYR A 222      43.366 132.247  -5.024  1.00 24.05           C
ATOM   2840  CE2 TYR A 222      41.504 130.774  -5.471  1.00 18.87           C
ATOM   2841  CZ  TYR A 222      41.993 131.993  -5.025  1.00 20.82           C
ATOM   2842  OH  TYR A 222      41.143 132.983  -4.601  1.00 20.03           O
ATOM   2843  H   TYR A 222      46.494 127.312  -6.687  1.00 22.53           H
ATOM   2844  HA  TYR A 222      46.145 129.166  -4.874  1.00 30.22           H
ATOM   2845  HB2 TYR A 222      45.283 129.352  -7.068  1.00 26.30           H
ATOM   2846  HB3 TYR A 222      44.218 128.225  -6.718  1.00 26.30           H
ATOM   2847  HD1 TYR A 222      45.159 131.428  -5.447  1.00 26.36           H
ATOM   2848  HD2 TYR A 222      42.086 128.968  -6.190  1.00 22.69           H
ATOM   2849  HE1 TYR A 222      43.692 133.069  -4.729  1.00 28.85           H
ATOM   2850  HE2 TYR A 222      40.588 130.604  -5.474  1.00 22.63           H
ATOM   2851  HH  TYR A 222      40.350 132.770  -4.782  1.00 24.02           H
ATOM   2852  N   VAL A 223      44.335 126.537  -4.429  1.00 19.85           N
ATOM   2853  CA  VAL A 223      43.629 125.756  -3.417  1.00 21.00           C
ATOM   2854  C   VAL A 223      44.472 125.614  -2.155  1.00 24.61           C
ATOM   2855  O   VAL A 223      43.988 125.845  -1.038  1.00 18.84           O
ATOM   2856  CB  VAL A 223      43.225 124.387  -4.000  1.00 17.31           C
ATOM   2857  CG1 VAL A 223      42.772 123.432  -2.937  1.00 14.12           C
ATOM   2858  CG2 VAL A 223      42.069 124.572  -5.009  1.00 20.36           C
ATOM   2859  H   VAL A 223      44.387 126.141  -5.194  1.00 23.81           H
ATOM   2860  HA  VAL A 223      42.824 126.229  -3.161  1.00 25.18           H
ATOM   2861  HB  VAL A 223      43.985 123.996  -4.458  1.00 20.76           H
ATOM   2862 HG11 VAL A 223      42.537 122.594  -3.360  1.00 16.94           H
ATOM   2863 HG12 VAL A 223      43.477 123.276  -2.292  1.00 16.94           H
ATOM   2864 HG13 VAL A 223      41.992 123.810  -2.502  1.00 16.94           H
ATOM   2865 HG21 VAL A 223      41.837 123.708  -5.391  1.00 24.41           H
ATOM   2866 HG22 VAL A 223      41.299 124.941  -4.549  1.00 24.41           H
ATOM   2867 HG23 VAL A 223      42.359 125.182  -5.706  1.00 24.41           H
ATOM   2868  N   ASP A 224      45.744 125.215  -2.311  1.00 21.55           N
ATOM   2869  CA  ASP A 224      46.613 125.045  -1.143  1.00 21.98           C
ATOM   2870  C   ASP A 224      46.806 126.346  -0.380  1.00 19.63           C
ATOM   2871  O   ASP A 224      46.905 126.342   0.854  1.00 23.05           O
ATOM   2872  CB  ASP A 224      47.975 124.510  -1.556  1.00 26.80           C
ATOM   2873  CG  ASP A 224      47.914 123.121  -2.045  1.00 29.00           C
ATOM   2874  OD1 ASP A 224      46.989 122.378  -1.645  1.00 29.73           O
ATOM   2875  OD2 ASP A 224      48.806 122.755  -2.821  1.00 27.79           O1-
ATOM   2876  H   ASP A 224      46.115 125.040  -3.068  1.00 25.84           H
ATOM   2877  HA  ASP A 224      46.210 124.397  -0.546  1.00 26.36           H
ATOM   2878  HB2 ASP A 224      48.328 125.069  -2.267  1.00 32.15           H
ATOM   2879  HB3 ASP A 224      48.565 124.526  -0.788  1.00 32.15           H
ATOM   2880  N   GLN A 225      46.905 127.467  -1.079  1.00 19.08           N
ATOM   2881  CA  GLN A 225      47.050 128.709  -0.347  1.00 24.21           C
ATOM   2882  C   GLN A 225      45.812 129.006   0.503  1.00 24.63           C
ATOM   2883  O   GLN A 225      45.930 129.419   1.666  1.00 23.53           O
ATOM   2884  CB  GLN A 225      47.332 129.861  -1.305  1.00 28.18           C
ATOM   2885  CG  GLN A 225      47.597 131.164  -0.561  1.00 30.23           C
ATOM   2886  CD  GLN A 225      48.612 131.021   0.616  1.00 45.70           C
ATOM   2887  OE1 GLN A 225      49.669 130.372   0.485  1.00 49.99           O
ATOM   2888  NE2 GLN A 225      48.287 131.636   1.766  1.00 37.49           N
ATOM   2889  H   GLN A 225      46.896 127.538  -1.938  1.00 22.89           H
ATOM   2890  HA  GLN A 225      47.805 128.611   0.250  1.00 29.03           H
ATOM   2891  HB2 GLN A 225      48.107 129.640  -1.840  1.00 33.81           H
ATOM   2892  HB3 GLN A 225      46.566 129.995  -1.886  1.00 33.81           H
ATOM   2893  HG2 GLN A 225      47.984 131.794  -1.181  1.00 36.26           H
ATOM   2894  HG3 GLN A 225      46.761 131.508  -0.217  1.00 36.26           H
ATOM   2895 HE21 GLN A 225      47.584 132.125   1.818  1.00 44.98           H
ATOM   2896 HE22 GLN A 225      48.789 131.533   2.458  1.00 44.98           H
ATOM   2897  N   LEU A 226      44.621 128.816  -0.058  1.00 21.31           N
ATOM   2898  CA  LEU A 226      43.399 129.109   0.695  1.00 19.52           C
ATOM   2899  C   LEU A 226      43.139 128.102   1.816  1.00 16.74           C
ATOM   2900  O   LEU A 226      42.523 128.460   2.826  1.00 20.80           O
ATOM   2901  CB  LEU A 226      42.203 129.167  -0.255  1.00 21.23           C
ATOM   2902  CG  LEU A 226      42.157 130.290  -1.312  1.00 26.07           C
ATOM   2903  CD1 LEU A 226      40.750 130.418  -1.913  1.00 27.61           C
ATOM   2904  CD2 LEU A 226      42.557 131.604  -0.795  1.00 27.09           C
ATOM   2905  H   LEU A 226      44.493 128.528  -0.860  1.00 25.56           H
ATOM   2906  HA  LEU A 226      43.492 129.976   1.111  1.00 23.41           H
ATOM   2907  HB2 LEU A 226      42.177 128.324  -0.735  1.00 25.47           H
ATOM   2908  HB3 LEU A 226      41.403 129.249   0.283  1.00 25.47           H
ATOM   2909  HG  LEU A 226      42.768 130.066  -2.032  1.00 31.26           H
ATOM   2910 HD11 LEU A 226      40.761 131.109  -2.593  1.00 33.12           H
ATOM   2911 HD12 LEU A 226      40.491 129.570  -2.312  1.00 33.12           H
ATOM   2912 HD13 LEU A 226      40.127 130.656  -1.210  1.00 33.12           H
ATOM   2913 HD21 LEU A 226      42.516 132.245  -1.522  1.00 32.49           H
ATOM   2914 HD22 LEU A 226      41.938 131.854  -0.092  1.00 32.49           H
ATOM   2915 HD23 LEU A 226      43.461 131.557  -0.453  1.00 32.49           H
ATOM   2916  N   LEU A 227      43.570 126.839   1.665  1.00 16.98           N
ATOM   2917  CA  LEU A 227      43.469 125.897   2.777  1.00 19.20           C
ATOM   2918  C   LEU A 227      44.410 126.254   3.918  1.00 22.51           C
ATOM   2919  O   LEU A 227      44.094 126.012   5.093  1.00 19.77           O
ATOM   2920  CB  LEU A 227      43.756 124.482   2.289  1.00 18.64           C
ATOM   2921  CG  LEU A 227      42.646 123.844   1.479  1.00 19.22           C
ATOM   2922  CD1 LEU A 227      43.047 122.475   1.005  1.00 22.76           C
ATOM   2923  CD2 LEU A 227      41.310 123.767   2.279  1.00 24.37           C
ATOM   2924  H   LEU A 227      43.907 126.506   0.944  1.00 20.36           H
ATOM   2925  HA  LEU A 227      42.569 125.927   3.130  1.00 23.02           H
ATOM   2926  HB2 LEU A 227      44.539 124.512   1.718  1.00 22.35           H
ATOM   2927  HB3 LEU A 227      43.933 123.920   3.058  1.00 22.35           H
ATOM   2928  HG  LEU A 227      42.496 124.391   0.695  1.00 23.05           H
ATOM   2929 HD11 LEU A 227      42.321 122.092   0.485  1.00 27.30           H
ATOM   2930 HD12 LEU A 227      43.843 122.551   0.456  1.00 27.30           H
ATOM   2931 HD13 LEU A 227      43.227 121.918   1.777  1.00 27.30           H
ATOM   2932 HD21 LEU A 227      40.648 123.298   1.742  1.00 29.23           H
ATOM   2933 HD22 LEU A 227      41.464 123.283   3.106  1.00 29.23           H
ATOM   2934 HD23 LEU A 227      40.991 124.659   2.476  1.00 29.23           H
ATOM   2935  N   LYS A 228      45.570 126.821   3.588  1.00 24.71           N
ATOM   2936  CA  LYS A 228      46.454 127.352   4.610  1.00 22.28           C
ATOM   2937  C   LYS A 228      45.770 128.477   5.367  1.00 22.02           C
ATOM   2938  O   LYS A 228      45.872 128.569   6.589  1.00 20.54           O
ATOM   2939  CB  LYS A 228      47.737 127.835   3.939  1.00 27.48           C
ATOM   2940  CG  LYS A 228      48.721 128.526   4.856  1.00 36.46           C
ATOM   2941  CD  LYS A 228      49.301 127.570   5.875  1.00 52.17           C
ATOM   2942  CE  LYS A 228      50.492 128.191   6.607  1.00 53.82           C
ATOM   2943  NZ  LYS A 228      51.095 127.208   7.551  1.00 58.64           N1+
ATOM   2944  H   LYS A 228      45.858 126.917   2.779  1.00 29.64           H
ATOM   2945  HA  LYS A 228      46.678 126.655   5.245  1.00 26.72           H
ATOM   2946  HB2 LYS A 228      48.181 127.071   3.537  1.00 32.96           H
ATOM   2947  HB3 LYS A 228      47.489 128.471   3.248  1.00 32.96           H
ATOM   2948  HG2 LYS A 228      49.456 128.883   4.328  1.00 43.74           H
ATOM   2949  HG3 LYS A 228      48.276 129.244   5.332  1.00 43.74           H
ATOM   2950  HD2 LYS A 228      48.618 127.345   6.530  1.00 62.59           H
ATOM   2951  HD3 LYS A 228      49.609 126.769   5.420  1.00 62.59           H
ATOM   2952  HE2 LYS A 228      51.165 128.463   5.963  1.00 64.57           H
ATOM   2953  HE3 LYS A 228      50.184 128.954   7.124  1.00 64.57           H
ATOM   2954  HZ1 LYS A 228      51.756 127.586   8.010  1.00 70.36           H
ATOM   2955  HZ2 LYS A 228      50.473 126.921   8.120  1.00 70.36           H
ATOM   2956  HZ3 LYS A 228      51.413 126.510   7.098  1.00 70.36           H
ATOM   2957  N   GLU A 229      45.061 129.339   4.653  1.00 20.01           N
ATOM   2958  CA  GLU A 229      44.390 130.458   5.298  1.00 25.18           C
ATOM   2959  C   GLU A 229      43.197 129.994   6.135  1.00 24.05           C
ATOM   2960  O   GLU A 229      43.000 130.482   7.253  1.00 21.04           O
ATOM   2961  CB  GLU A 229      43.960 131.479   4.240  1.00 23.38           C
ATOM   2962  CG  GLU A 229      45.117 132.281   3.644  1.00 25.85           C
ATOM   2963  CD  GLU A 229      44.742 133.096   2.415  1.00 30.90           C
ATOM   2964  OE1 GLU A 229      43.546 133.371   2.181  1.00 29.29           O
ATOM   2965  OE2 GLU A 229      45.661 133.463   1.656  1.00 35.45           O1-
ATOM   2966  H   GLU A 229      44.963 129.303   3.799  1.00 24.00           H
ATOM   2967  HA  GLU A 229      45.015 130.889   5.899  1.00 30.20           H
ATOM   2968  HB2 GLU A 229      43.520 131.009   3.513  1.00 28.05           H
ATOM   2969  HB3 GLU A 229      43.346 132.108   4.651  1.00 28.05           H
ATOM   2970  HG2 GLU A 229      45.437 132.905   4.315  1.00 31.00           H
ATOM   2971  HG3 GLU A 229      45.829 131.670   3.397  1.00 31.00           H
ATOM   2972  N   ASP A 230      42.402 129.043   5.634  1.00 19.62           N
ATOM   2973  CA  ASP A 230      41.281 128.519   6.433  1.00 19.12           C
ATOM   2974  C   ASP A 230      41.016 127.094   5.962  1.00 19.16           C
ATOM   2975  O   ASP A 230      40.345 126.882   4.942  1.00 16.66           O
ATOM   2976  CB  ASP A 230      40.043 129.398   6.305  1.00 16.55           C
ATOM   2977  CG  ASP A 230      38.895 128.979   7.224  1.00 17.84           C
ATOM   2978  OD1 ASP A 230      38.987 127.929   7.892  1.00 14.29           O
ATOM   2979  OD2 ASP A 230      37.885 129.732   7.273  1.00 17.38           O1-
ATOM   2980  H   ASP A 230      42.490 128.686   4.857  1.00 23.53           H
ATOM   2981  HA  ASP A 230      41.543 128.495   7.368  1.00 22.93           H
ATOM   2982  HB2 ASP A 230      40.282 130.313   6.527  1.00 19.85           H
ATOM   2983  HB3 ASP A 230      39.722 129.338   5.388  1.00 19.85           H
ATOM   2984  N   VAL A 231      41.557 126.135   6.716  1.00 16.01           N
ATOM   2985  CA  VAL A 231      41.441 124.722   6.387  1.00 20.36           C
ATOM   2986  C   VAL A 231      40.015 124.233   6.525  1.00 17.87           C
ATOM   2987  O   VAL A 231      39.686 123.155   6.028  1.00 16.43           O
ATOM   2988  CB  VAL A 231      42.436 123.913   7.265  1.00 19.79           C
ATOM   2989  CG1 VAL A 231      41.996 123.854   8.703  1.00 17.10           C
ATOM   2990  CG2 VAL A 231      42.665 122.485   6.718  1.00 22.53           C
ATOM   2991  H   VAL A 231      41.996 126.284   7.440  1.00 19.20           H
ATOM   2992  HA  VAL A 231      41.697 124.613   5.456  1.00 24.42           H
ATOM   2993  HB  VAL A 231      43.291 124.375   7.254  1.00 23.73           H
ATOM   2994 HG11 VAL A 231      42.666 123.365   9.200  1.00 20.51           H
ATOM   2995 HG12 VAL A 231      41.919 124.757   9.051  1.00 20.51           H
ATOM   2996 HG13 VAL A 231      41.144 123.396   8.769  1.00 20.51           H
ATOM   2997 HG21 VAL A 231      43.260 122.007   7.319  1.00 27.02           H
ATOM   2998 HG22 VAL A 231      41.815 122.019   6.673  1.00 27.02           H
ATOM   2999 HG23 VAL A 231      43.059 122.535   5.834  1.00 27.02           H
ATOM   3000  N   ARG A 232      39.143 125.038   7.125  1.00 16.98           N
ATOM   3001  CA  ARG A 232      37.743 124.698   7.245  1.00 15.04           C
ATOM   3002  C   ARG A 232      36.899 125.196   6.072  1.00 17.70           C
ATOM   3003  O   ARG A 232      35.669 125.080   6.142  1.00 13.90           O
ATOM   3004  CB  ARG A 232      37.162 125.265   8.550  1.00 15.85           C
ATOM   3005  CG  ARG A 232      37.837 124.769   9.849  1.00 18.89           C
ATOM   3006  CD  ARG A 232      37.139 125.374  11.076  1.00 14.91           C
ATOM   3007  NE  ARG A 232      37.653 124.813  12.323  1.00 13.04           N
ATOM   3008  CZ  ARG A 232      38.687 125.317  12.996  1.00 17.46           C
ATOM   3009  NH1 ARG A 232      39.303 126.421  12.554  1.00 17.13           N
ATOM   3010  NH2 ARG A 232      39.048 124.758  14.124  1.00 16.70           N1+
ATOM   3011  H   ARG A 232      39.342 125.803   7.471  1.00 20.36           H
ATOM   3012  HA  ARG A 232      37.661 123.732   7.280  1.00 18.04           H
ATOM   3013  HB2 ARG A 232      37.226 126.232   8.540  1.00 19.01           H
ATOM   3014  HB3 ARG A 232      36.228 125.008   8.595  1.00 19.01           H
ATOM   3015  HG2 ARG A 232      37.770 123.804   9.910  1.00 22.65           H
ATOM   3016  HG3 ARG A 232      38.766 125.049   9.859  1.00 22.65           H
ATOM   3017  HD2 ARG A 232      37.260 126.335  11.082  1.00 17.88           H
ATOM   3018  HD3 ARG A 232      36.194 125.164  11.038  1.00 17.88           H
ATOM   3019  HE  ARG A 232      37.275 124.109  12.636  1.00 15.64           H
ATOM   3020 HH11 ARG A 232      39.058 126.795  11.818  1.00 20.54           H
ATOM   3021 HH12 ARG A 232      39.965 126.746  12.993  1.00 20.54           H
ATOM   3022 HH21 ARG A 232      38.641 124.053  14.404  1.00 20.03           H
ATOM   3023 HH22 ARG A 232      39.712 125.075  14.570  1.00 20.03           H
ATOM   3024  N   ASN A 233      37.511 125.762   5.024  1.00 14.63           N
ATOM   3025  CA  ASN A 233      36.753 126.398   3.955  1.00 16.81           C
ATOM   3026  C   ASN A 233      36.300 125.296   3.005  1.00 13.80           C
ATOM   3027  O   ASN A 233      37.052 124.839   2.132  1.00 14.90           O
ATOM   3028  CB  ASN A 233      37.574 127.467   3.238  1.00 15.59           C
ATOM   3029  CG  ASN A 233      36.766 128.174   2.172  1.00 17.51           C
ATOM   3030  OD1 ASN A 233      35.776 127.628   1.682  1.00 15.30           O
ATOM   3031  ND2 ASN A 233      37.172 129.397   1.797  1.00 17.45           N
ATOM   3032  H   ASN A 233      38.361 125.771   4.895  1.00 17.55           H
ATOM   3033  HA  ASN A 233      35.958 126.822   4.322  1.00 20.16           H
ATOM   3034  HB2 ASN A 233      37.877 128.125   3.881  1.00 18.70           H
ATOM   3035  HB3 ASN A 233      38.339 127.053   2.816  1.00 18.70           H
ATOM   3036 HD21 ASN A 233      36.717 129.840   1.212  1.00 20.93           H
ATOM   3037 HD22 ASN A 233      37.883 129.737   2.137  1.00 20.93           H
ATOM   3038  N   ASN A 234      35.044 124.877   3.177  1.00 13.83           N
ATOM   3039  CA  ASN A 234      34.511 123.772   2.394  1.00 15.81           C
ATOM   3040  C   ASN A 234      34.491 124.082   0.898  1.00 16.02           C
ATOM   3041  O   ASN A 234      34.590 123.165   0.069  1.00 12.91           O
ATOM   3042  CB  ASN A 234      33.108 123.444   2.878  1.00 12.10           C
ATOM   3043  CG  ASN A 234      32.675 122.091   2.466  1.00 15.61           C
ATOM   3044  OD1 ASN A 234      33.193 121.079   2.949  1.00 13.29           O
ATOM   3045  ND2 ASN A 234      31.701 122.047   1.581  1.00 14.49           N
ATOM   3046  H   ASN A 234      34.482 125.214   3.734  1.00 16.58           H
ATOM   3047  HA  ASN A 234      35.073 122.993   2.534  1.00 18.95           H
ATOM   3048  HB2 ASN A 234      33.085 123.484   3.846  1.00 14.51           H
ATOM   3049  HB3 ASN A 234      32.488 124.082   2.493  1.00 14.51           H
ATOM   3050 HD21 ASN A 234      31.415 121.287   1.298  1.00 17.38           H
ATOM   3051 HD22 ASN A 234      31.353 122.778   1.292  1.00 17.38           H
ATOM   3052  N   SER A 235      34.372 125.355   0.530  1.00 15.19           N
ATOM   3053  CA  SER A 235      34.380 125.691  -0.891  1.00 16.85           C
ATOM   3054  C   SER A 235      35.717 125.342  -1.531  1.00 15.25           C
ATOM   3055  O   SER A 235      35.772 125.016  -2.729  1.00 16.08           O
ATOM   3056  CB  SER A 235      34.100 127.188  -1.095  1.00 14.27           C
ATOM   3057  OG  SER A 235      32.862 127.569  -0.573  1.00 14.75           O
ATOM   3058  H   SER A 235      34.302 126.024   1.067  1.00 18.22           H
ATOM   3059  HA  SER A 235      33.680 125.186  -1.330  1.00 20.21           H
ATOM   3060  HB2 SER A 235      34.795 127.701  -0.655  1.00 17.10           H
ATOM   3061  HB3 SER A 235      34.103 127.376  -2.046  1.00 17.10           H
ATOM   3062  HG  SER A 235      32.255 127.158  -0.981  1.00 17.69           H
ATOM   3063  N   VAL A 236      36.803 125.453  -0.757  1.00 15.91           N
ATOM   3064  CA  VAL A 236      38.143 125.181  -1.264  1.00 18.11           C
ATOM   3065  C   VAL A 236      38.397 123.682  -1.378  1.00 17.07           C
ATOM   3066  O   VAL A 236      39.027 123.224  -2.341  1.00 16.08           O
ATOM   3067  CB  VAL A 236      39.180 125.888  -0.372  1.00 15.95           C
ATOM   3068  CG1 VAL A 236      40.651 125.553  -0.803  1.00 19.60           C
ATOM   3069  CG2 VAL A 236      38.951 127.381  -0.444  1.00 16.51           C
ATOM   3070  H   VAL A 236      36.781 125.692   0.069  1.00 19.08           H
ATOM   3071  HA  VAL A 236      38.217 125.548  -2.159  1.00 21.72           H
ATOM   3072  HB  VAL A 236      39.056 125.597   0.544  1.00 19.12           H
ATOM   3073 HG11 VAL A 236      41.263 126.022  -0.212  1.00 23.51           H
ATOM   3074 HG12 VAL A 236      40.804 124.595  -0.737  1.00 23.51           H
ATOM   3075 HG13 VAL A 236      40.801 125.848  -1.714  1.00 23.51           H
ATOM   3076 HG21 VAL A 236      39.599 127.821   0.125  1.00 19.79           H
ATOM   3077 HG22 VAL A 236      39.052 127.674  -1.362  1.00 19.79           H
ATOM   3078 HG23 VAL A 236      38.051 127.578  -0.146  1.00 19.79           H
ATOM   3079  N   TRP A 237      37.916 122.892  -0.414  1.00 13.22           N
ATOM   3080  CA  TRP A 237      37.971 121.437  -0.562  1.00 14.58           C
ATOM   3081  C   TRP A 237      37.188 120.988  -1.781  1.00 11.58           C
ATOM   3082  O   TRP A 237      37.605 120.069  -2.500  1.00 12.92           O
ATOM   3083  CB  TRP A 237      37.435 120.742   0.698  1.00 15.85           C
ATOM   3084  CG  TRP A 237      38.346 120.834   1.897  1.00 15.94           C
ATOM   3085  CD1 TRP A 237      38.265 121.721   2.921  1.00 15.42           C
ATOM   3086  CD2 TRP A 237      39.480 119.999   2.180  1.00 15.65           C
ATOM   3087  NE1 TRP A 237      39.269 121.500   3.819  1.00 17.39           N
ATOM   3088  CE2 TRP A 237      40.024 120.439   3.399  1.00 14.02           C
ATOM   3089  CE3 TRP A 237      40.070 118.915   1.529  1.00 13.67           C
ATOM   3090  CZ2 TRP A 237      41.145 119.839   3.980  1.00 19.29           C
ATOM   3091  CZ3 TRP A 237      41.167 118.317   2.095  1.00 16.53           C
ATOM   3092  CH2 TRP A 237      41.702 118.781   3.315  1.00 17.45           C
ATOM   3093  H   TRP A 237      37.570 123.169   0.325  1.00 15.85           H
ATOM   3094  HA  TRP A 237      38.892 121.160  -0.687  1.00 17.49           H
ATOM   3095  HB2 TRP A 237      36.588 121.149   0.943  1.00 19.00           H
ATOM   3096  HB3 TRP A 237      37.312 119.801   0.495  1.00 19.00           H
ATOM   3097  HD1 TRP A 237      37.623 122.390   2.999  1.00 18.50           H
ATOM   3098  HE1 TRP A 237      39.394 121.949   4.540  1.00 20.85           H
ATOM   3099  HE3 TRP A 237      39.721 118.598   0.727  1.00 16.39           H
ATOM   3100  HZ2 TRP A 237      41.499 120.147   4.784  1.00 23.13           H
ATOM   3101  HZ3 TRP A 237      41.565 117.597   1.657  1.00 19.82           H
ATOM   3102  HH2 TRP A 237      42.452 118.360   3.673  1.00 20.92           H
ATOM   3103  N   ASN A 238      36.030 121.602  -2.026  1.00 15.51           N
ATOM   3104  CA  ASN A 238      35.292 121.278  -3.241  1.00 14.64           C
ATOM   3105  C   ASN A 238      36.109 121.618  -4.483  1.00 17.23           C
ATOM   3106  O   ASN A 238      36.136 120.845  -5.439  1.00 15.39           O
ATOM   3107  CB  ASN A 238      33.953 122.011  -3.298  1.00 16.39           C
ATOM   3108  CG  ASN A 238      33.178 121.667  -4.536  1.00 16.37           C
ATOM   3109  OD1 ASN A 238      32.648 120.558  -4.659  1.00 15.86           O
ATOM   3110  ND2 ASN A 238      33.147 122.590  -5.493  1.00 16.08           N
ATOM   3111  H   ASN A 238      35.657 122.188  -1.517  1.00 18.59           H
ATOM   3112  HA  ASN A 238      35.113 120.326  -3.252  1.00 17.56           H
ATOM   3113  HB2 ASN A 238      33.412 121.759  -2.535  1.00 19.65           H
ATOM   3114  HB3 ASN A 238      34.113 122.969  -3.296  1.00 19.65           H
ATOM   3115 HD21 ASN A 238      32.678 122.464  -6.207  1.00 19.28           H
ATOM   3116 HD22 ASN A 238      33.613 123.305  -5.406  1.00 19.28           H
ATOM   3117  N   GLN A 239      36.794 122.760  -4.473  1.00 15.84           N
ATOM   3118  CA  GLN A 239      37.646 123.116  -5.603  1.00 14.58           C
ATOM   3119  C   GLN A 239      38.779 122.116  -5.768  1.00 13.81           C
ATOM   3120  O   GLN A 239      39.157 121.774  -6.894  1.00 17.35           O
ATOM   3121  CB  GLN A 239      38.215 124.516  -5.403  1.00 17.30           C
ATOM   3122  CG  GLN A 239      38.850 125.113  -6.675  1.00 15.28           C
ATOM   3123  CD  GLN A 239      37.805 125.502  -7.720  1.00 17.95           C
ATOM   3124  OE1 GLN A 239      36.641 125.109  -7.622  1.00 17.70           O
ATOM   3125  NE2 GLN A 239      38.216 126.279  -8.723  1.00 21.70           N
ATOM   3126  H   GLN A 239      36.787 123.332  -3.828  1.00 18.99           H
ATOM   3127  HA  GLN A 239      37.119 123.107  -6.413  1.00 17.48           H
ATOM   3128  HB2 GLN A 239      37.489 125.099  -5.127  1.00 20.74           H
ATOM   3129  HB3 GLN A 239      38.891 124.476  -4.710  1.00 20.74           H
ATOM   3130  HG2 GLN A 239      39.360 125.904  -6.435  1.00 18.32           H
ATOM   3131  HG3 GLN A 239      39.437 124.450  -7.068  1.00 18.32           H
ATOM   3132 HE21 GLN A 239      39.033 126.545  -8.754  1.00 26.03           H
ATOM   3133 HE22 GLN A 239      37.663 126.519  -9.340  1.00 26.03           H
ATOM   3134  N   ARG A 240      39.324 121.629  -4.648  1.00 15.47           N
ATOM   3135  CA  ARG A 240      40.383 120.631  -4.709  1.00 17.24           C
ATOM   3136  C   ARG A 240      39.924 119.406  -5.484  1.00 19.27           C
ATOM   3137  O   ARG A 240      40.619 118.936  -6.398  1.00 18.22           O
ATOM   3138  CB  ARG A 240      40.834 120.248  -3.302  1.00 17.33           C
ATOM   3139  CG  ARG A 240      42.164 119.477  -3.274  1.00 15.44           C
ATOM   3140  CD  ARG A 240      42.672 119.115  -1.874  1.00 16.81           C
ATOM   3141  NE  ARG A 240      43.988 118.504  -2.044  1.00 23.24           N
ATOM   3142  CZ  ARG A 240      45.123 119.183  -2.073  1.00 24.66           C
ATOM   3143  NH1 ARG A 240      45.137 120.478  -1.854  1.00 20.71           N
ATOM   3144  NH2 ARG A 240      46.251 118.550  -2.288  1.00 21.75           N1+
ATOM   3145  H   ARG A 240      39.097 121.860  -3.849  1.00 18.55           H
ATOM   3146  HA  ARG A 240      41.147 121.007  -5.172  1.00 20.67           H
ATOM   3147  HB2 ARG A 240      40.946 121.058  -2.780  1.00 20.79           H
ATOM   3148  HB3 ARG A 240      40.157 119.680  -2.906  1.00 20.79           H
ATOM   3149  HG2 ARG A 240      42.075 118.652  -3.776  1.00 18.52           H
ATOM   3150  HG3 ARG A 240      42.836 120.035  -3.694  1.00 18.52           H
ATOM   3151  HD2 ARG A 240      42.746 119.906  -1.318  1.00 20.16           H
ATOM   3152  HD3 ARG A 240      42.082 118.466  -1.461  1.00 20.16           H
ATOM   3153  HE  ARG A 240      44.043 117.644  -1.993  1.00 27.87           H
ATOM   3154 HH11 ARG A 240      44.407 120.912  -1.721  1.00 24.84           H
ATOM   3155 HH12 ARG A 240      45.887 120.898  -1.861  1.00 24.84           H
ATOM   3156 HH21 ARG A 240      46.252 117.699  -2.416  1.00 26.08           H
ATOM   3157 HH22 ARG A 240      46.990 118.988  -2.273  1.00 26.08           H
ATOM   3158  N   TYR A 241      38.742 118.883  -5.142  1.00 16.65           N
ATOM   3159  CA  TYR A 241      38.197 117.745  -5.868  1.00 13.14           C
ATOM   3160  C   TYR A 241      37.975 118.094  -7.326  1.00 16.46           C
ATOM   3161  O   TYR A 241      38.278 117.291  -8.224  1.00 14.36           O
ATOM   3162  CB  TYR A 241      36.875 117.246  -5.242  1.00 16.96           C
ATOM   3163  CG  TYR A 241      36.432 115.938  -5.861  1.00 15.55           C
ATOM   3164  CD1 TYR A 241      36.729 114.726  -5.246  1.00 15.99           C
ATOM   3165  CD2 TYR A 241      35.770 115.911  -7.082  1.00 17.59           C
ATOM   3166  CE1 TYR A 241      36.373 113.530  -5.819  1.00 16.08           C
ATOM   3167  CE2 TYR A 241      35.431 114.721  -7.672  1.00 20.30           C
ATOM   3168  CZ  TYR A 241      35.740 113.531  -7.017  1.00 16.80           C
ATOM   3169  OH  TYR A 241      35.402 112.347  -7.577  1.00 24.96           O
ATOM   3170  H   TYR A 241      38.251 119.170  -4.497  1.00 19.96           H
ATOM   3171  HA  TYR A 241      38.844 117.025  -5.823  1.00 15.76           H
ATOM   3172  HB2 TYR A 241      36.994 117.106  -4.288  1.00 20.34           H
ATOM   3173  HB3 TYR A 241      36.176 117.903  -5.391  1.00 20.34           H
ATOM   3174  HD1 TYR A 241      37.179 114.723  -4.429  1.00 19.17           H
ATOM   3175  HD2 TYR A 241      35.580 116.707  -7.527  1.00 21.09           H
ATOM   3176  HE1 TYR A 241      36.574 112.724  -5.400  1.00 19.28           H
ATOM   3177  HE2 TYR A 241      34.985 114.705  -8.492  1.00 24.35           H
ATOM   3178  HH  TYR A 241      35.742 111.741  -7.112  1.00 29.94           H
ATOM   3179  N   PHE A 242      37.449 119.290  -7.583  1.00 16.22           N
ATOM   3180  CA  PHE A 242      37.221 119.728  -8.954  1.00 16.84           C
ATOM   3181  C   PHE A 242      38.518 119.720  -9.777  1.00 16.02           C
ATOM   3182  O   PHE A 242      38.551 119.221 -10.909  1.00 16.77           O
ATOM   3183  CB  PHE A 242      36.592 121.117  -8.906  1.00 19.38           C
ATOM   3184  CG  PHE A 242      36.494 121.783 -10.242  1.00 18.97           C
ATOM   3185  CD1 PHE A 242      35.487 121.432 -11.131  1.00 22.30           C
ATOM   3186  CD2 PHE A 242      37.386 122.801 -10.589  1.00 21.43           C
ATOM   3187  CE1 PHE A 242      35.378 122.065 -12.362  1.00 24.17           C
ATOM   3188  CE2 PHE A 242      37.274 123.439 -11.817  1.00 23.69           C
ATOM   3189  CZ  PHE A 242      36.285 123.079 -12.690  1.00 22.67           C
ATOM   3190  H   PHE A 242      37.223 119.864  -6.985  1.00 19.46           H
ATOM   3191  HA  PHE A 242      36.594 119.122  -9.376  1.00 20.19           H
ATOM   3192  HB2 PHE A 242      35.697 121.042  -8.539  1.00 23.24           H
ATOM   3193  HB3 PHE A 242      37.129 121.687  -8.332  1.00 23.24           H
ATOM   3194  HD1 PHE A 242      34.883 120.758 -10.905  1.00 26.74           H
ATOM   3195  HD2 PHE A 242      38.060 123.057  -9.999  1.00 25.70           H
ATOM   3196  HE1 PHE A 242      34.706 121.822 -12.958  1.00 28.99           H
ATOM   3197  HE2 PHE A 242      37.873 124.110 -12.050  1.00 28.41           H
ATOM   3198  HZ  PHE A 242      36.226 123.509 -13.513  1.00 27.19           H
ATOM   3199  N   VAL A 243      39.597 120.269  -9.226  1.00 17.47           N
ATOM   3200  CA  VAL A 243      40.868 120.321  -9.961  1.00 19.43           C
ATOM   3201  C   VAL A 243      41.420 118.912 -10.204  1.00 21.44           C
ATOM   3202  O   VAL A 243      41.804 118.564 -11.326  1.00 20.59           O
ATOM   3203  CB  VAL A 243      41.895 121.189  -9.210  1.00 19.04           C
ATOM   3204  CG1 VAL A 243      43.272 121.097  -9.883  1.00 20.02           C
ATOM   3205  CG2 VAL A 243      41.421 122.624  -9.130  1.00 20.75           C
ATOM   3206  H   VAL A 243      39.624 120.609  -8.435  1.00 20.95           H
ATOM   3207  HA  VAL A 243      40.707 120.727 -10.825  1.00 23.30           H
ATOM   3208  HB  VAL A 243      41.998 120.858  -8.302  1.00 22.83           H
ATOM   3209 HG11 VAL A 243      43.895 121.645  -9.378  1.00 24.02           H
ATOM   3210 HG12 VAL A 243      43.586 120.182  -9.896  1.00 24.02           H
ATOM   3211 HG13 VAL A 243      43.193 121.428 -10.793  1.00 24.02           H
ATOM   3212 HG21 VAL A 243      42.098 123.151  -8.678  1.00 24.89           H
ATOM   3213 HG22 VAL A 243      41.283 122.951 -10.031  1.00 24.89           H
ATOM   3214 HG23 VAL A 243      40.590 122.659  -8.634  1.00 24.89           H
ATOM   3215  N   ILE A 244      41.514 118.092  -9.164  1.00 20.82           N
ATOM   3216  CA  ILE A 244      42.193 116.807  -9.333  1.00 17.75           C
ATOM   3217  C   ILE A 244      41.386 115.902 -10.246  1.00 20.07           C
ATOM   3218  O   ILE A 244      41.932 115.267 -11.159  1.00 19.18           O
ATOM   3219  CB  ILE A 244      42.469 116.148  -7.973  1.00 21.67           C
ATOM   3220  CG1 ILE A 244      43.449 117.024  -7.212  1.00 21.51           C
ATOM   3221  CG2 ILE A 244      43.011 114.690  -8.181  1.00 18.58           C
ATOM   3222  CD1 ILE A 244      43.629 116.638  -5.768  1.00 25.43           C
ATOM   3223  H   ILE A 244      41.213 118.247  -8.374  1.00 24.97           H
ATOM   3224  HA  ILE A 244      43.055 116.960  -9.749  1.00 21.29           H
ATOM   3225  HB  ILE A 244      41.638 116.101  -7.473  1.00 25.99           H
ATOM   3226 HG12 ILE A 244      44.311 116.972  -7.647  1.00 25.79           H
ATOM   3227 HG13 ILE A 244      43.126 117.937  -7.237  1.00 25.79           H
ATOM   3228 HG21 ILE A 244      43.147 114.283  -7.311  1.00 22.29           H
ATOM   3229 HG22 ILE A 244      42.376 114.157  -8.683  1.00 22.29           H
ATOM   3230 HG23 ILE A 244      43.852 114.731  -8.661  1.00 22.29           H
ATOM   3231 HD11 ILE A 244      44.248 117.260  -5.356  1.00 30.50           H
ATOM   3232 HD12 ILE A 244      42.770 116.679  -5.321  1.00 30.50           H
ATOM   3233 HD13 ILE A 244      43.984 115.736  -5.726  1.00 30.50           H
ATOM   3234  N   SER A 245      40.073 115.824 -10.023  1.00 18.30           N
ATOM   3235  CA  SER A 245      39.254 114.943 -10.848  1.00 20.04           C
ATOM   3236  C   SER A 245      39.319 115.314 -12.321  1.00 28.38           C
ATOM   3237  O   SER A 245      39.106 114.453 -13.186  1.00 20.78           O
ATOM   3238  CB  SER A 245      37.792 114.961 -10.382  1.00 23.44           C
ATOM   3239  OG  SER A 245      37.157 116.184 -10.714  1.00 27.00           O
ATOM   3240  H   SER A 245      39.651 116.250  -9.407  1.00 21.95           H
ATOM   3241  HA  SER A 245      39.590 114.039 -10.753  1.00 24.03           H
ATOM   3242  HB2 SER A 245      37.320 114.235 -10.820  1.00 28.12           H
ATOM   3243  HB3 SER A 245      37.770 114.851  -9.419  1.00 28.12           H
ATOM   3244  HG  SER A 245      37.512 116.812 -10.283  1.00 32.38           H
ATOM   3245  N   ASN A 246      39.585 116.585 -12.633  1.00 26.51           N
ATOM   3246  CA  ASN A 246      39.615 117.027 -14.023  1.00 23.95           C
ATOM   3247  C   ASN A 246      41.010 117.100 -14.632  1.00 23.50           C
ATOM   3248  O   ASN A 246      41.111 117.329 -15.842  1.00 24.81           O
ATOM   3249  CB  ASN A 246      38.942 118.393 -14.162  1.00 23.56           C
ATOM   3250  CG  ASN A 246      37.445 118.278 -14.162  1.00 28.22           C
ATOM   3251  OD1 ASN A 246      36.865 117.774 -15.120  1.00 29.14           O
ATOM   3252  ND2 ASN A 246      36.804 118.719 -13.075  1.00 22.05           N
ATOM   3253  H   ASN A 246      39.749 117.205 -12.059  1.00 31.80           H
ATOM   3254  HA  ASN A 246      39.095 116.406 -14.556  1.00 28.72           H
ATOM   3255  HB2 ASN A 246      39.213 118.956 -13.424  1.00 28.26           H
ATOM   3256  HB3 ASN A 246      39.205 118.795 -15.004  1.00 28.26           H
ATOM   3257 HD21 ASN A 246      35.948 118.649 -13.019  1.00 26.45           H
ATOM   3258 HD22 ASN A 246      37.248 119.075 -12.431  1.00 26.45           H
ATOM   3259  N   THR A 247      42.074 116.917 -13.842  1.00 22.83           N
ATOM   3260  CA  THR A 247      43.426 116.948 -14.364  1.00 22.37           C
ATOM   3261  C   THR A 247      43.977 115.522 -14.325  1.00 26.51           C
ATOM   3262  O   THR A 247      43.811 114.773 -15.305  1.00 25.74           O
ATOM   3263  CB  THR A 247      44.291 117.954 -13.601  1.00 22.20           C
ATOM   3264  OG1 THR A 247      44.241 117.682 -12.196  1.00 26.26           O
ATOM   3265  CG2 THR A 247      43.819 119.383 -13.853  1.00 29.07           C
ATOM   3266  H   THR A 247      42.031 116.764 -12.996  1.00 27.38           H
ATOM   3267  HA  THR A 247      43.400 117.232 -15.290  1.00 26.83           H
ATOM   3268  HB  THR A 247      45.206 117.885 -13.910  1.00 26.62           H
ATOM   3269  HG1 THR A 247      43.443 117.676 -11.937  1.00 31.50           H
ATOM   3270 HG21 THR A 247      44.376 120.003 -13.356  1.00 34.87           H
ATOM   3271 HG22 THR A 247      43.871 119.597 -14.799  1.00 34.87           H
ATOM   3272 HG23 THR A 247      42.902 119.479 -13.559  1.00 34.87           H
ATOM   3273  N   THR A 248      44.620 115.097 -13.235  1.00 25.72           N
ATOM   3274  CA  THR A 248      45.159 113.738 -13.147  1.00 25.22           C
ATOM   3275  C   THR A 248      44.089 112.679 -12.930  1.00 32.97           C
ATOM   3276  O   THR A 248      44.299 111.514 -13.272  1.00 27.58           O
ATOM   3277  CB  THR A 248      46.151 113.639 -11.988  1.00 30.79           C
ATOM   3278  OG1 THR A 248      45.491 113.983 -10.758  1.00 28.25           O
ATOM   3279  CG2 THR A 248      47.327 114.551 -12.188  1.00 23.83           C
ATOM   3280  H   THR A 248      44.772 115.578 -12.541  1.00 30.86           H
ATOM   3281  HA  THR A 248      45.626 113.530 -13.972  1.00 30.25           H
ATOM   3282  HB  THR A 248      46.476 112.728 -11.935  1.00 36.94           H
ATOM   3283  HG1 THR A 248      44.868 113.438 -10.609  1.00 33.89           H
ATOM   3284 HG21 THR A 248      47.939 114.467 -11.441  1.00 28.58           H
ATOM   3285 HG22 THR A 248      47.784 114.314 -13.008  1.00 28.58           H
ATOM   3286 HG23 THR A 248      47.026 115.472 -12.244  1.00 28.58           H
ATOM   3287  N   GLY A 249      42.965 113.041 -12.336  1.00 28.64           N
ATOM   3288  CA  GLY A 249      42.039 112.067 -11.809  1.00 19.89           C
ATOM   3289  C   GLY A 249      42.576 111.423 -10.543  1.00 23.56           C
ATOM   3290  O   GLY A 249      43.710 111.660 -10.105  1.00 22.83           O
ATOM   3291  H   GLY A 249      42.717 113.858 -12.229  1.00 34.35           H
ATOM   3292  HA2 GLY A 249      41.190 112.486 -11.610  1.00 23.86           H
ATOM   3293  HA3 GLY A 249      41.891 111.371 -12.467  1.00 23.86           H
ATOM   3294  N   TYR A 250      41.732 110.585  -9.943  1.00 17.13           N
ATOM   3295  CA  TYR A 250      42.055 109.907  -8.695  1.00 30.49           C
ATOM   3296  C   TYR A 250      42.410 108.442  -8.910  1.00 27.88           C
ATOM   3297  O   TYR A 250      42.654 107.742  -7.937  1.00 20.42           O
ATOM   3298  CB  TYR A 250      40.885 110.004  -7.701  1.00 19.28           C
ATOM   3299  CG  TYR A 250      40.708 111.371  -7.061  1.00 17.26           C
ATOM   3300  CD1 TYR A 250      39.825 112.289  -7.592  1.00 18.73           C
ATOM   3301  CD2 TYR A 250      41.420 111.739  -5.935  1.00 14.87           C
ATOM   3302  CE1 TYR A 250      39.647 113.533  -7.012  1.00 19.44           C
ATOM   3303  CE2 TYR A 250      41.254 112.984  -5.352  1.00 22.28           C
ATOM   3304  CZ  TYR A 250      40.350 113.870  -5.902  1.00 17.54           C
ATOM   3305  OH  TYR A 250      40.176 115.108  -5.347  1.00 17.54           O
ATOM   3306  H   TYR A 250      40.958 110.380 -10.255  1.00 20.54           H
ATOM   3307  HA  TYR A 250      42.820 110.342  -8.285  1.00 36.57           H
ATOM   3308  HB2 TYR A 250      40.062 109.793  -8.171  1.00 23.13           H
ATOM   3309  HB3 TYR A 250      41.026 109.363  -6.985  1.00 23.13           H
ATOM   3310  HD1 TYR A 250      39.334 112.053  -8.346  1.00 22.46           H
ATOM   3311  HD2 TYR A 250      42.024 111.136  -5.563  1.00 17.83           H
ATOM   3312  HE1 TYR A 250      39.046 114.140  -7.377  1.00 23.32           H
ATOM   3313  HE2 TYR A 250      41.738 113.222  -4.593  1.00 26.73           H
ATOM   3314  HH  TYR A 250      40.663 115.195  -4.668  1.00 21.03           H
ATOM   3315  N   ASN A 251      42.428 107.964 -10.158  1.00 25.72           N
ATOM   3316  CA  ASN A 251      42.778 106.572 -10.432  1.00 32.34           C
ATOM   3317  C   ASN A 251      44.272 106.334 -10.368  1.00 24.67           C
ATOM   3318  O   ASN A 251      44.703 105.215 -10.089  1.00 33.21           O
ATOM   3319  CB  ASN A 251      42.260 106.160 -11.801  1.00 36.59           C
ATOM   3320  CG  ASN A 251      40.760 106.040 -11.831  1.00 43.64           C
ATOM   3321  OD1 ASN A 251      40.157 105.398 -10.964  1.00 44.91           O
ATOM   3322  ND2 ASN A 251      40.140 106.675 -12.822  1.00 56.16           N
ATOM   3323  H   ASN A 251      42.243 108.423 -10.862  1.00 30.85           H
ATOM   3324  HA  ASN A 251      42.359 106.002  -9.769  1.00 38.79           H
ATOM   3325  HB2 ASN A 251      42.524 106.829 -12.449  1.00 43.89           H
ATOM   3326  HB3 ASN A 251      42.638 105.301 -12.039  1.00 43.89           H
ATOM   3327 HD21 ASN A 251      39.293 106.578 -12.935  1.00 67.38           H
ATOM   3328 HD22 ASN A 251      40.587 107.186 -13.354  1.00 67.38           H
ATOM   3329  N   ASP A 252      45.067 107.360 -10.627  1.00 30.45           N
ATOM   3330  CA  ASP A 252      46.494 107.311 -10.374  1.00 23.80           C
ATOM   3331  C   ASP A 252      46.714 107.047  -8.886  1.00 26.79           C
ATOM   3332  O   ASP A 252      46.363 107.887  -8.043  1.00 23.17           O
ATOM   3333  CB  ASP A 252      47.122 108.629 -10.840  1.00 33.37           C
ATOM   3334  CG  ASP A 252      48.637 108.644 -10.727  1.00 35.63           C
ATOM   3335  OD1 ASP A 252      49.287 109.199 -11.640  1.00 48.05           O
ATOM   3336  OD2 ASP A 252      49.177 108.116  -9.736  1.00 34.83           O1-
ATOM   3337  H   ASP A 252      44.801 108.110 -10.956  1.00 36.52           H
ATOM   3338  HA  ASP A 252      46.880 106.578 -10.878  1.00 28.54           H
ATOM   3339  HB2 ASP A 252      46.899 108.764 -11.774  1.00 40.03           H
ATOM   3340  HB3 ASP A 252      46.765 109.362 -10.311  1.00 40.03           H
ATOM   3341  N   ARG A 253      47.261 105.871  -8.543  1.00 28.11           N
ATOM   3342  CA  ARG A 253      47.367 105.499  -7.133  1.00 28.64           C
ATOM   3343  C   ARG A 253      48.354 106.383  -6.383  1.00 21.25           C
ATOM   3344  O   ARG A 253      48.178 106.626  -5.183  1.00 22.83           O
ATOM   3345  CB  ARG A 253      47.730 104.020  -6.994  1.00 26.56           C
ATOM   3346  CG  ARG A 253      46.617 103.113  -7.473  1.00 27.75           C
ATOM   3347  CD  ARG A 253      46.818 101.599  -7.194  1.00 24.15           C
ATOM   3348  NE  ARG A 253      45.765 100.835  -7.876  1.00 22.66           N
ATOM   3349  CZ  ARG A 253      44.525 100.667  -7.410  1.00 24.55           C
ATOM   3350  NH1 ARG A 253      44.171 101.161  -6.239  1.00 25.35           N
ATOM   3351  NH2 ARG A 253      43.630 100.013  -8.129  1.00 28.38           N1+
ATOM   3352  H   ARG A 253      47.567 105.283  -9.093  1.00 33.71           H
ATOM   3353  HA  ARG A 253      46.497 105.625  -6.716  1.00 34.35           H
ATOM   3354  HB2 ARG A 253      48.530 103.836  -7.509  1.00 31.86           H
ATOM   3355  HB3 ARG A 253      47.876 103.830  -6.058  1.00 31.86           H
ATOM   3356  HG2 ARG A 253      45.802 103.379  -7.021  1.00 33.29           H
ATOM   3357  HG3 ARG A 253      46.511 103.229  -8.431  1.00 33.29           H
ATOM   3358  HD2 ARG A 253      47.676 101.318  -7.545  1.00 28.97           H
ATOM   3359  HD3 ARG A 253      46.764 101.429  -6.242  1.00 28.97           H
ATOM   3360  HE  ARG A 253      45.993 100.374  -8.565  1.00 27.17           H
ATOM   3361 HH11 ARG A 253      44.731 101.608  -5.762  1.00 30.40           H
ATOM   3362 HH12 ARG A 253      43.370 101.037  -5.955  1.00 30.40           H
ATOM   3363 HH21 ARG A 253      43.848  99.678  -8.891  1.00 34.04           H
ATOM   3364 HH22 ARG A 253      42.840  99.891  -7.813  1.00 34.04           H
ATOM   3365  N   ALA A 254      49.366 106.912  -7.061  1.00 23.12           N
ATOM   3366  CA  ALA A 254      50.243 107.880  -6.404  1.00 25.10           C
ATOM   3367  C   ALA A 254      49.498 109.174  -6.053  1.00 16.57           C
ATOM   3368  O   ALA A 254      49.715 109.755  -4.979  1.00 21.54           O
ATOM   3369  CB  ALA A 254      51.436 108.171  -7.304  1.00 30.34           C
ATOM   3370  H   ALA A 254      49.565 106.733  -7.878  1.00 27.73           H
ATOM   3371  HA  ALA A 254      50.588 107.498  -5.583  1.00 30.11           H
ATOM   3372  HB1 ALA A 254      52.051 108.751  -6.831  1.00 36.39           H
ATOM   3373  HB2 ALA A 254      51.868 107.330  -7.523  1.00 36.39           H
ATOM   3374  HB3 ALA A 254      51.121 108.597  -8.119  1.00 36.39           H
ATOM   3375  N   VAL A 255      48.631 109.649  -6.945  1.00 20.47           N
ATOM   3376  CA  VAL A 255      47.827 110.832  -6.636  1.00 21.87           C
ATOM   3377  C   VAL A 255      46.899 110.537  -5.469  1.00 15.28           C
ATOM   3378  O   VAL A 255      46.770 111.343  -4.546  1.00 18.59           O
ATOM   3379  CB  VAL A 255      47.039 111.289  -7.882  1.00 25.57           C
ATOM   3380  CG1 VAL A 255      46.015 112.380  -7.542  1.00 24.58           C
ATOM   3381  CG2 VAL A 255      47.984 111.768  -8.958  1.00 30.04           C
ATOM   3382  H   VAL A 255      48.471 109.306  -7.720  1.00 24.55           H
ATOM   3383  HA  VAL A 255      48.417 111.555  -6.378  1.00 26.23           H
ATOM   3384  HB  VAL A 255      46.547 110.531  -8.239  1.00 30.67           H
ATOM   3385 HG11 VAL A 255      45.533 112.617  -8.351  1.00 29.48           H
ATOM   3386 HG12 VAL A 255      45.392 112.051  -6.879  1.00 29.48           H
ATOM   3387 HG13 VAL A 255      46.486 113.157  -7.198  1.00 29.48           H
ATOM   3388 HG21 VAL A 255      47.472 112.025  -9.741  1.00 36.04           H
ATOM   3389 HG22 VAL A 255      48.489 112.524  -8.623  1.00 36.04           H
ATOM   3390 HG23 VAL A 255      48.576 111.035  -9.183  1.00 36.04           H
ATOM   3391  N   LEU A 256      46.245 109.370  -5.483  1.00 19.08           N
ATOM   3392  CA  LEU A 256      45.312 109.063  -4.404  1.00 18.33           C
ATOM   3393  C   LEU A 256      46.047 108.996  -3.075  1.00 17.70           C
ATOM   3394  O   LEU A 256      45.607 109.575  -2.073  1.00 15.57           O
ATOM   3395  CB  LEU A 256      44.562 107.758  -4.701  1.00 19.30           C
ATOM   3396  CG  LEU A 256      43.497 107.335  -3.691  1.00 20.34           C
ATOM   3397  CD1 LEU A 256      42.337 108.336  -3.695  1.00 19.37           C
ATOM   3398  CD2 LEU A 256      43.045 105.936  -4.021  1.00 16.18           C
ATOM   3399  H   LEU A 256      46.321 108.759  -6.089  1.00 22.88           H
ATOM   3400  HA  LEU A 256      44.650 109.775  -4.348  1.00 21.98           H
ATOM   3401  HB2 LEU A 256      44.120 107.828  -5.566  1.00 23.15           H
ATOM   3402  HB3 LEU A 256      45.213 107.040  -4.728  1.00 23.15           H
ATOM   3403  HG  LEU A 256      43.879 107.321  -2.798  1.00 24.39           H
ATOM   3404 HD11 LEU A 256      41.654 108.036  -3.077  1.00 23.23           H
ATOM   3405 HD12 LEU A 256      42.679 109.200  -3.418  1.00 23.23           H
ATOM   3406 HD13 LEU A 256      41.968 108.396  -4.591  1.00 23.23           H
ATOM   3407 HD21 LEU A 256      42.361 105.672  -3.385  1.00 19.40           H
ATOM   3408 HD22 LEU A 256      42.690 105.916  -4.923  1.00 19.40           H
ATOM   3409 HD23 LEU A 256      43.804 105.339  -3.951  1.00 19.40           H
ATOM   3410  N   GLU A 257      47.202 108.318  -3.053  1.00 20.53           N
ATOM   3411  CA  GLU A 257      47.985 108.246  -1.826  1.00 16.47           C
ATOM   3412  C   GLU A 257      48.399 109.632  -1.345  1.00 16.39           C
ATOM   3413  O   GLU A 257      48.350 109.920  -0.138  1.00 15.16           O
ATOM   3414  CB  GLU A 257      49.218 107.353  -2.050  1.00 21.77           C
ATOM   3415  CG  GLU A 257      50.161 107.279  -0.873  1.00 24.26           C
ATOM   3416  CD  GLU A 257      49.526 106.721   0.389  1.00 30.75           C
ATOM   3417  OE1 GLU A 257      48.409 106.143   0.354  1.00 30.46           O
ATOM   3418  OE2 GLU A 257      50.168 106.848   1.444  1.00 31.34           O1-
ATOM   3419  H   GLU A 257      47.539 107.898  -3.725  1.00 24.63           H
ATOM   3420  HA  GLU A 257      47.440 107.853  -1.128  1.00 19.76           H
ATOM   3421  HB2 GLU A 257      48.926 106.445  -2.241  1.00 26.11           H
ATOM   3422  HB3 GLU A 257      49.719 107.702  -2.805  1.00 26.11           H
ATOM   3423  HG2 GLU A 257      50.885 106.680  -1.106  1.00 29.09           H
ATOM   3424  HG3 GLU A 257      50.514 108.161  -0.676  1.00 29.09           H
ATOM   3425  N   ARG A 258      48.841 110.493  -2.267  1.00 16.71           N
ATOM   3426  CA  ARG A 258      49.170 111.865  -1.892  1.00 20.82           C
ATOM   3427  C   ARG A 258      47.970 112.544  -1.234  1.00 20.42           C
ATOM   3428  O   ARG A 258      48.100 113.226  -0.208  1.00 22.04           O
ATOM   3429  CB  ARG A 258      49.600 112.647  -3.135  1.00 21.51           C
ATOM   3430  CG  ARG A 258      50.000 114.110  -2.866  1.00 22.47           C
ATOM   3431  CD  ARG A 258      50.005 114.945  -4.139  1.00 31.13           C
ATOM   3432  NE  ARG A 258      48.645 115.295  -4.568  1.00 25.81           N
ATOM   3433  CZ  ARG A 258      48.302 115.519  -5.837  1.00 33.13           C
ATOM   3434  NH1 ARG A 258      49.200 115.405  -6.799  1.00 32.52           N
ATOM   3435  NH2 ARG A 258      47.058 115.844  -6.164  1.00 31.94           N1+
ATOM   3436  H   ARG A 258      48.955 110.312  -3.103  1.00 20.03           H
ATOM   3437  HA  ARG A 258      49.907 111.863  -1.259  1.00 24.97           H
ATOM   3438  HB2 ARG A 258      50.366 112.205  -3.532  1.00 25.80           H
ATOM   3439  HB3 ARG A 258      48.864 112.649  -3.772  1.00 25.80           H
ATOM   3440  HG2 ARG A 258      49.360 114.514  -2.260  1.00 26.95           H
ATOM   3441  HG3 ARG A 258      50.890 114.132  -2.482  1.00 26.95           H
ATOM   3442  HD2 ARG A 258      50.479 115.773  -3.971  1.00 37.34           H
ATOM   3443  HD3 ARG A 258      50.447 114.441  -4.843  1.00 37.34           H
ATOM   3444  HE  ARG A 258      48.009 115.177  -4.000  1.00 30.96           H
ATOM   3445 HH11 ARG A 258      50.016 115.207  -6.616  1.00 39.01           H
ATOM   3446 HH12 ARG A 258      48.968 115.556  -7.613  1.00 39.01           H
ATOM   3447 HH21 ARG A 258      46.451 115.914  -5.556  1.00 38.31           H
ATOM   3448 HH22 ARG A 258      46.857 115.975  -6.990  1.00 38.31           H
ATOM   3449  N   GLU A 259      46.797 112.361  -1.819  1.00 16.22           N
ATOM   3450  CA  GLU A 259      45.606 113.048  -1.329  1.00 17.85           C
ATOM   3451  C   GLU A 259      45.153 112.478   0.009  1.00 16.94           C
ATOM   3452  O   GLU A 259      44.794 113.234   0.920  1.00 17.28           O
ATOM   3453  CB  GLU A 259      44.511 112.974  -2.388  1.00 16.94           C
ATOM   3454  CG  GLU A 259      44.743 113.926  -3.551  1.00 18.77           C
ATOM   3455  CD  GLU A 259      44.910 115.347  -3.091  1.00 23.90           C
ATOM   3456  OE1 GLU A 259      43.962 115.876  -2.453  1.00 17.83           O
ATOM   3457  OE2 GLU A 259      45.999 115.930  -3.334  1.00 19.26           O1-
ATOM   3458  H   GLU A 259      46.667 111.858  -2.504  1.00 19.45           H
ATOM   3459  HA  GLU A 259      45.829 113.978  -1.183  1.00 21.40           H
ATOM   3460  HB2 GLU A 259      44.456 112.070  -2.742  1.00 20.32           H
ATOM   3461  HB3 GLU A 259      43.669 113.220  -1.980  1.00 20.32           H
ATOM   3462  HG2 GLU A 259      45.543 113.663  -4.033  1.00 22.52           H
ATOM   3463  HG3 GLU A 259      43.977 113.887  -4.143  1.00 22.52           H
ATOM   3464  N   VAL A 260      45.201 111.153   0.167  1.00 20.37           N
ATOM   3465  CA  VAL A 260      44.851 110.557   1.461  1.00 17.45           C
ATOM   3466  C   VAL A 260      45.840 111.007   2.541  1.00 20.12           C
ATOM   3467  O   VAL A 260      45.444 111.367   3.654  1.00 20.04           O
ATOM   3468  CB  VAL A 260      44.775 109.017   1.332  1.00 13.68           C
ATOM   3469  CG1 VAL A 260      44.693 108.340   2.719  1.00 15.70           C
ATOM   3470  CG2 VAL A 260      43.569 108.611   0.507  1.00 17.98           C
ATOM   3471  H   VAL A 260      45.430 110.591  -0.446  1.00 24.43           H
ATOM   3472  HA  VAL A 260      43.975 110.883   1.724  1.00 20.92           H
ATOM   3473  HB  VAL A 260      45.566 108.695   0.873  1.00 16.40           H
ATOM   3474 HG11 VAL A 260      44.663 107.377   2.592  1.00 18.82           H
ATOM   3475 HG12 VAL A 260      45.463 108.578   3.257  1.00 18.82           H
ATOM   3476 HG13 VAL A 260      43.881 108.625   3.167  1.00 18.82           H
ATOM   3477 HG21 VAL A 260      43.581 107.649   0.391  1.00 21.56           H
ATOM   3478 HG22 VAL A 260      42.760 108.878   0.968  1.00 21.56           H
ATOM   3479 HG23 VAL A 260      43.616 109.047  -0.358  1.00 21.56           H
ATOM   3480  N   GLN A 261      47.132 111.068   2.214  1.00 18.88           N
ATOM   3481  CA  GLN A 261      48.120 111.530   3.200  1.00 21.28           C
ATOM   3482  C   GLN A 261      47.878 112.978   3.586  1.00 21.02           C
ATOM   3483  O   GLN A 261      47.933 113.340   4.767  1.00 20.80           O
ATOM   3484  CB  GLN A 261      49.548 111.417   2.658  1.00 26.03           C
ATOM   3485  CG  GLN A 261      50.144 110.037   2.702  1.00 28.66           C
ATOM   3486  CD  GLN A 261      50.404 109.561   4.122  1.00 31.47           C
ATOM   3487  OE1 GLN A 261      50.616 110.361   5.029  1.00 35.90           O
ATOM   3488  NE2 GLN A 261      50.364 108.257   4.320  1.00 39.66           N
ATOM   3489  H   GLN A 261      47.451 110.855   1.443  1.00 22.65           H
ATOM   3490  HA  GLN A 261      48.047 110.983   3.997  1.00 25.52           H
ATOM   3491  HB2 GLN A 261      49.554 111.708   1.732  1.00 31.22           H
ATOM   3492  HB3 GLN A 261      50.119 112.000   3.184  1.00 31.22           H
ATOM   3493  HG2 GLN A 261      49.536 109.411   2.276  1.00 34.38           H
ATOM   3494  HG3 GLN A 261      50.993 110.050   2.231  1.00 34.38           H
ATOM   3495 HE21 GLN A 261      50.171 107.729   3.670  1.00 47.57           H
ATOM   3496 HE22 GLN A 261      50.521 107.939   5.104  1.00 47.57           H
ATOM   3497  N   TYR A 262      47.694 113.831   2.588  1.00 19.53           N
ATOM   3498  CA  TYR A 262      47.437 115.240   2.841  1.00 21.20           C
ATOM   3499  C   TYR A 262      46.236 115.417   3.763  1.00 19.31           C
ATOM   3500  O   TYR A 262      46.292 116.151   4.759  1.00 18.14           O
ATOM   3501  CB  TYR A 262      47.218 115.934   1.504  1.00 18.89           C
ATOM   3502  CG  TYR A 262      46.821 117.374   1.597  1.00 20.83           C
ATOM   3503  CD1 TYR A 262      47.781 118.362   1.601  1.00 33.91           C
ATOM   3504  CD2 TYR A 262      45.487 117.749   1.660  1.00 18.50           C
ATOM   3505  CE1 TYR A 262      47.436 119.681   1.682  1.00 39.68           C
ATOM   3506  CE2 TYR A 262      45.125 119.070   1.758  1.00 22.29           C
ATOM   3507  CZ  TYR A 262      46.112 120.039   1.765  1.00 35.86           C
ATOM   3508  OH  TYR A 262      45.798 121.368   1.826  1.00 36.46           O
ATOM   3509  H   TYR A 262      47.709 113.622   1.752  1.00 23.42           H
ATOM   3510  HA  TYR A 262      48.212 115.631   3.260  1.00 25.42           H
ATOM   3511  HB2 TYR A 262      48.045 115.888   1.003  1.00 22.66           H
ATOM   3512  HB3 TYR A 262      46.524 115.460   1.021  1.00 22.66           H
ATOM   3513  HD1 TYR A 262      48.678 118.122   1.548  1.00 40.68           H
ATOM   3514  HD2 TYR A 262      44.825 117.093   1.664  1.00 22.19           H
ATOM   3515  HE1 TYR A 262      48.098 120.335   1.683  1.00 47.60           H
ATOM   3516  HE2 TYR A 262      44.225 119.308   1.801  1.00 26.74           H
ATOM   3517  HH  TYR A 262      46.387 121.819   1.428  1.00 43.74           H
ATOM   3518  N   THR A 263      45.139 114.730   3.449  1.00 19.72           N
ATOM   3519  CA  THR A 263      43.908 114.881   4.227  1.00 21.14           C
ATOM   3520  C   THR A 263      44.075 114.355   5.649  1.00 16.98           C
ATOM   3521  O   THR A 263      43.625 114.989   6.609  1.00 20.38           O
ATOM   3522  CB  THR A 263      42.770 114.159   3.493  1.00 14.76           C
ATOM   3523  OG1 THR A 263      42.682 114.671   2.168  1.00 16.54           O
ATOM   3524  CG2 THR A 263      41.416 114.335   4.188  1.00 17.00           C
ATOM   3525  H   THR A 263      45.082 114.174   2.796  1.00 23.65           H
ATOM   3526  HA  THR A 263      43.679 115.824   4.286  1.00 25.36           H
ATOM   3527  HB  THR A 263      42.969 113.210   3.453  1.00 17.70           H
ATOM   3528  HG1 THR A 263      43.366 114.458   1.729  1.00 19.83           H
ATOM   3529 HG21 THR A 263      40.729 113.870   3.688  1.00 20.39           H
ATOM   3530 HG22 THR A 263      41.446 113.978   5.090  1.00 20.39           H
ATOM   3531 HG23 THR A 263      41.183 115.279   4.223  1.00 20.39           H
ATOM   3532  N   LEU A 264      44.717 113.202   5.812  1.00 16.55           N
ATOM   3533  CA  LEU A 264      44.987 112.702   7.161  1.00 18.01           C
ATOM   3534  C   LEU A 264      45.844 113.670   7.961  1.00 19.34           C
ATOM   3535  O   LEU A 264      45.634 113.848   9.169  1.00 20.28           O
ATOM   3536  CB  LEU A 264      45.671 111.331   7.105  1.00 16.06           C
ATOM   3537  CG  LEU A 264      44.775 110.177   6.692  1.00 19.89           C
ATOM   3538  CD1 LEU A 264      45.618 108.961   6.422  1.00 24.21           C
ATOM   3539  CD2 LEU A 264      43.707 109.842   7.750  1.00 18.95           C
ATOM   3540  H   LEU A 264      44.998 112.698   5.171  1.00 19.84           H
ATOM   3541  HA  LEU A 264      44.143 112.604   7.626  1.00 21.60           H
ATOM   3542  HB2 LEU A 264      46.395 111.380   6.464  1.00 19.26           H
ATOM   3543  HB3 LEU A 264      46.026 111.119   7.980  1.00 19.26           H
ATOM   3544  HG  LEU A 264      44.330 110.413   5.863  1.00 23.85           H
ATOM   3545 HD11 LEU A 264      45.038 108.227   6.167  1.00 29.03           H
ATOM   3546 HD12 LEU A 264      46.234 109.167   5.701  1.00 29.03           H
ATOM   3547 HD13 LEU A 264      46.108 108.735   7.230  1.00 29.03           H
ATOM   3548 HD21 LEU A 264      43.167 109.093   7.446  1.00 22.73           H
ATOM   3549 HD22 LEU A 264      44.155 109.614   8.577  1.00 22.73           H
ATOM   3550 HD23 LEU A 264      43.137 110.615   7.888  1.00 22.73           H
ATOM   3551  N   GLU A 265      46.815 114.317   7.318  1.00 21.14           N
ATOM   3552  CA  GLU A 265      47.583 115.314   8.052  1.00 22.44           C
ATOM   3553  C   GLU A 265      46.694 116.482   8.475  1.00 25.95           C
ATOM   3554  O   GLU A 265      46.827 117.007   9.593  1.00 20.18           O
ATOM   3555  CB  GLU A 265      48.773 115.797   7.213  1.00 22.66           C
ATOM   3556  CG  GLU A 265      49.511 117.038   7.808  1.00 34.39           C
ATOM   3557  CD  GLU A 265      50.079 116.857   9.274  1.00 57.75           C
ATOM   3558  OE1 GLU A 265      49.327 116.511  10.237  1.00 45.42           O
ATOM   3559  OE2 GLU A 265      51.297 117.109   9.467  1.00 63.31           O1-
ATOM   3560  H   GLU A 265      47.030 114.213   6.490  1.00 25.35           H
ATOM   3561  HA  GLU A 265      47.922 114.901   8.859  1.00 26.91           H
ATOM   3562  HB2 GLU A 265      49.415 115.073   7.124  1.00 27.18           H
ATOM   3563  HB3 GLU A 265      48.448 116.048   6.332  1.00 27.18           H
ATOM   3564  HG2 GLU A 265      50.255 117.260   7.223  1.00 41.25           H
ATOM   3565  HG3 GLU A 265      48.898 117.787   7.826  1.00 41.25           H
ATOM   3566  N   MET A 266      45.766 116.902   7.604  1.00 21.34           N
ATOM   3567  CA  MET A 266      44.897 118.003   7.999  1.00 17.21           C
ATOM   3568  C   MET A 266      44.008 117.582   9.156  1.00 14.97           C
ATOM   3569  O   MET A 266      43.763 118.374  10.071  1.00 17.50           O
ATOM   3570  CB  MET A 266      44.077 118.503   6.801  1.00 18.34           C
ATOM   3571  CG  MET A 266      44.897 119.138   5.661  1.00 16.70           C
ATOM   3572  SD  MET A 266      45.911 120.548   6.203  1.00 23.19           S
ATOM   3573  CE  MET A 266      47.435 119.772   6.775  1.00 44.14           C
ATOM   3574  H   MET A 266      45.625 116.576   6.817  1.00 25.60           H
ATOM   3575  HA  MET A 266      45.435 118.737   8.320  1.00 20.64           H
ATOM   3576  HB2 MET A 266      43.580 117.757   6.425  1.00 22.00           H
ATOM   3577  HB3 MET A 266      43.457 119.179   7.112  1.00 22.00           H
ATOM   3578  HG2 MET A 266      45.486 118.466   5.282  1.00 20.02           H
ATOM   3579  HG3 MET A 266      44.299 119.455   4.966  1.00 20.02           H
ATOM   3580  HE1 MET A 266      48.037 120.471   7.073  1.00 52.96           H
ATOM   3581  HE2 MET A 266      47.249 119.176   7.512  1.00 52.96           H
ATOM   3582  HE3 MET A 266      47.844 119.279   6.046  1.00 52.96           H
ATOM   3583  N   ILE A 267      43.572 116.320   9.163  1.00 17.40           N
ATOM   3584  CA  ILE A 267      42.722 115.825  10.239  1.00 19.02           C
ATOM   3585  C   ILE A 267      43.477 115.801  11.564  1.00 26.26           C
ATOM   3586  O   ILE A 267      42.922 116.114  12.625  1.00 18.84           O
ATOM   3587  CB  ILE A 267      42.181 114.433   9.877  1.00 18.23           C
ATOM   3588  CG1 ILE A 267      41.148 114.568   8.748  1.00 21.12           C
ATOM   3589  CG2 ILE A 267      41.601 113.736  11.126  1.00 20.00           C
ATOM   3590  CD1 ILE A 267      40.692 113.240   8.128  1.00 16.94           C
ATOM   3591  H   ILE A 267      43.755 115.733   8.559  1.00 20.86           H
ATOM   3592  HA  ILE A 267      41.964 116.422  10.332  1.00 22.81           H
ATOM   3593  HB  ILE A 267      42.917 113.896   9.545  1.00 21.87           H
ATOM   3594 HG12 ILE A 267      40.364 115.022   9.098  1.00 25.33           H
ATOM   3595 HG13 ILE A 267      41.540 115.097   8.033  1.00 25.33           H
ATOM   3596 HG21 ILE A 267      41.258 112.867  10.867  1.00 23.98           H
ATOM   3597 HG22 ILE A 267      42.288 113.623  11.797  1.00 23.98           H
ATOM   3598 HG23 ILE A 267      40.884 114.278  11.484  1.00 23.98           H
ATOM   3599 HD11 ILE A 267      40.090 113.421   7.389  1.00 20.32           H
ATOM   3600 HD12 ILE A 267      41.474 112.760   7.804  1.00 20.32           H
ATOM   3601 HD13 ILE A 267      40.232 112.716   8.804  1.00 20.32           H
ATOM   3602  N   LYS A 268      44.745 115.405  11.537  1.00 23.12           N
ATOM   3603  CA  LYS A 268      45.511 115.383  12.770  1.00 24.63           C
ATOM   3604  C   LYS A 268      45.695 116.783  13.326  1.00 18.08           C
ATOM   3605  O   LYS A 268      45.633 116.981  14.539  1.00 24.51           O
ATOM   3606  CB  LYS A 268      46.863 114.721  12.523  1.00 32.44           C
ATOM   3607  CG  LYS A 268      46.766 113.234  12.149  1.00 41.47           C
ATOM   3608  CD  LYS A 268      48.146 112.653  11.883  1.00 42.97           C
ATOM   3609  CE  LYS A 268      48.063 111.280  11.261  1.00 46.24           C
ATOM   3610  NZ  LYS A 268      49.429 110.732  11.000  1.00 56.82           N1+
ATOM   3611  H   LYS A 268      45.177 115.154  10.833  1.00 27.73           H
ATOM   3612  HA  LYS A 268      45.030 114.863  13.432  1.00 29.54           H
ATOM   3613  HB2 LYS A 268      47.309 115.186  11.794  1.00 38.91           H
ATOM   3614  HB3 LYS A 268      47.392 114.794  13.334  1.00 38.91           H
ATOM   3615  HG2 LYS A 268      46.359 112.735  12.875  1.00 49.75           H
ATOM   3616  HG3 LYS A 268      46.243 113.139  11.338  1.00 49.75           H
ATOM   3617  HD2 LYS A 268      48.628 113.235  11.273  1.00 51.55           H
ATOM   3618  HD3 LYS A 268      48.622 112.576  12.725  1.00 51.55           H
ATOM   3619  HE2 LYS A 268      47.603 110.683  11.873  1.00 55.47           H
ATOM   3620  HE3 LYS A 268      47.590 111.333  10.415  1.00 55.47           H
ATOM   3621  HZ1 LYS A 268      49.372 109.913  10.656  1.00 68.17           H
ATOM   3622  HZ2 LYS A 268      49.863 111.258  10.428  1.00 68.17           H
ATOM   3623  HZ3 LYS A 268      49.890 110.693  11.763  1.00 68.17           H
ATOM   3624  N   LEU A 269      45.922 117.756  12.447  1.00 19.95           N
ATOM   3625  CA  LEU A 269      46.046 119.158  12.848  1.00 23.87           C
ATOM   3626  C   LEU A 269      44.747 119.729  13.404  1.00 28.24           C
ATOM   3627  O   LEU A 269      44.778 120.518  14.354  1.00 19.73           O
ATOM   3628  CB  LEU A 269      46.462 120.006  11.653  1.00 22.96           C
ATOM   3629  CG  LEU A 269      47.906 120.443  11.472  1.00 35.18           C
ATOM   3630  CD1 LEU A 269      48.887 119.400  11.868  1.00 35.08           C
ATOM   3631  CD2 LEU A 269      48.071 120.808  10.010  1.00 29.74           C
ATOM   3632  H   LEU A 269      46.029 117.619  11.603  1.00 23.93           H
ATOM   3633  HA  LEU A 269      46.719 119.230  13.539  1.00 28.63           H
ATOM   3634  HB2 LEU A 269      46.227 119.513  10.853  1.00 27.53           H
ATOM   3635  HB3 LEU A 269      45.941 120.822  11.684  1.00 27.53           H
ATOM   3636  HG  LEU A 269      48.068 121.233  12.011  1.00 42.20           H
ATOM   3637 HD11 LEU A 269      49.781 119.749  11.731  1.00 42.08           H
ATOM   3638 HD12 LEU A 269      48.761 119.173  12.801  1.00 42.08           H
ATOM   3639 HD13 LEU A 269      48.747 118.620  11.308  1.00 42.08           H
ATOM   3640 HD21 LEU A 269      48.984 121.096   9.858  1.00 35.68           H
ATOM   3641 HD22 LEU A 269      47.873 120.033   9.463  1.00 35.68           H
ATOM   3642 HD23 LEU A 269      47.459 121.533   9.797  1.00 35.68           H
ATOM   3643  N   VAL A 270      43.612 119.434  12.766  1.00 22.27           N
ATOM   3644  CA  VAL A 270      42.321 120.006  13.168  1.00 16.20           C
ATOM   3645  C   VAL A 270      41.291 118.877  13.196  1.00 22.53           C
ATOM   3646  O   VAL A 270      40.483 118.738  12.263  1.00 20.53           O
ATOM   3647  CB  VAL A 270      41.877 121.136  12.229  1.00 17.28           C
ATOM   3648  CG1 VAL A 270      40.666 121.859  12.798  1.00 19.23           C
ATOM   3649  CG2 VAL A 270      42.984 122.120  11.985  1.00 20.91           C
ATOM   3650  H   VAL A 270      43.561 118.902  12.094  1.00 26.71           H
ATOM   3651  HA  VAL A 270      42.389 120.371  14.059  1.00 19.43           H
ATOM   3652  HB  VAL A 270      41.629 120.755  11.373  1.00 20.72           H
ATOM   3653 HG11 VAL A 270      40.401 122.562  12.184  1.00 23.06           H
ATOM   3654 HG12 VAL A 270      39.940 121.222  12.906  1.00 23.06           H
ATOM   3655 HG13 VAL A 270      40.894 122.244  13.658  1.00 23.06           H
ATOM   3656 HG21 VAL A 270      42.644 122.827  11.420  1.00 25.07           H
ATOM   3657 HG22 VAL A 270      43.265 122.491  12.836  1.00 25.07           H
ATOM   3658 HG23 VAL A 270      43.718 121.667  11.546  1.00 25.07           H
ATOM   3659  N   PRO A 271      41.287 118.059  14.249  1.00 19.20           N
ATOM   3660  CA  PRO A 271      40.496 116.816  14.231  1.00 19.93           C
ATOM   3661  C   PRO A 271      38.995 117.008  14.117  1.00 16.12           C
ATOM   3662  O   PRO A 271      38.298 116.063  13.714  1.00 15.94           O
ATOM   3663  CB  PRO A 271      40.855 116.164  15.579  1.00 23.64           C
ATOM   3664  CG  PRO A 271      42.135 116.713  15.916  1.00 22.88           C
ATOM   3665  CD  PRO A 271      42.259 118.071  15.352  1.00 23.91           C
ATOM   3666  HA  PRO A 271      40.791 116.234  13.517  1.00 23.91           H
ATOM   3667  HB2 PRO A 271      40.206 116.423  16.252  1.00 28.35           H
ATOM   3668  HB3 PRO A 271      40.896 115.198  15.489  1.00 28.35           H
ATOM   3669  HG2 PRO A 271      42.221 116.743  16.879  1.00 27.45           H
ATOM   3670  HG3 PRO A 271      42.814 116.142  15.523  1.00 27.45           H
ATOM   3671  HD2 PRO A 271      42.014 118.726  16.017  1.00 28.68           H
ATOM   3672  HD3 PRO A 271      43.164 118.214  15.027  1.00 28.68           H
ATOM   3673  N   HIS A 272      38.463 118.156  14.531  1.00 17.25           N
ATOM   3674  CA  HIS A 272      37.026 118.376  14.496  1.00 18.84           C
ATOM   3675  C   HIS A 272      36.592 119.170  13.273  1.00 21.55           C
ATOM   3676  O   HIS A 272      35.454 119.649  13.235  1.00 18.26           O
ATOM   3677  CB  HIS A 272      36.572 119.043  15.798  1.00 19.29           C
ATOM   3678  CG  HIS A 272      36.697 118.141  16.992  1.00 20.52           C
ATOM   3679  ND1 HIS A 272      37.849 118.057  17.745  1.00 19.14           N1+
ATOM   3680  CD2 HIS A 272      35.837 117.237  17.520  1.00 20.44           C
ATOM   3681  CE1 HIS A 272      37.685 117.160  18.703  1.00 19.25           C
ATOM   3682  NE2 HIS A 272      36.471 116.650  18.592  1.00 19.68           N
ATOM   3683  H   HIS A 272      38.913 118.817  14.851  1.00 20.69           H
ATOM   3684  HA  HIS A 272      36.590 117.514  14.451  1.00 22.59           H
ATOM   3685  HB2 HIS A 272      35.638 119.289  15.715  1.00 23.13           H
ATOM   3686  HB3 HIS A 272      37.111 119.832  15.963  1.00 23.13           H
ATOM   3687  HD1 HIS A 272      38.562 118.518  17.615  1.00 22.95           H
ATOM   3688  HD2 HIS A 272      34.974 117.062  17.224  1.00 24.51           H
ATOM   3689  HE1 HIS A 272      38.316 116.930  19.346  1.00 23.09           H
ATOM   3690  HE2 HIS A 272      36.134 116.047  19.106  1.00 23.60           H
ATOM   3691  N   ASN A 273      37.469 119.302  12.268  1.00 18.51           N
ATOM   3692  CA  ASN A 273      37.112 119.973  11.023  1.00 17.89           C
ATOM   3693  C   ASN A 273      36.429 118.976  10.102  1.00 14.17           C
ATOM   3694  O   ASN A 273      37.068 118.072   9.564  1.00 15.22           O
ATOM   3695  CB  ASN A 273      38.338 120.589  10.354  1.00 23.85           C
ATOM   3696  CG  ASN A 273      38.051 121.085   8.942  1.00 19.96           C
ATOM   3697  OD1 ASN A 273      36.925 121.524   8.602  1.00 13.82           O
ATOM   3698  ND2 ASN A 273      39.066 121.028   8.110  1.00 17.42           N
ATOM   3699  H   ASN A 273      38.279 119.016  12.288  1.00 22.20           H
ATOM   3700  HA  ASN A 273      36.492 120.690  11.221  1.00 21.46           H
ATOM   3701  HB2 ASN A 273      38.642 121.341  10.884  1.00 28.60           H
ATOM   3702  HB3 ASN A 273      39.034 119.916  10.297  1.00 28.60           H
ATOM   3703 HD21 ASN A 273      39.007 121.390   7.335  1.00 20.89           H
ATOM   3704 HD22 ASN A 273      39.791 120.638   8.350  1.00 20.89           H
ATOM   3705  N   GLU A 274      35.121 119.159   9.894  1.00 16.72           N
ATOM   3706  CA  GLU A 274      34.333 118.175   9.154  1.00 20.95           C
ATOM   3707  C   GLU A 274      34.706 118.125   7.676  1.00 14.64           C
ATOM   3708  O   GLU A 274      34.564 117.066   7.060  1.00 14.16           O
ATOM   3709  CB  GLU A 274      32.833 118.456   9.287  1.00 15.80           C
ATOM   3710  CG  GLU A 274      31.966 117.457   8.484  1.00 23.05           C
ATOM   3711  CD  GLU A 274      30.464 117.708   8.597  1.00 28.32           C
ATOM   3712  OE1 GLU A 274      29.658 117.084   7.838  1.00 14.79           O
ATOM   3713  OE2 GLU A 274      30.092 118.528   9.454  1.00 30.85           O1-
ATOM   3714  H   GLU A 274      34.676 119.841  10.170  1.00 20.05           H
ATOM   3715  HA  GLU A 274      34.487 117.293   9.531  1.00 25.13           H
ATOM   3716  HB2 GLU A 274      32.585 118.390  10.223  1.00 18.94           H
ATOM   3717  HB3 GLU A 274      32.651 119.344   8.950  1.00 18.94           H
ATOM   3718  HG2 GLU A 274      32.199 117.549   7.552  1.00 27.65           H
ATOM   3719  HG3 GLU A 274      32.148 116.550   8.787  1.00 27.65           H
ATOM   3720  N   SER A 275      35.196 119.234   7.089  1.00 15.32           N
ATOM   3721  CA  SER A 275      35.428 119.244   5.648  1.00 16.23           C
ATOM   3722  C   SER A 275      36.504 118.243   5.246  1.00 16.80           C
ATOM   3723  O   SER A 275      36.367 117.561   4.222  1.00 16.34           O
ATOM   3724  CB  SER A 275      35.830 120.633   5.165  1.00 15.89           C
ATOM   3725  OG  SER A 275      34.740 121.544   5.088  1.00 15.34           O
ATOM   3726  H   SER A 275      35.398 119.968   7.491  1.00 18.37           H
ATOM   3727  HA  SER A 275      34.606 118.988   5.197  1.00 19.46           H
ATOM   3728  HB2 SER A 275      36.486 120.987   5.785  1.00 19.06           H
ATOM   3729  HB3 SER A 275      36.227 120.541   4.285  1.00 19.06           H
ATOM   3730  HG  SER A 275      34.220 121.317   4.468  1.00 18.40           H
ATOM   3731  N   ALA A 276      37.589 118.151   6.021  1.00 13.50           N
ATOM   3732  CA  ALA A 276      38.638 117.178   5.690  1.00 21.19           C
ATOM   3733  C   ALA A 276      38.126 115.742   5.783  1.00 15.27           C
ATOM   3734  O   ALA A 276      38.481 114.897   4.957  1.00 14.56           O
ATOM   3735  CB  ALA A 276      39.850 117.369   6.608  1.00 18.27           C
ATOM   3736  H   ALA A 276      37.737 118.619   6.729  1.00 16.19           H
ATOM   3737  HA  ALA A 276      38.932 117.329   4.777  1.00 25.41           H
ATOM   3738  HB1 ALA A 276      40.521 116.700   6.391  1.00 21.91           H
ATOM   3739  HB2 ALA A 276      40.214 118.261   6.479  1.00 21.91           H
ATOM   3740  HB3 ALA A 276      39.557 117.256   7.526  1.00 21.91           H
ATOM   3741  N   TRP A 277      37.327 115.433   6.813  1.00 15.66           N
ATOM   3742  CA  TRP A 277      36.718 114.105   6.923  1.00 14.92           C
ATOM   3743  C   TRP A 277      35.838 113.796   5.723  1.00 13.49           C
ATOM   3744  O   TRP A 277      35.865 112.679   5.186  1.00 14.35           O
ATOM   3745  CB  TRP A 277      35.888 114.024   8.196  1.00 16.93           C
ATOM   3746  CG  TRP A 277      36.706 113.863   9.444  1.00 18.41           C
ATOM   3747  CD1 TRP A 277      36.973 114.804  10.376  1.00 14.03           C
ATOM   3748  CD2 TRP A 277      37.345 112.662   9.886  1.00 13.21           C
ATOM   3749  NE1 TRP A 277      37.754 114.275  11.385  1.00 15.31           N
ATOM   3750  CE2 TRP A 277      37.989 112.956  11.108  1.00 18.11           C
ATOM   3751  CE3 TRP A 277      37.443 111.374   9.364  1.00 17.58           C
ATOM   3752  CZ2 TRP A 277      38.709 112.008  11.813  1.00 19.39           C
ATOM   3753  CZ3 TRP A 277      38.167 110.428  10.070  1.00 22.12           C
ATOM   3754  CH2 TRP A 277      38.784 110.748  11.278  1.00 16.64           C
ATOM   3755  H   TRP A 277      37.116 115.974   7.452  1.00 18.78           H
ATOM   3756  HA  TRP A 277      37.408 113.428   6.971  1.00 17.89           H
ATOM   3757  HB2 TRP A 277      35.362 114.833   8.288  1.00 20.30           H
ATOM   3758  HB3 TRP A 277      35.297 113.259   8.118  1.00 20.30           H
ATOM   3759  HD1 TRP A 277      36.672 115.684  10.340  1.00 16.83           H
ATOM   3760  HE1 TRP A 277      38.033 114.700  12.078  1.00 18.36           H
ATOM   3761  HE3 TRP A 277      37.025 111.151   8.564  1.00 21.08           H
ATOM   3762  HZ2 TRP A 277      39.130 112.220  12.615  1.00 23.25           H
ATOM   3763  HZ3 TRP A 277      38.231 109.562   9.735  1.00 26.53           H
ATOM   3764  HH2 TRP A 277      39.262 110.092  11.726  1.00 19.95           H
ATOM   3765  N   ASN A 278      35.034 114.773   5.296  1.00 12.58           N
ATOM   3766  CA  ASN A 278      34.147 114.556   4.161  1.00 16.80           C
ATOM   3767  C   ASN A 278      34.937 114.369   2.885  1.00 11.78           C
ATOM   3768  O   ASN A 278      34.544 113.585   2.014  1.00 13.95           O
ATOM   3769  CB  ASN A 278      33.175 115.728   4.010  1.00 12.79           C
ATOM   3770  CG  ASN A 278      32.226 115.846   5.193  1.00 15.26           C
ATOM   3771  OD1 ASN A 278      32.111 114.930   6.017  1.00 15.80           O
ATOM   3772  ND2 ASN A 278      31.536 116.959   5.274  1.00 15.11           N
ATOM   3773  H   ASN A 278      34.985 115.559   5.643  1.00 15.08           H
ATOM   3774  HA  ASN A 278      33.625 113.751   4.309  1.00 20.14           H
ATOM   3775  HB2 ASN A 278      33.676 116.556   3.934  1.00 15.34           H
ATOM   3776  HB3 ASN A 278      32.654 115.592   3.202  1.00 15.34           H
ATOM   3777 HD21 ASN A 278      30.939 117.044   5.884  1.00 18.12           H
ATOM   3778 HD22 ASN A 278      31.674 117.596   4.714  1.00 18.12           H
ATOM   3779  N   TYR A 279      36.046 115.098   2.745  1.00 15.11           N
ATOM   3780  CA  TYR A 279      36.876 114.906   1.562  1.00 12.35           C
ATOM   3781  C   TYR A 279      37.519 113.530   1.574  1.00 16.15           C
ATOM   3782  O   TYR A 279      37.613 112.869   0.526  1.00 12.51           O
ATOM   3783  CB  TYR A 279      37.923 116.024   1.467  1.00 13.98           C
ATOM   3784  CG  TYR A 279      38.844 115.945   0.272  1.00 14.93           C
ATOM   3785  CD1 TYR A 279      38.435 116.403  -0.974  1.00 13.62           C
ATOM   3786  CD2 TYR A 279      40.146 115.475   0.398  1.00 16.62           C
ATOM   3787  CE1 TYR A 279      39.278 116.365  -2.076  1.00 17.84           C
ATOM   3788  CE2 TYR A 279      41.002 115.439  -0.704  1.00 15.56           C
ATOM   3789  CZ  TYR A 279      40.558 115.891  -1.928  1.00 19.28           C
ATOM   3790  OH  TYR A 279      41.368 115.858  -3.032  1.00 16.48           O
ATOM   3791  H   TYR A 279      36.327 115.690   3.306  1.00 18.12           H
ATOM   3792  HA  TYR A 279      36.315 114.963   0.773  1.00 14.81           H
ATOM   3793  HB2 TYR A 279      37.460 116.879   1.420  1.00 16.77           H
ATOM   3794  HB3 TYR A 279      38.475 116.016   2.264  1.00 16.77           H
ATOM   3795  HD1 TYR A 279      37.571 116.729  -1.078  1.00 16.33           H
ATOM   3796  HD2 TYR A 279      40.448 115.175   1.225  1.00 19.93           H
ATOM   3797  HE1 TYR A 279      38.990 116.665  -2.911  1.00 21.39           H
ATOM   3798  HE2 TYR A 279      41.867 115.113  -0.614  1.00 18.65           H
ATOM   3799  HH  TYR A 279      42.167 115.813  -2.787  1.00 19.76           H
ATOM   3800  N   LEU A 280      37.984 113.083   2.741  1.00 15.20           N
ATOM   3801  CA  LEU A 280      38.569 111.738   2.831  1.00 15.62           C
ATOM   3802  C   LEU A 280      37.570 110.674   2.388  1.00 14.77           C
ATOM   3803  O   LEU A 280      37.885 109.809   1.565  1.00 15.73           O
ATOM   3804  CB  LEU A 280      39.042 111.458   4.252  1.00 16.05           C
ATOM   3805  CG  LEU A 280      39.719 110.093   4.538  1.00 16.70           C
ATOM   3806  CD1 LEU A 280      41.027 109.979   3.726  1.00 19.67           C
ATOM   3807  CD2 LEU A 280      39.985 109.919   6.034  1.00 22.18           C
ATOM   3808  H   LEU A 280      37.987 113.537   3.472  1.00 18.23           H
ATOM   3809  HA  LEU A 280      39.337 111.696   2.240  1.00 18.73           H
ATOM   3810  HB2 LEU A 280      39.682 112.149   4.483  1.00 19.25           H
ATOM   3811  HB3 LEU A 280      38.270 111.520   4.838  1.00 19.25           H
ATOM   3812  HG  LEU A 280      39.122 109.378   4.263  1.00 20.02           H
ATOM   3813 HD11 LEU A 280      41.451 109.137   3.946  1.00 23.59           H
ATOM   3814 HD12 LEU A 280      40.836 110.007   2.774  1.00 23.59           H
ATOM   3815 HD13 LEU A 280      41.606 110.717   3.968  1.00 23.59           H
ATOM   3816 HD21 LEU A 280      40.405 109.058   6.186  1.00 26.61           H
ATOM   3817 HD22 LEU A 280      40.573 110.629   6.334  1.00 26.61           H
ATOM   3818 HD23 LEU A 280      39.149 109.969   6.526  1.00 26.61           H
ATOM   3819  N   LYS A 281      36.343 110.734   2.902  1.00 16.16           N
ATOM   3820  CA  LYS A 281      35.317 109.807   2.434  1.00 18.03           C
ATOM   3821  C   LYS A 281      35.025 110.004   0.953  1.00 15.10           C
ATOM   3822  O   LYS A 281      34.841 109.033   0.210  1.00 15.24           O
ATOM   3823  CB  LYS A 281      34.048 109.989   3.264  1.00 19.55           C
ATOM   3824  CG  LYS A 281      32.900 109.009   2.908  1.00 24.36           C
ATOM   3825  CD  LYS A 281      31.822 109.043   4.006  1.00 30.98           C
ATOM   3826  CE  LYS A 281      31.183 110.445   4.069  1.00 44.30           C
ATOM   3827  NZ  LYS A 281      30.433 110.700   5.302  1.00 50.48           N1+
ATOM   3828  H   LYS A 281      36.084 111.289   3.506  1.00 19.38           H
ATOM   3829  HA  LYS A 281      35.623 108.898   2.558  1.00 21.62           H
ATOM   3830  HB2 LYS A 281      34.271 109.862   4.200  1.00 23.44           H
ATOM   3831  HB3 LYS A 281      33.733 110.895   3.139  1.00 23.44           H
ATOM   3832  HG2 LYS A 281      32.493 109.261   2.064  1.00 29.21           H
ATOM   3833  HG3 LYS A 281      33.249 108.107   2.861  1.00 29.21           H
ATOM   3834  HD2 LYS A 281      31.126 108.403   3.792  1.00 37.16           H
ATOM   3835  HD3 LYS A 281      32.226 108.834   4.864  1.00 37.16           H
ATOM   3836  HE2 LYS A 281      31.874 111.123   4.043  1.00 53.15           H
ATOM   3837  HE3 LYS A 281      30.580 110.560   3.317  1.00 53.15           H
ATOM   3838  HZ1 LYS A 281      29.758 111.254   5.127  1.00 60.57           H
ATOM   3839  HZ2 LYS A 281      30.108 109.933   5.622  1.00 60.57           H
ATOM   3840  HZ3 LYS A 281      30.968 111.072   5.908  1.00 60.57           H
ATOM   3841  N   GLY A 282      34.981 111.259   0.510  1.00 13.71           N
ATOM   3842  CA  GLY A 282      34.599 111.561  -0.864  1.00 18.01           C
ATOM   3843  C   GLY A 282      35.519 110.942  -1.899  1.00 18.17           C
ATOM   3844  O   GLY A 282      35.068 110.499  -2.950  1.00 18.14           O
ATOM   3845  H   GLY A 282      35.158 111.952   0.989  1.00 16.43           H
ATOM   3846  HA2 GLY A 282      33.694 111.250  -1.022  1.00 21.60           H
ATOM   3847  HA3 GLY A 282      34.608 112.526  -0.984  1.00 21.60           H
ATOM   3848  N   ILE A 283      36.826 110.908  -1.620  1.00 15.84           N
ATOM   3849  CA  ILE A 283      37.780 110.387  -2.597  1.00 17.79           C
ATOM   3850  C   ILE A 283      37.929 108.877  -2.517  1.00 18.81           C
ATOM   3851  O   ILE A 283      38.569 108.283  -3.394  1.00 16.05           O
ATOM   3852  CB  ILE A 283      39.167 111.055  -2.455  1.00 13.17           C
ATOM   3853  CG1 ILE A 283      39.819 110.751  -1.108  1.00 17.95           C
ATOM   3854  CG2 ILE A 283      39.032 112.556  -2.717  1.00 15.62           C
ATOM   3855  CD1 ILE A 283      41.238 111.359  -0.918  1.00 20.57           C
ATOM   3856  H   ILE A 283      37.180 111.169  -0.880  1.00 18.99           H
ATOM   3857  HA  ILE A 283      37.456 110.593  -3.485  1.00 21.33           H
ATOM   3858  HB  ILE A 283      39.742 110.681  -3.145  1.00 15.79           H
ATOM   3859 HG12 ILE A 283      39.256 111.088  -0.393  1.00 21.53           H
ATOM   3860 HG13 ILE A 283      39.908 109.788  -1.026  1.00 21.53           H
ATOM   3861 HG21 ILE A 283      39.901 112.986  -2.662  1.00 18.73           H
ATOM   3862 HG22 ILE A 283      38.659 112.687  -3.603  1.00 18.73           H
ATOM   3863 HG23 ILE A 283      38.436 112.925  -2.050  1.00 18.73           H
ATOM   3864 HD11 ILE A 283      41.563 111.127  -0.033  1.00 24.68           H
ATOM   3865 HD12 ILE A 283      41.832 110.996  -1.593  1.00 24.68           H
ATOM   3866 HD13 ILE A 283      41.190 112.323  -1.005  1.00 24.68           H
ATOM   3867  N   LEU A 284      37.359 108.233  -1.501  1.00 18.96           N
ATOM   3868  CA  LEU A 284      37.437 106.784  -1.367  1.00 15.18           C
ATOM   3869  C   LEU A 284      36.113 106.068  -1.574  1.00 17.10           C
ATOM   3870  O   LEU A 284      36.127 104.866  -1.836  1.00 18.15           O
ATOM   3871  CB  LEU A 284      37.985 106.417   0.024  1.00 17.80           C
ATOM   3872  CG  LEU A 284      39.344 107.024   0.406  1.00 16.47           C
ATOM   3873  CD1 LEU A 284      39.673 106.716   1.846  1.00 15.32           C
ATOM   3874  CD2 LEU A 284      40.475 106.545  -0.550  1.00 18.32           C
ATOM   3875  H   LEU A 284      36.930 108.621  -0.865  1.00 22.74           H
ATOM   3876  HA  LEU A 284      38.059 106.435  -2.023  1.00 18.20           H
ATOM   3877  HB2 LEU A 284      37.344 106.700   0.695  1.00 21.35           H
ATOM   3878  HB3 LEU A 284      38.082 105.452   0.068  1.00 21.35           H
ATOM   3879  HG  LEU A 284      39.286 107.987   0.320  1.00 19.75           H
ATOM   3880 HD11 LEU A 284      40.550 107.074   2.045  1.00 18.38           H
ATOM   3881 HD12 LEU A 284      39.009 107.130   2.417  1.00 18.38           H
ATOM   3882 HD13 LEU A 284      39.674 105.757   1.979  1.00 18.38           H
ATOM   3883 HD21 LEU A 284      41.307 106.974  -0.293  1.00 21.97           H
ATOM   3884 HD22 LEU A 284      40.573 105.580  -0.482  1.00 21.97           H
ATOM   3885 HD23 LEU A 284      40.251 106.784  -1.467  1.00 21.97           H
ATOM   3886  N   GLN A 285      34.968 106.765  -1.486  1.00 18.41           N
ATOM   3887  CA  GLN A 285      33.693 106.047  -1.377  1.00 18.22           C
ATOM   3888  C   GLN A 285      33.313 105.285  -2.647  1.00 21.46           C
ATOM   3889  O   GLN A 285      32.633 104.260  -2.563  1.00 21.76           O
ATOM   3890  CB  GLN A 285      32.566 107.015  -1.006  1.00 17.14           C
ATOM   3891  CG  GLN A 285      32.327 108.082  -2.065  1.00 17.86           C
ATOM   3892  CD  GLN A 285      31.536 109.291  -1.531  1.00 24.66           C
ATOM   3893  OE1 GLN A 285      31.039 109.295  -0.389  1.00 22.06           O
ATOM   3894  NE2 GLN A 285      31.440 110.323  -2.355  1.00 20.68           N
ATOM   3895  H   GLN A 285      34.908 107.625  -1.476  1.00 22.07           H
ATOM   3896  HA  GLN A 285      33.777 105.399  -0.664  1.00 21.85           H
ATOM   3897  HB2 GLN A 285      31.741 106.516  -0.891  1.00 20.55           H
ATOM   3898  HB3 GLN A 285      32.798 107.453  -0.172  1.00 20.55           H
ATOM   3899  HG2 GLN A 285      33.179 108.403  -2.391  1.00 21.42           H
ATOM   3900  HG3 GLN A 285      31.821 107.688  -2.798  1.00 21.42           H
ATOM   3901 HE21 GLN A 285      31.813 110.291  -3.130  1.00 24.80           H
ATOM   3902 HE22 GLN A 285      31.010 111.028  -2.113  1.00 24.80           H
ATOM   3903  N   ASP A 286      33.713 105.749  -3.824  1.00 22.54           N
ATOM   3904  CA  ASP A 286      33.239 105.089  -5.042  1.00 25.00           C
ATOM   3905  C   ASP A 286      33.879 103.718  -5.222  1.00 27.48           C
ATOM   3906  O   ASP A 286      33.223 102.779  -5.676  1.00 22.40           O
ATOM   3907  CB  ASP A 286      33.509 105.949  -6.272  1.00 25.58           C
ATOM   3908  CG  ASP A 286      32.677 107.246  -6.285  1.00 33.59           C
ATOM   3909  OD1 ASP A 286      31.531 107.254  -5.762  1.00 36.05           O
ATOM   3910  OD2 ASP A 286      33.182 108.242  -6.832  1.00 50.47           O1-
ATOM   3911  H   ASP A 286      34.242 106.414  -3.944  1.00 27.04           H
ATOM   3912  HA  ASP A 286      32.282 104.959  -4.972  1.00 29.99           H
ATOM   3913  HB2 ASP A 286      34.455 106.168  -6.291  1.00 30.68           H
ATOM   3914  HB3 ASP A 286      33.281 105.434  -7.061  1.00 30.68           H
ATOM   3915  N   ARG A 287      35.157 103.581  -4.887  1.00 22.61           N
ATOM   3916  CA  ARG A 287      35.766 102.252  -4.895  1.00 26.12           C
ATOM   3917  C   ARG A 287      35.270 101.423  -3.727  1.00 21.61           C
ATOM   3918  O   ARG A 287      35.176 100.201  -3.835  1.00 23.63           O
ATOM   3919  CB  ARG A 287      37.291 102.359  -4.848  1.00 19.00           C
ATOM   3920  CG  ARG A 287      37.879 102.963  -6.095  1.00 32.17           C
ATOM   3921  CD  ARG A 287      37.796 101.984  -7.276  1.00 40.48           C
ATOM   3922  NE  ARG A 287      37.928 102.692  -8.545  1.00 49.72           N
ATOM   3923  CZ  ARG A 287      36.946 103.380  -9.125  1.00 56.82           C
ATOM   3924  NH1 ARG A 287      35.738 103.453  -8.564  1.00 49.62           N
ATOM   3925  NH2 ARG A 287      37.172 103.993 -10.282  1.00 60.36           N1+
ATOM   3926  H   ARG A 287      35.683 104.220  -4.649  1.00 27.11           H
ATOM   3927  HA  ARG A 287      35.515 101.788  -5.707  1.00 31.33           H
ATOM   3928  HB2 ARG A 287      37.548 102.922  -4.101  1.00 22.79           H
ATOM   3929  HB3 ARG A 287      37.663 101.471  -4.740  1.00 22.79           H
ATOM   3930  HG2 ARG A 287      37.388 103.767  -6.326  1.00 38.59           H
ATOM   3931  HG3 ARG A 287      38.811 103.178  -5.936  1.00 38.59           H
ATOM   3932  HD2 ARG A 287      38.526 101.347  -7.211  1.00 48.56           H
ATOM   3933  HD3 ARG A 287      36.946 101.518  -7.271  1.00 48.56           H
ATOM   3934  HE  ARG A 287      38.680 102.633  -8.962  1.00 59.65           H
ATOM   3935 HH11 ARG A 287      35.590 103.062  -7.812  1.00 59.53           H
ATOM   3936 HH12 ARG A 287      35.110 103.902  -8.944  1.00 59.53           H
ATOM   3937 HH21 ARG A 287      37.949 103.941 -10.649  1.00 72.41           H
ATOM   3938 HH22 ARG A 287      36.542 104.436 -10.667  1.00 72.41           H
ATOM   3939  N   GLY A 288      34.942 102.069  -2.616  1.00 24.12           N
ATOM   3940  CA  GLY A 288      34.458 101.348  -1.453  1.00 21.78           C
ATOM   3941  C   GLY A 288      35.444 101.503  -0.317  1.00 24.44           C
ATOM   3942  O   GLY A 288      36.643 101.225  -0.470  1.00 19.56           O
ATOM   3943  H   GLY A 288      35.002 102.920  -2.510  1.00 28.94           H
ATOM   3944  HA2 GLY A 288      33.601 101.709  -1.181  1.00 26.12           H
ATOM   3945  HA3 GLY A 288      34.351 100.405  -1.651  1.00 26.12           H
ATOM   3946  N   LEU A 289      34.948 101.978   0.823  1.00 18.17           N
ATOM   3947  CA  LEU A 289      35.814 102.226   1.966  1.00 19.50           C
ATOM   3948  C   LEU A 289      36.483 100.948   2.441  1.00 20.77           C
ATOM   3949  O   LEU A 289      37.605 101.001   2.936  1.00 23.13           O
ATOM   3950  CB  LEU A 289      35.028 102.874   3.102  1.00 23.01           C
ATOM   3951  CG  LEU A 289      34.450 104.263   2.813  1.00 25.92           C
ATOM   3952  CD1 LEU A 289      33.782 104.798   4.070  1.00 19.55           C
ATOM   3953  CD2 LEU A 289      35.477 105.254   2.304  1.00 28.33           C
ATOM   3954  H   LEU A 289      34.121 102.172   0.957  1.00 21.78           H
ATOM   3955  HA  LEU A 289      36.514 102.840   1.697  1.00 23.39           H
ATOM   3956  HB2 LEU A 289      34.283 102.290   3.323  1.00 27.59           H
ATOM   3957  HB3 LEU A 289      35.614 102.948   3.870  1.00 27.59           H
ATOM   3958  HG  LEU A 289      33.770 104.171   2.131  1.00 31.09           H
ATOM   3959 HD11 LEU A 289      33.369 105.652   3.875  1.00 23.44           H
ATOM   3960 HD12 LEU A 289      33.103 104.168   4.355  1.00 23.44           H
ATOM   3961 HD13 LEU A 289      34.450 104.902   4.766  1.00 23.44           H
ATOM   3962 HD21 LEU A 289      35.040 106.108   2.166  1.00 33.98           H
ATOM   3963 HD22 LEU A 289      36.179 105.348   2.964  1.00 33.98           H
ATOM   3964 HD23 LEU A 289      35.841 104.934   1.464  1.00 33.98           H
ATOM   3965  N   SER A 290      35.844  99.795   2.255  1.00 20.58           N
ATOM   3966  CA  SER A 290      36.464  98.548   2.678  1.00 25.78           C
ATOM   3967  C   SER A 290      37.632  98.134   1.792  1.00 22.71           C
ATOM   3968  O   SER A 290      38.313  97.172   2.134  1.00 21.79           O
ATOM   3969  CB  SER A 290      35.442  97.404   2.705  1.00 20.28           C
ATOM   3970  OG  SER A 290      35.019  97.058   1.403  1.00 26.42           O
ATOM   3971  H   SER A 290      35.067  99.707   1.896  1.00 24.69           H
ATOM   3972  HA  SER A 290      36.792  98.672   3.583  1.00 30.92           H
ATOM   3973  HB2 SER A 290      35.856  96.624   3.107  1.00 24.32           H
ATOM   3974  HB3 SER A 290      34.676  97.682   3.235  1.00 24.32           H
ATOM   3975  HG  SER A 290      34.696  97.733   1.017  1.00 31.69           H
ATOM   3976  N   LYS A 291      37.868  98.801   0.661  1.00 22.42           N
ATOM   3977  CA  LYS A 291      38.986  98.426  -0.205  1.00 24.49           C
ATOM   3978  C   LYS A 291      40.314  98.975   0.291  1.00 21.73           C
ATOM   3979  O   LYS A 291      41.346  98.723  -0.345  1.00 22.34           O
ATOM   3980  CB  LYS A 291      38.746  98.906  -1.642  1.00 22.80           C
ATOM   3981  CG  LYS A 291      37.978  97.915  -2.554  1.00 30.53           C
ATOM   3982  CD  LYS A 291      36.605  97.619  -2.044  1.00 36.04           C
ATOM   3983  CE  LYS A 291      35.843  96.639  -2.931  1.00 32.94           C
ATOM   3984  NZ  LYS A 291      36.325  95.285  -2.793  1.00 43.50           N1+
ATOM   3985  H   LYS A 291      37.410  99.473   0.382  1.00 26.90           H
ATOM   3986  HA  LYS A 291      39.064  97.460  -0.232  1.00 29.38           H
ATOM   3987  HB2 LYS A 291      38.236  99.731  -1.611  1.00 27.35           H
ATOM   3988  HB3 LYS A 291      39.610  99.081  -2.046  1.00 27.35           H
ATOM   3989  HG2 LYS A 291      37.882  98.300  -3.440  1.00 36.63           H
ATOM   3990  HG3 LYS A 291      38.462  97.077  -2.604  1.00 36.63           H
ATOM   3991  HD2 LYS A 291      36.672  97.234  -1.154  1.00 43.24           H
ATOM   3992  HD3 LYS A 291      36.100  98.449  -2.015  1.00 43.24           H
ATOM   3993  HE2 LYS A 291      34.909  96.633  -2.664  1.00 39.51           H
ATOM   3994  HE3 LYS A 291      35.933  96.910  -3.857  1.00 39.51           H
ATOM   3995  HZ1 LYS A 291      35.752  94.721  -3.173  1.00 52.19           H
ATOM   3996  HZ2 LYS A 291      37.115  95.221  -3.199  1.00 52.19           H
ATOM   3997  HZ3 LYS A 291      36.416  95.078  -1.933  1.00 52.19           H
ATOM   3998  N   TYR A 292      40.309  99.729   1.393  1.00 18.21           N
ATOM   3999  CA  TYR A 292      41.495 100.395   1.936  1.00 20.40           C
ATOM   4000  C   TYR A 292      41.769  99.856   3.343  1.00 22.22           C
ATOM   4001  O   TYR A 292      41.602 100.565   4.347  1.00 19.72           O
ATOM   4002  CB  TYR A 292      41.314 101.915   1.925  1.00 23.19           C
ATOM   4003  CG  TYR A 292      40.992 102.419   0.521  1.00 21.62           C
ATOM   4004  CD1 TYR A 292      39.678 102.620   0.119  1.00 21.84           C
ATOM   4005  CD2 TYR A 292      42.006 102.654  -0.418  1.00 16.37           C
ATOM   4006  CE1 TYR A 292      39.373 103.069  -1.170  1.00 20.72           C
ATOM   4007  CE2 TYR A 292      41.712 103.071  -1.715  1.00 18.98           C
ATOM   4008  CZ  TYR A 292      40.393 103.278  -2.084  1.00 19.36           C
ATOM   4009  OH  TYR A 292      40.088 103.699  -3.361  1.00 20.05           O
ATOM   4010  H   TYR A 292      39.606  99.864   1.867  1.00 21.84           H
ATOM   4011  HA  TYR A 292      42.251 100.179   1.369  1.00 24.46           H
ATOM   4012  HB2 TYR A 292      40.574 102.144   2.509  1.00 27.81           H
ATOM   4013  HB3 TYR A 292      42.128 102.336   2.234  1.00 27.81           H
ATOM   4014  HD1 TYR A 292      38.990 102.471   0.727  1.00 26.19           H
ATOM   4015  HD2 TYR A 292      42.894 102.515  -0.174  1.00 19.63           H
ATOM   4016  HE1 TYR A 292      38.488 103.200  -1.431  1.00 24.85           H
ATOM   4017  HE2 TYR A 292      42.390 103.236  -2.333  1.00 22.76           H
ATOM   4018  HH  TYR A 292      40.272 104.515  -3.439  1.00 24.05           H
ATOM   4019  N   PRO A 293      42.239  98.598   3.446  1.00 25.48           N
ATOM   4020  CA  PRO A 293      42.378  97.970   4.782  1.00 25.72           C
ATOM   4021  C   PRO A 293      43.285  98.702   5.775  1.00 25.21           C
ATOM   4022  O   PRO A 293      42.988  98.694   6.979  1.00 28.88           O
ATOM   4023  CB  PRO A 293      42.904  96.567   4.439  1.00 32.66           C
ATOM   4024  CG  PRO A 293      43.488  96.679   3.082  1.00 26.06           C
ATOM   4025  CD  PRO A 293      42.603  97.664   2.367  1.00 24.08           C
ATOM   4026  HA  PRO A 293      41.502  97.865   5.184  1.00 30.85           H
ATOM   4027  HB2 PRO A 293      43.583  96.309   5.085  1.00 39.18           H
ATOM   4028  HB3 PRO A 293      42.165  95.938   4.440  1.00 39.18           H
ATOM   4029  HG2 PRO A 293      44.392  97.027   3.151  1.00 31.26           H
ATOM   4030  HG3 PRO A 293      43.475  95.813   2.643  1.00 31.26           H
ATOM   4031  HD2 PRO A 293      43.090  98.114   1.660  1.00 28.88           H
ATOM   4032  HD3 PRO A 293      41.811  97.217   2.030  1.00 28.88           H
ATOM   4033  N   ASN A 294      44.388  99.323   5.339  1.00 24.27           N
ATOM   4034  CA  ASN A 294      45.238 100.023   6.296  1.00 24.88           C
ATOM   4035  C   ASN A 294      44.561 101.252   6.890  1.00 24.47           C
ATOM   4036  O   ASN A 294      44.914 101.673   7.997  1.00 21.42           O
ATOM   4037  CB  ASN A 294      46.570 100.430   5.650  1.00 20.31           C
ATOM   4038  CG  ASN A 294      47.300  99.261   5.064  1.00 28.25           C
ATOM   4039  OD1 ASN A 294      47.143  98.119   5.506  1.00 21.62           O
ATOM   4040  ND2 ASN A 294      48.097  99.527   4.051  1.00 25.88           N
ATOM   4041  H   ASN A 294      44.666  99.340   4.524  1.00 29.11           H
ATOM   4042  HA  ASN A 294      45.432  99.416   7.027  1.00 29.84           H
ATOM   4043  HB2 ASN A 294      46.401 101.061   4.932  1.00 24.35           H
ATOM   4044  HB3 ASN A 294      47.144 100.841   6.310  1.00 24.35           H
ATOM   4045 HD21 ASN A 294      48.523  98.887   3.670  1.00 31.05           H
ATOM   4046 HD22 ASN A 294      48.186 100.334   3.768  1.00 31.05           H
ATOM   4047  N   LEU A 295      43.596 101.851   6.185  1.00 28.23           N
ATOM   4048  CA  LEU A 295      42.948 103.043   6.728  1.00 24.87           C
ATOM   4049  C   LEU A 295      42.189 102.717   8.008  1.00 15.18           C
ATOM   4050  O   LEU A 295      42.216 103.493   8.969  1.00 21.18           O
ATOM   4051  CB  LEU A 295      42.024 103.664   5.678  1.00 23.92           C
ATOM   4052  CG  LEU A 295      41.261 104.914   6.090  1.00 23.71           C
ATOM   4053  CD1 LEU A 295      42.234 105.996   6.532  1.00 29.72           C
ATOM   4054  CD2 LEU A 295      40.397 105.442   4.958  1.00 23.25           C
ATOM   4055  H   LEU A 295      43.307 101.598   5.414  1.00 33.87           H
ATOM   4056  HA  LEU A 295      43.636 103.690   6.945  1.00 29.83           H
ATOM   4057  HB2 LEU A 295      42.563 103.903   4.907  1.00 28.69           H
ATOM   4058  HB3 LEU A 295      41.364 102.997   5.424  1.00 28.69           H
ATOM   4059  HG  LEU A 295      40.676 104.698   6.837  1.00 28.44           H
ATOM   4060 HD11 LEU A 295      41.727 106.787   6.773  1.00 35.65           H
ATOM   4061 HD12 LEU A 295      42.734 105.677   7.298  1.00 35.65           H
ATOM   4062 HD13 LEU A 295      42.840 106.199   5.801  1.00 35.65           H
ATOM   4063 HD21 LEU A 295      39.919 106.231   5.260  1.00 27.89           H
ATOM   4064 HD22 LEU A 295      40.968 105.671   4.208  1.00 27.89           H
ATOM   4065 HD23 LEU A 295      39.769 104.752   4.694  1.00 27.89           H
ATOM   4066  N   LEU A 296      41.510 101.572   8.047  1.00 18.13           N
ATOM   4067  CA  LEU A 296      40.785 101.192   9.260  1.00 21.90           C
ATOM   4068  C   LEU A 296      41.709 101.150  10.466  1.00 25.80           C
ATOM   4069  O   LEU A 296      41.389 101.696  11.527  1.00 22.32           O
ATOM   4070  CB  LEU A 296      40.122  99.838   9.074  1.00 21.57           C
ATOM   4071  CG  LEU A 296      39.465  99.249  10.309  1.00 28.15           C
ATOM   4072  CD1 LEU A 296      38.454 100.199  10.875  1.00 22.10           C
ATOM   4073  CD2 LEU A 296      38.821  97.933   9.937  1.00 29.80           C
ATOM   4074  H   LEU A 296      41.455 101.006   7.399  1.00 21.74           H
ATOM   4075  HA  LEU A 296      40.097 101.853   9.437  1.00 26.26           H
ATOM   4076  HB2 LEU A 296      39.446  99.905   8.378  1.00 25.87           H
ATOM   4077  HB3 LEU A 296      40.808  99.210   8.800  1.00 25.87           H
ATOM   4078  HG  LEU A 296      40.139  99.082  10.987  1.00 33.76           H
ATOM   4079 HD11 LEU A 296      38.023  99.768  11.631  1.00 26.51           H
ATOM   4080 HD12 LEU A 296      38.898 101.016  11.161  1.00 26.51           H
ATOM   4081 HD13 LEU A 296      37.802 100.398  10.185  1.00 26.51           H
ATOM   4082 HD21 LEU A 296      38.388  97.565  10.723  1.00 35.75           H
ATOM   4083 HD22 LEU A 296      38.176  98.082   9.228  1.00 35.75           H
ATOM   4084 HD23 LEU A 296      39.514  97.329   9.625  1.00 35.75           H
ATOM   4085  N   ASN A 297      42.878 100.519  10.305  1.00 27.00           N
ATOM   4086  CA  ASN A 297      43.833 100.403  11.407  1.00 27.41           C
ATOM   4087  C   ASN A 297      44.371 101.760  11.811  1.00 22.35           C
ATOM   4088  O   ASN A 297      44.545 102.040  13.003  1.00 27.17           O
ATOM   4089  CB  ASN A 297      44.995  99.497  11.002  1.00 33.88           C
ATOM   4090  CG  ASN A 297      44.582  98.075  10.802  1.00 42.18           C
ATOM   4091  OD1 ASN A 297      43.888  97.491  11.641  1.00 56.61           O
ATOM   4092  ND2 ASN A 297      45.005  97.492   9.682  1.00 52.35           N
ATOM   4093  H   ASN A 297      43.136 100.159   9.565  1.00 32.39           H
ATOM   4094  HA  ASN A 297      43.397 100.019  12.185  1.00 32.88           H
ATOM   4095  HB2 ASN A 297      45.363  99.820  10.165  1.00 40.64           H
ATOM   4096  HB3 ASN A 297      45.672  99.522  11.697  1.00 40.64           H
ATOM   4097 HD21 ASN A 297      44.828  96.663   9.533  1.00 62.81           H
ATOM   4098 HD22 ASN A 297      45.450  97.943   9.100  1.00 62.81           H
ATOM   4099  N   GLN A 298      44.669 102.617  10.837  1.00 24.87           N
ATOM   4100  CA  GLN A 298      45.189 103.926  11.205  1.00 33.80           C
ATOM   4101  C   GLN A 298      44.142 104.729  11.962  1.00 40.11           C
ATOM   4102  O   GLN A 298      44.465 105.422  12.932  1.00 35.25           O
ATOM   4103  CB  GLN A 298      45.670 104.679   9.967  1.00 26.96           C
ATOM   4104  CG  GLN A 298      46.803 103.950   9.263  1.00 38.92           C
ATOM   4105  CD  GLN A 298      47.584 104.826   8.288  1.00 45.93           C
ATOM   4106  OE1 GLN A 298      47.497 106.061   8.319  1.00 45.24           O
ATOM   4107  NE2 GLN A 298      48.369 104.175   7.418  1.00 46.70           N
ATOM   4108  H   GLN A 298      44.586 102.475   9.993  1.00 29.83           H
ATOM   4109  HA  GLN A 298      45.949 103.796  11.796  1.00 40.54           H
ATOM   4110  HB2 GLN A 298      44.933 104.777   9.346  1.00 32.33           H
ATOM   4111  HB3 GLN A 298      45.998 105.551  10.238  1.00 32.33           H
ATOM   4112  HG2 GLN A 298      47.424 103.620   9.929  1.00 46.69           H
ATOM   4113  HG3 GLN A 298      46.430 103.211   8.764  1.00 46.69           H
ATOM   4114 HE21 GLN A 298      48.437 103.319   7.450  1.00 56.03           H
ATOM   4115 HE22 GLN A 298      48.808 104.620   6.827  1.00 56.03           H
ATOM   4116  N   LEU A 299      42.876 104.638  11.545  1.00 31.54           N
ATOM   4117  CA  LEU A 299      41.821 105.356  12.251  1.00 28.03           C
ATOM   4118  C   LEU A 299      41.575 104.748  13.616  1.00 27.81           C
ATOM   4119  O   LEU A 299      41.318 105.465  14.589  1.00 31.48           O
ATOM   4120  CB  LEU A 299      40.538 105.335  11.424  1.00 25.22           C
ATOM   4121  CG  LEU A 299      40.612 106.106  10.113  1.00 28.30           C
ATOM   4122  CD1 LEU A 299      39.282 106.056   9.454  1.00 20.05           C
ATOM   4123  CD2 LEU A 299      41.038 107.516  10.362  1.00 29.84           C
ATOM   4124  H   LEU A 299      42.609 104.182  10.864  1.00 37.84           H
ATOM   4125  HA  LEU A 299      42.097 106.272  12.395  1.00 33.62           H
ATOM   4126  HB2 LEU A 299      40.325 104.414  11.204  1.00 30.25           H
ATOM   4127  HB3 LEU A 299      39.815 105.716  11.940  1.00 30.25           H
ATOM   4128  HG  LEU A 299      41.256 105.689   9.519  1.00 33.95           H
ATOM   4129 HD11 LEU A 299      39.338 106.552   8.624  1.00 24.05           H
ATOM   4130 HD12 LEU A 299      39.049 105.131   9.275  1.00 24.05           H
ATOM   4131 HD13 LEU A 299      38.623 106.450  10.045  1.00 24.05           H
ATOM   4132 HD21 LEU A 299      41.005 107.994   9.518  1.00 35.79           H
ATOM   4133 HD22 LEU A 299      40.422 107.913  10.997  1.00 35.79           H
ATOM   4134 HD23 LEU A 299      41.938 107.534  10.714  1.00 35.79           H
ATOM   4135  N   LEU A 300      41.644 103.422  13.695  1.00 29.59           N
ATOM   4136  CA  LEU A 300      41.507 102.737  14.970  1.00 31.15           C
ATOM   4137  C   LEU A 300      42.614 103.136  15.939  1.00 48.44           C
ATOM   4138  O   LEU A 300      42.394 103.174  17.155  1.00 52.79           O
ATOM   4139  CB  LEU A 300      41.516 101.238  14.716  1.00 28.83           C
ATOM   4140  CG  LEU A 300      40.300 100.379  15.027  1.00 41.23           C
ATOM   4141  CD1 LEU A 300      38.992 101.072  14.783  1.00 42.12           C
ATOM   4142  CD2 LEU A 300      40.368  99.102  14.196  1.00 40.30           C
ATOM   4143  H   LEU A 300      41.774 102.901  13.021  1.00 35.49           H
ATOM   4144  HA  LEU A 300      40.667 103.000  15.370  1.00 37.37           H
ATOM   4145  HB2 LEU A 300      41.693 101.105  13.774  1.00 34.59           H
ATOM   4146  HB3 LEU A 300      42.251 100.873  15.225  1.00 34.59           H
ATOM   4147  HG  LEU A 300      40.339 100.138  15.965  1.00 49.47           H
ATOM   4148 HD11 LEU A 300      38.274 100.457  14.997  1.00 50.53           H
ATOM   4149 HD12 LEU A 300      38.925 101.864  15.339  1.00 50.53           H
ATOM   4150 HD13 LEU A 300      38.952 101.315  13.844  1.00 50.53           H
ATOM   4151 HD21 LEU A 300      39.609  98.541  14.422  1.00 48.35           H
ATOM   4152 HD22 LEU A 300      40.351  99.326  13.255  1.00 48.35           H
ATOM   4153 HD23 LEU A 300      41.193  98.641  14.415  1.00 48.35           H
ATOM   4154  N   ASP A 301      43.799 103.469  15.425  1.00 40.16           N
ATOM   4155  CA  ASP A 301      44.882 103.923  16.299  1.00 47.95           C
ATOM   4156  C   ASP A 301      44.615 105.323  16.824  1.00 45.73           C
ATOM   4157  O   ASP A 301      44.861 105.598  18.002  1.00 56.40           O
ATOM   4158  CB  ASP A 301      46.236 103.880  15.569  1.00 43.58           C
ATOM   4159  CG  ASP A 301      46.743 102.458  15.357  1.00 39.31           C
ATOM   4160  OD1 ASP A 301      46.220 101.537  16.018  1.00 46.31           O
ATOM   4161  OD2 ASP A 301      47.660 102.262  14.522  1.00 51.32           O1-
ATOM   4162  H   ASP A 301      43.997 103.447  14.587  1.00 48.18           H
ATOM   4163  HA  ASP A 301      44.937 103.333  17.066  1.00 57.52           H
ATOM   4164  HB2 ASP A 301      46.160 104.313  14.704  1.00 52.29           H
ATOM   4165  HB3 ASP A 301      46.895 104.343  16.109  1.00 52.29           H
ATOM   4166  N   LEU A 302      44.105 106.222  15.975  1.00 42.32           N
ATOM   4167  CA  LEU A 302      43.742 107.557  16.441  1.00 47.82           C
ATOM   4168  C   LEU A 302      42.557 107.561  17.390  1.00 47.73           C
ATOM   4169  O   LEU A 302      42.315 108.586  18.036  1.00 51.12           O
ATOM   4170  CB  LEU A 302      43.409 108.458  15.264  1.00 50.42           C
ATOM   4171  CG  LEU A 302      44.547 108.581  14.268  1.00 57.02           C
ATOM   4172  CD1 LEU A 302      44.082 109.364  13.044  1.00 49.71           C
ATOM   4173  CD2 LEU A 302      45.751 109.241  14.943  1.00 56.29           C
ATOM   4174  H   LEU A 302      43.964 106.083  15.138  1.00 50.77           H
ATOM   4175  HA  LEU A 302      44.492 107.942  16.918  1.00 57.37           H
ATOM   4176  HB2 LEU A 302      42.637 108.100  14.798  1.00 60.49           H
ATOM   4177  HB3 LEU A 302      43.213 109.346  15.602  1.00 60.49           H
ATOM   4178  HG  LEU A 302      44.813 107.691  13.983  1.00 68.41           H
ATOM   4179 HD11 LEU A 302      44.816 109.429  12.414  1.00 59.63           H
ATOM   4180 HD12 LEU A 302      43.335 108.897  12.638  1.00 59.63           H
ATOM   4181 HD13 LEU A 302      43.806 110.251  13.326  1.00 59.63           H
ATOM   4182 HD21 LEU A 302      46.464 109.331  14.291  1.00 67.54           H
ATOM   4183 HD22 LEU A 302      45.489 110.114  15.277  1.00 67.54           H
ATOM   4184 HD23 LEU A 302      46.055 108.683  15.677  1.00 67.54           H
ATOM   4185  N   GLN A 303      41.806 106.454  17.464  1.00 52.64           N
ATOM   4186  CA  GLN A 303      40.551 106.354  18.208  1.00 53.05           C
ATOM   4187  C   GLN A 303      40.749 106.849  19.643  1.00 65.78           C
ATOM   4188  O   GLN A 303      40.103 107.826  20.047  1.00 57.95           O
ATOM   4189  CB  GLN A 303      40.034 104.905  18.146  1.00 55.89           C
ATOM   4190  CG  GLN A 303      38.862 104.544  19.039  1.00 63.84           C
ATOM   4191  CD  GLN A 303      37.556 104.944  18.428  1.00 58.16           C
ATOM   4192  OE1 GLN A 303      37.533 105.707  17.470  1.00 73.50           O
ATOM   4193  NE2 GLN A 303      36.451 104.437  18.972  1.00 62.03           N
ATOM   4194  H   GLN A 303      42.010 105.721  17.064  1.00 63.15           H
ATOM   4195  HA  GLN A 303      39.884 106.918  17.787  1.00 63.64           H
ATOM   4196  HB2 GLN A 303      39.734 104.745  17.237  1.00 67.05           H
ATOM   4197  HB3 GLN A 303      40.739 104.280  18.341  1.00 67.05           H
ATOM   4198  HG2 GLN A 303      38.843 103.579  19.146  1.00 76.59           H
ATOM   4199  HG3 GLN A 303      38.949 104.977  19.901  1.00 76.59           H
ATOM   4200 HE21 GLN A 303      36.494 104.009  19.715  1.00 74.42           H
ATOM   4201 HE22 GLN A 303      35.691 104.546  18.583  1.00 74.42           H
ATOM   4202  N   PRO A 304      41.654 106.252  20.430  1.00 70.44           N
ATOM   4203  CA  PRO A 304      41.752 106.651  21.848  1.00 57.75           C
ATOM   4204  C   PRO A 304      42.057 108.120  22.069  1.00 56.85           C
ATOM   4205  O   PRO A 304      41.649 108.665  23.102  1.00 64.03           O
ATOM   4206  CB  PRO A 304      42.884 105.761  22.368  1.00 59.32           C
ATOM   4207  CG  PRO A 304      42.791 104.536  21.484  1.00 65.95           C
ATOM   4208  CD  PRO A 304      42.591 105.152  20.132  1.00 59.44           C
ATOM   4209  HA  PRO A 304      40.933 106.418  22.315  1.00 69.28           H
ATOM   4210  HB2 PRO A 304      43.734 106.212  22.243  1.00 71.17           H
ATOM   4211  HB3 PRO A 304      42.735 105.542  23.300  1.00 71.17           H
ATOM   4212  HG2 PRO A 304      43.611 104.018  21.523  1.00 79.13           H
ATOM   4213  HG3 PRO A 304      42.021 103.997  21.735  1.00 79.13           H
ATOM   4214  HD2 PRO A 304      43.429 105.509  19.802  1.00 71.31           H
ATOM   4215  HD3 PRO A 304      42.227 104.493  19.533  1.00 71.31           H
ATOM   4216  N   SER A 305      42.755 108.778  21.145  1.00 53.56           N
ATOM   4217  CA  SER A 305      43.145 110.175  21.328  1.00 50.19           C
ATOM   4218  C   SER A 305      42.322 111.127  20.463  1.00 65.50           C
ATOM   4219  O   SER A 305      41.372 111.750  20.954  1.00 63.95           O
ATOM   4220  CB  SER A 305      44.625 110.368  20.997  1.00 56.02           C
ATOM   4221  OG  SER A 305      44.893 109.969  19.658  1.00 51.04           O
ATOM   4222  H   SER A 305      43.018 108.432  20.401  1.00 64.25           H
ATOM   4223  HA  SER A 305      43.016 110.420  22.257  1.00 60.22           H
ATOM   4224  HB2 SER A 305      44.844 111.310  21.096  1.00 67.21           H
ATOM   4225  HB3 SER A 305      45.157 109.838  21.609  1.00 67.21           H
ATOM   4226  HG  SER A 305      45.714 110.043  19.498  1.00 61.24           H
ATOM   4227  N   HIS A 306      42.679 111.242  19.173  1.00 62.59           N
ATOM   4228  CA  HIS A 306      42.072 112.203  18.252  1.00 59.87           C
ATOM   4229  C   HIS A 306      40.608 111.898  17.938  1.00 57.42           C
ATOM   4230  O   HIS A 306      40.095 112.350  16.902  1.00 49.02           O
ATOM   4231  CB  HIS A 306      42.863 112.249  16.937  1.00 53.04           C
ATOM   4232  CG  HIS A 306      44.155 112.995  17.037  1.00 60.03           C
ATOM   4233  ND1 HIS A 306      44.485 114.039  16.192  1.00 60.63           N
ATOM   4234  CD2 HIS A 306      45.199 112.858  17.890  1.00 67.85           C
ATOM   4235  CE1 HIS A 306      45.677 114.509  16.516  1.00 56.58           C
ATOM   4236  NE2 HIS A 306      46.134 113.808  17.543  1.00 76.23           N
ATOM   4237  H   HIS A 306      43.285 110.757  18.799  1.00 75.09           H
ATOM   4238  HA  HIS A 306      42.113 113.088  18.651  1.00 71.83           H
ATOM   4239  HB2 HIS A 306      42.327 112.688  16.257  1.00 63.63           H
ATOM   4240  HB3 HIS A 306      43.067 111.343  16.661  1.00 63.63           H
ATOM   4241  HD2 HIS A 306      45.264 112.234  18.579  1.00 81.40           H
ATOM   4242  HE1 HIS A 306      46.120 115.210  16.093  1.00 67.88           H
ATOM   4243  HE2 HIS A 306      46.890 113.926  17.937  1.00 91.47           H
ATOM   4244  N   SER A 307      39.931 111.141  18.810  1.00 50.56           N
ATOM   4245  CA  SER A 307      38.538 110.772  18.595  1.00 41.44           C
ATOM   4246  C   SER A 307      37.609 111.952  18.325  1.00 56.57           C
ATOM   4247  O   SER A 307      37.985 113.124  18.494  1.00 48.13           O
ATOM   4248  CB  SER A 307      38.000 110.015  19.801  1.00 44.16           C
ATOM   4249  OG  SER A 307      36.701 109.501  19.527  1.00 50.78           O
ATOM   4250  H   SER A 307      40.248 110.815  19.532  1.00 60.66           H
ATOM   4251  HA  SER A 307      38.493 110.169  17.839  1.00 49.72           H
ATOM   4252  HB2 SER A 307      38.584 109.288  20.011  1.00 52.97           H
ATOM   4253  HB3 SER A 307      37.951 110.629  20.555  1.00 52.97           H
ATOM   4254  HG  SER A 307      36.122 110.003  19.872  1.00 60.92           H
ATOM   4255  N   SER A 308      36.364 111.623  17.956  1.00 46.96           N
ATOM   4256  CA  SER A 308      35.350 112.585  17.570  1.00 30.28           C
ATOM   4257  C   SER A 308      34.172 111.837  16.970  1.00 33.60           C
ATOM   4258  O   SER A 308      34.309 110.676  16.566  1.00 29.40           O
ATOM   4259  CB  SER A 308      35.890 113.577  16.548  1.00 35.49           C
ATOM   4260  OG  SER A 308      36.143 112.911  15.327  1.00 36.96           O
ATOM   4261  H   SER A 308      36.080 110.811  17.920  1.00 56.34           H
ATOM   4262  HA  SER A 308      35.049 113.067  18.358  1.00 36.32           H
ATOM   4263  HB2 SER A 308      35.234 114.271  16.397  1.00 42.58           H
ATOM   4264  HB3 SER A 308      36.708 113.978  16.874  1.00 42.58           H
ATOM   4265  HG  SER A 308      36.260 113.480  14.716  1.00 44.34           H
ATOM   4266  N   PRO A 309      33.013 112.470  16.852  1.00 28.59           N
ATOM   4267  CA  PRO A 309      31.938 111.815  16.109  1.00 28.92           C
ATOM   4268  C   PRO A 309      32.297 111.547  14.656  1.00 21.75           C
ATOM   4269  O   PRO A 309      31.815 110.558  14.092  1.00 18.95           O
ATOM   4270  CB  PRO A 309      30.779 112.806  16.245  1.00 27.90           C
ATOM   4271  CG  PRO A 309      31.443 114.127  16.429  1.00 35.23           C
ATOM   4272  CD  PRO A 309      32.619 113.821  17.303  1.00 29.01           C
ATOM   4273  HA  PRO A 309      31.704 110.981  16.540  1.00 34.69           H
ATOM   4274  HB2 PRO A 309      30.231 112.787  15.445  1.00 33.47           H
ATOM   4275  HB3 PRO A 309      30.264 112.577  17.034  1.00 33.47           H
ATOM   4276  HG2 PRO A 309      31.738 114.461  15.565  1.00 42.26           H
ATOM   4277  HG3 PRO A 309      30.839 114.755  16.857  1.00 42.26           H
ATOM   4278  HD2 PRO A 309      33.323 114.469  17.153  1.00 34.80           H
ATOM   4279  HD3 PRO A 309      32.345 113.809  18.234  1.00 34.80           H
ATOM   4280  N   TYR A 310      33.138 112.386  14.033  1.00 23.25           N
ATOM   4281  CA  TYR A 310      33.520 112.157  12.635  1.00 22.98           C
ATOM   4282  C   TYR A 310      34.315 110.868  12.482  1.00 17.78           C
ATOM   4283  O   TYR A 310      34.116 110.118  11.518  1.00 15.47           O
ATOM   4284  CB  TYR A 310      34.345 113.339  12.114  1.00 24.20           C
ATOM   4285  CG  TYR A 310      33.739 114.649  12.544  1.00 27.09           C
ATOM   4286  CD1 TYR A 310      34.306 115.395  13.561  1.00 30.28           C
ATOM   4287  CD2 TYR A 310      32.559 115.090  11.989  1.00 33.04           C
ATOM   4288  CE1 TYR A 310      33.731 116.542  13.988  1.00 33.00           C
ATOM   4289  CE2 TYR A 310      31.979 116.249  12.407  1.00 34.81           C
ATOM   4290  CZ  TYR A 310      32.562 116.965  13.413  1.00 38.58           C
ATOM   4291  OH  TYR A 310      31.988 118.123  13.869  1.00 41.03           O
ATOM   4292  H   TYR A 310      33.500 113.072  14.401  1.00 27.89           H
ATOM   4293  HA  TYR A 310      32.720 112.084  12.092  1.00 27.56           H
ATOM   4294  HB2 TYR A 310      35.239 113.279  12.490  1.00 29.03           H
ATOM   4295  HB3 TYR A 310      34.374 113.311  11.146  1.00 29.03           H
ATOM   4296  HD1 TYR A 310      35.093 115.101  13.969  1.00 36.32           H
ATOM   4297  HD2 TYR A 310      32.158 114.593  11.310  1.00 39.63           H
ATOM   4298  HE1 TYR A 310      34.121 117.036  14.675  1.00 39.58           H
ATOM   4299  HE2 TYR A 310      31.185 116.539  12.022  1.00 41.76           H
ATOM   4300  HH  TYR A 310      32.328 118.335  14.609  1.00 49.22           H
ATOM   4301  N   LEU A 311      35.236 110.607  13.408  1.00 17.73           N
ATOM   4302  CA  LEU A 311      36.030 109.384  13.340  1.00 24.48           C
ATOM   4303  C   LEU A 311      35.160 108.153  13.554  1.00 20.05           C
ATOM   4304  O   LEU A 311      35.295 107.158  12.829  1.00 17.84           O
ATOM   4305  CB  LEU A 311      37.144 109.440  14.373  1.00 23.40           C
ATOM   4306  CG  LEU A 311      38.006 108.188  14.585  1.00 27.57           C
ATOM   4307  CD1 LEU A 311      38.509 107.714  13.300  1.00 42.26           C
ATOM   4308  CD2 LEU A 311      39.200 108.510  15.448  1.00 48.17           C
ATOM   4309  H   LEU A 311      35.421 111.116  14.075  1.00 21.26           H
ATOM   4310  HA  LEU A 311      36.436 109.309  12.463  1.00 29.36           H
ATOM   4311  HB2 LEU A 311      37.740 110.157  14.109  1.00 28.07           H
ATOM   4312  HB3 LEU A 311      36.744 109.654  15.229  1.00 28.07           H
ATOM   4313  HG  LEU A 311      37.491 107.479  15.005  1.00 33.07           H
ATOM   4314 HD11 LEU A 311      39.068 106.939  13.462  1.00 50.70           H
ATOM   4315 HD12 LEU A 311      37.762 107.480  12.726  1.00 50.70           H
ATOM   4316 HD13 LEU A 311      39.034 108.421  12.894  1.00 50.70           H
ATOM   4317 HD21 LEU A 311      39.767 107.725  15.500  1.00 57.79           H
ATOM   4318 HD22 LEU A 311      39.692 109.243  15.049  1.00 57.79           H
ATOM   4319 HD23 LEU A 311      38.892 108.753  16.332  1.00 57.79           H
ATOM   4320  N   ILE A 312      34.271 108.206  14.554  1.00 17.21           N
ATOM   4321  CA  ILE A 312      33.398 107.071  14.874  1.00 20.19           C
ATOM   4322  C   ILE A 312      32.446 106.804  13.717  1.00 15.79           C
ATOM   4323  O   ILE A 312      32.233 105.648  13.322  1.00 14.74           O
ATOM   4324  CB  ILE A 312      32.621 107.339  16.192  1.00 16.94           C
ATOM   4325  CG1 ILE A 312      33.571 107.624  17.358  1.00 28.15           C
ATOM   4326  CG2 ILE A 312      31.621 106.174  16.518  1.00 21.58           C
ATOM   4327  CD1 ILE A 312      34.441 106.479  17.700  1.00 39.87           C
ATOM   4328  H   ILE A 312      34.142 108.896  15.054  1.00 20.64           H
ATOM   4329  HA  ILE A 312      33.944 106.275  14.997  1.00 24.22           H
ATOM   4330  HB  ILE A 312      32.090 108.145  16.064  1.00 20.31           H
ATOM   4331 HG12 ILE A 312      34.150 108.365  17.118  1.00 33.77           H
ATOM   4332 HG13 ILE A 312      33.048 107.854  18.147  1.00 33.77           H
ATOM   4333 HG21 ILE A 312      31.173 106.367  17.357  1.00 25.89           H
ATOM   4334 HG22 ILE A 312      30.965 106.102  15.809  1.00 25.89           H
ATOM   4335 HG23 ILE A 312      32.110 105.339  16.592  1.00 25.89           H
ATOM   4336 HD11 ILE A 312      34.990 106.728  18.461  1.00 47.83           H
ATOM   4337 HD12 ILE A 312      33.889 105.716  17.926  1.00 47.83           H
ATOM   4338 HD13 ILE A 312      34.999 106.269  16.937  1.00 47.83           H
ATOM   4339  N   ALA A 313      31.846 107.876  13.168  1.00 14.89           N
ATOM   4340  CA  ALA A 313      31.002 107.754  11.973  1.00 12.86           C
ATOM   4341  C   ALA A 313      31.777 107.131  10.818  1.00 15.75           C
ATOM   4342  O   ALA A 313      31.241 106.315  10.069  1.00 13.52           O
ATOM   4343  CB  ALA A 313      30.448 109.142  11.580  1.00 18.77           C
ATOM   4344  H   ALA A 313      31.914 108.678  13.476  1.00 17.85           H
ATOM   4345  HA  ALA A 313      30.247 107.178  12.156  1.00 15.42           H
ATOM   4346  HB1 ALA A 313      29.849 109.045  10.823  1.00 22.51           H
ATOM   4347  HB2 ALA A 313      29.962 109.520  12.329  1.00 22.51           H
ATOM   4348  HB3 ALA A 313      31.181 109.729  11.336  1.00 22.51           H
ATOM   4349  N   PHE A 314      33.034 107.538  10.628  1.00 17.99           N
ATOM   4350  CA  PHE A 314      33.814 106.984   9.535  1.00 16.11           C
ATOM   4351  C   PHE A 314      34.026 105.484   9.733  1.00 15.62           C
ATOM   4352  O   PHE A 314      33.920 104.706   8.782  1.00 15.79           O
ATOM   4353  CB  PHE A 314      35.155 107.732   9.415  1.00 17.54           C
ATOM   4354  CG  PHE A 314      35.762 107.672   8.023  1.00 16.08           C
ATOM   4355  CD1 PHE A 314      35.734 108.764   7.180  1.00 16.04           C
ATOM   4356  CD2 PHE A 314      36.342 106.503   7.556  1.00 24.35           C
ATOM   4357  CE1 PHE A 314      36.288 108.702   5.911  1.00 23.31           C
ATOM   4358  CE2 PHE A 314      36.885 106.437   6.262  1.00 21.19           C
ATOM   4359  CZ  PHE A 314      36.861 107.537   5.455  1.00 20.75           C
ATOM   4360  H   PHE A 314      33.448 108.117  11.111  1.00 21.57           H
ATOM   4361  HA  PHE A 314      33.323 107.102   8.707  1.00 19.31           H
ATOM   4362  HB2 PHE A 314      35.013 108.664   9.644  1.00 21.03           H
ATOM   4363  HB3 PHE A 314      35.785 107.338  10.034  1.00 21.03           H
ATOM   4364  HD1 PHE A 314      35.357 109.563   7.472  1.00 19.24           H
ATOM   4365  HD2 PHE A 314      36.361 105.749   8.103  1.00 29.21           H
ATOM   4366  HE1 PHE A 314      36.268 109.448   5.356  1.00 27.96           H
ATOM   4367  HE2 PHE A 314      37.278 105.651   5.953  1.00 25.42           H
ATOM   4368  HZ  PHE A 314      37.227 107.494   4.601  1.00 24.89           H
ATOM   4369  N   LEU A 315      34.305 105.055  10.969  1.00 15.08           N
ATOM   4370  CA  LEU A 315      34.398 103.625  11.249  1.00 16.43           C
ATOM   4371  C   LEU A 315      33.115 102.896  10.876  1.00 14.36           C
ATOM   4372  O   LEU A 315      33.165 101.808  10.304  1.00 15.76           O
ATOM   4373  CB  LEU A 315      34.722 103.386  12.734  1.00 15.18           C
ATOM   4374  CG  LEU A 315      36.109 103.856  13.204  1.00 19.67           C
ATOM   4375  CD1 LEU A 315      36.229 103.783  14.700  1.00 19.67           C
ATOM   4376  CD2 LEU A 315      37.160 103.006  12.565  1.00 22.33           C
ATOM   4377  H   LEU A 315      34.444 105.565  11.653  1.00 18.08           H
ATOM   4378  HA  LEU A 315      35.112 103.246  10.714  1.00 19.71           H
ATOM   4379  HB2 LEU A 315      34.055 103.848  13.271  1.00 18.20           H
ATOM   4380  HB3 LEU A 315      34.661 102.432  12.904  1.00 18.20           H
ATOM   4381  HG  LEU A 315      36.258 104.775  12.927  1.00 23.60           H
ATOM   4382 HD11 LEU A 315      37.121 104.054  14.964  1.00 23.60           H
ATOM   4383 HD12 LEU A 315      35.571 104.370  15.105  1.00 23.60           H
ATOM   4384 HD13 LEU A 315      36.073 102.865  14.972  1.00 23.60           H
ATOM   4385 HD21 LEU A 315      38.030 103.317  12.862  1.00 26.78           H
ATOM   4386 HD22 LEU A 315      37.025 102.085  12.837  1.00 26.78           H
ATOM   4387 HD23 LEU A 315      37.089 103.084  11.602  1.00 26.78           H
ATOM   4388  N   VAL A 316      31.950 103.446  11.229  1.00 14.64           N
ATOM   4389  CA  VAL A 316      30.710 102.773  10.850  1.00 15.23           C
ATOM   4390  C   VAL A 316      30.645 102.629   9.332  1.00 17.27           C
ATOM   4391  O   VAL A 316      30.295 101.563   8.812  1.00 14.56           O
ATOM   4392  CB  VAL A 316      29.481 103.520  11.406  1.00 16.41           C
ATOM   4393  CG1 VAL A 316      28.190 102.879  10.900  1.00 13.88           C
ATOM   4394  CG2 VAL A 316      29.510 103.564  12.946  1.00 19.70           C
ATOM   4395  H   VAL A 316      31.850 104.177  11.675  1.00 17.56           H
ATOM   4396  HA  VAL A 316      30.697 101.887  11.236  1.00 18.26           H
ATOM   4397  HB  VAL A 316      29.496 104.435  11.075  1.00 19.68           H
ATOM   4398 HG11 VAL A 316      27.438 103.354  11.285  1.00 16.64           H
ATOM   4399 HG12 VAL A 316      28.154 102.945   9.934  1.00 16.64           H
ATOM   4400 HG13 VAL A 316      28.155 101.949  11.170  1.00 16.64           H
ATOM   4401 HG21 VAL A 316      28.740 104.059  13.271  1.00 23.63           H
ATOM   4402 HG22 VAL A 316      29.478 102.657  13.285  1.00 23.63           H
ATOM   4403 HG23 VAL A 316      30.326 103.999  13.237  1.00 23.63           H
ATOM   4404  N   ASP A 317      30.968 103.711   8.600  1.00 16.19           N
ATOM   4405  CA  ASP A 317      30.944 103.657   7.142  1.00 14.05           C
ATOM   4406  C   ASP A 317      31.889 102.584   6.604  1.00 22.14           C
ATOM   4407  O   ASP A 317      31.561 101.895   5.629  1.00 17.34           O
ATOM   4408  CB  ASP A 317      31.322 105.004   6.537  1.00 16.65           C
ATOM   4409  CG  ASP A 317      30.474 106.171   7.039  1.00 35.23           C
ATOM   4410  OD1 ASP A 317      29.261 105.990   7.286  1.00 28.72           O
ATOM   4411  OD2 ASP A 317      31.040 107.298   7.160  1.00 30.72           O1-
ATOM   4412  H   ASP A 317      31.192 104.477   8.922  1.00 19.41           H
ATOM   4413  HA  ASP A 317      30.050 103.438   6.844  1.00 16.84           H
ATOM   4414  HB2 ASP A 317      32.251 105.193   6.743  1.00 19.97           H
ATOM   4415  HB3 ASP A 317      31.201 104.946   5.577  1.00 19.97           H
ATOM   4416  N   ILE A 318      33.072 102.433   7.207  1.00 17.30           N
ATOM   4417  CA  ILE A 318      33.973 101.356   6.782  1.00 19.63           C
ATOM   4418  C   ILE A 318      33.323 100.006   7.043  1.00 20.22           C
ATOM   4419  O   ILE A 318      33.254  99.145   6.159  1.00 19.13           O
ATOM   4420  CB  ILE A 318      35.339 101.465   7.488  1.00 15.81           C
ATOM   4421  CG1 ILE A 318      36.104 102.692   7.019  1.00 19.25           C
ATOM   4422  CG2 ILE A 318      36.227 100.192   7.236  1.00 19.90           C
ATOM   4423  CD1 ILE A 318      37.364 103.014   7.884  1.00 14.76           C
ATOM   4424  H   ILE A 318      33.368 102.921   7.853  1.00 20.75           H
ATOM   4425  HA  ILE A 318      34.124 101.430   5.825  1.00 23.54           H
ATOM   4426  HB  ILE A 318      35.172 101.549   8.442  1.00 18.95           H
ATOM   4427 HG12 ILE A 318      36.390 102.554   6.102  1.00 23.09           H
ATOM   4428 HG13 ILE A 318      35.511 103.462   7.066  1.00 23.09           H
ATOM   4429 HG21 ILE A 318      37.057 100.276   7.735  1.00 23.86           H
ATOM   4430 HG22 ILE A 318      35.760  99.394   7.528  1.00 23.86           H
ATOM   4431 HG23 ILE A 318      36.419 100.132   6.287  1.00 23.86           H
ATOM   4432 HD11 ILE A 318      37.751 103.849   7.574  1.00 17.70           H
ATOM   4433 HD12 ILE A 318      37.106 103.106   8.817  1.00 17.70           H
ATOM   4434 HD13 ILE A 318      38.005 102.295   7.778  1.00 17.70           H
ATOM   4435  N   TYR A 319      32.787  99.815   8.246  1.00 21.88           N
ATOM   4436  CA  TYR A 319      32.168  98.531   8.560  1.00 19.04           C
ATOM   4437  C   TYR A 319      30.996  98.229   7.641  1.00 18.63           C
ATOM   4438  O   TYR A 319      30.803  97.075   7.240  1.00 19.01           O
ATOM   4439  CB  TYR A 319      31.718  98.505  10.012  1.00 16.22           C
ATOM   4440  CG  TYR A 319      32.843  98.501  11.020  1.00 20.28           C
ATOM   4441  CD1 TYR A 319      32.697  99.151  12.228  1.00 21.28           C
ATOM   4442  CD2 TYR A 319      34.062  97.878  10.753  1.00 20.04           C
ATOM   4443  CE1 TYR A 319      33.715  99.183  13.161  1.00 20.15           C
ATOM   4444  CE2 TYR A 319      35.101  97.893  11.708  1.00 22.03           C
ATOM   4445  CZ  TYR A 319      34.908  98.537  12.903  1.00 24.87           C
ATOM   4446  OH  TYR A 319      35.891  98.582  13.857  1.00 25.93           O
ATOM   4447  H   TYR A 319      32.764 100.398   8.878  1.00 26.24           H
ATOM   4448  HA  TYR A 319      32.823  97.831   8.418  1.00 22.83           H
ATOM   4449  HB2 TYR A 319      31.179  99.293  10.180  1.00 19.45           H
ATOM   4450  HB3 TYR A 319      31.193  97.704  10.154  1.00 19.45           H
ATOM   4451  HD1 TYR A 319      31.895  99.582  12.414  1.00 25.52           H
ATOM   4452  HD2 TYR A 319      34.181  97.431   9.943  1.00 24.03           H
ATOM   4453  HE1 TYR A 319      33.589  99.618  13.974  1.00 24.17           H
ATOM   4454  HE2 TYR A 319      35.911  97.467  11.534  1.00 26.42           H
ATOM   4455  HH  TYR A 319      36.557  98.146  13.595  1.00 31.11           H
ATOM   4456  N   GLU A 320      30.182  99.237   7.315  1.00 16.42           N
ATOM   4457  CA  GLU A 320      29.074  99.000   6.385  1.00 20.16           C
ATOM   4458  C   GLU A 320      29.575  98.441   5.063  1.00 19.93           C
ATOM   4459  O   GLU A 320      29.000  97.493   4.511  1.00 19.07           O
ATOM   4460  CB  GLU A 320      28.294 100.281   6.069  1.00 17.76           C
ATOM   4461  CG  GLU A 320      27.705 101.071   7.196  1.00 32.64           C
ATOM   4462  CD  GLU A 320      27.175 102.445   6.747  1.00 38.77           C
ATOM   4463  OE1 GLU A 320      27.555 102.919   5.649  1.00 40.77           O
ATOM   4464  OE2 GLU A 320      26.390 103.060   7.502  1.00 44.00           O1-
ATOM   4465  H   GLU A 320      30.249 100.040   7.615  1.00 19.69           H
ATOM   4466  HA  GLU A 320      28.471  98.355   6.791  1.00 24.17           H
ATOM   4467  HB2 GLU A 320      28.890 100.874   5.588  1.00 21.29           H
ATOM   4468  HB3 GLU A 320      27.547 100.034   5.497  1.00 21.29           H
ATOM   4469  HG2 GLU A 320      26.974 100.579   7.589  1.00 39.15           H
ATOM   4470  HG3 GLU A 320      28.398 101.222   7.850  1.00 39.15           H
ATOM   4471  N   ASP A 321      30.594  99.078   4.494  1.00 20.27           N
ATOM   4472  CA  ASP A 321      31.100  98.629   3.199  1.00 19.01           C
ATOM   4473  C   ASP A 321      31.723  97.240   3.308  1.00 20.03           C
ATOM   4474  O   ASP A 321      31.582  96.409   2.399  1.00 16.84           O
ATOM   4475  CB  ASP A 321      32.117  99.638   2.642  1.00 20.77           C
ATOM   4476  CG  ASP A 321      32.408  99.398   1.176  1.00 26.61           C
ATOM   4477  OD1 ASP A 321      31.439  99.492   0.405  1.00 22.97           O
ATOM   4478  OD2 ASP A 321      33.560  99.104   0.790  1.00 21.38           O1-
ATOM   4479  H   ASP A 321      31.007  99.753   4.835  1.00 24.31           H
ATOM   4480  HA  ASP A 321      30.355  98.581   2.583  1.00 22.80           H
ATOM   4481  HB2 ASP A 321      31.754 100.538   2.718  1.00 24.91           H
ATOM   4482  HB3 ASP A 321      32.950  99.571   3.135  1.00 24.91           H
ATOM   4483  N   MET A 322      32.412  96.969   4.420  1.00 15.91           N
ATOM   4484  CA  MET A 322      32.962  95.635   4.662  1.00 22.80           C
ATOM   4485  C   MET A 322      31.873  94.576   4.636  1.00 19.93           C
ATOM   4486  O   MET A 322      32.032  93.524   4.007  1.00 19.21           O
ATOM   4487  CB  MET A 322      33.696  95.593   6.004  1.00 22.90           C
ATOM   4488  CG  MET A 322      34.990  96.454   6.054  1.00 24.75           C
ATOM   4489  SD  MET A 322      35.868  96.326   7.645  1.00 24.72           S
ATOM   4490  CE  MET A 322      36.425  94.618   7.604  1.00 28.94           C
ATOM   4491  H   MET A 322      32.574  97.545   5.041  1.00 19.08           H
ATOM   4492  HA  MET A 322      33.606  95.434   3.968  1.00 27.35           H
ATOM   4493  HB2 MET A 322      33.098  95.918   6.694  1.00 27.46           H
ATOM   4494  HB3 MET A 322      33.942  94.671   6.191  1.00 27.46           H
ATOM   4495  HG2 MET A 322      35.591  96.154   5.356  1.00 29.68           H
ATOM   4496  HG3 MET A 322      34.767  97.386   5.910  1.00 29.68           H
ATOM   4497  HE1 MET A 322      36.891  94.413   8.427  1.00 34.72           H
ATOM   4498  HE2 MET A 322      35.655  94.040   7.505  1.00 34.72           H
ATOM   4499  HE3 MET A 322      37.030  94.505   6.854  1.00 34.72           H
ATOM   4500  N   LEU A 323      30.778  94.813   5.356  1.00 19.98           N
ATOM   4501  CA  LEU A 323      29.705  93.828   5.407  1.00 19.75           C
ATOM   4502  C   LEU A 323      29.065  93.631   4.048  1.00 20.10           C
ATOM   4503  O   LEU A 323      28.549  92.555   3.753  1.00 23.81           O
ATOM   4504  CB  LEU A 323      28.644  94.264   6.416  1.00 19.23           C
ATOM   4505  CG  LEU A 323      29.134  94.323   7.865  1.00 20.96           C
ATOM   4506  CD1 LEU A 323      28.179  95.077   8.728  1.00 22.37           C
ATOM   4507  CD2 LEU A 323      29.314  92.922   8.392  1.00 19.58           C
ATOM   4508  H   LEU A 323      30.629  95.526   5.813  1.00 23.96           H
ATOM   4509  HA  LEU A 323      30.077  92.983   5.695  1.00 23.69           H
ATOM   4510  HB2 LEU A 323      28.330  95.149   6.172  1.00 23.06           H
ATOM   4511  HB3 LEU A 323      27.912  93.628   6.371  1.00 23.06           H
ATOM   4512  HG  LEU A 323      29.989  94.778   7.897  1.00 25.13           H
ATOM   4513 HD11 LEU A 323      28.521  95.071   9.636  1.00 26.83           H
ATOM   4514 HD12 LEU A 323      28.105  95.986   8.397  1.00 26.83           H
ATOM   4515 HD13 LEU A 323      27.313  94.635   8.693  1.00 26.83           H
ATOM   4516 HD21 LEU A 323      29.589  92.971   9.319  1.00 23.49           H
ATOM   4517 HD22 LEU A 323      28.474  92.441   8.315  1.00 23.49           H
ATOM   4518 HD23 LEU A 323      30.000  92.482   7.868  1.00 23.49           H
ATOM   4519  N   GLU A 324      29.048  94.672   3.232  1.00 20.30           N
ATOM   4520  CA  GLU A 324      28.479  94.614   1.903  1.00 23.81           C
ATOM   4521  C   GLU A 324      29.367  93.863   0.923  1.00 31.40           C
ATOM   4522  O   GLU A 324      28.896  93.509  -0.156  1.00 30.18           O
ATOM   4523  CB  GLU A 324      28.227  96.055   1.437  1.00 29.60           C
ATOM   4524  CG  GLU A 324      27.253  96.210   0.326  1.00 45.69           C
ATOM   4525  CD  GLU A 324      25.847  95.873   0.771  1.00 50.00           C
ATOM   4526  OE1 GLU A 324      25.288  96.616   1.609  1.00 54.58           O
ATOM   4527  OE2 GLU A 324      25.318  94.849   0.296  1.00 55.36           O1-
ATOM   4528  H   GLU A 324      29.367  95.447   3.434  1.00 24.35           H
ATOM   4529  HA  GLU A 324      27.630  94.145   1.948  1.00 28.56           H
ATOM   4530  HB2 GLU A 324      27.865  96.552   2.189  1.00 35.51           H
ATOM   4531  HB3 GLU A 324      29.069  96.446   1.156  1.00 35.51           H
ATOM   4532  HG2 GLU A 324      27.270  97.133   0.025  1.00 54.81           H
ATOM   4533  HG3 GLU A 324      27.498  95.617  -0.401  1.00 54.81           H
ATOM   4534  N   ASN A 325      30.610  93.567   1.300  1.00 24.52           N
ATOM   4535  CA  ASN A 325      31.608  92.925   0.453  1.00 35.49           C
ATOM   4536  C   ASN A 325      32.119  91.636   1.063  1.00 39.46           C
ATOM   4537  O   ASN A 325      33.301  91.310   0.953  1.00 39.18           O
ATOM   4538  CB  ASN A 325      32.791  93.849   0.208  1.00 26.49           C
ATOM   4539  CG  ASN A 325      32.510  94.842  -0.845  1.00 33.85           C
ATOM   4540  OD1 ASN A 325      32.471  94.507  -2.031  1.00 38.35           O
ATOM   4541  ND2 ASN A 325      32.275  96.083  -0.435  1.00 31.97           N
ATOM   4542  H   ASN A 325      30.913  93.741   2.084  1.00 29.41           H
ATOM   4543  HA  ASN A 325      31.208  92.719  -0.407  1.00 42.57           H
ATOM   4544  HB2 ASN A 325      33.001  94.325   1.024  1.00 31.77           H
ATOM   4545  HB3 ASN A 325      33.549  93.322  -0.081  1.00 31.77           H
ATOM   4546 HD21 ASN A 325      32.077  96.697  -1.003  1.00 38.35           H
ATOM   4547 HD22 ASN A 325      32.327  96.271   0.404  1.00 38.35           H
ATOM   4548  N   GLN A 326      31.244  90.910   1.749  1.00 38.70           N
ATOM   4549  CA  GLN A 326      31.544  89.553   2.184  1.00 49.12           C
ATOM   4550  C   GLN A 326      32.842  89.510   2.981  1.00 44.25           C
ATOM   4551  O   GLN A 326      33.696  88.654   2.780  1.00 38.75           O
ATOM   4552  CB  GLN A 326      31.611  88.606   0.979  1.00 49.09           C
ATOM   4553  CG  GLN A 326      30.276  88.448   0.212  1.00 54.34           C
ATOM   4554  CD  GLN A 326      29.164  87.841   1.072  1.00 54.82           C
ATOM   4555  OE1 GLN A 326      28.666  88.486   2.004  1.00 64.13           O
ATOM   4556  NE2 GLN A 326      28.766  86.596   0.762  1.00 57.74           N
ATOM   4557  H   GLN A 326      30.459  91.181   1.976  1.00 46.42           H
ATOM   4558  HA  GLN A 326      30.830  89.255   2.771  1.00 58.93           H
ATOM   4559  HB2 GLN A 326      32.277  88.933   0.357  1.00 58.90           H
ATOM   4560  HB3 GLN A 326      31.866  87.726   1.302  1.00 58.90           H
ATOM   4561  HG2 GLN A 326      29.974  89.318  -0.093  1.00 65.19           H
ATOM   4562  HG3 GLN A 326      30.414  87.861  -0.547  1.00 65.19           H
ATOM   4563 HE21 GLN A 326      29.121  86.176   0.102  1.00 69.28           H
ATOM   4564 HE22 GLN A 326      28.147  86.216   1.227  1.00 69.28           H
ATOM   4565  N   CYS A 327      32.997  90.460   3.894  1.00 43.85           N
ATOM   4566  CA  CYS A 327      34.203  90.478   4.696  1.00 33.96           C
ATOM   4567  C   CYS A 327      34.294  89.209   5.548  1.00 43.18           C
ATOM   4568  O   CYS A 327      33.316  88.486   5.768  1.00 36.56           O
ATOM   4569  CB  CYS A 327      34.245  91.712   5.596  1.00 39.93           C
ATOM   4570  SG  CYS A 327      33.009  91.741   6.923  1.00 33.18           S
ATOM   4571  H   CYS A 327      32.432  91.086   4.065  1.00 52.61           H
ATOM   4572  HA  CYS A 327      34.970  90.509   4.104  1.00 40.74           H
ATOM   4573  HB2 CYS A 327      35.122  91.751   6.008  1.00 47.91           H
ATOM   4574  HB3 CYS A 327      34.108  92.500   5.050  1.00 47.91           H
ATOM   4575  HG  CYS A 327      33.200  90.804   7.658  1.00 39.81           H
ATOM   4576  N   ASP A 328      35.494  88.958   6.049  1.00 41.11           N
ATOM   4577  CA  ASP A 328      35.686  87.917   7.038  1.00 41.32           C
ATOM   4578  C   ASP A 328      35.237  88.416   8.411  1.00 44.85           C
ATOM   4579  O   ASP A 328      35.250  89.615   8.703  1.00 36.74           O
ATOM   4580  CB  ASP A 328      37.154  87.501   7.079  1.00 53.80           C
ATOM   4581  CG  ASP A 328      37.330  86.038   7.396  1.00 62.73           C
ATOM   4582  OD1 ASP A 328      36.612  85.526   8.296  1.00 66.64           O
ATOM   4583  OD2 ASP A 328      38.182  85.400   6.735  1.00 69.00           O1-
ATOM   4584  H   ASP A 328      36.212  89.384   5.838  1.00 49.32           H
ATOM   4585  HA  ASP A 328      35.147  87.144   6.803  1.00 49.57           H
ATOM   4586  HB2 ASP A 328      37.559  87.675   6.214  1.00 64.55           H
ATOM   4587  HB3 ASP A 328      37.606  88.014   7.765  1.00 64.55           H
ATOM   4588  N   ASN A 329      34.839  87.473   9.266  1.00 37.75           N
ATOM   4589  CA  ASN A 329      34.409  87.803  10.631  1.00 44.72           C
ATOM   4590  C   ASN A 329      33.210  88.748  10.609  1.00 31.08           C
ATOM   4591  O   ASN A 329      33.172  89.759  11.320  1.00 25.85           O
ATOM   4592  CB  ASN A 329      35.552  88.415  11.438  1.00 38.35           C
ATOM   4593  CG  ASN A 329      36.759  87.482  11.553  1.00 55.79           C
ATOM   4594  OD1 ASN A 329      36.624  86.309  11.939  1.00 54.32           O
ATOM   4595  ND2 ASN A 329      37.944  87.998  11.209  1.00 43.00           N
ATOM   4596  H   ASN A 329      34.815  86.632   9.081  1.00 45.29           H
ATOM   4597  HA  ASN A 329      34.137  86.988  11.082  1.00 53.65           H
ATOM   4598  HB2 ASN A 329      35.831  89.243  11.021  1.00 46.00           H
ATOM   4599  HB3 ASN A 329      35.226  88.584  12.337  1.00 46.00           H
ATOM   4600 HD21 ASN A 329      38.653  87.515  11.263  1.00 51.59           H
ATOM   4601 HD22 ASN A 329      37.998  88.811  10.933  1.00 51.59           H
ATOM   4602  N   LYS A 330      32.223  88.389   9.787  1.00 24.39           N
ATOM   4603  CA  LYS A 330      31.041  89.221   9.574  1.00 30.21           C
ATOM   4604  C   LYS A 330      30.303  89.516  10.880  1.00 26.32           C
ATOM   4605  O   LYS A 330      29.889  90.652  11.124  1.00 27.00           O
ATOM   4606  CB  LYS A 330      30.118  88.517   8.587  1.00 32.03           C
ATOM   4607  CG  LYS A 330      29.010  89.362   8.026  1.00 43.88           C
ATOM   4608  CD  LYS A 330      28.186  88.596   6.963  1.00 57.72           C
ATOM   4609  CE  LYS A 330      27.668  89.542   5.846  1.00 57.07           C
ATOM   4610  NZ  LYS A 330      28.825  90.163   5.080  1.00 44.22           N1+
ATOM   4611  H   LYS A 330      32.215  87.660   9.332  1.00 29.25           H
ATOM   4612  HA  LYS A 330      31.314  90.064   9.175  1.00 36.24           H
ATOM   4613  HB2 LYS A 330      30.651  88.194   7.843  1.00 38.43           H
ATOM   4614  HB3 LYS A 330      29.698  87.774   9.050  1.00 38.43           H
ATOM   4615  HG2 LYS A 330      28.414  89.618   8.747  1.00 52.64           H
ATOM   4616  HG3 LYS A 330      29.400  90.145   7.607  1.00 52.64           H
ATOM   4617  HD2 LYS A 330      28.748  87.921   6.547  1.00 69.25           H
ATOM   4618  HD3 LYS A 330      27.420  88.178   7.391  1.00 69.25           H
ATOM   4619  HE2 LYS A 330      27.118  89.036   5.224  1.00 68.47           H
ATOM   4620  HE3 LYS A 330      27.142  90.256   6.243  1.00 68.47           H
ATOM   4621  HZ1 LYS A 330      28.721  91.046   5.036  1.00 53.05           H
ATOM   4622  HZ2 LYS A 330      29.596  89.985   5.491  1.00 53.05           H
ATOM   4623  HZ3 LYS A 330      28.864  89.836   4.252  1.00 53.05           H
ATOM   4624  N   GLU A 331      30.099  88.493  11.718  1.00 26.95           N
ATOM   4625  CA  GLU A 331      29.367  88.678  12.966  1.00 27.46           C
ATOM   4626  C   GLU A 331      30.062  89.689  13.860  1.00 29.53           C
ATOM   4627  O   GLU A 331      29.409  90.537  14.486  1.00 23.58           O
ATOM   4628  CB  GLU A 331      29.220  87.339  13.711  1.00 31.88           C
ATOM   4629  CG  GLU A 331      28.320  86.305  13.027  1.00 31.82           C
ATOM   4630  CD  GLU A 331      26.884  86.789  12.782  1.00 51.45           C
ATOM   4631  OE1 GLU A 331      26.210  86.201  11.897  1.00 57.48           O
ATOM   4632  OE2 GLU A 331      26.417  87.753  13.442  1.00 42.77           O1-
ATOM   4633  H   GLU A 331      30.374  87.687  11.585  1.00 32.33           H
ATOM   4634  HA  GLU A 331      28.485  89.020  12.755  1.00 32.94           H
ATOM   4635  HB2 GLU A 331      30.101  86.943  13.803  1.00 38.25           H
ATOM   4636  HB3 GLU A 331      28.853  87.506  14.592  1.00 38.25           H
ATOM   4637  HG2 GLU A 331      28.705  86.079  12.165  1.00 38.17           H
ATOM   4638  HG3 GLU A 331      28.278  85.512  13.585  1.00 38.17           H
ATOM   4639  N   ASP A 332      31.391  89.608  13.931  1.00 24.40           N
ATOM   4640  CA  ASP A 332      32.166  90.532  14.743  1.00 29.54           C
ATOM   4641  C   ASP A 332      32.081  91.952  14.191  1.00 26.80           C
ATOM   4642  O   ASP A 332      31.950  92.913  14.962  1.00 19.63           O
ATOM   4643  CB  ASP A 332      33.625  90.053  14.799  1.00 27.45           C
ATOM   4644  CG  ASP A 332      34.494  90.926  15.673  1.00 36.23           C
ATOM   4645  OD1 ASP A 332      34.250  90.959  16.907  1.00 47.14           O
ATOM   4646  OD2 ASP A 332      35.430  91.577  15.124  1.00 35.76           O1-
ATOM   4647  H   ASP A 332      31.870  89.034  13.507  1.00 29.26           H
ATOM   4648  HA  ASP A 332      31.806  90.538  15.644  1.00 35.44           H
ATOM   4649  HB2 ASP A 332      33.658  89.145  15.145  1.00 32.92           H
ATOM   4650  HB3 ASP A 332      33.985  90.078  13.902  1.00 32.92           H
ATOM   4651  N   ILE A 333      32.182  92.100  12.865  1.00 17.89           N
ATOM   4652  CA  ILE A 333      32.102  93.420  12.251  1.00 19.40           C
ATOM   4653  C   ILE A 333      30.726  94.020  12.497  1.00 16.35           C
ATOM   4654  O   ILE A 333      30.596  95.205  12.830  1.00 18.48           O
ATOM   4655  CB  ILE A 333      32.418  93.316  10.752  1.00 19.80           C
ATOM   4656  CG1 ILE A 333      33.886  92.890  10.566  1.00 25.16           C
ATOM   4657  CG2 ILE A 333      32.088  94.626   9.997  1.00 19.21           C
ATOM   4658  CD1 ILE A 333      34.924  93.815  11.156  1.00 25.50           C
ATOM   4659  H   ILE A 333      32.276  91.462  12.298  1.00 21.46           H
ATOM   4660  HA  ILE A 333      32.750  94.006  12.669  1.00 23.26           H
ATOM   4661  HB  ILE A 333      31.848  92.620  10.385  1.00 23.74           H
ATOM   4662 HG12 ILE A 333      34.002  92.024  10.988  1.00 30.17           H
ATOM   4663 HG13 ILE A 333      34.071  92.820   9.617  1.00 30.17           H
ATOM   4664 HG21 ILE A 333      32.291  94.497   9.059  1.00 23.04           H
ATOM   4665 HG22 ILE A 333      31.148  94.841  10.096  1.00 23.04           H
ATOM   4666 HG23 ILE A 333      32.635  95.341  10.359  1.00 23.04           H
ATOM   4667 HD11 ILE A 333      35.800  93.479  10.918  1.00 30.58           H
ATOM   4668 HD12 ILE A 333      34.803  94.706  10.793  1.00 30.58           H
ATOM   4669 HD13 ILE A 333      34.834  93.823  12.119  1.00 30.58           H
ATOM   4670  N   LEU A 334      29.682  93.210  12.336  1.00 16.72           N
ATOM   4671  CA  LEU A 334      28.325  93.691  12.544  1.00 15.77           C
ATOM   4672  C   LEU A 334      28.125  94.127  13.994  1.00 15.69           C
ATOM   4673  O   LEU A 334      27.545  95.184  14.263  1.00 14.05           O
ATOM   4674  CB  LEU A 334      27.327  92.594  12.161  1.00 16.12           C
ATOM   4675  CG  LEU A 334      25.858  92.890  12.482  1.00 20.84           C
ATOM   4676  CD1 LEU A 334      25.409  94.162  11.749  1.00 21.43           C
ATOM   4677  CD2 LEU A 334      24.967  91.696  12.154  1.00 23.12           C
ATOM   4678  H   LEU A 334      29.732  92.381  12.111  1.00 20.05           H
ATOM   4679  HA  LEU A 334      28.172  94.448  11.959  1.00 18.90           H
ATOM   4680  HB2 LEU A 334      27.393  92.455  11.205  1.00 19.33           H
ATOM   4681  HB3 LEU A 334      27.565  91.783  12.636  1.00 19.33           H
ATOM   4682  HG  LEU A 334      25.775  93.050  13.434  1.00 24.99           H
ATOM   4683 HD11 LEU A 334      24.483  94.347  11.976  1.00 25.70           H
ATOM   4684 HD12 LEU A 334      25.966  94.901  12.043  1.00 25.70           H
ATOM   4685 HD13 LEU A 334      25.503  94.034  10.791  1.00 25.70           H
ATOM   4686 HD21 LEU A 334      24.048  91.929  12.363  1.00 27.74           H
ATOM   4687 HD22 LEU A 334      25.051  91.487  11.214  1.00 27.74           H
ATOM   4688 HD23 LEU A 334      25.251  90.940  12.689  1.00 27.74           H
ATOM   4689  N   ASN A 335      28.611  93.325  14.945  1.00 16.98           N
ATOM   4690  CA  ASN A 335      28.522  93.712  16.343  1.00 18.51           C
ATOM   4691  C   ASN A 335      29.259  95.028  16.617  1.00 16.85           C
ATOM   4692  O   ASN A 335      28.744  95.896  17.330  1.00 16.68           O
ATOM   4693  CB  ASN A 335      29.051  92.578  17.228  1.00 24.27           C
ATOM   4694  CG  ASN A 335      29.041  92.961  18.703  1.00 32.32           C
ATOM   4695  OD1 ASN A 335      27.989  92.909  19.349  1.00 48.63           O
ATOM   4696  ND2 ASN A 335      30.192  93.407  19.228  1.00 38.65           N
ATOM   4697  H   ASN A 335      28.976  92.557  14.814  1.00 20.36           H
ATOM   4698  HA  ASN A 335      27.585  93.848  16.557  1.00 22.20           H
ATOM   4699  HB2 ASN A 335      28.482  91.796  17.124  1.00 29.10           H
ATOM   4700  HB3 ASN A 335      29.956  92.365  16.959  1.00 29.10           H
ATOM   4701 HD21 ASN A 335      30.236  93.611  20.064  1.00 46.36           H
ATOM   4702 HD22 ASN A 335      30.889  93.499  18.729  1.00 46.36           H
ATOM   4703  N   LYS A 336      30.455  95.206  16.058  1.00 19.91           N
ATOM   4704  CA  LYS A 336      31.171  96.467  16.237  1.00 16.21           C
ATOM   4705  C   LYS A 336      30.372  97.642  15.658  1.00 14.74           C
ATOM   4706  O   LYS A 336      30.294  98.727  16.248  1.00 13.83           O
ATOM   4707  CB  LYS A 336      32.528  96.404  15.545  1.00 19.74           C
ATOM   4708  CG  LYS A 336      33.493  95.296  15.946  1.00 31.26           C
ATOM   4709  CD  LYS A 336      34.116  95.493  17.255  1.00 37.23           C
ATOM   4710  CE  LYS A 336      35.131  94.356  17.516  1.00 48.26           C
ATOM   4711  NZ  LYS A 336      36.184  94.264  16.454  1.00 44.62           N1+
ATOM   4712  H   LYS A 336      30.862  94.627  15.570  1.00 23.88           H
ATOM   4713  HA  LYS A 336      31.304  96.624  17.183  1.00 19.44           H
ATOM   4714  HB2 LYS A 336      32.366  96.283  14.596  1.00 23.68           H
ATOM   4715  HB3 LYS A 336      32.978  97.252  15.692  1.00 23.68           H
ATOM   4716  HG2 LYS A 336      33.020  94.457  15.986  1.00 37.49           H
ATOM   4717  HG3 LYS A 336      34.207  95.253  15.288  1.00 37.49           H
ATOM   4718  HD2 LYS A 336      34.587  96.342  17.266  1.00 44.66           H
ATOM   4719  HD3 LYS A 336      33.431  95.466  17.944  1.00 44.66           H
ATOM   4720  HE2 LYS A 336      35.574  94.517  18.364  1.00 57.90           H
ATOM   4721  HE3 LYS A 336      34.657  93.508  17.539  1.00 57.90           H
ATOM   4722  HZ1 LYS A 336      36.973  94.117  16.836  1.00 53.54           H
ATOM   4723  HZ2 LYS A 336      36.001  93.594  15.898  1.00 53.54           H
ATOM   4724  HZ3 LYS A 336      36.221  95.027  15.995  1.00 53.54           H
ATOM   4725  N   ALA A 337      29.825  97.454  14.468  1.00 15.11           N
ATOM   4726  CA  ALA A 337      29.123  98.545  13.808  1.00 14.98           C
ATOM   4727  C   ALA A 337      27.900  98.951  14.608  1.00 13.85           C
ATOM   4728  O   ALA A 337      27.653 100.141  14.818  1.00 15.48           O
ATOM   4729  CB  ALA A 337      28.732  98.136  12.397  1.00 14.95           C
ATOM   4730  H   ALA A 337      29.828  96.710  14.035  1.00 18.12           H
ATOM   4731  HA  ALA A 337      29.712  99.312  13.754  1.00 17.96           H
ATOM   4732  HB1 ALA A 337      28.249  98.868  11.981  1.00 17.93           H
ATOM   4733  HB2 ALA A 337      29.538  97.936  11.896  1.00 17.93           H
ATOM   4734  HB3 ALA A 337      28.167  97.351  12.451  1.00 17.93           H
ATOM   4735  N   LEU A 338      27.168  97.967  15.126  1.00 13.48           N
ATOM   4736  CA  LEU A 338      25.975  98.252  15.922  1.00 15.44           C
ATOM   4737  C   LEU A 338      26.317  98.932  17.239  1.00 14.62           C
ATOM   4738  O   LEU A 338      25.605  99.844  17.679  1.00 14.07           O
ATOM   4739  CB  LEU A 338      25.207  96.949  16.178  1.00 18.71           C
ATOM   4740  CG  LEU A 338      24.691  96.297  14.895  1.00 19.27           C
ATOM   4741  CD1 LEU A 338      24.064  94.944  15.202  1.00 21.01           C
ATOM   4742  CD2 LEU A 338      23.678  97.220  14.224  1.00 19.86           C
ATOM   4743  H   LEU A 338      27.350  97.131  15.032  1.00 16.16           H
ATOM   4744  HA  LEU A 338      25.410  98.859  15.421  1.00 18.52           H
ATOM   4745  HB2 LEU A 338      25.792  96.302  16.609  1.00 22.44           H
ATOM   4746  HB3 LEU A 338      24.446  97.140  16.746  1.00 22.44           H
ATOM   4747  HG  LEU A 338      25.427  96.154  14.281  1.00 23.11           H
ATOM   4748 HD11 LEU A 338      23.748  94.540  14.379  1.00 25.20           H
ATOM   4749 HD12 LEU A 338      24.733  94.375  15.615  1.00 25.20           H
ATOM   4750 HD13 LEU A 338      23.325  95.083  15.815  1.00 25.20           H
ATOM   4751 HD21 LEU A 338      23.316  96.775  13.440  1.00 23.82           H
ATOM   4752 HD22 LEU A 338      22.964  97.415  14.850  1.00 23.82           H
ATOM   4753 HD23 LEU A 338      24.121  98.039  13.958  1.00 23.82           H
ATOM   4754  N   GLU A 339      27.397  98.508  17.895  1.00 16.29           N
ATOM   4755  CA  GLU A 339      27.815  99.192  19.115  1.00 16.39           C
ATOM   4756  C   GLU A 339      28.111 100.661  18.838  1.00 16.17           C
ATOM   4757  O   GLU A 339      27.731 101.543  19.618  1.00 17.25           O
ATOM   4758  CB  GLU A 339      29.057  98.509  19.708  1.00 20.90           C
ATOM   4759  CG  GLU A 339      28.834  97.082  20.183  1.00 38.55           C
ATOM   4760  CD  GLU A 339      30.112  96.487  20.784  1.00 45.22           C
ATOM   4761  OE1 GLU A 339      31.214  97.018  20.480  1.00 49.65           O
ATOM   4762  OE2 GLU A 339      29.994  95.513  21.559  1.00 43.56           O1-
ATOM   4763  H   GLU A 339      27.898  97.850  17.656  1.00 19.53           H
ATOM   4764  HA  GLU A 339      27.097  99.149  19.764  1.00 19.66           H
ATOM   4765  HB2 GLU A 339      29.758  98.483  19.034  1.00 25.07           H
ATOM   4766  HB3 GLU A 339      29.357  99.030  20.472  1.00 25.07           H
ATOM   4767  HG2 GLU A 339      28.142  97.075  20.862  1.00 46.25           H
ATOM   4768  HG3 GLU A 339      28.561  96.530  19.437  1.00 46.25           H
ATOM   4769  N   LEU A 340      28.788 100.944  17.725  1.00 17.14           N
ATOM   4770  CA  LEU A 340      29.117 102.336  17.407  1.00 18.01           C
ATOM   4771  C   LEU A 340      27.880 103.147  17.019  1.00 15.26           C
ATOM   4772  O   LEU A 340      27.779 104.327  17.382  1.00 15.41           O
ATOM   4773  CB  LEU A 340      30.158 102.390  16.297  1.00 15.98           C
ATOM   4774  CG  LEU A 340      31.557 101.854  16.573  1.00 16.90           C
ATOM   4775  CD1 LEU A 340      32.508 102.222  15.400  1.00 17.47           C
ATOM   4776  CD2 LEU A 340      32.088 102.361  17.902  1.00 20.25           C
ATOM   4777  H   LEU A 340      29.062 100.363  17.152  1.00 20.56           H
ATOM   4778  HA  LEU A 340      29.486 102.765  18.193  1.00 21.60           H
ATOM   4779  HB2 LEU A 340      29.812 101.891  15.539  1.00 19.16           H
ATOM   4780  HB3 LEU A 340      30.265 103.321  16.042  1.00 19.16           H
ATOM   4781  HG  LEU A 340      31.510 100.887  16.628  1.00 20.26           H
ATOM   4782 HD11 LEU A 340      33.383 101.831  15.557  1.00 20.95           H
ATOM   4783 HD12 LEU A 340      32.142 101.876  14.568  1.00 20.95           H
ATOM   4784 HD13 LEU A 340      32.594 103.188  15.348  1.00 20.95           H
ATOM   4785 HD21 LEU A 340      32.976 101.997  18.029  1.00 24.28           H
ATOM   4786 HD22 LEU A 340      32.124 103.328  17.878  1.00 24.28           H
ATOM   4787 HD23 LEU A 340      31.508 102.065  18.618  1.00 24.28           H
ATOM   4788  N   CYS A 341      26.944 102.549  16.274  1.00 17.04           N
ATOM   4789  CA  CYS A 341      25.669 103.230  16.009  1.00 16.27           C
ATOM   4790  C   CYS A 341      24.963 103.631  17.310  1.00 18.77           C
ATOM   4791  O   CYS A 341      24.406 104.732  17.408  1.00 18.46           O
ATOM   4792  CB  CYS A 341      24.726 102.349  15.174  1.00 17.71           C
ATOM   4793  SG  CYS A 341      25.213 102.109  13.463  1.00 17.65           S
ATOM   4794  H   CYS A 341      27.021 101.768  15.919  1.00 20.43           H
ATOM   4795  HA  CYS A 341      25.850 104.030  15.493  1.00 19.51           H
ATOM   4796  HB2 CYS A 341      24.676 101.471  15.578  1.00 21.24           H
ATOM   4797  HB3 CYS A 341      23.840 102.757  15.190  1.00 21.24           H
ATOM   4798  HG  CYS A 341      26.226 101.463  13.421  1.00 21.16           H
ATOM   4799  N   GLU A 342      24.948 102.733  18.303  1.00 19.17           N
ATOM   4800  CA  GLU A 342      24.352 103.035  19.602  1.00 21.27           C
ATOM   4801  C   GLU A 342      25.092 104.168  20.306  1.00 19.58           C
ATOM   4802  O   GLU A 342      24.478 105.106  20.831  1.00 18.44           O
ATOM   4803  CB  GLU A 342      24.360 101.777  20.468  1.00 25.30           C
ATOM   4804  CG  GLU A 342      23.025 101.384  21.017  1.00 43.23           C
ATOM   4805  CD  GLU A 342      22.510 102.374  22.021  1.00 43.36           C
ATOM   4806  OE1 GLU A 342      23.217 102.647  23.022  1.00 55.85           O
ATOM   4807  OE2 GLU A 342      21.391 102.887  21.813  1.00 41.50           O1-
[truncated: 717,215 more chars]
