# Supplementary material for: High-throughput quantum-mechanics/molecular-mechanics (ONIOM) macromolecular crystallographic refinement with PHENIX/DivCon: the impact of mixed Hamiltonian methods on ligand and protein structure
Source: Acta Crystallogr D Struct Biol. 2018 Oct 29;74(Pt 11):1063–77. doi: 10.1107/S2059798318012913 (PMC6213575; doi:10.1107/S2059798318012913)
Supplement: Supplementary file 3 [file d-74-01063-sup3.gz › results_regionQM/1N1M-H_refine_001.pdb]

REMARK Date 2017-01-11 Time 00:12:09 EST -0500 (1484111529.08 s)
REMARK PHENIX refinement
REMARK 
REMARK ****************** INPUT FILES AND LABELS ******************************
REMARK Reflections:
REMARK   file name      : 1N1M.sf
REMARK   labels         : ['r1n1msf,wavelength_id=1,_refln.F_meas_au,_refln.F_meas_sigma_au']
REMARK R-free flags:
REMARK   file name      : 1N1M.sf
REMARK   label          : r1n1msf,wavelength_id=1,_refln.status
REMARK   test_flag_value: 0
REMARK Model file name(s): 
REMARK   /scratch/oleg/2711155.gondor.quantumbioinc.com/1N1M-H.pdb
REMARK 
REMARK ******************** REFINEMENT SUMMARY: QUICK FACTS *******************
REMARK Start: r_work = 0.2000 r_free = 0.2574 bonds = 0.012 angles = 1.564
REMARK Final: r_work = 0.1671 r_free = 0.2458 bonds = 0.015 angles = 1.549
REMARK ************************************************************************
REMARK 
REMARK ****************** REFINEMENT STATISTICS STEP BY STEP ******************
REMARK leading digit, like 1_, means number of macro-cycle                     
REMARK 0    : statistics at the very beginning when nothing is done yet        
REMARK 1_bss: bulk solvent correction and/or (anisotropic) scaling             
REMARK 1_xyz: refinement of coordinates                                        
REMARK 1_adp: refinement of ADPs (Atomic Displacement Parameters)              
REMARK 1_occ: refinement of occupancies                                        
REMARK ------------------------------------------------------------------------
REMARK  stage       r-work r-free bonds angles b_min b_max b_ave n_water shift
REMARK       0    : 0.3100 0.3305 0.012  1.56   5.1  88.8  33.6 2793      0.000
REMARK       1_bss: 0.2000 0.2574 0.012  1.56   6.0  89.7  34.5 2793      0.000
REMARK 1_settarget: 0.2000 0.2574 0.012  1.56   6.0  89.7  34.5 2793      0.000
REMARK       1_nqh: 0.2001 0.2574 0.012  1.56   6.0  89.7  34.5 2793      0.003
REMARK    1_weight: 0.2001 0.2574 0.012  1.56   6.0  89.7  34.5 2793      0.003
REMARK    1_checkH: 0.2004 0.2570 0.012  1.56   6.0  89.7  34.5 2793      0.391
REMARK    1_xyzrec: 0.1910 0.2547 0.014  1.53   6.0  89.7  34.5 2793      0.456
REMARK    1_checkH: 0.1910 0.2547 0.014  1.53   6.0  89.7  34.5 2793      0.456
REMARK       1_adp: 0.1754 0.2505 0.014  1.53  10.5  92.3  34.9 2793      0.456
REMARK   1_regHadp: 0.1744 0.2498 0.014  1.53  10.5  92.3  34.9 2793      0.456
REMARK       2_bss: 0.1740 0.2499 0.014  1.53  10.5  92.3  34.9 2793      0.456
REMARK 2_settarget: 0.1740 0.2499 0.014  1.53  10.5  92.3  34.9 2793      0.456
REMARK 2_updatecdl: 0.1740 0.2499 0.014  1.53  10.5  92.3  34.9 2793      0.456
REMARK       2_nqh: 0.1740 0.2499 0.014  1.53  10.5  92.3  34.9 2793      0.457
REMARK    2_weight: 0.1740 0.2499 0.014  1.53  10.5  92.3  34.9 2793      0.457
REMARK    2_checkH: 0.1740 0.2499 0.014  1.53  10.5  92.3  34.9 2793      0.457
REMARK    2_xyzrec: 0.1722 0.2468 0.016  1.55  10.5  92.3  34.9 2793      0.478
REMARK    2_checkH: 0.1723 0.2467 0.016  1.55  10.5  92.3  34.9 2793      0.479
REMARK       2_adp: 0.1704 0.2460 0.016  1.55   7.3  93.6  34.6 2793      0.479
REMARK   2_regHadp: 0.1704 0.2460 0.016  1.55   7.3  93.6  34.6 2793      0.479
REMARK       3_bss: 0.1703 0.2460 0.016  1.55   7.3  93.6  34.6 2793      0.479
REMARK 3_settarget: 0.1703 0.2460 0.016  1.55   7.3  93.6  34.6 2793      0.479
REMARK 3_updatecdl: 0.1703 0.2460 0.016  1.55   7.3  93.6  34.6 2793      0.479
REMARK       3_nqh: 0.1704 0.2460 0.016  1.55   7.3  93.6  34.6 2793      0.480
REMARK    3_weight: 0.1704 0.2460 0.016  1.55   7.3  93.6  34.6 2793      0.480
REMARK    3_checkH: 0.1704 0.2460 0.016  1.55   7.3  93.6  34.6 2793      0.480
REMARK    3_xyzrec: 0.1675 0.2459 0.015  1.55   7.3  93.6  34.6 2793      0.494
REMARK    3_checkH: 0.1675 0.2461 0.015  1.55   7.3  93.6  34.6 2793      0.494
REMARK       3_adp: 0.1671 0.2459 0.015  1.55   7.5  93.9  34.4 2793      0.494
REMARK   3_regHadp: 0.1671 0.2459 0.015  1.55   7.5  93.9  34.4 2793      0.494
REMARK         end: 0.1671 0.2458 0.015  1.55   7.5  93.9  34.4 2793      0.494
REMARK ------------------------------------------------------------------------
REMARK MODEL CONTENT.
REMARK  ELEMENT        ATOM RECORD COUNT   OCCUPANCY SUM
REMARK        C                     7889         7889.00
REMARK        H                    13622        13622.00
REMARK     Hg2+                        4            4.00
REMARK        O                     3172         3172.00
REMARK        N                     1990         1990.00
REMARK        S                       52           52.00
REMARK      O1-                      163          163.00
REMARK    TOTAL                    26892        26892.00
REMARK -----------------------------------------------------------------------
REMARK r_free_flags.md5.hexdigest fb56126e23b8e5a602dc1d108efa59b4
REMARK 
REMARK ---------------------------------------------------------------
REMARK  Atom Name   Residue Name    Residue ID     Chain     Charge  
REMARK ---------------------------------------------------------------
REMARK      C1           A3M            954          A       -0.281  
REMARK     C14           A3M            954          A       0.6065  
REMARK     C15           A3M            954          A      -0.1697  
REMARK     C16           A3M            954          A       0.0026  
REMARK     C17           A3M            954          A       -0.492  
REMARK      C2           A3M            954          A      -0.1053  
REMARK     C26           A3M            954          A      -0.4973  
REMARK      C4           A3M            954          A      -0.0913  
REMARK      C5           A3M            954          A       -0.283  
REMARK     N19           A3M            954          A      -0.3185  
REMARK      N3           A3M            954          A      -0.4449  
REMARK     O18           A3M            954          A      -0.5953  
REMARK     H15           A3M            954          A       0.1813  
REMARK     H16           A3M            954          A       0.1702  
REMARK     H17           A3M            954          A       0.1604  
REMARK     H17           A3M            954          A       0.1203  
REMARK     H17           A3M            954          A       0.1544  
REMARK     H19           A3M            954          A       0.3535  
REMARK     H19           A3M            954          A       0.3403  
REMARK     H26           A3M            954          A       0.1679  
REMARK     H26           A3M            954          A       0.1492  
REMARK     H26           A3M            954          A       0.1907  
REMARK     HC1           A3M            954          A       0.1226  
REMARK     HC1           A3M            954          A       0.1703  
REMARK     HC2           A3M            954          A       0.1719  
REMARK     HC2           A3M            954          A       0.1319  
REMARK     HC4           A3M            954          A       0.1823  
REMARK     HC4           A3M            954          A       0.1342  
REMARK     HC5           A3M            954          A       0.1227  
REMARK     HC5           A3M            954          A       0.1584  
REMARK      C1           A3M            955          B      -0.2843  
REMARK     C14           A3M            955          B       0.5914  
REMARK     C15           A3M            955          B      -0.1559  
REMARK     C16           A3M            955          B      -0.0047  
REMARK     C17           A3M            955          B      -0.4979  
REMARK      C2           A3M            955          B      -0.1044  
REMARK     C26           A3M            955          B      -0.5126  
REMARK      C4           A3M            955          B      -0.1112  
REMARK      C5           A3M            955          B      -0.2757  
REMARK     N19           A3M            955          B      -0.3874  
REMARK      N3           A3M            955          B      -0.4619  
REMARK     O18           A3M            955          B      -0.5375  
REMARK     H15           A3M            955          B       0.1799  
REMARK     H16           A3M            955          B       0.1575  
REMARK     H17           A3M            955          B       0.1571  
REMARK     H17           A3M            955          B       0.1446  
REMARK     H17           A3M            955          B       0.1259  
REMARK     H19           A3M            955          B       0.3781  
REMARK     H19           A3M            955          B       0.3309  
REMARK     H26           A3M            955          B       0.1776  
REMARK     H26           A3M            955          B       0.1336  
REMARK     H26           A3M            955          B       0.199   
REMARK     HC1           A3M            955          B       0.1207  
REMARK     HC1           A3M            955          B       0.1681  
REMARK     HC2           A3M            955          B       0.1749  
REMARK     HC2           A3M            955          B       0.1328  
REMARK     HC4           A3M            955          B       0.1793  
REMARK     HC4           A3M            955          B       0.1423  
REMARK     HC5           A3M            955          B       0.1052  
REMARK     HC5           A3M            955          B       0.149   
REMARK ---------------------------------------------------------------
REMARK IF THIS FILE IS FOR PDB DEPOSITION: REMOVE ALL FROM THIS LINE UP.
REMARK   3
REMARK   3 REFINEMENT.
REMARK   3   PROGRAM     : PHENIX (1.11.1_2575: ???)
REMARK   3   AUTHORS     : Adams,Afonine,Bunkoczi,Burnley,Chen,Dar,Davis,
REMARK   3               : Draizen,Echols,Gildea,Gros,Grosse-Kunstleve,Headd,
REMARK   3               : Hintze,Hung,Ioerger,Liebschner,McCoy,McKee,Moriarty,
REMARK   3               : Oeffner,Poon,Read,Richardson,Richardson,Sacchettini,
REMARK   3               : Sauter,Sobolev,Storoni,Terwilliger,Williams,Zwart
REMARK   3
REMARK   3  REFINEMENT TARGET : ML
REMARK   3  
REMARK   3  DATA USED IN REFINEMENT.
REMARK   3   RESOLUTION RANGE HIGH (ANGSTROMS) : 2.500   
REMARK   3   RESOLUTION RANGE LOW  (ANGSTROMS) : 29.981  
REMARK   3   MIN(FOBS/SIGMA_FOBS)              : 0.00  
REMARK   3   COMPLETENESS FOR RANGE        (%) : 87.32 
REMARK   3   NUMBER OF REFLECTIONS             : 59041     
REMARK   3   NUMBER OF REFLECTIONS (NON-ANOMALOUS) : 59041     
REMARK   3  
REMARK   3  FIT TO DATA USED IN REFINEMENT.
REMARK   3   R VALUE     (WORKING + TEST SET) : 0.1711
REMARK   3   R VALUE            (WORKING SET) : 0.1671
REMARK   3   FREE R VALUE                     : 0.2458
REMARK   3   FREE R VALUE TEST SET SIZE   (%) : 5.06  
REMARK   3   FREE R VALUE TEST SET COUNT      : 2987      
REMARK   3  
REMARK   3  FIT TO DATA USED IN REFINEMENT (IN BINS).
REMARK   3   BIN  RESOLUTION RANGE  COMPL.    NWORK NFREE   RWORK  RFREE  CCWORK CCFREE
REMARK   3     1 29.9833 -  6.8710    0.98     3180   174  0.1627 0.1816   0.929  0.931
REMARK   3     2  6.8710 -  5.4645    0.98     3079   179  0.1371 0.2250   0.948  0.864
REMARK   3     3  5.4645 -  4.7769    0.98     3019   167  0.1144 0.1643   0.964  0.924
REMARK   3     4  4.7769 -  4.3416    0.97     3009   166  0.1106 0.1769   0.964  0.911
REMARK   3     5  4.3416 -  4.0312    0.97     2974   156  0.1249 0.2120   0.958  0.878
REMARK   3     6  4.0312 -  3.7940    0.96     2946   152  0.1428 0.2218   0.946  0.851
REMARK   3     7  3.7940 -  3.6043    0.97     2958   160  0.1539 0.2398   0.932  0.826
REMARK   3     8  3.6043 -  3.4476    0.96     2961   138  0.1622 0.2349   0.927  0.829
REMARK   3     9  3.4476 -  3.3151    0.97     2963   145  0.1748 0.2639   0.909  0.788
REMARK   3    10  3.3151 -  3.2008    0.96     2918   153  0.1914 0.2803   0.897  0.784
REMARK   3    11  3.2008 -  3.1009    0.93     2845   144  0.2063 0.3449   0.883  0.680
REMARK   3    12  3.1009 -  3.0123    0.89     2684   140  0.2060 0.2922   0.880  0.808
REMARK   3    13  3.0123 -  2.9331    0.85     2586   141  0.2135 0.2940   0.874  0.719
REMARK   3    14  2.9331 -  2.8616    0.83     2494   135  0.2128 0.3009   0.877  0.740
REMARK   3    15  2.8616 -  2.7966    0.80     2416   148  0.2347 0.3371   0.852  0.691
REMARK   3    16  2.7966 -  2.7371    0.78     2323   117  0.2351 0.3943   0.861  0.595
REMARK   3    17  2.7371 -  2.6824    0.75     2267   123  0.2241 0.2937   0.851  0.733
REMARK   3    18  2.6824 -  2.6318    0.74     2251   105  0.2253 0.3176   0.847  0.660
REMARK   3    19  2.6318 -  2.5848    0.70     2139   110  0.2343 0.3408   0.830  0.644
REMARK   3    20  2.5848 -  2.5410    0.68     2038   113  0.2386 0.3509   0.825  0.639
REMARK   3    21  2.5410 -  2.5000    0.66     2004   121  0.2284 0.3234   0.841  0.610
REMARK   3  
REMARK   3  BULK SOLVENT MODELLING.
REMARK   3   METHOD USED        : FLAT BULK SOLVENT MODEL
REMARK   3   SOLVENT RADIUS     : 1.11    
REMARK   3   SHRINKAGE RADIUS   : 0.90    
REMARK   3   GRID STEP FACTOR   : 4.00    
REMARK   3  
REMARK   3  ERROR ESTIMATES.
REMARK   3   COORDINATE ERROR (MAXIMUM-LIKELIHOOD BASED)     : 0.34    
REMARK   3   PHASE ERROR (DEGREES, MAXIMUM-LIKELIHOOD BASED) : 25.12   
REMARK   3  
REMARK   3  STRUCTURE FACTORS CALCULATION ALGORITHM : FFT
REMARK   3  
REMARK   3  RESTRAINTS LIBRARY
REMARK   3    GEOSTD + MON.LIB. + CDL v1.2
REMARK   3  
REMARK   3  DEVIATIONS FROM IDEAL VALUES.
REMARK   3                 RMSD     MAX  COUNT
REMARK   3   BOND      :  0.015   0.126  12705
REMARK   3   ANGLE     :  1.549  16.859  17271
REMARK   3   CHIRALITY :  0.065   0.500   1880
REMARK   3   PLANARITY :  0.008   0.063   2147
REMARK   3   DIHEDRAL  : 13.743 167.191   7190
REMARK   3   MIN NONBONDED DISTANCE : 2.060 
REMARK   3  
REMARK   3  MOLPROBITY STATISTICS.
REMARK   3   ALL-ATOM CLASHSCORE : 14.82
REMARK   3   RAMACHANDRAN PLOT:
REMARK   3     OUTLIERS : 1.66  %
REMARK   3     ALLOWED  : 6.83  %
REMARK   3     FAVORED  : 91.52 %
REMARK   3   ROTAMER OUTLIERS : 7.13 %
REMARK   3   CBETA DEVIATIONS : 0
REMARK   3   PEPTIDE PLANE:
REMARK   3     CIS-PROLINE     : 5
REMARK   3     CIS-GENERAL     : 0
REMARK   3     TWISTED PROLINE : 0
REMARK   3     TWISTED GENERAL : 2
REMARK   3  
REMARK   3  ATOMIC DISPLACEMENT PARAMETERS.
REMARK   3   WILSON B : 28.68
REMARK   3   RMS(B_ISO_OR_EQUIVALENT_BONDED) : 4.94
REMARK   3   ATOMS          NUMBER OF ATOMS
REMARK   3                    ISO.  ANISO. 
REMARK   3    ALL         :  26892       0
REMARK   3    ALL (NO H)  :  13270       0
REMARK   3    SOLVENT     :    931       0
REMARK   3    NON-SOLVENT :  12339       0
REMARK   3    HYDROGENS   :  13622       0
REMARK   3
REMARK   3
REMARK   3   OTHER REFINEMENT REMARKS:
REMARK   3   XRAY REFINEMENT USING QUANTUM MECHANICAL FUNCTIONAL
REMARK   3   PROGRAM      :QuantumBio DivCon 6 build-7.1.1-b4015.17
REMARK   3   AUTHORS      :BORBULEVYCH O.Y., PLUMLEY J., 
REMARK   3                :MARTIN, R.I., WESTERHOFF L.M. 
REMARK   3
REMARK   3   REFERENCE     :BORBULEVYCH O.Y., PLUMLEY J.A.,
REMARK   3                 :MARTIN, R.I., MERZ, K.M.,  WESTERHOFF L.M.
REMARK   3                 :ACTA CRYSTLLOGRAPHICA SECTION D, 2014, 
REMARK   3                 :V. D70, pp. 1233-1247
REMARK   3   QM METHOD(HAMILTONIAN): PM6
REMARK   3   REGION QM REFINEMENT: 
REMARK   3      MAIN/BUFFER QM REGION RADII (A): 3.0 / 2.5
REMARK   3      LIGAND / STRAIN ENERGY: A3M_A_954 / 9.72 KCAL/MOLE
REMARK   3      LIGAND / STRAIN ENERGY: A3M_B_955 / 16.58 KCAL/MOLE
REMARK   3
HELIX    1   1 LEU A   45  LEU A   49  1               Generated by MOE    5
HELIX    2   2 SER A   93  PHE A   98  5               Generated by MOE    6
HELIX    3   3 TRP A  201  GLU A  205  1               Generated by MOE    5
HELIX    4   4 ALA A  291  LEU A  294  1               Generated by MOE    4
HELIX    5   5 GLU A  332  SER A  334  5               Generated by MOE    3
HELIX    6   6 TYR A  422  GLY A  424  5               Generated by MOE    3
HELIX    7   7 SER A  498  LEU A  504  1               Generated by MOE    7
HELIX    8   8 TRP A  563  SER A  569  1               Generated by MOE    7
HELIX    9   9 ASP A  588  MET A  591  1               Generated by MOE    4
HELIX   10  10 HIS A  592  ILE A  594  5               Generated by MOE    3
HELIX   11  11 PHE A  601  SER A  614  1               Generated by MOE   14
HELIX   12  12 TYR A  631  LEU A  640  1               Generated by MOE   10
HELIX   13  13 TRP A  659  TYR A  661  5               Generated by MOE    3
HELIX   14  14 SER A  664  MET A  671  1               Generated by MOE    8
HELIX   15  15 LEU A  680  ASN A  685  1               Generated by MOE    6
HELIX   16  16 MET A  689  GLN A  697  5               Generated by MOE    9
HELIX   17  17 PHE A  713  VAL A  726  1               Generated by MOE   14
HELIX   18  18 SER A  745  PHE A  763  1               Generated by MOE   19
HELIX   19  19 LEU B   45  LYS B   50  1               Generated by MOE    6
HELIX   20  20 TRP B  201  GLU B  206  1               Generated by MOE    6
HELIX   21  21 ALA B  291  LEU B  294  1               Generated by MOE    4
HELIX   22  22 VAL B  341  ARG B  343  5               Generated by MOE    3
HELIX   23  23 TYR B  422  GLY B  424  5               Generated by MOE    3
HELIX   24  24 SER B  498  LEU B  504  1               Generated by MOE    7
HELIX   25  25 TRP B  563  SER B  569  1               Generated by MOE    7
HELIX   26  26 ASP B  588  MET B  591  1               Generated by MOE    4
HELIX   27  27 HIS B  592  ILE B  594  5               Generated by MOE    3
HELIX   28  28 PHE B  601  LYS B  615  1               Generated by MOE   15
HELIX   29  29 TYR B  631  LEU B  640  1               Generated by MOE   10
HELIX   30  30 TRP B  659  TYR B  661  5               Generated by MOE    3
HELIX   31  31 SER B  664  MET B  671  1               Generated by MOE    8
HELIX   32  32 LEU B  680  ASN B  685  1               Generated by MOE    6
HELIX   33  33 MET B  689  ARG B  691  5               Generated by MOE    3
HELIX   34  34 GLU B  693  GLN B  697  5               Generated by MOE    5
HELIX   35  35 GLN B  714  ASP B  725  1               Generated by MOE   12
HELIX   36  36 SER B  745  PHE B  763  1               Generated by MOE   19
SHEET    1       LYS A  41  THR A  42                  Generated by MOE
SHEET    2       ARG A  61  TRP A  62                  Generated by MOE
SHEET    3       GLU A  67  LYS A  71                  Generated by MOE
SHEET    4       ILE A  76  ASN A  80                  Generated by MOE
SHEET    5       SER A  86  LEU A  90                  Generated by MOE
SHEET    6       ILE A 102  ILE A 107                  Generated by MOE
SHEET    7       PHE A 113  LYS A 122                  Generated by MOE
SHEET    8       TYR A 128  ASP A 136                  Generated by MOE
SHEET    9       GLN A 141  LEU A 142                  Generated by MOE
SHEET   10       TRP A 154  TRP A 157                  Generated by MOE
SHEET   11       LEU A 164  TRP A 168                  Generated by MOE
SHEET   12       ASP A 171  LYS A 175                  Generated by MOE
SHEET   13       TYR A 183  ARG A 184                  Generated by MOE
SHEET   14       ILE A 194  ASN A 196                  Generated by MOE
SHEET   15       LEU A 214  TRP A 216                  Generated by MOE
SHEET   16       PHE A 222  ASN A 229                  Generated by MOE
SHEET   17       LEU A 235  PHE A 240                  Generated by MOE
SHEET   18       LYS A 250  PRO A 255                  Generated by MOE
SHEET   19       THR A 265  ASN A 272                  Generated by MOE
SHEET   20       SER A 284  ILE A 287                  Generated by MOE
SHEET   21       HIS A 298  TRP A 305                  Generated by MOE
SHEET   22       ARG A 310  ARG A 317                  Generated by MOE
SHEET   23       TYR A 322  TYR A 330                  Generated by MOE
SHEET   24       TRP A 337  ASN A 338                  Generated by MOE
SHEET   25       HIS A 345  MET A 348                  Generated by MOE
SHEET   26       HIS A 363  PHE A 364                  Generated by MOE
SHEET   27       SER A 370  SER A 376                  Generated by MOE
SHEET   28       ARG A 382  GLN A 388                  Generated by MOE
SHEET   29       THR A 395  PHE A 396                  Generated by MOE
SHEET   30       VAL A 404  LEU A 410                  Generated by MOE
SHEET   31       TYR A 414  SER A 419                  Generated by MOE
SHEET   32       ASN A 430  GLN A 435                  Generated by MOE
SHEET   33       VAL A 442  CYS A 444                  Generated by MOE
SHEET   34       TYR A 457  PHE A 461                  Generated by MOE
SHEET   35       TYR A 467  CYS A 472                  Generated by MOE
SHEET   36       LEU A 479  SER A 484                  Generated by MOE
SHEET   37       LYS A 489  GLU A 495                  Generated by MOE
SHEET   38       VAL A 507  GLN A 508                  Generated by MOE
SHEET   39       SER A 511  LEU A 519                  Generated by MOE
SHEET   40       THR A 522  LEU A 530                  Generated by MOE
SHEET   41       TYR A 540  TYR A 540                  Generated by MOE
SHEET   42       PRO A 541  PRO A 541                  Generated by MOE
SHEET   43       LEU A 542  VAL A 546                  Generated by MOE
SHEET   44       ILE A 574  ALA A 576                  Generated by MOE
SHEET   45       SER A 577  PHE A 578                  Generated by MOE
SHEET   46       VAL A 619  VAL A 619                  Generated by MOE
SHEET   47       ASP A 620  ARG A 623                  Generated by MOE
SHEET   48       ILE A 624  TRP A 629                  Generated by MOE
SHEET   49       CYS A 649  VAL A 653                  Generated by MOE
SHEET   50       GLU A 699  GLY A 705                  Generated by MOE
SHEET   51       GLN A 731  TYR A 735                  Generated by MOE
SHEET   52       LYS B  41  THR B  42                  Generated by MOE
SHEET   53       ARG B  61  TRP B  62                  Generated by MOE
SHEET   54       GLU B  67  LYS B  71                  Generated by MOE
SHEET   55       ILE B  76  ASN B  80                  Generated by MOE
SHEET   56       VAL B  88  LEU B  90                  Generated by MOE
SHEET   57       ILE B 102  ASP B 104                  Generated by MOE
SHEET   58       PHE B 113  LYS B 122                  Generated by MOE
SHEET   59       TYR B 128  ASP B 136                  Generated by MOE
SHEET   60       TRP B 154  TRP B 157                  Generated by MOE
SHEET   61       LEU B 164  TRP B 168                  Generated by MOE
SHEET   62       ASP B 171  LYS B 175                  Generated by MOE
SHEET   63       TYR B 183  ARG B 184                  Generated by MOE
SHEET   64       ILE B 194  ASN B 196                  Generated by MOE
SHEET   65       LEU B 214  TRP B 216                  Generated by MOE
SHEET   66       PHE B 222  ASN B 229                  Generated by MOE
SHEET   67       LEU B 235  PHE B 240                  Generated by MOE
SHEET   68       LYS B 250  PRO B 255                  Generated by MOE
SHEET   69       THR B 265  ASN B 272                  Generated by MOE
SHEET   70       SER B 284  ILE B 287                  Generated by MOE
SHEET   71       HIS B 298  THR B 307                  Generated by MOE
SHEET   72       ARG B 310  ARG B 317                  Generated by MOE
SHEET   73       TYR B 322  TYR B 330                  Generated by MOE
SHEET   74       TRP B 337  ASN B 338                  Generated by MOE
SHEET   75       HIS B 345  MET B 348                  Generated by MOE
SHEET   76       HIS B 363  PHE B 364                  Generated by MOE
SHEET   77       SER B 370  SER B 376                  Generated by MOE
SHEET   78       ARG B 382  GLN B 388                  Generated by MOE
SHEET   79       LYS B 391  PHE B 396                  Generated by MOE
SHEET   80       VAL B 404  LEU B 410                  Generated by MOE
SHEET   81       TYR B 414  SER B 419                  Generated by MOE
SHEET   82       ASN B 430  GLN B 435                  Generated by MOE
SHEET   83       VAL B 442  CYS B 444                  Generated by MOE
SHEET   84       TYR B 457  PHE B 461                  Generated by MOE
SHEET   85       TYR B 467  CYS B 472                  Generated by MOE
SHEET   86       LEU B 479  SER B 484                  Generated by MOE
SHEET   87       LYS B 489  GLU B 495                  Generated by MOE
SHEET   88       VAL B 507  GLN B 508                  Generated by MOE
SHEET   89       SER B 511  ILE B 518                  Generated by MOE
SHEET   90       LYS B 523  LEU B 530                  Generated by MOE
SHEET   91       TYR B 540  TYR B 540                  Generated by MOE
SHEET   92       PRO B 541  PRO B 541                  Generated by MOE
SHEET   93       LEU B 542  VAL B 546                  Generated by MOE
SHEET   94       ILE B 574  ALA B 576                  Generated by MOE
SHEET   95       SER B 577  PHE B 578                  Generated by MOE
SHEET   96       VAL B 619  VAL B 619                  Generated by MOE
SHEET   97       ASP B 620  ARG B 623                  Generated by MOE
SHEET   98       ILE B 624  TRP B 629                  Generated by MOE
SHEET   99       CYS B 649  VAL B 653                  Generated by MOE
SHEET  100       GLU B 699  GLY B 705                  Generated by MOE
SHEET  101       GLN B 731  TYR B 735                  Generated by MOE
LINK         O4  NDG A 770                 C1  NAG A 771 
LINK         O6  NDG A 770                 C1  FUC A 772 
LINK         O4  NAG A 773                 C1  NAG A 774 
LINK         O4  NAG A 775                 C1  NDG A 776 
LINK         O4  NDG A 776                 C1  MAN A 777 
LINK         O4  NAG A 778                 C1  NAG A 779 
LINK         O4  NAG A 780                 C1  NAG A 781 
LINK         O6  NAG B 767                 C1  FUC B 768 
LINK         O4  NDG B 770                 C1  NAG B 771 
LINK         O4  NAG B 772                 C1  NAG B 773 
LINK         O4  NAG B 773                 C1  BMA B 774 
LINK         O4  NAG B 775                 C1  NAG B 776 
LINK         O4  NAG B 776                 C1  BMA B 777 
LINK         O4  NDG B 778                 C1  NDG B 779 
LINK         C1  NDG A 768                 O4  NAG A 767 
LINK         C1  FUC A 769                 O6  NAG A 767 
LINK         C1  NAG A 767                 ND2 ASN A  85 
SSBOND   1 CYS A  328    CYS A  339 
SSBOND   2 CYS A  385    CYS A  394 
SSBOND   3 CYS A  444    CYS A  447 
SSBOND   4 CYS A  454    CYS A  472 
SSBOND   5 CYS A  649    CYS A  762 
SSBOND   6 CYS B  328    CYS B  339 
SSBOND   7 CYS B  385    CYS B  394 
SSBOND   8 CYS B  444    CYS B  447 
SSBOND   9 CYS B  454    CYS B  472 
SSBOND  10 CYS B  649    CYS B  762 
CRYST1  119.234  123.448  131.315  90.00  90.00  90.00 P 21 21 21
SCALE1      0.008387  0.000000  0.000000        0.00000
SCALE2      0.000000  0.008101  0.000000        0.00000
SCALE3      0.000000  0.000000  0.007615        0.00000
ATOM      1  N   SER A  39      82.038  78.772 140.017  1.00 53.86           N
ATOM      2  CA  SER A  39      80.839  77.922 139.988  1.00 64.58           C
ATOM      3  C   SER A  39      80.997  76.800 138.943  1.00 65.54           C
ATOM      4  O   SER A  39      81.185  77.060 137.742  1.00 63.67           O
ATOM      5  CB  SER A  39      79.553  78.756 139.698  1.00 62.59           C
ATOM      6  OG  SER A  39      79.499  79.334 138.390  1.00 57.25           O
ATOM      7  H1  SER A  39      81.948  79.436 140.704  1.00 64.63           H
ATOM      8  H2  SER A  39      82.154  79.200 139.164  1.00 64.63           H
ATOM      9  HA  SER A  39      80.732  77.511 140.859  1.00 77.49           H
ATOM     10  HB2 SER A  39      79.500  79.475 140.351  1.00 75.10           H
ATOM     11  HB3 SER A  39      78.778  78.178 139.797  1.00 75.10           H
ATOM     12  HG  SER A  39      80.240  79.244 138.008  1.00 68.70           H
ATOM     13  N   ARG A  40      80.936  75.545 139.386  1.00 58.97           N
ATOM     14  CA  ARG A  40      80.959  74.474 138.406  1.00 55.17           C
ATOM     15  C   ARG A  40      82.165  74.608 137.477  1.00 56.81           C
ATOM     16  O   ARG A  40      83.069  75.434 137.690  1.00 53.42           O
ATOM     17  CB  ARG A  40      79.677  74.496 137.553  1.00 52.41           C
ATOM     18  CG  ARG A  40      78.342  74.551 138.297  1.00 58.36           C
ATOM     19  CD  ARG A  40      77.168  75.115 137.411  1.00 58.37           C
ATOM     20  NE  ARG A  40      77.359  76.531 137.042  1.00 57.76           N
ATOM     21  CZ  ARG A  40      76.514  77.274 136.308  1.00 60.86           C
ATOM     22  NH1 ARG A  40      75.360  76.784 135.830  1.00 52.98           N
ATOM     23  NH2 ARG A  40      76.837  78.542 136.054  1.00 60.81           N1+
ATOM     24  H   ARG A  40      80.873  75.299 140.210  1.00 70.76           H
ATOM     25  HA  ARG A  40      81.006  73.623 138.872  1.00 66.20           H
ATOM     26  HB2 ARG A  40      79.710  75.270 136.971  1.00 62.89           H
ATOM     27  HB3 ARG A  40      79.666  73.690 137.017  1.00 62.89           H
ATOM     28  HG2 ARG A  40      78.101  73.647 138.561  1.00 70.03           H
ATOM     29  HG3 ARG A  40      78.430  75.117 139.079  1.00 70.03           H
ATOM     30  HD2 ARG A  40      77.115  74.597 136.593  1.00 70.05           H
ATOM     31  HD3 ARG A  40      76.330  75.038 137.902  1.00 70.05           H
ATOM     32  HE  ARG A  40      78.057  76.920 137.356  1.00 69.31           H
ATOM     33 HH11 ARG A  40      75.136  75.965 135.985  1.00 63.57           H
ATOM     34 HH12 ARG A  40      74.836  77.284 135.363  1.00 63.57           H
ATOM     35 HH21 ARG A  40      77.572  78.864 136.359  1.00 72.97           H
ATOM     36 HH22 ARG A  40      76.307  79.037 135.588  1.00 72.97           H
ATOM     37  N   LYS A  41      82.154  73.828 136.411  1.00 48.79           N
ATOM     38  CA  LYS A  41      83.196  73.879 135.427  1.00 44.91           C
ATOM     39  C   LYS A  41      82.633  74.450 134.144  1.00 42.90           C
ATOM     40  O   LYS A  41      81.460  74.825 134.076  1.00 37.32           O
ATOM     41  CB  LYS A  41      83.786  72.491 135.220  1.00 52.45           C
ATOM     42  CG  LYS A  41      83.088  71.642 134.195  1.00 51.66           C
ATOM     43  CD  LYS A  41      81.883  70.986 134.760  1.00 49.90           C
ATOM     44  CE  LYS A  41      81.412  69.891 133.799  1.00 56.67           C
ATOM     45  NZ  LYS A  41      80.441  68.932 134.450  1.00 56.35           N1+
ATOM     46  H   LYS A  41      81.540  73.260 136.220  1.00 58.55           H
ATOM     47  HA  LYS A  41      83.894  74.475 135.743  1.00 53.90           H
ATOM     48  HB2 LYS A  41      84.707  72.597 134.939  1.00 62.94           H
ATOM     49  HB3 LYS A  41      83.752  72.018 136.066  1.00 62.94           H
ATOM     50  HG2 LYS A  41      82.819  72.153 133.419  1.00 62.00           H
ATOM     51  HG3 LYS A  41      83.704  70.945 133.921  1.00 62.00           H
ATOM     52  HD2 LYS A  41      82.115  70.570 135.605  1.00 59.88           H
ATOM     53  HD3 LYS A  41      81.179  71.642 134.880  1.00 59.88           H
ATOM     54  HE2 LYS A  41      80.981  70.306 133.036  1.00 68.00           H
ATOM     55  HE3 LYS A  41      82.184  69.383 133.502  1.00 68.00           H
ATOM     56  HZ1 LYS A  41      80.192  68.310 133.864  1.00 67.62           H
ATOM     57  HZ2 LYS A  41      80.822  68.534 135.150  1.00 67.62           H
ATOM     58  HZ3 LYS A  41      79.721  69.376 134.726  1.00 67.62           H
ATOM     59  N   THR A  42      83.492  74.525 133.130  1.00 37.31           N
ATOM     60  CA  THR A  42      83.119  75.052 131.832  1.00 32.44           C
ATOM     61  C   THR A  42      83.101  73.957 130.778  1.00 30.97           C
ATOM     62  O   THR A  42      83.451  72.789 131.012  1.00 29.29           O
ATOM     63  CB  THR A  42      84.073  76.154 131.370  1.00 32.70           C
ATOM     64  OG1 THR A  42      85.363  75.582 131.092  1.00 38.15           O
ATOM     65  CG2 THR A  42      84.180  77.241 132.389  1.00 31.64           C
ATOM     66  H   THR A  42      84.312  74.273 133.175  1.00 44.78           H
ATOM     67  HA  THR A  42      82.233  75.441 131.882  1.00 38.93           H
ATOM     68  HB  THR A  42      83.715  76.555 130.569  1.00 39.24           H
ATOM     69  HG1 THR A  42      85.569  75.730 130.291  1.00 45.78           H
ATOM     70 HG21 THR A  42      84.756  77.950 132.063  1.00 37.97           H
ATOM     71 HG22 THR A  42      83.304  77.613 132.561  1.00 37.97           H
ATOM     72 HG23 THR A  42      84.544  76.888 133.215  1.00 37.97           H
ATOM     73  N   TYR A  43      82.654  74.385 129.605  1.00 30.41           N
ATOM     74  CA  TYR A  43      82.672  73.574 128.400  1.00 35.27           C
ATOM     75  C   TYR A  43      84.078  73.645 127.818  1.00 27.58           C
ATOM     76  O   TYR A  43      84.491  74.684 127.305  1.00 23.57           O
ATOM     77  CB  TYR A  43      81.624  74.082 127.401  1.00 31.96           C
ATOM     78  CG  TYR A  43      81.463  73.182 126.187  1.00 29.65           C
ATOM     79  CD1 TYR A  43      80.669  72.064 126.240  1.00 23.95           C
ATOM     80  CD2 TYR A  43      82.125  73.453 124.996  1.00 26.32           C
ATOM     81  CE1 TYR A  43      80.525  71.238 125.150  1.00 25.08           C
ATOM     82  CE2 TYR A  43      81.985  72.621 123.907  1.00 30.26           C
ATOM     83  CZ  TYR A  43      81.185  71.510 123.995  1.00 24.57           C
ATOM     84  OH  TYR A  43      81.021  70.691 122.913  1.00 19.73           O
ATOM     85  H   TYR A  43      82.327  75.172 129.479  1.00 36.49           H
ATOM     86  HA  TYR A  43      82.475  72.655 128.631  1.00 42.32           H
ATOM     87  HB2 TYR A  43      80.766  74.145 127.844  1.00 38.35           H
ATOM     88  HB3 TYR A  43      81.895  74.954 127.079  1.00 38.35           H
ATOM     89  HD1 TYR A  43      80.224  71.859 127.026  1.00 28.74           H
ATOM     90  HD2 TYR A  43      82.670  74.202 124.931  1.00 31.58           H
ATOM     91  HE1 TYR A  43      79.985  70.489 125.202  1.00 30.09           H
ATOM     92  HE2 TYR A  43      82.419  72.812 123.111  1.00 36.31           H
ATOM     93  HH  TYR A  43      81.449  70.991 122.256  1.00 23.67           H
ATOM     94  N   THR A  44      84.810  72.550 127.905  1.00 31.10           N
ATOM     95  CA  THR A  44      86.214  72.564 127.555  1.00 31.10           C
ATOM     96  C   THR A  44      86.438  72.122 126.121  1.00 28.28           C
ATOM     97  O   THR A  44      85.544  71.606 125.435  1.00 20.09           O
ATOM     98  CB  THR A  44      87.002  71.624 128.458  1.00 30.23           C
ATOM     99  OG1 THR A  44      86.594  70.286 128.179  1.00 31.33           O
ATOM    100  CG2 THR A  44      86.773  71.938 129.917  1.00 32.31           C
ATOM    101  H   THR A  44      84.518  71.781 128.170  1.00 37.32           H
ATOM    102  HA  THR A  44      86.562  73.462 127.659  1.00 37.32           H
ATOM    103  HB  THR A  44      87.947  71.723 128.264  1.00 36.28           H
ATOM    104  HG1 THR A  44      87.063  69.750 128.627  1.00 37.59           H
ATOM    105 HG21 THR A  44      87.342  71.367 130.457  1.00 38.77           H
ATOM    106 HG22 THR A  44      86.990  72.866 130.100  1.00 38.77           H
ATOM    107 HG23 THR A  44      85.845  71.779 130.154  1.00 38.77           H
ATOM    108  N   LEU A  45      87.691  72.261 125.699  1.00 26.31           N
ATOM    109  CA  LEU A  45      88.063  71.724 124.406  1.00 27.22           C
ATOM    110  C   LEU A  45      87.912  70.202 124.390  1.00 19.66           C
ATOM    111  O   LEU A  45      87.325  69.633 123.457  1.00 22.64           O
ATOM    112  CB  LEU A  45      89.478  72.188 124.058  1.00 25.05           C
ATOM    113  CG  LEU A  45      89.918  71.718 122.679  1.00 23.17           C
ATOM    114  CD1 LEU A  45      88.973  72.143 121.585  1.00 27.29           C
ATOM    115  CD2 LEU A  45      91.278  72.265 122.430  1.00 21.97           C
ATOM    116  H   LEU A  45      88.327  72.651 126.128  1.00 31.57           H
ATOM    117  HA  LEU A  45      87.454  72.101 123.753  1.00 32.67           H
ATOM    118  HB2 LEU A  45      89.517  73.157 124.071  1.00 30.06           H
ATOM    119  HB3 LEU A  45      90.088  71.832 124.713  1.00 30.06           H
ATOM    120  HG  LEU A  45      89.964  70.751 122.665  1.00 27.81           H
ATOM    121 HD11 LEU A  45      89.342  71.863 120.732  1.00 32.75           H
ATOM    122 HD12 LEU A  45      88.117  71.714 121.728  1.00 32.75           H
ATOM    123 HD13 LEU A  45      88.879  73.110 121.596  1.00 32.75           H
ATOM    124 HD21 LEU A  45      91.568  71.978 121.552  1.00 26.36           H
ATOM    125 HD22 LEU A  45      91.234  73.234 122.478  1.00 26.36           H
ATOM    126 HD23 LEU A  45      91.879  71.921 123.106  1.00 26.36           H
ATOM    127  N   THR A  46      88.330  69.526 125.451  1.00 16.91           N
ATOM    128  CA  THR A  46      88.154  68.075 125.470  1.00 24.10           C
ATOM    129  C   THR A  46      86.683  67.729 125.361  1.00 30.45           C
ATOM    130  O   THR A  46      86.299  66.809 124.618  1.00 20.97           O
ATOM    131  CB  THR A  46      88.736  67.434 126.725  1.00 22.77           C
ATOM    132  OG1 THR A  46      90.141  67.644 126.748  1.00 32.10           O
ATOM    133  CG2 THR A  46      88.494  65.918 126.712  1.00 23.64           C
ATOM    134  H   THR A  46      88.695  69.866 126.150  1.00 20.29           H
ATOM    135  HA  THR A  46      88.621  67.683 124.720  1.00 28.92           H
ATOM    136  HB  THR A  46      88.322  67.821 127.513  1.00 27.32           H
ATOM    137  HG1 THR A  46      90.332  68.263 127.276  1.00 38.53           H
ATOM    138 HG21 THR A  46      88.797  65.531 127.546  1.00 28.36           H
ATOM    139 HG22 THR A  46      87.555  65.706 126.611  1.00 28.36           H
ATOM    140 HG23 THR A  46      88.983  65.513 125.978  1.00 28.36           H
ATOM    141  N   ASP A  47      85.844  68.444 126.115  1.00 26.15           N
ATOM    142  CA  ASP A  47      84.406  68.209 126.033  1.00 29.74           C
ATOM    143  C   ASP A  47      83.956  68.212 124.577  1.00 28.85           C
ATOM    144  O   ASP A  47      83.274  67.284 124.115  1.00 25.52           O
ATOM    145  CB  ASP A  47      83.632  69.259 126.848  1.00 28.72           C
ATOM    146  CG  ASP A  47      83.737  69.036 128.326  1.00 26.78           C
ATOM    147  OD1 ASP A  47      83.904  67.844 128.700  1.00 32.41           O
ATOM    148  OD2 ASP A  47      83.668  70.038 129.093  1.00 29.31           O1-
ATOM    149  H   ASP A  47      86.078  69.062 126.666  1.00 31.37           H
ATOM    150  HA  ASP A  47      84.220  67.345 126.415  1.00 35.69           H
ATOM    151  HB2 ASP A  47      83.977  70.143 126.651  1.00 34.46           H
ATOM    152  HB3 ASP A  47      82.691  69.203 126.628  1.00 34.46           H
ATOM    153  N   TYR A  48      84.375  69.235 123.823  1.00 28.19           N
ATOM    154  CA  TYR A  48      84.003  69.312 122.409  1.00 29.32           C
ATOM    155  C   TYR A  48      84.658  68.214 121.573  1.00 26.77           C
ATOM    156  O   TYR A  48      84.019  67.658 120.679  1.00 23.08           O
ATOM    157  CB  TYR A  48      84.378  70.674 121.839  1.00 24.81           C
ATOM    158  CG  TYR A  48      84.318  70.708 120.320  1.00 26.95           C
ATOM    159  CD1 TYR A  48      83.136  70.411 119.649  1.00 21.78           C
ATOM    160  CD2 TYR A  48      85.435  71.059 119.561  1.00 25.40           C
ATOM    161  CE1 TYR A  48      83.078  70.443 118.307  1.00 24.70           C
ATOM    162  CE2 TYR A  48      85.376  71.111 118.184  1.00 22.43           C
ATOM    163  CZ  TYR A  48      84.191  70.800 117.573  1.00 26.01           C
ATOM    164  OH  TYR A  48      84.100  70.817 116.218  1.00 23.00           O
ATOM    165  H   TYR A  48      84.863  69.890 124.108  1.00 33.82           H
ATOM    166  HA  TYR A  48      83.043  69.201 122.325  1.00 35.19           H
ATOM    167  HB2 TYR A  48      83.758  71.335 122.182  1.00 29.78           H
ATOM    168  HB3 TYR A  48      85.279  70.895 122.115  1.00 29.78           H
ATOM    169  HD1 TYR A  48      82.381  70.166 120.129  1.00 26.14           H
ATOM    170  HD2 TYR A  48      86.228  71.276 119.987  1.00 30.48           H
ATOM    171  HE1 TYR A  48      82.287  70.231 117.867  1.00 29.64           H
ATOM    172  HE2 TYR A  48      86.119  71.342 117.678  1.00 26.92           H
ATOM    173  HH  TYR A  48      83.957  70.033 115.950  1.00 27.60           H
ATOM    174  N   LEU A  49      85.950  67.929 121.796  1.00 28.72           N
ATOM    175  CA  LEU A  49      86.618  66.958 120.933  1.00 25.41           C
ATOM    176  C   LEU A  49      86.213  65.540 121.275  1.00 25.00           C
ATOM    177  O   LEU A  49      86.067  64.705 120.381  1.00 29.87           O
ATOM    178  CB  LEU A  49      88.131  67.115 121.030  1.00 25.53           C
ATOM    179  CG  LEU A  49      88.637  68.502 120.636  1.00 26.66           C
ATOM    180  CD1 LEU A  49      90.144  68.588 120.756  1.00 25.05           C
ATOM    181  CD2 LEU A  49      88.204  68.901 119.234  1.00 23.26           C
ATOM    182  H   LEU A  49      86.443  68.281 122.412  1.00 34.47           H
ATOM    183  HA  LEU A  49      86.353  67.108 120.017  1.00 30.49           H
ATOM    184  HB2 LEU A  49      88.399  66.957 121.947  1.00 30.63           H
ATOM    185  HB3 LEU A  49      88.556  66.463 120.450  1.00 30.63           H
ATOM    186  HG  LEU A  49      88.258  69.150 121.249  1.00 31.99           H
ATOM    187 HD11 LEU A  49      90.438  69.472 120.480  1.00 30.06           H
ATOM    188 HD12 LEU A  49      90.390  68.434 121.679  1.00 30.06           H
ATOM    189 HD13 LEU A  49      90.538  67.913 120.182  1.00 30.06           H
ATOM    190 HD21 LEU A  49      88.569  69.777 119.022  1.00 27.92           H
ATOM    191 HD22 LEU A  49      88.551  68.239 118.616  1.00 27.92           H
ATOM    192 HD23 LEU A  49      87.236  68.925 119.179  1.00 27.92           H
ATOM    193  N   LYS A  50      85.996  65.269 122.551  1.00 29.97           N
ATOM    194  CA  LYS A  50      85.558  63.966 123.022  1.00 34.03           C
ATOM    195  C   LYS A  50      84.039  63.820 123.061  1.00 35.71           C
ATOM    196  O   LYS A  50      83.544  62.773 123.483  1.00 43.47           O
ATOM    197  CB  LYS A  50      86.154  63.714 124.416  1.00 35.82           C
ATOM    198  CG  LYS A  50      87.639  63.402 124.399  1.00 34.61           C
ATOM    199  CD  LYS A  50      87.888  62.133 123.574  1.00 41.65           C
ATOM    200  CE  LYS A  50      89.304  61.679 123.655  1.00 48.21           C
ATOM    201  NZ  LYS A  50      90.112  62.744 123.035  1.00 51.73           N1+
ATOM    202  H   LYS A  50      86.099  65.838 123.186  1.00 35.96           H
ATOM    203  HA  LYS A  50      85.891  63.292 122.414  1.00 40.84           H
ATOM    204  HB2 LYS A  50      86.032  64.504 124.965  1.00 42.98           H
ATOM    205  HB3 LYS A  50      85.697  62.963 124.825  1.00 42.98           H
ATOM    206  HG2 LYS A  50      88.124  64.141 124.007  1.00 41.53           H
ATOM    207  HG3 LYS A  50      87.941  63.237 125.307  1.00 41.53           H
ATOM    208  HD2 LYS A  50      87.324  61.412 123.906  1.00 49.98           H
ATOM    209  HD3 LYS A  50      87.705  62.309 122.639  1.00 49.98           H
ATOM    210  HE2 LYS A  50      89.567  61.566 124.583  1.00 57.85           H
ATOM    211  HE3 LYS A  50      89.426  60.855 123.151  1.00 57.85           H
ATOM    212  HZ1 LYS A  50      90.962  62.484 122.973  1.00 62.07           H
ATOM    213  HZ2 LYS A  50      89.804  62.926 122.218  1.00 62.07           H
ATOM    214  HZ3 LYS A  50      90.067  63.484 123.529  1.00 62.07           H
ATOM    215  N   ASN A  51      83.294  64.837 122.627  1.00 40.97           N
ATOM    216  CA  ASN A  51      81.840  64.770 122.489  1.00 28.45           C
ATOM    217  C   ASN A  51      81.204  64.252 123.781  1.00 30.03           C
ATOM    218  O   ASN A  51      80.332  63.380 123.779  1.00 30.14           O
ATOM    219  CB  ASN A  51      81.450  63.929 121.267  1.00 25.30           C
ATOM    220  CG  ASN A  51      80.114  64.369 120.632  1.00 45.26           C
ATOM    221  OD1 ASN A  51      79.404  65.252 121.138  1.00 59.79           O
ATOM    222  ND2 ASN A  51      79.772  63.754 119.518  1.00 47.98           N
ATOM    223  H   ASN A  51      83.621  65.602 122.401  1.00 49.16           H
ATOM    224  HA  ASN A  51      81.521  65.672 122.336  1.00 34.14           H
ATOM    225  HB2 ASN A  51      82.137  64.025 120.590  1.00 30.36           H
ATOM    226  HB3 ASN A  51      81.376  63.000 121.531  1.00 30.36           H
ATOM    227 HD21 ASN A  51      79.050  63.988 119.107  1.00 57.57           H
ATOM    228 HD22 ASN A  51      80.262  63.119 119.205  1.00 57.57           H
ATOM    229  N   THR A  52      81.636  64.830 124.909  1.00 33.55           N
ATOM    230  CA  THR A  52      81.081  64.400 126.186  1.00 34.17           C
ATOM    231  C   THR A  52      79.643  64.882 126.371  1.00 26.79           C
ATOM    232  O   THR A  52      78.928  64.301 127.186  1.00 27.10           O
ATOM    233  CB  THR A  52      81.970  64.831 127.400  1.00 37.02           C
ATOM    234  OG1 THR A  52      81.562  66.096 127.934  1.00 38.00           O
ATOM    235  CG2 THR A  52      83.491  64.871 127.086  1.00 34.94           C
ATOM    236  H   THR A  52      82.224  65.456 124.951  1.00 40.26           H
ATOM    237  HA  THR A  52      81.048  63.432 126.186  1.00 41.01           H
ATOM    238  HB  THR A  52      81.857  64.162 128.094  1.00 44.43           H
ATOM    239  HG1 THR A  52      82.083  66.312 128.557  1.00 45.60           H
ATOM    240 HG21 THR A  52      83.982  65.243 127.835  1.00 41.92           H
ATOM    241 HG22 THR A  52      83.823  63.975 126.907  1.00 41.92           H
ATOM    242 HG23 THR A  52      83.650  65.417 126.303  1.00 41.92           H
ATOM    243  N   TYR A  53      79.190  65.903 125.636  1.00 24.90           N
ATOM    244  CA  TYR A  53      77.796  66.362 125.711  1.00 27.68           C
ATOM    245  C   TYR A  53      77.099  66.151 124.367  1.00 32.05           C
ATOM    246  O   TYR A  53      77.144  67.009 123.486  1.00 39.46           O
ATOM    247  CB  TYR A  53      77.710  67.799 126.130  1.00 28.82           C
ATOM    248  CG  TYR A  53      78.277  68.025 127.495  1.00 25.09           C
ATOM    249  CD1 TYR A  53      77.646  67.548 128.604  1.00 24.40           C
ATOM    250  CD2 TYR A  53      79.481  68.682 127.661  1.00 29.25           C
ATOM    251  CE1 TYR A  53      78.189  67.737 129.862  1.00 33.17           C
ATOM    252  CE2 TYR A  53      80.024  68.871 128.897  1.00 30.30           C
ATOM    253  CZ  TYR A  53      79.377  68.401 129.998  1.00 28.59           C
ATOM    254  OH  TYR A  53      79.939  68.587 131.222  1.00 33.79           O
ATOM    255  H   TYR A  53      79.670  66.356 125.085  1.00 29.87           H
ATOM    256  HA  TYR A  53      77.334  65.834 126.381  1.00 33.22           H
ATOM    257  HB2 TYR A  53      78.216  68.333 125.499  1.00 34.58           H
ATOM    258  HB3 TYR A  53      76.785  68.078 126.133  1.00 34.58           H
ATOM    259  HD1 TYR A  53      76.843  67.098 128.508  1.00 29.28           H
ATOM    260  HD2 TYR A  53      79.929  69.004 126.916  1.00 35.09           H
ATOM    261  HE1 TYR A  53      77.755  67.415 130.614  1.00 39.80           H
ATOM    262  HE2 TYR A  53      80.832  69.320 128.985  1.00 36.36           H
ATOM    263  HH  TYR A  53      80.678  68.979 131.145  1.00 40.55           H
ATOM    264  N   ARG A  54      76.392  65.030 124.253  1.00 27.69           N
ATOM    265  CA  ARG A  54      75.777  64.584 123.009  1.00 27.77           C
ATOM    266  C   ARG A  54      74.321  65.060 122.874  1.00 32.90           C
ATOM    267  O   ARG A  54      73.472  64.752 123.720  1.00 35.01           O
ATOM    268  CB  ARG A  54      75.854  63.059 122.973  1.00 27.84           C
ATOM    269  CG  ARG A  54      75.428  62.425 121.689  1.00 42.26           C
ATOM    270  CD  ARG A  54      76.609  62.204 120.820  1.00 53.21           C
ATOM    271  NE  ARG A  54      77.614  61.357 121.478  1.00 48.78           N
ATOM    272  CZ  ARG A  54      78.650  60.827 120.836  1.00 50.74           C
ATOM    273  NH1 ARG A  54      78.797  61.078 119.538  1.00 44.61           N
ATOM    274  NH2 ARG A  54      79.529  60.051 121.484  1.00 55.77           N1+
ATOM    275  H   ARG A  54      76.273  64.474 124.900  1.00 33.23           H
ATOM    276  HA  ARG A  54      76.295  64.926 122.267  1.00 33.32           H
ATOM    277  HB2 ARG A  54      76.766  62.802 123.163  1.00 33.40           H
ATOM    278  HB3 ARG A  54      75.276  62.708 123.669  1.00 33.40           H
ATOM    279  HG2 ARG A  54      75.024  61.560 121.873  1.00 50.71           H
ATOM    280  HG3 ARG A  54      74.805  63.003 121.220  1.00 50.71           H
ATOM    281  HD2 ARG A  54      76.320  61.773 119.997  1.00 63.85           H
ATOM    282  HD3 ARG A  54      77.022  63.060 120.630  1.00 63.85           H
ATOM    283  HE  ARG A  54      77.499  61.152 122.306  1.00 58.54           H
ATOM    284 HH11 ARG A  54      78.228  61.580 119.126  1.00 53.54           H
ATOM    285 HH12 ARG A  54      79.466  60.751 119.106  1.00 53.54           H
ATOM    286 HH21 ARG A  54      79.430  59.892 122.324  1.00 66.92           H
ATOM    287 HH22 ARG A  54      80.202  59.718 121.059  1.00 66.92           H
ATOM    288  N   LEU A  55      74.022  65.781 121.801  1.00 28.48           N
ATOM    289  CA  LEU A  55      72.634  66.029 121.451  1.00 24.01           C
ATOM    290  C   LEU A  55      71.976  64.722 121.021  1.00 26.89           C
ATOM    291  O   LEU A  55      72.527  63.978 120.203  1.00 30.93           O
ATOM    292  CB  LEU A  55      72.547  67.047 120.323  1.00 21.93           C
ATOM    293  CG  LEU A  55      73.066  68.477 120.501  1.00 24.60           C
ATOM    294  CD1 LEU A  55      73.045  69.185 119.162  1.00 24.37           C
ATOM    295  CD2 LEU A  55      72.292  69.299 121.466  1.00 27.43           C
ATOM    296  H   LEU A  55      74.593  66.127 121.256  1.00 34.18           H
ATOM    297  HA  LEU A  55      72.166  66.381 122.220  1.00 28.82           H
ATOM    298  HB2 LEU A  55      73.042  66.668 119.582  1.00 26.32           H
ATOM    299  HB3 LEU A  55      71.615  67.115 120.077  1.00 26.32           H
ATOM    300  HG  LEU A  55      73.978  68.442 120.823  1.00 29.52           H
ATOM    301 HD11 LEU A  55      73.370  70.089 119.285  1.00 29.24           H
ATOM    302 HD12 LEU A  55      73.605  68.706 118.534  1.00 29.24           H
ATOM    303 HD13 LEU A  55      72.131  69.203 118.836  1.00 29.24           H
ATOM    304 HD21 LEU A  55      72.677  70.190 121.514  1.00 32.92           H
ATOM    305 HD22 LEU A  55      71.374  69.347 121.155  1.00 32.92           H
ATOM    306 HD23 LEU A  55      72.321  68.875 122.334  1.00 32.92           H
ATOM    307  N   LYS A  56      70.796  64.438 121.564  1.00 27.74           N
ATOM    308  CA  LYS A  56      70.051  63.239 121.184  1.00 35.28           C
ATOM    309  C   LYS A  56      69.152  63.528 119.992  1.00 25.64           C
ATOM    310  O   LYS A  56      68.607  64.614 119.862  1.00 32.12           O
ATOM    311  CB  LYS A  56      69.204  62.718 122.347  1.00 34.29           C
ATOM    312  CG  LYS A  56      69.923  61.738 123.282  1.00 27.29           C
ATOM    313  CD  LYS A  56      68.936  61.037 124.227  1.00 37.91           C
ATOM    314  CE  LYS A  56      69.624  60.039 125.153  1.00 46.45           C
ATOM    315  NZ  LYS A  56      70.081  58.828 124.411  1.00 45.59           N1+
ATOM    316  H   LYS A  56      70.407  64.919 122.161  1.00 33.29           H
ATOM    317  HA  LYS A  56      70.677  62.542 120.935  1.00 42.34           H
ATOM    318  HB2 LYS A  56      68.915  63.472 122.883  1.00 41.15           H
ATOM    319  HB3 LYS A  56      68.436  62.254 121.981  1.00 41.15           H
ATOM    320  HG2 LYS A  56      70.372  61.057 122.761  1.00 32.75           H
ATOM    321  HG3 LYS A  56      70.556  62.232 123.824  1.00 32.75           H
ATOM    322  HD2 LYS A  56      68.514  61.705 124.791  1.00 45.49           H
ATOM    323  HD3 LYS A  56      68.268  60.559 123.711  1.00 45.49           H
ATOM    324  HE2 LYS A  56      70.401  60.459 125.559  1.00 55.74           H
ATOM    325  HE3 LYS A  56      69.001  59.754 125.843  1.00 55.74           H
ATOM    326  HZ1 LYS A  56      70.474  58.256 124.971  1.00 54.71           H
ATOM    327  HZ2 LYS A  56      69.383  58.428 124.030  1.00 54.71           H
ATOM    328  HZ3 LYS A  56      70.664  59.064 123.780  1.00 54.71           H
ATOM    329  N   LEU A  57      68.994  62.549 119.131  1.00 26.54           N
ATOM    330  CA  LEU A  57      68.266  62.706 117.884  1.00 32.54           C
ATOM    331  C   LEU A  57      67.060  61.765 117.819  1.00 33.32           C
ATOM    332  O   LEU A  57      66.874  60.870 118.649  1.00 35.18           O
ATOM    333  CB  LEU A  57      69.224  62.437 116.696  1.00 29.21           C
ATOM    334  CG  LEU A  57      70.496  63.276 116.764  1.00 31.49           C
ATOM    335  CD1 LEU A  57      71.586  62.647 115.962  1.00 39.86           C
ATOM    336  CD2 LEU A  57      70.205  64.666 116.262  1.00 37.46           C
ATOM    337  H   LEU A  57      69.333  61.767 119.242  1.00 31.85           H
ATOM    338  HA  LEU A  57      67.939  63.618 117.828  1.00 39.05           H
ATOM    339  HB2 LEU A  57      69.489  61.504 116.697  1.00 35.05           H
ATOM    340  HB3 LEU A  57      68.781  62.656 115.862  1.00 35.05           H
ATOM    341  HG  LEU A  57      70.800  63.344 117.682  1.00 37.79           H
ATOM    342 HD11 LEU A  57      72.378  63.205 116.006  1.00 47.83           H
ATOM    343 HD12 LEU A  57      71.777  61.764 116.320  1.00 47.83           H
ATOM    344 HD13 LEU A  57      71.284  62.570 115.042  1.00 47.83           H
ATOM    345 HD21 LEU A  57      71.016  65.199 116.300  1.00 44.96           H
ATOM    346 HD22 LEU A  57      69.893  64.603 115.346  1.00 44.96           H
ATOM    347 HD23 LEU A  57      69.523  65.067 116.824  1.00 44.96           H
ATOM    348  N   TYR A  58      66.243  61.944 116.784  1.00 31.59           N
ATOM    349  CA  TYR A  58      65.189  60.973 116.510  1.00 26.14           C
ATOM    350  C   TYR A  58      65.018  60.847 114.994  1.00 30.67           C
ATOM    351  O   TYR A  58      64.178  61.516 114.381  1.00 25.35           O
ATOM    352  CB  TYR A  58      63.899  61.371 117.183  1.00 25.91           C
ATOM    353  CG  TYR A  58      62.912  60.219 117.322  1.00 28.45           C
ATOM    354  CD1 TYR A  58      62.059  59.874 116.296  1.00 32.46           C
ATOM    355  CD2 TYR A  58      62.841  59.500 118.484  1.00 31.71           C
ATOM    356  CE1 TYR A  58      61.166  58.829 116.425  1.00 33.97           C
ATOM    357  CE2 TYR A  58      61.959  58.471 118.625  1.00 31.82           C
ATOM    358  CZ  TYR A  58      61.120  58.128 117.604  1.00 38.47           C
ATOM    359  OH  TYR A  58      60.237  57.080 117.787  1.00 38.48           O
ATOM    360  H   TYR A  58      66.278  62.607 116.237  1.00 37.91           H
ATOM    361  HA  TYR A  58      65.466  60.113 116.860  1.00 31.37           H
ATOM    362  HB2 TYR A  58      64.105  61.708 118.067  1.00 31.10           H
ATOM    363  HB3 TYR A  58      63.492  62.071 116.652  1.00 31.10           H
ATOM    364  HD1 TYR A  58      62.096  60.345 115.501  1.00 38.96           H
ATOM    365  HD2 TYR A  58      63.403  59.722 119.190  1.00 38.05           H
ATOM    366  HE1 TYR A  58      60.602  58.607 115.722  1.00 40.76           H
ATOM    367  HE2 TYR A  58      61.931  58.002 119.423  1.00 38.18           H
ATOM    368  HH  TYR A  58      60.542  56.545 118.357  1.00 46.18           H
ATOM    369  N   SER A  59      65.821  59.972 114.407  1.00 32.12           N
ATOM    370  CA  SER A  59      65.780  59.717 112.981  1.00 26.31           C
ATOM    371  C   SER A  59      64.804  58.607 112.712  1.00 27.10           C
ATOM    372  O   SER A  59      64.992  57.486 113.203  1.00 30.51           O
ATOM    373  CB  SER A  59      67.143  59.311 112.482  1.00 31.06           C
ATOM    374  OG  SER A  59      68.044  60.327 112.803  1.00 48.99           O
ATOM    375  H   SER A  59      66.414  59.504 114.819  1.00 38.54           H
ATOM    376  HA  SER A  59      65.484  60.511 112.514  1.00 31.57           H
ATOM    377  HB2 SER A  59      67.409  58.498 112.944  1.00 37.28           H
ATOM    378  HB3 SER A  59      67.111  59.170 111.521  1.00 37.28           H
ATOM    379  HG  SER A  59      68.752  60.211 112.363  1.00 58.79           H
ATOM    380  N   LEU A  60      63.766  58.930 111.953  1.00 32.22           N
ATOM    381  CA  LEU A  60      62.719  57.992 111.595  1.00 30.66           C
ATOM    382  C   LEU A  60      62.606  57.957 110.093  1.00 30.29           C
ATOM    383  O   LEU A  60      62.997  58.896 109.400  1.00 27.94           O
ATOM    384  CB  LEU A  60      61.369  58.342 112.198  1.00 24.31           C
ATOM    385  CG  LEU A  60      60.748  59.708 111.983  1.00 26.51           C
ATOM    386  CD1 LEU A  60      60.315  59.959 110.543  1.00 31.34           C
ATOM    387  CD2 LEU A  60      59.533  59.796 112.910  1.00 30.49           C
ATOM    388  H   LEU A  60      63.652  59.715 111.617  1.00 38.66           H
ATOM    389  HA  LEU A  60      62.966  57.109 111.906  1.00 36.79           H
ATOM    390  HB2 LEU A  60      60.733  57.695 111.853  1.00 29.17           H
ATOM    391  HB3 LEU A  60      61.441  58.221 113.157  1.00 29.17           H
ATOM    392  HG  LEU A  60      61.376  60.398 112.238  1.00 31.81           H
ATOM    393 HD11 LEU A  60      59.862  60.815 110.496  1.00 37.61           H
ATOM    394 HD12 LEU A  60      61.082  59.979 109.960  1.00 37.61           H
ATOM    395 HD13 LEU A  60      59.709  59.249 110.266  1.00 37.61           H
ATOM    396 HD21 LEU A  60      59.118  60.664 112.806  1.00 36.58           H
ATOM    397 HD22 LEU A  60      58.899  59.101 112.671  1.00 36.58           H
ATOM    398 HD23 LEU A  60      59.819  59.679 113.829  1.00 36.58           H
ATOM    399  N   ARG A  61      62.100  56.845 109.585  1.00 33.66           N
ATOM    400  CA  ARG A  61      61.900  56.721 108.151  1.00 36.44           C
ATOM    401  C   ARG A  61      60.482  56.222 107.931  1.00 31.90           C
ATOM    402  O   ARG A  61      60.172  55.070 108.235  1.00 39.45           O
ATOM    403  CB  ARG A  61      62.953  55.796 107.540  1.00 35.50           C
ATOM    404  CG  ARG A  61      63.631  56.366 106.293  1.00 40.67           C
ATOM    405  CD  ARG A  61      63.189  55.666 105.020  1.00 36.91           C
ATOM    406  NE  ARG A  61      63.451  54.230 105.121  1.00 50.85           N
ATOM    407  CZ  ARG A  61      62.806  53.299 104.416  1.00 49.92           C
ATOM    408  NH1 ARG A  61      61.856  53.669 103.547  1.00 48.10           N
ATOM    409  NH2 ARG A  61      63.114  52.000 104.578  1.00 42.72           N1+
ATOM    410  H   ARG A  61      61.864  56.152 110.042  1.00 40.39           H
ATOM    411  HA  ARG A  61      61.970  57.602 107.747  1.00 43.73           H
ATOM    412  HB2 ARG A  61      63.647  55.644 108.201  1.00 42.60           H
ATOM    413  HB3 ARG A  61      62.538  54.953 107.312  1.00 42.60           H
ATOM    414  HG2 ARG A  61      63.402  57.304 106.203  1.00 48.80           H
ATOM    415  HG3 ARG A  61      64.595  56.266 106.374  1.00 48.80           H
ATOM    416  HD2 ARG A  61      62.236  55.809 104.899  1.00 44.29           H
ATOM    417  HD3 ARG A  61      63.681  56.011 104.257  1.00 44.29           H
ATOM    418  HE  ARG A  61      63.944  53.963 105.773  1.00 61.02           H
ATOM    419 HH11 ARG A  61      61.669  54.505 103.437  1.00 57.72           H
ATOM    420 HH12 ARG A  61      61.440  53.080 103.076  1.00 57.72           H
ATOM    421 HH21 ARG A  61      63.724  51.765 105.140  1.00 51.26           H
ATOM    422 HH22 ARG A  61      62.700  51.399 104.119  1.00 51.26           H
ATOM    423  N   TRP A  62      59.617  57.095 107.441  1.00 30.29           N
ATOM    424  CA  TRP A  62      58.238  56.700 107.212  1.00 38.10           C
ATOM    425  C   TRP A  62      58.181  55.593 106.166  1.00 33.78           C
ATOM    426  O   TRP A  62      58.809  55.687 105.110  1.00 36.42           O
ATOM    427  CB  TRP A  62      57.409  57.898 106.760  1.00 31.16           C
ATOM    428  CG  TRP A  62      57.244  58.981 107.784  1.00 33.30           C
ATOM    429  CD1 TRP A  62      57.952  60.150 107.866  1.00 29.43           C
ATOM    430  CD2 TRP A  62      56.298  59.011 108.859  1.00 38.72           C
ATOM    431  NE1 TRP A  62      57.516  60.890 108.931  1.00 30.20           N
ATOM    432  CE2 TRP A  62      56.497  60.216 109.553  1.00 32.92           C
ATOM    433  CE3 TRP A  62      55.295  58.146 109.292  1.00 37.70           C
ATOM    434  CZ2 TRP A  62      55.731  60.575 110.648  1.00 29.08           C
ATOM    435  CZ3 TRP A  62      54.544  58.507 110.379  1.00 31.19           C
ATOM    436  CH2 TRP A  62      54.774  59.701 111.054  1.00 30.30           C
ATOM    437  H   TRP A  62      59.800  57.906 107.221  1.00 36.35           H
ATOM    438  HA  TRP A  62      57.861  56.368 108.043  1.00 45.72           H
ATOM    439  HB2 TRP A  62      57.823  58.288 105.977  1.00 37.40           H
ATOM    440  HB3 TRP A  62      56.520  57.580 106.541  1.00 37.40           H
ATOM    441  HD1 TRP A  62      58.645  60.397 107.298  1.00 35.32           H
ATOM    442  HE1 TRP A  62      57.830  61.653 109.163  1.00 36.24           H
ATOM    443  HE3 TRP A  62      55.134  57.346 108.853  1.00 45.24           H
ATOM    444  HZ2 TRP A  62      55.874  61.370 111.103  1.00 34.89           H
ATOM    445  HZ3 TRP A  62      53.880  57.938 110.685  1.00 37.43           H
ATOM    446  HH2 TRP A  62      54.253  59.915 111.789  1.00 36.36           H
ATOM    447  N   ILE A  63      57.445  54.526 106.469  1.00 33.93           N
ATOM    448  CA  ILE A  63      57.249  53.438 105.514  1.00 38.37           C
ATOM    449  C   ILE A  63      55.845  53.399 104.946  1.00 33.97           C
ATOM    450  O   ILE A  63      55.521  52.492 104.170  1.00 32.87           O
ATOM    451  CB  ILE A  63      57.587  52.093 106.154  1.00 35.62           C
ATOM    452  CG1 ILE A  63      56.648  51.863 107.338  1.00 36.23           C
ATOM    453  CG2 ILE A  63      59.054  52.106 106.510  1.00 34.33           C
ATOM    454  CD1 ILE A  63      56.871  50.583 108.040  1.00 37.95           C
ATOM    455  H   ILE A  63      57.056  54.402 107.227  1.00 40.72           H
ATOM    456  HA  ILE A  63      57.868  53.563 104.776  1.00 46.05           H
ATOM    457  HB  ILE A  63      57.428  51.396 105.501  1.00 42.74           H
ATOM    458 HG12 ILE A  63      56.769  52.579 107.981  1.00 43.48           H
ATOM    459 HG13 ILE A  63      55.738  51.855 107.015  1.00 43.48           H
ATOM    460 HG21 ILE A  63      59.306  51.253 106.895  1.00 41.19           H
ATOM    461 HG22 ILE A  63      59.563  52.268 105.700  1.00 41.19           H
ATOM    462 HG23 ILE A  63      59.224  52.823 107.144  1.00 41.19           H
ATOM    463 HD11 ILE A  63      56.247  50.513 108.780  1.00 45.55           H
ATOM    464 HD12 ILE A  63      56.734  49.855 107.413  1.00 45.55           H
ATOM    465 HD13 ILE A  63      57.782  50.562 108.375  1.00 45.55           H
ATOM    466  N   SER A  64      55.004  54.341 105.310  1.00 33.46           N
ATOM    467  CA  SER A  64      53.620  54.377 104.885  1.00 28.00           C
ATOM    468  C   SER A  64      53.088  55.677 105.416  1.00 31.87           C
ATOM    469  O   SER A  64      53.843  56.475 105.980  1.00 38.38           O
ATOM    470  CB  SER A  64      52.812  53.199 105.428  1.00 32.20           C
ATOM    471  OG  SER A  64      52.484  53.349 106.792  1.00 31.45           O
ATOM    472  H   SER A  64      55.208  54.996 105.829  1.00 40.15           H
ATOM    473  HA  SER A  64      53.583  54.375 103.918  1.00 33.59           H
ATOM    474  HB2 SER A  64      51.981  53.140 104.931  1.00 38.64           H
ATOM    475  HB3 SER A  64      53.336  52.394 105.324  1.00 38.64           H
ATOM    476  HG  SER A  64      52.069  52.673 107.070  1.00 37.74           H
ATOM    477  N   ASP A  65      51.793  55.879 105.276  1.00 34.86           N
ATOM    478  CA  ASP A  65      51.124  57.027 105.849  1.00 34.58           C
ATOM    479  C   ASP A  65      50.772  56.809 107.315  1.00 35.26           C
ATOM    480  O   ASP A  65      50.234  57.725 107.963  1.00 32.20           O
ATOM    481  CB  ASP A  65      49.868  57.313 105.020  1.00 39.60           C
ATOM    482  CG  ASP A  65      49.354  58.748 105.173  1.00 42.46           C
ATOM    483  OD1 ASP A  65      50.170  59.667 105.423  1.00 35.09           O
ATOM    484  OD2 ASP A  65      48.124  58.962 105.027  1.00 47.82           O1-
ATOM    485  H   ASP A  65      51.269  55.346 104.851  1.00 41.83           H
ATOM    486  HA  ASP A  65      51.716  57.793 105.789  1.00 41.50           H
ATOM    487  HB2 ASP A  65      50.128  57.182 104.097  1.00 47.52           H
ATOM    488  HB3 ASP A  65      49.161  56.689 105.251  1.00 47.52           H
ATOM    489  N   HIS A  66      51.056  55.612 107.852  1.00 33.07           N
ATOM    490  CA  HIS A  66      50.653  55.253 109.206  1.00 34.41           C
ATOM    491  C   HIS A  66      51.802  54.826 110.093  1.00 38.94           C
ATOM    492  O   HIS A  66      51.657  54.890 111.313  1.00 33.30           O
ATOM    493  CB  HIS A  66      49.602  54.122 109.168  1.00 36.62           C
ATOM    494  CG  HIS A  66      48.427  54.446 108.302  1.00 41.90           C
ATOM    495  ND1 HIS A  66      48.431  54.250 106.934  1.00 35.61           N
ATOM    496  CD2 HIS A  66      47.247  55.043 108.595  1.00 45.89           C
ATOM    497  CE1 HIS A  66      47.293  54.691 106.426  1.00 42.87           C
ATOM    498  NE2 HIS A  66      46.559  55.176 107.413  1.00 52.22           N
ATOM    499  H   HIS A  66      51.468  54.977 107.443  1.00 39.68           H
ATOM    500  HA  HIS A  66      50.239  56.026 109.623  1.00 41.30           H
ATOM    501  HB2 HIS A  66      49.262  53.986 110.065  1.00 43.95           H
ATOM    502  HB3 HIS A  66      50.004  53.305 108.833  1.00 43.95           H
ATOM    503  HD2 HIS A  66      46.958  55.311 109.438  1.00 55.07           H
ATOM    504  HE1 HIS A  66      47.038  54.654 105.532  1.00 51.45           H
ATOM    505  HE2 HIS A  66      45.767  55.506 107.334  1.00 62.67           H
ATOM    506  N   GLU A  67      52.940  54.426 109.531  1.00 40.76           N
ATOM    507  CA  GLU A  67      54.006  53.808 110.306  1.00 39.49           C
ATOM    508  C   GLU A  67      55.362  54.331 109.872  1.00 43.06           C
ATOM    509  O   GLU A  67      55.578  54.657 108.698  1.00 40.22           O
ATOM    510  CB  GLU A  67      54.043  52.292 110.128  1.00 37.62           C
ATOM    511  CG  GLU A  67      52.769  51.580 110.440  1.00 41.92           C
ATOM    512  CD  GLU A  67      52.933  50.065 110.406  1.00 41.57           C
ATOM    513  OE1 GLU A  67      53.274  49.515 109.341  1.00 41.31           O
ATOM    514  OE2 GLU A  67      52.739  49.426 111.456  1.00 44.01           O1-
ATOM    515  H   GLU A  67      53.110  54.490 108.691  1.00 48.91           H
ATOM    516  HA  GLU A  67      53.882  54.011 111.244  1.00 47.39           H
ATOM    517  HB2 GLU A  67      54.272  52.092 109.207  1.00 45.15           H
ATOM    518  HB3 GLU A  67      54.725  51.935 110.715  1.00 45.15           H
ATOM    519  HG2 GLU A  67      52.492  51.844 111.333  1.00 50.30           H
ATOM    520  HG3 GLU A  67      52.091  51.836 109.796  1.00 50.30           H
ATOM    521  N   TYR A  68      56.303  54.330 110.812  1.00 37.16           N
ATOM    522  CA  TYR A  68      57.683  54.629 110.477  1.00 45.42           C
ATOM    523  C   TYR A  68      58.613  53.630 111.143  1.00 38.87           C
ATOM    524  O   TYR A  68      58.240  52.912 112.073  1.00 32.95           O
ATOM    525  CB  TYR A  68      58.070  56.065 110.870  1.00 46.55           C
ATOM    526  CG  TYR A  68      58.018  56.366 112.361  1.00 39.46           C
ATOM    527  CD1 TYR A  68      59.056  55.997 113.200  1.00 34.76           C
ATOM    528  CD2 TYR A  68      56.947  57.056 112.902  1.00 33.66           C
ATOM    529  CE1 TYR A  68      59.018  56.277 114.526  1.00 35.22           C
ATOM    530  CE2 TYR A  68      56.902  57.356 114.224  1.00 39.11           C
ATOM    531  CZ  TYR A  68      57.936  56.966 115.045  1.00 34.56           C
ATOM    532  OH  TYR A  68      57.873  57.281 116.380  1.00 32.41           O
ATOM    533  H   TYR A  68      56.172  54.156 111.643  1.00 44.59           H
ATOM    534  HA  TYR A  68      57.797  54.538 109.517  1.00 54.50           H
ATOM    535  HB2 TYR A  68      58.969  56.252 110.556  1.00 55.86           H
ATOM    536  HB3 TYR A  68      57.447  56.673 110.432  1.00 55.86           H
ATOM    537  HD1 TYR A  68      59.780  55.537 112.847  1.00 41.71           H
ATOM    538  HD2 TYR A  68      56.253  57.324 112.349  1.00 40.39           H
ATOM    539  HE1 TYR A  68      59.723  56.016 115.070  1.00 42.26           H
ATOM    540  HE2 TYR A  68      56.173  57.819 114.565  1.00 46.94           H
ATOM    541  HH  TYR A  68      58.518  56.946 116.796  1.00 38.89           H
ATOM    542  N   LEU A  69      59.831  53.598 110.619  1.00 36.68           N
ATOM    543  CA  LEU A  69      60.904  52.772 111.126  1.00 37.32           C
ATOM    544  C   LEU A  69      61.829  53.624 111.964  1.00 44.71           C
ATOM    545  O   LEU A  69      62.069  54.797 111.648  1.00 43.46           O
ATOM    546  CB  LEU A  69      61.686  52.156 109.989  1.00 35.33           C
ATOM    547  CG  LEU A  69      60.990  51.051 109.220  1.00 38.51           C
ATOM    548  CD1 LEU A  69      61.763  50.636 107.978  1.00 39.17           C
ATOM    549  CD2 LEU A  69      60.848  49.886 110.136  1.00 49.74           C
ATOM    550  H   LEU A  69      60.069  54.067 109.937  1.00 44.02           H
ATOM    551  HA  LEU A  69      60.544  52.070 111.683  1.00 44.78           H
ATOM    552  HB2 LEU A  69      61.900  52.861 109.359  1.00 42.39           H
ATOM    553  HB3 LEU A  69      62.496  51.783 110.363  1.00 42.39           H
ATOM    554  HG  LEU A  69      60.109  51.348 108.950  1.00 46.21           H
ATOM    555 HD11 LEU A  69      61.301  49.903 107.543  1.00 47.00           H
ATOM    556 HD12 LEU A  69      61.830  51.390 107.372  1.00 47.00           H
ATOM    557 HD13 LEU A  69      62.650  50.350 108.249  1.00 47.00           H
ATOM    558 HD21 LEU A  69      60.420  49.163 109.649  1.00 59.68           H
ATOM    559 HD22 LEU A  69      61.726  49.607 110.442  1.00 59.68           H
ATOM    560 HD23 LEU A  69      60.299  50.140 110.893  1.00 59.68           H
ATOM    561  N   TYR A  70      62.355  53.024 113.025  1.00 39.00           N
ATOM    562  CA  TYR A  70      63.258  53.705 113.945  1.00 42.69           C
ATOM    563  C   TYR A  70      64.450  52.797 114.164  1.00 46.39           C
ATOM    564  O   TYR A  70      64.394  51.913 115.023  1.00 41.83           O
ATOM    565  CB  TYR A  70      62.575  54.025 115.234  1.00 43.33           C
ATOM    566  CG  TYR A  70      63.399  54.867 116.162  1.00 39.25           C
ATOM    567  CD1 TYR A  70      63.829  56.129 115.805  1.00 38.68           C
ATOM    568  CD2 TYR A  70      63.716  54.412 117.407  1.00 47.84           C
ATOM    569  CE1 TYR A  70      64.552  56.898 116.676  1.00 39.58           C
ATOM    570  CE2 TYR A  70      64.448  55.174 118.282  1.00 46.11           C
ATOM    571  CZ  TYR A  70      64.867  56.412 117.922  1.00 39.01           C
ATOM    572  OH  TYR A  70      65.596  57.170 118.821  1.00 39.19           O
ATOM    573  H   TYR A  70      62.207  52.202 113.229  1.00 46.80           H
ATOM    574  HA  TYR A  70      63.573  54.526 113.542  1.00 51.23           H
ATOM    575  HB2 TYR A  70      61.754  54.506 115.040  1.00 52.00           H
ATOM    576  HB3 TYR A  70      62.367  53.197 115.689  1.00 52.00           H
ATOM    577  HD1 TYR A  70      63.623  56.468 114.969  1.00 46.41           H
ATOM    578  HD2 TYR A  70      63.428  53.567 117.660  1.00 57.41           H
ATOM    579  HE1 TYR A  70      64.839  57.742 116.421  1.00 47.49           H
ATOM    580  HE2 TYR A  70      64.653  54.847 119.123  1.00 55.33           H
ATOM    581  HH  TYR A  70      65.543  56.840 119.592  1.00 47.03           H
ATOM    582  N   LYS A  71      65.507  53.022 113.374  1.00 50.66           N
ATOM    583  CA  LYS A  71      66.760  52.305 113.569  1.00 55.60           C
ATOM    584  C   LYS A  71      67.259  52.623 114.975  1.00 54.52           C
ATOM    585  O   LYS A  71      67.900  53.652 115.221  1.00 56.11           O
ATOM    586  CB  LYS A  71      67.804  52.664 112.492  1.00 60.92           C
ATOM    587  CG  LYS A  71      67.430  52.269 111.032  1.00 60.37           C
ATOM    588  CD  LYS A  71      68.528  52.618 110.046  1.00 57.76           C
ATOM    589  CE  LYS A  71      68.155  52.228 108.614  1.00 64.63           C
ATOM    590  NZ  LYS A  71      69.243  52.629 107.642  1.00 60.01           N1+
ATOM    591  H   LYS A  71      65.524  53.588 112.723  1.00 60.79           H
ATOM    592  HA  LYS A  71      66.589  51.351 113.517  1.00 66.72           H
ATOM    593  HB2 LYS A  71      67.938  53.622 112.501  1.00 73.10           H
ATOM    594  HB3 LYS A  71      68.635  52.210 112.714  1.00 73.10           H
ATOM    595  HG2 LYS A  71      67.288  51.310 110.980  1.00 72.45           H
ATOM    596  HG3 LYS A  71      66.626  52.741 110.764  1.00 72.45           H
ATOM    597  HD2 LYS A  71      68.685  53.574 110.070  1.00 69.31           H
ATOM    598  HD3 LYS A  71      69.335  52.138 110.294  1.00 69.31           H
ATOM    599  HE2 LYS A  71      68.045  51.263 108.570  1.00 77.55           H
ATOM    600  HE3 LYS A  71      67.334  52.674 108.353  1.00 77.55           H
ATOM    601  HZ1 LYS A  71      68.910  53.158 107.008  1.00 72.01           H
ATOM    602  HZ2 LYS A  71      69.886  53.065 108.078  1.00 72.01           H
ATOM    603  HZ3 LYS A  71      69.597  51.904 107.264  1.00 72.01           H
ATOM    604  N   GLN A  72      66.882  51.785 115.929  1.00 64.52           N
ATOM    605  CA  GLN A  72      67.491  51.874 117.238  1.00 61.86           C
ATOM    606  C   GLN A  72      68.932  51.412 117.043  1.00 69.67           C
ATOM    607  O   GLN A  72      69.434  51.366 115.906  1.00 64.25           O
ATOM    608  CB  GLN A  72      66.732  51.034 118.272  1.00 55.28           C
ATOM    609  CG  GLN A  72      66.152  51.861 119.389  1.00 54.26           C
ATOM    610  CD  GLN A  72      65.280  51.040 120.287  1.00 57.11           C
ATOM    611  OE1 GLN A  72      65.147  49.837 120.079  1.00 61.80           O
ATOM    612  NE2 GLN A  72      64.675  51.671 121.295  1.00 53.74           N
ATOM    613  H   GLN A  72      66.297  51.161 115.844  1.00 77.43           H
ATOM    614  HA  GLN A  72      67.478  52.801 117.526  1.00 74.23           H
ATOM    615  HB2 GLN A  72      65.990  50.592 117.833  1.00 66.34           H
ATOM    616  HB3 GLN A  72      67.317  50.367 118.661  1.00 66.34           H
ATOM    617  HG2 GLN A  72      66.874  52.220 119.926  1.00 65.11           H
ATOM    618  HG3 GLN A  72      65.620  52.579 119.014  1.00 65.11           H
ATOM    619 HE21 GLN A  72      64.831  52.502 121.446  1.00 64.49           H
ATOM    620 HE22 GLN A  72      64.131  51.239 121.804  1.00 64.49           H
ATOM    621  N   GLU A  73      69.604  51.063 118.136  1.00 73.12           N
ATOM    622  CA  GLU A  73      71.041  50.841 118.084  1.00 66.59           C
ATOM    623  C   GLU A  73      71.378  49.402 117.759  1.00 64.92           C
ATOM    624  O   GLU A  73      72.187  49.119 116.866  1.00 65.73           O
ATOM    625  CB  GLU A  73      71.678  51.191 119.423  1.00 68.37           C
ATOM    626  CG  GLU A  73      73.136  51.494 119.258  1.00 67.10           C
ATOM    627  CD  GLU A  73      73.881  51.309 120.516  1.00 65.62           C
ATOM    628  OE1 GLU A  73      73.513  51.938 121.534  1.00 71.17           O
ATOM    629  OE2 GLU A  73      74.828  50.514 120.480  1.00 69.91           O1-
ATOM    630  H   GLU A  73      69.250  50.947 118.917  1.00 87.74           H
ATOM    631  HA  GLU A  73      71.429  51.411 117.402  1.00 79.91           H
ATOM    632  HB2 GLU A  73      71.227  51.955 119.822  1.00 82.04           H
ATOM    633  HB3 GLU A  73      71.598  50.420 120.012  1.00 82.04           H
ATOM    634  HG2 GLU A  73      73.518  50.890 118.604  1.00 80.52           H
ATOM    635  HG3 GLU A  73      73.244  52.415 118.977  1.00 80.52           H
ATOM    636  N   ASN A  74      70.793  48.488 118.521  1.00 64.65           N
ATOM    637  CA  ASN A  74      70.963  47.089 118.206  1.00 66.02           C
ATOM    638  C   ASN A  74      70.060  46.726 117.027  1.00 65.31           C
ATOM    639  O   ASN A  74      70.546  46.432 115.927  1.00 67.61           O
ATOM    640  CB  ASN A  74      70.664  46.246 119.458  1.00 68.22           C
ATOM    641  CG  ASN A  74      71.838  46.176 120.464  1.00 65.51           C
ATOM    642  OD1 ASN A  74      73.005  45.975 120.090  1.00 57.66           O
ATOM    643  ND2 ASN A  74      71.507  46.254 121.752  1.00 64.84           N
ATOM    644  H   ASN A  74      70.297  48.643 119.208  1.00 77.58           H
ATOM    645  HA  ASN A  74      71.885  46.937 117.939  1.00 79.23           H
ATOM    646  HB2 ASN A  74      69.858  46.550 119.904  1.00 81.87           H
ATOM    647  HB3 ASN A  74      70.582  45.353 119.153  1.00 81.87           H
ATOM    648 HD21 ASN A  74      72.125  46.249 122.351  1.00 77.81           H
ATOM    649 HD22 ASN A  74      70.682  46.314 121.983  1.00 77.81           H
ATOM    650  N   ASN A  75      68.742  46.822 117.222  1.00 59.20           N
ATOM    651  CA  ASN A  75      67.735  46.326 116.296  1.00 58.53           C
ATOM    652  C   ASN A  75      66.958  47.468 115.665  1.00 58.93           C
ATOM    653  O   ASN A  75      67.255  48.643 115.878  1.00 60.44           O
ATOM    654  CB  ASN A  75      66.774  45.405 117.035  1.00 61.81           C
ATOM    655  CG  ASN A  75      66.109  46.106 118.181  1.00 58.70           C
ATOM    656  OD1 ASN A  75      66.457  47.249 118.511  1.00 57.88           O
ATOM    657  ND2 ASN A  75      65.149  45.436 118.804  1.00 63.82           N
ATOM    658  H   ASN A  75      68.397  47.184 117.922  1.00 71.04           H
ATOM    659  HA  ASN A  75      68.168  45.822 115.592  1.00 70.24           H
ATOM    660  HB2 ASN A  75      66.082  45.119 116.417  1.00 74.17           H
ATOM    661  HB3 ASN A  75      67.251  44.629 117.373  1.00 74.17           H
ATOM    662 HD21 ASN A  75      64.741  45.791 119.471  1.00 76.58           H
ATOM    663 HD22 ASN A  75      64.931  44.645 118.535  1.00 76.58           H
ATOM    664  N   ILE A  76      65.919  47.116 114.914  1.00 56.64           N
ATOM    665  CA  ILE A  76      65.123  48.092 114.189  1.00 55.56           C
ATOM    666  C   ILE A  76      63.675  47.937 114.605  1.00 51.21           C
ATOM    667  O   ILE A  76      63.161  46.815 114.666  1.00 53.96           O
ATOM    668  CB  ILE A  76      65.272  47.924 112.671  1.00 55.88           C
ATOM    669  CG1 ILE A  76      66.761  48.028 112.273  1.00 52.19           C
ATOM    670  CG2 ILE A  76      64.425  48.947 111.971  1.00 54.75           C
ATOM    671  CD1 ILE A  76      67.060  47.916 110.779  1.00 48.29           C
ATOM    672  H   ILE A  76      65.652  46.305 114.800  1.00 67.97           H
ATOM    673  HA  ILE A  76      65.411  48.986 114.431  1.00 66.67           H
ATOM    674  HB  ILE A  76      64.927  47.058 112.438  1.00 67.06           H
ATOM    675 HG12 ILE A  76      67.100  48.888 112.567  1.00 62.63           H
ATOM    676 HG13 ILE A  76      67.259  47.327 112.723  1.00 62.63           H
ATOM    677 HG21 ILE A  76      64.530  48.841 111.015  1.00 65.70           H
ATOM    678 HG22 ILE A  76      63.493  48.831 112.212  1.00 65.70           H
ATOM    679 HG23 ILE A  76      64.732  49.827 112.242  1.00 65.70           H
ATOM    680 HD11 ILE A  76      68.016  48.001 110.644  1.00 57.95           H
ATOM    681 HD12 ILE A  76      66.775  47.051 110.457  1.00 57.95           H
ATOM    682 HD13 ILE A  76      66.600  48.616 110.296  1.00 57.95           H
ATOM    683  N   LEU A  77      63.019  49.055 114.886  1.00 45.34           N
ATOM    684  CA  LEU A  77      61.630  49.023 115.297  1.00 50.97           C
ATOM    685  C   LEU A  77      60.729  49.758 114.309  1.00 45.49           C
ATOM    686  O   LEU A  77      61.151  50.652 113.567  1.00 42.02           O
ATOM    687  CB  LEU A  77      61.448  49.640 116.673  1.00 52.33           C
ATOM    688  CG  LEU A  77      62.390  49.175 117.756  1.00 52.03           C
ATOM    689  CD1 LEU A  77      61.898  49.846 119.009  1.00 49.73           C
ATOM    690  CD2 LEU A  77      62.426  47.657 117.889  1.00 50.12           C
ATOM    691  H   LEU A  77      63.362  49.843 114.853  1.00 54.41           H
ATOM    692  HA  LEU A  77      61.344  48.100 115.342  1.00 61.17           H
ATOM    693  HB2 LEU A  77      61.549  50.601 116.598  1.00 62.80           H
ATOM    694  HB3 LEU A  77      60.549  49.436 116.972  1.00 62.80           H
ATOM    695  HG  LEU A  77      63.286  49.485 117.557  1.00 62.44           H
ATOM    696 HD11 LEU A  77      62.472  49.579 119.746  1.00 59.67           H
ATOM    697 HD12 LEU A  77      61.934  50.805 118.887  1.00 59.67           H
ATOM    698 HD13 LEU A  77      60.986  49.569 119.180  1.00 59.67           H
ATOM    699 HD21 LEU A  77      63.036  47.408 118.601  1.00 60.14           H
ATOM    700 HD22 LEU A  77      61.534  47.335 118.092  1.00 60.14           H
ATOM    701 HD23 LEU A  77      62.726  47.271 117.052  1.00 60.14           H
ATOM    702  N   VAL A  78      59.468  49.355 114.322  1.00 40.78           N
ATOM    703  CA  VAL A  78      58.420  49.969 113.529  1.00 45.29           C
ATOM    704  C   VAL A  78      57.401  50.554 114.496  1.00 44.68           C
ATOM    705  O   VAL A  78      57.022  49.900 115.473  1.00 43.61           O
ATOM    706  CB  VAL A  78      57.768  48.948 112.565  1.00 40.49           C
ATOM    707  CG1 VAL A  78      57.348  47.727 113.315  1.00 56.51           C
ATOM    708  CG2 VAL A  78      56.568  49.566 111.820  1.00 40.45           C
ATOM    709  H   VAL A  78      59.188  48.698 114.797  1.00 48.94           H
ATOM    710  HA  VAL A  78      58.806  50.688 113.007  1.00 54.35           H
ATOM    711  HB  VAL A  78      58.422  48.667 111.908  1.00 48.59           H
ATOM    712 HG11 VAL A  78      56.913  47.114 112.706  1.00 67.81           H
ATOM    713 HG12 VAL A  78      58.127  47.304 113.708  1.00 67.81           H
ATOM    714 HG13 VAL A  78      56.724  47.992 114.009  1.00 67.81           H
ATOM    715 HG21 VAL A  78      56.173  48.900 111.240  1.00 48.54           H
ATOM    716 HG22 VAL A  78      55.908  49.869 112.460  1.00 48.54           H
ATOM    717 HG23 VAL A  78      56.880  50.312 111.288  1.00 48.54           H
ATOM    718  N   PHE A  79      56.962  51.786 114.225  1.00 45.68           N
ATOM    719  CA  PHE A  79      56.091  52.535 115.123  1.00 40.29           C
ATOM    720  C   PHE A  79      54.767  52.836 114.458  1.00 41.55           C
ATOM    721  O   PHE A  79      54.714  53.176 113.275  1.00 44.14           O
ATOM    722  CB  PHE A  79      56.731  53.855 115.563  1.00 39.69           C
ATOM    723  CG  PHE A  79      57.675  53.691 116.696  1.00 38.53           C
ATOM    724  CD1 PHE A  79      57.232  53.786 117.985  1.00 47.81           C
ATOM    725  CD2 PHE A  79      58.989  53.380 116.476  1.00 38.99           C
ATOM    726  CE1 PHE A  79      58.083  53.595 119.018  1.00 39.50           C
ATOM    727  CE2 PHE A  79      59.824  53.180 117.512  1.00 38.75           C
ATOM    728  CZ  PHE A  79      59.366  53.290 118.779  1.00 34.67           C
ATOM    729  H   PHE A  79      57.157  52.216 113.504  1.00 54.82           H
ATOM    730  HA  PHE A  79      55.914  52.003 115.914  1.00 48.34           H
ATOM    731  HB2 PHE A  79      57.219  54.232 114.816  1.00 47.63           H
ATOM    732  HB3 PHE A  79      56.029  54.461 115.842  1.00 47.63           H
ATOM    733  HD1 PHE A  79      56.342  53.987 118.148  1.00 57.37           H
ATOM    734  HD2 PHE A  79      59.302  53.296 115.607  1.00 46.79           H
ATOM    735  HE1 PHE A  79      57.778  53.665 119.891  1.00 47.40           H
ATOM    736  HE2 PHE A  79      60.715  52.977 117.355  1.00 46.50           H
ATOM    737  HZ  PHE A  79      59.943  53.164 119.491  1.00 41.61           H
ATOM    738  N   ASN A  80      53.710  52.747 115.244  1.00 41.51           N
ATOM    739  CA  ASN A  80      52.383  53.184 114.833  1.00 39.01           C
ATOM    740  C   ASN A  80      52.234  54.654 115.209  1.00 36.65           C
ATOM    741  O   ASN A  80      52.298  55.011 116.387  1.00 36.77           O
ATOM    742  CB  ASN A  80      51.334  52.325 115.521  1.00 43.36           C
ATOM    743  CG  ASN A  80      49.974  52.567 115.015  1.00 46.22           C
ATOM    744  OD1 ASN A  80      49.360  53.614 115.266  1.00 46.05           O
ATOM    745  ND2 ASN A  80      49.451  51.581 114.315  1.00 47.72           N
ATOM    746  H   ASN A  80      53.736  52.435 116.045  1.00 49.81           H
ATOM    747  HA  ASN A  80      52.286  53.084 113.873  1.00 46.81           H
ATOM    748  HB2 ASN A  80      51.540  51.393 115.345  1.00 52.03           H
ATOM    749  HB3 ASN A  80      51.337  52.506 116.471  1.00 52.03           H
ATOM    750 HD21 ASN A  80      48.660  51.668 113.990  1.00 57.26           H
ATOM    751 HD22 ASN A  80      49.896  50.859 114.185  1.00 57.26           H
ATOM    752  N   ALA A  81      52.068  55.516 114.211  1.00 42.53           N
ATOM    753  CA  ALA A  81      52.018  56.949 114.486  1.00 43.15           C
ATOM    754  C   ALA A  81      50.834  57.297 115.369  1.00 42.54           C
ATOM    755  O   ALA A  81      50.923  58.193 116.214  1.00 44.51           O
ATOM    756  CB  ALA A  81      51.947  57.749 113.180  1.00 45.31           C
ATOM    757  H   ALA A  81      52.009  55.300 113.379  1.00 51.04           H
ATOM    758  HA  ALA A  81      52.828  57.211 114.945  1.00 51.78           H
ATOM    759  HB1 ALA A  81      51.859  58.693 113.386  1.00 54.37           H
ATOM    760  HB2 ALA A  81      52.759  57.603 112.669  1.00 54.37           H
ATOM    761  HB3 ALA A  81      51.177  57.458 112.665  1.00 54.37           H
ATOM    762  N   GLU A  82      49.708  56.618 115.171  1.00 41.00           N
ATOM    763  CA  GLU A  82      48.479  57.025 115.841  1.00 44.99           C
ATOM    764  C   GLU A  82      48.589  56.869 117.357  1.00 44.30           C
ATOM    765  O   GLU A  82      48.237  57.787 118.112  1.00 41.26           O
ATOM    766  CB  GLU A  82      47.301  56.219 115.296  1.00 48.86           C
ATOM    767  CG  GLU A  82      45.943  56.668 115.867  1.00 52.63           C
ATOM    768  CD  GLU A  82      45.414  58.007 115.267  1.00 65.33           C
ATOM    769  OE1 GLU A  82      46.072  59.077 115.441  1.00 52.25           O
ATOM    770  OE2 GLU A  82      44.318  57.979 114.625  1.00 73.83           O1-
ATOM    771  H   GLU A  82      49.622  55.935 114.656  1.00 49.20           H
ATOM    772  HA  GLU A  82      48.320  57.961 115.642  1.00 53.99           H
ATOM    773  HB2 GLU A  82      47.275  56.310 114.331  1.00 58.63           H
ATOM    774  HB3 GLU A  82      47.433  55.285 115.529  1.00 58.63           H
ATOM    775  HG2 GLU A  82      45.302  55.969 115.702  1.00 63.16           H
ATOM    776  HG3 GLU A  82      46.034  56.788 116.825  1.00 63.16           H
ATOM    777  N   TYR A  83      49.079  55.714 117.820  1.00 41.37           N
ATOM    778  CA  TYR A  83      49.091  55.379 119.241  1.00 45.14           C
ATOM    779  C   TYR A  83      50.464  55.420 119.882  1.00 42.44           C
ATOM    780  O   TYR A  83      50.557  55.686 121.079  1.00 38.47           O
ATOM    781  CB  TYR A  83      48.499  53.975 119.463  1.00 47.24           C
ATOM    782  CG  TYR A  83      47.167  53.789 118.762  1.00 51.24           C
ATOM    783  CD1 TYR A  83      46.051  54.533 119.134  1.00 52.71           C
ATOM    784  CD2 TYR A  83      47.035  52.892 117.716  1.00 52.19           C
ATOM    785  CE1 TYR A  83      44.851  54.387 118.479  1.00 55.80           C
ATOM    786  CE2 TYR A  83      45.839  52.736 117.067  1.00 58.47           C
ATOM    787  CZ  TYR A  83      44.749  53.482 117.453  1.00 53.55           C
ATOM    788  OH  TYR A  83      43.559  53.315 116.792  1.00 52.96           O
ATOM    789  H   TYR A  83      49.406  55.097 117.315  1.00 49.64           H
ATOM    790  HA  TYR A  83      48.533  56.017 119.710  1.00 54.17           H
ATOM    791  HB2 TYR A  83      49.113  53.309 119.118  1.00 56.68           H
ATOM    792  HB3 TYR A  83      48.363  53.839 120.411  1.00 56.68           H
ATOM    793  HD1 TYR A  83      46.124  55.145 119.827  1.00 63.25           H
ATOM    794  HD2 TYR A  83      47.768  52.388 117.453  1.00 62.63           H
ATOM    795  HE1 TYR A  83      44.112  54.886 118.738  1.00 66.96           H
ATOM    796  HE2 TYR A  83      45.762  52.129 116.369  1.00 70.17           H
ATOM    797  HH  TYR A  83      43.662  52.801 116.134  1.00 63.55           H
ATOM    798  N   GLY A  84      51.523  55.152 119.128  1.00 48.97           N
ATOM    799  CA  GLY A  84      52.869  55.187 119.656  1.00 42.62           C
ATOM    800  C   GLY A  84      53.442  53.839 119.992  1.00 41.06           C
ATOM    801  O   GLY A  84      54.584  53.781 120.430  1.00 43.19           O
ATOM    802  H   GLY A  84      51.487  54.936 118.293  1.00 58.77           H
ATOM    803  HA2 GLY A  84      53.454  55.585 118.997  1.00 51.14           H
ATOM    804  HA3 GLY A  84      52.894  55.739 120.451  1.00 51.14           H
ATOM    805  N   ASN A  85      52.685  52.761 119.805  1.00 40.59           N
ATOM    806  CA  ASN A  85      53.174  51.432 120.095  1.00 46.84           C
ATOM    807  C   ASN A  85      54.095  50.952 118.988  1.00 45.42           C
ATOM    808  O   ASN A  85      54.102  51.486 117.880  1.00 46.89           O
ATOM    809  CB  ASN A  85      52.021  50.443 120.287  1.00 53.53           C
ATOM    810  CG  ASN A  85      51.033  50.396 119.120  1.00 53.24           C
ATOM    811  OD1 ASN A  85      50.562  51.430 118.629  1.00 47.42           O
ATOM    812  ND2 ASN A  85      50.690  49.162 118.696  1.00 60.43           N
ATOM    813  H   ASN A  85      51.877  52.776 119.517  1.00 48.70           H
ATOM    814  HA  ASN A  85      53.676  51.460 120.920  1.00 56.21           H
ATOM    815  HB2 ASN A  85      51.510  50.723 121.060  1.00 64.24           H
ATOM    816  HB3 ASN A  85      52.380  49.551 120.429  1.00 64.24           H
ATOM    817 HD21 ASN A  85      51.028  48.481 119.098  1.00 72.52           H
ATOM    818  N   SER A  86      54.865  49.912 119.286  1.00 46.09           N
ATOM    819  CA  SER A  86      55.808  49.429 118.295  1.00 50.47           C
ATOM    820  C   SER A  86      56.092  47.945 118.464  1.00 51.14           C
ATOM    821  O   SER A  86      55.742  47.306 119.466  1.00 46.28           O
ATOM    822  CB  SER A  86      57.107  50.231 118.338  1.00 43.98           C
ATOM    823  OG  SER A  86      57.752  50.136 119.582  1.00 44.07           O
ATOM    824  H   SER A  86      54.853  49.478 120.028  1.00 55.31           H
ATOM    825  HA  SER A  86      55.418  49.548 117.419  1.00 60.57           H
ATOM    826  HB2 SER A  86      57.701  49.897 117.652  1.00 52.77           H
ATOM    827  HB3 SER A  86      56.890  51.158 118.172  1.00 52.77           H
ATOM    828  HG  SER A  86      58.439  50.613 119.584  1.00 52.89           H
ATOM    829  N   SER A  87      56.729  47.421 117.421  1.00 49.18           N
ATOM    830  CA  SER A  87      57.138  46.040 117.288  1.00 50.11           C
ATOM    831  C   SER A  87      58.563  46.026 116.749  1.00 49.90           C
ATOM    832  O   SER A  87      58.996  46.952 116.061  1.00 52.43           O
ATOM    833  CB  SER A  87      56.206  45.283 116.343  1.00 46.24           C
ATOM    834  OG  SER A  87      54.863  45.414 116.738  1.00 50.94           O
ATOM    835  H   SER A  87      56.939  47.888 116.731  1.00 59.01           H
ATOM    836  HA  SER A  87      57.118  45.613 118.158  1.00 60.13           H
ATOM    837  HB2 SER A  87      56.301  45.637 115.447  1.00 55.49           H
ATOM    838  HB3 SER A  87      56.439  44.343 116.361  1.00 55.49           H
ATOM    839  HG  SER A  87      54.645  46.221 116.757  1.00 61.13           H
ATOM    840  N   VAL A  88      59.312  44.988 117.077  1.00 45.90           N
ATOM    841  CA  VAL A  88      60.631  44.867 116.494  1.00 49.91           C
ATOM    842  C   VAL A  88      60.456  44.389 115.064  1.00 48.37           C
ATOM    843  O   VAL A  88      59.717  43.437 114.794  1.00 47.40           O
ATOM    844  CB  VAL A  88      61.512  43.914 117.321  1.00 55.76           C
ATOM    845  CG1 VAL A  88      62.904  43.809 116.746  1.00 51.79           C
ATOM    846  CG2 VAL A  88      61.617  44.376 118.741  1.00 51.53           C
ATOM    847  H   VAL A  88      59.087  44.360 117.617  1.00 55.07           H
ATOM    848  HA  VAL A  88      61.051  45.742 116.476  1.00 59.89           H
ATOM    849  HB  VAL A  88      61.113  43.033 117.324  1.00 66.91           H
ATOM    850 HG11 VAL A  88      63.416  43.206 117.305  1.00 62.15           H
ATOM    851 HG12 VAL A  88      62.859  43.467 115.841  1.00 62.15           H
ATOM    852 HG13 VAL A  88      63.312  44.689 116.752  1.00 62.15           H
ATOM    853 HG21 VAL A  88      62.161  43.740 119.233  1.00 61.83           H
ATOM    854 HG22 VAL A  88      62.034  45.248 118.759  1.00 61.83           H
ATOM    855 HG23 VAL A  88      60.730  44.421 119.129  1.00 61.83           H
ATOM    856  N   PHE A  89      61.094  45.075 114.134  1.00 47.15           N
ATOM    857  CA  PHE A  89      61.022  44.619 112.759  1.00 54.50           C
ATOM    858  C   PHE A  89      62.006  43.478 112.511  1.00 52.71           C
ATOM    859  O   PHE A  89      61.703  42.547 111.761  1.00 51.22           O
ATOM    860  CB  PHE A  89      61.274  45.793 111.807  1.00 56.49           C
ATOM    861  CG  PHE A  89      60.958  45.478 110.385  1.00 53.33           C
ATOM    862  CD1 PHE A  89      61.835  44.739 109.593  1.00 61.53           C
ATOM    863  CD2 PHE A  89      59.792  45.899 109.836  1.00 48.62           C
ATOM    864  CE1 PHE A  89      61.531  44.431 108.281  1.00 48.59           C
ATOM    865  CE2 PHE A  89      59.488  45.592 108.523  1.00 56.53           C
ATOM    866  CZ  PHE A  89      60.363  44.849 107.751  1.00 50.46           C
ATOM    867  H   PHE A  89      61.561  45.785 114.269  1.00 56.58           H
ATOM    868  HA  PHE A  89      60.132  44.277 112.589  1.00 65.40           H
ATOM    869  HB2 PHE A  89      60.716  46.539 112.074  1.00 67.79           H
ATOM    870  HB3 PHE A  89      62.209  46.051 111.858  1.00 67.79           H
ATOM    871  HD1 PHE A  89      62.632  44.437 109.957  1.00 73.84           H
ATOM    872  HD2 PHE A  89      59.205  46.392 110.354  1.00 58.34           H
ATOM    873  HE1 PHE A  89      62.121  43.934 107.771  1.00 58.30           H
ATOM    874  HE2 PHE A  89      58.687  45.890 108.160  1.00 67.83           H
ATOM    875  HZ  PHE A  89      60.155  44.651 106.867  1.00 60.55           H
ATOM    876  N   LEU A  90      63.182  43.526 113.134  1.00 52.61           N
ATOM    877  CA  LEU A  90      64.157  42.447 113.052  1.00 62.69           C
ATOM    878  C   LEU A  90      65.223  42.699 114.104  1.00 66.79           C
ATOM    879  O   LEU A  90      65.627  43.850 114.331  1.00 58.57           O
ATOM    880  CB  LEU A  90      64.796  42.323 111.650  1.00 61.91           C
ATOM    881  CG  LEU A  90      65.647  43.445 111.043  1.00 56.63           C
ATOM    882  CD1 LEU A  90      65.144  44.780 111.504  1.00 68.05           C
ATOM    883  CD2 LEU A  90      67.128  43.317 111.324  1.00 57.03           C
ATOM    884  H   LEU A  90      63.440  44.178 113.632  1.00 63.13           H
ATOM    885  HA  LEU A  90      63.720  41.603 113.258  1.00 75.23           H
ATOM    886  HB2 LEU A  90      65.352  41.527 111.651  1.00 74.30           H
ATOM    887  HB3 LEU A  90      64.064  42.192 111.025  1.00 74.30           H
ATOM    888  HG  LEU A  90      65.540  43.427 110.080  1.00 67.96           H
ATOM    889 HD11 LEU A  90      65.682  45.465 111.092  1.00 81.66           H
ATOM    890 HD12 LEU A  90      64.215  44.891 111.248  1.00 81.66           H
ATOM    891 HD13 LEU A  90      65.228  44.846 112.465  1.00 81.66           H
ATOM    892 HD21 LEU A  90      67.600  44.061 110.921  1.00 68.43           H
ATOM    893 HD22 LEU A  90      67.256  43.323 112.285  1.00 68.43           H
ATOM    894 HD23 LEU A  90      67.448  42.480 110.953  1.00 68.43           H
ATOM    895  N   GLU A  91      65.641  41.620 114.767  1.00 70.28           N
ATOM    896  CA  GLU A  91      66.625  41.723 115.827  1.00 60.94           C
ATOM    897  C   GLU A  91      67.973  42.164 115.286  1.00 61.94           C
ATOM    898  O   GLU A  91      68.278  42.093 114.094  1.00 58.82           O
ATOM    899  CB  GLU A  91      66.819  40.391 116.557  1.00 65.68           C
ATOM    900  CG  GLU A  91      66.246  40.334 117.972  1.00 68.28           C
ATOM    901  CD  GLU A  91      64.858  40.927 118.069  1.00 70.64           C
ATOM    902  OE1 GLU A  91      64.073  40.694 117.113  1.00 69.45           O
ATOM    903  OE2 GLU A  91      64.570  41.625 119.087  1.00 69.37           O1-
ATOM    904  H   GLU A  91      65.351  40.822 114.625  1.00 84.34           H
ATOM    905  HA  GLU A  91      66.329  42.378 116.479  1.00 73.13           H
ATOM    906  HB2 GLU A  91      66.417  39.677 116.038  1.00 78.81           H
ATOM    907  HB3 GLU A  91      67.771  40.231 116.646  1.00 78.81           H
ATOM    908  HG2 GLU A  91      66.172  39.399 118.230  1.00 81.93           H
ATOM    909  HG3 GLU A  91      66.823  40.802 118.589  1.00 81.93           H
ATOM    910  N   ASN A  92      68.778  42.614 116.231  1.00 67.18           N
ATOM    911  CA  ASN A  92      70.184  42.928 116.015  1.00 64.48           C
ATOM    912  C   ASN A  92      70.967  41.697 115.583  1.00 65.96           C
ATOM    913  O   ASN A  92      71.691  41.712 114.575  1.00 59.35           O
ATOM    914  CB  ASN A  92      70.747  43.453 117.334  1.00 67.27           C
ATOM    915  CG  ASN A  92      69.826  43.114 118.557  1.00 67.11           C
ATOM    916  OD1 ASN A  92      69.096  43.965 119.069  1.00 67.93           O
ATOM    917  ND2 ASN A  92      69.815  41.852 118.961  1.00 72.69           N
ATOM    918  H   ASN A  92      68.482  42.715 117.020  1.00 80.62           H
ATOM    919  HA  ASN A  92      70.262  43.609 115.329  1.00 77.37           H
ATOM    920  HB2 ASN A  92      71.602  43.021 117.481  1.00 80.72           H
ATOM    921  HB3 ASN A  92      70.870  44.405 117.262  1.00 80.72           H
ATOM    922 HD21 ASN A  92      69.185  41.589 119.489  1.00 87.23           H
ATOM    923 HD22 ASN A  92      70.408  41.300 118.688  1.00 87.23           H
ATOM    924  N   SER A  93      70.816  40.619 116.363  1.00 63.19           N
ATOM    925  CA  SER A  93      71.543  39.367 116.227  1.00 66.25           C
ATOM    926  C   SER A  93      71.195  38.590 114.970  1.00 68.66           C
ATOM    927  O   SER A  93      71.955  37.695 114.590  1.00 68.18           O
ATOM    928  CB  SER A  93      71.231  38.485 117.430  1.00 65.68           C
ATOM    929  OG  SER A  93      69.866  38.650 117.800  1.00 72.82           O
ATOM    930  H   SER A  93      70.261  40.590 117.016  1.00 75.83           H
ATOM    931  HA  SER A  93      72.487  39.563 116.217  1.00 79.50           H
ATOM    932  HB2 SER A  93      71.373  37.561 117.176  1.00 78.82           H
ATOM    933  HB3 SER A  93      71.812  38.721 118.171  1.00 78.82           H
ATOM    934  HG  SER A  93      69.706  38.210 118.499  1.00 87.39           H
ATOM    935  N   THR A  94      70.060  38.882 114.340  1.00 66.91           N
ATOM    936  CA  THR A  94      69.685  38.213 113.103  1.00 64.39           C
ATOM    937  C   THR A  94      70.929  38.014 112.231  1.00 58.69           C
ATOM    938  O   THR A  94      71.039  36.989 111.553  1.00 57.03           O
ATOM    939  CB  THR A  94      68.583  39.015 112.360  1.00 67.99           C
ATOM    940  OG1 THR A  94      67.440  39.199 113.207  1.00 59.73           O
ATOM    941  CG2 THR A  94      68.118  38.313 111.064  1.00 60.46           C
ATOM    942  H   THR A  94      69.485  39.461 114.613  1.00 80.30           H
ATOM    943  HA  THR A  94      69.326  37.341 113.324  1.00 77.27           H
ATOM    944  HB  THR A  94      68.931  39.887 112.123  1.00 81.59           H
ATOM    945  HG1 THR A  94      67.370  40.005 113.434  1.00 71.68           H
ATOM    946 HG21 THR A  94      67.419  38.841 110.647  1.00 72.55           H
ATOM    947 HG22 THR A  94      68.852  38.217 110.441  1.00 72.55           H
ATOM    948 HG23 THR A  94      67.755  37.440 111.279  1.00 72.55           H
ATOM    949  N   PHE A  95      71.910  38.937 112.283  1.00 64.24           N
ATOM    950  CA  PHE A  95      73.070  38.875 111.387  1.00 68.82           C
ATOM    951  C   PHE A  95      74.403  38.752 112.117  1.00 64.61           C
ATOM    952  O   PHE A  95      75.435  39.167 111.589  1.00 64.26           O
ATOM    953  CB  PHE A  95      73.108  40.092 110.476  1.00 58.52           C
ATOM    954  CG  PHE A  95      71.887  40.232 109.642  1.00 59.04           C
ATOM    955  CD1 PHE A  95      71.642  39.343 108.623  1.00 55.54           C
ATOM    956  CD2 PHE A  95      70.969  41.229 109.898  1.00 57.64           C
ATOM    957  CE1 PHE A  95      70.516  39.446 107.867  1.00 59.57           C
ATOM    958  CE2 PHE A  95      69.835  41.348 109.143  1.00 59.76           C
ATOM    959  CZ  PHE A  95      69.601  40.452 108.122  1.00 63.85           C
ATOM    960  H   PHE A  95      71.926  39.608 112.824  1.00 77.09           H
ATOM    961  HA  PHE A  95      72.978  38.097 110.818  1.00 82.59           H
ATOM    962  HB2 PHE A  95      73.187  40.882 111.031  1.00 70.23           H
ATOM    963  HB3 PHE A  95      73.874  40.016 109.885  1.00 70.23           H
ATOM    964  HD1 PHE A  95      72.252  38.666 108.453  1.00 66.65           H
ATOM    965  HD2 PHE A  95      71.129  41.829 110.587  1.00 69.17           H
ATOM    966  HE1 PHE A  95      70.367  38.842 107.179  1.00 71.48           H
ATOM    967  HE2 PHE A  95      69.227  42.027 109.318  1.00 71.71           H
ATOM    968  HZ  PHE A  95      68.834  40.529 107.601  1.00 76.62           H
ATOM    969  N   ASP A  96      74.403  38.176 113.319  1.00 61.25           N
ATOM    970  CA  ASP A  96      75.637  38.011 114.078  1.00 61.51           C
ATOM    971  C   ASP A  96      76.709  37.305 113.264  1.00 58.35           C
ATOM    972  O   ASP A  96      77.772  37.863 112.977  1.00 58.70           O
ATOM    973  CB  ASP A  96      75.345  37.222 115.345  1.00 64.51           C
ATOM    974  CG  ASP A  96      74.513  37.998 116.312  1.00 70.05           C
ATOM    975  OD1 ASP A  96      74.687  39.235 116.323  1.00 67.69           O
ATOM    976  OD2 ASP A  96      73.692  37.384 117.044  1.00 76.31           O1-
ATOM    977  H   ASP A  96      73.703  37.887 113.727  1.00 73.50           H
ATOM    978  HA  ASP A  96      75.973  38.884 114.332  1.00 73.81           H
ATOM    979  HB2 ASP A  96      74.869  36.408 115.108  1.00 77.41           H
ATOM    980  HB3 ASP A  96      76.189  37.002 115.775  1.00 77.41           H
ATOM    981  N   GLU A  97      76.447  36.067 112.901  1.00 64.40           N
ATOM    982  CA  GLU A  97      77.348  35.284 112.057  1.00 68.20           C
ATOM    983  C   GLU A  97      77.215  35.634 110.578  1.00 65.92           C
ATOM    984  O   GLU A  97      77.295  34.754 109.717  1.00 64.66           O
ATOM    985  CB  GLU A  97      77.090  33.796 112.294  1.00 61.51           C
ATOM    986  CG  GLU A  97      75.655  33.359 111.993  1.00 67.21           C
ATOM    987  CD  GLU A  97      75.178  32.165 112.831  1.00 72.50           C
ATOM    988  OE1 GLU A  97      75.007  32.306 114.076  1.00 67.44           O
ATOM    989  OE2 GLU A  97      74.958  31.090 112.216  1.00 72.71           O1-
ATOM    990  H   GLU A  97      75.735  35.648 113.136  1.00 77.28           H
ATOM    991  HA  GLU A  97      78.261  35.480 112.324  1.00 81.85           H
ATOM    992  HB2 GLU A  97      77.679  33.285 111.719  1.00 73.81           H
ATOM    993  HB3 GLU A  97      77.281  33.590 113.225  1.00 73.81           H
ATOM    994  HG2 GLU A  97      75.051  34.097 112.164  1.00 80.65           H
ATOM    995  HG3 GLU A  97      75.596  33.098 111.063  1.00 80.65           H
ATOM    996  N   PHE A  98      76.997  36.921 110.267  1.00 67.83           N
ATOM    997  CA  PHE A  98      77.033  37.379 108.882  1.00 60.79           C
ATOM    998  C   PHE A  98      78.470  37.427 108.374  1.00 56.49           C
ATOM    999  O   PHE A  98      78.721  37.133 107.201  1.00 52.60           O
ATOM   1000  CB  PHE A  98      76.340  38.751 108.760  1.00 56.21           C
ATOM   1001  CG  PHE A  98      76.266  39.284 107.338  1.00 67.55           C
ATOM   1002  CD1 PHE A  98      75.549  38.602 106.354  1.00 63.59           C
ATOM   1003  CD2 PHE A  98      76.902  40.466 106.985  1.00 61.89           C
ATOM   1004  CE1 PHE A  98      75.479  39.086 105.046  1.00 56.74           C
ATOM   1005  CE2 PHE A  98      76.831  40.953 105.684  1.00 55.40           C
ATOM   1006  CZ  PHE A  98      76.120  40.262 104.713  1.00 54.71           C
ATOM   1007  H   PHE A  98      76.832  37.544 110.835  1.00 81.40           H
ATOM   1008  HA  PHE A  98      76.537  36.747 108.340  1.00 72.95           H
ATOM   1009  HB2 PHE A  98      75.432  38.667 109.090  1.00 67.45           H
ATOM   1010  HB3 PHE A  98      76.820  39.400 109.298  1.00 67.45           H
ATOM   1011  HD1 PHE A  98      75.119  37.808 106.571  1.00 76.31           H
ATOM   1012  HD2 PHE A  98      77.380  40.935 107.626  1.00 74.27           H
ATOM   1013  HE1 PHE A  98      75.001  38.616 104.404  1.00 68.09           H
ATOM   1014  HE2 PHE A  98      77.263  41.743 105.465  1.00 66.48           H
ATOM   1015  HZ  PHE A  98      76.074  40.588 103.844  1.00 65.65           H
ATOM   1016  N   GLY A  99      79.428  37.755 109.245  1.00 58.39           N
ATOM   1017  CA  GLY A  99      80.831  37.753 108.881  1.00 59.54           C
ATOM   1018  C   GLY A  99      81.380  39.112 108.554  1.00 56.01           C
ATOM   1019  O   GLY A  99      82.585  39.230 108.284  1.00 52.56           O
ATOM   1020  H   GLY A  99      79.285  37.989 110.062  1.00 70.06           H
ATOM   1021  HA2 GLY A  99      81.355  37.388 109.611  1.00 71.45           H
ATOM   1022  HA3 GLY A  99      80.958  37.189 108.101  1.00 71.45           H
ATOM   1023  N   HIS A 100      80.525  40.133 108.568  1.00 60.82           N
ATOM   1024  CA  HIS A 100      80.870  41.500 108.225  1.00 50.70           C
ATOM   1025  C   HIS A 100      80.138  42.470 109.141  1.00 49.06           C
ATOM   1026  O   HIS A 100      79.117  42.154 109.759  1.00 55.14           O
ATOM   1027  CB  HIS A 100      80.485  41.816 106.790  1.00 51.12           C
ATOM   1028  CG  HIS A 100      81.263  41.044 105.782  1.00 58.56           C
ATOM   1029  ND1 HIS A 100      80.683  40.082 104.977  1.00 55.55           N
ATOM   1030  CD2 HIS A 100      82.572  41.101 105.432  1.00 53.89           C
ATOM   1031  CE1 HIS A 100      81.602  39.579 104.173  1.00 57.14           C
ATOM   1032  NE2 HIS A 100      82.755  40.179 104.429  1.00 56.39           N
ATOM   1033  H   HIS A 100      79.694  40.048 108.770  1.00 72.99           H
ATOM   1034  HA  HIS A 100      81.824  41.630 108.320  1.00 60.85           H
ATOM   1035  HB2 HIS A 100      80.636  42.756 106.626  1.00 61.34           H
ATOM   1036  HB3 HIS A 100      79.546  41.601 106.665  1.00 61.34           H
ATOM   1037  HD1 HIS A 100      79.854  39.854 104.990  1.00 66.66           H
ATOM   1038  HD2 HIS A 100      83.219  41.656 105.802  1.00 64.67           H
ATOM   1039  HE1 HIS A 100      81.460  38.916 103.537  1.00 68.57           H
ATOM   1040  N   SER A 101      80.648  43.679 109.192  1.00 51.05           N
ATOM   1041  CA  SER A 101      79.966  44.743 109.897  1.00 52.63           C
ATOM   1042  C   SER A 101      79.032  45.452 108.933  1.00 52.20           C
ATOM   1043  O   SER A 101      79.440  45.841 107.830  1.00 49.05           O
ATOM   1044  CB  SER A 101      80.967  45.729 110.466  1.00 50.11           C
ATOM   1045  OG  SER A 101      80.253  46.733 111.140  1.00 55.38           O
ATOM   1046  H   SER A 101      81.384  43.920 108.814  1.00 61.26           H
ATOM   1047  HA  SER A 101      79.445  44.372 110.625  1.00 63.16           H
ATOM   1048  HB2 SER A 101      81.564  45.261 111.069  1.00 60.13           H
ATOM   1049  HB3 SER A 101      81.470  46.128 109.737  1.00 60.13           H
ATOM   1050  HG  SER A 101      80.794  47.212 111.567  1.00 66.45           H
ATOM   1051  N   ILE A 102      77.786  45.616 109.344  1.00 49.03           N
ATOM   1052  CA  ILE A 102      76.787  46.275 108.520  1.00 51.65           C
ATOM   1053  C   ILE A 102      76.728  47.719 108.963  1.00 45.58           C
ATOM   1054  O   ILE A 102      76.718  47.997 110.166  1.00 47.64           O
ATOM   1055  CB  ILE A 102      75.404  45.605 108.648  1.00 56.68           C
ATOM   1056  CG1 ILE A 102      75.520  44.089 108.476  1.00 49.92           C
ATOM   1057  CG2 ILE A 102      74.433  46.190 107.596  1.00 49.58           C
ATOM   1058  CD1 ILE A 102      74.199  43.319 108.655  1.00 56.10           C
ATOM   1059  H   ILE A 102      77.490  45.354 110.111  1.00 58.84           H
ATOM   1060  HA  ILE A 102      77.066  46.251 107.589  1.00 61.97           H
ATOM   1061  HB  ILE A 102      75.053  45.789 109.533  1.00 68.02           H
ATOM   1062 HG12 ILE A 102      75.846  43.908 107.579  1.00 59.90           H
ATOM   1063 HG13 ILE A 102      76.148  43.740 109.130  1.00 59.90           H
ATOM   1064 HG21 ILE A 102      73.564  45.775 107.686  1.00 59.50           H
ATOM   1065 HG22 ILE A 102      74.350  47.145 107.733  1.00 59.50           H
ATOM   1066 HG23 ILE A 102      74.792  46.018 106.710  1.00 59.50           H
ATOM   1067 HD11 ILE A 102      74.370  42.369 108.545  1.00 67.31           H
ATOM   1068 HD12 ILE A 102      73.851  43.496 109.543  1.00 67.31           H
ATOM   1069 HD13 ILE A 102      73.559  43.610 107.986  1.00 67.31           H
ATOM   1070  N   ASN A 103      76.703  48.641 108.002  1.00 50.15           N
ATOM   1071  CA  ASN A 103      76.483  50.049 108.323  1.00 55.04           C
ATOM   1072  C   ASN A 103      75.260  50.664 107.649  1.00 42.70           C
ATOM   1073  O   ASN A 103      75.081  51.882 107.725  1.00 53.10           O
ATOM   1074  CB  ASN A 103      77.728  50.865 107.963  1.00 59.47           C
ATOM   1075  CG  ASN A 103      77.844  51.116 106.510  1.00 50.75           C
ATOM   1076  OD1 ASN A 103      78.012  50.172 105.733  1.00 53.61           O
ATOM   1077  ND2 ASN A 103      77.764  52.396 106.112  1.00 50.15           N
ATOM   1078  H   ASN A 103      76.834  48.480 107.166  1.00 60.18           H
ATOM   1079  HA  ASN A 103      76.352  50.134 109.280  1.00 66.04           H
ATOM   1080  HB2 ASN A 103      77.719  51.723 108.417  1.00 71.36           H
ATOM   1081  HB3 ASN A 103      78.492  50.344 108.237  1.00 71.36           H
ATOM   1082 HD21 ASN A 103      77.802  52.585 105.274  1.00 60.18           H
ATOM   1083 HD22 ASN A 103      77.681  53.027 106.690  1.00 60.18           H
ATOM   1084  N   ASP A 104      74.406  49.876 107.000  1.00 48.11           N
ATOM   1085  CA  ASP A 104      73.121  50.414 106.552  1.00 55.57           C
ATOM   1086  C   ASP A 104      72.122  49.335 106.115  1.00 48.55           C
ATOM   1087  O   ASP A 104      72.457  48.433 105.336  1.00 42.98           O
ATOM   1088  CB  ASP A 104      73.358  51.408 105.415  1.00 56.52           C
ATOM   1089  CG  ASP A 104      72.476  52.633 105.521  1.00 51.85           C
ATOM   1090  OD1 ASP A 104      71.296  52.482 105.914  1.00 48.72           O
ATOM   1091  OD2 ASP A 104      72.985  53.746 105.225  1.00 61.93           O1-
ATOM   1092  H   ASP A 104      74.540  49.046 106.813  1.00 57.73           H
ATOM   1093  HA  ASP A 104      72.718  50.902 107.291  1.00 66.68           H
ATOM   1094  HB2 ASP A 104      74.282  51.704 105.451  1.00 67.82           H
ATOM   1095  HB3 ASP A 104      73.191  50.970 104.566  1.00 67.82           H
ATOM   1096  N   TYR A 105      70.889  49.442 106.610  1.00 43.85           N
ATOM   1097  CA  TYR A 105      69.809  48.516 106.293  1.00 42.28           C
ATOM   1098  C   TYR A 105      68.769  49.275 105.500  1.00 38.64           C
ATOM   1099  O   TYR A 105      68.162  50.206 106.028  1.00 53.30           O
ATOM   1100  CB  TYR A 105      69.171  47.968 107.567  1.00 47.19           C
ATOM   1101  CG  TYR A 105      70.121  47.254 108.532  1.00 49.44           C
ATOM   1102  CD1 TYR A 105      70.911  47.978 109.425  1.00 50.72           C
ATOM   1103  CD2 TYR A 105      70.210  45.861 108.559  1.00 44.31           C
ATOM   1104  CE1 TYR A 105      71.777  47.337 110.308  1.00 51.11           C
ATOM   1105  CE2 TYR A 105      71.056  45.208 109.440  1.00 43.81           C
ATOM   1106  CZ  TYR A 105      71.848  45.946 110.320  1.00 52.83           C
ATOM   1107  OH  TYR A 105      72.718  45.313 111.202  1.00 48.97           O
ATOM   1108  H   TYR A 105      70.644  50.068 107.151  1.00 52.62           H
ATOM   1109  HA  TYR A 105      70.137  47.785 105.750  1.00 50.74           H
ATOM   1110  HB2 TYR A 105      68.771  48.714 108.044  1.00 56.63           H
ATOM   1111  HB3 TYR A 105      68.482  47.341 107.304  1.00 56.63           H
ATOM   1112  HD1 TYR A 105      70.863  48.905 109.418  1.00 60.86           H
ATOM   1113  HD2 TYR A 105      69.687  45.362 107.978  1.00 53.17           H
ATOM   1114  HE1 TYR A 105      72.297  47.838 110.891  1.00 61.33           H
ATOM   1115  HE2 TYR A 105      71.098  44.278 109.431  1.00 52.58           H
ATOM   1116  HH  TYR A 105      72.646  44.479 111.131  1.00 58.77           H
ATOM   1117  N   SER A 106      68.557  48.902 104.251  1.00 43.81           N
ATOM   1118  CA  SER A 106      67.605  49.626 103.408  1.00 48.43           C
ATOM   1119  C   SER A 106      66.477  48.686 103.012  1.00 41.78           C
ATOM   1120  O   SER A 106      66.672  47.797 102.173  1.00 33.87           O
ATOM   1121  CB  SER A 106      68.268  50.195 102.162  1.00 41.52           C
ATOM   1122  OG  SER A 106      67.285  50.858 101.405  1.00 36.21           O
ATOM   1123  H   SER A 106      68.941  48.233 103.867  1.00 52.58           H
ATOM   1124  HA  SER A 106      67.217  50.361 103.906  1.00 58.11           H
ATOM   1125  HB2 SER A 106      68.964  50.821 102.421  1.00 49.82           H
ATOM   1126  HB3 SER A 106      68.640  49.475 101.634  1.00 49.82           H
ATOM   1127  HG  SER A 106      67.606  51.075 100.660  1.00 43.45           H
ATOM   1128  N   ILE A 107      65.298  48.889 103.603  1.00 42.01           N
ATOM   1129  CA  ILE A 107      64.198  47.936 103.454  1.00 42.86           C
ATOM   1130  C   ILE A 107      63.373  48.307 102.234  1.00 39.41           C
ATOM   1131  O   ILE A 107      62.964  49.463 102.089  1.00 35.16           O
ATOM   1132  CB  ILE A 107      63.316  47.889 104.713  1.00 39.99           C
ATOM   1133  CG1 ILE A 107      64.130  47.360 105.910  1.00 39.24           C
ATOM   1134  CG2 ILE A 107      62.095  46.994 104.451  1.00 37.12           C
ATOM   1135  CD1 ILE A 107      63.477  47.579 107.221  1.00 40.39           C
ATOM   1136  H   ILE A 107      65.118  49.568 104.107  1.00 50.41           H
ATOM   1137  HA  ILE A 107      64.567  47.050 103.315  1.00 51.44           H
ATOM   1138  HB  ILE A 107      63.005  48.785 104.909  1.00 47.99           H
ATOM   1139 HG12 ILE A 107      64.277  46.406 105.808  1.00 47.08           H
ATOM   1140 HG13 ILE A 107      64.980  47.824 105.940  1.00 47.08           H
ATOM   1141 HG21 ILE A 107      61.545  46.969 105.245  1.00 44.54           H
ATOM   1142 HG22 ILE A 107      61.578  47.340 103.711  1.00 44.54           H
ATOM   1143 HG23 ILE A 107      62.401  46.097 104.239  1.00 44.54           H
ATOM   1144 HD11 ILE A 107      64.046  47.266 107.940  1.00 48.46           H
ATOM   1145 HD12 ILE A 107      63.311  48.529 107.318  1.00 48.46           H
ATOM   1146 HD13 ILE A 107      62.635  47.095 107.237  1.00 48.46           H
ATOM   1147  N   SER A 108      63.093  47.311 101.383  1.00 37.13           N
ATOM   1148  CA  SER A 108      62.294  47.547 100.200  1.00 35.33           C
ATOM   1149  C   SER A 108      60.926  48.061 100.623  1.00 31.37           C
ATOM   1150  O   SER A 108      60.441  47.711 101.693  1.00 35.66           O
ATOM   1151  CB  SER A 108      62.129  46.276  99.368  1.00 36.38           C
ATOM   1152  OG  SER A 108      61.381  45.286 100.052  1.00 38.93           O
ATOM   1153  H   SER A 108      63.344  46.494 101.479  1.00 44.55           H
ATOM   1154  HA  SER A 108      62.744  48.215  99.661  1.00 42.40           H
ATOM   1155  HB2 SER A 108      61.666  46.500  98.545  1.00 43.66           H
ATOM   1156  HB3 SER A 108      63.008  45.928  99.158  1.00 43.66           H
ATOM   1157  HG  SER A 108      61.299  44.599  99.573  1.00 46.71           H
ATOM   1158  N   PRO A 109      60.298  48.920  99.820  1.00 31.30           N
ATOM   1159  CA  PRO A 109      58.933  49.364 100.143  1.00 31.77           C
ATOM   1160  C   PRO A 109      57.944  48.237 100.295  1.00 30.96           C
ATOM   1161  O   PRO A 109      56.887  48.447 100.893  1.00 36.66           O
ATOM   1162  CB  PRO A 109      58.575  50.265  98.951  1.00 32.69           C
ATOM   1163  CG  PRO A 109      59.531  49.872  97.872  1.00 42.51           C
ATOM   1164  CD  PRO A 109      60.787  49.533  98.568  1.00 34.23           C
ATOM   1165  HA  PRO A 109      58.934  49.890 100.954  1.00 38.12           H
ATOM   1166  HB2 PRO A 109      57.659  50.109  98.677  1.00 39.22           H
ATOM   1167  HB3 PRO A 109      58.712  51.193  99.184  1.00 39.22           H
ATOM   1168  HG2 PRO A 109      59.178  49.089  97.420  1.00 51.01           H
ATOM   1169  HG3 PRO A 109      59.664  50.602  97.247  1.00 51.01           H
ATOM   1170  HD2 PRO A 109      61.296  48.892  98.047  1.00 41.08           H
ATOM   1171  HD3 PRO A 109      61.293  50.339  98.722  1.00 41.08           H
ATOM   1172  N   ASP A 110      58.253  47.058  99.749  1.00 41.07           N
ATOM   1173  CA  ASP A 110      57.454  45.841  99.940  1.00 38.80           C
ATOM   1174  C   ASP A 110      57.342  45.452 101.403  1.00 35.25           C
ATOM   1175  O   ASP A 110      56.282  45.032 101.866  1.00 39.47           O
ATOM   1176  CB  ASP A 110      58.111  44.682  99.182  1.00 36.78           C
ATOM   1177  CG  ASP A 110      57.447  44.393  97.863  1.00 45.69           C
ATOM   1178  OD1 ASP A 110      56.375  44.988  97.623  1.00 51.73           O
ATOM   1179  OD2 ASP A 110      57.999  43.590  97.060  1.00 39.64           O1-
ATOM   1180  H   ASP A 110      58.947  46.932  99.256  1.00 49.29           H
ATOM   1181  HA  ASP A 110      56.556  45.998  99.611  1.00 46.55           H
ATOM   1182  HB2 ASP A 110      59.045  44.890  99.007  1.00 44.14           H
ATOM   1183  HB3 ASP A 110      58.056  43.894  99.721  1.00 44.14           H
ATOM   1184  N   GLY A 111      58.447  45.518 102.127  1.00 38.43           N
ATOM   1185  CA  GLY A 111      58.545  44.945 103.448  1.00 41.12           C
ATOM   1186  C   GLY A 111      59.169  43.566 103.457  1.00 34.58           C
ATOM   1187  O   GLY A 111      59.390  43.010 104.539  1.00 36.34           O
ATOM   1188  H   GLY A 111      59.181  45.878 101.858  1.00 46.12           H
ATOM   1189  HA2 GLY A 111      59.088  45.526 104.005  1.00 49.34           H
ATOM   1190  HA3 GLY A 111      57.662  44.896 103.840  1.00 49.34           H
ATOM   1191  N   GLN A 112      59.499  43.028 102.287  1.00 33.99           N
ATOM   1192  CA  GLN A 112      59.902  41.644 102.126  1.00 40.20           C
ATOM   1193  C   GLN A 112      61.397  41.456 101.983  1.00 38.11           C
ATOM   1194  O   GLN A 112      61.875  40.319 102.043  1.00 45.23           O
ATOM   1195  CB  GLN A 112      59.230  41.059 100.883  1.00 33.68           C
ATOM   1196  CG  GLN A 112      57.776  41.418 100.800  1.00 35.19           C
ATOM   1197  CD  GLN A 112      57.122  40.877  99.558  1.00 40.86           C
ATOM   1198  OE1 GLN A 112      57.781  40.273  98.704  1.00 45.33           O
ATOM   1199  NE2 GLN A 112      55.816  41.093  99.440  1.00 45.61           N
ATOM   1200  H   GLN A 112      59.486  43.460 101.544  1.00 40.79           H
ATOM   1201  HA  GLN A 112      59.609  41.147 102.903  1.00 48.25           H
ATOM   1202  HB2 GLN A 112      59.680  41.384 100.089  1.00 40.42           H
ATOM   1203  HB3 GLN A 112      59.293  40.092 100.917  1.00 40.42           H
ATOM   1204  HG2 GLN A 112      57.312  41.045 101.564  1.00 42.23           H
ATOM   1205  HG3 GLN A 112      57.677  42.375 100.809  1.00 42.23           H
ATOM   1206 HE21 GLN A 112      55.404  41.535 100.053  1.00 54.74           H
ATOM   1207 HE22 GLN A 112      55.379  40.784  98.766  1.00 54.74           H
ATOM   1208  N   PHE A 113      62.141  42.512 101.749  1.00 34.34           N
ATOM   1209  CA  PHE A 113      63.563  42.358 101.530  1.00 38.42           C
ATOM   1210  C   PHE A 113      64.327  43.458 102.242  1.00 36.13           C
ATOM   1211  O   PHE A 113      63.822  44.559 102.457  1.00 48.00           O
ATOM   1212  CB  PHE A 113      63.877  42.409 100.053  1.00 38.64           C
ATOM   1213  CG  PHE A 113      63.231  41.327  99.247  1.00 40.43           C
ATOM   1214  CD1 PHE A 113      63.784  40.065  99.201  1.00 41.36           C
ATOM   1215  CD2 PHE A 113      62.112  41.590  98.476  1.00 41.16           C
ATOM   1216  CE1 PHE A 113      63.227  39.091  98.434  1.00 37.86           C
ATOM   1217  CE2 PHE A 113      61.549  40.612  97.711  1.00 36.16           C
ATOM   1218  CZ  PHE A 113      62.105  39.361  97.690  1.00 37.02           C
ATOM   1219  H   PHE A 113      61.848  43.317 101.695  1.00 41.21           H
ATOM   1220  HA  PHE A 113      63.862  41.506 101.877  1.00 46.10           H
ATOM   1221  HB2 PHE A 113      63.560  43.257  99.701  1.00 46.37           H
ATOM   1222  HB3 PHE A 113      64.836  42.339  99.943  1.00 46.37           H
ATOM   1223  HD1 PHE A 113      64.540  39.880  99.703  1.00 49.63           H
ATOM   1224  HD2 PHE A 113      61.738  42.438  98.484  1.00 49.39           H
ATOM   1225  HE1 PHE A 113      63.601  38.244  98.427  1.00 45.43           H
ATOM   1226  HE2 PHE A 113      60.794  40.795  97.205  1.00 43.39           H
ATOM   1227  HZ  PHE A 113      61.720  38.694  97.172  1.00 44.42           H
ATOM   1228  N   ILE A 114      65.570  43.161 102.569  1.00 32.69           N
ATOM   1229  CA  ILE A 114      66.451  44.115 103.223  1.00 31.94           C
ATOM   1230  C   ILE A 114      67.749  44.180 102.437  1.00 41.69           C
ATOM   1231  O   ILE A 114      68.442  43.163 102.288  1.00 34.28           O
ATOM   1232  CB  ILE A 114      66.754  43.729 104.664  1.00 31.85           C
ATOM   1233  CG1 ILE A 114      65.482  43.380 105.389  1.00 39.78           C
ATOM   1234  CG2 ILE A 114      67.452  44.863 105.332  1.00 34.87           C
ATOM   1235  CD1 ILE A 114      65.773  42.914 106.796  1.00 37.33           C
ATOM   1236  H   ILE A 114      65.936  42.402 102.403  1.00 39.23           H
ATOM   1237  HA  ILE A 114      66.044  44.991 103.233  1.00 38.33           H
ATOM   1238  HB  ILE A 114      67.329  42.949 104.663  1.00 38.21           H
ATOM   1239 HG12 ILE A 114      64.911  44.165 105.422  1.00 47.73           H
ATOM   1240 HG13 ILE A 114      65.029  42.657 104.926  1.00 47.73           H
ATOM   1241 HG21 ILE A 114      67.694  44.600 106.231  1.00 41.84           H
ATOM   1242 HG22 ILE A 114      68.255  45.069 104.834  1.00 41.84           H
ATOM   1243 HG23 ILE A 114      66.867  45.636 105.344  1.00 41.84           H
ATOM   1244 HD11 ILE A 114      64.933  42.693 107.232  1.00 44.79           H
ATOM   1245 HD12 ILE A 114      66.342  42.132 106.759  1.00 44.79           H
ATOM   1246 HD13 ILE A 114      66.210  43.621 107.292  1.00 44.79           H
ATOM   1247  N   LEU A 115      68.097  45.372 101.964  1.00 40.21           N
ATOM   1248  CA  LEU A 115      69.427  45.574 101.426  1.00 37.58           C
ATOM   1249  C   LEU A 115      70.394  45.783 102.589  1.00 31.85           C
ATOM   1250  O   LEU A 115      70.163  46.621 103.462  1.00 29.55           O
ATOM   1251  CB  LEU A 115      69.448  46.761 100.454  1.00 32.13           C
ATOM   1252  CG  LEU A 115      70.702  46.949  99.568  1.00 34.30           C
ATOM   1253  CD1 LEU A 115      70.948  45.774  98.630  1.00 33.15           C
ATOM   1254  CD2 LEU A 115      70.632  48.239  98.767  1.00 36.02           C
ATOM   1255  H   LEU A 115      67.595  46.070 101.952  1.00 48.25           H
ATOM   1256  HA  LEU A 115      69.685  44.770 100.950  1.00 45.10           H
ATOM   1257  HB2 LEU A 115      68.692  46.669  99.854  1.00 38.55           H
ATOM   1258  HB3 LEU A 115      69.337  47.570 100.976  1.00 38.55           H
ATOM   1259  HG  LEU A 115      71.476  47.014 100.144  1.00 41.16           H
ATOM   1260 HD11 LEU A 115      71.753  45.953  98.123  1.00 39.78           H
ATOM   1261 HD12 LEU A 115      71.060  44.965  99.154  1.00 39.78           H
ATOM   1262 HD13 LEU A 115      70.194  45.674  98.028  1.00 39.78           H
ATOM   1263 HD21 LEU A 115      71.460  48.346  98.276  1.00 43.23           H
ATOM   1264 HD22 LEU A 115      69.884  48.185  98.152  1.00 43.23           H
ATOM   1265 HD23 LEU A 115      70.505  48.984  99.375  1.00 43.23           H
ATOM   1266  N   LEU A 116      71.443  44.974 102.614  1.00 36.06           N
ATOM   1267  CA  LEU A 116      72.499  45.032 103.619  1.00 42.48           C
ATOM   1268  C   LEU A 116      73.753  45.679 103.018  1.00 41.35           C
ATOM   1269  O   LEU A 116      74.290  45.205 102.000  1.00 30.41           O
ATOM   1270  CB  LEU A 116      72.799  43.620 104.141  1.00 41.06           C
ATOM   1271  CG  LEU A 116      71.640  42.856 104.828  1.00 43.62           C
ATOM   1272  CD1 LEU A 116      72.185  41.651 105.509  1.00 46.80           C
ATOM   1273  CD2 LEU A 116      70.894  43.703 105.851  1.00 46.78           C
ATOM   1274  H   LEU A 116      71.562  44.346 102.040  1.00 43.27           H
ATOM   1275  HA  LEU A 116      72.193  45.579 104.359  1.00 50.98           H
ATOM   1276  HB2 LEU A 116      73.094  43.073 103.395  1.00 49.28           H
ATOM   1277  HB3 LEU A 116      73.519  43.682 104.787  1.00 49.28           H
ATOM   1278  HG  LEU A 116      71.000  42.563 104.161  1.00 52.35           H
ATOM   1279 HD11 LEU A 116      71.452  41.173 105.926  1.00 56.16           H
ATOM   1280 HD12 LEU A 116      72.627  41.089 104.855  1.00 56.16           H
ATOM   1281 HD13 LEU A 116      72.818  41.935 106.191  1.00 56.16           H
ATOM   1282 HD21 LEU A 116      70.179  43.177 106.241  1.00 56.14           H
ATOM   1283 HD22 LEU A 116      71.519  43.976 106.543  1.00 56.14           H
ATOM   1284 HD23 LEU A 116      70.526  44.487 105.410  1.00 56.14           H
ATOM   1285  N   GLU A 117      74.223  46.751 103.654  1.00 33.45           N
ATOM   1286  CA  GLU A 117      75.343  47.534 103.154  1.00 36.70           C
ATOM   1287  C   GLU A 117      76.561  47.298 104.031  1.00 37.49           C
ATOM   1288  O   GLU A 117      76.522  47.556 105.246  1.00 34.37           O
ATOM   1289  CB  GLU A 117      74.984  49.016 103.143  1.00 44.66           C
ATOM   1290  CG  GLU A 117      75.856  49.925 102.286  1.00 35.91           C
ATOM   1291  CD  GLU A 117      75.211  51.292 102.134  1.00 43.55           C
ATOM   1292  OE1 GLU A 117      74.099  51.401 101.493  1.00 32.05           O
ATOM   1293  OE2 GLU A 117      75.800  52.234 102.720  1.00 40.42           O1-
ATOM   1294  H   GLU A 117      73.890  47.059 104.388  1.00 40.14           H
ATOM   1295  HA  GLU A 117      75.548  47.248 102.250  1.00 44.04           H
ATOM   1296  HB2 GLU A 117      74.071  49.091 102.823  1.00 53.59           H
ATOM   1297  HB3 GLU A 117      75.033  49.345 104.056  1.00 53.59           H
ATOM   1298  HG2 GLU A 117      76.718  50.043 102.713  1.00 43.09           H
ATOM   1299  HG3 GLU A 117      75.965  49.537 101.403  1.00 43.09           H
ATOM   1300  N   TYR A 118      77.648  46.844 103.411  1.00 33.17           N
ATOM   1301  CA  TYR A 118      78.879  46.595 104.138  1.00 40.16           C
ATOM   1302  C   TYR A 118      80.069  46.856 103.210  1.00 40.29           C
ATOM   1303  O   TYR A 118      79.909  47.068 102.002  1.00 33.06           O
ATOM   1304  CB  TYR A 118      78.884  45.170 104.719  1.00 34.83           C
ATOM   1305  CG  TYR A 118      78.894  44.022 103.695  1.00 40.22           C
ATOM   1306  CD1 TYR A 118      77.735  43.585 103.104  1.00 35.05           C
ATOM   1307  CD2 TYR A 118      80.077  43.356 103.355  1.00 39.60           C
ATOM   1308  CE1 TYR A 118      77.750  42.538 102.190  1.00 36.59           C
ATOM   1309  CE2 TYR A 118      80.091  42.311 102.453  1.00 38.34           C
ATOM   1310  CZ  TYR A 118      78.930  41.910 101.871  1.00 38.61           C
ATOM   1311  OH  TYR A 118      78.975  40.871 100.968  1.00 37.81           O
ATOM   1312  H   TYR A 118      77.696  46.666 102.570  1.00 39.81           H
ATOM   1313  HA  TYR A 118      78.930  47.216 104.882  1.00 48.19           H
ATOM   1314  HB2 TYR A 118      79.674  45.074 105.274  1.00 41.79           H
ATOM   1315  HB3 TYR A 118      78.096  45.062 105.270  1.00 41.79           H
ATOM   1316  HD1 TYR A 118      76.938  44.006 103.315  1.00 42.06           H
ATOM   1317  HD2 TYR A 118      80.874  43.620 103.743  1.00 47.52           H
ATOM   1318  HE1 TYR A 118      76.956  42.263 101.795  1.00 43.90           H
ATOM   1319  HE2 TYR A 118      80.888  41.889 102.235  1.00 46.01           H
ATOM   1320  HH  TYR A 118      78.197  40.605 100.791  1.00 45.37           H
ATOM   1321  N   ASN A 119      81.278  46.828 103.797  1.00 33.48           N
ATOM   1322  CA  ASN A 119      82.509  47.177 103.094  1.00 36.02           C
ATOM   1323  C   ASN A 119      82.456  48.632 102.640  1.00 35.53           C
ATOM   1324  O   ASN A 119      82.806  48.954 101.504  1.00 37.28           O
ATOM   1325  CB  ASN A 119      82.765  46.249 101.902  1.00 37.26           C
ATOM   1326  CG  ASN A 119      83.199  44.799 102.322  1.00 50.02           C
ATOM   1327  OD1 ASN A 119      82.739  43.804 101.741  1.00 50.77           O
ATOM   1328  ND2 ASN A 119      84.104  44.694 103.285  1.00 48.35           N
ATOM   1329  H   ASN A 119      81.415  46.609 104.619  1.00 40.17           H
ATOM   1330  HA  ASN A 119      83.253  47.092 103.708  1.00 43.22           H
ATOM   1331  HB2 ASN A 119      81.951  46.178 101.383  1.00 44.71           H
ATOM   1332  HB3 ASN A 119      83.463  46.638 101.354  1.00 44.71           H
ATOM   1333 HD21 ASN A 119      84.353  43.910 103.551  1.00 58.02           H
ATOM   1334 HD22 ASN A 119      84.454  45.398 103.636  1.00 58.02           H
ATOM   1335  N   TYR A 120      81.996  49.511 103.539  1.00 28.60           N
ATOM   1336  CA  TYR A 120      81.693  50.908 103.223  1.00 32.56           C
ATOM   1337  C   TYR A 120      82.971  51.715 103.029  1.00 41.82           C
ATOM   1338  O   TYR A 120      83.640  52.101 103.995  1.00 41.28           O
ATOM   1339  CB  TYR A 120      80.838  51.527 104.319  1.00 37.83           C
ATOM   1340  CG  TYR A 120      80.705  53.013 104.136  1.00 35.62           C
ATOM   1341  CD1 TYR A 120      79.779  53.558 103.264  1.00 42.12           C
ATOM   1342  CD2 TYR A 120      81.540  53.865 104.797  1.00 43.90           C
ATOM   1343  CE1 TYR A 120      79.690  54.943 103.081  1.00 39.76           C
ATOM   1344  CE2 TYR A 120      81.469  55.250 104.620  1.00 41.70           C
ATOM   1345  CZ  TYR A 120      80.557  55.788 103.774  1.00 37.93           C
ATOM   1346  OH  TYR A 120      80.537  57.178 103.664  1.00 41.07           O
ATOM   1347  H   TYR A 120      81.832  49.309 104.357  1.00 34.32           H
ATOM   1348  HA  TYR A 120      81.196  50.949 102.391  1.00 39.07           H
ATOM   1349  HB2 TYR A 120      79.956  51.126 104.308  1.00 45.40           H
ATOM   1350  HB3 TYR A 120      81.267  51.368 105.171  1.00 45.40           H
ATOM   1351  HD1 TYR A 120      79.210  52.993 102.795  1.00 50.54           H
ATOM   1352  HD2 TYR A 120      82.170  53.504 105.377  1.00 52.68           H
ATOM   1353  HE1 TYR A 120      79.059  55.291 102.494  1.00 47.71           H
ATOM   1354  HE2 TYR A 120      82.039  55.812 105.091  1.00 50.04           H
ATOM   1355  HH  TYR A 120      81.136  57.517 104.145  1.00 49.28           H
ATOM   1356  N   VAL A 121      83.293  52.008 101.768  1.00 44.23           N
ATOM   1357  CA  VAL A 121      84.485  52.779 101.387  1.00 45.53           C
ATOM   1358  C   VAL A 121      84.016  54.130 100.836  1.00 39.81           C
ATOM   1359  O   VAL A 121      83.720  54.237  99.640  1.00 33.68           O
ATOM   1360  CB  VAL A 121      85.339  52.028 100.354  1.00 46.79           C
ATOM   1361  CG1 VAL A 121      86.403  52.942  99.733  1.00 45.51           C
ATOM   1362  CG2 VAL A 121      86.002  50.826 101.022  1.00 50.45           C
ATOM   1363  H   VAL A 121      82.817  51.757 101.094  1.00 53.07           H
ATOM   1364  HA  VAL A 121      85.035  52.928 102.175  1.00 54.63           H
ATOM   1365  HB  VAL A 121      84.773  51.709  99.630  1.00 56.15           H
ATOM   1366 HG11 VAL A 121      86.951  52.421  99.126  1.00 54.62           H
ATOM   1367 HG12 VAL A 121      85.984  53.669  99.246  1.00 54.62           H
ATOM   1368 HG13 VAL A 121      86.951  53.299 100.452  1.00 54.62           H
ATOM   1369 HG21 VAL A 121      86.570  50.376 100.375  1.00 60.54           H
ATOM   1370 HG22 VAL A 121      86.534  51.136 101.775  1.00 60.54           H
ATOM   1371 HG23 VAL A 121      85.308  50.221 101.334  1.00 60.54           H
ATOM   1372  N   LYS A 122      83.970  55.163 101.698  1.00 34.28           N
ATOM   1373  CA  LYS A 122      83.619  56.520 101.278  1.00 37.22           C
ATOM   1374  C   LYS A 122      84.388  56.953 100.034  1.00 28.96           C
ATOM   1375  O   LYS A 122      85.508  56.491  99.781  1.00 36.93           O
ATOM   1376  CB  LYS A 122      83.899  57.532 102.411  1.00 37.80           C
ATOM   1377  CG  LYS A 122      83.789  59.053 102.004  1.00 33.53           C
ATOM   1378  CD  LYS A 122      84.406  60.000 103.043  1.00 28.45           C
ATOM   1379  CE  LYS A 122      84.074  61.459 102.761  1.00 30.72           C
ATOM   1380  NZ  LYS A 122      84.632  61.908 101.446  1.00 37.37           N1+
ATOM   1381  H   LYS A 122      84.142  55.103 102.540  1.00 41.14           H
ATOM   1382  HA  LYS A 122      82.673  56.543 101.067  1.00 44.66           H
ATOM   1383  HB2 LYS A 122      83.249  57.372 103.118  1.00 45.36           H
ATOM   1384  HB3 LYS A 122      84.790  57.378 102.755  1.00 45.36           H
ATOM   1385  HG2 LYS A 122      84.254  59.223 101.175  1.00 40.24           H
ATOM   1386  HG3 LYS A 122      82.852  59.284 101.922  1.00 40.24           H
ATOM   1387  HD2 LYS A 122      84.042  59.786 103.915  1.00 34.14           H
ATOM   1388  HD3 LYS A 122      85.371  59.897 103.044  1.00 34.14           H
ATOM   1389  HE2 LYS A 122      83.115  61.582 102.746  1.00 36.86           H
ATOM   1390  HE3 LYS A 122      84.466  62.006 103.460  1.00 36.86           H
ATOM   1391  HZ1 LYS A 122      84.362  62.734 101.257  1.00 44.84           H
ATOM   1392  HZ2 LYS A 122      85.523  61.893 101.479  1.00 44.84           H
ATOM   1393  HZ3 LYS A 122      84.361  61.355 100.801  1.00 44.84           H
ATOM   1394  N   GLN A 123      83.748  57.846  99.249  1.00 28.23           N
ATOM   1395  CA  GLN A 123      84.361  58.586  98.137  1.00 27.64           C
ATOM   1396  C   GLN A 123      84.244  60.102  98.378  1.00 23.83           C
ATOM   1397  O   GLN A 123      84.925  60.616  99.262  1.00 23.26           O
ATOM   1398  CB  GLN A 123      83.739  58.161  96.788  1.00 19.03           C
ATOM   1399  CG  GLN A 123      84.550  58.656  95.593  1.00 24.88           C
ATOM   1400  CD  GLN A 123      84.177  58.093  94.198  1.00 27.38           C
ATOM   1401  OE1 GLN A 123      85.055  57.641  93.459  1.00 36.41           O
ATOM   1402  NE2 GLN A 123      82.931  58.224  93.802  1.00 22.81           N
ATOM   1403  H   GLN A 123      82.914  58.040  99.353  1.00 33.87           H
ATOM   1404  HA  GLN A 123      85.308  58.387  98.105  1.00 33.17           H
ATOM   1405  HB2 GLN A 123      83.733  57.198  96.743  1.00 22.84           H
ATOM   1406  HB3 GLN A 123      82.831  58.491  96.729  1.00 22.84           H
ATOM   1407  HG2 GLN A 123      84.435  59.617  95.541  1.00 29.86           H
ATOM   1408  HG3 GLN A 123      85.487  58.465  95.761  1.00 29.86           H
ATOM   1409 HE21 GLN A 123      82.358  58.626  94.302  1.00 27.37           H
ATOM   1410 HE22 GLN A 123      82.692  57.909  93.037  1.00 27.37           H
ATOM   1411  N   TRP A 124      83.386  60.833  97.643  1.00 25.00           N
ATOM   1412  CA  TRP A 124      83.344  62.288  97.766  1.00 24.38           C
ATOM   1413  C   TRP A 124      82.334  62.682  98.824  1.00 19.32           C
ATOM   1414  O   TRP A 124      82.191  62.005  99.834  1.00 23.39           O
ATOM   1415  CB  TRP A 124      83.008  62.973  96.432  1.00 18.22           C
ATOM   1416  CG  TRP A 124      83.866  62.489  95.335  1.00 22.16           C
ATOM   1417  CD1 TRP A 124      83.474  62.164  94.095  1.00 18.28           C
ATOM   1418  CD2 TRP A 124      85.271  62.246  95.393  1.00 24.73           C
ATOM   1419  NE1 TRP A 124      84.523  61.740  93.360  1.00 22.51           N
ATOM   1420  CE2 TRP A 124      85.652  61.780  94.128  1.00 24.32           C
ATOM   1421  CE3 TRP A 124      86.250  62.400  96.387  1.00 28.53           C
ATOM   1422  CZ2 TRP A 124      86.976  61.468  93.802  1.00 23.49           C
ATOM   1423  CZ3 TRP A 124      87.581  62.078  96.063  1.00 26.67           C
ATOM   1424  CH2 TRP A 124      87.920  61.615  94.788  1.00 16.54           C
ATOM   1425  H   TRP A 124      82.805  60.518  97.094  1.00 29.99           H
ATOM   1426  HA  TRP A 124      84.211  62.605  98.053  1.00 29.25           H
ATOM   1427  HB2 TRP A 124      82.088  62.796  96.198  1.00 21.87           H
ATOM   1428  HB3 TRP A 124      83.140  63.933  96.511  1.00 21.87           H
ATOM   1429  HD1 TRP A 124      82.604  62.213  93.787  1.00 21.93           H
ATOM   1430  HE1 TRP A 124      84.490  61.493  92.538  1.00 27.01           H
ATOM   1431  HE3 TRP A 124      86.026  62.709  97.234  1.00 34.24           H
ATOM   1432  HZ2 TRP A 124      87.203  61.160  92.957  1.00 28.19           H
ATOM   1433  HZ3 TRP A 124      88.245  62.163  96.707  1.00 32.01           H
ATOM   1434  HH2 TRP A 124      88.800  61.405  94.606  1.00 19.84           H
ATOM   1435  N   ARG A 125      81.633  63.779  98.612  1.00 18.41           N
ATOM   1436  CA  ARG A 125      80.705  64.233  99.631  1.00 24.00           C
ATOM   1437  C   ARG A 125      79.588  63.219  99.811  1.00 23.30           C
ATOM   1438  O   ARG A 125      79.262  62.834 100.937  1.00 24.16           O
ATOM   1439  CB  ARG A 125      80.168  65.613  99.257  1.00 27.39           C
ATOM   1440  CG  ARG A 125      78.921  66.056  99.999  1.00 28.67           C
ATOM   1441  CD  ARG A 125      79.152  67.272 100.818  1.00 33.50           C
ATOM   1442  NE  ARG A 125      79.909  68.296 100.137  1.00 25.88           N
ATOM   1443  CZ  ARG A 125      80.342  69.342 100.789  1.00 21.77           C
ATOM   1444  NH1 ARG A 125      80.037  69.476 102.046  1.00 27.54           N
ATOM   1445  NH2 ARG A 125      81.050  70.250 100.209  1.00 20.69           N1+
ATOM   1446  H   ARG A 125      81.663  64.261  97.904  1.00 22.09           H
ATOM   1447  HA  ARG A 125      81.173  64.319 100.478  1.00 28.81           H
ATOM   1448  HB2 ARG A 125      80.870  66.260  99.415  1.00 32.87           H
ATOM   1449  HB3 ARG A 125      79.947  65.613  98.310  1.00 32.87           H
ATOM   1450  HG2 ARG A 125      78.235  66.287  99.354  1.00 34.40           H
ATOM   1451  HG3 ARG A 125      78.612  65.361 100.602  1.00 34.40           H
ATOM   1452  HD2 ARG A 125      78.313  67.652 101.124  1.00 40.20           H
ATOM   1453  HD3 ARG A 125      79.682  66.995 101.586  1.00 40.20           H
ATOM   1454  HE  ARG A 125      80.084  68.217  99.300  1.00 31.06           H
ATOM   1455 HH11 ARG A 125      79.576  68.879 102.453  1.00 33.05           H
ATOM   1456 HH12 ARG A 125      80.317  70.171 102.471  1.00 33.05           H
ATOM   1457 HH21 ARG A 125      81.235  70.163  99.376  1.00 24.83           H
ATOM   1458 HH22 ARG A 125      81.307  70.942 100.652  1.00 24.83           H
ATOM   1459  N   HIS A 126      79.001  62.756  98.724  1.00 17.81           N
ATOM   1460  CA  HIS A 126      77.854  61.891  98.870  1.00 20.07           C
ATOM   1461  C   HIS A 126      78.148  60.452  98.497  1.00 26.89           C
ATOM   1462  O   HIS A 126      77.689  59.537  99.186  1.00 21.78           O
ATOM   1463  CB  HIS A 126      76.720  62.414  98.023  1.00 21.84           C
ATOM   1464  CG  HIS A 126      76.339  63.821  98.341  1.00 22.59           C
ATOM   1465  ND1 HIS A 126      75.683  64.164  99.503  1.00 22.84           N
ATOM   1466  CD2 HIS A 126      76.513  64.975  97.645  1.00 20.43           C
ATOM   1467  CE1 HIS A 126      75.491  65.474  99.522  1.00 28.52           C
ATOM   1468  NE2 HIS A 126      75.984  65.989  98.405  1.00 23.10           N
ATOM   1469  H   HIS A 126      79.231  62.919  97.908  1.00 21.37           H
ATOM   1470  HA  HIS A 126      77.542  61.913  99.782  1.00 24.08           H
ATOM   1471  HB2 HIS A 126      75.950  61.856  98.192  1.00 26.21           H
ATOM   1472  HB3 HIS A 126      76.990  62.368  97.091  1.00 26.21           H
ATOM   1473  HD2 HIS A 126      76.926  65.064  96.817  1.00 24.52           H
ATOM   1474  HE1 HIS A 126      75.071  65.950 100.199  1.00 34.22           H
ATOM   1475  HE2 HIS A 126      75.964  66.822  98.185  1.00 27.72           H
ATOM   1476  N   SER A 127      78.930  60.257  97.440  1.00 23.31           N
ATOM   1477  CA  SER A 127      79.212  58.957  96.853  1.00 25.88           C
ATOM   1478  C   SER A 127      80.013  58.036  97.781  1.00 26.73           C
ATOM   1479  O   SER A 127      80.707  58.463  98.708  1.00 28.09           O
ATOM   1480  CB  SER A 127      79.994  59.163  95.547  1.00 27.71           C
ATOM   1481  OG  SER A 127      81.123  59.988  95.752  1.00 28.40           O
ATOM   1482  H   SER A 127      79.310  60.902  97.016  1.00 27.98           H
ATOM   1483  HA  SER A 127      78.373  58.517  96.645  1.00 31.06           H
ATOM   1484  HB2 SER A 127      80.279  58.309  95.189  1.00 33.25           H
ATOM   1485  HB3 SER A 127      79.433  59.622  94.914  1.00 33.25           H
ATOM   1486  HG  SER A 127      81.052  60.689  95.299  1.00 34.08           H
ATOM   1487  N   TYR A 128      79.931  56.747  97.487  1.00 29.25           N
ATOM   1488  CA  TYR A 128      80.774  55.754  98.126  1.00 26.74           C
ATOM   1489  C   TYR A 128      80.624  54.445  97.372  1.00 22.82           C
ATOM   1490  O   TYR A 128      79.719  54.294  96.555  1.00 21.45           O
ATOM   1491  CB  TYR A 128      80.419  55.608  99.597  1.00 26.98           C
ATOM   1492  CG  TYR A 128      78.989  55.219  99.895  1.00 33.78           C
ATOM   1493  CD1 TYR A 128      78.588  53.905  99.841  1.00 33.79           C
ATOM   1494  CD2 TYR A 128      78.058  56.164 100.271  1.00 29.38           C
ATOM   1495  CE1 TYR A 128      77.310  53.548 100.132  1.00 28.65           C
ATOM   1496  CE2 TYR A 128      76.772  55.812 100.563  1.00 30.72           C
ATOM   1497  CZ  TYR A 128      76.407  54.493 100.488  1.00 33.91           C
ATOM   1498  OH  TYR A 128      75.130  54.094 100.762  1.00 34.13           O
ATOM   1499  H   TYR A 128      79.390  56.417  96.906  1.00 35.10           H
ATOM   1500  HA  TYR A 128      81.696  56.035  98.054  1.00 32.09           H
ATOM   1501  HB2 TYR A 128      81.002  54.946  99.997  1.00 32.37           H
ATOM   1502  HB3 TYR A 128      80.560  56.475 100.007  1.00 32.37           H
ATOM   1503  HD1 TYR A 128      79.206  53.257  99.594  1.00 40.54           H
ATOM   1504  HD2 TYR A 128      78.315  57.052 100.324  1.00 35.25           H
ATOM   1505  HE1 TYR A 128      77.042  52.661 100.082  1.00 34.39           H
ATOM   1506  HE2 TYR A 128      76.152  56.454 100.814  1.00 36.86           H
ATOM   1507  HH  TYR A 128      74.669  54.759 100.991  1.00 40.96           H
ATOM   1508  N   THR A 129      81.558  53.527  97.604  1.00 25.93           N
ATOM   1509  CA  THR A 129      81.420  52.161  97.124  1.00 31.38           C
ATOM   1510  C   THR A 129      81.136  51.236  98.301  1.00 34.34           C
ATOM   1511  O   THR A 129      81.402  51.563  99.461  1.00 27.83           O
ATOM   1512  CB  THR A 129      82.662  51.685  96.382  1.00 37.44           C
ATOM   1513  OG1 THR A 129      83.806  51.808  97.252  1.00 43.75           O
ATOM   1514  CG2 THR A 129      82.836  52.502  95.102  1.00 29.17           C
ATOM   1515  H   THR A 129      82.288  53.670  98.036  1.00 31.11           H
ATOM   1516  HA  THR A 129      80.682  52.116  96.499  1.00 37.66           H
ATOM   1517  HB  THR A 129      82.537  50.756  96.118  1.00 44.93           H
ATOM   1518  HG1 THR A 129      84.266  51.104  97.218  1.00 52.50           H
ATOM   1519 HG21 THR A 129      83.615  52.214  94.603  1.00 35.00           H
ATOM   1520 HG22 THR A 129      82.056  52.403  94.535  1.00 35.00           H
ATOM   1521 HG23 THR A 129      82.934  53.439  95.332  1.00 35.00           H
ATOM   1522  N   ALA A 130      80.559  50.080  97.992  1.00 38.24           N
ATOM   1523  CA  ALA A 130      80.215  49.134  99.046  1.00 41.75           C
ATOM   1524  C   ALA A 130      79.817  47.791  98.435  1.00 42.97           C
ATOM   1525  O   ALA A 130      79.572  47.651  97.227  1.00 41.17           O
ATOM   1526  CB  ALA A 130      79.094  49.667  99.958  1.00 34.35           C
ATOM   1527  H   ALA A 130      80.370  49.821  97.190  1.00 45.89           H
ATOM   1528  HA  ALA A 130      81.002  48.990  99.597  1.00 50.10           H
ATOM   1529  HB1 ALA A 130      78.925  49.018 100.661  1.00 41.22           H
ATOM   1530  HB2 ALA A 130      79.388  50.501 100.358  1.00 41.22           H
ATOM   1531  HB3 ALA A 130      78.295  49.811  99.435  1.00 41.22           H
ATOM   1532  N   SER A 131      79.803  46.798  99.299  1.00 35.64           N
ATOM   1533  CA  SER A 131      79.266  45.497  98.981  1.00 41.89           C
ATOM   1534  C   SER A 131      77.848  45.431  99.523  1.00 37.84           C
ATOM   1535  O   SER A 131      77.519  46.072 100.528  1.00 32.13           O
ATOM   1536  CB  SER A 131      80.128  44.391  99.597  1.00 40.04           C
ATOM   1537  OG  SER A 131      81.433  44.411  99.047  1.00 45.97           O
ATOM   1538  H   SER A 131      80.103  46.858 100.103  1.00 42.77           H
ATOM   1539  HA  SER A 131      79.253  45.389  98.014  1.00 50.27           H
ATOM   1540  HB2 SER A 131      80.189  44.556 100.551  1.00 48.05           H
ATOM   1541  HB3 SER A 131      79.720  43.526  99.436  1.00 48.05           H
ATOM   1542  HG  SER A 131      81.996  44.283  99.657  1.00 55.16           H
ATOM   1543  N   TYR A 132      77.017  44.639  98.846  1.00 37.12           N
ATOM   1544  CA  TYR A 132      75.608  44.523  99.171  1.00 41.05           C
ATOM   1545  C   TYR A 132      75.173  43.061  99.239  1.00 34.68           C
ATOM   1546  O   TYR A 132      75.685  42.199  98.525  1.00 35.21           O
ATOM   1547  CB  TYR A 132      74.755  45.308  98.127  1.00 39.76           C
ATOM   1548  CG  TYR A 132      75.055  46.788  98.148  1.00 34.54           C
ATOM   1549  CD1 TYR A 132      76.143  47.307  97.459  1.00 35.23           C
ATOM   1550  CD2 TYR A 132      74.277  47.647  98.896  1.00 36.31           C
ATOM   1551  CE1 TYR A 132      76.427  48.647  97.497  1.00 41.24           C
ATOM   1552  CE2 TYR A 132      74.548  48.984  98.951  1.00 39.93           C
ATOM   1553  CZ  TYR A 132      75.631  49.488  98.251  1.00 44.75           C
ATOM   1554  OH  TYR A 132      75.909  50.834  98.263  1.00 37.12           O
ATOM   1555  H   TYR A 132      77.250  44.173  98.164  1.00 44.54           H
ATOM   1556  HA  TYR A 132      75.462  44.917 100.044  1.00 49.27           H
ATOM   1557  HB2 TYR A 132      74.917  44.970  97.232  1.00 47.71           H
ATOM   1558  HB3 TYR A 132      73.820  45.200  98.352  1.00 47.71           H
ATOM   1559  HD1 TYR A 132      76.674  46.739  96.958  1.00 42.27           H
ATOM   1560  HD2 TYR A 132      73.557  47.300  99.365  1.00 43.57           H
ATOM   1561  HE1 TYR A 132      77.156  48.981  97.019  1.00 49.49           H
ATOM   1562  HE2 TYR A 132      74.003  49.550  99.454  1.00 47.91           H
ATOM   1563  HH  TYR A 132      75.387  51.224  98.801  1.00 44.55           H
ATOM   1564  N   ASP A 133      74.197  42.801 100.100  1.00 38.71           N
ATOM   1565  CA  ASP A 133      73.536  41.509 100.171  1.00 42.54           C
ATOM   1566  C   ASP A 133      72.066  41.766 100.427  1.00 42.95           C
ATOM   1567  O   ASP A 133      71.692  42.829 100.937  1.00 38.51           O
ATOM   1568  CB  ASP A 133      74.110  40.605 101.272  1.00 43.46           C
ATOM   1569  CG  ASP A 133      75.319  39.817 100.801  1.00 42.19           C
ATOM   1570  OD1 ASP A 133      75.325  39.405  99.628  1.00 43.80           O
ATOM   1571  OD2 ASP A 133      76.257  39.616 101.603  1.00 49.18           O1-
ATOM   1572  H   ASP A 133      73.886  43.375 100.663  1.00 46.45           H
ATOM   1573  HA  ASP A 133      73.623  41.055  99.318  1.00 51.05           H
ATOM   1574  HB2 ASP A 133      74.392  41.158 102.021  1.00 52.15           H
ATOM   1575  HB3 ASP A 133      73.429  39.978 101.554  1.00 52.15           H
ATOM   1576  N   ILE A 134      71.228  40.807 100.040  1.00 41.85           N
ATOM   1577  CA  ILE A 134      69.792  40.964 100.191  1.00 34.52           C
ATOM   1578  C   ILE A 134      69.286  39.836 101.064  1.00 34.43           C
ATOM   1579  O   ILE A 134      69.550  38.658 100.799  1.00 32.47           O
ATOM   1580  CB  ILE A 134      69.069  41.000  98.833  1.00 41.48           C
ATOM   1581  CG1 ILE A 134      69.671  42.095  97.941  1.00 40.67           C
ATOM   1582  CG2 ILE A 134      67.581  41.291  99.025  1.00 39.12           C
ATOM   1583  CD1 ILE A 134      69.076  42.196  96.520  1.00 41.80           C
ATOM   1584  H   ILE A 134      71.468  40.062  99.675  1.00 50.22           H
ATOM   1585  HA  ILE A 134      69.606  41.798 100.647  1.00 41.43           H
ATOM   1586  HB  ILE A 134      69.178  40.137  98.406  1.00 49.77           H
ATOM   1587 HG12 ILE A 134      69.537  42.952  98.375  1.00 48.80           H
ATOM   1588 HG13 ILE A 134      70.620  41.923  97.841  1.00 48.80           H
ATOM   1589 HG21 ILE A 134      67.135  41.289  98.163  1.00 46.95           H
ATOM   1590 HG22 ILE A 134      67.188  40.612  99.595  1.00 46.95           H
ATOM   1591 HG23 ILE A 134      67.486  42.163  99.442  1.00 46.95           H
ATOM   1592 HD11 ILE A 134      69.536  42.892  96.028  1.00 50.16           H
ATOM   1593 HD12 ILE A 134      69.191  41.345  96.070  1.00 50.16           H
ATOM   1594 HD13 ILE A 134      68.133  42.413  96.584  1.00 50.16           H
ATOM   1595  N   TYR A 135      68.560  40.202 102.098  1.00 37.58           N
ATOM   1596  CA  TYR A 135      67.918  39.252 102.988  1.00 44.03           C
ATOM   1597  C   TYR A 135      66.429  39.175 102.633  1.00 46.30           C
ATOM   1598  O   TYR A 135      65.687  40.155 102.805  1.00 43.78           O
ATOM   1599  CB  TYR A 135      68.121  39.678 104.436  1.00 36.74           C
ATOM   1600  CG  TYR A 135      67.606  38.688 105.435  1.00 36.43           C
ATOM   1601  CD1 TYR A 135      68.342  37.592 105.751  1.00 32.43           C
ATOM   1602  CD2 TYR A 135      66.376  38.868 106.077  1.00 43.56           C
ATOM   1603  CE1 TYR A 135      67.906  36.681 106.677  1.00 34.93           C
ATOM   1604  CE2 TYR A 135      65.922  37.948 107.022  1.00 38.97           C
ATOM   1605  CZ  TYR A 135      66.709  36.856 107.315  1.00 41.64           C
ATOM   1606  OH  TYR A 135      66.307  35.923 108.235  1.00 46.67           O
ATOM   1607  H   TYR A 135      68.418  41.025 102.309  1.00 45.10           H
ATOM   1608  HA  TYR A 135      68.323  38.379 102.871  1.00 52.84           H
ATOM   1609  HB2 TYR A 135      69.068  39.783 104.598  1.00 44.09           H
ATOM   1610  HB3 TYR A 135      67.673  40.527 104.592  1.00 44.09           H
ATOM   1611  HD1 TYR A 135      69.158  37.468 105.329  1.00 38.91           H
ATOM   1612  HD2 TYR A 135      65.863  39.619 105.878  1.00 52.27           H
ATOM   1613  HE1 TYR A 135      68.427  35.941 106.875  1.00 41.91           H
ATOM   1614  HE2 TYR A 135      65.111  38.066 107.456  1.00 46.76           H
ATOM   1615  HH  TYR A 135      65.562  36.145 108.552  1.00 56.01           H
ATOM   1616  N   ASP A 136      65.996  38.000 102.161  1.00 42.15           N
ATOM   1617  CA  ASP A 136      64.595  37.722 101.823  1.00 40.71           C
ATOM   1618  C   ASP A 136      63.842  37.479 103.122  1.00 33.35           C
ATOM   1619  O   ASP A 136      64.125  36.507 103.823  1.00 32.64           O
ATOM   1620  CB  ASP A 136      64.521  36.504 100.893  1.00 44.19           C
ATOM   1621  CG  ASP A 136      63.100  36.181 100.405  1.00 45.18           C
ATOM   1622  OD1 ASP A 136      62.123  36.359 101.183  1.00 38.55           O
ATOM   1623  OD2 ASP A 136      62.975  35.697  99.246  1.00 48.86           O1-
ATOM   1624  H   ASP A 136      66.513  37.324 102.031  1.00 50.59           H
ATOM   1625  HA  ASP A 136      64.200  38.490 101.378  1.00 48.85           H
ATOM   1626  HB2 ASP A 136      65.089  36.645 100.116  1.00 53.03           H
ATOM   1627  HB3 ASP A 136      64.835  35.734 101.392  1.00 53.03           H
ATOM   1628  N   LEU A 137      62.893  38.361 103.461  1.00 31.51           N
ATOM   1629  CA  LEU A 137      62.143  38.174 104.704  1.00 43.14           C
ATOM   1630  C   LEU A 137      61.079  37.069 104.618  1.00 39.19           C
ATOM   1631  O   LEU A 137      60.735  36.488 105.653  1.00 31.48           O
ATOM   1632  CB  LEU A 137      61.500  39.491 105.143  1.00 33.20           C
ATOM   1633  CG  LEU A 137      62.477  40.524 105.689  1.00 36.53           C
ATOM   1634  CD1 LEU A 137      61.788  41.857 105.902  1.00 48.46           C
ATOM   1635  CD2 LEU A 137      63.077  40.058 107.000  1.00 42.25           C
ATOM   1636  H   LEU A 137      62.683  39.062 103.010  1.00 37.81           H
ATOM   1637  HA  LEU A 137      62.771  37.913 105.391  1.00 51.77           H
ATOM   1638  HB2 LEU A 137      61.065  39.891 104.379  1.00 39.84           H
ATOM   1639  HB3 LEU A 137      60.848  39.308 105.837  1.00 39.84           H
ATOM   1640  HG  LEU A 137      63.197  40.654 105.050  1.00 43.83           H
ATOM   1641 HD11 LEU A 137      62.430  42.486 106.267  1.00 58.16           H
ATOM   1642 HD12 LEU A 137      61.452  42.184 105.053  1.00 58.16           H
ATOM   1643 HD13 LEU A 137      61.056  41.738 106.530  1.00 58.16           H
ATOM   1644 HD21 LEU A 137      63.664  40.750 107.344  1.00 50.70           H
ATOM   1645 HD22 LEU A 137      62.368  39.879 107.638  1.00 50.70           H
ATOM   1646 HD23 LEU A 137      63.589  39.255 106.839  1.00 50.70           H
ATOM   1647  N   ASN A 138      60.570  36.734 103.423  1.00 39.35           N
ATOM   1648  CA  ASN A 138      59.593  35.644 103.325  1.00 36.24           C
ATOM   1649  C   ASN A 138      60.220  34.322 103.734  1.00 39.30           C
ATOM   1650  O   ASN A 138      59.636  33.561 104.514  1.00 40.71           O
ATOM   1651  CB  ASN A 138      59.026  35.526 101.907  1.00 39.79           C
ATOM   1652  CG  ASN A 138      58.300  36.775 101.457  1.00 43.51           C
ATOM   1653  OD1 ASN A 138      57.355  37.213 102.121  1.00 40.20           O
ATOM   1654  ND2 ASN A 138      58.752  37.376 100.333  1.00 35.41           N
ATOM   1655  H   ASN A 138      60.767  37.117 102.674  1.00 47.22           H
ATOM   1656  HA  ASN A 138      58.851  35.822 103.921  1.00 43.49           H
ATOM   1657  HB2 ASN A 138      59.752  35.364 101.284  1.00 47.75           H
ATOM   1658  HB3 ASN A 138      58.398  34.786 101.885  1.00 47.75           H
ATOM   1659 HD21 ASN A 138      58.376  38.092 100.045  1.00 42.49           H
ATOM   1660 HD22 ASN A 138      59.413  37.040  99.895  1.00 42.49           H
ATOM   1661  N   LYS A 139      61.398  34.013 103.195  1.00 35.87           N
ATOM   1662  CA  LYS A 139      62.056  32.753 103.515  1.00 43.87           C
ATOM   1663  C   LYS A 139      63.084  32.876 104.637  1.00 43.03           C
ATOM   1664  O   LYS A 139      63.728  31.874 104.992  1.00 35.44           O
ATOM   1665  CB  LYS A 139      62.709  32.155 102.264  1.00 40.43           C
ATOM   1666  CG  LYS A 139      63.634  33.048 101.525  1.00 43.79           C
ATOM   1667  CD  LYS A 139      63.916  32.507 100.110  1.00 40.23           C
ATOM   1668  CE  LYS A 139      62.657  32.581  99.266  1.00 42.05           C
ATOM   1669  NZ  LYS A 139      62.857  32.244  97.839  1.00 42.34           N1+
ATOM   1670  H   LYS A 139      61.825  34.512 102.643  1.00 43.05           H
ATOM   1671  HA  LYS A 139      61.368  32.133 103.803  1.00 52.64           H
ATOM   1672  HB2 LYS A 139      63.223  31.374 102.530  1.00 48.51           H
ATOM   1673  HB3 LYS A 139      62.000  31.890 101.665  1.00 48.51           H
ATOM   1674  HG2 LYS A 139      63.212  33.910 101.438  1.00 52.55           H
ATOM   1675  HG3 LYS A 139      64.468  33.128 102.014  1.00 52.55           H
ATOM   1676  HD2 LYS A 139      64.596  33.061  99.687  1.00 48.27           H
ATOM   1677  HD3 LYS A 139      64.215  31.587 100.156  1.00 48.27           H
ATOM   1678  HE2 LYS A 139      62.038  31.944  99.628  1.00 50.46           H
ATOM   1679  HE3 LYS A 139      62.286  33.477  99.313  1.00 50.46           H
ATOM   1680  HZ1 LYS A 139      62.400  32.809  97.324  1.00 50.80           H
ATOM   1681  HZ2 LYS A 139      63.723  32.304  97.638  1.00 50.80           H
ATOM   1682  HZ3 LYS A 139      62.583  31.411  97.678  1.00 50.80           H
ATOM   1683  N   ARG A 140      63.204  34.070 105.219  1.00 44.07           N
ATOM   1684  CA  ARG A 140      64.145  34.382 106.299  1.00 38.88           C
ATOM   1685  C   ARG A 140      65.527  33.832 106.000  1.00 34.98           C
ATOM   1686  O   ARG A 140      66.172  33.221 106.841  1.00 43.05           O
ATOM   1687  CB  ARG A 140      63.620  33.878 107.638  1.00 39.46           C
ATOM   1688  CG  ARG A 140      62.123  34.159 107.832  1.00 43.96           C
ATOM   1689  CD  ARG A 140      61.751  34.329 109.287  1.00 43.17           C
ATOM   1690  NE  ARG A 140      62.305  35.570 109.834  1.00 58.61           N
ATOM   1691  CZ  ARG A 140      61.940  36.801 109.453  1.00 56.53           C
ATOM   1692  NH1 ARG A 140      61.030  36.965 108.490  1.00 44.96           N
ATOM   1693  NH2 ARG A 140      62.485  37.874 110.033  1.00 49.59           N1+
ATOM   1694  H   ARG A 140      62.729  34.750 104.994  1.00 52.89           H
ATOM   1695  HA  ARG A 140      64.223  35.347 106.370  1.00 46.66           H
ATOM   1696  HB2 ARG A 140      63.750  32.919 107.664  1.00 47.35           H
ATOM   1697  HB3 ARG A 140      64.105  34.308 108.365  1.00 47.35           H
ATOM   1698  HG2 ARG A 140      61.902  34.972 107.358  1.00 52.75           H
ATOM   1699  HG3 ARG A 140      61.600  33.431 107.472  1.00 52.75           H
ATOM   1700  HD2 ARG A 140      60.782  34.342 109.377  1.00 51.80           H
ATOM   1701  HD3 ARG A 140      62.116  33.588 109.796  1.00 51.80           H
ATOM   1702  HE  ARG A 140      62.891  35.498 110.460  1.00 70.34           H
ATOM   1703 HH11 ARG A 140      60.666  36.281 108.113  1.00 53.95           H
ATOM   1704 HH12 ARG A 140      60.798  37.757 108.243  1.00 53.95           H
ATOM   1705 HH21 ARG A 140      63.073  37.779 110.652  1.00 59.51           H
ATOM   1706 HH22 ARG A 140      62.253  38.665 109.780  1.00 59.51           H
ATOM   1707  N   GLN A 141      65.993  34.091 104.784  1.00 43.63           N
ATOM   1708  CA  GLN A 141      67.262  33.592 104.281  1.00 41.59           C
ATOM   1709  C   GLN A 141      67.927  34.685 103.448  1.00 38.40           C
ATOM   1710  O   GLN A 141      67.254  35.545 102.877  1.00 35.15           O
ATOM   1711  CB  GLN A 141      67.057  32.308 103.419  1.00 50.75           C
ATOM   1712  CG  GLN A 141      67.724  31.026 103.936  1.00 44.08           C
ATOM   1713  CD  GLN A 141      66.966  30.390 105.082  1.00 53.93           C
ATOM   1714  OE1 GLN A 141      65.722  30.311 105.067  1.00 55.97           O
ATOM   1715  NE2 GLN A 141      67.712  29.932 106.096  1.00 56.92           N
ATOM   1716  H   GLN A 141      65.568  34.567 104.205  1.00 52.35           H
ATOM   1717  HA  GLN A 141      67.831  33.380 105.037  1.00 49.91           H
ATOM   1718  HB2 GLN A 141      66.106  32.112 103.375  1.00 60.90           H
ATOM   1719  HB3 GLN A 141      67.397  32.477 102.525  1.00 60.90           H
ATOM   1720  HG2 GLN A 141      67.773  30.376 103.226  1.00 52.90           H
ATOM   1721  HG3 GLN A 141      68.615  31.243 104.250  1.00 52.90           H
ATOM   1722 HE21 GLN A 141      68.563  30.056 106.075  1.00 68.31           H
ATOM   1723 HE22 GLN A 141      67.361  29.517 106.771  1.00 68.31           H
ATOM   1724  N   LEU A 142      69.258  34.664 103.405  1.00 43.94           N
ATOM   1725  CA  LEU A 142      70.000  35.553 102.526  1.00 39.97           C
ATOM   1726  C   LEU A 142      69.947  35.032 101.101  1.00 40.59           C
ATOM   1727  O   LEU A 142      70.066  33.826 100.861  1.00 41.88           O
ATOM   1728  CB  LEU A 142      71.455  35.660 102.953  1.00 38.22           C
ATOM   1729  CG  LEU A 142      71.793  36.432 104.198  1.00 40.44           C
ATOM   1730  CD1 LEU A 142      73.192  36.051 104.630  1.00 41.88           C
ATOM   1731  CD2 LEU A 142      71.683  37.895 103.919  1.00 41.19           C
ATOM   1732  H   LEU A 142      69.753  34.147 103.884  1.00 52.73           H
ATOM   1733  HA  LEU A 142      69.607  36.436 102.555  1.00 47.96           H
ATOM   1734  HB2 LEU A 142      71.785  34.760 103.091  1.00 45.87           H
ATOM   1735  HB3 LEU A 142      71.945  36.075 102.230  1.00 45.87           H
ATOM   1736  HG  LEU A 142      71.174  36.197 104.907  1.00 48.53           H
ATOM   1737 HD11 LEU A 142      73.415  36.540 105.438  1.00 50.25           H
ATOM   1738 HD12 LEU A 142      73.217  35.098 104.807  1.00 50.25           H
ATOM   1739 HD13 LEU A 142      73.815  36.278 103.926  1.00 50.25           H
ATOM   1740 HD21 LEU A 142      71.897  38.387 104.729  1.00 49.43           H
ATOM   1741 HD22 LEU A 142      72.308  38.123 103.217  1.00 49.43           H
ATOM   1742 HD23 LEU A 142      70.775  38.089 103.640  1.00 49.43           H
ATOM   1743  N   ILE A 143      69.747  35.943 100.153  1.00 38.73           N
ATOM   1744  CA  ILE A 143      69.749  35.542  98.765  1.00 37.71           C
ATOM   1745  C   ILE A 143      71.174  35.210  98.367  1.00 43.21           C
ATOM   1746  O   ILE A 143      72.104  35.997  98.603  1.00 44.23           O
ATOM   1747  CB  ILE A 143      69.171  36.640  97.872  1.00 39.89           C
ATOM   1748  CG1 ILE A 143      67.717  36.922  98.264  1.00 43.61           C
ATOM   1749  CG2 ILE A 143      69.286  36.207  96.386  1.00 45.55           C
ATOM   1750  CD1 ILE A 143      67.033  38.030  97.392  1.00 49.36           C
ATOM   1751  H   ILE A 143      69.608  36.783 100.281  1.00 46.47           H
ATOM   1752  HA  ILE A 143      69.204  34.746  98.670  1.00 45.25           H
ATOM   1753  HB  ILE A 143      69.696  37.443  98.015  1.00 47.87           H
ATOM   1754 HG12 ILE A 143      67.205  36.105  98.169  1.00 52.34           H
ATOM   1755 HG13 ILE A 143      67.698  37.210  99.190  1.00 52.34           H
ATOM   1756 HG21 ILE A 143      68.943  36.915  95.821  1.00 54.67           H
ATOM   1757 HG22 ILE A 143      70.213  36.038  96.155  1.00 54.67           H
ATOM   1758 HG23 ILE A 143      68.760  35.401  96.249  1.00 54.67           H
ATOM   1759 HD11 ILE A 143      66.137  38.193  97.727  1.00 59.23           H
ATOM   1760 HD12 ILE A 143      67.558  38.845  97.451  1.00 59.23           H
ATOM   1761 HD13 ILE A 143      66.989  37.738  96.469  1.00 59.23           H
ATOM   1762  N   THR A 144      71.352  34.052  97.747  1.00 44.45           N
ATOM   1763  CA  THR A 144      72.677  33.566  97.449  1.00 46.59           C
ATOM   1764  C   THR A 144      72.982  33.444  95.975  1.00 45.75           C
ATOM   1765  O   THR A 144      74.145  33.213  95.632  1.00 45.01           O
ATOM   1766  CB  THR A 144      72.892  32.198  98.096  1.00 45.63           C
ATOM   1767  OG1 THR A 144      71.847  31.307  97.666  1.00 51.58           O
ATOM   1768  CG2 THR A 144      72.893  32.349  99.612  1.00 46.88           C
ATOM   1769  H   THR A 144      70.717  33.527  97.490  1.00 53.35           H
ATOM   1770  HA  THR A 144      73.325  34.173  97.836  1.00 55.91           H
ATOM   1771  HB  THR A 144      73.755  31.856  97.822  1.00 54.76           H
ATOM   1772  HG1 THR A 144      71.977  30.538  97.983  1.00 61.90           H
ATOM   1773 HG21 THR A 144      73.089  31.499 100.039  1.00 56.26           H
ATOM   1774 HG22 THR A 144      73.576  32.985  99.877  1.00 56.26           H
ATOM   1775 HG23 THR A 144      72.029  32.663  99.918  1.00 56.26           H
ATOM   1776  N   GLU A 145      71.998  33.577  95.099  1.00 50.60           N
ATOM   1777  CA  GLU A 145      72.240  33.516  93.664  1.00 50.90           C
ATOM   1778  C   GLU A 145      72.094  34.906  93.058  1.00 39.30           C
ATOM   1779  O   GLU A 145      71.372  35.766  93.584  1.00 44.73           O
ATOM   1780  CB  GLU A 145      71.290  32.513  92.972  1.00 53.68           C
ATOM   1781  CG  GLU A 145      69.772  32.809  93.171  1.00 61.03           C
ATOM   1782  CD  GLU A 145      69.130  31.986  94.324  1.00 62.87           C
ATOM   1783  OE1 GLU A 145      69.070  30.729  94.163  1.00 54.61           O
ATOM   1784  OE2 GLU A 145      68.714  32.597  95.371  1.00 47.57           O1-
ATOM   1785  H   GLU A 145      71.173  33.705  95.312  1.00 60.72           H
ATOM   1786  HA  GLU A 145      73.150  33.220  93.496  1.00 61.09           H
ATOM   1787  HB2 GLU A 145      71.471  32.526  92.018  1.00 64.42           H
ATOM   1788  HB3 GLU A 145      71.474  31.625  93.321  1.00 64.42           H
ATOM   1789  HG2 GLU A 145      69.650  33.753  93.367  1.00 73.24           H
ATOM   1790  HG3 GLU A 145      69.309  32.580  92.347  1.00 73.24           H
ATOM   1791  N   GLU A 146      72.823  35.122  91.969  1.00 37.95           N
ATOM   1792  CA  GLU A 146      72.756  36.377  91.211  1.00 48.52           C
ATOM   1793  C   GLU A 146      72.880  37.604  92.124  1.00 42.23           C
ATOM   1794  O   GLU A 146      72.256  38.643  91.905  1.00 38.82           O
ATOM   1795  CB  GLU A 146      71.462  36.445  90.386  1.00 44.45           C
ATOM   1796  CG  GLU A 146      71.205  35.273  89.456  1.00 42.77           C
ATOM   1797  CD  GLU A 146      72.248  35.091  88.359  1.00 42.17           C
ATOM   1798  OE1 GLU A 146      72.729  36.071  87.766  1.00 44.33           O
ATOM   1799  OE2 GLU A 146      72.576  33.936  88.062  1.00 56.91           O1-
ATOM   1800  H   GLU A 146      73.364  34.547  91.630  1.00 45.54           H
ATOM   1801  HA  GLU A 146      73.503  36.399  90.587  1.00 58.22           H
ATOM   1802  HB2 GLU A 146      70.714  36.479  91.004  1.00 53.35           H
ATOM   1803  HB3 GLU A 146      71.474  37.256  89.848  1.00 53.35           H
ATOM   1804  HG2 GLU A 146      71.159  34.455  89.975  1.00 51.32           H
ATOM   1805  HG3 GLU A 146      70.357  35.427  89.007  1.00 51.32           H
ATOM   1806  N   ARG A 147      73.699  37.497  93.157  1.00 51.15           N
ATOM   1807  CA  ARG A 147      73.721  38.563  94.138  1.00 49.94           C
ATOM   1808  C   ARG A 147      74.495  39.761  93.584  1.00 40.02           C
ATOM   1809  O   ARG A 147      75.120  39.685  92.528  1.00 38.81           O
ATOM   1810  CB  ARG A 147      74.303  38.060  95.451  1.00 43.93           C
ATOM   1811  CG  ARG A 147      75.725  37.704  95.378  1.00 47.06           C
ATOM   1812  CD  ARG A 147      76.320  37.655  96.779  1.00 57.06           C
ATOM   1813  NE  ARG A 147      75.993  36.394  97.401  1.00 48.97           N
ATOM   1814  CZ  ARG A 147      76.670  35.272  97.171  1.00 59.77           C
ATOM   1815  NH1 ARG A 147      77.722  35.274  96.338  1.00 68.00           N
ATOM   1816  NH2 ARG A 147      76.302  34.138  97.777  1.00 57.64           N1+
ATOM   1817  H   ARG A 147      74.240  36.849  93.308  1.00 61.38           H
ATOM   1818  HA  ARG A 147      72.808  38.837  94.313  1.00 59.92           H
ATOM   1819  HB2 ARG A 147      74.209  38.763  96.110  1.00 52.72           H
ATOM   1820  HB3 ARG A 147      73.818  37.269  95.738  1.00 52.72           H
ATOM   1821  HG2 ARG A 147      75.807  36.832  94.963  1.00 56.47           H
ATOM   1822  HG3 ARG A 147      76.208  38.368  94.865  1.00 56.47           H
ATOM   1823  HD2 ARG A 147      77.290  37.730  96.728  1.00 68.47           H
ATOM   1824  HD3 ARG A 147      75.964  38.371  97.324  1.00 68.47           H
ATOM   1825  HE  ARG A 147      75.391  36.389  98.013  1.00 58.76           H
ATOM   1826 HH11 ARG A 147      77.970  35.994  95.937  1.00 81.59           H
ATOM   1827 HH12 ARG A 147      78.155  34.541  96.193  1.00 81.59           H
ATOM   1828 HH21 ARG A 147      75.630  34.130  98.316  1.00 69.17           H
ATOM   1829 HH22 ARG A 147      76.742  33.410  97.632  1.00 69.17           H
ATOM   1830  N   ILE A 148      74.421  40.882  94.295  1.00 42.45           N
ATOM   1831  CA  ILE A 148      74.868  42.164  93.729  1.00 49.99           C
ATOM   1832  C   ILE A 148      76.395  42.219  93.729  1.00 46.08           C
ATOM   1833  O   ILE A 148      77.014  41.928  94.762  1.00 43.51           O
ATOM   1834  CB  ILE A 148      74.278  43.329  94.520  1.00 47.95           C
ATOM   1835  CG1 ILE A 148      72.749  43.308  94.409  1.00 44.91           C
ATOM   1836  CG2 ILE A 148      74.824  44.663  94.005  1.00 43.57           C
ATOM   1837  CD1 ILE A 148      72.067  44.249  95.377  1.00 39.11           C
ATOM   1838  H   ILE A 148      74.109  40.936  95.096  1.00 50.95           H
ATOM   1839  HA  ILE A 148      74.521  42.223  92.827  1.00 59.99           H
ATOM   1840  HB  ILE A 148      74.528  43.225  95.450  1.00 57.54           H
ATOM   1841 HG12 ILE A 148      72.499  43.561  93.506  1.00 53.90           H
ATOM   1842 HG13 ILE A 148      72.429  42.415  94.601  1.00 53.90           H
ATOM   1843 HG21 ILE A 148      74.450  45.390  94.526  1.00 52.29           H
ATOM   1844 HG22 ILE A 148      75.785  44.667  94.100  1.00 52.29           H
ATOM   1845 HG23 ILE A 148      74.583  44.773  93.072  1.00 52.29           H
ATOM   1846 HD11 ILE A 148      71.108  44.196  95.264  1.00 46.93           H
ATOM   1847 HD12 ILE A 148      72.307  44.005  96.284  1.00 46.93           H
ATOM   1848 HD13 ILE A 148      72.367  45.154  95.191  1.00 46.93           H
ATOM   1849  N   PRO A 149      77.032  42.614  92.621  1.00 42.48           N
ATOM   1850  CA  PRO A 149      78.504  42.610  92.530  1.00 46.65           C
ATOM   1851  C   PRO A 149      79.214  43.397  93.627  1.00 52.34           C
ATOM   1852  O   PRO A 149      78.743  44.435  94.108  1.00 53.99           O
ATOM   1853  CB  PRO A 149      78.774  43.234  91.151  1.00 40.78           C
ATOM   1854  CG  PRO A 149      77.585  42.903  90.365  1.00 53.99           C
ATOM   1855  CD  PRO A 149      76.415  42.954  91.331  1.00 48.09           C
ATOM   1856  HA  PRO A 149      78.845  41.714  92.514  1.00 55.98           H
ATOM   1857  HB2 PRO A 149      78.856  44.191  91.235  1.00 48.94           H
ATOM   1858  HB3 PRO A 149      79.566  42.851  90.749  1.00 48.94           H
ATOM   1859  HG2 PRO A 149      77.471  43.532  89.633  1.00 64.78           H
ATOM   1860  HG3 PRO A 149      77.676  41.999  90.020  1.00 64.78           H
ATOM   1861  HD2 PRO A 149      76.041  43.848  91.369  1.00 57.70           H
ATOM   1862  HD3 PRO A 149      75.748  42.294  91.083  1.00 57.70           H
ATOM   1863  N   ASN A 150      80.376  42.893  94.019  1.00 50.14           N
ATOM   1864  CA  ASN A 150      81.225  43.678  94.887  1.00 56.15           C
ATOM   1865  C   ASN A 150      81.703  44.865  94.073  1.00 47.75           C
ATOM   1866  O   ASN A 150      81.745  44.814  92.841  1.00 41.67           O
ATOM   1867  CB  ASN A 150      82.386  42.826  95.454  1.00 51.27           C
ATOM   1868  CG  ASN A 150      82.008  42.099  96.769  1.00 56.36           C
ATOM   1869  OD1 ASN A 150      80.866  42.133  97.212  1.00 66.33           O
ATOM   1870  ND2 ASN A 150      82.965  41.458  97.392  1.00 62.70           N
ATOM   1871  H   ASN A 150      80.691  42.122  93.797  1.00 60.17           H
ATOM   1872  HA  ASN A 150      80.696  44.011  95.629  1.00 67.38           H
ATOM   1873  HB2 ASN A 150      82.626  42.158  94.800  1.00 61.52           H
ATOM   1874  HB3 ASN A 150      83.145  43.394  95.644  1.00 61.52           H
ATOM   1875 HD21 ASN A 150      82.753  40.780  97.881  1.00 75.24           H
ATOM   1876  N   ASN A 151      81.964  45.967  94.773  1.00 50.52           N
ATOM   1877  CA  ASN A 151      82.365  47.220  94.141  1.00 54.25           C
ATOM   1878  C   ASN A 151      81.182  47.925  93.504  1.00 45.48           C
ATOM   1879  O   ASN A 151      81.353  48.711  92.568  1.00 40.19           O
ATOM   1880  CB  ASN A 151      83.427  46.995  93.067  1.00 53.37           C
ATOM   1881  CG  ASN A 151      84.641  46.367  93.609  1.00 47.06           C
ATOM   1882  OD1 ASN A 151      85.112  46.766  94.662  1.00 63.59           O
ATOM   1883  ND2 ASN A 151      85.159  45.364  92.921  1.00 42.30           N
ATOM   1884  H   ASN A 151      81.902  46.016  95.632  1.00 60.62           H
ATOM   1885  HA  ASN A 151      82.737  47.807  94.818  1.00 65.10           H
ATOM   1886  HB2 ASN A 151      83.087  46.430  92.358  1.00 64.05           H
ATOM   1887  HB3 ASN A 151      83.686  47.856  92.704  1.00 64.05           H
ATOM   1888 HD21 ASN A 151      85.860  44.965  93.218  1.00 50.77           H
ATOM   1889 HD22 ASN A 151      84.795  45.109  92.183  1.00 50.77           H
ATOM   1890  N   THR A 152      79.980  47.662  93.982  1.00 49.11           N
ATOM   1891  CA  THR A 152      78.852  48.351  93.397  1.00 44.61           C
ATOM   1892  C   THR A 152      78.882  49.787  93.859  1.00 38.32           C
ATOM   1893  O   THR A 152      79.254  50.078  94.999  1.00 37.33           O
ATOM   1894  CB  THR A 152      77.551  47.669  93.765  1.00 45.59           C
ATOM   1895  OG1 THR A 152      77.487  46.445  93.024  1.00 39.97           O
ATOM   1896  CG2 THR A 152      76.369  48.541  93.394  1.00 45.63           C
ATOM   1897  H   THR A 152      79.792  47.126  94.633  1.00 58.93           H
ATOM   1898  HA  THR A 152      78.929  48.345  92.430  1.00 53.53           H
ATOM   1899  HB  THR A 152      77.529  47.495  94.720  1.00 54.71           H
ATOM   1900  HG1 THR A 152      78.050  45.905  93.332  1.00 47.96           H
ATOM   1901 HG21 THR A 152      75.544  48.106  93.662  1.00 54.76           H
ATOM   1902 HG22 THR A 152      76.411  49.407  93.832  1.00 54.76           H
ATOM   1903 HG23 THR A 152      76.353  48.667  92.436  1.00 54.76           H
ATOM   1904  N   GLN A 153      78.530  50.679  92.937  1.00 37.82           N
ATOM   1905  CA  GLN A 153      78.635  52.115  93.137  1.00 37.98           C
ATOM   1906  C   GLN A 153      77.351  52.737  93.693  1.00 41.48           C
ATOM   1907  O   GLN A 153      77.431  53.702  94.473  1.00 37.97           O
ATOM   1908  CB  GLN A 153      79.029  52.790  91.804  1.00 30.29           C
ATOM   1909  CG  GLN A 153      80.443  52.453  91.285  1.00 29.80           C
ATOM   1910  CD  GLN A 153      80.573  52.704  89.792  1.00 36.66           C
ATOM   1911  OE1 GLN A 153      79.904  52.040  88.988  1.00 40.29           O
ATOM   1912  NE2 GLN A 153      81.398  53.681  89.406  1.00 29.85           N
ATOM   1913  H   GLN A 153      78.218  50.462  92.164  1.00 45.38           H
ATOM   1914  HA  GLN A 153      79.339  52.285  93.779  1.00 45.57           H
ATOM   1915  HB2 GLN A 153      78.397  52.527  91.119  1.00 36.34           H
ATOM   1916  HB3 GLN A 153      78.993  53.748  91.923  1.00 36.34           H
ATOM   1917  HG2 GLN A 153      81.098  53.001  91.739  1.00 35.76           H
ATOM   1918  HG3 GLN A 153      80.629  51.517  91.447  1.00 35.76           H
ATOM   1919 HE21 GLN A 153      81.801  54.163  89.995  1.00 35.82           H
ATOM   1920 HE22 GLN A 153      81.518  53.840  88.571  1.00 35.82           H
ATOM   1921  N   TRP A 154      76.175  52.203  93.343  1.00 31.52           N
ATOM   1922  CA  TRP A 154      74.929  52.762  93.857  1.00 34.21           C
ATOM   1923  C   TRP A 154      73.849  51.701  93.746  1.00 41.14           C
ATOM   1924  O   TRP A 154      73.874  50.871  92.828  1.00 34.48           O
ATOM   1925  CB  TRP A 154      74.549  54.030  93.089  1.00 37.26           C
ATOM   1926  CG  TRP A 154      73.218  54.573  93.455  1.00 46.29           C
ATOM   1927  CD1 TRP A 154      72.032  54.537  92.699  1.00 49.90           C
ATOM   1928  CD2 TRP A 154      72.896  55.240  94.674  1.00 36.82           C
ATOM   1929  NE1 TRP A 154      71.006  55.134  93.413  1.00 47.95           N
ATOM   1930  CE2 TRP A 154      71.508  55.570  94.624  1.00 49.18           C
ATOM   1931  CE3 TRP A 154      73.634  55.580  95.802  1.00 35.07           C
ATOM   1932  CZ2 TRP A 154      70.864  56.235  95.678  1.00 43.41           C
ATOM   1933  CZ3 TRP A 154      72.999  56.222  96.829  1.00 43.29           C
ATOM   1934  CH2 TRP A 154      71.630  56.540  96.771  1.00 48.23           C
ATOM   1935  H   TRP A 154      76.073  51.531  92.818  1.00 37.82           H
ATOM   1936  HA  TRP A 154      75.032  52.999  94.791  1.00 41.05           H
ATOM   1937  HB2 TRP A 154      75.204  54.716  93.299  1.00 44.71           H
ATOM   1938  HB3 TRP A 154      74.550  53.840  92.141  1.00 44.71           H
ATOM   1939  HD1 TRP A 154      71.941  54.158  91.854  1.00 59.87           H
ATOM   1940  HE1 TRP A 154      70.198  55.224  93.143  1.00 57.54           H
ATOM   1941  HE3 TRP A 154      74.535  55.357  95.857  1.00 42.08           H
ATOM   1942  HZ2 TRP A 154      69.962  56.458  95.640  1.00 52.09           H
ATOM   1943  HZ3 TRP A 154      73.483  56.449  97.589  1.00 51.95           H
ATOM   1944  HH2 TRP A 154      71.238  56.985  97.481  1.00 57.88           H
ATOM   1945  N   VAL A 155      72.930  51.697  94.713  1.00 38.94           N
ATOM   1946  CA  VAL A 155      71.823  50.741  94.724  1.00 30.99           C
ATOM   1947  C   VAL A 155      70.566  51.457  95.180  1.00 32.27           C
ATOM   1948  O   VAL A 155      70.582  52.177  96.188  1.00 29.27           O
ATOM   1949  CB  VAL A 155      72.083  49.534  95.644  1.00 37.87           C
ATOM   1950  CG1 VAL A 155      70.894  48.614  95.584  1.00 37.67           C
ATOM   1951  CG2 VAL A 155      73.362  48.770  95.257  1.00 37.39           C
ATOM   1952  H   VAL A 155      72.928  52.238  95.383  1.00 46.73           H
ATOM   1953  HA  VAL A 155      71.665  50.406  93.829  1.00 37.18           H
ATOM   1954  HB  VAL A 155      72.184  49.843  96.556  1.00 45.45           H
ATOM   1955 HG11 VAL A 155      71.072  47.831  96.128  1.00 45.20           H
ATOM   1956 HG12 VAL A 155      70.108  49.068  95.917  1.00 45.20           H
ATOM   1957 HG13 VAL A 155      70.760  48.355  94.658  1.00 45.20           H
ATOM   1958 HG21 VAL A 155      73.494  48.035  95.874  1.00 44.87           H
ATOM   1959 HG22 VAL A 155      73.263  48.429  94.355  1.00 44.87           H
ATOM   1960 HG23 VAL A 155      74.120  49.372  95.298  1.00 44.87           H
ATOM   1961  N   THR A 156      69.467  51.221  94.470  1.00 32.26           N
ATOM   1962  CA  THR A 156      68.213  51.868  94.807  1.00 31.88           C
ATOM   1963  C   THR A 156      67.045  50.967  94.439  1.00 35.39           C
ATOM   1964  O   THR A 156      66.995  50.408  93.338  1.00 28.27           O
ATOM   1965  CB  THR A 156      68.071  53.208  94.108  1.00 31.60           C
ATOM   1966  OG1 THR A 156      66.702  53.415  93.761  1.00 34.62           O
ATOM   1967  CG2 THR A 156      68.847  53.231  92.872  1.00 36.24           C
ATOM   1968  H   THR A 156      69.426  50.690  93.792  1.00 38.72           H
ATOM   1969  HA  THR A 156      68.181  52.035  95.761  1.00 38.26           H
ATOM   1970  HB  THR A 156      68.385  53.920  94.686  1.00 37.92           H
ATOM   1971  HG1 THR A 156      66.626  54.130  93.335  1.00 41.54           H
ATOM   1972 HG21 THR A 156      68.756  54.117  92.514  1.00 43.49           H
ATOM   1973 HG22 THR A 156      69.783  53.052  93.032  1.00 43.49           H
ATOM   1974 HG23 THR A 156      68.494  52.584  92.240  1.00 43.49           H
ATOM   1975  N   TRP A 157      66.122  50.827  95.388  1.00 29.32           N
ATOM   1976  CA  TRP A 157      64.897  50.097  95.185  1.00 30.29           C
ATOM   1977  C   TRP A 157      63.934  50.898  94.317  1.00 35.29           C
ATOM   1978  O   TRP A 157      63.968  52.128  94.271  1.00 32.92           O
ATOM   1979  CB  TRP A 157      64.191  49.853  96.504  1.00 30.62           C
ATOM   1980  CG  TRP A 157      64.815  48.984  97.456  1.00 30.61           C
ATOM   1981  CD1 TRP A 157      65.363  49.352  98.631  1.00 31.31           C
ATOM   1982  CD2 TRP A 157      64.907  47.552  97.390  1.00 38.94           C
ATOM   1983  NE1 TRP A 157      65.815  48.246  99.312  1.00 37.25           N
ATOM   1984  CE2 TRP A 157      65.541  47.126  98.570  1.00 34.69           C
ATOM   1985  CE3 TRP A 157      64.524  46.592  96.448  1.00 31.70           C
ATOM   1986  CZ2 TRP A 157      65.801  45.787  98.828  1.00 33.41           C
ATOM   1987  CZ3 TRP A 157      64.778  45.269  96.711  1.00 35.37           C
ATOM   1988  CH2 TRP A 157      65.411  44.875  97.882  1.00 38.42           C
ATOM   1989  H   TRP A 157      66.183  51.170  96.172  1.00 35.19           H
ATOM   1990  HA  TRP A 157      65.095  49.251  94.760  1.00 36.35           H
ATOM   1991  HB2 TRP A 157      64.092  50.709  96.940  1.00 36.75           H
ATOM   1992  HB3 TRP A 157      63.316  49.481  96.310  1.00 36.75           H
ATOM   1993  HD1 TRP A 157      65.422  50.225  98.938  1.00 37.57           H
ATOM   1994  HE1 TRP A 157      66.202  48.257 100.077  1.00 44.69           H
ATOM   1995  HE3 TRP A 157      64.090  46.844  95.667  1.00 38.04           H
ATOM   1996  HZ2 TRP A 157      66.233  45.522  99.604  1.00 40.09           H
ATOM   1997  HZ3 TRP A 157      64.527  44.621  96.094  1.00 42.45           H
ATOM   1998  HH2 TRP A 157      65.579  43.973  98.022  1.00 46.10           H
ATOM   1999  N   SER A 158      63.030  50.192  93.663  1.00 37.42           N
ATOM   2000  CA  SER A 158      61.930  50.879  93.039  1.00 34.78           C
ATOM   2001  C   SER A 158      61.098  51.535  94.142  1.00 31.63           C
ATOM   2002  O   SER A 158      61.252  51.228  95.327  1.00 25.73           O
ATOM   2003  CB  SER A 158      61.097  49.909  92.210  1.00 35.21           C
ATOM   2004  OG  SER A 158      60.588  48.852  93.026  1.00 34.40           O
ATOM   2005  H   SER A 158      63.021  49.334  93.586  1.00 44.90           H
ATOM   2006  HA  SER A 158      62.284  51.565  92.451  1.00 41.74           H
ATOM   2007  HB2 SER A 158      60.351  50.395  91.836  1.00 42.26           H
ATOM   2008  HB3 SER A 158      61.644  49.574  91.486  1.00 42.26           H
ATOM   2009  HG  SER A 158      59.892  48.517  92.690  1.00 41.28           H
ATOM   2010  N   PRO A 159      60.220  52.467  93.784  1.00 31.52           N
ATOM   2011  CA  PRO A 159      59.438  53.138  94.823  1.00 25.26           C
ATOM   2012  C   PRO A 159      58.406  52.258  95.477  1.00 31.79           C
ATOM   2013  O   PRO A 159      58.099  52.501  96.649  1.00 37.21           O
ATOM   2014  CB  PRO A 159      58.793  54.308  94.075  1.00 27.28           C
ATOM   2015  CG  PRO A 159      59.697  54.588  92.959  1.00 36.15           C
ATOM   2016  CD  PRO A 159      60.134  53.203  92.512  1.00 34.64           C
ATOM   2017  HA  PRO A 159      60.026  53.493  95.502  1.00 30.32           H
ATOM   2018  HB2 PRO A 159      57.923  54.035  93.745  1.00 32.74           H
ATOM   2019  HB3 PRO A 159      58.720  55.074  94.664  1.00 32.74           H
ATOM   2020  HG2 PRO A 159      59.226  55.065  92.256  1.00 43.38           H
ATOM   2021  HG3 PRO A 159      60.455  55.100  93.274  1.00 43.38           H
ATOM   2022  HD2 PRO A 159      59.457  52.808  91.941  1.00 41.57           H
ATOM   2023  HD3 PRO A 159      60.997  53.246  92.080  1.00 41.57           H
ATOM   2024  N   VAL A 160      57.857  51.242  94.795  1.00 36.09           N
ATOM   2025  CA  VAL A 160      56.787  50.423  95.355  1.00 36.90           C
ATOM   2026  C   VAL A 160      57.194  48.964  95.460  1.00 37.94           C
ATOM   2027  O   VAL A 160      56.931  48.305  96.476  1.00 39.72           O
ATOM   2028  CB  VAL A 160      55.475  50.561  94.547  1.00 31.75           C
ATOM   2029  CG1 VAL A 160      54.796  51.841  94.923  1.00 35.60           C
ATOM   2030  CG2 VAL A 160      55.739  50.506  93.029  1.00 31.70           C
ATOM   2031  H   VAL A 160      58.093  50.999  94.002  1.00 43.31           H
ATOM   2032  HA  VAL A 160      56.593  50.731  96.255  1.00 44.28           H
ATOM   2033  HB  VAL A 160      54.875  49.833  94.782  1.00 38.11           H
ATOM   2034 HG11 VAL A 160      53.960  51.910  94.436  1.00 42.72           H
ATOM   2035 HG12 VAL A 160      54.632  51.838  95.878  1.00 42.72           H
ATOM   2036 HG13 VAL A 160      55.378  52.583  94.691  1.00 42.72           H
ATOM   2037 HG21 VAL A 160      54.899  50.586  92.549  1.00 38.04           H
ATOM   2038 HG22 VAL A 160      56.329  51.230  92.774  1.00 38.04           H
ATOM   2039 HG23 VAL A 160      56.155  49.656  92.820  1.00 38.04           H
ATOM   2040  N   GLY A 161      57.811  48.427  94.420  1.00 29.25           N
ATOM   2041  CA  GLY A 161      57.899  46.979  94.445  1.00 40.75           C
ATOM   2042  C   GLY A 161      58.988  46.421  95.336  1.00 37.71           C
ATOM   2043  O   GLY A 161      59.136  46.763  96.517  1.00 29.21           O
ATOM   2044  H   GLY A 161      58.157  48.828  93.740  1.00 35.10           H
ATOM   2045  HA2 GLY A 161      57.058  46.622  94.779  1.00 48.90           H
ATOM   2046  HA3 GLY A 161      58.029  46.652  93.542  1.00 48.90           H
ATOM   2047  N   HIS A 162      59.751  45.523  94.750  1.00 32.99           N
ATOM   2048  CA  HIS A 162      61.002  45.076  95.336  1.00 34.20           C
ATOM   2049  C   HIS A 162      62.043  45.048  94.253  1.00 34.01           C
ATOM   2050  O   HIS A 162      62.945  44.199  94.280  1.00 33.19           O
ATOM   2051  CB  HIS A 162      60.854  43.699  95.980  1.00 37.40           C
ATOM   2052  CG  HIS A 162      60.109  42.711  95.129  1.00 34.44           C
ATOM   2053  ND1 HIS A 162      58.975  42.059  95.568  1.00 35.36           N1+
ATOM   2054  CD2 HIS A 162      60.335  42.265  93.866  1.00 37.88           C
ATOM   2055  CE1 HIS A 162      58.537  41.249  94.614  1.00 42.58           C
ATOM   2056  NE2 HIS A 162      59.341  41.357  93.572  1.00 41.27           N
ATOM   2057  H   HIS A 162      59.570  45.158  93.992  1.00 39.59           H
ATOM   2058  HA  HIS A 162      61.286  45.710  96.017  1.00 41.04           H
ATOM   2059  HB2 HIS A 162      60.350  43.801  96.802  1.00 44.89           H
ATOM   2060  HB3 HIS A 162      61.736  43.346  96.166  1.00 44.89           H
ATOM   2061  HD1 HIS A 162      58.620  42.159  96.342  1.00 42.43           H
ATOM   2062  HD2 HIS A 162      61.030  42.529  93.309  1.00 45.46           H
ATOM   2063  HE1 HIS A 162      57.790  40.695  94.656  1.00 51.10           H
ATOM   2064  HE2 HIS A 162      59.246  40.935  92.834  1.00 49.53           H
ATOM   2065  N   LYS A 163      61.863  45.921  93.251  1.00 30.33           N
ATOM   2066  CA  LYS A 163      62.744  46.045  92.102  1.00 30.26           C
ATOM   2067  C   LYS A 163      64.026  46.772  92.491  1.00 31.64           C
ATOM   2068  O   LYS A 163      64.061  47.571  93.433  1.00 28.74           O
ATOM   2069  CB  LYS A 163      62.074  46.824  90.967  1.00 33.77           C
ATOM   2070  CG  LYS A 163      60.917  46.166  90.227  1.00 35.11           C
ATOM   2071  CD  LYS A 163      60.611  46.960  88.960  1.00 29.93           C
ATOM   2072  CE  LYS A 163      59.540  46.331  88.151  1.00 31.50           C
ATOM   2073  NZ  LYS A 163      59.208  47.102  86.913  1.00 40.91           N1+
ATOM   2074  H   LYS A 163      61.209  46.476  93.220  1.00 36.40           H
ATOM   2075  HA  LYS A 163      62.968  45.162  91.770  1.00 36.31           H
ATOM   2076  HB2 LYS A 163      61.710  47.624  91.346  1.00 40.52           H
ATOM   2077  HB3 LYS A 163      62.746  47.047  90.305  1.00 40.52           H
ATOM   2078  HG2 LYS A 163      61.152  45.262  89.967  1.00 42.13           H
ATOM   2079  HG3 LYS A 163      60.124  46.175  90.788  1.00 42.13           H
ATOM   2080  HD2 LYS A 163      60.303  47.847  89.206  1.00 35.91           H
ATOM   2081  HD3 LYS A 163      61.407  47.013  88.409  1.00 35.91           H
ATOM   2082  HE2 LYS A 163      59.828  45.441  87.893  1.00 37.80           H
ATOM   2083  HE3 LYS A 163      58.736  46.286  88.691  1.00 37.80           H
ATOM   2084  HZ1 LYS A 163      58.609  46.657  86.426  1.00 49.10           H
ATOM   2085  HZ2 LYS A 163      58.874  47.901  87.127  1.00 49.10           H
ATOM   2086  HZ3 LYS A 163      59.941  47.214  86.421  1.00 49.10           H
ATOM   2087  N   LEU A 164      65.076  46.533  91.706  1.00 27.07           N
ATOM   2088  CA  LEU A 164      66.395  47.051  92.014  1.00 28.03           C
ATOM   2089  C   LEU A 164      67.070  47.608  90.770  1.00 31.60           C
ATOM   2090  O   LEU A 164      67.182  46.919  89.752  1.00 29.47           O
ATOM   2091  CB  LEU A 164      67.275  45.967  92.634  1.00 27.92           C
ATOM   2092  CG  LEU A 164      66.907  45.674  94.080  1.00 36.26           C
ATOM   2093  CD1 LEU A 164      67.435  44.315  94.539  1.00 37.99           C
ATOM   2094  CD2 LEU A 164      67.438  46.781  94.944  1.00 34.42           C
ATOM   2095  H   LEU A 164      65.041  46.066  90.984  1.00 32.48           H
ATOM   2096  HA  LEU A 164      66.301  47.766  92.657  1.00 33.64           H
ATOM   2097  HB2 LEU A 164      67.162  45.149  92.130  1.00 33.51           H
ATOM   2098  HB3 LEU A 164      68.204  46.255  92.606  1.00 33.51           H
ATOM   2099  HG  LEU A 164      65.940  45.675  94.169  1.00 43.51           H
ATOM   2100 HD11 LEU A 164      67.202  44.193  95.474  1.00 45.59           H
ATOM   2101 HD12 LEU A 164      67.042  43.609  94.002  1.00 45.59           H
ATOM   2102 HD13 LEU A 164      68.397  44.318  94.439  1.00 45.59           H
ATOM   2103 HD21 LEU A 164      67.231  46.597  95.872  1.00 41.31           H
ATOM   2104 HD22 LEU A 164      68.396  46.829  94.812  1.00 41.31           H
ATOM   2105 HD23 LEU A 164      67.027  47.618  94.672  1.00 41.31           H
ATOM   2106  N   ALA A 165      67.533  48.853  90.877  1.00 31.47           N
ATOM   2107  CA  ALA A 165      68.482  49.437  89.948  1.00 25.25           C
ATOM   2108  C   ALA A 165      69.770  49.637  90.720  1.00 28.21           C
ATOM   2109  O   ALA A 165      69.770  50.166  91.841  1.00 26.02           O
ATOM   2110  CB  ALA A 165      68.003  50.770  89.355  1.00 26.88           C
ATOM   2111  H   ALA A 165      67.327  49.386  91.522  1.00 37.76           H
ATOM   2112  HA  ALA A 165      68.633  48.810  89.228  1.00 30.30           H
ATOM   2113  HB1 ALA A 165      68.653  51.081  88.710  1.00 32.26           H
ATOM   2114  HB2 ALA A 165      67.145  50.631  88.921  1.00 32.26           H
ATOM   2115  HB3 ALA A 165      67.906  51.423  90.067  1.00 32.26           H
ATOM   2116  N   TYR A 166      70.863  49.185  90.137  1.00 28.39           N
ATOM   2117  CA  TYR A 166      72.150  49.427  90.726  1.00 24.12           C
ATOM   2118  C   TYR A 166      73.110  49.773  89.609  1.00 29.82           C
ATOM   2119  O   TYR A 166      72.842  49.507  88.433  1.00 26.56           O
ATOM   2120  CB  TYR A 166      72.604  48.229  91.551  1.00 36.19           C
ATOM   2121  CG  TYR A 166      72.908  46.954  90.799  1.00 32.86           C
ATOM   2122  CD1 TYR A 166      74.070  46.823  90.059  1.00 33.03           C
ATOM   2123  CD2 TYR A 166      72.050  45.864  90.871  1.00 30.95           C
ATOM   2124  CE1 TYR A 166      74.360  45.644  89.399  1.00 35.87           C
ATOM   2125  CE2 TYR A 166      72.312  44.698  90.207  1.00 29.58           C
ATOM   2126  CZ  TYR A 166      73.464  44.572  89.473  1.00 34.16           C
ATOM   2127  OH  TYR A 166      73.711  43.373  88.819  1.00 31.31           O
ATOM   2128  H   TYR A 166      70.884  48.753  89.394  1.00 34.07           H
ATOM   2129  HA  TYR A 166      72.083  50.195  91.310  1.00 28.95           H
ATOM   2130  HB2 TYR A 166      73.400  48.483  92.044  1.00 43.43           H
ATOM   2131  HB3 TYR A 166      71.887  48.018  92.169  1.00 43.43           H
ATOM   2132  HD1 TYR A 166      74.666  47.531  90.010  1.00 39.64           H
ATOM   2133  HD2 TYR A 166      71.267  45.935  91.363  1.00 37.14           H
ATOM   2134  HE1 TYR A 166      75.140  45.584  88.901  1.00 43.05           H
ATOM   2135  HE2 TYR A 166      71.718  43.988  90.264  1.00 35.50           H
ATOM   2136  HH  TYR A 166      74.219  43.502  88.165  1.00 37.58           H
ATOM   2137  N   VAL A 167      74.199  50.439  89.986  1.00 26.45           N
ATOM   2138  CA  VAL A 167      75.262  50.792  89.067  1.00 18.48           C
ATOM   2139  C   VAL A 167      76.520  50.043  89.493  1.00 25.96           C
ATOM   2140  O   VAL A 167      76.828  49.907  90.683  1.00 21.08           O
ATOM   2141  CB  VAL A 167      75.490  52.313  89.002  1.00 27.54           C
ATOM   2142  CG1 VAL A 167      76.811  52.658  88.291  1.00 27.33           C
ATOM   2143  CG2 VAL A 167      74.319  53.022  88.287  1.00 25.37           C
ATOM   2144  H   VAL A 167      74.350  50.699  90.792  1.00 31.74           H
ATOM   2145  HA  VAL A 167      75.025  50.503  88.177  1.00 22.17           H
ATOM   2146  HB  VAL A 167      75.540  52.645  89.909  1.00 33.05           H
ATOM   2147 HG11 VAL A 167      76.908  53.622  88.267  1.00 32.80           H
ATOM   2148 HG12 VAL A 167      77.564  52.270  88.763  1.00 32.80           H
ATOM   2149 HG13 VAL A 167      76.771  52.313  87.386  1.00 32.80           H
ATOM   2150 HG21 VAL A 167      74.494  53.976  88.261  1.00 30.45           H
ATOM   2151 HG22 VAL A 167      74.233  52.681  87.384  1.00 30.45           H
ATOM   2152 HG23 VAL A 167      73.506  52.860  88.788  1.00 30.45           H
ATOM   2153  N   TRP A 168      77.223  49.519  88.502  1.00 28.31           N
ATOM   2154  CA  TRP A 168      78.430  48.748  88.738  1.00 32.88           C
ATOM   2155  C   TRP A 168      79.326  48.993  87.541  1.00 28.50           C
ATOM   2156  O   TRP A 168      78.894  48.763  86.413  1.00 31.10           O
ATOM   2157  CB  TRP A 168      78.106  47.246  88.890  1.00 39.16           C
ATOM   2158  CG  TRP A 168      79.326  46.377  89.118  1.00 44.15           C
ATOM   2159  CD1 TRP A 168      80.112  46.332  90.244  1.00 40.76           C
ATOM   2160  CD2 TRP A 168      79.911  45.464  88.192  1.00 37.76           C
ATOM   2161  NE1 TRP A 168      81.137  45.459  90.072  1.00 34.59           N
ATOM   2162  CE2 TRP A 168      81.043  44.905  88.821  1.00 42.60           C
ATOM   2163  CE3 TRP A 168      79.595  45.066  86.889  1.00 44.23           C
ATOM   2164  CZ2 TRP A 168      81.848  43.950  88.192  1.00 39.65           C
ATOM   2165  CZ3 TRP A 168      80.392  44.133  86.279  1.00 38.29           C
ATOM   2166  CH2 TRP A 168      81.502  43.584  86.928  1.00 34.11           C
ATOM   2167  H   TRP A 168      77.015  49.596  87.672  1.00 33.97           H
ATOM   2168  HA  TRP A 168      78.874  49.072  89.538  1.00 39.45           H
ATOM   2169  HB2 TRP A 168      77.504  47.123  89.640  1.00 46.99           H
ATOM   2170  HB3 TRP A 168      77.681  46.935  88.072  1.00 46.99           H
ATOM   2171  HD1 TRP A 168      79.973  46.832  91.012  1.00 48.92           H
ATOM   2172  HE1 TRP A 168      81.733  45.277  90.663  1.00 41.51           H
ATOM   2173  HE3 TRP A 168      78.860  45.422  86.445  1.00 53.08           H
ATOM   2174  HZ2 TRP A 168      82.590  43.580  88.612  1.00 47.58           H
ATOM   2175  HZ3 TRP A 168      80.192  43.862  85.415  1.00 45.95           H
ATOM   2176  HH2 TRP A 168      82.025  42.959  86.483  1.00 40.93           H
ATOM   2177  N   ASN A 169      80.555  49.454  87.777  1.00 25.50           N
ATOM   2178  CA  ASN A 169      81.500  49.800  86.691  1.00 31.77           C
ATOM   2179  C   ASN A 169      80.897  50.803  85.704  1.00 26.70           C
ATOM   2180  O   ASN A 169      81.121  50.718  84.492  1.00 25.37           O
ATOM   2181  CB  ASN A 169      81.981  48.553  85.929  1.00 41.82           C
ATOM   2182  CG  ASN A 169      82.685  47.525  86.829  1.00 41.87           C
ATOM   2183  OD1 ASN A 169      83.161  47.858  87.925  1.00 44.86           O
ATOM   2184  ND2 ASN A 169      82.757  46.261  86.354  1.00 43.30           N
ATOM   2185  H   ASN A 169      80.879  49.575  88.565  1.00 30.60           H
ATOM   2186  HA  ASN A 169      82.284  50.210  87.085  1.00 38.12           H
ATOM   2187  HB2 ASN A 169      81.204  48.118  85.540  1.00 50.18           H
ATOM   2188  HB3 ASN A 169      82.597  48.826  85.227  1.00 50.18           H
ATOM   2189 HD21 ASN A 169      83.186  45.654  86.792  1.00 51.96           H
ATOM   2190 HD22 ASN A 169      82.376  46.056  85.606  1.00 51.96           H
ATOM   2191  N   ASN A 170      80.093  51.736  86.224  1.00 33.26           N
ATOM   2192  CA  ASN A 170      79.530  52.848  85.471  1.00 25.66           C
ATOM   2193  C   ASN A 170      78.412  52.430  84.515  1.00 24.32           C
ATOM   2194  O   ASN A 170      78.034  53.196  83.623  1.00 19.20           O
ATOM   2195  CB  ASN A 170      80.632  53.607  84.720  1.00 28.31           C
ATOM   2196  CG  ASN A 170      81.613  54.285  85.666  1.00 25.80           C
ATOM   2197  OD1 ASN A 170      81.771  53.881  86.814  1.00 25.78           O
ATOM   2198  ND2 ASN A 170      82.265  55.334  85.185  1.00 26.90           N
ATOM   2199  H   ASN A 170      79.852  51.750  87.047  1.00 39.91           H
ATOM   2200  HA  ASN A 170      79.143  53.459  86.110  1.00 30.79           H
ATOM   2201  HB2 ASN A 170      81.129  53.000  84.154  1.00 33.97           H
ATOM   2202  HB3 ASN A 170      80.220  54.301  84.179  1.00 33.97           H
ATOM   2203 HD21 ASN A 170      82.800  55.776  85.693  1.00 32.28           H
ATOM   2204 HD22 ASN A 170      82.161  55.566  84.361  1.00 32.28           H
ATOM   2205  N   ASP A 171      77.817  51.261  84.720  1.00 25.20           N
ATOM   2206  CA  ASP A 171      76.682  50.818  83.927  1.00 24.33           C
ATOM   2207  C   ASP A 171      75.537  50.421  84.840  1.00 24.07           C
ATOM   2208  O   ASP A 171      75.747  49.930  85.949  1.00 23.02           O
ATOM   2209  CB  ASP A 171      77.065  49.649  83.026  1.00 28.57           C
ATOM   2210  CG  ASP A 171      77.794  50.098  81.771  1.00 34.81           C
ATOM   2211  OD1 ASP A 171      77.340  51.107  81.169  1.00 32.03           O
ATOM   2212  OD2 ASP A 171      78.829  49.474  81.400  1.00 39.76           O1-
ATOM   2213  H   ASP A 171      78.058  50.699  85.325  1.00 30.25           H
ATOM   2214  HA  ASP A 171      76.375  51.546  83.365  1.00 29.20           H
ATOM   2215  HB2 ASP A 171      77.641  49.051  83.525  1.00 34.28           H
ATOM   2216  HB3 ASP A 171      76.255  49.190  82.764  1.00 34.28           H
ATOM   2217  N   ILE A 172      74.329  50.680  84.361  1.00 26.87           N
ATOM   2218  CA  ILE A 172      73.077  50.375  85.056  1.00 30.26           C
ATOM   2219  C   ILE A 172      72.624  48.933  84.855  1.00 24.22           C
ATOM   2220  O   ILE A 172      72.754  48.347  83.777  1.00 24.65           O
ATOM   2221  CB  ILE A 172      71.976  51.338  84.601  1.00 25.13           C
ATOM   2222  CG1 ILE A 172      72.458  52.778  84.786  1.00 28.54           C
ATOM   2223  CG2 ILE A 172      70.756  51.089  85.397  1.00 25.51           C
ATOM   2224  CD1 ILE A 172      71.484  53.781  84.313  1.00 26.68           C
ATOM   2225  H   ILE A 172      74.209  51.139  83.675  1.00 32.25           H
ATOM   2226  HA  ILE A 172      73.212  50.515  86.005  1.00 36.32           H
ATOM   2227  HB  ILE A 172      71.783  51.174  83.668  1.00 30.16           H
ATOM   2228 HG12 ILE A 172      72.611  52.933  85.730  1.00 34.25           H
ATOM   2229 HG13 ILE A 172      73.280  52.915  84.291  1.00 34.25           H
ATOM   2230 HG21 ILE A 172      70.056  51.690  85.105  1.00 30.62           H
ATOM   2231 HG22 ILE A 172      70.460  50.179  85.260  1.00 30.62           H
ATOM   2232 HG23 ILE A 172      70.965  51.241  86.331  1.00 30.62           H
ATOM   2233 HD11 ILE A 172      71.859  54.669  84.426  1.00 32.01           H
ATOM   2234 HD12 ILE A 172      71.298  53.616  83.375  1.00 32.01           H
ATOM   2235 HD13 ILE A 172      70.673  53.706  84.840  1.00 32.01           H
ATOM   2236  N   TYR A 173      72.027  48.386  85.908  1.00 25.03           N
ATOM   2237  CA  TYR A 173      71.537  47.024  85.958  1.00 33.01           C
ATOM   2238  C   TYR A 173      70.201  47.029  86.690  1.00 31.95           C
ATOM   2239  O   TYR A 173      70.044  47.720  87.698  1.00 31.71           O
ATOM   2240  CB  TYR A 173      72.563  46.077  86.672  1.00 34.44           C
ATOM   2241  CG  TYR A 173      73.854  45.880  85.903  1.00 30.00           C
ATOM   2242  CD1 TYR A 173      74.869  46.846  85.956  1.00 36.21           C
ATOM   2243  CD2 TYR A 173      74.049  44.769  85.104  1.00 29.89           C
ATOM   2244  CE1 TYR A 173      76.046  46.699  85.226  1.00 36.87           C
ATOM   2245  CE2 TYR A 173      75.228  44.606  84.390  1.00 35.65           C
ATOM   2246  CZ  TYR A 173      76.211  45.580  84.442  1.00 37.60           C
ATOM   2247  OH  TYR A 173      77.369  45.464  83.734  1.00 36.40           O
ATOM   2248  H   TYR A 173      71.889  48.815  86.644  1.00 30.03           H
ATOM   2249  HA  TYR A 173      71.391  46.711  85.050  1.00 39.61           H
ATOM   2250  HB2 TYR A 173      72.785  46.470  87.527  1.00 41.33           H
ATOM   2251  HB3 TYR A 173      72.165  45.210  86.796  1.00 41.33           H
ATOM   2252  HD1 TYR A 173      74.744  47.604  86.478  1.00 43.45           H
ATOM   2253  HD2 TYR A 173      73.389  44.120  85.058  1.00 35.87           H
ATOM   2254  HE1 TYR A 173      76.716  47.345  85.261  1.00 44.24           H
ATOM   2255  HE2 TYR A 173      75.347  43.861  83.850  1.00 42.78           H
ATOM   2256  HH  TYR A 173      77.202  45.489  82.910  1.00 43.68           H
ATOM   2257  N   VAL A 174      69.236  46.264  86.191  1.00 35.69           N
ATOM   2258  CA  VAL A 174      67.935  46.147  86.842  1.00 34.44           C
ATOM   2259  C   VAL A 174      67.686  44.702  87.246  1.00 32.91           C
ATOM   2260  O   VAL A 174      67.823  43.782  86.438  1.00 35.22           O
ATOM   2261  CB  VAL A 174      66.814  46.652  85.930  1.00 32.54           C
ATOM   2262  CG1 VAL A 174      65.453  46.426  86.617  1.00 39.25           C
ATOM   2263  CG2 VAL A 174      67.092  48.117  85.590  1.00 28.83           C
ATOM   2264  H   VAL A 174      69.308  45.810  85.463  1.00 42.83           H
ATOM   2265  HA  VAL A 174      67.937  46.688  87.642  1.00 41.33           H
ATOM   2266  HB  VAL A 174      66.821  46.150  85.102  1.00 39.05           H
ATOM   2267 HG11 VAL A 174      64.754  46.786  86.048  1.00 47.11           H
ATOM   2268 HG12 VAL A 174      65.306  45.478  86.745  1.00 47.11           H
ATOM   2269 HG13 VAL A 174      65.454  46.873  87.476  1.00 47.11           H
ATOM   2270 HG21 VAL A 174      66.436  48.441  84.957  1.00 34.60           H
ATOM   2271 HG22 VAL A 174      67.057  48.639  86.406  1.00 34.60           H
ATOM   2272 HG23 VAL A 174      67.981  48.180  85.223  1.00 34.60           H
ATOM   2273  N   LYS A 175      67.311  44.510  88.484  1.00 34.20           N
ATOM   2274  CA  LYS A 175      66.811  43.241  88.955  1.00 29.77           C
ATOM   2275  C   LYS A 175      65.321  43.408  89.120  1.00 35.83           C
ATOM   2276  O   LYS A 175      64.871  44.231  89.922  1.00 38.44           O
ATOM   2277  CB  LYS A 175      67.447  42.849  90.280  1.00 30.58           C
ATOM   2278  CG  LYS A 175      68.605  41.955  90.117  1.00 39.17           C
ATOM   2279  CD  LYS A 175      69.224  41.626  91.451  1.00 42.26           C
ATOM   2280  CE  LYS A 175      70.197  40.500  91.266  1.00 44.29           C
ATOM   2281  NZ  LYS A 175      70.921  40.752  89.995  1.00 48.41           N1+
ATOM   2282  H   LYS A 175      67.307  45.126  89.082  1.00 41.04           H
ATOM   2283  HA  LYS A 175      66.981  42.554  88.297  1.00 35.72           H
ATOM   2284  HB2 LYS A 175      67.777  43.652  90.705  1.00 36.70           H
ATOM   2285  HB3 LYS A 175      66.795  42.419  90.847  1.00 36.70           H
ATOM   2286  HG2 LYS A 175      68.317  41.126  89.708  1.00 47.00           H
ATOM   2287  HG3 LYS A 175      69.273  42.390  89.561  1.00 47.00           H
ATOM   2288  HD2 LYS A 175      69.707  42.402  91.774  1.00 50.71           H
ATOM   2289  HD3 LYS A 175      68.541  41.353  92.083  1.00 50.71           H
ATOM   2290  HE2 LYS A 175      70.830  40.498  91.998  1.00 53.15           H
ATOM   2291  HE3 LYS A 175      69.726  39.653  91.206  1.00 53.15           H
ATOM   2292  HZ1 LYS A 175      71.693  40.307  89.994  1.00 58.09           H
ATOM   2293  HZ2 LYS A 175      70.431  40.482  89.301  1.00 58.09           H
ATOM   2294  HZ3 LYS A 175      71.098  41.622  89.913  1.00 58.09           H
ATOM   2295  N   ILE A 176      64.554  42.658  88.347  1.00 35.53           N
ATOM   2296  CA  ILE A 176      63.121  42.676  88.580  1.00 42.26           C
ATOM   2297  C   ILE A 176      62.766  41.890  89.831  1.00 40.63           C
ATOM   2298  O   ILE A 176      61.802  42.234  90.524  1.00 40.83           O
ATOM   2299  CB  ILE A 176      62.386  42.154  87.342  1.00 45.68           C
ATOM   2300  CG1 ILE A 176      62.448  43.233  86.261  1.00 37.52           C
ATOM   2301  CG2 ILE A 176      60.947  41.783  87.695  1.00 42.75           C
ATOM   2302  CD1 ILE A 176      62.038  42.710  84.910  1.00 57.54           C
ATOM   2303  H   ILE A 176      64.824  42.153  87.705  1.00 42.63           H
ATOM   2304  HA  ILE A 176      62.840  43.593  88.713  1.00 50.72           H
ATOM   2305  HB  ILE A 176      62.839  41.359  87.021  1.00 54.82           H
ATOM   2306 HG12 ILE A 176      61.866  43.973  86.501  1.00 45.02           H
ATOM   2307 HG13 ILE A 176      63.363  43.547  86.187  1.00 45.02           H
ATOM   2308 HG21 ILE A 176      60.511  41.453  86.894  1.00 51.30           H
ATOM   2309 HG22 ILE A 176      60.937  41.086  88.367  1.00 51.30           H
ATOM   2310 HG23 ILE A 176      60.490  42.574  88.023  1.00 51.30           H
ATOM   2311 HD11 ILE A 176      62.182  43.398  84.241  1.00 69.05           H
ATOM   2312 HD12 ILE A 176      62.557  41.919  84.698  1.00 69.05           H
ATOM   2313 HD13 ILE A 176      61.098  42.469  84.941  1.00 69.05           H
ATOM   2314  N   GLU A 177      63.517  40.828  90.140  1.00 43.44           N
ATOM   2315  CA  GLU A 177      63.343  40.088  91.380  1.00 42.93           C
ATOM   2316  C   GLU A 177      64.696  39.951  92.067  1.00 39.04           C
ATOM   2317  O   GLU A 177      65.715  39.731  91.404  1.00 34.12           O
ATOM   2318  CB  GLU A 177      62.746  38.687  91.138  1.00 52.38           C
ATOM   2319  CG  GLU A 177      61.214  38.643  90.774  1.00 42.76           C
ATOM   2320  CD  GLU A 177      60.316  39.185  91.907  1.00 49.36           C
ATOM   2321  OE1 GLU A 177      60.647  38.922  93.095  1.00 44.27           O
ATOM   2322  OE2 GLU A 177      59.285  39.886  91.631  1.00 46.67           O1-
ATOM   2323  H   GLU A 177      64.141  40.517  89.636  1.00 52.12           H
ATOM   2324  HA  GLU A 177      62.724  40.578  91.928  1.00 51.51           H
ATOM   2325  HB2 GLU A 177      63.240  38.294  90.404  1.00 62.86           H
ATOM   2326  HB3 GLU A 177      62.879  38.146  91.933  1.00 62.86           H
ATOM   2327  HG2 GLU A 177      61.060  39.177  89.978  1.00 51.31           H
ATOM   2328  HG3 GLU A 177      60.968  37.720  90.592  1.00 51.31           H
ATOM   2329  N   PRO A 178      64.730  40.073  93.392  1.00 35.82           N
ATOM   2330  CA  PRO A 178      65.998  40.188  94.130  1.00 37.22           C
ATOM   2331  C   PRO A 178      67.015  39.079  93.901  1.00 38.07           C
ATOM   2332  O   PRO A 178      68.215  39.270  94.103  1.00 37.96           O
ATOM   2333  CB  PRO A 178      65.510  40.198  95.577  1.00 42.09           C
ATOM   2334  CG  PRO A 178      64.246  40.967  95.475  1.00 46.88           C
ATOM   2335  CD  PRO A 178      63.588  40.465  94.229  1.00 38.43           C
ATOM   2336  HA  PRO A 178      66.413  41.042  93.940  1.00 44.67           H
ATOM   2337  HB2 PRO A 178      65.310  39.288  95.854  1.00 50.51           H
ATOM   2338  HB3 PRO A 178      66.151  40.623  96.164  1.00 50.51           H
ATOM   2339  HG2 PRO A 178      63.691  40.805  96.243  1.00 56.26           H
ATOM   2340  HG3 PRO A 178      64.447  41.912  95.389  1.00 56.26           H
ATOM   2341  HD2 PRO A 178      63.022  39.700  94.408  1.00 46.12           H
ATOM   2342  HD3 PRO A 178      63.091  41.187  93.816  1.00 46.12           H
ATOM   2343  N   ASN A 179      66.557  37.922  93.475  1.00 33.05           N
ATOM   2344  CA  ASN A 179      67.424  36.780  93.258  1.00 39.59           C
ATOM   2345  C   ASN A 179      67.531  36.373  91.796  1.00 47.25           C
ATOM   2346  O   ASN A 179      68.320  35.477  91.476  1.00 46.05           O
ATOM   2347  CB  ASN A 179      66.883  35.590  94.038  1.00 45.63           C
ATOM   2348  CG  ASN A 179      65.502  35.247  93.592  1.00 48.19           C
ATOM   2349  OD1 ASN A 179      64.628  36.135  93.469  1.00 44.16           O
ATOM   2350  ND2 ASN A 179      65.305  33.984  93.253  1.00 38.95           N
ATOM   2351  H   ASN A 179      65.732  37.770  93.288  1.00 39.67           H
ATOM   2352  HA  ASN A 179      68.315  36.980  93.579  1.00 47.51           H
ATOM   2353  HB2 ASN A 179      67.453  34.820  93.879  1.00 54.75           H
ATOM   2354  HB3 ASN A 179      66.855  35.802  94.983  1.00 54.75           H
ATOM   2355 HD21 ASN A 179      64.538  33.732  92.953  1.00 46.74           H
ATOM   2356 HD22 ASN A 179      65.949  33.418  93.320  1.00 46.74           H
ATOM   2357  N   LEU A 180      66.737  36.959  90.907  1.00 47.38           N
ATOM   2358  CA  LEU A 180      66.858  36.631  89.507  1.00 38.68           C
ATOM   2359  C   LEU A 180      68.052  37.343  88.883  1.00 42.60           C
ATOM   2360  O   LEU A 180      68.556  38.343  89.414  1.00 37.36           O
ATOM   2361  CB  LEU A 180      65.588  37.018  88.769  1.00 39.87           C
ATOM   2362  CG  LEU A 180      64.423  36.041  88.822  1.00 43.61           C
ATOM   2363  CD1 LEU A 180      64.161  35.562  90.231  1.00 49.82           C
ATOM   2364  CD2 LEU A 180      63.196  36.708  88.199  1.00 41.67           C
ATOM   2365  H   LEU A 180      66.123  37.538  91.086  1.00 56.85           H
ATOM   2366  HA  LEU A 180      66.991  35.677  89.415  1.00 46.41           H
ATOM   2367  HB2 LEU A 180      65.268  37.856  89.133  1.00 47.84           H
ATOM   2368  HB3 LEU A 180      65.806  37.132  87.832  1.00 47.84           H
ATOM   2369  HG  LEU A 180      64.646  35.264  88.286  1.00 52.33           H
ATOM   2370 HD11 LEU A 180      63.381  34.986  90.229  1.00 59.79           H
ATOM   2371 HD12 LEU A 180      64.936  35.068  90.540  1.00 59.79           H
ATOM   2372 HD13 LEU A 180      64.010  36.326  90.806  1.00 59.79           H
ATOM   2373 HD21 LEU A 180      62.438  36.111  88.296  1.00 50.01           H
ATOM   2374 HD22 LEU A 180      63.013  37.555  88.621  1.00 50.01           H
ATOM   2375 HD23 LEU A 180      63.375  36.857  87.258  1.00 50.01           H
ATOM   2376  N   PRO A 181      68.511  36.846  87.733  1.00 50.49           N
ATOM   2377  CA  PRO A 181      69.564  37.541  86.985  1.00 47.18           C
ATOM   2378  C   PRO A 181      69.261  39.008  86.771  1.00 41.75           C
ATOM   2379  O   PRO A 181      68.119  39.463  86.853  1.00 36.63           O
ATOM   2380  CB  PRO A 181      69.593  36.798  85.640  1.00 41.59           C
ATOM   2381  CG  PRO A 181      69.024  35.476  85.942  1.00 41.39           C
ATOM   2382  CD  PRO A 181      67.967  35.717  86.957  1.00 43.01           C
ATOM   2383  HA  PRO A 181      70.424  37.433  87.423  1.00 56.61           H
ATOM   2384  HB2 PRO A 181      69.034  37.262  84.999  1.00 49.90           H
ATOM   2385  HB3 PRO A 181      70.504  36.727  85.316  1.00 49.90           H
ATOM   2386  HG2 PRO A 181      68.652  35.076  85.138  1.00 49.67           H
ATOM   2387  HG3 PRO A 181      69.725  34.914  86.315  1.00 49.67           H
ATOM   2388  HD2 PRO A 181      67.145  35.969  86.511  1.00 51.62           H
ATOM   2389  HD3 PRO A 181      67.854  34.938  87.520  1.00 51.62           H
ATOM   2390  N   SER A 182      70.304  39.727  86.408  1.00 41.44           N
ATOM   2391  CA  SER A 182      70.277  41.167  86.284  1.00 38.11           C
ATOM   2392  C   SER A 182      70.271  41.552  84.805  1.00 37.17           C
ATOM   2393  O   SER A 182      70.980  40.951  83.994  1.00 37.56           O
ATOM   2394  CB  SER A 182      71.498  41.728  87.027  1.00 41.67           C
ATOM   2395  OG  SER A 182      71.441  43.117  87.201  1.00 50.76           O
ATOM   2396  H   SER A 182      71.074  39.388  86.232  1.00 49.72           H
ATOM   2397  HA  SER A 182      69.468  41.501  86.702  1.00 45.73           H
ATOM   2398  HB2 SER A 182      71.534  41.328  87.903  1.00 50.00           H
ATOM   2399  HB3 SER A 182      72.302  41.504  86.534  1.00 50.00           H
ATOM   2400  HG  SER A 182      72.167  43.390  87.517  1.00 60.91           H
ATOM   2401  N   TYR A 183      69.487  42.558  84.440  1.00 34.68           N
ATOM   2402  CA  TYR A 183      69.400  42.973  83.045  1.00 35.10           C
ATOM   2403  C   TYR A 183      70.339  44.142  82.810  1.00 36.06           C
ATOM   2404  O   TYR A 183      70.173  45.200  83.424  1.00 36.80           O
ATOM   2405  CB  TYR A 183      67.984  43.391  82.663  1.00 42.54           C
ATOM   2406  CG  TYR A 183      66.911  42.333  82.758  1.00 42.66           C
ATOM   2407  CD1 TYR A 183      66.755  41.374  81.768  1.00 40.80           C
ATOM   2408  CD2 TYR A 183      66.016  42.332  83.818  1.00 46.91           C
ATOM   2409  CE1 TYR A 183      65.760  40.427  81.857  1.00 37.95           C
ATOM   2410  CE2 TYR A 183      65.024  41.383  83.913  1.00 47.63           C
ATOM   2411  CZ  TYR A 183      64.889  40.434  82.935  1.00 42.75           C
ATOM   2412  OH  TYR A 183      63.863  39.514  83.055  1.00 50.81           O
ATOM   2413  H   TYR A 183      69.002  43.018  84.982  1.00 41.62           H
ATOM   2414  HA  TYR A 183      69.679  42.245  82.472  1.00 42.12           H
ATOM   2415  HB2 TYR A 183      67.721  44.114  83.253  1.00 51.04           H
ATOM   2416  HB3 TYR A 183      67.999  43.710  81.751  1.00 51.04           H
ATOM   2417  HD1 TYR A 183      67.338  41.362  81.046  1.00 48.96           H
ATOM   2418  HD2 TYR A 183      66.101  42.971  84.484  1.00 56.29           H
ATOM   2419  HE1 TYR A 183      65.678  39.790  81.193  1.00 45.54           H
ATOM   2420  HE2 TYR A 183      64.438  41.394  84.631  1.00 57.16           H
ATOM   2421  HH  TYR A 183      63.665  39.195  82.304  1.00 60.97           H
ATOM   2422  N   ARG A 184      71.306  43.965  81.917  1.00 39.94           N
ATOM   2423  CA  ARG A 184      72.215  45.058  81.584  1.00 40.90           C
ATOM   2424  C   ARG A 184      71.444  46.132  80.852  1.00 39.59           C
ATOM   2425  O   ARG A 184      71.088  45.955  79.681  1.00 41.56           O
ATOM   2426  CB  ARG A 184      73.377  44.609  80.707  1.00 42.56           C
ATOM   2427  CG  ARG A 184      74.731  44.763  81.352  1.00 36.07           C
ATOM   2428  CD  ARG A 184      75.697  45.687  80.674  1.00 35.58           C
ATOM   2429  NE  ARG A 184      77.009  45.051  80.468  1.00 43.40           N
ATOM   2430  CZ  ARG A 184      78.135  45.702  80.197  1.00 42.73           C
ATOM   2431  NH1 ARG A 184      78.127  47.001  80.111  1.00 43.50           N
ATOM   2432  NH2 ARG A 184      79.281  45.056  80.021  1.00 47.16           N1+
ATOM   2433  H   ARG A 184      71.452  43.228  81.491  1.00 47.93           H
ATOM   2434  HA  ARG A 184      72.560  45.434  82.408  1.00 49.08           H
ATOM   2435  HB2 ARG A 184      73.248  43.673  80.488  1.00 51.07           H
ATOM   2436  HB3 ARG A 184      73.371  45.143  79.898  1.00 51.07           H
ATOM   2437  HG2 ARG A 184      74.579  45.139  82.213  1.00 43.28           H
ATOM   2438  HG3 ARG A 184      75.147  43.889  81.418  1.00 43.28           H
ATOM   2439  HD2 ARG A 184      75.343  45.954  79.816  1.00 42.70           H
ATOM   2440  HD3 ARG A 184      75.821  46.459  81.248  1.00 42.70           H
ATOM   2441  HE  ARG A 184      77.091  44.231  80.709  1.00 52.08           H
ATOM   2442 HH11 ARG A 184      77.386  47.422  80.220  1.00 52.20           H
ATOM   2443 HH12 ARG A 184      78.851  47.430  79.929  1.00 52.20           H
ATOM   2444 HH21 ARG A 184      79.310  44.201  80.082  1.00 56.59           H
ATOM   2445 HH22 ARG A 184      79.997  45.504  79.848  1.00 56.59           H
ATOM   2446  N   ILE A 185      71.231  47.263  81.519  1.00 33.38           N
ATOM   2447  CA  ILE A 185      70.513  48.341  80.857  1.00 43.73           C
ATOM   2448  C   ILE A 185      71.443  49.121  79.967  1.00 36.30           C
ATOM   2449  O   ILE A 185      71.010  49.642  78.937  1.00 36.12           O
ATOM   2450  CB  ILE A 185      69.814  49.258  81.876  1.00 39.09           C
ATOM   2451  CG1 ILE A 185      68.911  48.420  82.775  1.00 40.32           C
ATOM   2452  CG2 ILE A 185      69.009  50.324  81.165  1.00 36.45           C
ATOM   2453  CD1 ILE A 185      67.874  47.646  82.028  1.00 38.36           C
ATOM   2454  H   ILE A 185      71.483  47.430  82.325  1.00 40.06           H
ATOM   2455  HA  ILE A 185      69.831  47.964  80.284  1.00 52.48           H
ATOM   2456  HB  ILE A 185      70.486  49.689  82.423  1.00 46.90           H
ATOM   2457 HG12 ILE A 185      69.443  47.787  83.285  1.00 48.38           H
ATOM   2458 HG13 ILE A 185      68.448  49.023  83.375  1.00 48.38           H
ATOM   2459 HG21 ILE A 185      68.548  50.850  81.840  1.00 43.74           H
ATOM   2460 HG22 ILE A 185      69.605  50.895  80.656  1.00 43.74           H
ATOM   2461 HG23 ILE A 185      68.365  49.905  80.579  1.00 43.74           H
ATOM   2462 HD11 ILE A 185      67.331  47.155  82.665  1.00 46.03           H
ATOM   2463 HD12 ILE A 185      67.314  48.263  81.532  1.00 46.03           H
ATOM   2464 HD13 ILE A 185      68.305  47.024  81.426  1.00 46.03           H
ATOM   2465  N   THR A 186      72.727  49.193  80.310  1.00 36.38           N
ATOM   2466  CA  THR A 186      73.615  50.071  79.562  1.00 37.43           C
ATOM   2467  C   THR A 186      75.008  49.434  79.457  1.00 32.79           C
ATOM   2468  O   THR A 186      75.423  48.657  80.322  1.00 30.18           O
ATOM   2469  CB  THR A 186      73.606  51.483  80.216  1.00 34.41           C
ATOM   2470  OG1 THR A 186      74.420  52.373  79.465  1.00 49.53           O
ATOM   2471  CG2 THR A 186      74.116  51.448  81.583  1.00 30.24           C
ATOM   2472  H   THR A 186      73.099  48.754  80.951  1.00 43.65           H
ATOM   2473  HA  THR A 186      73.262  50.162  78.665  1.00 44.92           H
ATOM   2474  HB  THR A 186      72.700  51.828  80.254  1.00 41.29           H
ATOM   2475  HG1 THR A 186      74.273  53.162  79.717  1.00 59.43           H
ATOM   2476 HG21 THR A 186      74.102  52.328  81.980  1.00 36.28           H
ATOM   2477 HG22 THR A 186      73.530  50.858  82.075  1.00 36.28           H
ATOM   2478 HG23 THR A 186      75.024  51.105  81.610  1.00 36.28           H
ATOM   2479  N   TRP A 187      75.706  49.738  78.348  1.00 35.82           N
ATOM   2480  CA  TRP A 187      76.959  49.082  77.984  1.00 38.82           C
ATOM   2481  C   TRP A 187      78.118  50.029  77.695  1.00 38.76           C
ATOM   2482  O   TRP A 187      79.213  49.555  77.362  1.00 37.95           O
ATOM   2483  CB  TRP A 187      76.758  48.179  76.746  1.00 44.67           C
ATOM   2484  CG  TRP A 187      75.698  47.093  76.920  1.00 45.78           C
ATOM   2485  CD1 TRP A 187      74.328  47.251  76.942  1.00 39.79           C
ATOM   2486  CD2 TRP A 187      75.937  45.699  77.108  1.00 49.32           C
ATOM   2487  NE1 TRP A 187      73.712  46.044  77.133  1.00 44.90           N
ATOM   2488  CE2 TRP A 187      74.672  45.071  77.236  1.00 45.12           C
ATOM   2489  CE3 TRP A 187      77.097  44.914  77.180  1.00 44.29           C
ATOM   2490  CZ2 TRP A 187      74.537  43.701  77.427  1.00 43.23           C
ATOM   2491  CZ3 TRP A 187      76.963  43.568  77.358  1.00 49.15           C
ATOM   2492  CH2 TRP A 187      75.686  42.963  77.483  1.00 48.10           C
ATOM   2493  H   TRP A 187      75.454  50.327  77.772  1.00 42.98           H
ATOM   2494  HA  TRP A 187      77.228  48.534  78.720  1.00 46.58           H
ATOM   2495  HB2 TRP A 187      76.513  48.725  75.984  1.00 53.60           H
ATOM   2496  HB3 TRP A 187      77.604  47.732  76.568  1.00 53.60           H
ATOM   2497  HD1 TRP A 187      73.883  48.058  76.851  1.00 47.75           H
ATOM   2498  HE1 TRP A 187      72.864  45.920  77.175  1.00 53.88           H
ATOM   2499  HE3 TRP A 187      77.936  45.294  77.098  1.00 53.15           H
ATOM   2500  HZ2 TRP A 187      73.706  43.298  77.503  1.00 51.88           H
ATOM   2501  HZ3 TRP A 187      77.725  43.041  77.406  1.00 58.98           H
ATOM   2502  HH2 TRP A 187      75.627  42.045  77.610  1.00 57.72           H
ATOM   2503  N   THR A 188      77.921  51.335  77.828  1.00 37.95           N
ATOM   2504  CA  THR A 188      78.921  52.329  77.488  1.00 37.24           C
ATOM   2505  C   THR A 188      79.792  52.746  78.667  1.00 32.30           C
ATOM   2506  O   THR A 188      80.730  53.528  78.486  1.00 33.42           O
ATOM   2507  CB  THR A 188      78.217  53.553  76.911  1.00 40.42           C
ATOM   2508  OG1 THR A 188      77.175  53.969  77.807  1.00 40.10           O
ATOM   2509  CG2 THR A 188      77.629  53.208  75.560  1.00 37.49           C
ATOM   2510  H   THR A 188      77.192  51.683  78.119  1.00 45.53           H
ATOM   2511  HA  THR A 188      79.497  51.962  76.798  1.00 44.69           H
ATOM   2512  HB  THR A 188      78.857  54.270  76.793  1.00 48.50           H
ATOM   2513  HG1 THR A 188      76.761  54.631  77.493  1.00 48.13           H
ATOM   2514 HG21 THR A 188      77.205  53.991  75.170  1.00 44.99           H
ATOM   2515 HG22 THR A 188      78.325  52.904  74.957  1.00 44.99           H
ATOM   2516 HG23 THR A 188      76.972  52.499  75.661  1.00 44.99           H
ATOM   2517  N   GLY A 189      79.518  52.231  79.850  1.00 30.05           N
ATOM   2518  CA  GLY A 189      80.227  52.637  81.033  1.00 33.03           C
ATOM   2519  C   GLY A 189      81.720  52.459  80.928  1.00 40.76           C
ATOM   2520  O   GLY A 189      82.215  51.384  80.551  1.00 39.79           O
ATOM   2521  H   GLY A 189      78.922  51.628  79.991  1.00 36.06           H
ATOM   2522  HA2 GLY A 189      80.044  53.574  81.194  1.00 39.63           H
ATOM   2523  HA3 GLY A 189      79.915  52.122  81.793  1.00 39.63           H
ATOM   2524  N   LYS A 190      82.451  53.523  81.256  1.00 39.48           N
ATOM   2525  CA  LYS A 190      83.903  53.464  81.225  1.00 41.27           C
ATOM   2526  C   LYS A 190      84.489  54.410  82.256  1.00 40.32           C
ATOM   2527  O   LYS A 190      84.265  55.626  82.198  1.00 36.05           O
ATOM   2528  CB  LYS A 190      84.460  53.789  79.850  1.00 42.77           C
ATOM   2529  CG  LYS A 190      85.990  53.562  79.843  1.00 42.44           C
ATOM   2530  CD  LYS A 190      86.605  53.299  78.476  1.00 43.45           C
ATOM   2531  CE  LYS A 190      86.409  54.502  77.546  1.00 46.69           C
ATOM   2532  NZ  LYS A 190      86.892  54.221  76.140  1.00 46.20           N1+
ATOM   2533  H   LYS A 190      82.126  54.283  81.495  1.00 47.38           H
ATOM   2534  HA  LYS A 190      84.175  52.565  81.455  1.00 49.52           H
ATOM   2535  HB2 LYS A 190      84.049  53.201  79.195  1.00 51.32           H
ATOM   2536  HB3 LYS A 190      84.267  54.718  79.639  1.00 51.32           H
ATOM   2537  HG2 LYS A 190      86.411  54.360  80.198  1.00 50.93           H
ATOM   2538  HG3 LYS A 190      86.196  52.805  80.415  1.00 50.93           H
ATOM   2539  HD2 LYS A 190      87.558  53.152  78.576  1.00 52.14           H
ATOM   2540  HD3 LYS A 190      86.188  52.517  78.081  1.00 52.14           H
ATOM   2541  HE2 LYS A 190      85.464  54.726  77.498  1.00 56.03           H
ATOM   2542  HE3 LYS A 190      86.908  55.257  77.895  1.00 56.03           H
ATOM   2543  HZ1 LYS A 190      86.745  54.931  75.621  1.00 55.44           H
ATOM   2544  HZ2 LYS A 190      87.765  54.051  76.155  1.00 55.44           H
ATOM   2545  HZ3 LYS A 190      86.462  53.521  75.795  1.00 55.44           H
ATOM   2546  N   GLU A 191      85.289  53.833  83.152  1.00 41.48           N
ATOM   2547  CA  GLU A 191      85.855  54.534  84.297  1.00 42.64           C
ATOM   2548  C   GLU A 191      86.406  55.894  83.915  1.00 35.25           C
ATOM   2549  O   GLU A 191      87.172  56.019  82.963  1.00 28.91           O
ATOM   2550  CB  GLU A 191      86.975  53.705  84.913  1.00 43.37           C
ATOM   2551  CG  GLU A 191      87.342  54.120  86.319  1.00 39.09           C
ATOM   2552  CD  GLU A 191      88.500  53.293  86.815  1.00 41.15           C
ATOM   2553  OE1 GLU A 191      89.622  53.489  86.294  1.00 53.11           O
ATOM   2554  OE2 GLU A 191      88.285  52.415  87.678  1.00 48.38           O1-
ATOM   2555  H   GLU A 191      85.519  53.002  83.114  1.00 49.77           H
ATOM   2556  HA  GLU A 191      85.167  54.647  84.973  1.00 51.17           H
ATOM   2557  HB2 GLU A 191      86.709  52.773  84.936  1.00 52.05           H
ATOM   2558  HB3 GLU A 191      87.768  53.805  84.363  1.00 52.05           H
ATOM   2559  HG2 GLU A 191      87.600  55.057  86.316  1.00 46.90           H
ATOM   2560  HG3 GLU A 191      86.582  53.986  86.909  1.00 46.90           H
ATOM   2561  N   ASP A 192      86.023  56.906  84.692  1.00 42.06           N
ATOM   2562  CA  ASP A 192      86.474  58.284  84.564  1.00 38.15           C
ATOM   2563  C   ASP A 192      86.131  58.912  83.222  1.00 33.48           C
ATOM   2564  O   ASP A 192      86.588  60.022  82.948  1.00 30.57           O
ATOM   2565  CB  ASP A 192      87.978  58.382  84.823  1.00 32.60           C
ATOM   2566  CG  ASP A 192      88.353  58.044  86.284  1.00 31.48           C
ATOM   2567  OD1 ASP A 192      87.545  58.254  87.209  1.00 33.81           O
ATOM   2568  OD2 ASP A 192      89.473  57.586  86.528  1.00 38.36           O1-
ATOM   2569  H   ASP A 192      85.475  56.809  85.348  1.00 50.47           H
ATOM   2570  HA  ASP A 192      86.035  58.818  85.244  1.00 45.78           H
ATOM   2571  HB2 ASP A 192      88.435  57.780  84.221  1.00 39.12           H
ATOM   2572  HB3 ASP A 192      88.247  59.295  84.640  1.00 39.12           H
ATOM   2573  N   ILE A 193      85.328  58.240  82.381  1.00 34.29           N
ATOM   2574  CA  ILE A 193      84.968  58.763  81.065  1.00 36.17           C
ATOM   2575  C   ILE A 193      83.451  58.888  80.916  1.00 36.83           C
ATOM   2576  O   ILE A 193      82.935  59.973  80.635  1.00 33.21           O
ATOM   2577  CB  ILE A 193      85.513  57.899  79.920  1.00 34.22           C
ATOM   2578  CG1 ILE A 193      87.011  57.647  80.088  1.00 37.94           C
ATOM   2579  CG2 ILE A 193      85.237  58.594  78.587  1.00 31.41           C
ATOM   2580  CD1 ILE A 193      87.844  58.850  79.941  1.00 38.84           C
ATOM   2581  H   ILE A 193      84.974  57.474  82.551  1.00 41.15           H
ATOM   2582  HA  ILE A 193      85.358  59.644  80.963  1.00 43.41           H
ATOM   2583  HB  ILE A 193      85.052  57.045  79.924  1.00 41.06           H
ATOM   2584 HG12 ILE A 193      87.180  57.282  80.968  1.00 45.52           H
ATOM   2585 HG13 ILE A 193      87.302  57.014  79.412  1.00 45.52           H
ATOM   2586 HG21 ILE A 193      85.577  58.039  77.870  1.00 37.69           H
ATOM   2587 HG22 ILE A 193      84.286  58.714  78.473  1.00 37.69           H
ATOM   2588 HG23 ILE A 193      85.673  59.458  78.571  1.00 37.69           H
ATOM   2589 HD11 ILE A 193      88.773  58.600  80.072  1.00 46.61           H
ATOM   2590 HD12 ILE A 193      87.733  59.216  79.050  1.00 46.61           H
ATOM   2591 HD13 ILE A 193      87.580  59.501  80.609  1.00 46.61           H
ATOM   2592  N   ILE A 194      82.732  57.777  81.046  1.00 38.85           N
ATOM   2593  CA  ILE A 194      81.289  57.753  80.837  1.00 33.60           C
ATOM   2594  C   ILE A 194      80.609  57.180  82.061  1.00 26.81           C
ATOM   2595  O   ILE A 194      80.915  56.063  82.486  1.00 27.31           O
ATOM   2596  CB  ILE A 194      80.914  56.933  79.599  1.00 42.93           C
ATOM   2597  CG1 ILE A 194      81.438  57.647  78.352  1.00 40.71           C
ATOM   2598  CG2 ILE A 194      79.386  56.706  79.560  1.00 38.98           C
ATOM   2599  CD1 ILE A 194      81.344  56.792  77.150  1.00 50.21           C
ATOM   2600  H   ILE A 194      83.065  57.006  81.243  1.00 46.62           H
ATOM   2601  HA  ILE A 194      80.963  58.657  80.708  1.00 40.33           H
ATOM   2602  HB  ILE A 194      81.344  56.063  79.663  1.00 51.52           H
ATOM   2603 HG12 ILE A 194      80.934  58.467  78.198  1.00 48.85           H
ATOM   2604 HG13 ILE A 194      82.371  57.861  78.484  1.00 48.85           H
ATOM   2605 HG21 ILE A 194      79.156  56.229  78.750  1.00 46.78           H
ATOM   2606 HG22 ILE A 194      79.099  56.186  80.326  1.00 46.78           H
ATOM   2607 HG23 ILE A 194      78.950  57.574  79.571  1.00 46.78           H
ATOM   2608 HD11 ILE A 194      81.652  57.295  76.378  1.00 60.26           H
ATOM   2609 HD12 ILE A 194      81.886  55.994  77.273  1.00 60.26           H
ATOM   2610 HD13 ILE A 194      80.414  56.541  77.034  1.00 60.26           H
ATOM   2611  N   TYR A 195      79.650  57.923  82.588  1.00 31.41           N
ATOM   2612  CA  TYR A 195      78.956  57.581  83.823  1.00 26.66           C
ATOM   2613  C   TYR A 195      77.479  57.402  83.494  1.00 27.36           C
ATOM   2614  O   TYR A 195      76.807  58.373  83.127  1.00 27.24           O
ATOM   2615  CB  TYR A 195      79.129  58.681  84.870  1.00 24.19           C
ATOM   2616  CG  TYR A 195      80.531  59.092  85.224  1.00 22.85           C
ATOM   2617  CD1 TYR A 195      81.337  59.790  84.322  1.00 28.73           C
ATOM   2618  CD2 TYR A 195      81.030  58.811  86.481  1.00 23.41           C
ATOM   2619  CE1 TYR A 195      82.628  60.163  84.659  1.00 29.42           C
ATOM   2620  CE2 TYR A 195      82.298  59.162  86.833  1.00 23.35           C
ATOM   2621  CZ  TYR A 195      83.102  59.843  85.924  1.00 28.35           C
ATOM   2622  OH  TYR A 195      84.377  60.192  86.296  1.00 31.91           O
ATOM   2623  H   TYR A 195      79.381  58.662  82.237  1.00 37.69           H
ATOM   2624  HA  TYR A 195      79.306  56.745  84.173  1.00 31.99           H
ATOM   2625  HB2 TYR A 195      78.659  59.471  84.565  1.00 29.03           H
ATOM   2626  HB3 TYR A 195      78.718  58.355  85.684  1.00 29.03           H
ATOM   2627  HD1 TYR A 195      81.008  59.988  83.479  1.00 34.48           H
ATOM   2628  HD2 TYR A 195      80.498  58.353  87.081  1.00 28.09           H
ATOM   2629  HE1 TYR A 195      83.166  60.617  84.046  1.00 35.31           H
ATOM   2630  HE2 TYR A 195      82.621  58.952  87.683  1.00 28.02           H
ATOM   2631  HH  TYR A 195      84.676  59.635  86.850  1.00 38.29           H
ATOM   2632  N   ASN A 196      76.971  56.175  83.629  1.00 31.88           N
ATOM   2633  CA  ASN A 196      75.551  55.875  83.478  1.00 21.14           C
ATOM   2634  C   ASN A 196      74.942  55.603  84.835  1.00 25.47           C
ATOM   2635  O   ASN A 196      75.327  54.640  85.510  1.00 25.11           O
ATOM   2636  CB  ASN A 196      75.334  54.652  82.603  1.00 23.97           C
ATOM   2637  CG  ASN A 196      75.802  54.847  81.203  1.00 24.40           C
ATOM   2638  OD1 ASN A 196      75.206  55.607  80.427  1.00 27.24           O
ATOM   2639  ND2 ASN A 196      76.853  54.135  80.842  1.00 23.01           N
ATOM   2640  H   ASN A 196      77.444  55.476  83.799  1.00 38.26           H
ATOM   2641  HA  ASN A 196      75.081  56.627  83.091  1.00 25.37           H
ATOM   2642  HB2 ASN A 196      75.834  53.915  82.982  1.00 28.76           H
ATOM   2643  HB3 ASN A 196      74.387  54.449  82.582  1.00 28.76           H
ATOM   2644 HD21 ASN A 196      77.161  54.204  80.043  1.00 27.61           H
ATOM   2645 HD22 ASN A 196      77.215  53.588  81.399  1.00 27.61           H
ATOM   2646  N   GLY A 197      73.964  56.415  85.209  1.00 23.24           N
ATOM   2647  CA  GLY A 197      73.250  56.205  86.456  1.00 25.54           C
ATOM   2648  C   GLY A 197      73.871  56.876  87.664  1.00 26.99           C
ATOM   2649  O   GLY A 197      73.311  56.781  88.773  1.00 25.19           O
ATOM   2650  H   GLY A 197      73.701  57.095  84.748  1.00 27.88           H
ATOM   2651  HA2 GLY A 197      72.339  56.522  86.359  1.00 30.65           H
ATOM   2652  HA3 GLY A 197      73.227  55.252  86.632  1.00 30.65           H
ATOM   2653  N   ILE A 198      75.023  57.525  87.491  1.00 26.93           N
ATOM   2654  CA  ILE A 198      75.726  58.165  88.588  1.00 22.35           C
ATOM   2655  C   ILE A 198      76.327  59.448  88.063  1.00 20.42           C
ATOM   2656  O   ILE A 198      76.535  59.626  86.860  1.00 20.66           O
ATOM   2657  CB  ILE A 198      76.847  57.298  89.187  1.00 24.45           C
ATOM   2658  CG1 ILE A 198      77.639  56.633  88.076  1.00 22.74           C
ATOM   2659  CG2 ILE A 198      76.307  56.295  90.174  1.00 21.02           C
ATOM   2660  CD1 ILE A 198      78.955  56.002  88.578  1.00 29.53           C
ATOM   2661  H   ILE A 198      75.436  57.603  86.736  1.00 32.32           H
ATOM   2662  HA  ILE A 198      75.096  58.376  89.290  1.00 26.82           H
ATOM   2663  HB  ILE A 198      77.447  57.887  89.667  1.00 29.33           H
ATOM   2664 HG12 ILE A 198      77.087  55.941  87.673  1.00 27.28           H
ATOM   2665 HG13 ILE A 198      77.859  57.299  87.410  1.00 27.28           H
ATOM   2666 HG21 ILE A 198      77.044  55.794  90.553  1.00 25.22           H
ATOM   2667 HG22 ILE A 198      75.851  56.772  90.883  1.00 25.22           H
ATOM   2668 HG23 ILE A 198      75.692  55.704  89.713  1.00 25.22           H
ATOM   2669 HD11 ILE A 198      79.439  55.627  87.825  1.00 35.44           H
ATOM   2670 HD12 ILE A 198      79.494  56.680  89.012  1.00 35.44           H
ATOM   2671 HD13 ILE A 198      78.744  55.302  89.216  1.00 35.44           H
ATOM   2672  N   THR A 199      76.623  60.339  88.982  1.00 24.05           N
ATOM   2673  CA  THR A 199      77.183  61.614  88.587  1.00 27.89           C
ATOM   2674  C   THR A 199      78.708  61.549  88.547  1.00 23.27           C
ATOM   2675  O   THR A 199      79.323  60.615  89.059  1.00 20.56           O
ATOM   2676  CB  THR A 199      76.699  62.697  89.540  1.00 24.10           C
ATOM   2677  OG1 THR A 199      77.099  62.385  90.878  1.00 21.02           O
ATOM   2678  CG2 THR A 199      75.143  62.802  89.482  1.00 31.02           C
ATOM   2679  H   THR A 199      76.491  60.240  89.825  1.00 28.86           H
ATOM   2680  HA  THR A 199      76.857  61.832  87.701  1.00 33.47           H
ATOM   2681  HB  THR A 199      77.079  63.543  89.269  1.00 28.92           H
ATOM   2682  HG1 THR A 199      76.567  62.730  91.436  1.00 25.23           H
ATOM   2683 HG21 THR A 199      74.814  63.503  90.067  1.00 37.22           H
ATOM   2684 HG22 THR A 199      74.854  63.003  88.577  1.00 37.22           H
ATOM   2685 HG23 THR A 199      74.749  61.960  89.760  1.00 37.22           H
ATOM   2686  N   ASP A 200      79.308  62.522  87.854  1.00 20.53           N
ATOM   2687  CA  ASP A 200      80.747  62.735  87.917  1.00 21.86           C
ATOM   2688  C   ASP A 200      81.006  63.666  89.084  1.00 15.72           C
ATOM   2689  O   ASP A 200      80.064  64.161  89.684  1.00 16.94           O
ATOM   2690  CB  ASP A 200      81.293  63.320  86.600  1.00 20.73           C
ATOM   2691  CG  ASP A 200      80.915  64.797  86.401  1.00 21.01           C
ATOM   2692  OD1 ASP A 200      80.080  65.366  87.153  1.00 24.21           O
ATOM   2693  OD2 ASP A 200      81.446  65.407  85.474  1.00 15.74           O1-
ATOM   2694  H   ASP A 200      78.894  63.079  87.345  1.00 24.64           H
ATOM   2695  HA  ASP A 200      81.186  61.889  88.106  1.00 26.24           H
ATOM   2696  HB2 ASP A 200      82.258  63.229  86.581  1.00 24.88           H
ATOM   2697  HB3 ASP A 200      80.910  62.829  85.858  1.00 24.88           H
ATOM   2698  N   TRP A 201      82.281  63.887  89.421  1.00 13.05           N
ATOM   2699  CA  TRP A 201      82.600  64.704  90.588  1.00 18.26           C
ATOM   2700  C   TRP A 201      81.745  65.968  90.662  1.00 17.76           C
ATOM   2701  O   TRP A 201      81.156  66.270  91.712  1.00 12.00           O
ATOM   2702  CB  TRP A 201      84.093  65.096  90.617  1.00 24.88           C
ATOM   2703  CG  TRP A 201      84.456  65.736  91.953  1.00 19.74           C
ATOM   2704  CD1 TRP A 201      84.963  65.122  93.069  1.00 15.26           C
ATOM   2705  CD2 TRP A 201      84.276  67.101  92.299  1.00 16.93           C
ATOM   2706  NE1 TRP A 201      85.108  66.034  94.079  1.00 15.61           N
ATOM   2707  CE2 TRP A 201      84.698  67.258  93.628  1.00 17.85           C
ATOM   2708  CE3 TRP A 201      83.785  68.204  91.617  1.00 20.66           C
ATOM   2709  CZ2 TRP A 201      84.637  68.478  94.285  1.00 27.16           C
ATOM   2710  CZ3 TRP A 201      83.736  69.430  92.272  1.00 22.02           C
ATOM   2711  CH2 TRP A 201      84.151  69.554  93.590  1.00 21.83           C
ATOM   2712  H   TRP A 201      82.966  63.555  89.014  1.00 15.66           H
ATOM   2713  HA  TRP A 201      82.422  64.184  91.385  1.00 21.91           H
ATOM   2714  HB2 TRP A 201      84.638  64.304  90.484  1.00 29.85           H
ATOM   2715  HB3 TRP A 201      84.268  65.751  89.922  1.00 29.85           H
ATOM   2716  HD1 TRP A 201      85.176  64.223  93.134  1.00 18.32           H
ATOM   2717  HE1 TRP A 201      85.414  65.866  94.864  1.00 18.73           H
ATOM   2718  HE3 TRP A 201      83.497  68.113  90.738  1.00 24.79           H
ATOM   2719  HZ2 TRP A 201      84.922  68.568  95.163  1.00 32.60           H
ATOM   2720  HZ3 TRP A 201      83.415  70.186  91.828  1.00 26.43           H
ATOM   2721  HH2 TRP A 201      84.118  70.388  94.000  1.00 26.20           H
ATOM   2722  N   VAL A 202      81.638  66.709  89.551  1.00 15.53           N
ATOM   2723  CA  VAL A 202      81.050  68.046  89.657  1.00 18.09           C
ATOM   2724  C   VAL A 202      79.517  68.028  89.611  1.00 25.06           C
ATOM   2725  O   VAL A 202      78.869  68.944  90.165  1.00 20.09           O
ATOM   2726  CB  VAL A 202      81.611  68.970  88.577  1.00 15.64           C
ATOM   2727  CG1 VAL A 202      81.060  68.635  87.238  1.00 16.28           C
ATOM   2728  CG2 VAL A 202      81.337  70.405  88.959  1.00 24.54           C
ATOM   2729  H   VAL A 202      81.900  66.483  88.763  1.00 18.64           H
ATOM   2730  HA  VAL A 202      81.311  68.436  90.507  1.00 21.71           H
ATOM   2731  HB  VAL A 202      82.569  68.856  88.537  1.00 18.77           H
ATOM   2732 HG11 VAL A 202      81.493  69.191  86.574  1.00 19.54           H
ATOM   2733 HG12 VAL A 202      81.230  67.702  87.049  1.00 19.54           H
ATOM   2734 HG13 VAL A 202      80.105  68.794  87.232  1.00 19.54           H
ATOM   2735 HG21 VAL A 202      81.658  70.979  88.242  1.00 29.44           H
ATOM   2736 HG22 VAL A 202      80.381  70.516  89.063  1.00 29.44           H
ATOM   2737 HG23 VAL A 202      81.794  70.613  89.792  1.00 29.44           H
ATOM   2738  N   TYR A 203      78.908  67.036  88.932  1.00 22.84           N
ATOM   2739  CA  TYR A 203      77.461  66.903  89.008  1.00 10.93           C
ATOM   2740  C   TYR A 203      77.078  66.547  90.433  1.00 17.08           C
ATOM   2741  O   TYR A 203      76.090  67.049  90.964  1.00 18.76           O
ATOM   2742  CB  TYR A 203      76.918  65.880  87.963  1.00 20.55           C
ATOM   2743  CG  TYR A 203      76.344  66.561  86.728  1.00 14.75           C
ATOM   2744  CD1 TYR A 203      77.157  66.979  85.687  1.00 17.04           C
ATOM   2745  CD2 TYR A 203      75.029  66.861  86.658  1.00 16.40           C
ATOM   2746  CE1 TYR A 203      76.658  67.654  84.614  1.00 16.81           C
ATOM   2747  CE2 TYR A 203      74.505  67.536  85.569  1.00 23.07           C
ATOM   2748  CZ  TYR A 203      75.328  67.935  84.547  1.00 24.74           C
ATOM   2749  OH  TYR A 203      74.813  68.619  83.460  1.00 22.78           O
ATOM   2750  H   TYR A 203      79.300  66.447  88.441  1.00 27.40           H
ATOM   2751  HA  TYR A 203      77.115  67.749  88.786  1.00 13.12           H
ATOM   2752  HB2 TYR A 203      77.624  65.278  87.677  1.00 24.67           H
ATOM   2753  HB3 TYR A 203      76.191  65.375  88.360  1.00 24.67           H
ATOM   2754  HD1 TYR A 203      78.071  66.813  85.732  1.00 20.45           H
ATOM   2755  HD2 TYR A 203      74.478  66.595  87.354  1.00 19.68           H
ATOM   2756  HE1 TYR A 203      77.218  67.925  83.929  1.00 20.18           H
ATOM   2757  HE2 TYR A 203      73.594  67.720  85.522  1.00 27.68           H
ATOM   2758  HH  TYR A 203      75.437  68.956  83.008  1.00 27.33           H
ATOM   2759  N   GLU A 204      77.920  65.765  91.106  1.00 19.42           N
ATOM   2760  CA  GLU A 204      77.670  65.439  92.502  1.00 19.99           C
ATOM   2761  C   GLU A 204      77.800  66.670  93.411  1.00 20.61           C
ATOM   2762  O   GLU A 204      76.943  66.847  94.272  1.00 21.51           O
ATOM   2763  CB  GLU A 204      78.605  64.314  92.968  1.00 20.88           C
ATOM   2764  CG  GLU A 204      78.411  63.948  94.423  1.00 23.17           C
ATOM   2765  CD  GLU A 204      79.331  62.848  94.944  1.00 23.08           C
ATOM   2766  OE1 GLU A 204      79.881  62.070  94.120  1.00 16.38           O
ATOM   2767  OE2 GLU A 204      79.477  62.771  96.203  1.00 17.79           O1-
ATOM   2768  H   GLU A 204      78.635  65.417  90.782  1.00 23.30           H
ATOM   2769  HA  GLU A 204      76.766  65.094  92.572  1.00 23.99           H
ATOM   2770  HB2 GLU A 204      78.430  63.519  92.442  1.00 25.05           H
ATOM   2771  HB3 GLU A 204      79.528  64.595  92.854  1.00 25.05           H
ATOM   2772  HG2 GLU A 204      78.570  64.737  94.969  1.00 27.81           H
ATOM   2773  HG3 GLU A 204      77.502  63.640  94.543  1.00 27.81           H
ATOM   2774  N   GLU A 205      78.907  67.491  93.311  1.00 22.16           N
ATOM   2775  CA  GLU A 205      79.098  68.467  94.410  1.00 20.78           C
ATOM   2776  C   GLU A 205      78.099  69.632  94.208  1.00 19.06           C
ATOM   2777  O   GLU A 205      77.415  70.079  95.117  1.00 26.27           O
ATOM   2778  CB  GLU A 205      80.580  68.871  94.426  1.00 18.30           C
ATOM   2779  CG  GLU A 205      80.883  69.999  95.391  1.00 18.86           C
ATOM   2780  CD  GLU A 205      80.450  69.736  96.822  1.00 21.31           C
ATOM   2781  OE1 GLU A 205      80.286  68.600  97.260  1.00 15.64           O
ATOM   2782  OE2 GLU A 205      80.256  70.808  97.535  1.00 35.09           O1-
ATOM   2783  H   GLU A 205      79.741  67.191  92.779  1.00 26.59           H
ATOM   2784  HA  GLU A 205      78.836  67.995  95.411  1.00 24.94           H
ATOM   2785  HB2 GLU A 205      81.188  67.976  94.703  1.00 21.96           H
ATOM   2786  HB3 GLU A 205      80.925  69.161  93.411  1.00 21.96           H
ATOM   2787  HG2 GLU A 205      81.975  70.212  95.376  1.00 22.63           H
ATOM   2788  HG3 GLU A 205      80.425  70.935  95.007  1.00 22.63           H
ATOM   2789  N   GLU A 206      77.951  70.134  92.899  1.00 14.57           N
ATOM   2790  CA  GLU A 206      77.590  71.558  92.704  1.00 29.82           C
ATOM   2791  C   GLU A 206      76.110  71.773  92.284  1.00 24.19           C
ATOM   2792  O   GLU A 206      75.403  72.703  92.600  1.00 40.98           O
ATOM   2793  CB  GLU A 206      78.493  72.184  91.616  1.00 24.54           C
ATOM   2794  CG  GLU A 206      79.953  72.245  92.048  1.00 23.60           C
ATOM   2795  CD  GLU A 206      80.159  72.833  93.419  1.00 23.31           C
ATOM   2796  OE1 GLU A 206      81.222  72.597  94.031  1.00 28.88           O
ATOM   2797  OE2 GLU A 206      79.236  73.515  94.001  1.00 24.66           O
ATOM   2798  H   GLU A 206      78.541  69.731  92.152  1.00 17.49           H
ATOM   2799  HA  GLU A 206      77.712  72.130  93.685  1.00 35.78           H
ATOM   2800  HB2 GLU A 206      78.134  73.216  91.406  1.00 29.45           H
ATOM   2801  HB3 GLU A 206      78.411  71.607  90.671  1.00 29.45           H
ATOM   2802  HG2 GLU A 206      80.595  72.831  91.337  1.00 28.32           H
ATOM   2803  HG3 GLU A 206      80.439  71.245  92.048  1.00 28.32           H
ATOM   2804  HE2 GLU A 206      79.620  73.243  95.686  1.00 29.59           H
ATOM   2805  N   VAL A 207      75.679  70.776  91.401  1.00 17.21           N
ATOM   2806  CA  VAL A 207      74.390  70.693  90.637  1.00 28.75           C
ATOM   2807  C   VAL A 207      73.298  69.746  91.157  1.00 26.93           C
ATOM   2808  O   VAL A 207      72.157  70.191  91.333  1.00 25.56           O
ATOM   2809  CB  VAL A 207      74.540  70.353  89.113  1.00 32.70           C
ATOM   2810  CG1 VAL A 207      75.415  69.272  88.826  1.00 26.11           C
ATOM   2811  CG2 VAL A 207      73.178  69.944  88.458  1.00 19.22           C
ATOM   2812  H   VAL A 207      76.184  70.097  91.219  1.00 20.65           H
ATOM   2813  HA  VAL A 207      73.999  71.577  90.661  1.00 34.50           H
ATOM   2814  HB  VAL A 207      74.857  71.126  88.620  1.00 39.24           H
ATOM   2815 HG11 VAL A 207      75.412  69.145  87.860  1.00 31.33           H
ATOM   2816 HG12 VAL A 207      76.299  69.511  89.132  1.00 31.33           H
ATOM   2817 HG13 VAL A 207      75.070  68.471  89.252  1.00 31.33           H
ATOM   2818 HG21 VAL A 207      73.284  69.866  87.496  1.00 23.06           H
ATOM   2819 HG22 VAL A 207      72.886  69.092  88.804  1.00 23.06           H
ATOM   2820 HG23 VAL A 207      72.514  70.626  88.649  1.00 23.06           H
ATOM   2821  N   PHE A 208      73.536  68.431  91.266  1.00 28.41           N
ATOM   2822  CA  PHE A 208      72.504  67.574  91.873  1.00 24.45           C
ATOM   2823  C   PHE A 208      72.598  67.589  93.387  1.00 29.49           C
ATOM   2824  O   PHE A 208      71.591  67.388  94.070  1.00 26.77           O
ATOM   2825  CB  PHE A 208      72.588  66.087  91.444  1.00 22.05           C
ATOM   2826  CG  PHE A 208      72.148  65.796  90.031  1.00 25.62           C
ATOM   2827  CD1 PHE A 208      71.656  66.779  89.223  1.00 25.63           C
ATOM   2828  CD2 PHE A 208      72.249  64.518  89.514  1.00 29.24           C
ATOM   2829  CE1 PHE A 208      71.281  66.508  87.935  1.00 25.72           C
ATOM   2830  CE2 PHE A 208      71.856  64.247  88.192  1.00 29.76           C
ATOM   2831  CZ  PHE A 208      71.382  65.236  87.423  1.00 26.55           C
ATOM   2832  H   PHE A 208      74.248  68.018  91.027  1.00 34.09           H
ATOM   2833  HA  PHE A 208      71.625  67.906  91.642  1.00 29.35           H
ATOM   2834  HB2 PHE A 208      73.500  65.776  91.542  1.00 26.46           H
ATOM   2835  HB3 PHE A 208      72.012  65.563  92.025  1.00 26.46           H
ATOM   2836  HD1 PHE A 208      71.584  67.645  89.546  1.00 30.75           H
ATOM   2837  HD2 PHE A 208      72.587  63.837  90.048  1.00 35.08           H
ATOM   2838  HE1 PHE A 208      70.947  67.193  87.405  1.00 30.86           H
ATOM   2839  HE2 PHE A 208      71.920  63.393  87.830  1.00 35.72           H
ATOM   2840  HZ  PHE A 208      71.118  65.064  86.547  1.00 31.86           H
ATOM   2841  N   SER A 209      73.806  67.773  93.916  1.00 30.46           N
ATOM   2842  CA  SER A 209      74.055  67.647  95.347  1.00 29.12           C
ATOM   2843  C   SER A 209      73.698  66.243  95.820  1.00 24.75           C
ATOM   2844  O   SER A 209      73.177  66.040  96.915  1.00 24.26           O
ATOM   2845  CB  SER A 209      73.288  68.710  96.127  1.00 30.18           C
ATOM   2846  OG  SER A 209      73.576  68.603  97.497  1.00 35.79           O
ATOM   2847  H   SER A 209      74.509  67.963  93.460  1.00 36.55           H
ATOM   2848  HA  SER A 209      74.999  67.796  95.503  1.00 34.95           H
ATOM   2849  HB2 SER A 209      73.556  69.591  95.817  1.00 36.21           H
ATOM   2850  HB3 SER A 209      72.337  68.576  95.991  1.00 36.21           H
ATOM   2851  HG  SER A 209      73.319  67.859  97.782  1.00 42.94           H
ATOM   2852  N   ALA A 210      74.019  65.261  94.990  1.00 20.87           N
ATOM   2853  CA  ALA A 210      73.743  63.873  95.268  1.00 20.32           C
ATOM   2854  C   ALA A 210      74.555  63.073  94.270  1.00 18.26           C
ATOM   2855  O   ALA A 210      74.981  63.613  93.248  1.00 26.40           O
ATOM   2856  CB  ALA A 210      72.249  63.577  95.134  1.00 32.63           C
ATOM   2857  H   ALA A 210      74.412  65.370  94.233  1.00 25.04           H
ATOM   2858  HA  ALA A 210      74.029  63.658  96.170  1.00 24.39           H
ATOM   2859  HB1 ALA A 210      72.095  62.640  95.338  1.00 39.16           H
ATOM   2860  HB2 ALA A 210      71.756  64.139  95.751  1.00 39.16           H
ATOM   2861  HB3 ALA A 210      71.969  63.771  94.226  1.00 39.16           H
ATOM   2862  N   TYR A 211      74.788  61.795  94.580  1.00 16.76           N
ATOM   2863  CA  TYR A 211      75.550  60.896  93.714  1.00 18.64           C
ATOM   2864  C   TYR A 211      74.708  60.236  92.628  1.00 33.88           C
ATOM   2865  O   TYR A 211      75.192  60.017  91.504  1.00 24.97           O
ATOM   2866  CB  TYR A 211      76.176  59.790  94.545  1.00 23.29           C
ATOM   2867  CG  TYR A 211      77.129  58.879  93.802  1.00 20.02           C
ATOM   2868  CD1 TYR A 211      77.999  59.365  92.859  1.00 22.07           C
ATOM   2869  CD2 TYR A 211      77.196  57.542  94.112  1.00 29.40           C
ATOM   2870  CE1 TYR A 211      78.898  58.526  92.220  1.00 34.07           C
ATOM   2871  CE2 TYR A 211      78.090  56.698  93.485  1.00 24.72           C
ATOM   2872  CZ  TYR A 211      78.934  57.195  92.544  1.00 29.52           C
ATOM   2873  OH  TYR A 211      79.837  56.381  91.907  1.00 34.98           O
ATOM   2874  H   TYR A 211      74.516  61.420  95.300  1.00 20.11           H
ATOM   2875  HA  TYR A 211      76.257  61.403  93.290  1.00 22.37           H
ATOM   2876  HB2 TYR A 211      76.675  60.211  95.262  1.00 27.95           H
ATOM   2877  HB3 TYR A 211      75.474  59.242  94.921  1.00 27.95           H
ATOM   2878  HD1 TYR A 211      77.984  60.262  92.643  1.00 26.48           H
ATOM   2879  HD2 TYR A 211      76.624  57.205  94.763  1.00 35.29           H
ATOM   2880  HE1 TYR A 211      79.480  58.858  91.574  1.00 40.89           H
ATOM   2881  HE2 TYR A 211      78.115  55.794  93.705  1.00 29.66           H
ATOM   2882  HH  TYR A 211      80.158  55.839  92.465  1.00 41.98           H
ATOM   2883  N   SER A 212      73.461  59.899  92.959  1.00 28.36           N
ATOM   2884  CA  SER A 212      72.644  59.113  92.063  1.00 21.15           C
ATOM   2885  C   SER A 212      72.161  59.931  90.866  1.00 26.18           C
ATOM   2886  O   SER A 212      71.785  61.107  90.984  1.00 24.25           O
ATOM   2887  CB  SER A 212      71.456  58.573  92.813  1.00 22.66           C
ATOM   2888  OG  SER A 212      70.608  57.917  91.909  1.00 25.50           O
ATOM   2889  H   SER A 212      73.064  60.104  93.697  1.00 34.03           H
ATOM   2890  HA  SER A 212      73.158  58.357  91.743  1.00 25.38           H
ATOM   2891  HB2 SER A 212      71.775  57.958  93.485  1.00 27.19           H
ATOM   2892  HB3 SER A 212      70.984  59.304  93.235  1.00 27.19           H
ATOM   2893  HG  SER A 212      69.925  57.649  92.316  1.00 30.60           H
ATOM   2894  N   ALA A 213      72.156  59.284  89.710  1.00 20.58           N
ATOM   2895  CA  ALA A 213      71.656  59.867  88.476  1.00 26.76           C
ATOM   2896  C   ALA A 213      70.594  58.990  87.853  1.00 18.82           C
ATOM   2897  O   ALA A 213      70.545  58.826  86.637  1.00 21.60           O
ATOM   2898  CB  ALA A 213      72.780  60.085  87.469  1.00 27.58           C
ATOM   2899  H   ALA A 213      72.465  58.487  89.608  1.00 24.70           H
ATOM   2900  HA  ALA A 213      71.250  60.728  88.680  1.00 32.11           H
ATOM   2901  HB1 ALA A 213      72.409  60.525  86.689  1.00 33.09           H
ATOM   2902  HB2 ALA A 213      73.464  60.637  87.871  1.00 33.09           H
ATOM   2903  HB3 ALA A 213      73.157  59.228  87.213  1.00 33.09           H
ATOM   2904  N   LEU A 214      69.745  58.394  88.664  1.00 14.95           N
ATOM   2905  CA  LEU A 214      68.665  57.617  88.086  1.00 27.69           C
ATOM   2906  C   LEU A 214      67.415  57.808  88.930  1.00 23.52           C
ATOM   2907  O   LEU A 214      67.481  58.053  90.138  1.00 24.04           O
ATOM   2908  CB  LEU A 214      69.074  56.138  87.893  1.00 23.96           C
ATOM   2909  CG  LEU A 214      69.734  55.307  88.969  1.00 27.12           C
ATOM   2910  CD1 LEU A 214      68.751  55.080  90.048  1.00 23.71           C
ATOM   2911  CD2 LEU A 214      70.277  53.946  88.441  1.00 28.34           C
ATOM   2912  H   LEU A 214      69.765  58.421  89.518  1.00 17.94           H
ATOM   2913  HA  LEU A 214      68.465  57.969  87.203  1.00 33.22           H
ATOM   2914  HB2 LEU A 214      68.269  55.656  87.652  1.00 28.76           H
ATOM   2915  HB3 LEU A 214      69.691  56.113  87.144  1.00 28.76           H
ATOM   2916  HG  LEU A 214      70.479  55.803  89.340  1.00 32.54           H
ATOM   2917 HD11 LEU A 214      69.229  54.595  90.724  1.00 28.45           H
ATOM   2918 HD12 LEU A 214      68.444  55.930  90.394  1.00 28.45           H
ATOM   2919 HD13 LEU A 214      68.004  54.549  89.720  1.00 28.45           H
ATOM   2920 HD21 LEU A 214      70.697  53.475  89.178  1.00 34.01           H
ATOM   2921 HD22 LEU A 214      69.540  53.412  88.103  1.00 34.01           H
ATOM   2922 HD23 LEU A 214      70.924  54.106  87.740  1.00 34.01           H
ATOM   2923  N   TRP A 215      66.270  57.777  88.256  1.00 24.38           N
ATOM   2924  CA  TRP A 215      64.993  58.129  88.874  1.00 24.26           C
ATOM   2925  C   TRP A 215      63.893  57.207  88.368  1.00 18.33           C
ATOM   2926  O   TRP A 215      63.484  57.324  87.215  1.00 19.28           O
ATOM   2927  CB  TRP A 215      64.644  59.577  88.563  1.00 22.77           C
ATOM   2928  CG  TRP A 215      65.737  60.561  88.863  1.00 27.47           C
ATOM   2929  CD1 TRP A 215      65.891  61.293  90.013  1.00 30.63           C
ATOM   2930  CD2 TRP A 215      66.806  60.949  88.000  1.00 23.68           C
ATOM   2931  NE1 TRP A 215      66.994  62.108  89.915  1.00 32.62           N
ATOM   2932  CE2 TRP A 215      67.574  61.918  88.691  1.00 28.43           C
ATOM   2933  CE3 TRP A 215      67.197  60.572  86.713  1.00 30.46           C
ATOM   2934  CZ2 TRP A 215      68.723  62.490  88.153  1.00 27.56           C
ATOM   2935  CZ3 TRP A 215      68.350  61.157  86.168  1.00 31.28           C
ATOM   2936  CH2 TRP A 215      69.089  62.109  86.885  1.00 31.23           C
ATOM   2937  H   TRP A 215      66.205  57.566  87.427  1.00 29.26           H
ATOM   2938  HA  TRP A 215      65.059  58.032  89.836  1.00 29.11           H
ATOM   2939  HB2 TRP A 215      64.402  59.654  87.628  1.00 27.33           H
ATOM   2940  HB3 TRP A 215      63.887  59.809  89.113  1.00 27.33           H
ATOM   2941  HD1 TRP A 215      65.330  61.255  90.749  1.00 36.76           H
ATOM   2942  HE1 TRP A 215      67.278  62.639  90.523  1.00 39.14           H
ATOM   2943  HE3 TRP A 215      66.709  59.939  86.238  1.00 36.55           H
ATOM   2944  HZ2 TRP A 215      69.209  63.121  88.628  1.00 33.08           H
ATOM   2945  HZ3 TRP A 215      68.623  60.922  85.312  1.00 37.53           H
ATOM   2946  HH2 TRP A 215      69.840  62.487  86.495  1.00 37.47           H
ATOM   2947  N   TRP A 216      63.373  56.349  89.245  1.00 27.52           N
ATOM   2948  CA  TRP A 216      62.272  55.461  88.899  1.00 25.05           C
ATOM   2949  C   TRP A 216      60.996  56.256  88.824  1.00 26.40           C
ATOM   2950  O   TRP A 216      60.827  57.247  89.534  1.00 25.40           O
ATOM   2951  CB  TRP A 216      62.020  54.369  89.943  1.00 27.53           C
ATOM   2952  CG  TRP A 216      63.014  53.238  90.142  1.00 22.02           C
ATOM   2953  CD1 TRP A 216      64.015  53.185  91.066  1.00 31.25           C
ATOM   2954  CD2 TRP A 216      63.022  51.984  89.484  1.00 27.48           C
ATOM   2955  NE1 TRP A 216      64.671  52.002  90.993  1.00 35.05           N
ATOM   2956  CE2 TRP A 216      64.078  51.236  90.033  1.00 33.73           C
ATOM   2957  CE3 TRP A 216      62.244  51.416  88.474  1.00 37.66           C
ATOM   2958  CZ2 TRP A 216      64.394  49.965  89.599  1.00 36.16           C
ATOM   2959  CZ3 TRP A 216      62.558  50.160  88.037  1.00 38.92           C
ATOM   2960  CH2 TRP A 216      63.626  49.442  88.596  1.00 38.91           C
ATOM   2961  H   TRP A 216      63.629  56.283  90.064  1.00 33.02           H
ATOM   2962  HA  TRP A 216      62.439  55.037  88.045  1.00 30.06           H
ATOM   2963  HB2 TRP A 216      61.907  54.808  90.797  1.00 33.03           H
ATOM   2964  HB3 TRP A 216      61.183  53.943  89.703  1.00 33.03           H
ATOM   2965  HD1 TRP A 216      64.234  53.866  91.655  1.00 37.51           H
ATOM   2966  HE1 TRP A 216      65.344  51.773  91.474  1.00 42.06           H
ATOM   2967  HE3 TRP A 216      61.542  51.890  88.094  1.00 45.19           H
ATOM   2968  HZ2 TRP A 216      65.103  49.489  89.969  1.00 43.39           H
ATOM   2969  HZ3 TRP A 216      62.052  49.770  87.362  1.00 46.70           H
ATOM   2970  HH2 TRP A 216      63.811  48.587  88.286  1.00 46.69           H
ATOM   2971  N   SER A 217      60.070  55.769  88.006  1.00 29.09           N
ATOM   2972  CA  SER A 217      58.763  56.349  87.948  1.00 28.02           C
ATOM   2973  C   SER A 217      58.026  55.924  89.198  1.00 25.13           C
ATOM   2974  O   SER A 217      58.476  55.051  89.927  1.00 25.01           O
ATOM   2975  CB  SER A 217      58.007  55.902  86.699  1.00 34.56           C
ATOM   2976  OG  SER A 217      57.829  54.492  86.659  1.00 32.31           O
ATOM   2977  H   SER A 217      60.177  55.088  87.495  1.00 34.90           H
ATOM   2978  HA  SER A 217      58.856  57.313  87.929  1.00 33.63           H
ATOM   2979  HB2 SER A 217      57.134  56.323  86.704  1.00 41.47           H
ATOM   2980  HB3 SER A 217      58.500  56.189  85.918  1.00 41.47           H
ATOM   2981  HG  SER A 217      57.070  54.297  86.349  1.00 38.77           H
ATOM   2982  N   PRO A 218      56.879  56.524  89.463  1.00 29.91           N
ATOM   2983  CA  PRO A 218      56.244  56.329  90.769  1.00 26.15           C
ATOM   2984  C   PRO A 218      55.795  54.918  91.058  1.00 29.59           C
ATOM   2985  O   PRO A 218      55.858  54.528  92.225  1.00 25.30           O
ATOM   2986  CB  PRO A 218      55.070  57.299  90.713  1.00 28.82           C
ATOM   2987  CG  PRO A 218      55.581  58.399  89.871  1.00 30.62           C
ATOM   2988  CD  PRO A 218      56.361  57.726  88.780  1.00 30.77           C
ATOM   2989  HA  PRO A 218      56.841  56.608  91.475  1.00 31.37           H
ATOM   2990  HB2 PRO A 218      54.320  56.858  90.285  1.00 34.58           H
ATOM   2991  HB3 PRO A 218      54.840  57.604  91.597  1.00 34.58           H
ATOM   2992  HG2 PRO A 218      54.842  58.904  89.498  1.00 36.75           H
ATOM   2993  HG3 PRO A 218      56.155  58.969  90.404  1.00 36.75           H
ATOM   2994  HD2 PRO A 218      55.787  57.472  88.044  1.00 36.93           H
ATOM   2995  HD3 PRO A 218      57.080  58.307  88.489  1.00 36.93           H
ATOM   2996  N   ASN A 219      55.367  54.122  90.074  1.00 30.76           N
ATOM   2997  CA  ASN A 219      55.065  52.721  90.359  1.00 35.86           C
ATOM   2998  C   ASN A 219      56.100  51.757  89.808  1.00 35.94           C
ATOM   2999  O   ASN A 219      55.851  50.547  89.807  1.00 42.28           O
ATOM   3000  CB  ASN A 219      53.674  52.318  89.853  1.00 42.36           C
ATOM   3001  CG  ASN A 219      53.490  52.496  88.369  1.00 34.39           C
ATOM   3002  OD1 ASN A 219      54.369  52.246  87.543  1.00 30.01           O
ATOM   3003  ND2 ASN A 219      52.294  52.933  88.032  1.00 42.37           N
ATOM   3004  H   ASN A 219      55.258  54.354  89.252  1.00 36.91           H
ATOM   3005  HA  ASN A 219      55.049  52.595  91.320  1.00 43.04           H
ATOM   3006  HB2 ASN A 219      53.007  52.869  90.293  1.00 50.83           H
ATOM   3007  HB3 ASN A 219      53.519  51.383  90.068  1.00 50.83           H
ATOM   3008 HD21 ASN A 219      51.627  52.849  88.564  1.00 50.85           H
ATOM   3009  N   GLY A 220      57.253  52.247  89.364  1.00 25.80           N
ATOM   3010  CA  GLY A 220      58.350  51.373  89.028  1.00 35.28           C
ATOM   3011  C   GLY A 220      58.389  50.895  87.599  1.00 37.35           C
ATOM   3012  O   GLY A 220      59.338  50.186  87.228  1.00 33.52           O
ATOM   3013  H   GLY A 220      57.425  53.084  89.247  1.00 30.96           H
ATOM   3014  HA2 GLY A 220      59.181  51.840  89.206  1.00 42.34           H
ATOM   3015  HA3 GLY A 220      58.313  50.590  89.600  1.00 42.34           H
ATOM   3016  N   THR A 221      57.405  51.262  86.778  1.00 33.70           N
ATOM   3017  CA  THR A 221      57.413  50.820  85.389  1.00 39.88           C
ATOM   3018  C   THR A 221      58.627  51.347  84.649  1.00 31.55           C
ATOM   3019  O   THR A 221      59.299  50.601  83.929  1.00 31.48           O
ATOM   3020  CB  THR A 221      56.140  51.268  84.680  1.00 36.17           C
ATOM   3021  OG1 THR A 221      55.071  50.425  85.107  1.00 44.55           O
ATOM   3022  CG2 THR A 221      56.307  51.165  83.165  1.00 31.59           C
ATOM   3023  H   THR A 221      56.738  51.764  86.987  1.00 40.44           H
ATOM   3024  HA  THR A 221      57.442  49.851  85.369  1.00 47.86           H
ATOM   3025  HB  THR A 221      55.941  52.187  84.906  1.00 43.40           H
ATOM   3026  HG1 THR A 221      55.268  49.623  84.954  1.00 53.46           H
ATOM   3027 HG21 THR A 221      55.469  51.391  82.732  1.00 37.91           H
ATOM   3028 HG22 THR A 221      56.996  51.764  82.833  1.00 37.91           H
ATOM   3029 HG23 THR A 221      56.540  50.255  82.930  1.00 37.91           H
ATOM   3030  N   PHE A 222      58.884  52.641  84.770  1.00 30.61           N
ATOM   3031  CA  PHE A 222      59.970  53.282  84.058  1.00 33.33           C
ATOM   3032  C   PHE A 222      61.173  53.553  84.958  1.00 36.25           C
ATOM   3033  O   PHE A 222      61.051  53.764  86.171  1.00 32.91           O
ATOM   3034  CB  PHE A 222      59.476  54.589  83.476  1.00 39.52           C
ATOM   3035  CG  PHE A 222      58.447  54.434  82.408  1.00 31.84           C
ATOM   3036  CD1 PHE A 222      58.785  53.894  81.191  1.00 38.13           C
ATOM   3037  CD2 PHE A 222      57.154  54.890  82.604  1.00 33.98           C
ATOM   3038  CE1 PHE A 222      57.857  53.787  80.188  1.00 39.87           C
ATOM   3039  CE2 PHE A 222      56.233  54.790  81.613  1.00 33.92           C
ATOM   3040  CZ  PHE A 222      56.596  54.241  80.390  1.00 32.61           C
ATOM   3041  H   PHE A 222      58.425  53.187  85.253  1.00 36.74           H
ATOM   3042  HA  PHE A 222      60.256  52.718  83.326  1.00 39.99           H
ATOM   3043  HB2 PHE A 222      59.073  55.108  84.187  1.00 47.42           H
ATOM   3044  HB3 PHE A 222      60.230  55.071  83.098  1.00 47.42           H
ATOM   3045  HD1 PHE A 222      59.652  53.598  81.048  1.00 45.76           H
ATOM   3046  HD2 PHE A 222      56.907  55.270  83.413  1.00 40.77           H
ATOM   3047  HE1 PHE A 222      58.099  53.415  79.372  1.00 47.84           H
ATOM   3048  HE2 PHE A 222      55.367  55.093  81.761  1.00 40.70           H
ATOM   3049  HZ  PHE A 222      55.966  54.156  79.713  1.00 39.13           H
ATOM   3050  N   LEU A 223      62.344  53.578  84.336  1.00 32.60           N
ATOM   3051  CA  LEU A 223      63.568  54.009  84.999  1.00 27.62           C
ATOM   3052  C   LEU A 223      64.191  55.082  84.130  1.00 25.15           C
ATOM   3053  O   LEU A 223      64.628  54.809  83.010  1.00 28.98           O
ATOM   3054  CB  LEU A 223      64.563  52.865  85.214  1.00 33.73           C
ATOM   3055  CG  LEU A 223      65.859  53.258  85.960  1.00 30.46           C
ATOM   3056  CD1 LEU A 223      65.579  53.884  87.339  1.00 26.28           C
ATOM   3057  CD2 LEU A 223      66.774  52.051  86.142  1.00 34.17           C
ATOM   3058  H   LEU A 223      62.452  53.365  83.510  1.00 39.12           H
ATOM   3059  HA  LEU A 223      63.336  54.395  85.855  1.00 33.15           H
ATOM   3060  HB2 LEU A 223      64.129  52.162  85.726  1.00 40.48           H
ATOM   3061  HB3 LEU A 223      64.820  52.521  84.346  1.00 40.48           H
ATOM   3062  HG  LEU A 223      66.335  53.917  85.428  1.00 36.55           H
ATOM   3063 HD11 LEU A 223      66.418  54.078  87.782  1.00 31.54           H
ATOM   3064 HD12 LEU A 223      65.065  54.696  87.226  1.00 31.54           H
ATOM   3065 HD13 LEU A 223      65.074  53.249  87.873  1.00 31.54           H
ATOM   3066 HD21 LEU A 223      67.560  52.327  86.640  1.00 41.00           H
ATOM   3067 HD22 LEU A 223      66.295  51.370  86.642  1.00 41.00           H
ATOM   3068 HD23 LEU A 223      67.036  51.703  85.275  1.00 41.00           H
ATOM   3069  N   ALA A 224      64.223  56.297  84.637  1.00 26.43           N
ATOM   3070  CA  ALA A 224      64.884  57.375  83.949  1.00 24.03           C
ATOM   3071  C   ALA A 224      66.315  57.459  84.440  1.00 24.87           C
ATOM   3072  O   ALA A 224      66.630  57.096  85.570  1.00 23.43           O
ATOM   3073  CB  ALA A 224      64.147  58.676  84.203  1.00 21.30           C
ATOM   3074  H   ALA A 224      63.873  56.527  85.390  1.00 31.71           H
ATOM   3075  HA  ALA A 224      64.891  57.199  82.996  1.00 28.84           H
ATOM   3076  HB1 ALA A 224      64.601  59.365  83.714  1.00 25.56           H
ATOM   3077  HB2 ALA A 224      63.233  58.595  83.894  1.00 25.56           H
ATOM   3078  HB3 ALA A 224      64.164  58.860  85.154  1.00 25.56           H
ATOM   3079  N   TYR A 225      67.199  57.906  83.576  1.00 23.44           N
ATOM   3080  CA  TYR A 225      68.572  57.971  84.019  1.00 29.79           C
ATOM   3081  C   TYR A 225      69.299  58.943  83.127  1.00 27.08           C
ATOM   3082  O   TYR A 225      68.832  59.258  82.033  1.00 24.67           O
ATOM   3083  CB  TYR A 225      69.247  56.581  84.008  1.00 32.12           C
ATOM   3084  CG  TYR A 225      69.520  55.973  82.637  1.00 23.22           C
ATOM   3085  CD1 TYR A 225      68.592  55.146  82.015  1.00 21.94           C
ATOM   3086  CD2 TYR A 225      70.730  56.184  81.993  1.00 28.90           C
ATOM   3087  CE1 TYR A 225      68.848  54.571  80.778  1.00 26.94           C
ATOM   3088  CE2 TYR A 225      70.994  55.620  80.741  1.00 35.48           C
ATOM   3089  CZ  TYR A 225      70.042  54.807  80.132  1.00 32.14           C
ATOM   3090  OH  TYR A 225      70.283  54.233  78.885  1.00 32.80           O
ATOM   3091  H   TYR A 225      67.049  58.160  82.769  1.00 28.13           H
ATOM   3092  HA  TYR A 225      68.593  58.326  84.919  1.00 35.75           H
ATOM   3093  HB2 TYR A 225      70.106  56.665  84.449  1.00 38.54           H
ATOM   3094  HB3 TYR A 225      68.693  55.959  84.506  1.00 38.54           H
ATOM   3095  HD1 TYR A 225      67.779  54.980  82.428  1.00 26.32           H
ATOM   3096  HD2 TYR A 225      71.371  56.724  82.389  1.00 34.69           H
ATOM   3097  HE1 TYR A 225      68.202  54.039  80.380  1.00 32.32           H
ATOM   3098  HE2 TYR A 225      71.810  55.787  80.328  1.00 42.57           H
ATOM   3099  HH  TYR A 225      71.016  54.499  78.571  1.00 39.36           H
ATOM   3100  N   ALA A 226      70.444  59.416  83.626  1.00 27.60           N
ATOM   3101  CA  ALA A 226      71.298  60.343  82.921  1.00 23.75           C
ATOM   3102  C   ALA A 226      72.675  59.749  82.666  1.00 22.58           C
ATOM   3103  O   ALA A 226      73.150  58.846  83.365  1.00 20.40           O
ATOM   3104  CB  ALA A 226      71.441  61.647  83.706  1.00 31.31           C
ATOM   3105  H   ALA A 226      70.752  59.208  84.405  1.00 33.12           H
ATOM   3106  HA  ALA A 226      70.906  60.550  82.060  1.00 28.50           H
ATOM   3107  HB1 ALA A 226      72.010  62.254  83.208  1.00 37.58           H
ATOM   3108  HB2 ALA A 226      70.563  62.043  83.830  1.00 37.58           H
ATOM   3109  HB3 ALA A 226      71.840  61.446  84.567  1.00 37.58           H
ATOM   3110  N   GLN A 227      73.333  60.319  81.663  1.00 29.06           N
ATOM   3111  CA  GLN A 227      74.643  59.873  81.228  1.00 29.09           C
ATOM   3112  C   GLN A 227      75.586  61.054  81.100  1.00 28.11           C
ATOM   3113  O   GLN A 227      75.299  62.017  80.383  1.00 25.11           O
ATOM   3114  CB  GLN A 227      74.566  59.149  79.895  1.00 26.84           C
ATOM   3115  CG  GLN A 227      75.878  58.525  79.436  1.00 28.24           C
ATOM   3116  CD  GLN A 227      75.840  58.183  77.959  1.00 29.63           C
ATOM   3117  OE1 GLN A 227      75.794  59.072  77.084  1.00 28.87           O
ATOM   3118  NE2 GLN A 227      75.851  56.895  77.666  1.00 27.26           N
ATOM   3119  H   GLN A 227      73.023  60.974  81.202  1.00 34.88           H
ATOM   3120  HA  GLN A 227      75.000  59.264  81.890  1.00 34.91           H
ATOM   3121  HB2 GLN A 227      73.916  58.435  79.970  1.00 32.20           H
ATOM   3122  HB3 GLN A 227      74.287  59.785  79.218  1.00 32.20           H
ATOM   3123  HG2 GLN A 227      76.602  59.150  79.579  1.00 33.89           H
ATOM   3124  HG3 GLN A 227      76.048  57.712  79.933  1.00 33.89           H
ATOM   3125 HE21 GLN A 227      75.832  56.308  78.293  1.00 32.72           H
ATOM   3126 HE22 GLN A 227      75.880  56.647  76.844  1.00 32.72           H
ATOM   3127  N   PHE A 228      76.735  60.936  81.757  1.00 32.05           N
ATOM   3128  CA  PHE A 228      77.768  61.957  81.747  1.00 26.00           C
ATOM   3129  C   PHE A 228      78.993  61.492  80.987  1.00 31.59           C
ATOM   3130  O   PHE A 228      79.561  60.422  81.262  1.00 25.81           O
ATOM   3131  CB  PHE A 228      78.122  62.337  83.169  1.00 23.62           C
ATOM   3132  CG  PHE A 228      76.918  62.737  83.959  1.00 29.63           C
ATOM   3133  CD1 PHE A 228      76.302  63.958  83.726  1.00 25.92           C
ATOM   3134  CD2 PHE A 228      76.373  61.891  84.882  1.00 28.92           C
ATOM   3135  CE1 PHE A 228      75.210  64.336  84.409  1.00 23.04           C
ATOM   3136  CE2 PHE A 228      75.271  62.276  85.583  1.00 29.32           C
ATOM   3137  CZ  PHE A 228      74.681  63.512  85.336  1.00 26.47           C
ATOM   3138  H   PHE A 228      76.936  60.252  82.238  1.00 38.46           H
ATOM   3139  HA  PHE A 228      77.422  62.741  81.301  1.00 31.20           H
ATOM   3140  HB2 PHE A 228      78.535  61.580  83.604  1.00 28.34           H
ATOM   3141  HB3 PHE A 228      78.745  63.079  83.148  1.00 28.34           H
ATOM   3142  HD1 PHE A 228      76.653  64.534  83.090  1.00 31.11           H
ATOM   3143  HD2 PHE A 228      76.772  61.070  85.055  1.00 34.71           H
ATOM   3144  HE1 PHE A 228      74.818  65.159  84.238  1.00 27.65           H
ATOM   3145  HE2 PHE A 228      74.913  61.706  86.222  1.00 35.18           H
ATOM   3146  HZ  PHE A 228      73.921  63.776  85.808  1.00 31.77           H
ATOM   3147  N   ASN A 229      79.383  62.311  80.039  1.00 36.37           N
ATOM   3148  CA  ASN A 229      80.558  62.116  79.213  1.00 34.26           C
ATOM   3149  C   ASN A 229      81.633  63.096  79.653  1.00 28.44           C
ATOM   3150  O   ASN A 229      81.482  64.300  79.450  1.00 30.74           O
ATOM   3151  CB  ASN A 229      80.158  62.379  77.784  1.00 42.94           C
ATOM   3152  CG  ASN A 229      81.057  61.763  76.820  1.00 41.48           C
ATOM   3153  OD1 ASN A 229      82.274  61.724  76.996  1.00 34.93           O
ATOM   3154  ND2 ASN A 229      80.453  61.263  75.760  1.00 44.05           N
ATOM   3155  H   ASN A 229      78.953  63.027  79.832  1.00 43.64           H
ATOM   3156  HA  ASN A 229      80.878  61.204  79.305  1.00 41.12           H
ATOM   3157  HB2 ASN A 229      80.141  63.330  77.615  1.00 51.52           H
ATOM   3158  HB3 ASN A 229      79.280  61.991  77.650  1.00 51.52           H
ATOM   3159 HD21 ASN A 229      79.726  60.811  75.861  1.00 52.85           H
ATOM   3160  N   ASP A 230      82.709  62.581  80.253  1.00 34.55           N
ATOM   3161  CA  ASP A 230      83.825  63.386  80.744  1.00 34.37           C
ATOM   3162  C   ASP A 230      85.087  63.250  79.900  1.00 30.73           C
ATOM   3163  O   ASP A 230      86.167  63.625  80.358  1.00 33.23           O
ATOM   3164  CB  ASP A 230      84.134  63.016  82.193  1.00 33.09           C
ATOM   3165  CG  ASP A 230      83.114  63.576  83.131  1.00 29.00           C
ATOM   3166  OD1 ASP A 230      81.991  63.295  82.938  1.00 26.49           O
ATOM   3167  OD2 ASP A 230      83.499  64.388  84.104  1.00 32.67           O
ATOM   3168  H   ASP A 230      82.809  61.741  80.398  1.00 41.46           H
ATOM   3169  HA  ASP A 230      83.558  64.318  80.724  1.00 41.24           H
ATOM   3170  HB2 ASP A 230      84.993  63.393  82.430  1.00 39.71           H
ATOM   3171  HB3 ASP A 230      84.163  62.054  82.298  1.00 39.71           H
ATOM   3172  HD2 ASP A 230      82.725  64.647  84.587  1.00 39.20           H
ATOM   3173  N   THR A 231      84.958  62.754  78.666  1.00 36.97           N
ATOM   3174  CA  THR A 231      86.089  62.502  77.782  1.00 36.27           C
ATOM   3175  C   THR A 231      87.094  63.643  77.761  1.00 34.30           C
ATOM   3176  O   THR A 231      88.312  63.431  77.786  1.00 30.33           O
ATOM   3177  CB  THR A 231      85.565  62.260  76.368  1.00 33.65           C
ATOM   3178  OG1 THR A 231      84.810  61.057  76.365  1.00 36.98           O
ATOM   3179  CG2 THR A 231      86.688  62.115  75.383  1.00 37.48           C
ATOM   3180  H   THR A 231      84.203  62.553  78.308  1.00 44.37           H
ATOM   3181  HA  THR A 231      86.542  61.695  78.075  1.00 43.52           H
ATOM   3182  HB  THR A 231      85.011  63.003  76.090  1.00 40.38           H
ATOM   3183  HG1 THR A 231      84.136  61.158  76.849  1.00 44.38           H
ATOM   3184 HG21 THR A 231      86.334  61.934  74.497  1.00 44.97           H
ATOM   3185 HG22 THR A 231      87.215  62.931  75.343  1.00 44.97           H
ATOM   3186 HG23 THR A 231      87.258  61.374  75.648  1.00 44.97           H
ATOM   3187  N   GLU A 232      86.607  64.863  77.659  1.00 35.41           N
ATOM   3188  CA  GLU A 232      87.508  65.985  77.520  1.00 31.81           C
ATOM   3189  C   GLU A 232      87.614  66.783  78.785  1.00 26.05           C
ATOM   3190  O   GLU A 232      88.176  67.875  78.758  1.00 27.04           O
ATOM   3191  CB  GLU A 232      87.046  66.869  76.377  1.00 36.97           C
ATOM   3192  CG  GLU A 232      86.927  66.078  75.106  1.00 41.43           C
ATOM   3193  CD  GLU A 232      86.999  66.953  73.919  1.00 41.84           C
ATOM   3194  OE1 GLU A 232      85.939  67.478  73.496  1.00 39.76           O
ATOM   3195  OE2 GLU A 232      88.136  67.118  73.434  1.00 50.53           O1-
ATOM   3196  H   GLU A 232      85.772  65.072  77.657  1.00 42.50           H
ATOM   3197  HA  GLU A 232      88.392  65.657  77.300  1.00 38.17           H
ATOM   3198  HB2 GLU A 232      86.178  67.247  76.589  1.00 44.36           H
ATOM   3199  HB3 GLU A 232      87.698  67.574  76.246  1.00 44.36           H
ATOM   3200  HG2 GLU A 232      87.663  65.447  75.059  1.00 49.72           H
ATOM   3201  HG3 GLU A 232      86.078  65.606  75.097  1.00 49.72           H
ATOM   3202  N   VAL A 233      87.065  66.288  79.886  1.00 32.00           N
ATOM   3203  CA  VAL A 233      87.089  67.072  81.112  1.00 29.00           C
ATOM   3204  C   VAL A 233      88.480  66.909  81.708  1.00 25.95           C
ATOM   3205  O   VAL A 233      88.882  65.771  82.012  1.00 22.43           O
ATOM   3206  CB  VAL A 233      86.005  66.650  82.106  1.00 23.48           C
ATOM   3207  CG1 VAL A 233      86.188  67.454  83.465  1.00 30.61           C
ATOM   3208  CG2 VAL A 233      84.634  66.877  81.531  1.00 26.66           C
ATOM   3209  H   VAL A 233      86.686  65.519  79.960  1.00 38.40           H
ATOM   3210  HA  VAL A 233      86.926  68.000  80.890  1.00 34.80           H
ATOM   3211  HB  VAL A 233      86.098  65.704  82.286  1.00 28.18           H
ATOM   3212 HG11 VAL A 233      85.510  67.171  84.096  1.00 36.73           H
ATOM   3213 HG12 VAL A 233      87.064  67.283  83.848  1.00 36.73           H
ATOM   3214 HG13 VAL A 233      86.095  68.407  83.288  1.00 36.73           H
ATOM   3215 HG21 VAL A 233      83.963  66.592  82.176  1.00 31.99           H
ATOM   3216 HG22 VAL A 233      84.529  67.821  81.340  1.00 31.99           H
ATOM   3217 HG23 VAL A 233      84.542  66.363  80.714  1.00 31.99           H
ATOM   3218  N   PRO A 234      89.249  68.019  81.895  1.00 27.35           N
ATOM   3219  CA  PRO A 234      90.590  67.920  82.506  1.00 25.19           C
ATOM   3220  C   PRO A 234      90.559  67.193  83.834  1.00 23.26           C
ATOM   3221  O   PRO A 234      89.525  67.109  84.512  1.00 26.72           O
ATOM   3222  CB  PRO A 234      91.013  69.381  82.682  1.00 21.60           C
ATOM   3223  CG  PRO A 234      90.231  70.145  81.651  1.00 22.54           C
ATOM   3224  CD  PRO A 234      88.900  69.419  81.605  1.00 30.74           C
ATOM   3225  HA  PRO A 234      91.221  67.502  81.904  1.00 30.23           H
ATOM   3226  HB2 PRO A 234      90.734  69.662  83.560  1.00 25.92           H
ATOM   3227  HB3 PRO A 234      91.965  69.478  82.570  1.00 25.92           H
ATOM   3228  HG2 PRO A 234      90.126  71.074  81.918  1.00 27.05           H
ATOM   3229  HG3 PRO A 234      90.669  70.084  80.786  1.00 27.05           H
ATOM   3230  HD2 PRO A 234      88.303  69.760  82.288  1.00 36.89           H
ATOM   3231  HD3 PRO A 234      88.522  69.484  80.715  1.00 36.89           H
ATOM   3232  N   LEU A 235      91.710  66.662  84.199  1.00 24.35           N
ATOM   3233  CA  LEU A 235      91.884  65.902  85.416  1.00 26.49           C
ATOM   3234  C   LEU A 235      92.642  66.724  86.452  1.00 27.41           C
ATOM   3235  O   LEU A 235      93.598  67.431  86.123  1.00 29.78           O
ATOM   3236  CB  LEU A 235      92.639  64.607  85.131  1.00 28.12           C
ATOM   3237  CG  LEU A 235      91.909  63.649  84.200  1.00 27.32           C
ATOM   3238  CD1 LEU A 235      92.898  62.581  83.759  1.00 38.73           C
ATOM   3239  CD2 LEU A 235      90.799  63.036  84.934  1.00 29.42           C
ATOM   3240  H   LEU A 235      92.430  66.742  83.745  1.00 29.22           H
ATOM   3241  HA  LEU A 235      91.009  65.679  85.772  1.00 31.79           H
ATOM   3242  HB2 LEU A 235      93.489  64.825  84.722  1.00 33.74           H
ATOM   3243  HB3 LEU A 235      92.794  64.137  85.967  1.00 33.74           H
ATOM   3244  HG  LEU A 235      91.554  64.124  83.431  1.00 32.79           H
ATOM   3245 HD11 LEU A 235      92.434  61.959  83.177  1.00 46.48           H
ATOM   3246 HD12 LEU A 235      93.624  63.001  83.271  1.00 46.48           H
ATOM   3247 HD13 LEU A 235      93.246  62.118  84.539  1.00 46.48           H
ATOM   3248 HD21 LEU A 235      90.342  62.406  84.358  1.00 35.31           H
ATOM   3249 HD22 LEU A 235      91.159  62.581  85.712  1.00 35.31           H
ATOM   3250 HD23 LEU A 235      90.190  63.735  85.216  1.00 35.31           H
ATOM   3251  N   ILE A 236      92.179  66.642  87.693  1.00 20.61           N
ATOM   3252  CA  ILE A 236      92.921  67.106  88.848  1.00 19.31           C
ATOM   3253  C   ILE A 236      93.736  65.936  89.359  1.00 23.80           C
ATOM   3254  O   ILE A 236      93.216  64.820  89.466  1.00 21.56           O
ATOM   3255  CB  ILE A 236      91.978  67.635  89.936  1.00 17.47           C
ATOM   3256  CG1 ILE A 236      92.771  68.023  91.177  1.00 22.28           C
ATOM   3257  CG2 ILE A 236      90.948  66.614  90.288  1.00 20.61           C
ATOM   3258  CD1 ILE A 236      93.761  69.148  90.919  1.00 25.53           C
ATOM   3259  H   ILE A 236      91.427  66.286  87.891  1.00 24.73           H
ATOM   3260  HA  ILE A 236      93.512  67.825  88.578  1.00 23.17           H
ATOM   3261  HB  ILE A 236      91.528  68.423  89.600  1.00 20.96           H
ATOM   3262 HG12 ILE A 236      92.159  68.322  91.867  1.00 26.74           H
ATOM   3263 HG13 ILE A 236      93.260  67.252  91.500  1.00 26.74           H
ATOM   3264 HG21 ILE A 236      90.394  66.962  91.001  1.00 24.73           H
ATOM   3265 HG22 ILE A 236      90.394  66.430  89.519  1.00 24.73           H
ATOM   3266 HG23 ILE A 236      91.397  65.809  90.580  1.00 24.73           H
ATOM   3267 HD11 ILE A 236      94.195  69.368  91.759  1.00 30.64           H
ATOM   3268 HD12 ILE A 236      94.424  68.863  90.272  1.00 30.64           H
ATOM   3269 HD13 ILE A 236      93.275  69.917  90.577  1.00 30.64           H
ATOM   3270  N   GLU A 237      95.017  66.178  89.662  1.00 21.19           N
ATOM   3271  CA  GLU A 237      95.888  65.124  90.135  1.00 20.74           C
ATOM   3272  C   GLU A 237      96.553  65.593  91.410  1.00 19.55           C
ATOM   3273  O   GLU A 237      97.052  66.712  91.479  1.00 23.16           O
ATOM   3274  CB  GLU A 237      96.933  64.761  89.108  1.00 26.25           C
ATOM   3275  CG  GLU A 237      96.396  64.385  87.753  1.00 28.55           C
ATOM   3276  CD  GLU A 237      97.523  64.071  86.748  1.00 24.04           C
ATOM   3277  OE1 GLU A 237      98.408  64.926  86.513  1.00 31.63           O
ATOM   3278  OE2 GLU A 237      97.531  62.977  86.180  1.00 28.81           O1-
ATOM   3279  H   GLU A 237      95.408  66.941  89.600  1.00 25.42           H
ATOM   3280  HA  GLU A 237      95.369  64.332  90.329  1.00 24.89           H
ATOM   3281  HB2 GLU A 237      97.523  65.521  88.998  1.00 31.50           H
ATOM   3282  HB3 GLU A 237      97.427  64.003  89.456  1.00 31.50           H
ATOM   3283  HG2 GLU A 237      95.831  63.607  87.860  1.00 34.26           H
ATOM   3284  HG3 GLU A 237      95.872  65.122  87.405  1.00 34.26           H
ATOM   3285  N   TYR A 238      96.563  64.734  92.414  1.00 19.15           N
ATOM   3286  CA  TYR A 238      97.199  65.051  93.674  1.00 16.55           C
ATOM   3287  C   TYR A 238      97.736  63.749  94.258  1.00 19.89           C
ATOM   3288  O   TYR A 238      97.297  62.653  93.906  1.00 21.63           O
ATOM   3289  CB  TYR A 238      96.221  65.785  94.605  1.00 14.23           C
ATOM   3290  CG  TYR A 238      94.916  65.074  94.953  1.00 15.67           C
ATOM   3291  CD1 TYR A 238      93.767  65.321  94.251  1.00 16.55           C
ATOM   3292  CD2 TYR A 238      94.844  64.185  96.003  1.00 22.13           C
ATOM   3293  CE1 TYR A 238      92.575  64.688  94.565  1.00 23.79           C
ATOM   3294  CE2 TYR A 238      93.665  63.558  96.327  1.00 17.30           C
ATOM   3295  CZ  TYR A 238      92.538  63.827  95.608  1.00 23.61           C
ATOM   3296  OH  TYR A 238      91.380  63.211  95.919  1.00 21.06           O
ATOM   3297  H   TYR A 238      96.208  63.954  92.388  1.00 22.98           H
ATOM   3298  HA  TYR A 238      97.955  65.638  93.517  1.00 19.86           H
ATOM   3299  HB2 TYR A 238      96.678  65.973  95.437  1.00 17.08           H
ATOM   3300  HB3 TYR A 238      95.971  66.611  94.170  1.00 17.08           H
ATOM   3301  HD1 TYR A 238      93.797  65.918  93.544  1.00 19.86           H
ATOM   3302  HD2 TYR A 238      95.609  64.005  96.500  1.00 26.56           H
ATOM   3303  HE1 TYR A 238      91.799  64.858  94.086  1.00 28.55           H
ATOM   3304  HE2 TYR A 238      93.632  62.959  97.036  1.00 20.76           H
ATOM   3305  HH  TYR A 238      91.512  62.670  96.546  1.00 25.27           H
ATOM   3306  N   SER A 239      98.713  63.864  95.131  1.00 23.19           N
ATOM   3307  CA  SER A 239      99.304  62.674  95.709  1.00 23.26           C
ATOM   3308  C   SER A 239      98.486  62.223  96.907  1.00 17.98           C
ATOM   3309  O   SER A 239      97.987  63.035  97.683  1.00 16.27           O
ATOM   3310  CB  SER A 239     100.763  62.915  96.136  1.00 23.00           C
ATOM   3311  OG  SER A 239     101.611  63.232  95.043  1.00 26.17           O
ATOM   3312  H   SER A 239      99.042  64.608  95.411  1.00 27.83           H
ATOM   3313  HA  SER A 239      99.276  61.968  95.045  1.00 27.91           H
ATOM   3314  HB2 SER A 239     100.777  63.669  96.745  1.00 27.59           H
ATOM   3315  HB3 SER A 239     101.100  62.120  96.585  1.00 27.59           H
ATOM   3316  HG  SER A 239     101.263  62.958  94.329  1.00 31.41           H
ATOM   3317  N   PHE A 240      98.359  60.920  97.047  1.00 22.43           N
ATOM   3318  CA  PHE A 240      97.779  60.299  98.229  1.00 23.91           C
ATOM   3319  C   PHE A 240      98.834  59.348  98.792  1.00 21.41           C
ATOM   3320  O   PHE A 240      99.351  58.498  98.060  1.00 24.47           O
ATOM   3321  CB  PHE A 240      96.460  59.559  97.889  1.00 13.22           C
ATOM   3322  CG  PHE A 240      95.661  59.164  99.103  1.00 23.93           C
ATOM   3323  CD1 PHE A 240      94.670  60.000  99.611  1.00 22.87           C
ATOM   3324  CD2 PHE A 240      95.902  57.963  99.753  1.00 18.70           C
ATOM   3325  CE1 PHE A 240      93.958  59.638 100.736  1.00 17.90           C
ATOM   3326  CE2 PHE A 240      95.182  57.605 100.877  1.00 22.49           C
ATOM   3327  CZ  PHE A 240      94.229  58.441 101.383  1.00 15.94           C
ATOM   3328  H   PHE A 240      98.626  60.361  96.451  1.00 26.92           H
ATOM   3329  HA  PHE A 240      97.592  60.981  98.894  1.00 28.69           H
ATOM   3330  HB2 PHE A 240      95.906  60.123  97.331  1.00 15.86           H
ATOM   3331  HB3 PHE A 240      96.669  58.743  97.411  1.00 15.86           H
ATOM   3332  HD1 PHE A 240      94.499  60.813  99.199  1.00 27.44           H
ATOM   3333  HD2 PHE A 240      96.554  57.391  99.429  1.00 22.43           H
ATOM   3334  HE1 PHE A 240      93.307  60.204 101.077  1.00 21.49           H
ATOM   3335  HE2 PHE A 240      95.349  56.801 101.306  1.00 26.98           H
ATOM   3336  HZ  PHE A 240      93.745  58.183 102.136  1.00 19.13           H
ATOM   3337  N   TYR A 241      99.173  59.504 100.075  1.00 18.52           N
ATOM   3338  CA  TYR A 241     100.305  58.776 100.643  1.00 29.35           C
ATOM   3339  C   TYR A 241      99.904  57.439 101.260  1.00 24.76           C
ATOM   3340  O   TYR A 241     100.706  56.497 101.273  1.00 21.15           O
ATOM   3341  CB  TYR A 241     101.022  59.676 101.672  1.00 17.43           C
ATOM   3342  CG  TYR A 241     101.405  60.978 101.047  1.00 17.18           C
ATOM   3343  CD1 TYR A 241     100.561  62.082 101.095  1.00 14.18           C
ATOM   3344  CD2 TYR A 241     102.600  61.089 100.351  1.00 17.82           C
ATOM   3345  CE1 TYR A 241     100.927  63.270 100.471  1.00 14.62           C
ATOM   3346  CE2 TYR A 241     102.972  62.267  99.742  1.00 13.55           C
ATOM   3347  CZ  TYR A 241     102.135  63.349  99.811  1.00 20.13           C
ATOM   3348  OH  TYR A 241     102.533  64.494  99.205  1.00 18.12           O
ATOM   3349  H   TYR A 241      98.770  60.013 100.639  1.00 22.23           H
ATOM   3350  HA  TYR A 241     100.938  58.586  99.931  1.00 35.22           H
ATOM   3351  HB2 TYR A 241     100.442  59.847 102.423  1.00 20.92           H
ATOM   3352  HB3 TYR A 241     101.842  59.242 101.960  1.00 20.92           H
ATOM   3353  HD1 TYR A 241      99.752  62.029 101.541  1.00 17.02           H
ATOM   3354  HD2 TYR A 241     103.164  60.354 100.310  1.00 21.38           H
ATOM   3355  HE1 TYR A 241     100.380  64.012 100.508  1.00 17.54           H
ATOM   3356  HE2 TYR A 241     103.778  62.339  99.285  1.00 16.26           H
ATOM   3357  HH  TYR A 241     103.236  64.341  98.772  1.00 21.75           H
ATOM   3358  N   SER A 242      98.670  57.329 101.734  1.00 20.49           N
ATOM   3359  CA  SER A 242      98.205  56.114 102.382  1.00 21.93           C
ATOM   3360  C   SER A 242      99.058  55.764 103.597  1.00 22.00           C
ATOM   3361  O   SER A 242      99.875  56.568 104.063  1.00 23.50           O
ATOM   3362  CB  SER A 242      98.199  54.962 101.374  1.00 26.06           C
ATOM   3363  OG  SER A 242      97.651  53.794 101.939  1.00 23.15           O
ATOM   3364  H   SER A 242      98.076  57.950 101.686  1.00 24.58           H
ATOM   3365  HA  SER A 242      97.296  56.248 102.694  1.00 26.31           H
ATOM   3366  HB2 SER A 242      97.662  55.219 100.607  1.00 31.27           H
ATOM   3367  HB3 SER A 242      99.106  54.782 101.093  1.00 31.27           H
ATOM   3368  HG  SER A 242      97.682  53.167 101.382  1.00 27.78           H
ATOM   3369  N   ASP A 243      98.838  54.564 104.109  1.00 23.91           N
ATOM   3370  CA  ASP A 243      99.531  54.058 105.280  1.00 23.98           C
ATOM   3371  C   ASP A 243     101.046  54.066 105.081  1.00 24.62           C
ATOM   3372  O   ASP A 243     101.546  53.974 103.966  1.00 21.30           O
ATOM   3373  CB  ASP A 243      99.078  52.621 105.587  1.00 24.70           C
ATOM   3374  CG  ASP A 243      97.580  52.505 105.922  1.00 26.56           C
ATOM   3375  OD1 ASP A 243      96.937  53.529 106.281  1.00 31.16           O
ATOM   3376  OD2 ASP A 243      97.061  51.361 105.852  1.00 27.68           O1-
ATOM   3377  H   ASP A 243      98.256  54.015 103.797  1.00 28.69           H
ATOM   3378  HA  ASP A 243      99.311  54.617 106.043  1.00 28.78           H
ATOM   3379  HB2 ASP A 243      99.276  52.056 104.824  1.00 29.64           H
ATOM   3380  HB3 ASP A 243      99.557  52.318 106.371  1.00 29.64           H
ATOM   3381  N   GLU A 244     101.767  54.154 106.209  1.00 30.76           N
ATOM   3382  CA  GLU A 244     103.231  54.194 106.246  1.00 26.15           C
ATOM   3383  C   GLU A 244     103.819  53.086 105.389  1.00 25.87           C
ATOM   3384  O   GLU A 244     104.832  53.281 104.703  1.00 22.96           O
ATOM   3385  CB  GLU A 244     103.685  54.070 107.710  1.00 24.24           C
ATOM   3386  CG  GLU A 244     105.151  54.282 107.969  1.00 28.37           C
ATOM   3387  CD  GLU A 244     105.583  53.871 109.399  1.00 30.38           C
ATOM   3388  OE1 GLU A 244     104.771  53.970 110.366  1.00 20.02           O
ATOM   3389  OE2 GLU A 244     106.751  53.425 109.534  1.00 30.19           O1-
ATOM   3390  H   GLU A 244     101.413  54.196 106.991  1.00 36.92           H
ATOM   3391  HA  GLU A 244     103.543  55.052 105.913  1.00 31.38           H
ATOM   3392  HB2 GLU A 244     103.195  54.706 108.256  1.00 29.09           H
ATOM   3393  HB3 GLU A 244     103.478  53.170 108.004  1.00 29.09           H
ATOM   3394  HG2 GLU A 244     105.660  53.762 107.324  1.00 34.04           H
ATOM   3395  HG3 GLU A 244     105.343  55.226 107.853  1.00 34.04           H
ATOM   3396  N   SER A 245     103.152  51.932 105.374  1.00 28.06           N
ATOM   3397  CA  SER A 245     103.628  50.761 104.636  1.00 21.99           C
ATOM   3398  C   SER A 245     103.712  50.959 103.126  1.00 18.59           C
ATOM   3399  O   SER A 245     104.484  50.253 102.467  1.00 18.52           O
ATOM   3400  CB  SER A 245     102.709  49.591 104.896  1.00 13.83           C
ATOM   3401  OG  SER A 245     101.489  49.809 104.233  1.00 17.98           O
ATOM   3402  H   SER A 245     102.421  51.794 105.805  1.00 33.68           H
ATOM   3403  HA  SER A 245     104.503  50.523 104.969  1.00 26.39           H
ATOM   3404  HB2 SER A 245     103.128  48.789 104.546  1.00 16.60           H
ATOM   3405  HB3 SER A 245     102.547  49.504 105.844  1.00 16.60           H
ATOM   3406  HG  SER A 245     101.505  49.428 103.484  1.00 21.57           H
ATOM   3407  N   LEU A 246     102.913  51.853 102.538  1.00 17.16           N
ATOM   3408  CA  LEU A 246     102.988  52.049 101.088  1.00 24.61           C
ATOM   3409  C   LEU A 246     104.349  52.652 100.717  1.00 22.12           C
ATOM   3410  O   LEU A 246     104.693  53.742 101.165  1.00 17.52           O
ATOM   3411  CB  LEU A 246     101.860  52.959 100.587  1.00 21.70           C
ATOM   3412  CG  LEU A 246     101.059  52.531  99.337  1.00 28.37           C
ATOM   3413  CD1 LEU A 246     100.435  53.718  98.580  1.00 31.17           C
ATOM   3414  CD2 LEU A 246     101.889  51.771  98.387  1.00 26.73           C
ATOM   3415  H   LEU A 246     102.339  52.345 102.940  1.00 20.60           H
ATOM   3416  HA  LEU A 246     102.908  51.174 100.689  1.00 29.54           H
ATOM   3417  HB2 LEU A 246     101.225  53.077 101.308  1.00 26.04           H
ATOM   3418  HB3 LEU A 246     102.246  53.820 100.366  1.00 26.04           H
ATOM   3419  HG  LEU A 246     100.336  51.946  99.619  1.00 34.04           H
ATOM   3420 HD11 LEU A 246      99.931  53.383  97.819  1.00 37.40           H
ATOM   3421 HD12 LEU A 246      99.843  54.200  99.175  1.00 37.40           H
ATOM   3422 HD13 LEU A 246     101.146  54.300  98.281  1.00 37.40           H
ATOM   3423 HD21 LEU A 246     101.345  51.551  97.615  1.00 32.08           H
ATOM   3424 HD22 LEU A 246     102.633  52.334  98.122  1.00 32.08           H
ATOM   3425 HD23 LEU A 246     102.208  50.955  98.798  1.00 32.08           H
ATOM   3426  N   GLN A 247     105.140  51.946  99.921  1.00 24.89           N
ATOM   3427  CA  GLN A 247     106.454  52.469  99.581  1.00 20.74           C
ATOM   3428  C   GLN A 247     106.355  53.675  98.659  1.00 16.03           C
ATOM   3429  O   GLN A 247     107.017  54.688  98.885  1.00 13.97           O
ATOM   3430  CB  GLN A 247     107.311  51.388  98.948  1.00 17.86           C
ATOM   3431  CG  GLN A 247     108.823  51.730  98.951  1.00 18.90           C
ATOM   3432  CD  GLN A 247     109.696  50.643  98.324  1.00 26.59           C
ATOM   3433  OE1 GLN A 247     109.234  49.876  97.468  1.00 27.15           O
ATOM   3434  NE2 GLN A 247     110.975  50.568  98.750  1.00 30.03           N
ATOM   3435  H   GLN A 247     104.959  51.168  99.594  1.00 29.87           H
ATOM   3436  HA  GLN A 247     106.881  52.745 100.397  1.00 24.89           H
ATOM   3437  HB2 GLN A 247     107.185  50.560  99.435  1.00 21.43           H
ATOM   3438  HB3 GLN A 247     107.015  51.287  98.032  1.00 21.43           H
ATOM   3439  HG2 GLN A 247     108.964  52.546  98.454  1.00 22.68           H
ATOM   3440  HG3 GLN A 247     109.114  51.830  99.869  1.00 22.68           H
ATOM   3441 HE21 GLN A 247     111.262  51.075  99.384  1.00 36.04           H
ATOM   3442 HE22 GLN A 247     111.511  50.013  98.367  1.00 36.04           H
ATOM   3443  N   TYR A 248     105.546  53.593  97.623  1.00 18.50           N
ATOM   3444  CA  TYR A 248     105.395  54.727  96.725  1.00 19.15           C
ATOM   3445  C   TYR A 248     104.056  55.412  96.894  1.00 23.09           C
ATOM   3446  O   TYR A 248     103.029  54.745  96.984  1.00 23.13           O
ATOM   3447  CB  TYR A 248     105.482  54.301  95.275  1.00 20.69           C
ATOM   3448  CG  TYR A 248     106.865  53.925  94.855  1.00 24.09           C
ATOM   3449  CD1 TYR A 248     107.381  52.674  95.142  1.00 21.99           C
ATOM   3450  CD2 TYR A 248     107.642  54.800  94.136  1.00 22.39           C
ATOM   3451  CE1 TYR A 248     108.657  52.323  94.730  1.00 27.18           C
ATOM   3452  CE2 TYR A 248     108.902  54.455  93.717  1.00 25.59           C
ATOM   3453  CZ  TYR A 248     109.411  53.227  94.026  1.00 19.73           C
ATOM   3454  OH  TYR A 248     110.645  52.884  93.602  1.00 16.49           O
ATOM   3455  H   TYR A 248     105.076  52.905  97.422  1.00 22.20           H
ATOM   3456  HA  TYR A 248     106.108  55.352  96.883  1.00 22.99           H
ATOM   3457  HB2 TYR A 248     104.909  53.533  95.149  1.00 24.83           H
ATOM   3458  HB3 TYR A 248     105.180  55.037  94.723  1.00 24.83           H
ATOM   3459  HD1 TYR A 248     106.869  52.072  95.629  1.00 26.38           H
ATOM   3460  HD2 TYR A 248     107.299  55.634  93.923  1.00 26.87           H
ATOM   3461  HE1 TYR A 248     109.012  51.489  94.931  1.00 32.62           H
ATOM   3462  HE2 TYR A 248     109.413  55.059  93.233  1.00 30.70           H
ATOM   3463  HH  TYR A 248     110.896  53.407  92.996  1.00 19.79           H
ATOM   3464  N   PRO A 249     104.023  56.728  96.928  1.00 28.83           N
ATOM   3465  CA  PRO A 249     102.735  57.416  96.933  1.00 19.50           C
ATOM   3466  C   PRO A 249     102.024  57.172  95.637  1.00 21.94           C
ATOM   3467  O   PRO A 249     102.641  56.952  94.593  1.00 29.30           O
ATOM   3468  CB  PRO A 249     103.118  58.890  97.062  1.00 26.79           C
ATOM   3469  CG  PRO A 249     104.549  58.880  97.512  1.00 23.74           C
ATOM   3470  CD  PRO A 249     105.146  57.687  96.893  1.00 25.67           C
ATOM   3471  HA  PRO A 249     102.197  57.137  97.679  1.00 23.40           H
ATOM   3472  HB2 PRO A 249     103.039  59.311  96.194  1.00 32.15           H
ATOM   3473  HB3 PRO A 249     102.547  59.313  97.716  1.00 32.15           H
ATOM   3474  HG2 PRO A 249     104.996  59.686  97.214  1.00 28.49           H
ATOM   3475  HG3 PRO A 249     104.578  58.803  98.481  1.00 28.49           H
ATOM   3476  HD2 PRO A 249     105.408  57.894  95.982  1.00 30.80           H
ATOM   3477  HD3 PRO A 249     105.892  57.365  97.426  1.00 30.80           H
ATOM   3478  N   LYS A 250     100.712  57.208  95.697  1.00 21.75           N
ATOM   3479  CA  LYS A 250      99.929  56.986  94.501  1.00 22.86           C
ATOM   3480  C   LYS A 250      99.267  58.301  94.145  1.00 22.82           C
ATOM   3481  O   LYS A 250      99.103  59.176  94.996  1.00 26.58           O
ATOM   3482  CB  LYS A 250      98.895  55.864  94.682  1.00 25.28           C
ATOM   3483  CG  LYS A 250      97.880  56.108  95.760  1.00 31.99           C
ATOM   3484  CD  LYS A 250      96.907  54.889  96.000  1.00 43.24           C
ATOM   3485  CE  LYS A 250      95.835  54.734  94.853  1.00 49.86           C
ATOM   3486  NZ  LYS A 250      94.770  55.835  94.685  1.00 45.69           N1+
ATOM   3487  H   LYS A 250     100.253  57.363  96.406  1.00 26.10           H
ATOM   3488  HA  LYS A 250     100.519  56.737  93.774  1.00 27.43           H
ATOM   3489  HB2 LYS A 250      98.408  55.766  93.849  1.00 30.34           H
ATOM   3490  HB3 LYS A 250      99.353  55.033  94.895  1.00 30.34           H
ATOM   3491  HG2 LYS A 250      98.354  56.277  96.591  1.00 38.39           H
ATOM   3492  HG3 LYS A 250      97.349  56.883  95.517  1.00 38.39           H
ATOM   3493  HD2 LYS A 250      97.421  54.066  96.067  1.00 51.89           H
ATOM   3494  HD3 LYS A 250      96.425  55.027  96.837  1.00 51.89           H
ATOM   3495  HE2 LYS A 250      96.306  54.679  94.007  1.00 59.83           H
ATOM   3496  HE3 LYS A 250      95.358  53.900  95.011  1.00 59.83           H
ATOM   3497  HZ1 LYS A 250      94.240  55.658  93.988  1.00 54.82           H
ATOM   3498  HZ2 LYS A 250      94.267  55.889  95.420  1.00 54.82           H
ATOM   3499  HZ3 LYS A 250      95.163  56.622  94.550  1.00 54.82           H
ATOM   3500  N   THR A 251      98.967  58.466  92.870  1.00 22.96           N
ATOM   3501  CA  THR A 251      98.381  59.689  92.363  1.00 19.19           C
ATOM   3502  C   THR A 251      96.903  59.466  92.068  1.00 21.73           C
ATOM   3503  O   THR A 251      96.550  58.670  91.192  1.00 26.30           O
ATOM   3504  CB  THR A 251      99.121  60.165  91.121  1.00 23.21           C
ATOM   3505  OG1 THR A 251     100.496  60.390  91.454  1.00 29.85           O
ATOM   3506  CG2 THR A 251      98.537  61.462  90.648  1.00 23.35           C
ATOM   3507  H   THR A 251      99.116  57.876  92.260  1.00 27.55           H
ATOM   3508  HA  THR A 251      98.467  60.371  93.045  1.00 23.03           H
ATOM   3509  HB  THR A 251      99.051  59.503  90.418  1.00 27.85           H
ATOM   3510  HG1 THR A 251     100.983  59.903  90.982  1.00 35.83           H
ATOM   3511 HG21 THR A 251      99.057  61.798  89.902  1.00 28.02           H
ATOM   3512 HG22 THR A 251      97.620  61.327  90.364  1.00 28.02           H
ATOM   3513 HG23 THR A 251      98.552  62.126  91.362  1.00 28.02           H
ATOM   3514  N   VAL A 252      96.049  60.159  92.813  1.00 18.74           N
ATOM   3515  CA  VAL A 252      94.625  60.242  92.527  1.00 22.30           C
ATOM   3516  C   VAL A 252      94.398  61.164  91.339  1.00 23.84           C
ATOM   3517  O   VAL A 252      94.933  62.278  91.291  1.00 22.22           O
ATOM   3518  CB  VAL A 252      93.876  60.788  93.739  1.00 17.29           C
ATOM   3519  CG1 VAL A 252      92.453  61.031  93.378  1.00 16.69           C
ATOM   3520  CG2 VAL A 252      93.998  59.863  94.826  1.00 19.57           C
ATOM   3521  H   VAL A 252      96.276  60.618  93.503  1.00 22.49           H
ATOM   3522  HA  VAL A 252      94.283  59.359  92.319  1.00 26.76           H
ATOM   3523  HB  VAL A 252      94.271  61.627  94.014  1.00 20.75           H
ATOM   3524 HG11 VAL A 252      91.968  61.276  94.183  1.00 20.03           H
ATOM   3525 HG12 VAL A 252      92.392  61.751  92.733  1.00 20.03           H
ATOM   3526 HG13 VAL A 252      92.094  60.214  93.002  1.00 20.03           H
ATOM   3527 HG21 VAL A 252      93.516  60.210  95.594  1.00 23.48           H
ATOM   3528 HG22 VAL A 252      93.625  59.015  94.538  1.00 23.48           H
ATOM   3529 HG23 VAL A 252      94.937  59.757  95.037  1.00 23.48           H
ATOM   3530  N   ARG A 253      93.547  60.748  90.414  1.00 22.04           N
ATOM   3531  CA  ARG A 253      93.154  61.665  89.358  1.00 22.92           C
ATOM   3532  C   ARG A 253      91.675  61.531  89.064  1.00 23.89           C
ATOM   3533  O   ARG A 253      91.157  60.424  88.883  1.00 28.84           O
ATOM   3534  CB  ARG A 253      93.994  61.481  88.089  1.00 24.18           C
ATOM   3535  CG  ARG A 253      94.036  60.144  87.489  1.00 39.03           C
ATOM   3536  CD  ARG A 253      95.450  59.504  87.583  1.00 36.73           C
ATOM   3537  NE  ARG A 253      96.512  60.391  87.095  1.00 30.75           N
ATOM   3538  CZ  ARG A 253      97.837  60.111  87.123  1.00 48.52           C
ATOM   3539  NH1 ARG A 253      98.319  58.938  87.584  1.00 34.67           N
ATOM   3540  NH2 ARG A 253      98.709  61.032  86.670  1.00 45.10           N1+
ATOM   3541  H   ARG A 253      93.188  59.968  90.384  1.00 26.45           H
ATOM   3542  HA  ARG A 253      93.298  62.564  89.677  1.00 27.51           H
ATOM   3543  HB2 ARG A 253      93.676  62.097  87.414  1.00 29.02           H
ATOM   3544  HB3 ARG A 253      94.907  61.702  88.329  1.00 29.02           H
ATOM   3545  HG2 ARG A 253      93.402  59.572  87.951  1.00 46.84           H
ATOM   3546  HG3 ARG A 253      93.792  60.228  86.553  1.00 46.84           H
ATOM   3547  HD2 ARG A 253      95.634  59.286  88.514  1.00 44.07           H
ATOM   3548  HD3 ARG A 253      95.468  58.692  87.052  1.00 44.07           H
ATOM   3549  HE  ARG A 253      96.271  61.149  86.772  1.00 36.90           H
ATOM   3550 HH11 ARG A 253      97.779  58.336  87.886  1.00 41.61           H
ATOM   3551 HH12 ARG A 253      99.170  58.785  87.585  1.00 41.61           H
ATOM   3552 HH21 ARG A 253      98.431  61.785  86.363  1.00 54.12           H
ATOM   3553 HH22 ARG A 253      99.535  60.866  86.667  1.00 54.12           H
ATOM   3554  N   VAL A 254      91.000  62.677  89.046  1.00 28.33           N
ATOM   3555  CA  VAL A 254      89.557  62.703  88.876  1.00 29.37           C
ATOM   3556  C   VAL A 254      89.171  63.830  87.933  1.00 27.48           C
ATOM   3557  O   VAL A 254      89.644  64.959  88.099  1.00 25.16           O
ATOM   3558  CB  VAL A 254      88.821  62.841  90.222  1.00 31.05           C
ATOM   3559  CG1 VAL A 254      89.640  63.505  91.251  1.00 24.60           C
ATOM   3560  CG2 VAL A 254      87.519  63.603  90.044  1.00 23.70           C
ATOM   3561  H   VAL A 254      91.355  63.458  89.125  1.00 34.00           H
ATOM   3562  HA  VAL A 254      89.300  61.853  88.496  1.00 35.24           H
ATOM   3563  HB  VAL A 254      88.615  61.952  90.550  1.00 37.26           H
ATOM   3564 HG11 VAL A 254      89.119  63.558  92.069  1.00 29.51           H
ATOM   3565 HG12 VAL A 254      90.442  62.989  91.406  1.00 29.51           H
ATOM   3566 HG13 VAL A 254      89.844  64.395  90.931  1.00 29.51           H
ATOM   3567 HG21 VAL A 254      87.028  63.561  90.879  1.00 28.44           H
ATOM   3568 HG22 VAL A 254      87.712  64.524  89.820  1.00 28.44           H
ATOM   3569 HG23 VAL A 254      87.000  63.179  89.338  1.00 28.44           H
ATOM   3570  N   PRO A 255      88.303  63.561  86.955  1.00 22.69           N
ATOM   3571  CA  PRO A 255      87.783  64.618  86.084  1.00 20.04           C
ATOM   3572  C   PRO A 255      87.082  65.683  86.898  1.00 19.86           C
ATOM   3573  O   PRO A 255      86.146  65.392  87.638  1.00 21.71           O
ATOM   3574  CB  PRO A 255      86.802  63.864  85.179  1.00 22.09           C
ATOM   3575  CG  PRO A 255      87.257  62.455  85.230  1.00 22.05           C
ATOM   3576  CD  PRO A 255      87.692  62.266  86.632  1.00 29.70           C
ATOM   3577  HA  PRO A 255      88.480  65.021  85.549  1.00 24.05           H
ATOM   3578  HB2 PRO A 255      85.907  63.943  85.548  1.00 26.51           H
ATOM   3579  HB3 PRO A 255      86.839  64.211  84.278  1.00 26.51           H
ATOM   3580  HG2 PRO A 255      86.529  61.858  85.010  1.00 26.47           H
ATOM   3581  HG3 PRO A 255      87.999  62.326  84.625  1.00 26.47           H
ATOM   3582  HD2 PRO A 255      86.932  62.097  87.212  1.00 35.64           H
ATOM   3583  HD3 PRO A 255      88.347  61.555  86.679  1.00 35.64           H
ATOM   3584  N   TYR A 256      87.533  66.923  86.736  1.00 21.75           N
ATOM   3585  CA  TYR A 256      87.084  68.040  87.567  1.00 22.31           C
ATOM   3586  C   TYR A 256      87.232  69.299  86.730  1.00 17.22           C
ATOM   3587  O   TYR A 256      88.341  69.795  86.530  1.00 17.80           O
ATOM   3588  CB  TYR A 256      87.898  68.117  88.859  1.00 16.37           C
ATOM   3589  CG  TYR A 256      87.593  69.235  89.832  1.00 20.75           C
ATOM   3590  CD1 TYR A 256      87.671  70.574  89.446  1.00 19.14           C
ATOM   3591  CD2 TYR A 256      87.269  68.961  91.164  1.00 20.84           C
ATOM   3592  CE1 TYR A 256      87.414  71.602  90.353  1.00 17.36           C
ATOM   3593  CE2 TYR A 256      87.010  69.993  92.068  1.00 18.56           C
ATOM   3594  CZ  TYR A 256      87.098  71.314  91.650  1.00 15.39           C
ATOM   3595  OH  TYR A 256      86.826  72.358  92.498  1.00 17.12           O
ATOM   3596  H   TYR A 256      88.117  67.144  86.144  1.00 26.09           H
ATOM   3597  HA  TYR A 256      86.153  67.917  87.795  1.00 26.78           H
ATOM   3598  HB2 TYR A 256      87.733  67.298  89.342  1.00 19.64           H
ATOM   3599  HB3 TYR A 256      88.841  68.169  88.636  1.00 19.64           H
ATOM   3600  HD1 TYR A 256      87.892  70.785  88.569  1.00 22.97           H
ATOM   3601  HD2 TYR A 256      87.215  68.085  91.457  1.00 25.00           H
ATOM   3602  HE1 TYR A 256      87.458  72.485  90.077  1.00 20.83           H
ATOM   3603  HE2 TYR A 256      86.788  69.791  92.947  1.00 22.27           H
ATOM   3604  HH  TYR A 256      87.015  72.151  93.290  1.00 20.55           H
ATOM   3605  N   PRO A 257      86.146  69.827  86.189  1.00 22.38           N
ATOM   3606  CA  PRO A 257      86.265  71.054  85.392  1.00 20.01           C
ATOM   3607  C   PRO A 257      86.484  72.253  86.300  1.00 20.03           C
ATOM   3608  O   PRO A 257      85.652  72.546  87.161  1.00 18.70           O
ATOM   3609  CB  PRO A 257      84.923  71.124  84.676  1.00 20.26           C
ATOM   3610  CG  PRO A 257      83.980  70.537  85.662  1.00 21.38           C
ATOM   3611  CD  PRO A 257      84.760  69.364  86.260  1.00 21.03           C
ATOM   3612  HA  PRO A 257      86.985  70.982  84.752  1.00 24.02           H
ATOM   3613  HB2 PRO A 257      84.703  72.047  84.483  1.00 24.31           H
ATOM   3614  HB3 PRO A 257      84.967  70.586  83.871  1.00 24.31           H
ATOM   3615  HG2 PRO A 257      83.792  71.194  86.347  1.00 25.65           H
ATOM   3616  HG3 PRO A 257      83.156  70.250  85.232  1.00 25.65           H
ATOM   3617  HD2 PRO A 257      84.511  69.202  87.183  1.00 25.24           H
ATOM   3618  HD3 PRO A 257      84.660  68.565  85.721  1.00 25.24           H
ATOM   3619  N   LYS A 258      87.629  72.907  86.145  1.00  9.73           N
ATOM   3620  CA  LYS A 258      87.880  74.179  86.811  1.00 20.53           C
ATOM   3621  C   LYS A 258      87.245  75.314  86.002  1.00 23.76           C
ATOM   3622  O   LYS A 258      86.820  75.133  84.857  1.00 16.00           O
ATOM   3623  CB  LYS A 258      89.381  74.404  86.976  1.00 17.62           C
ATOM   3624  CG  LYS A 258      90.016  73.569  88.062  1.00 18.45           C
ATOM   3625  CD  LYS A 258      91.519  73.769  88.125  1.00 23.18           C
ATOM   3626  CE  LYS A 258      92.222  72.852  89.172  1.00 17.74           C
ATOM   3627  NZ  LYS A 258      91.923  73.232  90.581  1.00 15.40           N1+
ATOM   3628  H   LYS A 258      88.277  72.632  85.660  1.00 11.68           H
ATOM   3629  HA  LYS A 258      87.482  74.177  87.693  1.00 24.63           H
ATOM   3630  HB2 LYS A 258      89.824  74.172  86.145  1.00 21.14           H
ATOM   3631  HB3 LYS A 258      89.533  75.341  87.180  1.00 21.14           H
ATOM   3632  HG2 LYS A 258      89.647  73.834  88.920  1.00 22.14           H
ATOM   3633  HG3 LYS A 258      89.847  72.632  87.879  1.00 22.14           H
ATOM   3634  HD2 LYS A 258      91.895  73.584  87.250  1.00 27.82           H
ATOM   3635  HD3 LYS A 258      91.692  74.692  88.371  1.00 27.82           H
ATOM   3636  HE2 LYS A 258      91.939  71.933  89.038  1.00 21.29           H
ATOM   3637  HE3 LYS A 258      93.181  72.911  89.043  1.00 21.29           H
ATOM   3638  HZ1 LYS A 258      92.674  73.401  91.021  1.00 18.48           H
ATOM   3639  HZ2 LYS A 258      91.399  73.958  90.612  1.00 18.48           H
ATOM   3640  HZ3 LYS A 258      91.503  72.566  90.975  1.00 18.48           H
ATOM   3641  N   ALA A 259      87.163  76.498  86.594  1.00 22.32           N
ATOM   3642  CA  ALA A 259      86.451  77.576  85.909  1.00 21.83           C
ATOM   3643  C   ALA A 259      86.944  77.703  84.474  1.00 29.10           C
ATOM   3644  O   ALA A 259      88.156  77.708  84.213  1.00 26.80           O
ATOM   3645  CB  ALA A 259      86.633  78.904  86.638  1.00 28.93           C
ATOM   3646  H   ALA A 259      87.496  76.696  87.362  1.00 26.78           H
ATOM   3647  HA  ALA A 259      85.503  77.368  85.892  1.00 26.19           H
ATOM   3648  HB1 ALA A 259      86.164  79.590  86.141  1.00 34.72           H
ATOM   3649  HB2 ALA A 259      86.277  78.836  87.540  1.00 34.72           H
ATOM   3650  HB3 ALA A 259      87.578  79.095  86.664  1.00 34.72           H
ATOM   3651  N   GLY A 260      85.989  77.752  83.539  1.00 20.30           N
ATOM   3652  CA  GLY A 260      86.275  77.936  82.135  1.00 17.06           C
ATOM   3653  C   GLY A 260      86.676  76.682  81.415  1.00 24.30           C
ATOM   3654  O   GLY A 260      86.858  76.719  80.199  1.00 19.76           O
ATOM   3655  H   GLY A 260      85.153  77.664  83.707  1.00 24.36           H
ATOM   3656  HA2 GLY A 260      85.500  78.314  81.695  1.00 20.47           H
ATOM   3657  HA3 GLY A 260      87.003  78.564  82.051  1.00 20.47           H
ATOM   3658  N   ALA A 261      86.845  75.574  82.120  1.00 24.58           N
ATOM   3659  CA  ALA A 261      87.364  74.378  81.494  1.00 24.16           C
ATOM   3660  C   ALA A 261      86.273  73.679  80.702  1.00 25.85           C
ATOM   3661  O   ALA A 261      85.135  74.137  80.635  1.00 25.15           O
ATOM   3662  CB  ALA A 261      87.913  73.437  82.554  1.00 31.43           C
ATOM   3663  H   ALA A 261      86.695  75.496  82.963  1.00 29.50           H
ATOM   3664  HA  ALA A 261      88.080  74.621  80.896  1.00 28.99           H
ATOM   3665  HB1 ALA A 261      88.246  72.636  82.118  1.00 37.71           H
ATOM   3666  HB2 ALA A 261      88.635  73.883  83.027  1.00 37.71           H
ATOM   3667  HB3 ALA A 261      87.198  73.206  83.170  1.00 37.71           H
ATOM   3668  N   VAL A 262      86.622  72.542  80.102  1.00 26.71           N
ATOM   3669  CA  VAL A 262      85.631  71.738  79.396  1.00 19.80           C
ATOM   3670  C   VAL A 262      84.845  70.902  80.401  1.00 21.72           C
ATOM   3671  O   VAL A 262      85.413  70.086  81.141  1.00 19.35           O
ATOM   3672  CB  VAL A 262      86.284  70.846  78.340  1.00 23.28           C
ATOM   3673  CG1 VAL A 262      85.253  69.862  77.712  1.00 22.58           C
ATOM   3674  CG2 VAL A 262      86.935  71.708  77.270  1.00 22.94           C
ATOM   3675  H   VAL A 262      87.416  72.218  80.103  1.00 32.05           H
ATOM   3676  HA  VAL A 262      85.028  72.344  78.939  1.00 23.76           H
ATOM   3677  HB  VAL A 262      86.975  70.317  78.767  1.00 27.93           H
ATOM   3678 HG11 VAL A 262      85.699  69.336  77.034  1.00 27.10           H
ATOM   3679 HG12 VAL A 262      84.894  69.274  78.396  1.00 27.10           H
ATOM   3680 HG13 VAL A 262      84.535  70.374  77.308  1.00 27.10           H
ATOM   3681 HG21 VAL A 262      87.364  71.136  76.614  1.00 27.53           H
ATOM   3682 HG22 VAL A 262      86.247  72.242  76.847  1.00 27.53           H
ATOM   3683 HG23 VAL A 262      87.595  72.289  77.689  1.00 27.53           H
ATOM   3684  N   ASN A 263      83.543  71.079  80.390  1.00 22.13           N
ATOM   3685  CA  ASN A 263      82.555  70.476  81.241  1.00 22.15           C
ATOM   3686  C   ASN A 263      82.134  69.146  80.665  1.00 24.36           C
ATOM   3687  O   ASN A 263      82.246  68.926  79.465  1.00 28.83           O
ATOM   3688  CB  ASN A 263      81.331  71.391  81.332  1.00 19.91           C
ATOM   3689  CG  ASN A 263      81.368  72.254  82.498  1.00 19.31           C
ATOM   3690  OD1 ASN A 263      82.161  72.013  83.419  1.00 24.87           O
ATOM   3691  ND2 ASN A 263      80.461  73.233  82.543  1.00 19.44           N
ATOM   3692  H   ASN A 263      83.165  71.601  79.824  1.00 26.56           H
ATOM   3693  HA  ASN A 263      82.929  70.333  82.124  1.00 26.58           H
ATOM   3694  HB2 ASN A 263      81.260  71.945  80.541  1.00 23.89           H
ATOM   3695  HB3 ASN A 263      80.537  70.843  81.423  1.00 23.89           H
ATOM   3696 HD21 ASN A 263      80.474  73.805  83.184  1.00 23.32           H
ATOM   3697 HD22 ASN A 263      79.864  73.292  81.930  1.00 23.32           H
ATOM   3698  N   PRO A 264      81.594  68.252  81.487  1.00 27.67           N
ATOM   3699  CA  PRO A 264      80.969  67.057  80.945  1.00 24.60           C
ATOM   3700  C   PRO A 264      79.708  67.403  80.199  1.00 28.45           C
ATOM   3701  O   PRO A 264      78.995  68.358  80.538  1.00 16.10           O
ATOM   3702  CB  PRO A 264      80.647  66.239  82.190  1.00 23.40           C
ATOM   3703  CG  PRO A 264      80.327  67.251  83.146  1.00 16.22           C
ATOM   3704  CD  PRO A 264      81.365  68.321  82.934  1.00 29.09           C
ATOM   3705  HA  PRO A 264      81.587  66.585  80.372  1.00 29.52           H
ATOM   3706  HB2 PRO A 264      79.890  65.658  82.012  1.00 28.08           H
ATOM   3707  HB3 PRO A 264      81.428  65.731  82.458  1.00 28.08           H
ATOM   3708  HG2 PRO A 264      79.444  67.587  82.939  1.00 19.46           H
ATOM   3709  HG3 PRO A 264      80.372  66.906  84.052  1.00 19.46           H
ATOM   3710  HD2 PRO A 264      81.014  69.192  83.174  1.00 34.91           H
ATOM   3711  HD3 PRO A 264      82.182  68.107  83.408  1.00 34.91           H
ATOM   3712  N   THR A 265      79.436  66.582  79.187  1.00 28.92           N
ATOM   3713  CA  THR A 265      78.195  66.635  78.442  1.00 26.10           C
ATOM   3714  C   THR A 265      77.264  65.593  79.039  1.00 25.25           C
ATOM   3715  O   THR A 265      77.699  64.677  79.736  1.00 23.15           O
ATOM   3716  CB  THR A 265      78.431  66.395  76.945  1.00 28.76           C
ATOM   3717  OG1 THR A 265      79.080  65.139  76.729  1.00 26.87           O
ATOM   3718  CG2 THR A 265      79.280  67.539  76.334  1.00 25.75           C
ATOM   3719  H   THR A 265      79.964  65.961  78.918  1.00 34.71           H
ATOM   3720  HA  THR A 265      77.789  67.511  78.546  1.00 31.32           H
ATOM   3721  HB  THR A 265      77.571  66.383  76.499  1.00 34.51           H
ATOM   3722  HG1 THR A 265      79.901  65.248  76.608  1.00 32.24           H
ATOM   3723 HG21 THR A 265      79.431  67.372  75.386  1.00 30.90           H
ATOM   3724 HG22 THR A 265      78.825  68.388  76.434  1.00 30.90           H
ATOM   3725 HG23 THR A 265      80.142  67.590  76.776  1.00 30.90           H
ATOM   3726  N   VAL A 266      75.968  65.776  78.827  1.00 32.10           N
ATOM   3727  CA  VAL A 266      74.986  64.926  79.486  1.00 25.29           C
ATOM   3728  C   VAL A 266      73.887  64.556  78.513  1.00 24.87           C
ATOM   3729  O   VAL A 266      73.618  65.272  77.544  1.00 25.16           O
ATOM   3730  CB  VAL A 266      74.387  65.608  80.727  1.00 23.04           C
ATOM   3731  CG1 VAL A 266      73.563  66.827  80.334  1.00 25.48           C
ATOM   3732  CG2 VAL A 266      73.561  64.632  81.523  1.00 31.01           C
ATOM   3733  H   VAL A 266      75.635  66.387  78.316  1.00 38.52           H
ATOM   3734  HA  VAL A 266      75.422  64.117  79.773  1.00 30.35           H
ATOM   3735  HB  VAL A 266      75.116  65.896  81.298  1.00 27.64           H
ATOM   3736 HG11 VAL A 266      73.197  67.231  81.137  1.00 30.58           H
ATOM   3737 HG12 VAL A 266      74.146  67.459  79.891  1.00 30.58           H
ATOM   3738 HG13 VAL A 266      72.838  66.561  79.750  1.00 30.58           H
ATOM   3739 HG21 VAL A 266      73.269  65.049  82.351  1.00 37.21           H
ATOM   3740 HG22 VAL A 266      72.787  64.395  80.990  1.00 37.21           H
ATOM   3741 HG23 VAL A 266      74.089  63.841  81.712  1.00 37.21           H
ATOM   3742  N   LYS A 267      73.267  63.408  78.779  1.00 25.59           N
ATOM   3743  CA  LYS A 267      72.154  62.886  78.007  1.00 27.13           C
ATOM   3744  C   LYS A 267      71.172  62.280  78.984  1.00 23.59           C
ATOM   3745  O   LYS A 267      71.550  61.869  80.076  1.00 24.49           O
ATOM   3746  CB  LYS A 267      72.600  61.818  77.008  1.00 27.66           C
ATOM   3747  CG  LYS A 267      73.377  62.345  75.798  1.00 26.74           C
ATOM   3748  CD  LYS A 267      73.828  61.175  74.929  1.00 27.24           C
ATOM   3749  CE  LYS A 267      74.503  61.650  73.715  1.00 27.28           C
ATOM   3750  NZ  LYS A 267      75.229  60.567  73.071  1.00 36.13           N1+
ATOM   3751  H   LYS A 267      73.481  62.898  79.437  1.00 30.71           H
ATOM   3752  HA  LYS A 267      71.713  63.605  77.525  1.00 32.56           H
ATOM   3753  HB2 LYS A 267      73.177  61.190  77.468  1.00 33.20           H
ATOM   3754  HB3 LYS A 267      71.818  61.353  76.679  1.00 33.20           H
ATOM   3755  HG2 LYS A 267      72.807  62.930  75.273  1.00 32.08           H
ATOM   3756  HG3 LYS A 267      74.168  62.823  76.097  1.00 32.08           H
ATOM   3757  HD2 LYS A 267      74.458  60.629  75.424  1.00 32.69           H
ATOM   3758  HD3 LYS A 267      73.058  60.649  74.667  1.00 32.69           H
ATOM   3759  HE2 LYS A 267      73.848  62.010  73.098  1.00 32.74           H
ATOM   3760  HE3 LYS A 267      75.145  62.329  73.967  1.00 32.74           H
ATOM   3761  HZ1 LYS A 267      75.646  60.871  72.343  1.00 43.36           H
ATOM   3762  HZ2 LYS A 267      75.827  60.213  73.629  1.00 43.36           H
ATOM   3763  HZ3 LYS A 267      74.648  59.940  72.827  1.00 43.36           H
ATOM   3764  N   PHE A 268      69.910  62.228  78.588  1.00 26.49           N
ATOM   3765  CA  PHE A 268      68.851  61.713  79.441  1.00 28.29           C
ATOM   3766  C   PHE A 268      68.111  60.634  78.682  1.00 26.67           C
ATOM   3767  O   PHE A 268      67.754  60.838  77.522  1.00 35.75           O
ATOM   3768  CB  PHE A 268      67.882  62.825  79.850  1.00 30.73           C
ATOM   3769  CG  PHE A 268      66.907  62.412  80.888  1.00 26.08           C
ATOM   3770  CD1 PHE A 268      67.263  62.402  82.207  1.00 32.50           C
ATOM   3771  CD2 PHE A 268      65.627  62.031  80.558  1.00 34.00           C
ATOM   3772  CE1 PHE A 268      66.358  62.020  83.191  1.00 37.87           C
ATOM   3773  CE2 PHE A 268      64.720  61.650  81.558  1.00 34.30           C
ATOM   3774  CZ  PHE A 268      65.101  61.660  82.869  1.00 24.19           C
ATOM   3775  H   PHE A 268      69.634  62.494  77.818  1.00 31.78           H
ATOM   3776  HA  PHE A 268      69.237  61.320  80.237  1.00 33.95           H
ATOM   3777  HB2 PHE A 268      68.388  63.570  80.203  1.00 36.87           H
ATOM   3778  HB3 PHE A 268      67.382  63.112  79.073  1.00 36.87           H
ATOM   3779  HD1 PHE A 268      68.124  62.652  82.444  1.00 39.00           H
ATOM   3780  HD2 PHE A 268      65.358  62.037  79.671  1.00 40.80           H
ATOM   3781  HE1 PHE A 268      66.616  62.018  84.084  1.00 45.44           H
ATOM   3782  HE2 PHE A 268      63.854  61.403  81.332  1.00 41.17           H
ATOM   3783  HZ  PHE A 268      64.511  61.404  83.541  1.00 29.03           H
ATOM   3784  N   PHE A 269      67.864  59.507  79.338  1.00 34.52           N
ATOM   3785  CA  PHE A 269      67.168  58.376  78.742  1.00 34.52           C
ATOM   3786  C   PHE A 269      66.104  57.882  79.706  1.00 32.09           C
ATOM   3787  O   PHE A 269      66.158  58.130  80.915  1.00 31.70           O
ATOM   3788  CB  PHE A 269      68.108  57.200  78.418  1.00 34.63           C
ATOM   3789  CG  PHE A 269      69.332  57.581  77.590  1.00 35.40           C
ATOM   3790  CD1 PHE A 269      70.501  57.980  78.201  1.00 33.15           C
ATOM   3791  CD2 PHE A 269      69.312  57.508  76.208  1.00 35.92           C
ATOM   3792  CE1 PHE A 269      71.629  58.312  77.454  1.00 34.83           C
ATOM   3793  CE2 PHE A 269      70.428  57.838  75.467  1.00 29.94           C
ATOM   3794  CZ  PHE A 269      71.596  58.231  76.096  1.00 33.08           C
ATOM   3795  H   PHE A 269      68.096  59.369  80.157  1.00 41.43           H
ATOM   3796  HA  PHE A 269      66.735  58.652  77.920  1.00 41.42           H
ATOM   3797  HB2 PHE A 269      68.414  56.815  79.251  1.00 41.56           H
ATOM   3798  HB3 PHE A 269      67.599  56.545  77.920  1.00 41.56           H
ATOM   3799  HD1 PHE A 269      70.531  58.034  79.127  1.00 39.78           H
ATOM   3800  HD2 PHE A 269      68.538  57.232  75.775  1.00 43.10           H
ATOM   3801  HE1 PHE A 269      72.404  58.588  77.882  1.00 41.80           H
ATOM   3802  HE2 PHE A 269      70.396  57.782  74.543  1.00 35.93           H
ATOM   3803  HZ  PHE A 269      72.348  58.462  75.601  1.00 39.70           H
ATOM   3804  N   VAL A 270      65.146  57.156  79.150  1.00 31.61           N
ATOM   3805  CA  VAL A 270      64.098  56.511  79.923  1.00 33.46           C
ATOM   3806  C   VAL A 270      63.914  55.113  79.376  1.00 36.65           C
ATOM   3807  O   VAL A 270      63.700  54.933  78.171  1.00 37.15           O
ATOM   3808  CB  VAL A 270      62.767  57.257  79.835  1.00 35.14           C
ATOM   3809  CG1 VAL A 270      61.746  56.552  80.739  1.00 32.14           C
ATOM   3810  CG2 VAL A 270      62.952  58.696  80.197  1.00 33.12           C
ATOM   3811  H   VAL A 270      65.084  57.012  78.305  1.00 37.94           H
ATOM   3812  HA  VAL A 270      64.358  56.452  80.855  1.00 40.15           H
ATOM   3813  HB  VAL A 270      62.453  57.218  78.917  1.00 42.17           H
ATOM   3814 HG11 VAL A 270      60.903  57.028  80.684  1.00 38.57           H
ATOM   3815 HG12 VAL A 270      61.622  55.640  80.438  1.00 38.57           H
ATOM   3816 HG13 VAL A 270      62.072  56.552  81.649  1.00 38.57           H
ATOM   3817 HG21 VAL A 270      62.098  59.147  80.126  1.00 39.75           H
ATOM   3818 HG22 VAL A 270      63.280  58.744  81.107  1.00 39.75           H
ATOM   3819 HG23 VAL A 270      63.592  59.103  79.592  1.00 39.75           H
ATOM   3820  N   VAL A 271      63.959  54.132  80.253  1.00 35.32           N
ATOM   3821  CA  VAL A 271      63.810  52.743  79.848  1.00 39.75           C
ATOM   3822  C   VAL A 271      62.592  52.162  80.545  1.00 31.20           C
ATOM   3823  O   VAL A 271      62.294  52.526  81.683  1.00 27.26           O
ATOM   3824  CB  VAL A 271      65.062  51.920  80.179  1.00 32.88           C
ATOM   3825  CG1 VAL A 271      65.086  51.637  81.637  1.00 35.90           C
ATOM   3826  CG2 VAL A 271      65.081  50.641  79.386  1.00 39.54           C
ATOM   3827  H   VAL A 271      64.063  54.250  81.097  1.00 42.38           H
ATOM   3828  HA  VAL A 271      63.662  52.697  78.894  1.00 47.70           H
ATOM   3829  HB  VAL A 271      65.850  52.434  79.951  1.00 39.46           H
ATOM   3830 HG11 VAL A 271      65.916  51.180  81.846  1.00 43.08           H
ATOM   3831 HG12 VAL A 271      65.050  52.482  82.112  1.00 43.08           H
ATOM   3832 HG13 VAL A 271      64.333  51.080  81.888  1.00 43.08           H
ATOM   3833 HG21 VAL A 271      65.889  50.158  79.610  1.00 47.45           H
ATOM   3834 HG22 VAL A 271      64.300  50.111  79.624  1.00 47.45           H
ATOM   3835 HG23 VAL A 271      65.064  50.847  78.440  1.00 47.45           H
ATOM   3836  N   ASN A 272      61.890  51.262  79.854  1.00 39.35           N
ATOM   3837  CA  ASN A 272      60.779  50.523  80.442  1.00 42.54           C
ATOM   3838  C   ASN A 272      61.271  49.208  81.047  1.00 37.77           C
ATOM   3839  O   ASN A 272      61.772  48.344  80.321  1.00 36.94           O
ATOM   3840  CB  ASN A 272      59.723  50.243  79.384  1.00 49.04           C
ATOM   3841  CG  ASN A 272      58.479  49.643  79.968  1.00 46.01           C
ATOM   3842  OD1 ASN A 272      58.534  48.926  80.974  1.00 42.48           O
ATOM   3843  ND2 ASN A 272      57.344  49.935  79.350  1.00 44.43           N
ATOM   3844  H   ASN A 272      62.029  51.067  79.025  1.00 47.22           H
ATOM   3845  HA  ASN A 272      60.373  51.061  81.140  1.00 51.04           H
ATOM   3846  HB2 ASN A 272      59.481  51.080  78.955  1.00 58.85           H
ATOM   3847  HB3 ASN A 272      60.087  49.619  78.738  1.00 58.85           H
ATOM   3848 HD21 ASN A 272      56.594  49.656  79.667  1.00 53.31           H
ATOM   3849 HD22 ASN A 272      57.358  50.387  78.617  1.00 53.31           H
ATOM   3850  N   THR A 273      61.093  49.055  82.361  1.00 34.81           N
ATOM   3851  CA  THR A 273      61.597  47.917  83.105  1.00 39.31           C
ATOM   3852  C   THR A 273      60.572  46.810  83.271  1.00 49.16           C
ATOM   3853  O   THR A 273      60.826  45.855  84.018  1.00 48.21           O
ATOM   3854  CB  THR A 273      62.072  48.340  84.494  1.00 40.68           C
ATOM   3855  OG1 THR A 273      60.994  48.877  85.238  1.00 36.96           O
ATOM   3856  CG2 THR A 273      63.149  49.372  84.410  1.00 44.67           C
ATOM   3857  H   THR A 273      60.668  49.616  82.854  1.00 41.77           H
ATOM   3858  HA  THR A 273      62.365  47.576  82.639  1.00 47.17           H
ATOM   3859  HB  THR A 273      62.421  47.561  84.954  1.00 48.82           H
ATOM   3860  HG1 THR A 273      60.680  49.544  84.841  1.00 44.35           H
ATOM   3861 HG21 THR A 273      63.423  49.626  85.306  1.00 53.60           H
ATOM   3862 HG22 THR A 273      63.914  49.008  83.938  1.00 53.60           H
ATOM   3863 HG23 THR A 273      62.823  50.159  83.947  1.00 53.60           H
ATOM   3864  N   ASP A 274      59.409  46.929  82.633  1.00 54.04           N
ATOM   3865  CA  ASP A 274      58.481  45.816  82.506  1.00 57.58           C
ATOM   3866  C   ASP A 274      58.574  45.161  81.142  1.00 49.69           C
ATOM   3867  O   ASP A 274      58.050  44.060  80.943  1.00 49.93           O
ATOM   3868  CB  ASP A 274      57.047  46.296  82.747  1.00 46.00           C
ATOM   3869  CG  ASP A 274      56.815  46.685  84.173  1.00 52.97           C
ATOM   3870  OD1 ASP A 274      57.515  46.105  85.038  1.00 58.79           O
ATOM   3871  OD2 ASP A 274      55.945  47.553  84.431  1.00 53.41           O1-
ATOM   3872  H   ASP A 274      59.137  47.647  82.249  1.00 64.84           H
ATOM   3873  HA  ASP A 274      58.694  45.144  83.176  1.00 69.09           H
ATOM   3874  HB2 ASP A 274      56.864  47.070  82.193  1.00 55.20           H
ATOM   3875  HB3 ASP A 274      56.440  45.573  82.527  1.00 55.20           H
ATOM   3876  N   SER A 275      59.254  45.807  80.220  1.00 45.35           N
ATOM   3877  CA  SER A 275      59.278  45.408  78.837  1.00 49.86           C
ATOM   3878  C   SER A 275      60.649  44.876  78.415  1.00 63.15           C
ATOM   3879  O   SER A 275      61.035  45.013  77.248  1.00 65.53           O
ATOM   3880  CB  SER A 275      58.864  46.616  78.003  1.00 50.46           C
ATOM   3881  OG  SER A 275      58.979  46.381  76.615  1.00 71.03           O
ATOM   3882  H   SER A 275      59.712  46.517  80.368  1.00 54.43           H
ATOM   3883  HA  SER A 275      58.622  44.703  78.712  1.00 59.84           H
ATOM   3884  HB2 SER A 275      57.940  46.821  78.206  1.00 60.55           H
ATOM   3885  HB3 SER A 275      59.427  47.368  78.239  1.00 60.55           H
ATOM   3886  HG  SER A 275      59.710  46.011  76.436  1.00 85.23           H
ATOM   3887  N   LEU A 276      61.395  44.243  79.331  1.00 54.21           N
ATOM   3888  CA  LEU A 276      62.748  43.791  79.016  1.00 62.56           C
ATOM   3889  C   LEU A 276      62.830  42.274  79.124  1.00 62.26           C
ATOM   3890  O   LEU A 276      62.291  41.668  80.063  1.00 57.13           O
ATOM   3891  CB  LEU A 276      63.837  44.458  79.903  1.00 63.31           C
ATOM   3892  CG  LEU A 276      63.773  44.367  81.420  1.00 62.05           C
ATOM   3893  CD1 LEU A 276      64.992  44.973  82.027  1.00 57.56           C
ATOM   3894  CD2 LEU A 276      62.594  45.122  81.922  1.00 65.30           C
ATOM   3895  H   LEU A 276      61.120  44.038  80.118  1.00 65.05           H
ATOM   3896  HA  LEU A 276      62.948  44.024  78.096  1.00 75.07           H
ATOM   3897  HB2 LEU A 276      64.682  44.058  79.653  1.00 75.97           H
ATOM   3898  HB3 LEU A 276      63.868  45.403  79.687  1.00 75.97           H
ATOM   3899  HG  LEU A 276      63.710  43.438  81.701  1.00 74.46           H
ATOM   3900 HD11 LEU A 276      64.942  44.884  82.994  1.00 69.07           H
ATOM   3901 HD12 LEU A 276      65.768  44.509  81.686  1.00 69.07           H
ATOM   3902 HD13 LEU A 276      65.023  45.911  81.778  1.00 69.07           H
ATOM   3903 HD21 LEU A 276      62.667  45.186  82.887  1.00 78.36           H
ATOM   3904 HD22 LEU A 276      62.613  45.995  81.513  1.00 78.36           H
ATOM   3905 HD23 LEU A 276      61.776  44.684  81.686  1.00 78.36           H
ATOM   3906  N   SER A 277      63.522  41.679  78.138  1.00 62.51           N
ATOM   3907  CA  SER A 277      63.577  40.234  77.900  1.00 66.69           C
ATOM   3908  C   SER A 277      64.632  39.497  78.721  1.00 68.63           C
ATOM   3909  O   SER A 277      64.320  38.951  79.788  1.00 77.00           O
ATOM   3910  CB  SER A 277      63.851  39.954  76.413  1.00 69.26           C
ATOM   3911  OG  SER A 277      65.023  40.621  75.962  1.00 64.75           O
ATOM   3912  H   SER A 277      63.966  42.126  77.550  1.00 75.01           H
ATOM   3913  HA  SER A 277      62.713  39.849  78.115  1.00 80.03           H
ATOM   3914  HB2 SER A 277      63.984  38.998  76.302  1.00 83.11           H
ATOM   3915  HB3 SER A 277      63.092  40.245  75.884  1.00 83.11           H
ATOM   3916  HG  SER A 277      64.911  41.452  75.992  1.00 77.70           H
ATOM   3917  N   SER A 278      65.867  39.463  78.194  1.00 64.90           N
ATOM   3918  CA  SER A 278      67.006  38.681  78.690  1.00 66.14           C
ATOM   3919  C   SER A 278      67.831  38.230  77.489  1.00 66.54           C
ATOM   3920  O   SER A 278      69.025  37.928  77.608  1.00 58.73           O
ATOM   3921  CB  SER A 278      66.590  37.443  79.486  1.00 59.56           C
ATOM   3922  OG  SER A 278      65.947  36.526  78.633  1.00 66.43           O
ATOM   3923  H   SER A 278      66.081  39.914  77.491  1.00 77.89           H
ATOM   3924  HA  SER A 278      67.556  39.255  79.247  1.00 79.37           H
ATOM   3925  HB2 SER A 278      67.393  37.027  79.836  1.00 71.47           H
ATOM   3926  HB3 SER A 278      66.003  37.674  80.220  1.00 71.47           H
ATOM   3927  HG  SER A 278      65.764  35.829  79.058  1.00 79.72           H
ATOM   3928  N   VAL A 279      67.167  38.141  76.340  1.00 63.32           N
ATOM   3929  CA  VAL A 279      67.820  37.976  75.050  1.00 58.32           C
ATOM   3930  C   VAL A 279      68.167  39.320  74.448  1.00 65.29           C
ATOM   3931  O   VAL A 279      69.326  39.610  74.147  1.00 69.74           O
ATOM   3932  CB  VAL A 279      66.892  37.188  74.109  1.00 61.41           C
ATOM   3933  CG1 VAL A 279      67.612  36.879  72.776  1.00 69.21           C
ATOM   3934  CG2 VAL A 279      66.401  35.935  74.811  1.00 69.75           C
ATOM   3935  H   VAL A 279      66.310  38.184  76.271  1.00 75.98           H
ATOM   3936  HA  VAL A 279      68.639  37.472  75.171  1.00 69.98           H
ATOM   3937  HB  VAL A 279      66.115  37.731  73.910  1.00 73.69           H
ATOM   3938 HG11 VAL A 279      67.012  36.377  72.200  1.00 83.05           H
ATOM   3939 HG12 VAL A 279      67.856  37.713  72.342  1.00 83.05           H
ATOM   3940 HG13 VAL A 279      68.409  36.355  72.954  1.00 83.05           H
ATOM   3941 HG21 VAL A 279      65.812  35.442  74.219  1.00 83.70           H
ATOM   3942 HG22 VAL A 279      67.172  35.392  75.040  1.00 83.70           H
ATOM   3943 HG23 VAL A 279      65.921  36.183  75.616  1.00 83.70           H
ATOM   3944  N   THR A 280      67.157  40.159  74.286  1.00 63.13           N
ATOM   3945  CA  THR A 280      67.337  41.483  73.726  1.00 61.24           C
ATOM   3946  C   THR A 280      67.857  42.447  74.788  1.00 62.59           C
ATOM   3947  O   THR A 280      67.470  42.377  75.962  1.00 62.27           O
ATOM   3948  CB  THR A 280      66.000  41.963  73.179  1.00 59.99           C
ATOM   3949  OG1 THR A 280      65.329  40.843  72.605  1.00 58.31           O
ATOM   3950  CG2 THR A 280      66.186  43.073  72.130  1.00 66.29           C
ATOM   3951  H   THR A 280      66.342  39.991  74.507  1.00 75.76           H
ATOM   3952  HA  THR A 280      67.977  41.443  72.996  1.00 73.49           H
ATOM   3953  HB  THR A 280      65.458  42.309  73.903  1.00 71.99           H
ATOM   3954  HG1 THR A 280      64.742  41.110  72.068  1.00 69.97           H
ATOM   3955 HG21 THR A 280      65.324  43.330  71.760  1.00 79.55           H
ATOM   3956 HG22 THR A 280      66.588  43.854  72.547  1.00 79.55           H
ATOM   3957 HG23 THR A 280      66.760  42.768  71.411  1.00 79.55           H
ATOM   3958  N   ASN A 281      68.748  43.339  74.379  1.00 61.88           N
ATOM   3959  CA  ASN A 281      69.128  44.403  75.281  1.00 56.48           C
ATOM   3960  C   ASN A 281      67.984  45.380  75.435  1.00 49.96           C
ATOM   3961  O   ASN A 281      67.115  45.502  74.571  1.00 51.22           O
ATOM   3962  CB  ASN A 281      70.351  45.141  74.775  1.00 58.65           C
ATOM   3963  CG  ASN A 281      71.492  44.238  74.527  1.00 54.74           C
ATOM   3964  OD1 ASN A 281      72.087  43.667  75.439  1.00 51.60           O
ATOM   3965  ND2 ASN A 281      71.811  44.095  73.261  1.00 58.98           N
ATOM   3966  H   ASN A 281      69.139  43.348  73.613  1.00 74.26           H
ATOM   3967  HA  ASN A 281      69.332  44.019  76.150  1.00 67.78           H
ATOM   3968  HB2 ASN A 281      70.619  45.812  75.417  1.00 70.38           H
ATOM   3969  HB3 ASN A 281      70.126  45.545  73.924  1.00 70.38           H
ATOM   3970 HD21 ASN A 281      71.692  44.764  72.732  1.00 70.78           H
ATOM   3971  N   ALA A 282      68.005  46.087  76.555  1.00 53.33           N
ATOM   3972  CA  ALA A 282      66.968  47.057  76.856  1.00 51.77           C
ATOM   3973  C   ALA A 282      67.017  48.227  75.882  1.00 48.08           C
ATOM   3974  O   ALA A 282      68.088  48.642  75.432  1.00 44.98           O
ATOM   3975  CB  ALA A 282      67.136  47.572  78.275  1.00 47.05           C
ATOM   3976  H   ALA A 282      68.611  46.023  77.161  1.00 64.00           H
ATOM   3977  HA  ALA A 282      66.102  46.626  76.789  1.00 62.13           H
ATOM   3978  HB1 ALA A 282      66.443  48.225  78.449  1.00 56.46           H
ATOM   3979  HB2 ALA A 282      67.047  46.822  78.881  1.00 56.46           H
ATOM   3980  HB3 ALA A 282      68.011  47.979  78.364  1.00 56.46           H
ATOM   3981  N   THR A 283      65.839  48.749  75.545  1.00 48.35           N
ATOM   3982  CA  THR A 283      65.709  49.876  74.629  1.00 51.47           C
ATOM   3983  C   THR A 283      65.394  51.138  75.431  1.00 53.96           C
ATOM   3984  O   THR A 283      64.265  51.313  75.904  1.00 47.70           O
ATOM   3985  CB  THR A 283      64.627  49.605  73.584  1.00 45.15           C
ATOM   3986  OG1 THR A 283      65.034  48.526  72.737  1.00 54.25           O
ATOM   3987  CG2 THR A 283      64.391  50.831  72.724  1.00 45.92           C
ATOM   3988  H   THR A 283      65.081  48.450  75.832  1.00 58.02           H
ATOM   3989  HA  THR A 283      66.554  50.003  74.168  1.00 61.77           H
ATOM   3990  HB  THR A 283      63.800  49.365  74.025  1.00 54.18           H
ATOM   3991  HG1 THR A 283      64.520  48.468  72.076  1.00 65.10           H
ATOM   3992 HG21 THR A 283      63.736  50.631  72.039  1.00 55.10           H
ATOM   3993 HG22 THR A 283      64.069  51.566  73.266  1.00 55.10           H
ATOM   3994 HG23 THR A 283      65.217  51.101  72.290  1.00 55.10           H
ATOM   3995  N   SER A 284      66.393  52.019  75.565  1.00 46.81           N
ATOM   3996  CA  SER A 284      66.273  53.270  76.302  1.00 40.45           C
ATOM   3997  C   SER A 284      65.942  54.403  75.336  1.00 38.66           C
ATOM   3998  O   SER A 284      66.679  54.650  74.381  1.00 35.08           O
ATOM   3999  CB  SER A 284      67.575  53.584  77.049  1.00 41.44           C
ATOM   4000  OG  SER A 284      67.913  52.577  77.979  1.00 42.76           O
ATOM   4001  H   SER A 284      67.177  51.906  75.227  1.00 56.17           H
ATOM   4002  HA  SER A 284      65.550  53.189  76.942  1.00 48.54           H
ATOM   4003  HB2 SER A 284      68.296  53.668  76.409  1.00 49.73           H
ATOM   4004  HB3 SER A 284      67.462  54.414  77.529  1.00 49.73           H
ATOM   4005  HG  SER A 284      68.192  52.923  78.691  1.00 51.31           H
ATOM   4006  N   ILE A 285      64.864  55.113  75.590  1.00 47.04           N
ATOM   4007  CA  ILE A 285      64.476  56.216  74.717  1.00 46.04           C
ATOM   4008  C   ILE A 285      65.103  57.497  75.238  1.00 37.21           C
ATOM   4009  O   ILE A 285      64.943  57.836  76.416  1.00 33.69           O
ATOM   4010  CB  ILE A 285      62.946  56.344  74.629  1.00 37.54           C
ATOM   4011  CG1 ILE A 285      62.384  55.301  73.682  1.00 36.92           C
ATOM   4012  CG2 ILE A 285      62.543  57.706  74.086  1.00 42.14           C
ATOM   4013  CD1 ILE A 285      62.578  53.933  74.106  1.00 47.50           C
ATOM   4014  H   ILE A 285      64.328  54.972  76.252  1.00 56.45           H
ATOM   4015  HA  ILE A 285      64.821  56.049  73.825  1.00 55.25           H
ATOM   4016  HB  ILE A 285      62.565  56.210  75.509  1.00 45.04           H
ATOM   4017 HG12 ILE A 285      61.431  55.448  73.597  1.00 44.30           H
ATOM   4018 HG13 ILE A 285      62.810  55.399  72.819  1.00 44.30           H
ATOM   4019 HG21 ILE A 285      61.580  57.736  73.982  1.00 50.57           H
ATOM   4020 HG22 ILE A 285      62.821  58.405  74.698  1.00 50.57           H
ATOM   4021 HG23 ILE A 285      62.966  57.836  73.222  1.00 50.57           H
ATOM   4022 HD11 ILE A 285      62.114  53.354  73.478  1.00 57.00           H
ATOM   4023 HD12 ILE A 285      63.524  53.725  74.097  1.00 57.00           H
ATOM   4024 HD13 ILE A 285      62.211  53.823  74.997  1.00 57.00           H
ATOM   4025  N   GLN A 286      65.785  58.228  74.356  1.00 34.96           N
ATOM   4026  CA  GLN A 286      66.418  59.480  74.744  1.00 37.05           C
ATOM   4027  C   GLN A 286      65.440  60.648  74.667  1.00 36.71           C
ATOM   4028  O   GLN A 286      64.684  60.788  73.710  1.00 37.65           O
ATOM   4029  CB  GLN A 286      67.657  59.773  73.880  1.00 37.97           C
ATOM   4030  CG  GLN A 286      68.513  60.970  74.379  1.00 34.48           C
ATOM   4031  CD  GLN A 286      69.840  61.211  73.593  1.00 40.70           C
ATOM   4032  OE1 GLN A 286      70.384  62.321  73.599  1.00 33.58           O
ATOM   4033  NE2 GLN A 286      70.379  60.159  72.972  1.00 35.55           N
ATOM   4034  H   GLN A 286      65.893  58.018  73.529  1.00 41.95           H
ATOM   4035  HA  GLN A 286      66.707  59.394  75.662  1.00 44.46           H
ATOM   4036  HB2 GLN A 286      68.223  58.986  73.904  1.00 45.56           H
ATOM   4037  HB3 GLN A 286      67.379  59.948  72.970  1.00 45.56           H
ATOM   4038  HG2 GLN A 286      67.983  61.777  74.339  1.00 41.38           H
ATOM   4039  HG3 GLN A 286      68.765  60.786  75.293  1.00 41.38           H
ATOM   4040 HE21 GLN A 286      70.058  59.369  73.095  1.00 42.66           H
ATOM   4041 HE22 GLN A 286      71.066  60.269  72.467  1.00 42.66           H
ATOM   4042  N   ILE A 287      65.462  61.485  75.696  1.00 36.72           N
ATOM   4043  CA  ILE A 287      64.818  62.789  75.685  1.00 36.07           C
ATOM   4044  C   ILE A 287      65.920  63.832  75.570  1.00 38.76           C
ATOM   4045  O   ILE A 287      66.879  63.821  76.352  1.00 38.34           O
ATOM   4046  CB  ILE A 287      63.979  63.000  76.957  1.00 33.75           C
ATOM   4047  CG1 ILE A 287      63.025  61.842  77.180  1.00 34.10           C
ATOM   4048  CG2 ILE A 287      63.217  64.282  76.890  1.00 33.54           C
ATOM   4049  CD1 ILE A 287      62.256  61.966  78.441  1.00 32.20           C
ATOM   4050  H   ILE A 287      65.860  61.315  76.441  1.00 44.06           H
ATOM   4051  HA  ILE A 287      64.240  62.856  74.908  1.00 43.29           H
ATOM   4052  HB  ILE A 287      64.582  63.039  77.715  1.00 40.50           H
ATOM   4053 HG12 ILE A 287      62.397  61.811  76.441  1.00 40.91           H
ATOM   4054 HG13 ILE A 287      63.527  61.013  77.225  1.00 40.91           H
ATOM   4055 HG21 ILE A 287      62.781  64.442  77.743  1.00 40.24           H
ATOM   4056 HG22 ILE A 287      63.836  65.003  76.708  1.00 40.24           H
ATOM   4057 HG23 ILE A 287      62.560  64.220  76.182  1.00 40.24           H
ATOM   4058 HD11 ILE A 287      61.691  61.186  78.541  1.00 38.64           H
ATOM   4059 HD12 ILE A 287      62.876  62.020  79.182  1.00 38.64           H
ATOM   4060 HD13 ILE A 287      61.705  62.760  78.411  1.00 38.64           H
ATOM   4061  N   THR A 288      65.799  64.719  74.595  1.00 40.41           N
ATOM   4062  CA  THR A 288      66.882  65.661  74.357  1.00 42.54           C
ATOM   4063  C   THR A 288      66.494  67.090  74.714  1.00 36.59           C
ATOM   4064  O   THR A 288      65.553  67.330  75.481  1.00 32.05           O
ATOM   4065  CB  THR A 288      67.289  65.585  72.887  1.00 33.66           C
ATOM   4066  OG1 THR A 288      66.209  66.087  72.103  1.00 34.27           O
ATOM   4067  CG2 THR A 288      67.671  64.163  72.458  1.00 37.81           C
ATOM   4068  H   THR A 288      65.131  64.786  74.061  1.00 48.50           H
ATOM   4069  HA  THR A 288      67.646  65.423  74.897  1.00 51.04           H
ATOM   4070  HB  THR A 288      68.077  66.131  72.742  1.00 40.39           H
ATOM   4071  HG1 THR A 288      66.433  66.116  71.293  1.00 41.12           H
ATOM   4072 HG21 THR A 288      68.003  64.163  71.546  1.00 45.38           H
ATOM   4073 HG22 THR A 288      68.367  63.812  73.035  1.00 45.38           H
ATOM   4074 HG23 THR A 288      66.897  63.576  72.514  1.00 45.38           H
ATOM   4075  N   ALA A 289      67.215  68.035  74.123  1.00 50.42           N
ATOM   4076  CA  ALA A 289      66.800  69.425  74.009  1.00 38.38           C
ATOM   4077  C   ALA A 289      66.784  69.927  75.429  1.00 34.79           C
ATOM   4078  O   ALA A 289      67.529  69.381  76.266  1.00 36.69           O
ATOM   4079  CB  ALA A 289      65.447  69.499  73.296  1.00 53.84           C
ATOM   4080  H   ALA A 289      67.970  67.882  73.742  1.00 60.50           H
ATOM   4081  HA  ALA A 289      67.441  69.953  73.511  1.00 46.06           H
ATOM   4082  HB1 ALA A 289      65.345  70.364  72.862  1.00 64.61           H
ATOM   4083  HB2 ALA A 289      65.435  68.802  72.616  1.00 64.61           H
ATOM   4084  HB3 ALA A 289      64.732  69.326  73.935  1.00 64.61           H
ATOM   4085  N   PRO A 290      66.019  70.983  75.737  1.00 38.16           N
ATOM   4086  CA  PRO A 290      65.403  71.929  74.812  1.00 39.32           C
ATOM   4087  C   PRO A 290      66.415  72.521  73.817  1.00 35.77           C
ATOM   4088  O   PRO A 290      67.622  72.571  74.076  1.00 32.33           O
ATOM   4089  CB  PRO A 290      64.834  73.004  75.756  1.00 40.12           C
ATOM   4090  CG  PRO A 290      64.487  72.257  76.938  1.00 39.27           C
ATOM   4091  CD  PRO A 290      65.679  71.340  77.123  1.00 41.40           C
ATOM   4092  HA  PRO A 290      64.636  71.551  74.360  1.00 47.18           H
ATOM   4093  HB2 PRO A 290      65.510  73.668  75.962  1.00 48.15           H
ATOM   4094  HB3 PRO A 290      64.041  73.411  75.372  1.00 48.15           H
ATOM   4095  HG2 PRO A 290      64.366  72.856  77.692  1.00 47.13           H
ATOM   4096  HG3 PRO A 290      63.683  71.751  76.760  1.00 47.13           H
ATOM   4097  HD2 PRO A 290      66.411  71.829  77.530  1.00 49.67           H
ATOM   4098  HD3 PRO A 290      65.442  70.547  77.623  1.00 49.67           H
ATOM   4099  N   ALA A 291      65.887  72.974  72.679  1.00 31.82           N
ATOM   4100  CA  ALA A 291      66.687  73.628  71.651  1.00 29.59           C
ATOM   4101  C   ALA A 291      67.357  74.892  72.143  1.00 29.75           C
ATOM   4102  O   ALA A 291      68.453  75.218  71.679  1.00 33.77           O
ATOM   4103  CB  ALA A 291      65.812  73.981  70.460  1.00 36.64           C
ATOM   4104  H   ALA A 291      65.055  72.920  72.474  1.00 38.19           H
ATOM   4105  HA  ALA A 291      67.375  73.011  71.359  1.00 35.51           H
ATOM   4106  HB1 ALA A 291      66.373  74.402  69.789  1.00 43.97           H
ATOM   4107  HB2 ALA A 291      65.418  73.169  70.103  1.00 43.97           H
ATOM   4108  HB3 ALA A 291      65.120  74.597  70.746  1.00 43.97           H
ATOM   4109  N   SER A 292      66.704  75.640  73.033  1.00 29.21           N
ATOM   4110  CA  SER A 292      67.309  76.834  73.609  1.00 28.75           C
ATOM   4111  C   SER A 292      68.505  76.490  74.464  1.00 34.98           C
ATOM   4112  O   SER A 292      69.309  77.368  74.787  1.00 31.56           O
ATOM   4113  CB  SER A 292      66.292  77.567  74.468  1.00 31.82           C
ATOM   4114  OG  SER A 292      65.945  76.787  75.570  1.00 35.64           O
ATOM   4115  H   SER A 292      65.909  75.478  73.316  1.00 35.05           H
ATOM   4116  HA  SER A 292      67.599  77.424  72.897  1.00 34.50           H
ATOM   4117  HB2 SER A 292      66.668  78.403  74.780  1.00 38.19           H
ATOM   4118  HB3 SER A 292      65.494  77.725  73.945  1.00 38.19           H
ATOM   4119  HG  SER A 292      65.413  77.226  76.048  1.00 42.76           H
ATOM   4120  N   MET A 293      68.612  75.235  74.864  1.00 36.00           N
ATOM   4121  CA  MET A 293      69.714  74.773  75.677  1.00 25.72           C
ATOM   4122  C   MET A 293      70.817  74.165  74.834  1.00 31.38           C
ATOM   4123  O   MET A 293      72.002  74.361  75.126  1.00 34.53           O
ATOM   4124  CB  MET A 293      69.178  73.761  76.674  1.00 31.59           C
ATOM   4125  CG  MET A 293      69.733  73.911  78.021  1.00 30.82           C
ATOM   4126  SD  MET A 293      68.865  75.037  79.088  1.00 35.49           S
ATOM   4127  CE  MET A 293      68.698  76.475  78.108  1.00 41.49           C
ATOM   4128  H   MET A 293      68.039  74.620  74.684  1.00 43.20           H
ATOM   4129  HA  MET A 293      70.087  75.518  76.161  1.00 30.86           H
ATOM   4130  HB2 MET A 293      68.214  73.860  76.736  1.00 37.91           H
ATOM   4131  HB3 MET A 293      69.405  72.874  76.359  1.00 37.91           H
ATOM   4132  HG2 MET A 293      69.730  73.042  78.450  1.00 36.98           H
ATOM   4133  HG3 MET A 293      70.635  74.242  77.937  1.00 36.98           H
ATOM   4134  HE1 MET A 293      68.325  77.181  78.659  1.00 49.79           H
ATOM   4135  HE2 MET A 293      69.575  76.722  77.784  1.00 49.79           H
ATOM   4136  HE3 MET A 293      68.110  76.276  77.359  1.00 49.79           H
ATOM   4137  N   LEU A 294      70.454  73.450  73.768  1.00 37.76           N
ATOM   4138  CA  LEU A 294      71.460  72.823  72.913  1.00 36.11           C
ATOM   4139  C   LEU A 294      72.338  73.832  72.180  1.00 29.60           C
ATOM   4140  O   LEU A 294      73.352  73.433  71.608  1.00 36.05           O
ATOM   4141  CB  LEU A 294      70.778  71.900  71.898  1.00 25.79           C
ATOM   4142  CG  LEU A 294      69.866  70.823  72.492  1.00 35.74           C
ATOM   4143  CD1 LEU A 294      69.100  70.116  71.394  1.00 39.57           C
ATOM   4144  CD2 LEU A 294      70.631  69.795  73.340  1.00 33.34           C
ATOM   4145  H   LEU A 294      69.638  73.305  73.529  1.00 45.31           H
ATOM   4146  HA  LEU A 294      72.037  72.275  73.463  1.00 43.33           H
ATOM   4147  HB2 LEU A 294      70.226  72.447  71.317  1.00 30.94           H
ATOM   4148  HB3 LEU A 294      71.459  71.450  71.380  1.00 30.94           H
ATOM   4149  HG  LEU A 294      69.214  71.249  73.069  1.00 42.89           H
ATOM   4150 HD11 LEU A 294      68.552  69.411  71.774  1.00 47.48           H
ATOM   4151 HD12 LEU A 294      68.535  70.758  70.937  1.00 47.48           H
ATOM   4152 HD13 LEU A 294      69.738  69.732  70.770  1.00 47.48           H
ATOM   4153 HD21 LEU A 294      70.013  69.128  73.675  1.00 40.01           H
ATOM   4154 HD22 LEU A 294      71.308  69.369  72.789  1.00 40.01           H
ATOM   4155 HD23 LEU A 294      71.056  70.251  74.083  1.00 40.01           H
ATOM   4156  N   ILE A 295      71.986  75.114  72.159  1.00 30.69           N
ATOM   4157  CA  ILE A 295      72.792  76.055  71.393  1.00 33.59           C
ATOM   4158  C   ILE A 295      74.208  76.088  71.930  1.00 29.41           C
ATOM   4159  O   ILE A 295      75.162  76.225  71.168  1.00 33.55           O
ATOM   4160  CB  ILE A 295      72.169  77.463  71.398  1.00 31.28           C
ATOM   4161  CG1 ILE A 295      72.011  77.995  72.817  1.00 38.15           C
ATOM   4162  CG2 ILE A 295      70.829  77.440  70.727  1.00 41.44           C
ATOM   4163  CD1 ILE A 295      71.659  79.469  72.852  1.00 35.74           C
ATOM   4164  H   ILE A 295      71.306  75.458  72.566  1.00 36.83           H
ATOM   4165  HA  ILE A 295      72.832  75.746  70.477  1.00 40.31           H
ATOM   4166  HB  ILE A 295      72.766  78.054  70.916  1.00 37.54           H
ATOM   4167 HG12 ILE A 295      71.294  77.499  73.249  1.00 45.78           H
ATOM   4168 HG13 ILE A 295      72.840  77.880  73.310  1.00 45.78           H
ATOM   4169 HG21 ILE A 295      70.464  78.339  70.701  1.00 49.73           H
ATOM   4170 HG22 ILE A 295      70.959  77.118  69.820  1.00 49.73           H
ATOM   4171 HG23 ILE A 295      70.232  76.848  71.211  1.00 49.73           H
ATOM   4172 HD11 ILE A 295      71.575  79.744  73.778  1.00 42.89           H
ATOM   4173 HD12 ILE A 295      72.360  79.977  72.418  1.00 42.89           H
ATOM   4174 HD13 ILE A 295      70.816  79.604  72.392  1.00 42.89           H
ATOM   4175  N   GLY A 296      74.360  75.979  73.245  1.00 31.57           N
ATOM   4176  CA  GLY A 296      75.644  76.039  73.907  1.00 30.45           C
ATOM   4177  C   GLY A 296      75.730  75.030  75.046  1.00 35.88           C
ATOM   4178  O   GLY A 296      74.875  74.132  75.125  1.00 34.05           O
ATOM   4179  H   GLY A 296      73.709  75.853  73.793  1.00 37.89           H
ATOM   4180  HA2 GLY A 296      76.337  75.838  73.264  1.00 36.54           H
ATOM   4181  HA3 GLY A 296      75.786  76.933  74.250  1.00 36.54           H
ATOM   4182  N   ASP A 297      76.755  75.149  75.910  1.00 28.35           N
ATOM   4183  CA  ASP A 297      76.913  74.241  77.044  1.00 25.27           C
ATOM   4184  C   ASP A 297      75.696  74.353  77.950  1.00 30.67           C
ATOM   4185  O   ASP A 297      75.030  75.398  77.999  1.00 25.35           O
ATOM   4186  CB  ASP A 297      78.179  74.568  77.870  1.00 35.11           C
ATOM   4187  CG  ASP A 297      79.491  74.224  77.161  1.00 37.18           C
ATOM   4188  OD1 ASP A 297      79.534  73.239  76.375  1.00 33.02           O
ATOM   4189  OD2 ASP A 297      80.478  74.964  77.424  1.00 32.45           O1-
ATOM   4190  H   ASP A 297      77.368  75.746  75.852  1.00 34.02           H
ATOM   4191  HA  ASP A 297      76.972  73.329  76.720  1.00 30.32           H
ATOM   4192  HB2 ASP A 297      78.188  75.515  78.085  1.00 42.14           H
ATOM   4193  HB3 ASP A 297      78.164  74.039  78.682  1.00 42.14           H
ATOM   4194  N   HIS A 298      75.402  73.274  78.683  1.00 25.71           N
ATOM   4195  CA  HIS A 298      74.248  73.306  79.573  1.00 26.79           C
ATOM   4196  C   HIS A 298      74.358  72.207  80.606  1.00 17.27           C
ATOM   4197  O   HIS A 298      75.266  71.384  80.572  1.00 17.96           O
ATOM   4198  CB  HIS A 298      72.931  73.157  78.806  1.00 22.61           C
ATOM   4199  CG  HIS A 298      72.871  71.948  77.948  1.00 18.00           C
ATOM   4200  ND1 HIS A 298      73.479  71.897  76.718  1.00 22.56           N
ATOM   4201  CD2 HIS A 298      72.312  70.727  78.148  1.00 25.76           C
ATOM   4202  CE1 HIS A 298      73.277  70.705  76.180  1.00 20.32           C
ATOM   4203  NE2 HIS A 298      72.588  69.969  77.033  1.00 18.41           N
ATOM   4204  H   HIS A 298      75.834  72.530  78.678  1.00 30.85           H
ATOM   4205  HA  HIS A 298      74.237  74.158  80.036  1.00 32.14           H
ATOM   4206  HB2 HIS A 298      72.810  73.928  78.232  1.00 27.14           H
ATOM   4207  HB3 HIS A 298      72.207  73.089  79.445  1.00 27.14           H
ATOM   4208  HD1 HIS A 298      73.907  72.547  76.357  1.00 27.08           H
ATOM   4209  HD2 HIS A 298      71.835  70.450  78.894  1.00 30.91           H
ATOM   4210  HE1 HIS A 298      73.587  70.427  75.351  1.00 24.39           H
ATOM   4211  N   TYR A 299      73.381  72.192  81.506  1.00 17.67           N
ATOM   4212  CA  TYR A 299      73.303  71.244  82.588  1.00 24.42           C
ATOM   4213  C   TYR A 299      71.904  70.658  82.616  1.00 28.09           C
ATOM   4214  O   TYR A 299      70.922  71.331  82.304  1.00 33.03           O
ATOM   4215  CB  TYR A 299      73.593  71.918  83.947  1.00 27.58           C
ATOM   4216  CG  TYR A 299      74.887  72.700  84.047  1.00 26.91           C
ATOM   4217  CD1 TYR A 299      76.100  72.053  84.082  1.00 25.17           C
ATOM   4218  CD2 TYR A 299      74.894  74.075  84.151  1.00 33.25           C
ATOM   4219  CE1 TYR A 299      77.274  72.736  84.201  1.00 21.28           C
ATOM   4220  CE2 TYR A 299      76.109  74.771  84.262  1.00 31.67           C
ATOM   4221  CZ  TYR A 299      77.287  74.066  84.287  1.00 21.01           C
ATOM   4222  OH  TYR A 299      78.501  74.665  84.401  1.00 27.16           O
ATOM   4223  H   TYR A 299      72.724  72.746  81.512  1.00 21.20           H
ATOM   4224  HA  TYR A 299      73.934  70.528  82.439  1.00 29.31           H
ATOM   4225  HB2 TYR A 299      72.872  72.532  84.149  1.00 33.09           H
ATOM   4226  HB3 TYR A 299      73.632  71.222  84.619  1.00 33.09           H
ATOM   4227  HD1 TYR A 299      76.118  71.127  84.024  1.00 30.21           H
ATOM   4228  HD2 TYR A 299      74.090  74.533  84.135  1.00 39.90           H
ATOM   4229  HE1 TYR A 299      78.078  72.277  84.215  1.00 25.54           H
ATOM   4230  HE2 TYR A 299      76.117  75.697  84.328  1.00 38.01           H
ATOM   4231  HH  TYR A 299      78.407  75.498  84.422  1.00 32.59           H
ATOM   4232  N   LEU A 300      71.812  69.404  83.012  1.00 24.41           N
ATOM   4233  CA  LEU A 300      70.555  68.842  83.478  1.00 24.31           C
ATOM   4234  C   LEU A 300      70.449  69.115  84.978  1.00 28.31           C
ATOM   4235  O   LEU A 300      71.313  68.680  85.740  1.00 27.08           O
ATOM   4236  CB  LEU A 300      70.528  67.343  83.203  1.00 29.87           C
ATOM   4237  CG  LEU A 300      69.430  66.521  83.872  1.00 18.40           C
ATOM   4238  CD1 LEU A 300      68.126  66.850  83.239  1.00 31.27           C
ATOM   4239  CD2 LEU A 300      69.716  65.043  83.737  1.00 33.25           C
ATOM   4240  H   LEU A 300      72.472  68.850  83.031  1.00 29.29           H
ATOM   4241  HA  LEU A 300      69.820  69.274  83.009  1.00 29.17           H
ATOM   4242  HB2 LEU A 300      70.465  67.214  82.244  1.00 35.84           H
ATOM   4243  HB3 LEU A 300      71.373  66.978  83.510  1.00 35.84           H
ATOM   4244  HG  LEU A 300      69.367  66.735  84.813  1.00 22.08           H
ATOM   4245 HD11 LEU A 300      67.430  66.314  83.646  1.00 37.52           H
ATOM   4246 HD12 LEU A 300      67.942  67.792  83.368  1.00 37.52           H
ATOM   4247 HD13 LEU A 300      68.189  66.656  82.288  1.00 37.52           H
ATOM   4248 HD21 LEU A 300      68.976  64.536  84.113  1.00 39.90           H
ATOM   4249 HD22 LEU A 300      69.807  64.836  82.795  1.00 39.90           H
ATOM   4250 HD23 LEU A 300      70.540  64.826  84.200  1.00 39.90           H
ATOM   4251  N   CYS A 301      69.397  69.820  85.409  1.00 34.32           N
ATOM   4252  CA  CYS A 301      69.299  70.287  86.796  1.00 27.61           C
ATOM   4253  C   CYS A 301      68.457  69.381  87.653  1.00 25.49           C
ATOM   4254  O   CYS A 301      68.834  69.027  88.769  1.00 28.59           O
ATOM   4255  CB  CYS A 301      68.679  71.685  86.864  1.00 23.68           C
ATOM   4256  SG  CYS A 301      69.476  72.852  85.738  1.00 29.60           S1-
ATOM   4257  H   CYS A 301      68.735  70.051  84.913  1.00 41.19           H
ATOM   4258  HA  CYS A 301      70.185  70.321  87.182  1.00 33.13           H
ATOM   4259  HB2 CYS A 301      67.743  71.639  86.632  1.00 28.41           H
ATOM   4260  HB3 CYS A 301      68.768  72.024  87.768  1.00 28.41           H
ATOM   4261  N   ASP A 302      67.293  69.037  87.161  1.00 28.20           N
ATOM   4262  CA  ASP A 302      66.349  68.346  88.011  1.00 35.06           C
ATOM   4263  C   ASP A 302      65.504  67.425  87.134  1.00 32.56           C
ATOM   4264  O   ASP A 302      65.316  67.677  85.939  1.00 24.49           O
ATOM   4265  CB  ASP A 302      65.542  69.400  88.786  1.00 33.05           C
ATOM   4266  CG  ASP A 302      64.489  68.797  89.691  1.00 35.35           C
ATOM   4267  OD1 ASP A 302      63.351  68.584  89.221  1.00 32.97           O
ATOM   4268  OD2 ASP A 302      64.801  68.535  90.875  1.00 42.00           O1-
ATOM   4269  H   ASP A 302      67.026  69.207  86.360  1.00 33.84           H
ATOM   4270  HA  ASP A 302      66.828  67.798  88.650  1.00 42.08           H
ATOM   4271  HB2 ASP A 302      66.168  69.894  89.341  1.00 39.66           H
ATOM   4272  HB3 ASP A 302      65.104  70.001  88.165  1.00 39.66           H
ATOM   4273  N   VAL A 303      65.048  66.326  87.716  1.00 24.36           N
ATOM   4274  CA  VAL A 303      64.123  65.425  87.032  1.00 35.78           C
ATOM   4275  C   VAL A 303      63.077  65.014  88.054  1.00 33.94           C
ATOM   4276  O   VAL A 303      63.425  64.616  89.169  1.00 23.39           O
ATOM   4277  CB  VAL A 303      64.806  64.185  86.384  1.00 35.54           C
ATOM   4278  CG1 VAL A 303      66.309  64.279  86.404  1.00 33.41           C
ATOM   4279  CG2 VAL A 303      64.372  62.890  87.016  1.00 30.15           C
ATOM   4280  H   VAL A 303      65.252  66.087  88.518  1.00 29.23           H
ATOM   4281  HA  VAL A 303      63.667  65.915  86.330  1.00 42.94           H
ATOM   4282  HB  VAL A 303      64.548  64.140  85.450  1.00 42.65           H
ATOM   4283 HG11 VAL A 303      66.681  63.487  85.983  1.00 40.09           H
ATOM   4284 HG12 VAL A 303      66.595  65.076  85.926  1.00 40.09           H
ATOM   4285 HG13 VAL A 303      66.590  64.314  87.333  1.00 40.09           H
ATOM   4286 HG21 VAL A 303      64.843  62.166  86.574  1.00 36.18           H
ATOM   4287 HG22 VAL A 303      64.604  62.913  87.958  1.00 36.18           H
ATOM   4288 HG23 VAL A 303      63.419  62.772  86.895  1.00 36.18           H
ATOM   4289  N   THR A 304      61.799  65.167  87.691  1.00 36.78           N
ATOM   4290  CA  THR A 304      60.687  64.909  88.599  1.00 32.48           C
ATOM   4291  C   THR A 304      59.538  64.238  87.845  1.00 35.84           C
ATOM   4292  O   THR A 304      59.112  64.708  86.779  1.00 28.42           O
ATOM   4293  CB  THR A 304      60.179  66.208  89.262  1.00 27.30           C
ATOM   4294  OG1 THR A 304      61.252  66.910  89.905  1.00 28.31           O
ATOM   4295  CG2 THR A 304      59.153  65.874  90.303  1.00 32.57           C
ATOM   4296  H   THR A 304      61.550  65.446  86.915  1.00 44.14           H
ATOM   4297  HA  THR A 304      60.984  64.315  89.302  1.00 38.98           H
ATOM   4298  HB  THR A 304      59.769  66.777  88.594  1.00 32.76           H
ATOM   4299  HG1 THR A 304      61.815  67.147  89.333  1.00 33.97           H
ATOM   4300 HG21 THR A 304      58.866  66.675  90.766  1.00 39.09           H
ATOM   4301 HG22 THR A 304      58.384  65.444  89.892  1.00 39.09           H
ATOM   4302 HG23 THR A 304      59.546  65.267  90.955  1.00 39.09           H
ATOM   4303  N   TRP A 305      59.005  63.164  88.421  1.00 27.65           N
ATOM   4304  CA  TRP A 305      57.878  62.481  87.811  1.00 32.72           C
ATOM   4305  C   TRP A 305      56.584  63.147  88.256  1.00 25.73           C
ATOM   4306  O   TRP A 305      56.271  63.199  89.452  1.00 24.48           O
ATOM   4307  CB  TRP A 305      57.888  61.003  88.167  1.00 33.86           C
ATOM   4308  CG  TRP A 305      58.923  60.229  87.439  1.00 24.76           C
ATOM   4309  CD1 TRP A 305      60.181  59.992  87.846  1.00 30.39           C
ATOM   4310  CD2 TRP A 305      58.781  59.574  86.177  1.00 36.50           C
ATOM   4311  NE1 TRP A 305      60.858  59.236  86.929  1.00 28.75           N
ATOM   4312  CE2 TRP A 305      60.016  58.960  85.889  1.00 35.85           C
ATOM   4313  CE3 TRP A 305      57.730  59.443  85.260  1.00 36.27           C
ATOM   4314  CZ2 TRP A 305      60.235  58.236  84.723  1.00 30.51           C
ATOM   4315  CZ3 TRP A 305      57.942  58.721  84.109  1.00 35.35           C
ATOM   4316  CH2 TRP A 305      59.189  58.115  83.853  1.00 35.99           C
ATOM   4317  H   TRP A 305      59.266  62.818  89.165  1.00 33.17           H
ATOM   4318  HA  TRP A 305      57.954  62.560  86.846  1.00 39.26           H
ATOM   4319  HB2 TRP A 305      58.052  60.919  89.117  1.00 40.63           H
ATOM   4320  HB3 TRP A 305      57.021  60.632  87.943  1.00 40.63           H
ATOM   4321  HD1 TRP A 305      60.541  60.302  88.639  1.00 36.47           H
ATOM   4322  HE1 TRP A 305      61.671  58.977  86.999  1.00 34.50           H
ATOM   4323  HE3 TRP A 305      56.907  59.835  85.426  1.00 43.52           H
ATOM   4324  HZ2 TRP A 305      61.053  57.835  84.546  1.00 36.61           H
ATOM   4325  HZ3 TRP A 305      57.251  58.632  83.495  1.00 42.42           H
ATOM   4326  HH2 TRP A 305      59.314  57.639  83.066  1.00 43.19           H
ATOM   4327  N   ALA A 306      55.848  63.677  87.287  1.00 28.91           N
ATOM   4328  CA  ALA A 306      54.548  64.264  87.569  1.00 24.55           C
ATOM   4329  C   ALA A 306      53.473  63.185  87.746  1.00 26.91           C
ATOM   4330  O   ALA A 306      52.664  63.250  88.673  1.00 28.03           O
ATOM   4331  CB  ALA A 306      54.188  65.216  86.446  1.00 30.35           C
ATOM   4332  H   ALA A 306      56.077  63.708  86.459  1.00 34.69           H
ATOM   4333  HA  ALA A 306      54.610  64.787  88.382  1.00 29.46           H
ATOM   4334  HB1 ALA A 306      53.321  65.606  86.630  1.00 36.41           H
ATOM   4335  HB2 ALA A 306      54.864  65.906  86.384  1.00 36.41           H
ATOM   4336  HB3 ALA A 306      54.160  64.711  85.629  1.00 36.41           H
ATOM   4337  N   THR A 307      53.455  62.187  86.866  1.00 33.65           N
ATOM   4338  CA  THR A 307      52.525  61.068  86.925  1.00 35.07           C
ATOM   4339  C   THR A 307      53.279  59.863  86.418  1.00 30.41           C
ATOM   4340  O   THR A 307      54.465  59.968  86.121  1.00 28.19           O
ATOM   4341  CB  THR A 307      51.280  61.292  86.060  1.00 36.05           C
ATOM   4342  OG1 THR A 307      51.646  61.169  84.675  1.00 37.04           O
ATOM   4343  CG2 THR A 307      50.648  62.657  86.316  1.00 31.71           C
ATOM   4344  H   THR A 307      53.987  62.134  86.189  1.00 40.38           H
ATOM   4345  HA  THR A 307      52.248  60.911  87.840  1.00 42.08           H
ATOM   4346  HB  THR A 307      50.627  60.616  86.291  1.00 43.26           H
ATOM   4347  HG1 THR A 307      50.988  61.361  84.191  1.00 44.45           H
ATOM   4348 HG21 THR A 307      49.872  62.776  85.747  1.00 38.06           H
ATOM   4349 HG22 THR A 307      50.372  62.728  87.248  1.00 38.06           H
ATOM   4350 HG23 THR A 307      51.284  63.359  86.114  1.00 38.06           H
ATOM   4351  N   GLN A 308      52.575  58.733  86.276  1.00 33.57           N
ATOM   4352  CA  GLN A 308      53.165  57.493  85.760  1.00 28.87           C
ATOM   4353  C   GLN A 308      53.691  57.618  84.341  1.00 32.17           C
ATOM   4354  O   GLN A 308      54.463  56.751  83.906  1.00 36.15           O
ATOM   4355  CB  GLN A 308      52.133  56.374  85.767  1.00 30.47           C
ATOM   4356  CG  GLN A 308      51.446  56.197  87.075  1.00 28.56           C
ATOM   4357  CD  GLN A 308      52.403  55.713  88.067  1.00 33.30           C
ATOM   4358  OE1 GLN A 308      53.557  55.427  87.719  1.00 34.59           O
ATOM   4359  NE2 GLN A 308      51.960  55.582  89.324  1.00 32.14           N
ATOM   4360  H   GLN A 308      51.740  58.670  86.476  1.00 40.28           H
ATOM   4361  HA  GLN A 308      53.902  57.226  86.329  1.00 34.64           H
ATOM   4362  HB2 GLN A 308      51.457  56.575  85.104  1.00 36.56           H
ATOM   4363  HB3 GLN A 308      52.569  55.542  85.538  1.00 36.56           H
ATOM   4364  HG2 GLN A 308      51.075  57.037  87.386  1.00 34.27           H
ATOM   4365  HG3 GLN A 308      50.749  55.533  86.994  1.00 34.27           H
ATOM   4366 HE21 GLN A 308      51.150  55.787  89.516  1.00 38.57           H
ATOM   4367 HE22 GLN A 308      52.488  55.296  89.945  1.00 38.57           H
ATOM   4368  N   GLU A 309      53.278  58.659  83.607  1.00 31.07           N
ATOM   4369  CA  GLU A 309      53.684  58.835  82.222  1.00 36.84           C
ATOM   4370  C   GLU A 309      54.086  60.256  81.885  1.00 35.22           C
ATOM   4371  O   GLU A 309      54.345  60.538  80.711  1.00 27.65           O
ATOM   4372  CB  GLU A 309      52.551  58.429  81.271  1.00 41.05           C
ATOM   4373  CG  GLU A 309      52.387  56.960  81.090  1.00 40.29           C
ATOM   4374  CD  GLU A 309      51.007  56.566  80.566  1.00 42.98           C
ATOM   4375  OE1 GLU A 309      50.318  57.387  79.922  1.00 36.44           O
ATOM   4376  OE2 GLU A 309      50.617  55.402  80.801  1.00 48.04           O1-
ATOM   4377  H   GLU A 309      52.763  59.283  83.896  1.00 37.29           H
ATOM   4378  HA  GLU A 309      54.450  58.265  82.053  1.00 44.21           H
ATOM   4379  HB2 GLU A 309      51.718  58.782  81.619  1.00 49.26           H
ATOM   4380  HB3 GLU A 309      52.740  58.808  80.401  1.00 49.26           H
ATOM   4381  HG2 GLU A 309      53.054  56.666  80.452  1.00 48.34           H
ATOM   4382  HG3 GLU A 309      52.530  56.526  81.946  1.00 48.34           H
ATOM   4383  N   ARG A 310      54.101  61.166  82.855  1.00 46.65           N
ATOM   4384  CA  ARG A 310      54.606  62.517  82.654  1.00 41.66           C
ATOM   4385  C   ARG A 310      55.837  62.704  83.517  1.00 37.03           C
ATOM   4386  O   ARG A 310      55.861  62.286  84.676  1.00 34.39           O
ATOM   4387  CB  ARG A 310      53.575  63.585  83.019  1.00 38.44           C
ATOM   4388  CG  ARG A 310      53.657  64.796  82.116  1.00 39.16           C
ATOM   4389  CD  ARG A 310      52.886  65.981  82.648  1.00 45.09           C
ATOM   4390  NE  ARG A 310      51.462  65.728  82.829  1.00 49.17           N
ATOM   4391  CZ  ARG A 310      50.577  65.795  81.859  1.00 44.10           C
ATOM   4392  NH1 ARG A 310      50.971  66.076  80.617  1.00 46.90           N
ATOM   4393  NH2 ARG A 310      49.310  65.559  82.146  1.00 48.78           N1+
ATOM   4394  H   ARG A 310      53.820  61.021  83.659  1.00 55.98           H
ATOM   4395  HA  ARG A 310      54.863  62.638  81.724  1.00 50.00           H
ATOM   4396  HB2 ARG A 310      52.681  63.212  82.950  1.00 46.13           H
ATOM   4397  HB3 ARG A 310      53.736  63.873  83.922  1.00 46.13           H
ATOM   4398  HG2 ARG A 310      54.590  65.051  82.030  1.00 46.99           H
ATOM   4399  HG3 ARG A 310      53.283  64.577  81.250  1.00 46.99           H
ATOM   4400  HD2 ARG A 310      53.251  66.219  83.514  1.00 54.11           H
ATOM   4401  HD3 ARG A 310      52.968  66.728  82.037  1.00 54.11           H
ATOM   4402  HE  ARG A 310      51.173  65.540  83.618  1.00 59.01           H
ATOM   4403 HH11 ARG A 310      51.804  66.223  80.451  1.00 56.28           H
ATOM   4404 HH12 ARG A 310      50.398  66.112  79.975  1.00 56.28           H
ATOM   4405 HH21 ARG A 310      49.081  65.375  82.956  1.00 58.54           H
ATOM   4406 HH22 ARG A 310      48.713  65.587  81.526  1.00 58.54           H
ATOM   4407  N   ILE A 311      56.841  63.352  82.943  1.00 44.99           N
ATOM   4408  CA  ILE A 311      58.110  63.623  83.603  1.00 30.61           C
ATOM   4409  C   ILE A 311      58.514  65.058  83.279  1.00 24.19           C
ATOM   4410  O   ILE A 311      58.329  65.526  82.150  1.00 24.97           O
ATOM   4411  CB  ILE A 311      59.169  62.613  83.137  1.00 39.74           C
ATOM   4412  CG1 ILE A 311      60.493  62.866  83.826  1.00 30.88           C
ATOM   4413  CG2 ILE A 311      59.346  62.702  81.637  1.00 37.08           C
ATOM   4414  CD1 ILE A 311      61.500  61.821  83.493  1.00 39.83           C
ATOM   4415  H   ILE A 311      56.810  63.650  82.135  1.00 53.99           H
ATOM   4416  HA  ILE A 311      58.012  63.538  84.565  1.00 36.73           H
ATOM   4417  HB  ILE A 311      58.868  61.719  83.368  1.00 47.69           H
ATOM   4418 HG12 ILE A 311      60.836  63.736  83.566  1.00 37.06           H
ATOM   4419 HG13 ILE A 311      60.348  62.838  84.785  1.00 37.06           H
ATOM   4420 HG21 ILE A 311      59.991  62.039  81.351  1.00 44.49           H
ATOM   4421 HG22 ILE A 311      58.493  62.531  81.209  1.00 44.49           H
ATOM   4422 HG23 ILE A 311      59.664  63.589  81.406  1.00 44.49           H
ATOM   4423 HD11 ILE A 311      62.294  61.991  84.024  1.00 47.80           H
ATOM   4424 HD12 ILE A 311      61.140  60.944  83.699  1.00 47.80           H
ATOM   4425 HD13 ILE A 311      61.720  61.882  82.551  1.00 47.80           H
ATOM   4426  N   SER A 312      59.008  65.783  84.276  1.00 27.18           N
ATOM   4427  CA  SER A 312      59.522  67.122  84.020  1.00 32.34           C
ATOM   4428  C   SER A 312      61.024  67.186  84.279  1.00 32.63           C
ATOM   4429  O   SER A 312      61.528  66.661  85.283  1.00 28.79           O
ATOM   4430  CB  SER A 312      58.794  68.208  84.827  1.00 27.93           C
ATOM   4431  OG  SER A 312      59.200  68.311  86.162  1.00 29.06           O
ATOM   4432  H   SER A 312      59.052  65.526  85.097  1.00 32.61           H
ATOM   4433  HA  SER A 312      59.382  67.322  83.084  1.00 38.80           H
ATOM   4434  HB2 SER A 312      58.999  69.046  84.394  1.00 33.52           H
ATOM   4435  HB3 SER A 312      57.841  68.037  84.801  1.00 33.52           H
ATOM   4436  HG  SER A 312      58.539  68.425  86.655  1.00 34.88           H
ATOM   4437  N   LEU A 313      61.716  67.837  83.345  1.00 31.79           N
ATOM   4438  CA  LEU A 313      63.153  68.004  83.330  1.00 25.79           C
ATOM   4439  C   LEU A 313      63.416  69.487  83.312  1.00 27.99           C
ATOM   4440  O   LEU A 313      62.895  70.178  82.438  1.00 30.81           O
ATOM   4441  CB  LEU A 313      63.788  67.388  82.079  1.00 26.78           C
ATOM   4442  CG  LEU A 313      64.149  65.904  82.166  1.00 34.03           C
ATOM   4443  CD1 LEU A 313      63.083  65.134  82.854  1.00 31.05           C
ATOM   4444  CD2 LEU A 313      64.394  65.340  80.770  1.00 32.40           C
ATOM   4445  H   LEU A 313      61.345  68.220  82.672  1.00 38.15           H
ATOM   4446  HA  LEU A 313      63.547  67.617  84.126  1.00 30.94           H
ATOM   4447  HB2 LEU A 313      63.187  67.507  81.330  1.00 32.14           H
ATOM   4448  HB3 LEU A 313      64.609  67.870  81.897  1.00 32.14           H
ATOM   4449  HG  LEU A 313      64.958  65.796  82.689  1.00 40.83           H
ATOM   4450 HD11 LEU A 313      63.333  64.196  82.864  1.00 37.25           H
ATOM   4451 HD12 LEU A 313      62.980  65.457  83.762  1.00 37.25           H
ATOM   4452 HD13 LEU A 313      62.255  65.252  82.359  1.00 37.25           H
ATOM   4453 HD21 LEU A 313      64.588  64.399  80.855  1.00 38.87           H
ATOM   4454 HD22 LEU A 313      63.611  65.465  80.211  1.00 38.87           H
ATOM   4455 HD23 LEU A 313      65.158  65.806  80.393  1.00 38.87           H
ATOM   4456  N   GLN A 314      64.230  69.963  84.250  1.00 22.63           N
ATOM   4457  CA  GLN A 314      64.761  71.323  84.209  1.00 29.75           C
ATOM   4458  C   GLN A 314      66.195  71.307  83.727  1.00 30.72           C
ATOM   4459  O   GLN A 314      67.010  70.527  84.235  1.00 23.10           O
ATOM   4460  CB  GLN A 314      64.717  72.004  85.572  1.00 24.88           C
ATOM   4461  CG  GLN A 314      63.399  72.705  85.829  1.00 32.67           C
ATOM   4462  CD  GLN A 314      63.292  73.279  87.224  1.00 31.06           C
ATOM   4463  OE1 GLN A 314      63.429  74.488  87.410  1.00 34.97           O
ATOM   4464  NE2 GLN A 314      63.022  72.413  88.218  1.00 29.08           N
ATOM   4465  H   GLN A 314      64.486  69.512  84.937  1.00 27.16           H
ATOM   4466  HA  GLN A 314      64.240  71.854  83.590  1.00 35.70           H
ATOM   4467  HB2 GLN A 314      64.843  71.330  86.258  1.00 29.86           H
ATOM   4468  HB3 GLN A 314      65.429  72.659  85.619  1.00 29.86           H
ATOM   4469  HG2 GLN A 314      63.298  73.429  85.194  1.00 39.21           H
ATOM   4470  HG3 GLN A 314      62.670  72.071  85.718  1.00 39.21           H
ATOM   4471 HE21 GLN A 314      62.906  71.576  88.048  1.00 34.90           H
ATOM   4472 HE22 GLN A 314      62.964  72.690  89.032  1.00 34.90           H
ATOM   4473  N   TRP A 315      66.491  72.195  82.772  1.00 29.03           N
ATOM   4474  CA  TRP A 315      67.810  72.412  82.213  1.00 24.70           C
ATOM   4475  C   TRP A 315      68.237  73.855  82.449  1.00 26.73           C
ATOM   4476  O   TRP A 315      67.417  74.754  82.645  1.00 24.19           O
ATOM   4477  CB  TRP A 315      67.819  72.132  80.713  1.00 27.53           C
ATOM   4478  CG  TRP A 315      67.304  70.790  80.311  1.00 29.39           C
ATOM   4479  CD1 TRP A 315      66.009  70.431  80.171  1.00 22.93           C
ATOM   4480  CD2 TRP A 315      68.080  69.634  79.974  1.00 31.63           C
ATOM   4481  NE1 TRP A 315      65.923  69.136  79.776  1.00 26.68           N
ATOM   4482  CE2 TRP A 315      67.182  68.623  79.631  1.00 32.29           C
ATOM   4483  CE3 TRP A 315      69.447  69.362  79.924  1.00 21.41           C
ATOM   4484  CZ2 TRP A 315      67.603  67.354  79.260  1.00 24.91           C
ATOM   4485  CZ3 TRP A 315      69.849  68.124  79.558  1.00 26.83           C
ATOM   4486  CH2 TRP A 315      68.936  67.131  79.224  1.00 26.10           C
ATOM   4487  H   TRP A 315      65.899  72.704  82.412  1.00 34.83           H
ATOM   4488  HA  TRP A 315      68.450  71.823  82.638  1.00 29.64           H
ATOM   4489  HB2 TRP A 315      67.252  72.790  80.279  1.00 33.03           H
ATOM   4490  HB3 TRP A 315      68.728  72.215  80.391  1.00 33.03           H
ATOM   4491  HD1 TRP A 315      65.282  70.986  80.320  1.00 27.52           H
ATOM   4492  HE1 TRP A 315      65.192  68.713  79.630  1.00 32.02           H
ATOM   4493  HE3 TRP A 315      70.062  70.019  80.130  1.00 25.69           H
ATOM   4494  HZ2 TRP A 315      67.005  66.680  79.049  1.00 29.89           H
ATOM   4495  HZ3 TRP A 315      70.758  67.934  79.513  1.00 32.20           H
ATOM   4496  HH2 TRP A 315      69.250  66.294  78.978  1.00 31.32           H
ATOM   4497  N   LEU A 316      69.540  74.079  82.385  1.00 23.41           N
ATOM   4498  CA  LEU A 316      70.100  75.387  82.687  1.00 30.53           C
ATOM   4499  C   LEU A 316      71.347  75.597  81.842  1.00 28.03           C
ATOM   4500  O   LEU A 316      72.188  74.701  81.740  1.00 29.75           O
ATOM   4501  CB  LEU A 316      70.442  75.497  84.180  1.00 38.52           C
ATOM   4502  CG  LEU A 316      71.230  76.713  84.670  1.00 35.42           C
ATOM   4503  CD1 LEU A 316      70.343  77.938  84.570  1.00 34.09           C
ATOM   4504  CD2 LEU A 316      71.649  76.507  86.067  1.00 18.96           C
ATOM   4505  H   LEU A 316      70.125  73.485  82.170  1.00 28.09           H
ATOM   4506  HA  LEU A 316      69.450  76.076  82.462  1.00 36.63           H
ATOM   4507  HB2 LEU A 316      69.613  75.489  84.683  1.00 46.22           H
ATOM   4508  HB3 LEU A 316      70.967  74.713  84.414  1.00 46.22           H
ATOM   4509  HG  LEU A 316      72.030  76.843  84.131  1.00 42.51           H
ATOM   4510 HD11 LEU A 316      70.826  78.709  84.906  1.00 40.91           H
ATOM   4511 HD12 LEU A 316      70.093  78.076  83.644  1.00 40.91           H
ATOM   4512 HD13 LEU A 316      69.556  77.784  85.113  1.00 40.91           H
ATOM   4513 HD21 LEU A 316      72.102  77.295  86.401  1.00 22.76           H
ATOM   4514 HD22 LEU A 316      70.851  76.341  86.592  1.00 22.76           H
ATOM   4515 HD23 LEU A 316      72.246  75.747  86.090  1.00 22.76           H
ATOM   4516  N   ARG A 317      71.474  76.781  81.258  1.00 23.52           N
ATOM   4517  CA  ARG A 317      72.648  77.072  80.448  1.00 32.92           C
ATOM   4518  C   ARG A 317      73.911  77.169  81.316  1.00 28.89           C
ATOM   4519  O   ARG A 317      73.859  77.463  82.517  1.00 21.46           O
ATOM   4520  CB  ARG A 317      72.449  78.381  79.680  1.00 34.32           C
ATOM   4521  CG  ARG A 317      71.395  78.308  78.605  1.00 31.14           C
ATOM   4522  CD  ARG A 317      71.266  79.594  77.856  1.00 22.31           C
ATOM   4523  NE  ARG A 317      70.526  79.380  76.633  1.00 37.17           N
ATOM   4524  CZ  ARG A 317      69.761  80.303  76.079  1.00 35.70           C
ATOM   4525  NH1 ARG A 317      69.642  81.505  76.640  1.00 36.59           N
ATOM   4526  NH2 ARG A 317      69.103  80.020  74.972  1.00 30.07           N1+
ATOM   4527  H   ARG A 317      70.910  77.426  81.317  1.00 28.23           H
ATOM   4528  HA  ARG A 317      72.774  76.357  79.805  1.00 39.51           H
ATOM   4529  HB2 ARG A 317      72.174  79.076  80.299  1.00 41.18           H
ATOM   4530  HB3 ARG A 317      73.286  78.633  79.260  1.00 41.18           H
ATOM   4531  HG2 ARG A 317      71.625  77.620  77.959  1.00 37.37           H
ATOM   4532  HG3 ARG A 317      70.544  78.129  79.024  1.00 37.37           H
ATOM   4533  HD2 ARG A 317      70.761  80.205  78.413  1.00 26.78           H
ATOM   4534  HD3 ARG A 317      72.132  79.968  77.631  1.00 26.78           H
ATOM   4535  HE  ARG A 317      70.544  78.600  76.275  1.00 44.61           H
ATOM   4536 HH11 ARG A 317      70.065  81.699  77.363  1.00 43.91           H
ATOM   4537 HH12 ARG A 317      69.143  82.101  76.270  1.00 43.91           H
ATOM   4538 HH21 ARG A 317      69.184  79.243  74.616  1.00 36.09           H
ATOM   4539 HH22 ARG A 317      68.605  80.617  74.602  1.00 36.09           H
ATOM   4540  N   ARG A 318      75.064  76.938  80.685  1.00 22.16           N
ATOM   4541  CA  ARG A 318      76.308  77.051  81.436  1.00 29.54           C
ATOM   4542  C   ARG A 318      76.398  78.416  82.081  1.00 26.72           C
ATOM   4543  O   ARG A 318      76.862  78.549  83.217  1.00 26.74           O
ATOM   4544  CB  ARG A 318      77.526  76.800  80.553  1.00 24.91           C
ATOM   4545  CG  ARG A 318      78.792  76.715  81.384  1.00 27.11           C
ATOM   4546  CD  ARG A 318      79.940  76.107  80.634  1.00 18.55           C
ATOM   4547  NE  ARG A 318      81.156  76.241  81.433  1.00 21.19           N
ATOM   4548  CZ  ARG A 318      82.306  75.606  81.187  1.00 17.45           C
ATOM   4549  NH1 ARG A 318      82.386  74.764  80.178  1.00 12.58           N
ATOM   4550  NH2 ARG A 318      83.380  75.808  81.946  1.00 19.04           N1+
ATOM   4551  H   ARG A 318      75.149  76.716  79.859  1.00 26.60           H
ATOM   4552  HA  ARG A 318      76.311  76.377  82.131  1.00 35.44           H
ATOM   4553  HB2 ARG A 318      77.422  75.958  80.093  1.00 29.89           H
ATOM   4554  HB3 ARG A 318      77.615  77.531  79.923  1.00 29.89           H
ATOM   4555  HG2 ARG A 318      79.055  77.609  81.661  1.00 32.53           H
ATOM   4556  HG3 ARG A 318      78.622  76.168  82.165  1.00 32.53           H
ATOM   4557  HD2 ARG A 318      79.766  75.167  80.482  1.00 22.26           H
ATOM   4558  HD3 ARG A 318      80.061  76.569  79.788  1.00 22.26           H
ATOM   4559  HE  ARG A 318      81.072  76.633  82.193  1.00 25.43           H
ATOM   4560 HH11 ARG A 318      81.706  74.623  79.671  1.00 15.10           H
ATOM   4561 HH12 ARG A 318      83.124  74.349  80.022  1.00 15.10           H
ATOM   4562 HH21 ARG A 318      83.348  76.346  82.612  1.00 22.85           H
ATOM   4563 HH22 ARG A 318      84.109  75.378  81.785  1.00 22.85           H
ATOM   4564  N   ILE A 319      75.962  79.442  81.360  1.00 26.20           N
ATOM   4565  CA  ILE A 319      75.638  80.746  81.927  1.00 25.51           C
ATOM   4566  C   ILE A 319      74.348  80.630  82.723  1.00 30.97           C
ATOM   4567  O   ILE A 319      73.262  80.785  82.159  1.00 33.39           O
ATOM   4568  CB  ILE A 319      75.450  81.810  80.839  1.00 27.35           C
ATOM   4569  CG1 ILE A 319      76.733  82.056  80.054  1.00 31.16           C
ATOM   4570  CG2 ILE A 319      74.985  83.079  81.455  1.00 29.32           C
ATOM   4571  CD1 ILE A 319      77.864  82.763  80.897  1.00 42.75           C
ATOM   4572  H   ILE A 319      75.831  79.400  80.512  1.00 31.44           H
ATOM   4573  HA  ILE A 319      76.350  81.025  82.523  1.00 30.61           H
ATOM   4574  HB  ILE A 319      74.763  81.490  80.232  1.00 32.82           H
ATOM   4575 HG12 ILE A 319      77.063  81.199  79.738  1.00 37.39           H
ATOM   4576 HG13 ILE A 319      76.524  82.614  79.291  1.00 37.39           H
ATOM   4577 HG21 ILE A 319      74.901  83.743  80.756  1.00 35.19           H
ATOM   4578 HG22 ILE A 319      74.134  82.928  81.865  1.00 35.19           H
ATOM   4579 HG23 ILE A 319      75.623  83.373  82.125  1.00 35.19           H
ATOM   4580 HD11 ILE A 319      78.642  82.852  80.327  1.00 51.30           H
ATOM   4581 HD12 ILE A 319      77.572  83.642  81.185  1.00 51.30           H
ATOM   4582 HD13 ILE A 319      78.080  82.219  81.670  1.00 51.30           H
ATOM   4583  N   GLN A 320      74.453  80.386  84.031  1.00 33.62           N
ATOM   4584  CA  GLN A 320      73.317  80.006  84.862  1.00 27.40           C
ATOM   4585  C   GLN A 320      72.347  81.155  85.060  1.00 30.01           C
ATOM   4586  O   GLN A 320      71.980  81.489  86.185  1.00 26.61           O
ATOM   4587  CB  GLN A 320      73.828  79.470  86.186  1.00 26.40           C
ATOM   4588  CG  GLN A 320      74.713  78.266  85.934  1.00 26.25           C
ATOM   4589  CD  GLN A 320      75.403  77.817  87.152  1.00 22.77           C
ATOM   4590  OE1 GLN A 320      74.786  77.716  88.208  1.00 20.14           O
ATOM   4591  NE2 GLN A 320      76.688  77.489  87.019  1.00 24.90           N
ATOM   4592  H   GLN A 320      75.196  80.413  84.464  1.00 40.34           H
ATOM   4593  HA  GLN A 320      72.850  79.285  84.419  1.00 32.88           H
ATOM   4594  HB2 GLN A 320      74.349  80.149  86.633  1.00 31.68           H
ATOM   4595  HB3 GLN A 320      73.085  79.213  86.751  1.00 31.68           H
ATOM   4596  HG2 GLN A 320      74.170  77.526  85.616  1.00 31.50           H
ATOM   4597  HG3 GLN A 320      75.388  78.469  85.274  1.00 31.50           H
ATOM   4598 HE21 GLN A 320      77.066  77.537  86.250  1.00 29.88           H
ATOM   4599 HE22 GLN A 320      77.137  77.226  87.702  1.00 29.88           H
ATOM   4600  N   ASN A 321      71.907  81.711  83.935  1.00 38.54           N
ATOM   4601  CA  ASN A 321      71.043  82.866  83.829  1.00 37.01           C
ATOM   4602  C   ASN A 321      69.648  82.519  83.346  1.00 38.84           C
ATOM   4603  O   ASN A 321      68.726  83.307  83.535  1.00 33.30           O
ATOM   4604  CB  ASN A 321      71.652  83.867  82.832  1.00 35.98           C
ATOM   4605  CG  ASN A 321      71.508  85.220  83.305  1.00 48.26           C
ATOM   4606  OD1 ASN A 321      70.426  85.586  83.705  1.00 63.51           O
ATOM   4607  ND2 ASN A 321      72.603  85.965  83.410  1.00 54.21           N
ATOM   4608  H   ASN A 321      72.114  81.407  83.160  1.00 46.25           H
ATOM   4609  HA  ASN A 321      70.977  83.299  84.696  1.00 44.41           H
ATOM   4610  HB2 ASN A 321      71.250  83.782  81.955  1.00 43.17           H
ATOM   4611  HB3 ASN A 321      72.598  83.709  82.780  1.00 43.17           H
ATOM   4612 HD21 ASN A 321      72.738  86.460  84.091  1.00 65.05           H
ATOM   4613  N   TYR A 322      69.492  81.370  82.711  1.00 32.28           N
ATOM   4614  CA  TYR A 322      68.339  81.064  81.896  1.00 30.93           C
ATOM   4615  C   TYR A 322      68.111  79.560  81.954  1.00 33.69           C
ATOM   4616  O   TYR A 322      68.947  78.784  81.477  1.00 36.64           O
ATOM   4617  CB  TYR A 322      68.605  81.532  80.473  1.00 31.04           C
ATOM   4618  CG  TYR A 322      67.475  81.369  79.514  1.00 35.33           C
ATOM   4619  CD1 TYR A 322      67.281  80.200  78.830  1.00 32.17           C
ATOM   4620  CD2 TYR A 322      66.607  82.404  79.283  1.00 39.89           C
ATOM   4621  CE1 TYR A 322      66.245  80.075  77.952  1.00 42.32           C
ATOM   4622  CE2 TYR A 322      65.582  82.286  78.414  1.00 34.62           C
ATOM   4623  CZ  TYR A 322      65.405  81.144  77.742  1.00 34.90           C
ATOM   4624  OH  TYR A 322      64.356  81.082  76.872  1.00 43.05           O
ATOM   4625  H   TYR A 322      70.076  80.740  82.707  1.00 38.74           H
ATOM   4626  HA  TYR A 322      67.566  81.527  82.251  1.00 37.12           H
ATOM   4627  HB2 TYR A 322      68.810  82.479  80.511  1.00 37.25           H
ATOM   4628  HB3 TYR A 322      69.362  81.050  80.119  1.00 37.25           H
ATOM   4629  HD1 TYR A 322      67.855  79.488  78.970  1.00 38.61           H
ATOM   4630  HD2 TYR A 322      66.732  83.203  79.734  1.00 47.87           H
ATOM   4631  HE1 TYR A 322      66.119  79.278  77.489  1.00 50.78           H
ATOM   4632  HE2 TYR A 322      65.010  83.002  78.269  1.00 41.54           H
ATOM   4633  HH  TYR A 322      64.163  80.285  76.714  1.00 51.66           H
ATOM   4634  N   SER A 323      67.002  79.137  82.548  1.00 31.88           N
ATOM   4635  CA  SER A 323      66.686  77.724  82.627  1.00 33.16           C
ATOM   4636  C   SER A 323      65.320  77.472  82.025  1.00 37.83           C
ATOM   4637  O   SER A 323      64.468  78.364  81.935  1.00 33.95           O
ATOM   4638  CB  SER A 323      66.718  77.202  84.050  1.00 30.68           C
ATOM   4639  OG  SER A 323      65.587  77.614  84.726  1.00 37.29           O
ATOM   4640  H   SER A 323      66.417  79.652  82.910  1.00 38.26           H
ATOM   4641  HA  SER A 323      67.338  77.224  82.111  1.00 39.79           H
ATOM   4642  HB2 SER A 323      66.732  76.237  84.057  1.00 36.82           H
ATOM   4643  HB3 SER A 323      67.499  77.556  84.500  1.00 36.82           H
ATOM   4644  HG  SER A 323      65.541  78.450  84.688  1.00 44.75           H
ATOM   4645  N   VAL A 324      65.152  76.247  81.561  1.00 35.70           N
ATOM   4646  CA  VAL A 324      63.940  75.828  80.900  1.00 34.49           C
ATOM   4647  C   VAL A 324      63.464  74.556  81.579  1.00 34.58           C
ATOM   4648  O   VAL A 324      64.262  73.679  81.921  1.00 29.47           O
ATOM   4649  CB  VAL A 324      64.163  75.618  79.384  1.00 35.01           C
ATOM   4650  CG1 VAL A 324      62.937  75.035  78.758  1.00 38.07           C
ATOM   4651  CG2 VAL A 324      64.398  76.930  78.717  1.00 42.27           C
ATOM   4652  H   VAL A 324      65.748  75.628  81.606  1.00 42.84           H
ATOM   4653  HA  VAL A 324      63.271  76.518  81.021  1.00 41.39           H
ATOM   4654  HB  VAL A 324      64.923  75.032  79.226  1.00 42.01           H
ATOM   4655 HG11 VAL A 324      63.083  74.965  77.803  1.00 45.68           H
ATOM   4656 HG12 VAL A 324      62.758  74.159  79.131  1.00 45.68           H
ATOM   4657 HG13 VAL A 324      62.191  75.628  78.936  1.00 45.68           H
ATOM   4658 HG21 VAL A 324      64.476  76.772  77.765  1.00 50.73           H
ATOM   4659 HG22 VAL A 324      63.639  77.511  78.890  1.00 50.73           H
ATOM   4660 HG23 VAL A 324      65.208  77.331  79.062  1.00 50.73           H
ATOM   4661  N   MET A 325      62.163  74.466  81.795  1.00 40.25           N
ATOM   4662  CA  MET A 325      61.549  73.244  82.258  1.00 32.69           C
ATOM   4663  C   MET A 325      60.796  72.613  81.109  1.00 30.23           C
ATOM   4664  O   MET A 325      59.966  73.262  80.489  1.00 32.23           O
ATOM   4665  CB  MET A 325      60.589  73.494  83.410  1.00 34.17           C
ATOM   4666  CG  MET A 325      60.133  72.210  84.037  1.00 33.89           C
ATOM   4667  SD  MET A 325      58.950  72.511  85.337  1.00 34.13           S
ATOM   4668  CE  MET A 325      57.665  71.623  84.568  1.00 36.93           C
ATOM   4669  H   MET A 325      61.609  75.114  81.688  1.00 48.30           H
ATOM   4670  HA  MET A 325      62.246  72.646  82.559  1.00 39.22           H
ATOM   4671  HB2 MET A 325      61.038  74.022  84.085  1.00 41.00           H
ATOM   4672  HB3 MET A 325      59.803  73.953  83.083  1.00 41.00           H
ATOM   4673  HG2 MET A 325      59.710  71.657  83.367  1.00 40.67           H
ATOM   4674  HG3 MET A 325      60.892  71.747  84.425  1.00 40.67           H
ATOM   4675  HE1 MET A 325      56.876  71.647  85.130  1.00 44.32           H
ATOM   4676  HE2 MET A 325      57.487  72.040  83.713  1.00 44.32           H
ATOM   4677  HE3 MET A 325      57.948  70.714  84.432  1.00 44.32           H
ATOM   4678  N   ASP A 326      61.087  71.358  80.846  1.00 37.60           N
ATOM   4679  CA  ASP A 326      60.364  70.546  79.891  1.00 33.75           C
ATOM   4680  C   ASP A 326      59.360  69.672  80.624  1.00 33.41           C
ATOM   4681  O   ASP A 326      59.571  69.277  81.770  1.00 31.97           O
ATOM   4682  CB  ASP A 326      61.325  69.664  79.113  1.00 35.82           C
ATOM   4683  CG  ASP A 326      61.463  70.082  77.701  1.00 40.18           C
ATOM   4684  OD1 ASP A 326      60.438  70.407  77.078  1.00 38.54           O
ATOM   4685  OD2 ASP A 326      62.612  70.079  77.219  1.00 46.57           O1-
ATOM   4686  H   ASP A 326      61.718  70.927  81.239  1.00 45.12           H
ATOM   4687  HA  ASP A 326      59.900  71.123  79.270  1.00 40.50           H
ATOM   4688  HB2 ASP A 326      62.210  69.731  79.514  1.00 42.98           H
ATOM   4689  HB3 ASP A 326      61.002  68.752  79.141  1.00 42.98           H
ATOM   4690  N   ILE A 327      58.257  69.377  79.960  1.00 36.98           N
ATOM   4691  CA  ILE A 327      57.252  68.471  80.487  1.00 35.37           C
ATOM   4692  C   ILE A 327      56.970  67.481  79.382  1.00 35.55           C
ATOM   4693  O   ILE A 327      56.390  67.843  78.358  1.00 36.42           O
ATOM   4694  CB  ILE A 327      55.980  69.204  80.926  1.00 35.92           C
ATOM   4695  CG1 ILE A 327      56.279  70.080  82.164  1.00 38.51           C
ATOM   4696  CG2 ILE A 327      54.897  68.243  81.206  1.00 32.16           C
ATOM   4697  CD1 ILE A 327      55.163  71.023  82.592  1.00 34.88           C
ATOM   4698  H   ILE A 327      58.069  69.687  79.179  1.00 44.38           H
ATOM   4699  HA  ILE A 327      57.610  67.983  81.243  1.00 42.44           H
ATOM   4700  HB  ILE A 327      55.700  69.772  80.202  1.00 43.10           H
ATOM   4701 HG12 ILE A 327      56.476  69.501  82.918  1.00 46.22           H
ATOM   4702 HG13 ILE A 327      57.048  70.634  81.960  1.00 46.22           H
ATOM   4703 HG21 ILE A 327      54.105  68.737  81.473  1.00 38.60           H
ATOM   4704 HG22 ILE A 327      54.698  67.729  80.412  1.00 38.60           H
ATOM   4705 HG23 ILE A 327      55.179  67.662  81.925  1.00 38.60           H
ATOM   4706 HD11 ILE A 327      55.426  71.540  83.363  1.00 41.85           H
ATOM   4707 HD12 ILE A 327      54.949  71.620  81.860  1.00 41.85           H
ATOM   4708 HD13 ILE A 327      54.390  70.486  82.817  1.00 41.85           H
ATOM   4709  N   CYS A 328      57.417  66.251  79.558  1.00 37.04           N
ATOM   4710  CA  CYS A 328      57.385  65.270  78.490  1.00 42.39           C
ATOM   4711  C   CYS A 328      56.403  64.168  78.840  1.00 36.70           C
ATOM   4712  O   CYS A 328      56.247  63.828  80.013  1.00 36.79           O
ATOM   4713  CB  CYS A 328      58.778  64.685  78.256  1.00 43.11           C
ATOM   4714  SG  CYS A 328      60.108  65.935  78.055  1.00 34.05           S
ATOM   4715  H   CYS A 328      57.749  65.956  80.295  1.00 44.45           H
ATOM   4716  HA  CYS A 328      57.086  65.695  77.674  1.00 50.87           H
ATOM   4717  HB2 CYS A 328      59.011  64.112  78.998  1.00 51.73           H
ATOM   4718  HB3 CYS A 328      58.747  64.169  77.437  1.00 51.73           H
ATOM   4719  N   ASP A 329      55.719  63.642  77.824  1.00 35.39           N
[truncated: 1,752,208 more chars]
