# Supplementary material for: High-throughput quantum-mechanics/molecular-mechanics (ONIOM) macromolecular crystallographic refinement with PHENIX/DivCon: the impact of mixed Hamiltonian methods on ligand and protein structure
Source: Acta Crystallogr D Struct Biol. 2018 Oct 29;74(Pt 11):1063–77. doi: 10.1107/S2059798318012913 (PMC6213575; doi:10.1107/S2059798318012913)
Supplement: Supplementary file 3 [file d-74-01063-sup3.gz › results_regionQM/1N2J-H_refine_001.pdb]

REMARK Date 2017-01-10 Time 20:55:27 EST -0500 (1484099727.54 s)
REMARK PHENIX refinement
REMARK 
REMARK ****************** INPUT FILES AND LABELS ******************************
REMARK Reflections:
REMARK   file name      : 1N2J.sf
REMARK   labels         : ['r1n2jsf,wavelength_id=1,_refln.F_meas_au,_refln.F_meas_sigma_au']
REMARK R-free flags:
REMARK   file name      : None
REMARK   label          : R-free-flags
REMARK   test_flag_value: 1
REMARK Model file name(s): 
REMARK   /scratch/oleg/2711156.gondor.quantumbioinc.com/1N2J-H.pdb
REMARK 
REMARK ******************** REFINEMENT SUMMARY: QUICK FACTS *******************
REMARK Start: r_work = 0.1778 r_free = 0.1799 bonds = 0.014 angles = 1.591
REMARK Final: r_work = 0.1703 r_free = 0.1964 bonds = 0.013 angles = 1.514
REMARK ************************************************************************
REMARK 
REMARK ****************** REFINEMENT STATISTICS STEP BY STEP ******************
REMARK leading digit, like 1_, means number of macro-cycle                     
REMARK 0    : statistics at the very beginning when nothing is done yet        
REMARK 1_bss: bulk solvent correction and/or (anisotropic) scaling             
REMARK 1_xyz: refinement of coordinates                                        
REMARK 1_adp: refinement of ADPs (Atomic Displacement Parameters)              
REMARK 1_occ: refinement of occupancies                                        
REMARK ------------------------------------------------------------------------
REMARK  stage       r-work r-free bonds angles b_min b_max b_ave n_water shift
REMARK       0    : 0.3146 0.3024 0.014  1.59  18.6  74.8  33.6 915      0.000
REMARK       1_bss: 0.1778 0.1799 0.014  1.59  18.6  74.8  33.6 915      0.000
REMARK 1_settarget: 0.1778 0.1799 0.014  1.59  18.6  74.8  33.6 915      0.000
REMARK       1_nqh: 0.1778 0.1799 0.014  1.59  18.6  74.8  33.6 915      0.000
REMARK    1_weight: 0.1778 0.1799 0.014  1.59  18.6  74.8  33.6 915      0.000
REMARK    1_checkH: 0.1779 0.1807 0.014  1.59  18.6  74.8  33.6 915      0.453
REMARK    1_xyzrec: 0.1736 0.1900 0.013  1.53  18.6  74.8  33.6 915      0.505
REMARK    1_checkH: 0.1736 0.1899 0.013  1.53  18.6  74.8  33.6 915      0.505
REMARK       1_adp: 0.1705 0.1970 0.013  1.53  19.4  79.0  33.8 915      0.505
REMARK   1_regHadp: 0.1699 0.1966 0.013  1.53  19.4  79.0  33.8 915      0.505
REMARK       2_bss: 0.1700 0.1963 0.013  1.53  19.4  79.0  33.8 915      0.505
REMARK 2_settarget: 0.1700 0.1963 0.013  1.53  19.4  79.0  33.8 915      0.505
REMARK 2_updatecdl: 0.1700 0.1963 0.013  1.53  19.4  79.0  33.8 915      0.505
REMARK       2_nqh: 0.1700 0.1963 0.013  1.53  19.4  79.0  33.8 915      0.505
REMARK    2_weight: 0.1700 0.1963 0.013  1.53  19.4  79.0  33.8 915      0.505
REMARK    2_checkH: 0.1700 0.1963 0.013  1.53  19.4  79.0  33.8 915      0.505
REMARK    2_xyzrec: 0.1699 0.1962 0.013  1.51  19.4  79.0  33.8 915      0.505
REMARK    2_checkH: 0.1699 0.1962 0.013  1.51  19.4  79.0  33.8 915      0.505
REMARK       2_adp: 0.1699 0.1963 0.013  1.51  19.2  79.7  33.7 915      0.505
REMARK   2_regHadp: 0.1705 0.1965 0.013  1.51  19.2  79.7  33.7 915      0.505
REMARK       3_bss: 0.1704 0.1964 0.013  1.51  19.2  79.7  33.7 915      0.505
REMARK 3_settarget: 0.1704 0.1964 0.013  1.51  19.2  79.7  33.7 915      0.505
REMARK 3_updatecdl: 0.1704 0.1964 0.013  1.51  19.2  79.7  33.7 915      0.505
REMARK       3_nqh: 0.1704 0.1964 0.013  1.51  19.2  79.7  33.7 915      0.505
REMARK    3_weight: 0.1704 0.1964 0.013  1.51  19.2  79.7  33.7 915      0.505
REMARK    3_checkH: 0.1704 0.1964 0.013  1.51  19.2  79.7  33.7 915      0.505
REMARK    3_xyzrec: 0.1704 0.1964 0.013  1.51  19.2  79.7  33.7 915      0.505
REMARK    3_checkH: 0.1704 0.1964 0.013  1.51  19.2  79.7  33.7 915      0.505
REMARK       3_adp: 0.1704 0.1964 0.013  1.51  19.2  79.9  33.6 915      0.505
REMARK   3_regHadp: 0.1704 0.1964 0.013  1.51  19.2  79.9  33.6 915      0.505
REMARK         end: 0.1703 0.1964 0.013  1.51  19.2  79.9  33.6 915      0.505
REMARK ------------------------------------------------------------------------
REMARK MODEL CONTENT.
REMARK  ELEMENT        ATOM RECORD COUNT   OCCUPANCY SUM
REMARK        C                     2710         2710.00
REMARK        H                     5028         5028.00
REMARK        O                     1048         1048.00
REMARK        N                      764          764.00
REMARK        S                       15           15.00
REMARK      O1-                       74           74.00
REMARK    TOTAL                     9639         9639.00
REMARK -----------------------------------------------------------------------
REMARK r_free_flags.md5.hexdigest e36799ccfacc2d308fa0ccc948c93973
REMARK 
REMARK ---------------------------------------------------------------
REMARK  Atom Name   Residue Name    Residue ID     Chain     Charge  
REMARK ---------------------------------------------------------------
REMARK      C1           PAF           1001          A       0.7276  
REMARK      C2           PAF           1001          A      -0.0489  
REMARK      C3           PAF           1001          A       0.1185  
REMARK      C4           PAF           1001          A      -0.5129  
REMARK      C5           PAF           1001          A      -0.5215  
REMARK      C6           PAF           1001          A      -0.0284  
REMARK      O1           PAF           1001          A      -0.7879  
REMARK      O2           PAF           1001          A      -0.7661  
REMARK      O3           PAF           1001          A      -0.6133  
REMARK      O4           PAF           1001          A      -0.5974  
REMARK     H21           PAF           1001          A       0.1457  
REMARK     H41           PAF           1001          A       0.1764  
REMARK     H42           PAF           1001          A       0.1674  
REMARK     H43           PAF           1001          A       0.147   
REMARK     H51           PAF           1001          A       0.1779  
REMARK     H52           PAF           1001          A       0.1425  
REMARK     H53           PAF           1001          A       0.1572  
REMARK     H61           PAF           1001          A       0.1345  
REMARK     H62           PAF           1001          A       0.1333  
REMARK     HO3           PAF           1001          A       0.366   
REMARK     HO4           PAF           1001          A       0.3413  
REMARK      C1           PAF           1002          B       0.7223  
REMARK      C2           PAF           1002          B      -0.0336  
REMARK      C3           PAF           1002          B       0.1073  
REMARK      C4           PAF           1002          B      -0.5088  
REMARK      C5           PAF           1002          B      -0.5193  
REMARK      C6           PAF           1002          B      -0.0256  
REMARK      O1           PAF           1002          B      -0.7798  
REMARK      O2           PAF           1002          B      -0.7939  
REMARK      O3           PAF           1002          B      -0.6043  
REMARK      O4           PAF           1002          B      -0.5853  
REMARK     H21           PAF           1002          B       0.1473  
REMARK     H41           PAF           1002          B       0.1757  
REMARK     H42           PAF           1002          B       0.1586  
REMARK     H43           PAF           1002          B       0.1551  
REMARK     H51           PAF           1002          B       0.1715  
REMARK     H52           PAF           1002          B       0.1519  
REMARK     H53           PAF           1002          B       0.1526  
REMARK     H61           PAF           1002          B       0.1328  
REMARK     H62           PAF           1002          B       0.1421  
REMARK     HO3           PAF           1002          B        0.36   
REMARK     HO4           PAF           1002          B       0.3383  
REMARK ---------------------------------------------------------------
REMARK IF THIS FILE IS FOR PDB DEPOSITION: REMOVE ALL FROM THIS LINE UP.
REMARK   3
REMARK   3 REFINEMENT.
REMARK   3   PROGRAM     : PHENIX (1.11.1_2575: ???)
REMARK   3   AUTHORS     : Adams,Afonine,Bunkoczi,Burnley,Chen,Dar,Davis,
REMARK   3               : Draizen,Echols,Gildea,Gros,Grosse-Kunstleve,Headd,
REMARK   3               : Hintze,Hung,Ioerger,Liebschner,McCoy,McKee,Moriarty,
REMARK   3               : Oeffner,Poon,Read,Richardson,Richardson,Sacchettini,
REMARK   3               : Sauter,Sobolev,Storoni,Terwilliger,Williams,Zwart
REMARK   3
REMARK   3  REFINEMENT TARGET : ML
REMARK   3  
REMARK   3  DATA USED IN REFINEMENT.
REMARK   3   RESOLUTION RANGE HIGH (ANGSTROMS) : 1.800   
REMARK   3   RESOLUTION RANGE LOW  (ANGSTROMS) : 30.217  
REMARK   3   MIN(FOBS/SIGMA_FOBS)              : 1.37  
REMARK   3   COMPLETENESS FOR RANGE        (%) : 97.57 
REMARK   3   NUMBER OF REFLECTIONS             : 48853     
REMARK   3   NUMBER OF REFLECTIONS (NON-ANOMALOUS) : 48853     
REMARK   3  
REMARK   3  FIT TO DATA USED IN REFINEMENT.
REMARK   3   R VALUE     (WORKING + TEST SET) : 0.1714
REMARK   3   R VALUE            (WORKING SET) : 0.1703
REMARK   3   FREE R VALUE                     : 0.1964
REMARK   3   FREE R VALUE TEST SET SIZE   (%) : 4.09  
REMARK   3   FREE R VALUE TEST SET COUNT      : 1999      
REMARK   3  
REMARK   3  FIT TO DATA USED IN REFINEMENT (IN BINS).
REMARK   3   BIN  RESOLUTION RANGE  COMPL.    NWORK NFREE   RWORK  RFREE  CCWORK CCFREE
REMARK   3     1 30.2217 -  4.3344    0.92     3235   138  0.1665 0.1705   0.914  0.905
REMARK   3     2  4.3344 -  3.4419    0.94     3243   139  0.1527 0.2135   0.928  0.852
REMARK   3     3  3.4419 -  3.0073    0.96     3311   141  0.1639 0.1941   0.927  0.900
REMARK   3     4  3.0073 -  2.7325    0.98     3366   144  0.1746 0.2037   0.919  0.878
REMARK   3     5  2.7325 -  2.5368    0.98     3379   144  0.1708 0.1839   0.921  0.906
REMARK   3     6  2.5368 -  2.3873    0.99     3395   145  0.1632 0.1861   0.929  0.905
REMARK   3     7  2.3873 -  2.2677    0.99     3395   145  0.1610 0.1701   0.929  0.916
REMARK   3     8  2.2677 -  2.1691    1.00     3400   145  0.1767 0.2128   0.918  0.896
REMARK   3     9  2.1691 -  2.0856    1.00     3369   143  0.1726 0.1988   0.917  0.875
REMARK   3    10  2.0856 -  2.0136    1.00     3437   148  0.1784 0.1916   0.916  0.914
REMARK   3    11  2.0136 -  1.9507    0.98     3374   144  0.1940 0.2186   0.895  0.865
REMARK   3    12  1.9507 -  1.8949    0.98     3344   141  0.2095 0.2049   0.891  0.894
REMARK   3    13  1.8949 -  1.8451    0.97     3312   142  0.2359 0.2771   0.863  0.812
REMARK   3    14  1.8451 -  1.8000    0.96     3294   140  0.2788 0.3110   0.813  0.778
REMARK   3  
REMARK   3  BULK SOLVENT MODELLING.
REMARK   3   METHOD USED        : FLAT BULK SOLVENT MODEL
REMARK   3   SOLVENT RADIUS     : 1.11    
REMARK   3   SHRINKAGE RADIUS   : 0.90    
REMARK   3   GRID STEP FACTOR   : 4.00    
REMARK   3  
REMARK   3  ERROR ESTIMATES.
REMARK   3   COORDINATE ERROR (MAXIMUM-LIKELIHOOD BASED)     : 0.20    
REMARK   3   PHASE ERROR (DEGREES, MAXIMUM-LIKELIHOOD BASED) : 18.12   
REMARK   3  
REMARK   3  STRUCTURE FACTORS CALCULATION ALGORITHM : FFT
REMARK   3  
REMARK   3  RESTRAINTS LIBRARY
REMARK   3    GEOSTD + MON.LIB. + CDL v1.2
REMARK   3  
REMARK   3  DEVIATIONS FROM IDEAL VALUES.
REMARK   3                 RMSD     MAX  COUNT
REMARK   3   BOND      :  0.013   0.165   4367
REMARK   3   ANGLE     :  1.514  38.826   5951
REMARK   3   CHIRALITY :  0.063   0.289    707
REMARK   3   PLANARITY :  0.011   0.192    786
REMARK   3   DIHEDRAL  : 11.121 117.425   2617
REMARK   3   MIN NONBONDED DISTANCE : 2.453 
REMARK   3  
REMARK   3  MOLPROBITY STATISTICS.
REMARK   3   ALL-ATOM CLASHSCORE : 4.02
REMARK   3   RAMACHANDRAN PLOT:
REMARK   3     OUTLIERS : 0.00  %
REMARK   3     ALLOWED  : 1.23  %
REMARK   3     FAVORED  : 98.77 %
REMARK   3   ROTAMER OUTLIERS : 1.87 %
REMARK   3   CBETA DEVIATIONS : 2
REMARK   3   PEPTIDE PLANE:
REMARK   3     CIS-PROLINE     : 0
REMARK   3     CIS-GENERAL     : 0
REMARK   3     TWISTED PROLINE : 0
REMARK   3     TWISTED GENERAL : 0
REMARK   3  
REMARK   3  ATOMIC DISPLACEMENT PARAMETERS.
REMARK   3   WILSON B : 29.67
REMARK   3   RMS(B_ISO_OR_EQUIVALENT_BONDED) : 3.86
REMARK   3   ATOMS          NUMBER OF ATOMS
REMARK   3                    ISO.  ANISO. 
REMARK   3    ALL         :   9639       0
REMARK   3    ALL (NO H)  :   4611       0
REMARK   3    SOLVENT     :    305       0
REMARK   3    NON-SOLVENT :   4306       0
REMARK   3    HYDROGENS   :   5028       0
REMARK   3
REMARK   3
REMARK   3   OTHER REFINEMENT REMARKS:
REMARK   3   XRAY REFINEMENT USING QUANTUM MECHANICAL FUNCTIONAL
REMARK   3   PROGRAM      :QuantumBio DivCon 6 build-7.1.1-b4015.17
REMARK   3   AUTHORS      :BORBULEVYCH O.Y., PLUMLEY J., 
REMARK   3                :MARTIN, R.I., WESTERHOFF L.M. 
REMARK   3
REMARK   3   REFERENCE     :BORBULEVYCH O.Y., PLUMLEY J.A.,
REMARK   3                 :MARTIN, R.I., MERZ, K.M.,  WESTERHOFF L.M.
REMARK   3                 :ACTA CRYSTLLOGRAPHICA SECTION D, 2014, 
REMARK   3                 :V. D70, pp. 1233-1247
REMARK   3   QM METHOD(HAMILTONIAN): PM6
REMARK   3   REGION QM REFINEMENT: 
REMARK   3      MAIN/BUFFER QM REGION RADII (A): 3.0 / 2.5
REMARK   3      LIGAND / STRAIN ENERGY: PAF_A_1001 / 4.78 KCAL/MOLE
REMARK   3      LIGAND / STRAIN ENERGY: PAF_B_1002 / 4.92 KCAL/MOLE
REMARK   3
HELIX    1   1 PRO A   17  LEU A   29  1               Generated by MOE   13
HELIX    2   2 GLU A   45  LYS A   55  1               Generated by MOE   11
HELIX    3   3 PRO A   70  GLN A   72  5               Generated by MOE    3
HELIX    4   4 GLY A   76  ALA A   81  1               Generated by MOE    6
HELIX    5   5 PRO A   86  ALA A   95  1               Generated by MOE   10
HELIX    6   6 THR A  106  MET A  109  1               Generated by MOE    4
HELIX    7   7 PRO A  122  ALA A  125  5               Generated by MOE    4
HELIX    8   8 LEU A  127  GLY A  129  5               Generated by MOE    3
HELIX    9   9 HIS A  135  VAL A  150  1               Generated by MOE   16
HELIX   10  10 GLU A  159  ASP A  161  5               Generated by MOE    3
HELIX   11  11 TYR A  162  ASP A  174  1               Generated by MOE   13
HELIX   12  12 ASN A  199  TYR A  201  5               Generated by MOE    3
HELIX   13  13 PRO A  204  ALA A  209  1               Generated by MOE    6
HELIX   14  14 VAL A  211  ALA A  223  1               Generated by MOE   13
HELIX   15  15 ALA A  224  ALA A  226  5               Generated by MOE    3
HELIX   16  16 ALA A  228  ALA A  241  1               Generated by MOE   14
HELIX   17  17 PRO B   17  LEU B   29  1               Generated by MOE   13
HELIX   18  18 GLU B   45  LYS B   55  1               Generated by MOE   11
HELIX   19  19 PRO B   70  GLN B   72  5               Generated by MOE    3
HELIX   20  20 PRO B   86  ALA B   95  1               Generated by MOE   10
HELIX   21  21 THR B  106  MET B  109  1               Generated by MOE    4
HELIX   22  22 PRO B  122  ALA B  125  5               Generated by MOE    4
HELIX   23  23 LEU B  127  GLY B  129  5               Generated by MOE    3
HELIX   24  24 HIS B  135  VAL B  150  1               Generated by MOE   16
HELIX   25  25 GLU B  159  ASP B  161  5               Generated by MOE    3
HELIX   26  26 TYR B  162  ASP B  174  1               Generated by MOE   13
HELIX   27  27 SER B  197  TYR B  201  5               Generated by MOE    5
HELIX   28  28 PRO B  204  ALA B  209  1               Generated by MOE    6
HELIX   29  29 VAL B  211  ALA B  223  1               Generated by MOE   13
HELIX   30  30 ALA B  224  ALA B  226  5               Generated by MOE    3
HELIX   31  31 ALA B  228  ASP B  240  1               Generated by MOE   13
SHEET    1       ASN A  12  TYR A  14                  Generated by MOE
SHEET    2       ARG A  33  THR A  39                  Generated by MOE
SHEET    3       SER A  60  ILE A  66                  Generated by MOE
SHEET    4       ILE A 100  PHE A 102                  Generated by MOE
SHEET    5       THR A 117  GLN A 119                  Generated by MOE
SHEET    6       ARG A 154  GLY A 158                  Generated by MOE
SHEET    7       ALA A 180  VAL A 184                  Generated by MOE
SHEET    8       ALA A 246  ASP A 254                  Generated by MOE
SHEET    9       SER A 265  LEU A 274                  Generated by MOE
SHEET   10       THR A 277  GLU A 286                  Generated by MOE
SHEET   11       ASN B  12  TYR B  14                  Generated by MOE
SHEET   12       ARG B  33  THR B  39                  Generated by MOE
SHEET   13       SER B  60  ILE B  66                  Generated by MOE
SHEET   14       ILE B 100  PHE B 102                  Generated by MOE
SHEET   15       THR B 117  GLN B 119                  Generated by MOE
SHEET   16       ARG B 154  GLY B 158                  Generated by MOE
SHEET   17       ALA B 180  VAL B 184                  Generated by MOE
SHEET   18       ALA B 246  ASP B 254                  Generated by MOE
SHEET   19       GLY B 264  LEU B 274                  Generated by MOE
SHEET   20       THR B 277  ILE B 287                  Generated by MOE
CRYST1   48.050   70.692   81.586  90.00  99.10  90.00 P 1 21 1
SCALE1      0.020812  0.000000  0.003333        0.00000
SCALE2      0.000000  0.014146  0.000000        0.00000
SCALE3      0.000000  0.000000  0.012413        0.00000
ATOM      1  N   ILE A   3      12.396  47.020  61.253  1.00 47.13           N
ATOM      2  CA  ILE A   3      12.678  47.258  59.834  1.00 57.60           C
ATOM      3  C   ILE A   3      13.418  48.584  59.589  1.00 57.15           C
ATOM      4  O   ILE A   3      12.855  49.660  59.797  1.00 54.60           O
ATOM      5  CB  ILE A   3      11.379  47.246  58.946  1.00 61.86           C
ATOM      6  CG1 ILE A   3      10.100  47.338  59.822  1.00 67.57           C
ATOM      7  CG2 ILE A   3      11.379  46.021  58.014  1.00 56.87           C
ATOM      8  CD1 ILE A   3       9.892  48.698  60.632  1.00 53.00           C
ATOM      9  H1  ILE A   3      11.941  46.180  61.347  1.00 56.56           H
ATOM     10  H2  ILE A   3      11.826  47.696  61.597  1.00 56.56           H
ATOM     11  HA  ILE A   3      13.234  46.529  59.544  1.00 69.12           H
ATOM     12  HB  ILE A   3      11.387  48.017  58.364  1.00 74.23           H
ATOM     13 HG12 ILE A   3      10.129  46.613  60.461  1.00 81.09           H
ATOM     14 HG13 ILE A   3       9.322  47.192  59.251  1.00 81.09           H
ATOM     15 HG21 ILE A   3      12.167  46.025  57.443  1.00 68.24           H
ATOM     16 HG22 ILE A   3      11.390  45.218  58.555  1.00 68.24           H
ATOM     17 HG23 ILE A   3      10.582  46.014  57.453  1.00 68.24           H
ATOM     18 HD11 ILE A   3      10.626  48.893  61.220  1.00 63.60           H
ATOM     19 HD12 ILE A   3       9.867  49.452  60.027  1.00 63.60           H
ATOM     20 HD13 ILE A   3       9.067  48.666  61.156  1.00 63.60           H
ATOM     21  N   PRO A   4      14.659  48.524  59.103  1.00 56.02           N
ATOM     22  CA  PRO A   4      15.362  49.763  58.771  1.00 47.14           C
ATOM     23  C   PRO A   4      14.775  50.365  57.510  1.00 48.36           C
ATOM     24  O   PRO A   4      14.011  49.730  56.781  1.00 47.73           O
ATOM     25  CB  PRO A   4      16.802  49.293  58.554  1.00 44.92           C
ATOM     26  CG  PRO A   4      16.617  47.982  57.866  1.00 50.67           C
ATOM     27  CD  PRO A   4      15.463  47.349  58.665  1.00 49.10           C
ATOM     28  HA  PRO A   4      15.292  50.401  59.496  1.00 56.57           H
ATOM     29  HB2 PRO A   4      17.285  49.942  58.016  1.00 53.91           H
ATOM     30  HB3 PRO A   4      17.233  49.177  59.421  1.00 53.91           H
ATOM     31  HG2 PRO A   4      16.348  48.135  56.946  1.00 60.80           H
ATOM     32  HG3 PRO A   4      17.429  47.446  57.908  1.00 60.80           H
ATOM     33  HD2 PRO A   4      14.949  46.739  58.117  1.00 58.91           H
ATOM     34  HD3 PRO A   4      15.806  46.876  59.438  1.00 58.91           H
ATOM     35  N   ALA A   5      15.157  51.610  57.249  1.00 47.38           N
ATOM     36  CA  ALA A   5      14.671  52.294  56.056  1.00 46.71           C
ATOM     37  C   ALA A   5      14.862  51.424  54.821  1.00 45.80           C
ATOM     38  O   ALA A   5      15.889  50.758  54.654  1.00 42.58           O
ATOM     39  CB  ALA A   5      15.396  53.630  55.880  1.00 48.40           C
ATOM     40  H   ALA A   5      15.683  52.072  57.748  1.00 56.86           H
ATOM     41  HA  ALA A   5      13.727  52.471  56.155  1.00 56.05           H
ATOM     42  HB1 ALA A   5      15.074  54.075  55.080  1.00 58.08           H
ATOM     43  HB2 ALA A   5      15.226  54.181  56.662  1.00 58.08           H
ATOM     44  HB3 ALA A   5      16.343  53.455  55.804  1.00 58.08           H
ATOM     45  N   PHE A   6      13.856  51.435  53.953  1.00 43.24           N
ATOM     46  CA  PHE A   6      13.921  50.743  52.670  1.00 37.58           C
ATOM     47  C   PHE A   6      13.221  51.581  51.600  1.00 45.16           C
ATOM     48  O   PHE A   6      12.026  51.873  51.694  1.00 50.69           O
ATOM     49  CB  PHE A   6      13.307  49.349  52.753  1.00 39.16           C
ATOM     50  CG  PHE A   6      13.265  48.630  51.423  1.00 38.32           C
ATOM     51  CD1 PHE A   6      14.428  48.162  50.843  1.00 38.28           C
ATOM     52  CD2 PHE A   6      12.069  48.454  50.737  1.00 42.53           C
ATOM     53  CE1 PHE A   6      14.402  47.498  49.586  1.00 34.42           C
ATOM     54  CE2 PHE A   6      12.032  47.793  49.500  1.00 40.78           C
ATOM     55  CZ  PHE A   6      13.198  47.308  48.926  1.00 46.13           C
ATOM     56  H   PHE A   6      13.128  51.869  54.067  1.00 51.89           H
ATOM     57  HA  PHE A   6      14.848  50.624  52.433  1.00 45.10           H
ATOM     58  HB2 PHE A   6      13.810  48.810  53.395  1.00 46.99           H
ATOM     59  HB3 PHE A   6      12.396  49.448  53.073  1.00 46.99           H
ATOM     60  HD1 PHE A   6      15.246  48.290  51.291  1.00 45.94           H
ATOM     61  HD2 PHE A   6      11.267  48.762  51.121  1.00 51.04           H
ATOM     62  HE1 PHE A   6      15.214  47.184  49.208  1.00 41.30           H
ATOM     63  HE2 PHE A   6      11.197  47.671  49.066  1.00 48.94           H
ATOM     64  HZ  PHE A   6      13.177  46.865  48.087  1.00 55.35           H
ATOM     65  N   HIS A   7      13.959  51.956  50.572  1.00 40.41           N
ATOM     66  CA  HIS A   7      13.417  52.770  49.493  1.00 42.86           C
ATOM     67  C   HIS A   7      13.304  51.936  48.231  1.00 45.05           C
ATOM     68  O   HIS A   7      14.336  51.589  47.631  1.00 42.65           O
ATOM     69  CB  HIS A   7      14.300  53.993  49.262  1.00 46.65           C
ATOM     70  CG  HIS A   7      14.522  54.808  50.505  1.00 52.67           C
ATOM     71  ND1 HIS A   7      13.515  55.528  51.113  1.00 60.72           N
ATOM     72  CD2 HIS A   7      15.627  54.990  51.271  1.00 51.89           C
ATOM     73  CE1 HIS A   7      13.990  56.119  52.195  1.00 53.51           C
ATOM     74  NE2 HIS A   7      15.269  55.806  52.318  1.00 57.58           N
ATOM     75  H   HIS A   7      14.786  51.754  50.466  1.00 48.49           H
ATOM     76  HA  HIS A   7      12.546  53.073  49.735  1.00 51.43           H
ATOM     77  HB2 HIS A   7      13.891  54.544  48.584  1.00 55.98           H
ATOM     78  HB3 HIS A   7      15.158  53.687  48.933  1.00 55.98           H
ATOM     79  HD2 HIS A   7      16.471  54.632  51.125  1.00 62.27           H
ATOM     80  HE1 HIS A   7      13.512  56.664  52.765  1.00 64.21           H
ATOM     81  HE2 HIS A   7      15.796  56.086  52.944  1.00 69.10           H
ATOM     82  N   PRO A   8      12.096  51.566  47.801  1.00 45.96           N
ATOM     83  CA  PRO A   8      11.939  50.776  46.563  1.00 46.67           C
ATOM     84  C   PRO A   8      12.509  51.500  45.355  1.00 41.05           C
ATOM     85  O   PRO A   8      12.538  52.727  45.300  1.00 43.93           O
ATOM     86  CB  PRO A   8      10.416  50.609  46.451  1.00 50.41           C
ATOM     87  CG  PRO A   8       9.959  50.746  47.865  1.00 46.24           C
ATOM     88  CD  PRO A   8      10.798  51.835  48.432  1.00 53.00           C
ATOM     89  HA  PRO A   8      12.350  49.901  46.623  1.00 56.00           H
ATOM     90  HB2 PRO A   8      10.049  51.331  45.922  1.00 60.50           H
ATOM     91  HB3 PRO A   8      10.170  49.744  46.067  1.00 60.50           H
ATOM     92  HG2 PRO A   8       9.019  50.973  47.905  1.00 55.49           H
ATOM     93  HG3 PRO A   8      10.148  49.912  48.326  1.00 55.49           H
ATOM     94  HD2 PRO A   8      10.471  52.708  48.163  1.00 63.60           H
ATOM     95  HD3 PRO A   8      10.871  51.779  49.394  1.00 63.60           H
ATOM     96  N   GLY A   9      12.979  50.726  44.385  1.00 41.51           N
ATOM     97  CA  GLY A   9      13.533  51.340  43.185  1.00 49.41           C
ATOM     98  C   GLY A   9      14.829  52.093  43.375  1.00 45.47           C
ATOM     99  O   GLY A   9      15.228  52.871  42.508  1.00 49.32           O
ATOM    100  H   GLY A   9      12.987  49.863  44.402  1.00 49.82           H
ATOM    101  HA2 GLY A   9      13.693  50.657  42.513  1.00 59.29           H
ATOM    102  HA3 GLY A   9      12.879  51.965  42.835  1.00 59.29           H
ATOM    103  N   GLU A  10      15.498  51.867  44.492  1.00 44.52           N
ATOM    104  CA  GLU A  10      16.765  52.499  44.821  1.00 49.98           C
ATOM    105  C   GLU A  10      17.663  51.468  45.494  1.00 34.56           C
ATOM    106  O   GLU A  10      17.178  50.496  46.072  1.00 33.69           O
ATOM    107  CB  GLU A  10      16.584  53.664  45.780  1.00 47.71           C
ATOM    108  CG  GLU A  10      15.739  54.767  45.235  1.00 53.17           C
ATOM    109  CD  GLU A  10      16.026  56.027  45.957  1.00 55.52           C
ATOM    110  OE1 GLU A  10      15.857  56.041  47.197  1.00 60.01           O
ATOM    111  OE2 GLU A  10      16.484  56.968  45.278  1.00 66.23           O1-
ATOM    112  H   GLU A  10      15.231  51.310  45.084  1.00 53.43           H
ATOM    113  HA  GLU A  10      17.171  52.816  43.997  1.00 59.98           H
ATOM    114  HB2 GLU A  10      16.167  53.326  46.581  1.00 57.26           H
ATOM    115  HB3 GLU A  10      17.459  54.023  45.993  1.00 57.26           H
ATOM    116  HG2 GLU A  10      15.930  54.898  44.288  1.00 63.80           H
ATOM    117  HG3 GLU A  10      14.804  54.556  45.363  1.00 63.80           H
ATOM    118  N   LEU A  11      18.973  51.707  45.464  1.00 35.62           N
ATOM    119  CA  LEU A  11      19.892  50.789  46.114  1.00 33.11           C
ATOM    120  C   LEU A  11      19.960  51.134  47.580  1.00 31.70           C
ATOM    121  O   LEU A  11      20.330  52.250  47.941  1.00 33.30           O
ATOM    122  CB  LEU A  11      21.274  50.839  45.491  1.00 35.40           C
ATOM    123  CG  LEU A  11      22.323  49.955  46.156  1.00 35.15           C
ATOM    124  CD1 LEU A  11      21.976  48.481  45.957  1.00 30.28           C
ATOM    125  CD2 LEU A  11      23.688  50.288  45.555  1.00 36.44           C
ATOM    126  H   LEU A  11      19.349  52.387  45.102  1.00 42.74           H
ATOM    127  HA  LEU A  11      19.546  49.896  46.027  1.00 39.73           H
ATOM    128  HB2 LEU A  11      21.207  50.540  44.576  1.00 42.48           H
ATOM    129  HB3 LEU A  11      21.586  51.749  45.532  1.00 42.48           H
ATOM    130  HG  LEU A  11      22.352  50.130  47.120  1.00 42.18           H
ATOM    131 HD11 LEU A  11      22.660  47.939  46.380  1.00 36.34           H
ATOM    132 HD12 LEU A  11      21.115  48.284  46.364  1.00 36.34           H
ATOM    133 HD13 LEU A  11      21.954  48.291  45.009  1.00 36.34           H
ATOM    134 HD21 LEU A  11      24.359  49.725  45.976  1.00 43.72           H
ATOM    135 HD22 LEU A  11      23.659  50.110  44.606  1.00 43.72           H
ATOM    136 HD23 LEU A  11      23.895  51.222  45.715  1.00 43.72           H
ATOM    137  N   ASN A  12      19.601  50.172  48.413  1.00 27.13           N
ATOM    138  CA  ASN A  12      19.641  50.296  49.850  1.00 29.09           C
ATOM    139  C   ASN A  12      20.842  49.517  50.339  1.00 29.23           C
ATOM    140  O   ASN A  12      20.960  48.323  50.050  1.00 31.56           O
ATOM    141  CB  ASN A  12      18.366  49.745  50.504  1.00 31.51           C
ATOM    142  CG  ASN A  12      17.114  50.488  50.053  1.00 31.22           C
ATOM    143  OD1 ASN A  12      16.707  51.455  50.691  1.00 38.85           O
ATOM    144  ND2 ASN A  12      16.540  50.067  48.937  1.00 32.55           N
ATOM    145  H   ASN A  12      19.329  49.399  48.158  1.00 32.56           H
ATOM    146  HA  ASN A  12      19.732  51.220  50.088  1.00 34.91           H
ATOM    147  HB2 ASN A  12      18.277  48.812  50.262  1.00 37.82           H
ATOM    148  HB3 ASN A  12      18.431  49.832  51.474  1.00 37.82           H
ATOM    149 HD21 ASN A  12      15.852  50.467  48.621  1.00 39.06           H
ATOM    150 HD22 ASN A  12      16.877  49.396  48.511  1.00 39.06           H
ATOM    151  N   VAL A  13      21.715  50.174  51.084  1.00 28.00           N
ATOM    152  CA  VAL A  13      22.947  49.544  51.566  1.00 28.54           C
ATOM    153  C   VAL A  13      22.833  49.307  53.067  1.00 29.29           C
ATOM    154  O   VAL A  13      22.620  50.242  53.845  1.00 29.69           O
ATOM    155  CB  VAL A  13      24.183  50.385  51.206  1.00 30.64           C
ATOM    156  CG1 VAL A  13      25.491  49.692  51.634  1.00 32.13           C
ATOM    157  CG2 VAL A  13      24.190  50.648  49.720  1.00 29.29           C
ATOM    158  H   VAL A  13      21.623  51.003  51.326  1.00 33.60           H
ATOM    159  HA  VAL A  13      23.030  48.696  51.130  1.00 34.25           H
ATOM    160  HB  VAL A  13      24.126  51.233  51.680  1.00 36.77           H
ATOM    161 HG11 VAL A  13      26.241  50.253  51.390  1.00 38.56           H
ATOM    162 HG12 VAL A  13      25.480  49.548  52.594  1.00 38.56           H
ATOM    163 HG13 VAL A  13      25.551  48.846  51.174  1.00 38.56           H
ATOM    164 HG21 VAL A  13      24.963  51.185  49.496  1.00 35.15           H
ATOM    165 HG22 VAL A  13      24.220  49.800  49.260  1.00 35.15           H
ATOM    166 HG23 VAL A  13      23.377  51.123  49.478  1.00 35.15           H
ATOM    167  N   TYR A  14      22.987  48.052  53.483  1.00 28.01           N
ATOM    168  CA  TYR A  14      22.950  47.715  54.900  1.00 28.28           C
ATOM    169  C   TYR A  14      24.227  47.001  55.288  1.00 31.82           C
ATOM    170  O   TYR A  14      24.653  46.068  54.614  1.00 26.39           O
ATOM    171  CB  TYR A  14      21.775  46.817  55.260  1.00 30.56           C
ATOM    172  CG  TYR A  14      20.435  47.327  54.778  1.00 28.11           C
ATOM    173  CD1 TYR A  14      19.807  46.764  53.696  1.00 30.91           C
ATOM    174  CD2 TYR A  14      19.796  48.363  55.415  1.00 33.75           C
ATOM    175  CE1 TYR A  14      18.560  47.227  53.231  1.00 28.47           C
ATOM    176  CE2 TYR A  14      18.545  48.841  54.967  1.00 34.95           C
ATOM    177  CZ  TYR A  14      17.930  48.268  53.866  1.00 35.02           C
ATOM    178  OH  TYR A  14      16.691  48.751  53.401  1.00 35.88           O
ATOM    179  H   TYR A  14      23.127  47.381  52.957  1.00 33.61           H
ATOM    180  HA  TYR A  14      22.884  48.533  55.403  1.00 33.93           H
ATOM    181  HB2 TYR A  14      21.938  45.951  54.861  1.00 36.67           H
ATOM    182  HB3 TYR A  14      21.751  46.732  56.225  1.00 36.67           H
ATOM    183  HD1 TYR A  14      20.236  46.062  53.237  1.00 37.09           H
ATOM    184  HD2 TYR A  14      20.198  48.757  56.166  1.00 40.50           H
ATOM    185  HE1 TYR A  14      18.177  46.825  52.469  1.00 34.16           H
ATOM    186  HE2 TYR A  14      18.129  49.547  55.426  1.00 41.94           H
ATOM    187  HH  TYR A  14      16.412  49.384  53.906  1.00 43.05           H
ATOM    188  N   SER A  15      24.815  47.413  56.390  1.00 28.72           N
ATOM    189  CA  SER A  15      25.990  46.716  56.875  1.00 27.64           C
ATOM    190  C   SER A  15      25.660  45.723  57.966  1.00 27.47           C
ATOM    191  O   SER A  15      26.335  44.701  58.098  1.00 27.83           O
ATOM    192  CB  SER A  15      27.020  47.725  57.396  1.00 28.82           C
ATOM    193  OG  SER A  15      27.634  48.372  56.295  1.00 43.80           O
ATOM    194  H   SER A  15      24.556  48.066  56.875  1.00 34.47           H
ATOM    195  HA  SER A  15      26.393  46.240  56.145  1.00 33.17           H
ATOM    196  HB2 SER A  15      26.578  48.390  57.942  1.00 34.58           H
ATOM    197  HB3 SER A  15      27.705  47.272  57.915  1.00 34.58           H
ATOM    198  HG  SER A  15      28.199  48.928  56.576  1.00 52.56           H
ATOM    199  N   ALA A  16      24.673  46.019  58.761  1.00 28.64           N
ATOM    200  CA  ALA A  16      24.374  45.208  59.929  1.00 29.58           C
ATOM    201  C   ALA A  16      23.654  43.933  59.519  1.00 25.67           C
ATOM    202  O   ALA A  16      22.647  43.999  58.823  1.00 29.36           O
ATOM    203  CB  ALA A  16      23.522  45.991  60.905  1.00 33.22           C
ATOM    204  H   ALA A  16      24.193  46.727  58.677  1.00 34.37           H
ATOM    205  HA  ALA A  16      25.198  44.971  60.357  1.00 35.49           H
ATOM    206  HB1 ALA A  16      23.298  45.416  61.656  1.00 39.87           H
ATOM    207  HB2 ALA A  16      24.024  46.762  61.220  1.00 39.87           H
ATOM    208  HB3 ALA A  16      22.717  46.291  60.465  1.00 39.87           H
ATOM    209  N   PRO A  17      24.126  42.768  59.926  1.00 30.52           N
ATOM    210  CA  PRO A  17      23.369  41.559  59.586  1.00 30.18           C
ATOM    211  C   PRO A  17      21.914  41.640  59.996  1.00 30.50           C
ATOM    212  O   PRO A  17      21.038  41.255  59.218  1.00 27.60           O
ATOM    213  CB  PRO A  17      24.146  40.463  60.337  1.00 30.48           C
ATOM    214  CG  PRO A  17      25.551  40.981  60.319  1.00 32.08           C
ATOM    215  CD  PRO A  17      25.357  42.423  60.668  1.00 30.95           C
ATOM    216  HA  PRO A  17      23.402  41.405  58.631  1.00 36.21           H
ATOM    217  HB2 PRO A  17      23.823  40.377  61.246  1.00 36.58           H
ATOM    218  HB3 PRO A  17      24.070  39.611  59.867  1.00 36.58           H
ATOM    219  HG2 PRO A  17      26.116  40.516  60.962  1.00 38.50           H
ATOM    220  HG3 PRO A  17      25.918  40.909  59.419  1.00 38.50           H
ATOM    221  HD2 PRO A  17      25.221  42.517  61.626  1.00 37.14           H
ATOM    222  HD3 PRO A  17      26.102  42.969  60.376  1.00 37.14           H
ATOM    223  N   GLY A  18      21.650  42.146  61.198  1.00 32.17           N
ATOM    224  CA  GLY A  18      20.282  42.254  61.672  1.00 35.42           C
ATOM    225  C   GLY A  18      19.416  43.079  60.751  1.00 30.14           C
ATOM    226  O   GLY A  18      18.253  42.757  60.528  1.00 32.22           O
ATOM    227  H   GLY A  18      22.248  42.428  61.745  1.00 38.60           H
ATOM    228  HA2 GLY A  18      19.902  41.370  61.746  1.00 42.50           H
ATOM    229  HA3 GLY A  18      20.279  42.656  62.555  1.00 42.50           H
ATOM    230  N   ASP A  19      19.973  44.152  60.187  1.00 30.64           N
ATOM    231  CA  ASP A  19      19.202  45.012  59.293  1.00 31.93           C
ATOM    232  C   ASP A  19      18.782  44.290  58.018  1.00 34.24           C
ATOM    233  O   ASP A  19      17.629  44.371  57.595  1.00 33.16           O
ATOM    234  CB  ASP A  19      19.998  46.265  58.904  1.00 32.09           C
ATOM    235  CG  ASP A  19      20.041  47.312  59.987  1.00 37.76           C
ATOM    236  OD1 ASP A  19      19.443  47.127  61.061  1.00 34.47           O
ATOM    237  OD2 ASP A  19      20.690  48.340  59.747  1.00 35.86           O1-
ATOM    238  H   ASP A  19      20.777  44.406  60.335  1.00 36.77           H
ATOM    239  HA  ASP A  19      18.401  45.268  59.766  1.00 38.31           H
ATOM    240  HB2 ASP A  19      20.903  46.016  58.695  1.00 38.51           H
ATOM    241  HB3 ASP A  19      19.575  46.658  58.127  1.00 38.51           H
ATOM    242  N   VAL A  20      19.725  43.641  57.341  1.00 28.98           N
ATOM    243  CA  VAL A  20      19.357  42.978  56.113  1.00 28.50           C
ATOM    244  C   VAL A  20      18.426  41.815  56.429  1.00 27.87           C
ATOM    245  O   VAL A  20      17.524  41.518  55.639  1.00 30.45           O
ATOM    246  CB  VAL A  20      20.607  42.529  55.336  1.00 29.63           C
ATOM    247  CG1 VAL A  20      21.152  41.271  55.942  1.00 31.69           C
ATOM    248  CG2 VAL A  20      20.270  42.308  53.885  1.00 33.16           C
ATOM    249  H   VAL A  20      20.543  43.559  57.588  1.00 34.77           H
ATOM    250  HA  VAL A  20      18.876  43.611  55.563  1.00 34.20           H
ATOM    251  HB  VAL A  20      21.287  43.227  55.378  1.00 35.56           H
ATOM    252 HG11 VAL A  20      21.945  41.000  55.453  1.00 38.03           H
ATOM    253 HG12 VAL A  20      21.385  41.441  56.870  1.00 38.03           H
ATOM    254 HG13 VAL A  20      20.496  40.563  55.892  1.00 38.03           H
ATOM    255 HG21 VAL A  20      21.060  42.029  53.396  1.00 39.79           H
ATOM    256 HG22 VAL A  20      19.588  41.622  53.823  1.00 39.79           H
ATOM    257 HG23 VAL A  20      19.936  43.135  53.504  1.00 39.79           H
ATOM    258  N   ALA A  21      18.619  41.146  57.580  1.00 27.80           N
ATOM    259  CA  ALA A  21      17.782  40.003  57.934  1.00 26.61           C
ATOM    260  C   ALA A  21      16.337  40.428  58.165  1.00 32.62           C
ATOM    261  O   ALA A  21      15.399  39.738  57.746  1.00 29.23           O
ATOM    262  CB  ALA A  21      18.332  39.306  59.166  1.00 30.61           C
ATOM    263  H   ALA A  21      19.231  41.326  58.152  1.00 33.36           H
ATOM    264  HA  ALA A  21      17.797  39.366  57.212  1.00 31.93           H
ATOM    265  HB1 ALA A  21      17.761  38.547  59.369  1.00 36.74           H
ATOM    266  HB2 ALA A  21      19.235  38.998  58.996  1.00 36.74           H
ATOM    267  HB3 ALA A  21      18.319  39.934  59.895  1.00 36.74           H
ATOM    268  N   ASP A  22      16.148  41.558  58.829  1.00 32.42           N
ATOM    269  CA  ASP A  22      14.803  42.070  59.074  1.00 32.92           C
ATOM    270  C   ASP A  22      14.132  42.517  57.788  1.00 34.85           C
ATOM    271  O   ASP A  22      12.939  42.280  57.603  1.00 33.60           O
ATOM    272  CB  ASP A  22      14.846  43.245  60.046  1.00 35.07           C
ATOM    273  CG  ASP A  22      15.211  42.834  61.421  1.00 34.99           C
ATOM    274  OD1 ASP A  22      15.109  41.626  61.722  1.00 38.90           O
ATOM    275  OD2 ASP A  22      15.602  43.730  62.193  1.00 36.52           O1-
ATOM    276  H   ASP A  22      16.790  42.036  59.133  1.00 38.91           H
ATOM    277  HA  ASP A  22      14.279  41.358  59.458  1.00 39.50           H
ATOM    278  HB2 ASP A  22      15.489  43.896  59.735  1.00 42.09           H
ATOM    279  HB3 ASP A  22      13.974  43.664  60.069  1.00 42.09           H
ATOM    280  N   VAL A  23      14.864  43.223  56.919  1.00 29.59           N
ATOM    281  CA  VAL A  23      14.304  43.682  55.653  1.00 29.84           C
ATOM    282  C   VAL A  23      13.915  42.497  54.806  1.00 30.94           C
ATOM    283  O   VAL A  23      12.847  42.483  54.187  1.00 29.90           O
ATOM    284  CB  VAL A  23      15.296  44.580  54.889  1.00 33.91           C
ATOM    285  CG1 VAL A  23      14.705  45.024  53.553  1.00 41.41           C
ATOM    286  CG2 VAL A  23      15.699  45.762  55.725  1.00 37.29           C
ATOM    287  H   VAL A  23      15.686  43.437  57.047  1.00 35.51           H
ATOM    288  HA  VAL A  23      13.526  44.207  55.839  1.00 35.81           H
ATOM    289  HB  VAL A  23      16.092  44.063  54.695  1.00 40.70           H
ATOM    290 HG11 VAL A  23      15.351  45.573  53.081  1.00 49.69           H
ATOM    291 HG12 VAL A  23      14.495  44.249  53.012  1.00 49.69           H
ATOM    292 HG13 VAL A  23      13.905  45.533  53.725  1.00 49.69           H
ATOM    293 HG21 VAL A  23      16.335  46.306  55.232  1.00 44.75           H
ATOM    294 HG22 VAL A  23      14.905  46.269  55.925  1.00 44.75           H
ATOM    295 HG23 VAL A  23      16.102  45.446  56.543  1.00 44.75           H
ATOM    296  N   SER A  24      14.802  41.501  54.736  1.00 27.88           N
ATOM    297  CA  SER A  24      14.562  40.309  53.927  1.00 29.23           C
ATOM    298  C   SER A  24      13.309  39.576  54.371  1.00 29.98           C
ATOM    299  O   SER A  24      12.472  39.181  53.549  1.00 32.31           O
ATOM    300  CB  SER A  24      15.769  39.380  54.031  1.00 31.46           C
ATOM    301  OG  SER A  24      15.605  38.233  53.217  1.00 30.75           O
ATOM    302  H   SER A  24      15.556  41.511  55.142  1.00 33.46           H
ATOM    303  HA  SER A  24      14.438  40.586  53.014  1.00 35.07           H
ATOM    304  HB2 SER A  24      16.569  39.859  53.753  1.00 37.75           H
ATOM    305  HB3 SER A  24      15.854  39.095  54.949  1.00 37.75           H
ATOM    306  HG  SER A  24      16.303  37.740  53.291  1.00 36.90           H
ATOM    307  N   ARG A  25      13.184  39.360  55.670  1.00 32.21           N
ATOM    308  CA  ARG A  25      12.027  38.656  56.199  1.00 37.30           C
ATOM    309  C   ARG A  25      10.754  39.433  55.917  1.00 33.81           C
ATOM    310  O   ARG A  25       9.736  38.850  55.543  1.00 35.53           O
ATOM    311  CB  ARG A  25      12.199  38.422  57.697  1.00 36.33           C
ATOM    312  CG  ARG A  25      10.977  37.831  58.409  1.00 47.28           C
ATOM    313  CD  ARG A  25      11.305  37.538  59.900  1.00 51.80           C
ATOM    314  NE  ARG A  25      10.304  36.668  60.551  1.00 65.07           N
ATOM    315  CZ  ARG A  25       9.095  37.063  60.978  1.00 64.02           C
ATOM    316  NH1 ARG A  25       8.708  38.334  60.821  1.00 64.84           N
ATOM    317  NH2 ARG A  25       8.259  36.191  61.557  1.00 65.89           N1+
ATOM    318  H   ARG A  25      13.745  39.636  56.256  1.00 38.65           H
ATOM    319  HA  ARG A  25      11.963  37.801  55.766  1.00 44.76           H
ATOM    320  HB2 ARG A  25      12.946  37.815  57.841  1.00 43.60           H
ATOM    321  HB3 ARG A  25      12.387  39.278  58.109  1.00 43.60           H
ATOM    322  HG2 ARG A  25      10.245  38.472  58.384  1.00 56.73           H
ATOM    323  HG3 ARG A  25      10.700  37.010  57.968  1.00 56.73           H
ATOM    324  HD2 ARG A  25      12.173  37.092  59.951  1.00 62.17           H
ATOM    325  HD3 ARG A  25      11.336  38.366  60.396  1.00 62.17           H
ATOM    326  HE  ARG A  25      10.510  35.840  60.661  1.00 78.08           H
ATOM    327 HH11 ARG A  25       9.231  38.910  60.454  1.00 77.81           H
ATOM    328 HH12 ARG A  25       7.942  38.601  61.087  1.00 77.81           H
ATOM    329 HH21 ARG A  25       8.492  35.371  61.657  1.00 79.07           H
ATOM    330 HH22 ARG A  25       7.482  36.454  61.822  1.00 79.07           H
ATOM    331  N   ALA A  26      10.804  40.751  56.087  1.00 35.55           N
ATOM    332  CA  ALA A  26       9.640  41.581  55.836  1.00 38.32           C
ATOM    333  C   ALA A  26       9.237  41.486  54.386  1.00 37.19           C
ATOM    334  O   ALA A  26       8.049  41.383  54.071  1.00 36.23           O
ATOM    335  CB  ALA A  26       9.917  43.023  56.238  1.00 37.33           C
ATOM    336  H   ALA A  26      11.499  41.174  56.344  1.00 42.66           H
ATOM    337  HA  ALA A  26       8.910  41.269  56.381  1.00 45.98           H
ATOM    338  HB1 ALA A  26       9.126  43.561  56.080  1.00 44.80           H
ATOM    339  HB2 ALA A  26      10.147  43.051  57.179  1.00 44.80           H
ATOM    340  HB3 ALA A  26      10.653  43.347  55.709  1.00 44.80           H
ATOM    341  N   LEU A  27      10.215  41.462  53.488  1.00 30.18           N
ATOM    342  CA  LEU A  27       9.915  41.289  52.074  1.00 32.18           C
ATOM    343  C   LEU A  27       9.328  39.917  51.812  1.00 34.94           C
ATOM    344  O   LEU A  27       8.339  39.769  51.084  1.00 34.08           O
ATOM    345  CB  LEU A  27      11.175  41.466  51.232  1.00 33.99           C
ATOM    346  CG  LEU A  27      11.723  42.892  51.133  1.00 31.52           C
ATOM    347  CD1 LEU A  27      13.119  42.898  50.545  1.00 43.51           C
ATOM    348  CD2 LEU A  27      10.823  43.731  50.284  1.00 37.33           C
ATOM    349  H   LEU A  27      11.040  41.522  53.689  1.00 36.22           H
ATOM    350  HA  LEU A  27       9.269  41.953  51.813  1.00 38.61           H
ATOM    351  HB2 LEU A  27      11.860  40.909  51.622  1.00 40.79           H
ATOM    352  HB3 LEU A  27      10.994  41.160  50.336  1.00 40.79           H
ATOM    353  HG  LEU A  27      11.768  43.273  52.027  1.00 37.83           H
ATOM    354 HD11 LEU A  27      13.457  43.802  50.483  1.00 52.21           H
ATOM    355 HD12 LEU A  27      13.710  42.357  51.097  1.00 52.21           H
ATOM    356 HD13 LEU A  27      13.064  42.520  49.666  1.00 52.21           H
ATOM    357 HD21 LEU A  27      11.178  44.631  50.230  1.00 44.80           H
ATOM    358 HD22 LEU A  27      10.783  43.333  49.405  1.00 44.80           H
ATOM    359 HD23 LEU A  27       9.937  43.744  50.678  1.00 44.80           H
ATOM    360  N   ARG A  28       9.964  38.893  52.358  1.00 32.83           N
ATOM    361  CA  ARG A  28       9.477  37.543  52.144  1.00 35.94           C
ATOM    362  C   ARG A  28       8.033  37.442  52.602  1.00 36.11           C
ATOM    363  O   ARG A  28       7.183  36.867  51.911  1.00 37.83           O
ATOM    364  CB  ARG A  28      10.378  36.569  52.888  1.00 37.52           C
ATOM    365  CG  ARG A  28      10.270  35.142  52.459  1.00 46.85           C
ATOM    366  CD  ARG A  28      11.295  34.224  53.218  1.00 53.88           C
ATOM    367  NE  ARG A  28      11.989  34.825  54.382  1.00 48.55           N
ATOM    368  CZ  ARG A  28      13.103  35.558  54.282  1.00 48.06           C
ATOM    369  NH1 ARG A  28      13.637  35.814  53.092  1.00 41.52           N
ATOM    370  NH2 ARG A  28      13.674  36.055  55.378  1.00 45.99           N1+
ATOM    371  H   ARG A  28      10.663  38.967  52.846  1.00 39.40           H
ATOM    372  HA  ARG A  28       9.515  37.327  51.204  1.00 43.13           H
ATOM    373  HB2 ARG A  28      11.301  36.841  52.763  1.00 45.03           H
ATOM    374  HB3 ARG A  28      10.144  36.609  53.823  1.00 45.03           H
ATOM    375  HG2 ARG A  28       9.371  34.819  52.651  1.00 56.22           H
ATOM    376  HG3 ARG A  28      10.448  35.076  51.504  1.00 56.22           H
ATOM    377  HD2 ARG A  28      10.821  33.434  53.536  1.00 64.66           H
ATOM    378  HD3 ARG A  28      11.972  33.949  52.581  1.00 64.66           H
ATOM    379  HE  ARG A  28      11.652  34.697  55.174  1.00 58.27           H
ATOM    380 HH11 ARG A  28      13.274  35.495  52.387  1.00 49.82           H
ATOM    381 HH12 ARG A  28      14.343  36.291  53.029  1.00 49.82           H
ATOM    382 HH21 ARG A  28      13.338  35.926  56.160  1.00 55.19           H
ATOM    383 HH22 ARG A  28      14.374  36.549  55.312  1.00 55.19           H
ATOM    384  N   LEU A  29       7.726  38.086  53.728  1.00 35.73           N
ATOM    385  CA  LEU A  29       6.375  38.034  54.283  1.00 42.00           C
ATOM    386  C   LEU A  29       5.327  38.721  53.411  1.00 44.63           C
ATOM    387  O   LEU A  29       4.144  38.385  53.526  1.00 40.08           O
ATOM    388  CB  LEU A  29       6.332  38.648  55.685  1.00 33.11           C
ATOM    389  CG  LEU A  29       6.906  37.781  56.805  1.00 46.02           C
ATOM    390  CD1 LEU A  29       6.706  38.466  58.152  1.00 50.94           C
ATOM    391  CD2 LEU A  29       6.263  36.389  56.805  1.00 46.54           C
ATOM    392  H   LEU A  29       8.295  38.543  54.188  1.00 42.87           H
ATOM    393  HA  LEU A  29       6.132  37.106  54.327  1.00 50.40           H
ATOM    394  HB2 LEU A  29       6.819  39.482  55.676  1.00 39.74           H
ATOM    395  HB3 LEU A  29       5.413  38.825  55.913  1.00 39.74           H
ATOM    396  HG  LEU A  29       7.868  37.676  56.667  1.00 55.22           H
ATOM    397 HD11 LEU A  29       7.075  37.917  58.860  1.00 61.12           H
ATOM    398 HD12 LEU A  29       7.144  39.333  58.140  1.00 61.12           H
ATOM    399 HD13 LEU A  29       5.757  38.587  58.283  1.00 61.12           H
ATOM    400 HD21 LEU A  29       6.641  35.863  57.523  1.00 55.85           H
ATOM    401 HD22 LEU A  29       5.314  36.487  56.933  1.00 55.85           H
ATOM    402 HD23 LEU A  29       6.439  35.946  55.964  1.00 55.85           H
ATOM    403  N   THR A  30       5.705  39.665  52.553  1.00 38.98           N
ATOM    404  CA  THR A  30       4.729  40.324  51.695  1.00 40.47           C
ATOM    405  C   THR A  30       4.669  39.720  50.319  1.00 40.26           C
ATOM    406  O   THR A  30       4.058  40.314  49.439  1.00 48.59           O
ATOM    407  CB  THR A  30       5.003  41.820  51.536  1.00 42.98           C
ATOM    408  OG1 THR A  30       6.206  42.017  50.781  1.00 49.09           O
ATOM    409  CG2 THR A  30       5.101  42.480  52.895  1.00 48.51           C
ATOM    410  H   THR A  30       6.510  39.934  52.456  1.00 46.78           H
ATOM    411  HA  THR A  30       3.863  40.224  52.114  1.00 48.56           H
ATOM    412  HB  THR A  30       4.282  42.226  51.038  1.00 51.57           H
ATOM    413  HG1 THR A  30       6.835  41.642  51.217  1.00 58.91           H
ATOM    414 HG21 THR A  30       5.281  43.425  52.790  1.00 58.21           H
ATOM    415 HG22 THR A  30       4.281  42.360  53.388  1.00 58.21           H
ATOM    416 HG23 THR A  30       5.816  42.071  53.392  1.00 58.21           H
ATOM    417  N   GLY A  31       5.281  38.571  50.103  1.00 41.77           N
ATOM    418  CA  GLY A  31       5.155  37.905  48.825  1.00 45.86           C
ATOM    419  C   GLY A  31       6.311  38.066  47.860  1.00 40.95           C
ATOM    420  O   GLY A  31       6.281  37.447  46.786  1.00 46.30           O
ATOM    421  H   GLY A  31       5.746  38.151  50.692  1.00 50.12           H
ATOM    422  HA2 GLY A  31       4.997  36.958  48.955  1.00 55.03           H
ATOM    423  HA3 GLY A  31       4.388  38.281  48.376  1.00 55.03           H
ATOM    424  N   ARG A  32       7.307  38.876  48.180  1.00 37.23           N
ATOM    425  CA  ARG A  32       8.439  38.996  47.273  1.00 35.07           C
ATOM    426  C   ARG A  32       9.395  37.832  47.521  1.00 35.74           C
ATOM    427  O   ARG A  32       9.543  37.358  48.657  1.00 37.68           O
ATOM    428  CB  ARG A  32       9.096  40.370  47.428  1.00 37.95           C
ATOM    429  CG  ARG A  32       8.159  41.460  46.828  1.00 46.62           C
ATOM    430  CD  ARG A  32       8.770  42.842  46.705  1.00 56.23           C
ATOM    431  NE  ARG A  32       9.749  42.950  45.616  1.00 57.27           N
ATOM    432  CZ  ARG A  32      10.563  43.996  45.449  1.00 57.98           C
ATOM    433  NH1 ARG A  32      10.500  45.036  46.292  1.00 57.49           N
ATOM    434  NH2 ARG A  32      11.441  44.011  44.451  1.00 51.49           N1+
ATOM    435  H   ARG A  32       7.354  39.347  48.897  1.00 44.68           H
ATOM    436  HA  ARG A  32       8.134  38.931  46.363  1.00 42.09           H
ATOM    437  HB2 ARG A  32       9.246  40.558  48.369  1.00 45.54           H
ATOM    438  HB3 ARG A  32       9.940  40.382  46.944  1.00 45.54           H
ATOM    439  HG2 ARG A  32       7.882  41.183  45.940  1.00 55.95           H
ATOM    440  HG3 ARG A  32       7.384  41.535  47.408  1.00 55.95           H
ATOM    441  HD2 ARG A  32       8.074  43.487  46.551  1.00 67.48           H
ATOM    442  HD3 ARG A  32       9.231  43.036  47.532  1.00 67.48           H
ATOM    443  HE  ARG A  32       9.825  42.292  45.069  1.00 68.73           H
ATOM    444 HH11 ARG A  32       9.955  45.040  46.953  1.00 68.99           H
ATOM    445 HH12 ARG A  32      11.022  45.703  46.199  1.00 68.99           H
ATOM    446 HH21 ARG A  32      11.485  43.349  43.910  1.00 61.79           H
ATOM    447 HH22 ARG A  32      11.963  44.688  44.347  1.00 61.79           H
ATOM    448  N   ARG A  33       9.996  37.329  46.443  1.00 32.07           N
ATOM    449  CA  ARG A  33      10.966  36.250  46.543  1.00 34.14           C
ATOM    450  C   ARG A  33      12.381  36.840  46.590  1.00 34.33           C
ATOM    451  O   ARG A  33      12.795  37.557  45.663  1.00 32.82           O
ATOM    452  CB  ARG A  33      10.812  35.286  45.376  1.00 34.74           C
ATOM    453  CG  ARG A  33       9.547  34.456  45.507  1.00 44.50           C
ATOM    454  CD  ARG A  33       9.496  33.361  44.461  1.00 45.48           C
ATOM    455  NE  ARG A  33       9.232  33.887  43.115  1.00 45.35           N
ATOM    456  CZ  ARG A  33       9.232  33.139  42.007  1.00 51.63           C
ATOM    457  NH1 ARG A  33       9.492  31.822  42.085  1.00 53.90           N
ATOM    458  NH2 ARG A  33       8.992  33.701  40.815  1.00 51.80           N1+
ATOM    459  H   ARG A  33       9.879  37.619  45.639  1.00 38.49           H
ATOM    460  HA  ARG A  33      10.811  35.755  47.353  1.00 40.96           H
ATOM    461  HB2 ARG A  33      10.782  35.799  44.555  1.00 41.69           H
ATOM    462  HB3 ARG A  33      11.574  34.685  45.351  1.00 41.69           H
ATOM    463  HG2 ARG A  33       9.505  34.049  46.388  1.00 53.40           H
ATOM    464  HG3 ARG A  33       8.783  35.037  45.373  1.00 53.40           H
ATOM    465  HD2 ARG A  33      10.347  32.905  44.441  1.00 54.58           H
ATOM    466  HD3 ARG A  33       8.783  32.750  44.681  1.00 54.58           H
ATOM    467  HE  ARG A  33       9.073  34.731  43.029  1.00 54.42           H
ATOM    468 HH11 ARG A  33       9.658  31.449  42.839  1.00 64.68           H
ATOM    469 HH12 ARG A  33       9.503  31.338  41.382  1.00 64.68           H
ATOM    470 HH21 ARG A  33       8.828  34.546  40.765  1.00 62.16           H
ATOM    471 HH22 ARG A  33       8.995  33.219  40.101  1.00 62.16           H
ATOM    472  N   VAL A  34      13.119  36.525  47.652  1.00 31.41           N
ATOM    473  CA  VAL A  34      14.444  37.097  47.859  1.00 28.00           C
ATOM    474  C   VAL A  34      15.497  36.269  47.127  1.00 24.04           C
ATOM    475  O   VAL A  34      15.615  35.057  47.350  1.00 25.38           O
ATOM    476  CB  VAL A  34      14.761  37.189  49.356  1.00 26.83           C
ATOM    477  CG1 VAL A  34      16.198  37.696  49.602  1.00 29.18           C
ATOM    478  CG2 VAL A  34      13.733  38.088  50.039  1.00 36.85           C
ATOM    479  H   VAL A  34      12.876  35.976  48.269  1.00 37.69           H
ATOM    480  HA  VAL A  34      14.465  37.986  47.502  1.00 33.60           H
ATOM    481  HB  VAL A  34      14.705  36.298  49.733  1.00 32.20           H
ATOM    482 HG11 VAL A  34      16.359  37.723  50.560  1.00 35.02           H
ATOM    483 HG12 VAL A  34      16.844  37.096  49.192  1.00 35.02           H
ATOM    484 HG13 VAL A  34      16.295  38.582  49.228  1.00 35.02           H
ATOM    485 HG21 VAL A  34      13.930  38.128  50.992  1.00 44.22           H
ATOM    486 HG22 VAL A  34      13.802  38.969  49.653  1.00 44.22           H
ATOM    487 HG23 VAL A  34      12.843  37.730  49.895  1.00 44.22           H
ATOM    488  N   MET A  35      16.293  36.938  46.285  1.00 26.65           N
ATOM    489  CA  MET A  35      17.390  36.331  45.533  1.00 29.85           C
ATOM    490  C   MET A  35      18.714  36.797  46.147  1.00 28.51           C
ATOM    491  O   MET A  35      18.857  37.973  46.482  1.00 27.14           O
ATOM    492  CB  MET A  35      17.313  36.718  44.048  1.00 28.02           C
ATOM    493  CG  MET A  35      15.975  36.377  43.393  1.00 28.20           C
ATOM    494  SD  MET A  35      15.644  34.597  43.344  1.00 31.62           S
ATOM    495  CE  MET A  35      14.136  34.472  44.247  1.00 31.80           C
ATOM    496  H   MET A  35      16.245  37.790  46.151  1.00 31.98           H
ATOM    497  HA  MET A  35      17.316  35.372  45.592  1.00 35.82           H
ATOM    498  HB2 MET A  35      17.456  37.672  43.967  1.00 33.62           H
ATOM    499  HB3 MET A  35      18.008  36.244  43.563  1.00 33.62           H
ATOM    500  HG2 MET A  35      15.267  36.806  43.895  1.00 33.84           H
ATOM    501  HG3 MET A  35      15.969  36.708  42.479  1.00 33.84           H
ATOM    502  HE1 MET A  35      13.862  33.541  44.289  1.00 38.16           H
ATOM    503  HE2 MET A  35      14.273  34.823  45.139  1.00 38.16           H
ATOM    504  HE3 MET A  35      13.451  34.990  43.793  1.00 38.16           H
ATOM    505  N   LEU A  36      19.677  35.892  46.346  1.00 24.95           N
ATOM    506  CA  LEU A  36      20.957  36.304  46.919  1.00 24.80           C
ATOM    507  C   LEU A  36      22.081  36.039  45.929  1.00 27.02           C
ATOM    508  O   LEU A  36      22.174  34.934  45.380  1.00 24.62           O
ATOM    509  CB  LEU A  36      21.253  35.585  48.222  1.00 24.63           C
ATOM    510  CG  LEU A  36      22.653  35.819  48.818  1.00 24.05           C
ATOM    511  CD1 LEU A  36      22.869  37.249  49.260  1.00 23.78           C
ATOM    512  CD2 LEU A  36      22.858  34.875  49.984  1.00 26.75           C
ATOM    513  H   LEU A  36      19.631  35.052  46.165  1.00 29.94           H
ATOM    514  HA  LEU A  36      20.920  37.247  47.106  1.00 29.76           H
ATOM    515  HB2 LEU A  36      20.614  35.884  48.881  1.00 29.56           H
ATOM    516  HB3 LEU A  36      21.142  34.638  48.066  1.00 29.56           H
ATOM    517  HG  LEU A  36      23.322  35.612  48.146  1.00 28.86           H
ATOM    518 HD11 LEU A  36      23.758  37.333  49.635  1.00 28.53           H
ATOM    519 HD12 LEU A  36      22.769  37.843  48.501  1.00 28.53           H
ATOM    520 HD13 LEU A  36      22.211  37.464  49.933  1.00 28.53           H
ATOM    521 HD21 LEU A  36      23.736  34.985  50.381  1.00 32.10           H
ATOM    522 HD22 LEU A  36      22.171  35.046  50.640  1.00 32.10           H
ATOM    523 HD23 LEU A  36      22.751  33.963  49.663  1.00 32.10           H
ATOM    524  N   VAL A  37      22.942  37.039  45.740  1.00 22.91           N
ATOM    525  CA  VAL A  37      24.143  36.927  44.920  1.00 19.90           C
ATOM    526  C   VAL A  37      25.368  37.197  45.811  1.00 22.72           C
ATOM    527  O   VAL A  37      25.693  38.350  46.092  1.00 24.59           O
ATOM    528  CB  VAL A  37      24.101  37.892  43.716  1.00 25.19           C
ATOM    529  CG1 VAL A  37      25.341  37.745  42.840  1.00 25.53           C
ATOM    530  CG2 VAL A  37      22.853  37.647  42.850  1.00 27.63           C
ATOM    531  H   VAL A  37      22.844  37.820  46.100  1.00 27.49           H
ATOM    532  HA  VAL A  37      24.179  36.056  44.542  1.00 23.88           H
ATOM    533  HB  VAL A  37      24.067  38.810  44.038  1.00 30.22           H
ATOM    534 HG11 VAL A  37      25.308  38.383  42.106  1.00 30.64           H
ATOM    535 HG12 VAL A  37      26.122  37.928  43.385  1.00 30.64           H
ATOM    536 HG13 VAL A  37      25.379  36.844  42.492  1.00 30.64           H
ATOM    537 HG21 VAL A  37      22.859  38.285  42.111  1.00 33.15           H
ATOM    538 HG22 VAL A  37      22.890  36.749  42.495  1.00 33.15           H
ATOM    539 HG23 VAL A  37      22.049  37.771  43.378  1.00 33.15           H
ATOM    540  N   PRO A  38      26.085  36.148  46.265  1.00 21.33           N
ATOM    541  CA  PRO A  38      27.212  36.414  47.196  1.00 22.19           C
ATOM    542  C   PRO A  38      28.432  36.757  46.340  1.00 22.84           C
ATOM    543  O   PRO A  38      28.802  36.115  45.365  1.00 23.93           O
ATOM    544  CB  PRO A  38      27.400  35.085  47.929  1.00 24.91           C
ATOM    545  CG  PRO A  38      26.047  34.373  47.739  1.00 24.80           C
ATOM    546  CD  PRO A  38      25.658  34.735  46.300  1.00 25.10           C
ATOM    547  HA  PRO A  38      26.946  37.268  47.868  1.00 26.62           H
ATOM    548  HB2 PRO A  38      28.195  34.494  47.442  1.00 29.89           H
ATOM    549  HB3 PRO A  38      27.685  35.231  48.974  1.00 29.89           H
ATOM    550  HG2 PRO A  38      26.097  33.294  47.898  1.00 29.76           H
ATOM    551  HG3 PRO A  38      25.304  34.793  48.438  1.00 29.76           H
ATOM    552  HD2 PRO A  38      26.240  34.170  45.545  1.00 30.12           H
ATOM    553  HD3 PRO A  38      24.596  34.607  46.043  1.00 30.12           H
ATOM    554  N   THR A  39      29.136  37.856  46.773  1.00 22.39           N
ATOM    555  CA  THR A  39      30.342  38.270  46.045  1.00 26.67           C
ATOM    556  C   THR A  39      31.357  38.763  47.083  1.00 24.07           C
ATOM    557  O   THR A  39      31.079  39.109  48.236  1.00 24.67           O
ATOM    558  CB  THR A  39      30.076  39.423  45.032  1.00 24.35           C
ATOM    559  OG1 THR A  39      30.077  40.692  45.705  1.00 22.82           O
ATOM    560  CG2 THR A  39      28.767  39.257  44.301  1.00 24.13           C
ATOM    561  H   THR A  39      28.797  38.483  47.505  1.00 26.87           H
ATOM    562  HA  THR A  39      30.748  37.378  45.471  1.00 32.00           H
ATOM    563  HB  THR A  39      30.937  39.508  44.339  1.00 29.22           H
ATOM    564  HG1 THR A  39      29.339  40.714  46.385  1.00 27.38           H
ATOM    565 HG21 THR A  39      28.591  40.079  43.608  1.00 28.96           H
ATOM    566 HG22 THR A  39      28.730  38.318  43.745  1.00 28.96           H
ATOM    567 HG23 THR A  39      27.911  39.257  44.995  1.00 28.96           H
ATOM    568  N   MET A  40      32.631  38.876  46.581  1.00 22.88           N
ATOM    569  CA  MET A  40      33.668  39.531  47.385  1.00 23.80           C
ATOM    570  C   MET A  40      34.048  40.874  46.761  1.00 29.48           C
ATOM    571  O   MET A  40      35.144  41.416  46.869  1.00 26.90           O
ATOM    572  CB  MET A  40      34.926  38.664  47.490  1.00 26.10           C
ATOM    573  CG  MET A  40      34.550  37.371  48.173  1.00 22.99           C
ATOM    574  SD  MET A  40      35.890  36.637  49.107  1.00 27.25           S
ATOM    575  CE  MET A  40      37.051  36.226  47.809  1.00 24.94           C
ATOM    576  H   MET A  40      32.881  38.543  45.613  1.00 27.45           H
ATOM    577  HA  MET A  40      33.264  39.741  48.418  1.00 28.57           H
ATOM    578  HB2 MET A  40      35.328  38.478  46.478  1.00 31.32           H
ATOM    579  HB3 MET A  40      35.717  39.231  48.006  1.00 31.32           H
ATOM    580  HG2 MET A  40      33.712  37.533  48.887  1.00 27.59           H
ATOM    581  HG3 MET A  40      34.165  36.644  47.413  1.00 27.59           H
ATOM    582  HE1 MET A  40      37.921  35.735  48.263  1.00 29.93           H
ATOM    583  HE2 MET A  40      36.595  35.531  47.096  1.00 29.93           H
ATOM    584  HE3 MET A  40      37.370  37.130  47.285  1.00 29.93           H
ATOM    585  N   GLY A  41      33.019  41.506  46.109  1.00 25.45           N
ATOM    586  CA  GLY A  41      33.237  42.838  45.484  1.00 23.38           C
ATOM    587  C   GLY A  41      34.122  42.792  44.229  1.00 26.81           C
ATOM    588  O   GLY A  41      34.348  41.741  43.632  1.00 25.65           O
ATOM    589  H   GLY A  41      32.205  41.210  46.008  1.00 30.54           H
ATOM    590  HA2 GLY A  41      32.386  43.263  45.240  1.00 28.06           H
ATOM    591  HA3 GLY A  41      33.667  43.410  46.135  1.00 28.06           H
ATOM    592  N   ALA A  42      34.644  43.958  43.849  1.00 27.03           N
ATOM    593  CA  ALA A  42      35.466  44.049  42.646  1.00 30.68           C
ATOM    594  C   ALA A  42      34.659  43.500  41.464  1.00 28.78           C
ATOM    595  O   ALA A  42      35.104  42.631  40.712  1.00 26.13           O
ATOM    596  CB  ALA A  42      36.792  43.306  42.820  1.00 33.79           C
ATOM    597  H   ALA A  42      34.529  44.713  44.259  1.00 32.44           H
ATOM    598  HA  ALA A  42      35.693  44.976  42.458  1.00 36.82           H
ATOM    599  HB1 ALA A  42      37.319  43.396  42.011  1.00 40.55           H
ATOM    600  HB2 ALA A  42      37.275  43.682  43.574  1.00 40.55           H
ATOM    601  HB3 ALA A  42      36.593  42.378  42.981  1.00 40.55           H
ATOM    602  N   LEU A  43      33.430  44.007  41.337  1.00 25.61           N
ATOM    603  CA  LEU A  43      32.461  43.446  40.410  1.00 27.82           C
ATOM    604  C   LEU A  43      32.804  43.721  38.955  1.00 28.05           C
ATOM    605  O   LEU A  43      33.223  44.818  38.584  1.00 30.18           O
ATOM    606  CB  LEU A  43      31.084  44.012  40.709  1.00 27.53           C
ATOM    607  CG  LEU A  43      30.599  43.905  42.159  1.00 28.65           C
ATOM    608  CD1 LEU A  43      29.209  44.464  42.290  1.00 27.09           C
ATOM    609  CD2 LEU A  43      30.644  42.478  42.596  1.00 29.19           C
ATOM    610  H   LEU A  43      33.123  44.648  41.829  1.00 30.73           H
ATOM    611  HA  LEU A  43      32.453  42.489  40.512  1.00 33.38           H
ATOM    612  HB2 LEU A  43      31.099  44.953  40.476  1.00 33.04           H
ATOM    613  HB3 LEU A  43      30.439  43.553  40.154  1.00 33.04           H
ATOM    614  HG  LEU A  43      31.202  44.421  42.726  1.00 34.38           H
ATOM    615 HD11 LEU A  43      28.921  44.388  43.210  1.00 32.51           H
ATOM    616 HD12 LEU A  43      29.204  45.397  42.018  1.00 32.51           H
ATOM    617 HD13 LEU A  43      28.625  43.957  41.718  1.00 32.51           H
ATOM    618 HD21 LEU A  43      30.348  42.415  43.514  1.00 35.03           H
ATOM    619 HD22 LEU A  43      30.063  41.970  42.018  1.00 35.03           H
ATOM    620 HD23 LEU A  43      31.553  42.141  42.524  1.00 35.03           H
ATOM    621  N   HIS A  44      32.558  42.716  38.132  1.00 28.98           N
ATOM    622  CA  HIS A  44      32.746  42.765  36.682  1.00 32.47           C
ATOM    623  C   HIS A  44      31.502  42.183  36.003  1.00 36.16           C
ATOM    624  O   HIS A  44      30.545  41.765  36.656  1.00 28.50           O
ATOM    625  CB  HIS A  44      34.004  42.002  36.268  1.00 32.27           C
ATOM    626  CG  HIS A  44      34.054  40.601  36.775  1.00 28.31           C
ATOM    627  ND1 HIS A  44      33.187  39.624  36.346  1.00 31.96           N
ATOM    628  CD2 HIS A  44      34.882  40.012  37.665  1.00 30.49           C
ATOM    629  CE1 HIS A  44      33.464  38.498  36.973  1.00 31.84           C
ATOM    630  NE2 HIS A  44      34.494  38.704  37.770  1.00 33.65           N
ATOM    631  H   HIS A  44      32.240  41.972  38.397  1.00 34.78           H
ATOM    632  HA  HIS A  44      32.847  43.682  36.400  1.00 38.97           H
ATOM    633  HB2 HIS A  44      34.768  42.482  36.615  1.00 38.73           H
ATOM    634  HB3 HIS A  44      34.056  41.981  35.307  1.00 38.73           H
ATOM    635  HD2 HIS A  44      35.584  40.407  38.128  1.00 36.59           H
ATOM    636  HE1 HIS A  44      33.030  37.692  36.871  1.00 38.21           H
ATOM    637  HE2 HIS A  44      34.859  38.111  38.280  1.00 40.38           H
ATOM    638  N   GLU A  45      31.517  42.142  34.672  1.00 32.14           N
ATOM    639  CA  GLU A  45      30.348  41.679  33.938  1.00 35.26           C
ATOM    640  C   GLU A  45      29.917  40.279  34.337  1.00 30.62           C
ATOM    641  O   GLU A  45      28.729  39.961  34.243  1.00 33.47           O
ATOM    642  CB  GLU A  45      30.622  41.739  32.438  1.00 36.45           C
ATOM    643  CG  GLU A  45      30.845  43.174  31.956  1.00 48.38           C
ATOM    644  CD  GLU A  45      32.341  43.623  31.892  1.00 60.13           C
ATOM    645  OE1 GLU A  45      32.794  43.931  30.729  1.00 55.70           O
ATOM    646  OE2 GLU A  45      33.020  43.686  32.988  1.00 42.99           O1-
ATOM    647  H   GLU A  45      32.179  42.393  34.183  1.00 38.56           H
ATOM    648  HA  GLU A  45      29.608  42.260  34.143  1.00 42.32           H
ATOM    649  HB2 GLU A  45      31.415  41.243  32.254  1.00 43.74           H
ATOM    650  HB3 GLU A  45      29.877  41.355  31.946  1.00 43.74           H
ATOM    651  HG2 GLU A  45      30.473  43.266  31.064  1.00 58.06           H
ATOM    652  HG3 GLU A  45      30.382  43.770  32.570  1.00 58.06           H
ATOM    653  N   GLY A  46      30.840  39.431  34.783  1.00 31.38           N
ATOM    654  CA  GLY A  46      30.436  38.109  35.235  1.00 32.13           C
ATOM    655  C   GLY A  46      29.480  38.185  36.409  1.00 29.05           C
ATOM    656  O   GLY A  46      28.508  37.436  36.485  1.00 31.75           O
ATOM    657  H   GLY A  46      31.680  39.606  34.840  1.00 37.66           H
ATOM    658  HA2 GLY A  46      29.996  37.636  34.516  1.00 38.56           H
ATOM    659  HA3 GLY A  46      31.217  37.589  35.489  1.00 38.56           H
ATOM    660  N   HIS A  47      29.747  39.094  37.344  1.00 29.03           N
ATOM    661  CA  HIS A  47      28.858  39.240  38.495  1.00 26.61           C
ATOM    662  C   HIS A  47      27.528  39.811  38.054  1.00 29.22           C
ATOM    663  O   HIS A  47      26.473  39.437  38.583  1.00 26.39           O
ATOM    664  CB  HIS A  47      29.461  40.152  39.581  1.00 25.77           C
ATOM    665  CG  HIS A  47      30.743  39.657  40.178  1.00 29.20           C
ATOM    666  ND1 HIS A  47      31.964  40.200  39.849  1.00 26.88           N
ATOM    667  CD2 HIS A  47      30.990  38.693  41.101  1.00 29.79           C
ATOM    668  CE1 HIS A  47      32.909  39.575  40.524  1.00 31.86           C
ATOM    669  NE2 HIS A  47      32.346  38.658  41.294  1.00 34.70           N
ATOM    670  H   HIS A  47      30.422  39.622  37.327  1.00 34.84           H
ATOM    671  HA  HIS A  47      28.707  38.366  38.882  1.00 31.94           H
ATOM    672  HB2 HIS A  47      28.817  40.233  40.294  1.00 30.93           H
ATOM    673  HB3 HIS A  47      29.621  41.025  39.211  1.00 30.93           H
ATOM    674  HD2 HIS A  47      30.374  38.148  41.525  1.00 35.75           H
ATOM    675  HE1 HIS A  47      33.814  39.742  40.465  1.00 38.23           H
ATOM    676  HE2 HIS A  47      32.767  38.116  41.822  1.00 41.64           H
ATOM    677  N   LEU A  48      27.565  40.721  37.074  1.00 28.55           N
ATOM    678  CA  LEU A  48      26.337  41.352  36.602  1.00 32.23           C
ATOM    679  C   LEU A  48      25.419  40.338  35.935  1.00 27.76           C
ATOM    680  O   LEU A  48      24.193  40.452  36.037  1.00 29.79           O
ATOM    681  CB  LEU A  48      26.663  42.511  35.655  1.00 37.96           C
ATOM    682  CG  LEU A  48      27.495  43.654  36.265  1.00 34.35           C
ATOM    683  CD1 LEU A  48      27.627  44.855  35.323  1.00 40.31           C
ATOM    684  CD2 LEU A  48      26.885  44.077  37.600  1.00 39.07           C
ATOM    685  H   LEU A  48      28.286  40.992  36.697  1.00 34.26           H
ATOM    686  HA  LEU A  48      25.861  41.697  37.366  1.00 38.68           H
ATOM    687  HB2 LEU A  48      27.143  42.164  34.886  1.00 45.55           H
ATOM    688  HB3 LEU A  48      25.827  42.905  35.370  1.00 45.55           H
ATOM    689  HG  LEU A  48      28.393  43.311  36.428  1.00 41.23           H
ATOM    690 HD11 LEU A  48      28.158  45.547  35.747  1.00 48.37           H
ATOM    691 HD12 LEU A  48      28.039  44.574  34.489  1.00 48.37           H
ATOM    692 HD13 LEU A  48      26.737  45.187  35.156  1.00 48.37           H
ATOM    693 HD21 LEU A  48      27.417  44.783  37.993  1.00 46.88           H
ATOM    694 HD22 LEU A  48      25.990  44.383  37.435  1.00 46.88           H
ATOM    695 HD23 LEU A  48      26.865  43.317  38.205  1.00 46.88           H
ATOM    696  N   ALA A  49      25.992  39.299  35.326  1.00 29.09           N
ATOM    697  CA  ALA A  49      25.169  38.226  34.779  1.00 32.89           C
ATOM    698  C   ALA A  49      24.454  37.480  35.892  1.00 31.36           C
ATOM    699  O   ALA A  49      23.316  37.039  35.714  1.00 28.35           O
ATOM    700  CB  ALA A  49      26.014  37.263  33.945  1.00 29.59           C
ATOM    701  H   ALA A  49      26.846  39.189  35.258  1.00 34.91           H
ATOM    702  HA  ALA A  49      24.515  38.615  34.190  1.00 39.47           H
ATOM    703  HB1 ALA A  49      25.444  36.575  33.570  1.00 35.51           H
ATOM    704  HB2 ALA A  49      26.461  37.750  33.233  1.00 35.51           H
ATOM    705  HB3 ALA A  49      26.674  36.852  34.521  1.00 35.51           H
ATOM    706  N   LEU A  50      25.117  37.318  37.045  1.00 26.17           N
ATOM    707  CA  LEU A  50      24.468  36.710  38.204  1.00 29.08           C
ATOM    708  C   LEU A  50      23.308  37.578  38.671  1.00 27.93           C
ATOM    709  O   LEU A  50      22.203  37.088  38.965  1.00 26.59           O
ATOM    710  CB  LEU A  50      25.464  36.543  39.347  1.00 29.17           C
ATOM    711  CG  LEU A  50      26.752  35.772  39.129  1.00 28.25           C
ATOM    712  CD1 LEU A  50      27.531  35.679  40.439  1.00 35.25           C
ATOM    713  CD2 LEU A  50      26.414  34.414  38.642  1.00 36.97           C
ATOM    714  H   LEU A  50      25.932  37.557  37.173  1.00 31.40           H
ATOM    715  HA  LEU A  50      24.161  35.832  37.942  1.00 34.90           H
ATOM    716  HB2 LEU A  50      25.710  37.428  39.640  1.00 35.00           H
ATOM    717  HB3 LEU A  50      24.996  36.097  40.064  1.00 35.00           H
ATOM    718  HG  LEU A  50      27.298  36.235  38.469  1.00 33.90           H
ATOM    719 HD11 LEU A  50      28.349  35.183  40.287  1.00 42.29           H
ATOM    720 HD12 LEU A  50      27.750  36.572  40.755  1.00 42.29           H
ATOM    721 HD13 LEU A  50      26.995  35.219  41.101  1.00 42.29           H
ATOM    722 HD21 LEU A  50      27.236  33.918  38.498  1.00 44.36           H
ATOM    723 HD22 LEU A  50      25.868  33.965  39.301  1.00 44.36           H
ATOM    724 HD23 LEU A  50      25.929  34.486  37.806  1.00 44.36           H
ATOM    725  N   VAL A  51      23.567  38.884  38.756  1.00 27.00           N
ATOM    726  CA  VAL A  51      22.535  39.837  39.153  1.00 27.84           C
ATOM    727  C   VAL A  51      21.364  39.765  38.198  1.00 32.65           C
ATOM    728  O   VAL A  51      20.208  39.738  38.624  1.00 31.30           O
ATOM    729  CB  VAL A  51      23.096  41.264  39.203  1.00 30.29           C
ATOM    730  CG1 VAL A  51      21.942  42.260  39.270  1.00 32.84           C
ATOM    731  CG2 VAL A  51      24.049  41.448  40.383  1.00 28.70           C
ATOM    732  H   VAL A  51      24.343  39.224  38.588  1.00 32.41           H
ATOM    733  HA  VAL A  51      22.228  39.616  40.033  1.00 33.40           H
ATOM    734  HB  VAL A  51      23.595  41.429  38.388  1.00 36.35           H
ATOM    735 HG11 VAL A  51      22.308  43.158  39.285  1.00 39.41           H
ATOM    736 HG12 VAL A  51      21.364  42.179  38.496  1.00 39.41           H
ATOM    737 HG13 VAL A  51      21.444  42.096  40.081  1.00 39.41           H
ATOM    738 HG21 VAL A  51      24.394  42.356  40.379  1.00 34.44           H
ATOM    739 HG22 VAL A  51      23.554  41.285  41.195  1.00 34.44           H
ATOM    740 HG23 VAL A  51      24.784  40.818  40.299  1.00 34.44           H
ATOM    741  N   ARG A  52      21.652  39.782  36.884  1.00 28.63           N
ATOM    742  CA  ARG A  52      20.588  39.755  35.894  1.00 30.99           C
ATOM    743  C   ARG A  52      19.797  38.466  35.974  1.00 31.87           C
ATOM    744  O   ARG A  52      18.568  38.504  35.922  1.00 34.79           O
ATOM    745  CB  ARG A  52      21.163  39.965  34.514  1.00 35.40           C
ATOM    746  CG  ARG A  52      21.679  41.371  34.326  1.00 33.66           C
ATOM    747  CD  ARG A  52      22.557  41.507  33.083  1.00 36.66           C
ATOM    748  NE  ARG A  52      23.268  42.764  33.146  1.00 36.54           N
ATOM    749  CZ  ARG A  52      24.436  43.007  32.569  1.00 42.65           C
ATOM    750  NH1 ARG A  52      25.037  42.069  31.865  1.00 44.91           N
ATOM    751  NH2 ARG A  52      25.009  44.209  32.706  1.00 44.03           N1+
ATOM    752  H   ARG A  52      22.444  39.821  36.547  1.00 34.36           H
ATOM    753  HA  ARG A  52      19.979  40.480  36.069  1.00 37.19           H
ATOM    754  HB2 ARG A  52      21.887  39.341  34.386  1.00 42.48           H
ATOM    755  HB3 ARG A  52      20.469  39.803  33.860  1.00 42.48           H
ATOM    756  HG2 ARG A  52      20.928  41.976  34.242  1.00 40.39           H
ATOM    757  HG3 ARG A  52      22.199  41.608  35.106  1.00 40.39           H
ATOM    758  HD2 ARG A  52      23.205  40.796  33.072  1.00 43.99           H
ATOM    759  HD3 ARG A  52      22.016  41.481  32.285  1.00 43.99           H
ATOM    760  HE  ARG A  52      22.903  43.404  33.602  1.00 43.85           H
ATOM    761 HH11 ARG A  52      24.666  41.307  31.776  1.00 53.89           H
ATOM    762 HH12 ARG A  52      25.787  42.242  31.489  1.00 53.89           H
ATOM    763 HH21 ARG A  52      24.630  44.832  33.168  1.00 52.83           H
ATOM    764 HH22 ARG A  52      25.763  44.389  32.333  1.00 52.83           H
ATOM    765  N   ALA A  53      20.469  37.327  36.182  1.00 30.54           N
ATOM    766  CA  ALA A  53      19.760  36.062  36.363  1.00 27.37           C
ATOM    767  C   ALA A  53      18.809  36.130  37.548  1.00 31.81           C
ATOM    768  O   ALA A  53      17.713  35.567  37.510  1.00 32.11           O
ATOM    769  CB  ALA A  53      20.753  34.925  36.577  1.00 28.05           C
ATOM    770  H   ALA A  53      21.319  37.279  36.261  1.00 36.65           H
ATOM    771  HA  ALA A  53      19.245  35.869  35.571  1.00 32.84           H
ATOM    772  HB1 ALA A  53      20.261  34.093  36.671  1.00 33.66           H
ATOM    773  HB2 ALA A  53      21.354  34.875  35.816  1.00 33.66           H
ATOM    774  HB3 ALA A  53      21.256  35.092  37.385  1.00 33.66           H
ATOM    775  N   ALA A  54      19.248  36.774  38.629  1.00 29.59           N
ATOM    776  CA  ALA A  54      18.440  36.919  39.829  1.00 27.90           C
ATOM    777  C   ALA A  54      17.252  37.820  39.568  1.00 33.37           C
ATOM    778  O   ALA A  54      16.137  37.524  39.997  1.00 28.17           O
ATOM    779  CB  ALA A  54      19.306  37.483  40.963  1.00 29.91           C
ATOM    780  H   ALA A  54      20.024  37.129  38.684  1.00 35.50           H
ATOM    781  HA  ALA A  54      18.098  36.054  40.093  1.00 33.48           H
ATOM    782  HB1 ALA A  54      18.761  37.581  41.762  1.00 35.90           H
ATOM    783  HB2 ALA A  54      20.049  36.879  41.146  1.00 35.90           H
ATOM    784  HB3 ALA A  54      19.642  38.349  40.692  1.00 35.90           H
ATOM    785  N   LYS A  55      17.483  38.923  38.866  1.00 32.43           N
ATOM    786  CA  LYS A  55      16.454  39.938  38.683  1.00 36.46           C
ATOM    787  C   LYS A  55      15.290  39.446  37.818  1.00 38.97           C
ATOM    788  O   LYS A  55      14.157  39.919  37.994  1.00 37.82           O
ATOM    789  CB  LYS A  55      17.095  41.195  38.101  1.00 35.56           C
ATOM    790  CG  LYS A  55      16.179  42.398  38.076  1.00 50.94           C
ATOM    791  CD  LYS A  55      16.958  43.712  38.134  1.00 49.11           C
ATOM    792  CE  LYS A  55      17.566  43.904  39.528  1.00 50.97           C
ATOM    793  NZ  LYS A  55      16.527  44.037  40.651  1.00 48.19           N1+
ATOM    794  H   LYS A  55      18.244  39.115  38.524  1.00 38.92           H
ATOM    795  HA  LYS A  55      16.080  40.149  39.547  1.00 43.75           H
ATOM    796  HB2 LYS A  55      17.872  41.423  38.632  1.00 42.67           H
ATOM    797  HB3 LYS A  55      17.368  41.018  37.192  1.00 42.67           H
ATOM    798  HG2 LYS A  55      15.660  42.387  37.255  1.00 61.13           H
ATOM    799  HG3 LYS A  55      15.571  42.358  38.837  1.00 61.13           H
ATOM    800  HD2 LYS A  55      17.674  43.694  37.478  1.00 58.94           H
ATOM    801  HD3 LYS A  55      16.354  44.454  37.954  1.00 58.94           H
ATOM    802  HE2 LYS A  55      18.118  43.136  39.739  1.00 61.16           H
ATOM    803  HE3 LYS A  55      18.118  44.701  39.526  1.00 61.16           H
ATOM    804  HZ1 LYS A  55      15.995  44.737  40.514  1.00 57.83           H
ATOM    805  HZ2 LYS A  55      16.011  43.313  40.715  1.00 57.83           H
ATOM    806  HZ3 LYS A  55      16.922  44.153  41.444  1.00 57.83           H
ATOM    807  N   ARG A  56      15.522  38.489  36.928  1.00 34.23           N
ATOM    808  CA  ARG A  56      14.459  38.004  36.062  1.00 39.23           C
ATOM    809  C   ARG A  56      13.534  37.014  36.757  1.00 42.39           C
ATOM    810  O   ARG A  56      12.549  36.601  36.137  1.00 40.09           O
ATOM    811  CB  ARG A  56      15.024  37.345  34.796  1.00 39.90           C
ATOM    812  CG  ARG A  56      15.687  35.994  35.056  1.00 45.08           C
ATOM    813  CD  ARG A  56      15.970  35.185  33.787  1.00 52.47           C
ATOM    814  NE  ARG A  56      14.737  34.916  33.049  1.00 67.16           N
ATOM    815  CZ  ARG A  56      14.361  35.571  31.949  1.00 67.44           C
ATOM    816  NH1 ARG A  56      15.138  36.539  31.441  1.00 68.81           N
ATOM    817  NH2 ARG A  56      13.211  35.258  31.350  1.00 64.54           N1+
ATOM    818  H   ARG A  56      16.281  38.111  36.815  1.00 41.08           H
ATOM    819  HA  ARG A  56      13.929  38.766  35.794  1.00 47.08           H
ATOM    820  HB2 ARG A  56      14.296  37.201  34.166  1.00 47.88           H
ATOM    821  HB3 ARG A  56      15.678  37.939  34.393  1.00 47.88           H
ATOM    822  HG2 ARG A  56      16.536  36.153  35.492  1.00 54.10           H
ATOM    823  HG3 ARG A  56      15.121  35.453  35.630  1.00 54.10           H
ATOM    824  HD2 ARG A  56      16.565  35.680  33.220  1.00 62.96           H
ATOM    825  HD3 ARG A  56      16.372  34.330  34.021  1.00 62.96           H
ATOM    826  HE  ARG A  56      14.204  34.312  33.356  1.00 80.60           H
ATOM    827 HH11 ARG A  56      15.881  36.757  31.809  1.00 82.58           H
ATOM    828 HH12 ARG A  56      14.905  36.956  30.737  1.00 82.58           H
ATOM    829 HH21 ARG A  56      12.710  34.638  31.671  1.00 77.45           H
ATOM    830 HH22 ARG A  56      12.971  35.676  30.637  1.00 77.45           H
ATOM    831  N   VAL A  57      13.824  36.600  37.990  1.00 33.47           N
ATOM    832  CA  VAL A  57      12.916  35.695  38.697  1.00 34.52           C
ATOM    833  C   VAL A  57      11.697  36.522  39.088  1.00 38.49           C
ATOM    834  O   VAL A  57      11.865  37.566  39.737  1.00 30.39           O
ATOM    835  CB  VAL A  57      13.567  35.048  39.923  1.00 36.04           C
ATOM    836  CG1 VAL A  57      12.570  34.183  40.644  1.00 37.44           C
ATOM    837  CG2 VAL A  57      14.734  34.214  39.529  1.00 32.33           C
ATOM    838  H   VAL A  57      14.520  36.836  38.423  1.00 40.17           H
ATOM    839  HA  VAL A  57      12.691  34.967  38.122  1.00 41.42           H
ATOM    840  HB  VAL A  57      13.856  35.755  40.523  1.00 43.25           H
ATOM    841 HG11 VAL A  57      12.997  33.804  41.429  1.00 44.93           H
ATOM    842 HG12 VAL A  57      11.808  34.721  40.922  1.00 44.93           H
ATOM    843 HG13 VAL A  57      12.277  33.472  40.061  1.00 44.93           H
ATOM    844 HG21 VAL A  57      15.137  33.830  40.329  1.00 38.80           H
ATOM    845 HG22 VAL A  57      14.428  33.512  38.940  1.00 38.80           H
ATOM    846 HG23 VAL A  57      15.383  34.769  39.070  1.00 38.80           H
ATOM    847  N   PRO A  58      10.473  36.112  38.716  1.00 41.42           N
ATOM    848  CA  PRO A  58       9.277  36.948  38.941  1.00 37.21           C
ATOM    849  C   PRO A  58       9.044  37.309  40.408  1.00 30.57           C
ATOM    850  O   PRO A  58       9.094  36.465  41.305  1.00 36.41           O
ATOM    851  CB  PRO A  58       8.144  36.061  38.386  1.00 42.82           C
ATOM    852  CG  PRO A  58       8.817  35.134  37.392  1.00 46.31           C
ATOM    853  CD  PRO A  58      10.112  34.828  38.081  1.00 42.16           C
ATOM    854  HA  PRO A  58       9.309  37.779  38.439  1.00 44.65           H
ATOM    855  HB2 PRO A  58       7.770  35.534  39.108  1.00 51.39           H
ATOM    856  HB3 PRO A  58       7.444  36.596  37.964  1.00 51.39           H
ATOM    857  HG2 PRO A  58       8.298  34.322  37.234  1.00 55.57           H
ATOM    858  HG3 PRO A  58       8.976  35.605  36.557  1.00 55.57           H
ATOM    859  HD2 PRO A  58      10.001  34.167  38.776  1.00 50.60           H
ATOM    860  HD3 PRO A  58      10.778  34.540  37.444  1.00 50.60           H
ATOM    861  N   GLY A  59       8.734  38.581  40.643  1.00 34.13           N
ATOM    862  CA  GLY A  59       8.527  39.043  42.004  1.00 41.45           C
ATOM    863  C   GLY A  59       9.782  39.080  42.848  1.00 35.59           C
ATOM    864  O   GLY A  59       9.713  39.077  44.078  1.00 45.30           O
ATOM    865  H   GLY A  59       8.645  39.184  40.029  1.00 40.96           H
ATOM    866  HA2 GLY A  59       8.181  39.950  41.968  1.00 49.74           H
ATOM    867  HA3 GLY A  59       7.880  38.468  42.432  1.00 49.74           H
ATOM    868  N   SER A  60      10.940  39.099  42.218  1.00 36.65           N
ATOM    869  CA  SER A  60      12.184  39.002  42.964  1.00 38.61           C
ATOM    870  C   SER A  60      12.535  40.337  43.614  1.00 34.63           C
ATOM    871  O   SER A  60      12.185  41.406  43.126  1.00 30.35           O
ATOM    872  CB  SER A  60      13.317  38.543  42.036  1.00 34.03           C
ATOM    873  OG  SER A  60      13.444  39.450  40.930  1.00 43.47           O
ATOM    874  H   SER A  60      11.034  39.129  41.360  1.00 43.98           H
ATOM    875  HA  SER A  60      12.062  38.349  43.662  1.00 46.34           H
ATOM    876  HB2 SER A  60      14.152  38.491  42.532  1.00 40.83           H
ATOM    877  HB3 SER A  60      13.112  37.649  41.692  1.00 40.83           H
ATOM    878  HG  SER A  60      13.345  39.024  40.194  1.00 52.16           H
ATOM    879  N   VAL A  61      13.273  40.254  44.707  1.00 31.77           N
ATOM    880  CA  VAL A  61      14.024  41.372  45.248  1.00 27.99           C
ATOM    881  C   VAL A  61      15.466  40.861  45.355  1.00 25.90           C
ATOM    882  O   VAL A  61      15.706  39.798  45.931  1.00 30.12           O
ATOM    883  CB  VAL A  61      13.470  41.842  46.598  1.00 30.96           C
ATOM    884  CG1 VAL A  61      13.524  40.709  47.623  1.00 36.78           C
ATOM    885  CG2 VAL A  61      14.268  43.031  47.058  1.00 30.41           C
ATOM    886  H   VAL A  61      13.454  39.514  45.094  1.00 38.13           H
ATOM    887  HA  VAL A  61      13.959  42.138  44.661  1.00 33.59           H
ATOM    888  HB  VAL A  61      12.541  42.109  46.484  1.00 37.15           H
ATOM    889 HG11 VAL A  61      13.173  41.006  48.463  1.00 44.13           H
ATOM    890 HG12 VAL A  61      12.999  39.956  47.313  1.00 44.13           H
ATOM    891 HG13 VAL A  61      14.443  40.433  47.748  1.00 44.13           H
ATOM    892 HG21 VAL A  61      13.948  43.317  47.923  1.00 36.49           H
ATOM    893 HG22 VAL A  61      15.196  42.763  47.143  1.00 36.49           H
ATOM    894 HG23 VAL A  61      14.200  43.758  46.420  1.00 36.49           H
ATOM    895  N   VAL A  62      16.420  41.562  44.763  1.00 24.57           N
ATOM    896  CA  VAL A  62      17.792  41.051  44.707  1.00 30.89           C
ATOM    897  C   VAL A  62      18.627  41.621  45.853  1.00 26.24           C
ATOM    898  O   VAL A  62      18.655  42.836  46.087  1.00 28.04           O
ATOM    899  CB  VAL A  62      18.447  41.336  43.344  1.00 31.17           C
ATOM    900  CG1 VAL A  62      19.937  40.865  43.314  1.00 27.60           C
ATOM    901  CG2 VAL A  62      17.636  40.649  42.255  1.00 34.29           C
ATOM    902  H   VAL A  62      16.310  42.321  44.361  1.00 29.49           H
ATOM    903  HA  VAL A  62      17.751  40.101  44.817  1.00 37.07           H
ATOM    904  HB  VAL A  62      18.455  42.292  43.172  1.00 37.40           H
ATOM    905 HG11 VAL A  62      20.327  41.047  42.441  1.00 33.12           H
ATOM    906 HG12 VAL A  62      20.447  41.332  43.999  1.00 33.12           H
ATOM    907 HG13 VAL A  62      19.956  39.913  43.487  1.00 33.12           H
ATOM    908 HG21 VAL A  62      18.041  40.820  41.388  1.00 41.15           H
ATOM    909 HG22 VAL A  62      17.619  39.701  42.443  1.00 41.15           H
ATOM    910 HG23 VAL A  62      16.734  41.010  42.273  1.00 41.15           H
ATOM    911  N   VAL A  63      19.334  40.730  46.540  1.00 27.29           N
ATOM    912  CA  VAL A  63      20.313  41.089  47.548  1.00 24.73           C
ATOM    913  C   VAL A  63      21.673  40.682  47.001  1.00 23.20           C
ATOM    914  O   VAL A  63      21.902  39.503  46.705  1.00 24.53           O
ATOM    915  CB  VAL A  63      20.039  40.400  48.890  1.00 26.31           C
ATOM    916  CG1 VAL A  63      21.184  40.732  49.928  1.00 26.84           C
ATOM    917  CG2 VAL A  63      18.677  40.800  49.422  1.00 26.31           C
ATOM    918  H   VAL A  63      19.303  39.883  46.395  1.00 32.75           H
ATOM    919  HA  VAL A  63      20.273  42.034  47.698  1.00 29.68           H
ATOM    920  HB  VAL A  63      20.040  39.440  48.736  1.00 31.57           H
ATOM    921 HG11 VAL A  63      21.017  40.273  50.767  1.00 32.20           H
ATOM    922 HG12 VAL A  63      22.043  40.448  49.571  1.00 32.20           H
ATOM    923 HG13 VAL A  63      21.190  41.686  50.073  1.00 32.20           H
ATOM    924 HG21 VAL A  63      18.533  40.336  50.264  1.00 31.57           H
ATOM    925 HG22 VAL A  63      18.675  41.752  49.576  1.00 31.57           H
ATOM    926 HG23 VAL A  63      17.985  40.548  48.792  1.00 31.57           H
ATOM    927  N   VAL A  64      22.586  41.638  46.902  1.00 25.28           N
ATOM    928  CA  VAL A  64      23.972  41.353  46.537  1.00 22.62           C
ATOM    929  C   VAL A  64      24.797  41.547  47.798  1.00 23.77           C
ATOM    930  O   VAL A  64      24.790  42.636  48.383  1.00 25.28           O
ATOM    931  CB  VAL A  64      24.490  42.249  45.392  1.00 24.39           C
ATOM    932  CG1 VAL A  64      25.996  42.006  45.130  1.00 28.56           C
ATOM    933  CG2 VAL A  64      23.710  42.007  44.114  1.00 27.78           C
ATOM    934  H   VAL A  64      22.445  42.469  47.100  1.00 30.33           H
ATOM    935  HA  VAL A  64      24.032  40.444  46.229  1.00 27.14           H
ATOM    936  HB  VAL A  64      24.372  43.178  45.650  1.00 29.27           H
ATOM    937 HG11 VAL A  64      26.290  42.591  44.412  1.00 34.28           H
ATOM    938 HG12 VAL A  64      26.505  42.199  45.931  1.00 34.28           H
ATOM    939 HG13 VAL A  64      26.117  41.083  44.869  1.00 34.28           H
ATOM    940 HG21 VAL A  64      24.045  42.591  43.413  1.00 33.34           H
ATOM    941 HG22 VAL A  64      23.822  41.085  43.846  1.00 33.34           H
ATOM    942 HG23 VAL A  64      22.768  42.195  44.275  1.00 33.34           H
ATOM    943  N   SER A  65      25.510  40.512  48.224  1.00 22.88           N
ATOM    944  CA  SER A  65      26.407  40.698  49.332  1.00 20.50           C
ATOM    945  C   SER A  65      27.797  40.966  48.777  1.00 22.59           C
ATOM    946  O   SER A  65      28.189  40.395  47.754  1.00 24.40           O
ATOM    947  CB  SER A  65      26.395  39.513  50.284  1.00 22.98           C
ATOM    948  OG  SER A  65      26.858  38.364  49.656  1.00 22.86           O
ATOM    949  H   SER A  65      25.524  39.720  47.885  1.00 27.45           H
ATOM    950  HA  SER A  65      26.114  41.460  49.841  1.00 24.60           H
ATOM    951  HB2 SER A  65      26.940  39.722  51.063  1.00 27.57           H
ATOM    952  HB3 SER A  65      25.486  39.349  50.574  1.00 27.57           H
ATOM    953  HG  SER A  65      27.516  38.116  50.054  1.00 27.43           H
ATOM    954  N   ILE A  66      28.495  41.898  49.435  1.00 25.12           N
ATOM    955  CA  ILE A  66      29.889  42.256  49.148  1.00 24.45           C
ATOM    956  C   ILE A  66      30.649  42.091  50.466  1.00 22.21           C
ATOM    957  O   ILE A  66      30.451  42.880  51.408  1.00 24.81           O
ATOM    958  CB  ILE A  66      30.036  43.683  48.604  1.00 26.18           C
ATOM    959  CG1 ILE A  66      29.263  43.830  47.314  1.00 25.22           C
ATOM    960  CG2 ILE A  66      31.509  44.033  48.400  1.00 28.64           C
ATOM    961  CD1 ILE A  66      29.176  45.264  46.778  1.00 31.67           C
ATOM    962  H   ILE A  66      28.178  42.333  50.116  1.00 30.15           H
ATOM    963  HA  ILE A  66      30.253  41.672  48.473  1.00 29.34           H
ATOM    964  HB  ILE A  66      29.661  44.295  49.258  1.00 31.41           H
ATOM    965 HG12 ILE A  66      29.703  43.285  46.653  1.00 30.27           H
ATOM    966 HG13 ILE A  66      28.359  43.514  47.465  1.00 30.27           H
ATOM    967 HG21 ILE A  66      31.588  44.949  48.086  1.00 34.36           H
ATOM    968 HG22 ILE A  66      31.971  43.970  49.255  1.00 34.36           H
ATOM    969 HG23 ILE A  66      31.909  43.427  47.768  1.00 34.36           H
ATOM    970 HD11 ILE A  66      28.664  45.274  45.952  1.00 38.00           H
ATOM    971 HD12 ILE A  66      28.730  45.820  47.439  1.00 38.00           H
ATOM    972 HD13 ILE A  66      30.071  45.602  46.613  1.00 38.00           H
ATOM    973  N   PHE A  67      31.519  41.088  50.544  1.00 20.74           N
ATOM    974  CA  PHE A  67      32.266  40.832  51.777  1.00 20.07           C
ATOM    975  C   PHE A  67      33.514  40.061  51.428  1.00 23.17           C
ATOM    976  O   PHE A  67      33.409  38.939  50.925  1.00 23.33           O
ATOM    977  CB  PHE A  67      31.439  40.029  52.760  1.00 23.50           C
ATOM    978  CG  PHE A  67      32.171  39.648  54.008  1.00 21.54           C
ATOM    979  CD1 PHE A  67      32.757  40.624  54.785  1.00 25.32           C
ATOM    980  CD2 PHE A  67      32.238  38.331  54.416  1.00 22.34           C
ATOM    981  CE1 PHE A  67      33.437  40.304  55.978  1.00 23.54           C
ATOM    982  CE2 PHE A  67      32.889  37.981  55.604  1.00 26.64           C
ATOM    983  CZ  PHE A  67      33.493  38.980  56.393  1.00 24.66           C
ATOM    984  H   PHE A  67      31.720  40.566  49.889  1.00 24.89           H
ATOM    985  HA  PHE A  67      32.514  41.670  52.194  1.00 24.09           H
ATOM    986  HB2 PHE A  67      30.654  40.548  53.004  1.00 28.20           H
ATOM    987  HB3 PHE A  67      31.173  39.217  52.311  1.00 28.20           H
ATOM    988  HD1 PHE A  67      32.701  41.522  54.503  1.00 30.39           H
ATOM    989  HD2 PHE A  67      31.831  37.660  53.898  1.00 26.81           H
ATOM    990  HE1 PHE A  67      33.825  41.001  56.499  1.00 28.25           H
ATOM    991  HE2 PHE A  67      32.926  37.069  55.870  1.00 31.96           H
ATOM    992  HZ  PHE A  67      33.942  38.754  57.200  1.00 29.60           H
ATOM    993  N   VAL A  68      34.691  40.651  51.658  1.00 23.46           N
ATOM    994  CA  VAL A  68      35.935  39.960  51.348  1.00 23.48           C
ATOM    995  C   VAL A  68      36.198  39.059  52.541  1.00 24.88           C
ATOM    996  O   VAL A  68      36.774  39.479  53.542  1.00 27.26           O
ATOM    997  CB  VAL A  68      37.088  40.923  51.073  1.00 24.11           C
ATOM    998  CG1 VAL A  68      38.352  40.125  50.721  1.00 22.92           C
ATOM    999  CG2 VAL A  68      36.706  41.853  49.939  1.00 23.67           C
ATOM   1000  H   VAL A  68      34.801  41.441  51.989  1.00 28.15           H
ATOM   1001  HA  VAL A  68      35.845  39.429  50.557  1.00 28.18           H
ATOM   1002  HB  VAL A  68      37.264  41.444  51.871  1.00 28.93           H
ATOM   1003 HG11 VAL A  68      39.099  40.734  50.575  1.00 27.50           H
ATOM   1004 HG12 VAL A  68      38.574  39.529  51.456  1.00 27.50           H
ATOM   1005 HG13 VAL A  68      38.196  39.608  49.918  1.00 27.50           H
ATOM   1006 HG21 VAL A  68      37.428  42.482  49.771  1.00 28.40           H
ATOM   1007 HG22 VAL A  68      36.536  41.324  49.148  1.00 28.40           H
ATOM   1008 HG23 VAL A  68      35.913  42.335  50.207  1.00 28.40           H
ATOM   1009  N   ASN A  69      35.736  37.842  52.447  1.00 22.56           N
ATOM   1010  CA  ASN A  69      35.718  36.920  53.577  1.00 20.64           C
ATOM   1011  C   ASN A  69      37.108  36.507  54.076  1.00 25.14           C
ATOM   1012  O   ASN A  69      37.773  35.696  53.413  1.00 22.62           O
ATOM   1013  CB  ASN A  69      34.921  35.691  53.142  1.00 20.48           C
ATOM   1014  CG  ASN A  69      34.943  34.591  54.182  1.00 26.62           C
ATOM   1015  OD1 ASN A  69      35.055  34.884  55.380  1.00 24.68           O
ATOM   1016  ND2 ASN A  69      34.882  33.325  53.745  1.00 23.18           N
ATOM   1017  H   ASN A  69      35.406  37.525  51.722  1.00 27.07           H
ATOM   1018  HA  ASN A  69      35.274  37.350  54.314  1.00 24.77           H
ATOM   1019  HB2 ASN A  69      33.998  35.940  52.963  1.00 24.57           H
ATOM   1020  HB3 ASN A  69      35.337  35.329  52.340  1.00 24.57           H
ATOM   1021 HD21 ASN A  69      34.896  32.677  54.313  1.00 27.82           H
ATOM   1022 HD22 ASN A  69      34.852  33.123  52.919  1.00 27.82           H
ATOM   1023  N   PRO A  70      37.577  36.968  55.240  1.00 25.47           N
ATOM   1024  CA  PRO A  70      38.953  36.609  55.625  1.00 23.20           C
ATOM   1025  C   PRO A  70      39.175  35.140  55.828  1.00 25.97           C
ATOM   1026  O   PRO A  70      40.309  34.673  55.630  1.00 23.76           O
ATOM   1027  CB  PRO A  70      39.178  37.382  56.928  1.00 26.28           C
ATOM   1028  CG  PRO A  70      38.152  38.458  56.917  1.00 32.00           C
ATOM   1029  CD  PRO A  70      36.966  37.837  56.256  1.00 26.43           C
ATOM   1030  HA  PRO A  70      39.579  36.885  54.938  1.00 27.84           H
ATOM   1031  HB2 PRO A  70      39.059  36.785  57.678  1.00 31.54           H
ATOM   1032  HB3 PRO A  70      40.085  37.750  56.931  1.00 31.54           H
ATOM   1033  HG2 PRO A  70      37.937  38.736  57.821  1.00 38.40           H
ATOM   1034  HG3 PRO A  70      38.468  39.223  56.402  1.00 38.40           H
ATOM   1035  HD2 PRO A  70      36.461  37.291  56.873  1.00 31.72           H
ATOM   1036  HD3 PRO A  70      36.402  38.503  55.843  1.00 31.72           H
ATOM   1037  N   MET A  71      38.132  34.384  56.176  1.00 24.64           N
ATOM   1038  CA  MET A  71      38.322  32.970  56.494  1.00 23.53           C
ATOM   1039  C   MET A  71      38.736  32.119  55.289  1.00 28.53           C
ATOM   1040  O   MET A  71      39.351  31.071  55.521  1.00 28.05           O
ATOM   1041  CB  MET A  71      37.066  32.381  57.114  1.00 23.98           C
ATOM   1042  CG  MET A  71      37.310  31.058  57.831  1.00 29.52           C
ATOM   1043  SD  MET A  71      35.733  30.259  58.257  1.00 30.25           S
ATOM   1044  CE  MET A  71      36.321  28.566  58.599  1.00 32.07           C
ATOM   1045  H   MET A  71      37.333  34.677  56.268  1.00 29.57           H
ATOM   1046  HA  MET A  71      39.018  32.904  57.171  1.00 28.23           H
ATOM   1047  HB2 MET A  71      36.663  33.003  57.743  1.00 28.77           H
ATOM   1048  HB3 MET A  71      36.450  32.191  56.395  1.00 28.77           H
ATOM   1049  HG2 MET A  71      37.795  30.442  57.262  1.00 35.42           H
ATOM   1050  HG3 MET A  71      37.799  31.220  58.651  1.00 35.42           H
ATOM   1051  HE1 MET A  71      35.569  28.007  58.862  1.00 38.48           H
ATOM   1052  HE2 MET A  71      36.725  28.214  57.790  1.00 38.48           H
ATOM   1053  HE3 MET A  71      36.979  28.587  59.313  1.00 38.48           H
ATOM   1054  N   GLN A  72      38.407  32.500  54.014  1.00 25.31           N
ATOM   1055  CA  GLN A  72      38.801  31.639  52.883  1.00 26.19           C
ATOM   1056  C   GLN A  72      40.153  31.988  52.231  1.00 24.48           C
ATOM   1057  O   GLN A  72      40.626  31.505  51.220  1.00 27.77           O
ATOM   1058  CB  GLN A  72      37.723  31.705  51.817  1.00 21.68           C
ATOM   1059  CG  GLN A  72      37.593  33.089  51.181  1.00 26.36           C
ATOM   1060  CD  GLN A  72      36.312  33.121  50.375  1.00 26.34           C
ATOM   1061  OE1 GLN A  72      35.209  33.108  50.923  1.00 23.64           O
ATOM   1062  NE2 GLN A  72      36.447  33.120  49.014  1.00 23.28           N
ATOM   1063  H   GLN A  72      37.895  33.370  53.831  1.00 30.37           H
ATOM   1064  HA  GLN A  72      38.946  30.587  53.287  1.00 31.43           H
ATOM   1065  HB2 GLN A  72      37.985  30.954  51.043  1.00 26.02           H
ATOM   1066  HB3 GLN A  72      36.762  31.390  52.261  1.00 26.02           H
ATOM   1067  HG2 GLN A  72      37.575  33.908  51.917  1.00 31.63           H
ATOM   1068  HG3 GLN A  72      38.478  33.310  50.562  1.00 31.63           H
ATOM   1069 HE21 GLN A  72      37.353  33.085  48.585  1.00 27.94           H
ATOM   1070 HE22 GLN A  72      35.647  33.074  48.381  1.00 27.94           H
ATOM   1071  N   PHE A  73      40.880  32.912  52.937  1.00 25.44           N
ATOM   1072  CA  PHE A  73      42.238  33.310  52.573  1.00 27.88           C
ATOM   1073  C   PHE A  73      43.249  32.621  53.474  1.00 31.75           C
ATOM   1074  O   PHE A  73      43.070  32.550  54.690  1.00 31.76           O
ATOM   1075  CB  PHE A  73      42.484  34.828  52.623  1.00 27.25           C
ATOM   1076  CG  PHE A  73      41.720  35.589  51.570  1.00 29.59           C
ATOM   1077  CD1 PHE A  73      40.382  35.863  51.759  1.00 23.88           C
ATOM   1078  CD2 PHE A  73      42.323  35.991  50.410  1.00 29.35           C
ATOM   1079  CE1 PHE A  73      39.659  36.546  50.813  1.00 26.08           C
ATOM   1080  CE2 PHE A  73      41.616  36.673  49.443  1.00 27.75           C
ATOM   1081  CZ  PHE A  73      40.275  36.960  49.643  1.00 27.42           C
ATOM   1082  H   PHE A  73      40.638  33.316  53.666  1.00 30.53           H
ATOM   1083  HA  PHE A  73      42.391  33.048  51.668  1.00 33.46           H
ATOM   1084  HB2 PHE A  73      42.246  35.155  53.507  1.00 32.70           H
ATOM   1085  HB3 PHE A  73      43.438  35.007  52.479  1.00 32.70           H
ATOM   1086  HD1 PHE A  73      39.967  35.589  52.559  1.00 28.66           H
ATOM   1087  HD2 PHE A  73      43.229  35.797  50.280  1.00 35.22           H
ATOM   1088  HE1 PHE A  73      38.736  36.734  50.975  1.00 31.30           H
ATOM   1089  HE2 PHE A  73      42.051  36.946  48.646  1.00 33.31           H
ATOM   1090  HZ  PHE A  73      39.773  37.432  48.990  1.00 32.90           H
ATOM   1091  N   GLY A  74      44.305  32.116  52.854  1.00 39.65           N
ATOM   1092  CA  GLY A  74      45.351  31.441  53.574  1.00 47.17           C
ATOM   1093  C   GLY A  74      46.141  32.414  54.414  1.00 44.85           C
ATOM   1094  O   GLY A  74      46.221  32.259  55.635  1.00 60.84           O
ATOM   1095  H   GLY A  74      44.439  32.156  51.999  1.00 47.58           H
ATOM   1096  HA2 GLY A  74      44.946  30.775  54.148  1.00 56.60           H
ATOM   1097  HA3 GLY A  74      45.964  30.993  52.966  1.00 56.60           H
ATOM   1098  N   ALA A  75      46.732  33.421  53.803  1.00 46.40           N
ATOM   1099  CA  ALA A  75      47.543  34.353  54.574  1.00 53.56           C
ATOM   1100  C   ALA A  75      47.047  35.789  54.394  1.00 53.33           C
ATOM   1101  O   ALA A  75      46.390  36.139  53.396  1.00 44.98           O
ATOM   1102  CB  ALA A  75      49.034  34.247  54.195  1.00 50.25           C
ATOM   1103  H   ALA A  75      46.667  33.577  52.966  1.00 55.68           H
ATOM   1104  HA  ALA A  75      47.439  34.153  55.513  1.00 64.27           H
ATOM   1105  HB1 ALA A  75      49.534  34.900  54.708  1.00 60.30           H
ATOM   1106  HB2 ALA A  75      49.337  33.352  54.401  1.00 60.30           H
ATOM   1107  HB3 ALA A  75      49.120  34.425  53.249  1.00 60.30           H
ATOM   1108  N   GLY A  76      47.396  36.628  55.404  1.00 57.62           N
ATOM   1109  CA  GLY A  76      47.054  38.051  55.347  1.00 53.16           C
ATOM   1110  C   GLY A  76      47.522  38.741  54.069  1.00 42.87           C
ATOM   1111  O   GLY A  76      46.933  39.746  53.663  1.00 35.79           O
ATOM   1112  H   GLY A  76      47.843  36.393  56.112  1.00 69.14           H
ATOM   1113  HA2 GLY A  76      46.089  38.142  55.412  1.00 63.79           H
ATOM   1114  HA3 GLY A  76      47.433  38.521  56.120  1.00 63.79           H
ATOM   1115  N   GLY A  77      48.578  38.213  53.419  1.00 44.31           N
ATOM   1116  CA  GLY A  77      49.078  38.820  52.187  1.00 39.02           C
ATOM   1117  C   GLY A  77      48.100  38.685  51.024  1.00 36.24           C
ATOM   1118  O   GLY A  77      47.820  39.647  50.288  1.00 32.25           O
ATOM   1119  H   GLY A  77      49.014  37.520  53.687  1.00 53.17           H
ATOM   1120  HA2 GLY A  77      49.258  39.757  52.360  1.00 46.82           H
ATOM   1121  HA3 GLY A  77      49.911  38.387  51.939  1.00 46.82           H
ATOM   1122  N   ASP A  78      47.540  37.494  50.856  1.00 35.77           N
ATOM   1123  CA  ASP A  78      46.516  37.325  49.840  1.00 34.07           C
ATOM   1124  C   ASP A  78      45.280  38.147  50.168  1.00 27.79           C
ATOM   1125  O   ASP A  78      44.660  38.730  49.270  1.00 28.57           O
ATOM   1126  CB  ASP A  78      46.129  35.863  49.726  1.00 40.55           C
ATOM   1127  CG  ASP A  78      47.211  35.013  49.096  1.00 49.36           C
ATOM   1128  OD1 ASP A  78      47.645  34.039  49.762  1.00 54.87           O
ATOM   1129  OD2 ASP A  78      47.615  35.342  47.947  1.00 46.97           O1-
ATOM   1130  H   ASP A  78      47.712  36.807  51.334  1.00 42.92           H
ATOM   1131  HA  ASP A  78      46.865  37.643  48.996  1.00 40.89           H
ATOM   1132  HB2 ASP A  78      45.946  35.535  50.617  1.00 48.66           H
ATOM   1133  HB3 ASP A  78      45.331  35.808  49.179  1.00 48.66           H
ATOM   1134  N   LEU A  79      44.912  38.191  51.453  1.00 28.21           N
ATOM   1135  CA  LEU A  79      43.746  38.956  51.887  1.00 26.44           C
ATOM   1136  C   LEU A  79      43.932  40.443  51.606  1.00 29.20           C
ATOM   1137  O   LEU A  79      43.052  41.102  51.028  1.00 27.42           O
ATOM   1138  CB  LEU A  79      43.488  38.717  53.377  1.00 26.74           C
ATOM   1139  CG  LEU A  79      42.359  39.517  54.036  1.00 25.86           C
ATOM   1140  CD1 LEU A  79      41.062  39.297  53.296  1.00 27.28           C
ATOM   1141  CD2 LEU A  79      42.213  39.132  55.528  1.00 30.29           C
ATOM   1142  H   LEU A  79      45.336  37.800  52.084  1.00 33.85           H
ATOM   1143  HA  LEU A  79      42.977  38.641  51.396  1.00 31.73           H
ATOM   1144  HB2 LEU A  79      43.269  37.784  53.504  1.00 32.09           H
ATOM   1145  HB3 LEU A  79      44.305  38.925  53.852  1.00 32.09           H
ATOM   1146  HG  LEU A  79      42.576  40.469  54.001  1.00 31.04           H
ATOM   1147 HD11 LEU A  79      40.348  39.806  53.711  1.00 32.73           H
ATOM   1148 HD12 LEU A  79      41.174  39.582  52.374  1.00 32.73           H
ATOM   1149 HD13 LEU A  79      40.862  38.355  53.328  1.00 32.73           H
ATOM   1150 HD21 LEU A  79      41.504  39.659  55.932  1.00 36.35           H
ATOM   1151 HD22 LEU A  79      42.000  38.192  55.587  1.00 36.35           H
ATOM   1152 HD23 LEU A  79      43.051  39.312  55.989  1.00 36.35           H
ATOM   1153  N   ASP A  80      45.088  40.984  51.986  1.00 27.87           N
ATOM   1154  CA  ASP A  80      45.364  42.391  51.714  1.00 30.51           C
ATOM   1155  C   ASP A  80      45.481  42.675  50.220  1.00 32.40           C
ATOM   1156  O   ASP A  80      45.189  43.793  49.784  1.00 31.71           O
ATOM   1157  CB  ASP A  80      46.648  42.839  52.406  1.00 32.77           C
ATOM   1158  CG  ASP A  80      46.542  42.829  53.950  1.00 34.20           C
ATOM   1159  OD1 ASP A  80      45.450  43.163  54.484  1.00 31.82           O
ATOM   1160  OD2 ASP A  80      47.561  42.498  54.608  1.00 35.18           O1-
ATOM   1161  H   ASP A  80      45.711  40.553  52.382  1.00 33.44           H
ATOM   1162  HA  ASP A  80      44.627  42.898  52.080  1.00 36.61           H
ATOM   1163  HB2 ASP A  80      47.362  42.247  52.145  1.00 39.32           H
ATOM   1164  HB3 ASP A  80      46.847  43.747  52.115  1.00 39.32           H
ATOM   1165  N   ALA A  81      45.899  41.693  49.420  1.00 30.17           N
ATOM   1166  CA  ALA A  81      46.052  41.911  47.984  1.00 28.10           C
ATOM   1167  C   ALA A  81      44.741  41.827  47.197  1.00 31.78           C
ATOM   1168  O   ALA A  81      44.715  42.234  46.030  1.00 28.34           O
ATOM   1169  CB  ALA A  81      47.055  40.890  47.416  1.00 28.15           C
ATOM   1170  H   ALA A  81      46.110  40.911  49.700  1.00 36.20           H
ATOM   1171  HA  ALA A  81      46.396  42.805  47.859  1.00 33.72           H
ATOM   1172  HB1 ALA A  81      47.140  41.009  46.455  1.00 33.78           H
ATOM   1173  HB2 ALA A  81      47.918  41.006  47.851  1.00 33.78           H
ATOM   1174  HB3 ALA A  81      46.728  39.997  47.600  1.00 33.78           H
ATOM   1175  N   TYR A  82      43.669  41.285  47.780  1.00 29.69           N
ATOM   1176  CA  TYR A  82      42.425  41.133  47.035  1.00 28.32           C
ATOM   1177  C   TYR A  82      41.935  42.497  46.560  1.00 29.06           C
ATOM   1178  O   TYR A  82      41.915  43.449  47.348  1.00 24.91           O
ATOM   1179  CB  TYR A  82      41.336  40.465  47.884  1.00 27.76           C
ATOM   1180  CG  TYR A  82      40.249  39.865  47.005  1.00 29.14           C
ATOM   1181  CD1 TYR A  82      40.442  38.637  46.373  1.00 27.86           C
ATOM   1182  CD2 TYR A  82      39.061  40.547  46.758  1.00 26.53           C
ATOM   1183  CE1 TYR A  82      39.464  38.091  45.532  1.00 30.14           C
ATOM   1184  CE2 TYR A  82      38.091  40.007  45.905  1.00 27.21           C
ATOM   1185  CZ  TYR A  82      38.311  38.793  45.315  1.00 23.93           C
ATOM   1186  OH  TYR A  82      37.368  38.250  44.497  1.00 29.97           O
ATOM   1187  H   TYR A  82      43.651  40.986  48.586  1.00 35.63           H
ATOM   1188  HA  TYR A  82      42.604  40.575  46.269  1.00 33.98           H
ATOM   1189  HB2 TYR A  82      41.742  39.759  48.423  1.00 33.31           H
ATOM   1190  HB3 TYR A  82      40.933  41.136  48.467  1.00 33.31           H
ATOM   1191  HD1 TYR A  82      41.242  38.165  46.517  1.00 33.43           H
ATOM   1192  HD2 TYR A  82      38.914  41.387  47.166  1.00 31.83           H
ATOM   1193  HE1 TYR A  82      39.609  37.255  45.114  1.00 36.17           H
ATOM   1194  HE2 TYR A  82      37.290  40.474  45.757  1.00 32.66           H
ATOM   1195  HH  TYR A  82      36.723  38.783  44.426  1.00 35.97           H
ATOM   1196  N   PRO A  83      41.505  42.636  45.312  1.00 26.92           N
ATOM   1197  CA  PRO A  83      41.086  43.971  44.852  1.00 27.63           C
ATOM   1198  C   PRO A  83      39.809  44.471  45.526  1.00 26.63           C
ATOM   1199  O   PRO A  83      38.847  43.721  45.755  1.00 27.01           O
ATOM   1200  CB  PRO A  83      40.894  43.774  43.342  1.00 28.11           C
ATOM   1201  CG  PRO A  83      40.561  42.296  43.189  1.00 27.28           C
ATOM   1202  CD  PRO A  83      41.449  41.633  44.224  1.00 28.31           C
ATOM   1203  HA  PRO A  83      41.779  44.624  45.034  1.00 33.15           H
ATOM   1204  HB2 PRO A  83      40.167  44.343  43.026  1.00 33.74           H
ATOM   1205  HB3 PRO A  83      41.722  43.991  42.868  1.00 33.74           H
ATOM   1206  HG2 PRO A  83      39.624  42.143  43.400  1.00 32.73           H
ATOM   1207  HG3 PRO A  83      40.751  41.985  42.286  1.00 32.73           H
ATOM   1208  HD2 PRO A  83      41.071  40.801  44.537  1.00 33.97           H
ATOM   1209  HD3 PRO A  83      42.332  41.470  43.854  1.00 33.97           H
ATOM   1210  N   ARG A  84      39.801  45.771  45.829  1.00 26.86           N
ATOM   1211  CA  ARG A  84      38.661  46.418  46.471  1.00 28.56           C
ATOM   1212  C   ARG A  84      38.310  47.689  45.699  1.00 35.23           C
ATOM   1213  O   ARG A  84      39.122  48.614  45.596  1.00 31.37           O
ATOM   1214  CB  ARG A  84      38.970  46.668  47.950  1.00 34.72           C
ATOM   1215  CG  ARG A  84      39.197  45.327  48.739  1.00 31.80           C
ATOM   1216  CD  ARG A  84      39.563  45.599  50.167  1.00 32.99           C
ATOM   1217  NE  ARG A  84      39.629  44.450  51.062  1.00 29.19           N
ATOM   1218  CZ  ARG A  84      40.640  43.599  51.164  1.00 33.25           C
ATOM   1219  NH1 ARG A  84      41.676  43.713  50.362  1.00 30.02           N
ATOM   1220  NH2 ARG A  84      40.586  42.609  52.054  1.00 30.66           N1+
ATOM   1221  H   ARG A  84      40.465  46.297  45.674  1.00 32.23           H
ATOM   1222  HA  ARG A  84      37.902  45.826  46.452  1.00 34.27           H
ATOM   1223  HB2 ARG A  84      39.787  47.190  48.011  1.00 41.66           H
ATOM   1224  HB3 ARG A  84      38.245  47.158  48.359  1.00 41.66           H
ATOM   1225  HG2 ARG A  84      38.397  44.779  48.707  1.00 38.16           H
ATOM   1226  HG3 ARG A  84      39.948  44.849  48.356  1.00 38.16           H
ATOM   1227  HD2 ARG A  84      40.423  46.030  50.219  1.00 39.59           H
ATOM   1228  HD3 ARG A  84      38.885  46.189  50.541  1.00 39.59           H
ATOM   1229  HE  ARG A  84      38.968  44.317  51.589  1.00 35.02           H
ATOM   1230 HH11 ARG A  84      41.721  44.346  49.790  1.00 36.02           H
ATOM   1231 HH12 ARG A  84      42.317  43.158  50.418  1.00 36.02           H
ATOM   1232 HH21 ARG A  84      39.913  42.532  52.581  1.00 36.79           H
ATOM   1233 HH22 ARG A  84      41.238  42.048  52.115  1.00 36.79           H
ATOM   1234  N   THR A  85      37.118  47.712  45.101  1.00 27.24           N
ATOM   1235  CA  THR A  85      36.642  48.845  44.304  1.00 26.97           C
ATOM   1236  C   THR A  85      35.214  49.153  44.733  1.00 30.40           C
ATOM   1237  O   THR A  85      34.270  49.074  43.943  1.00 29.88           O
ATOM   1238  CB  THR A  85      36.716  48.572  42.806  1.00 28.98           C
ATOM   1239  OG1 THR A  85      35.891  47.443  42.497  1.00 27.77           O
ATOM   1240  CG2 THR A  85      38.146  48.307  42.339  1.00 31.87           C
ATOM   1241  H   THR A  85      36.542  47.084  45.171  1.00 32.68           H
ATOM   1242  HA  THR A  85      37.214  49.605  44.473  1.00 32.36           H
ATOM   1243  HB  THR A  85      36.368  49.344  42.332  1.00 34.77           H
ATOM   1244  HG1 THR A  85      35.101  47.589  42.793  1.00 33.32           H
ATOM   1245 HG21 THR A  85      38.152  48.110  41.390  1.00 38.25           H
ATOM   1246 HG22 THR A  85      38.699  49.083  42.502  1.00 38.25           H
ATOM   1247 HG23 THR A  85      38.509  47.549  42.809  1.00 38.25           H
ATOM   1248  N   PRO A  86      35.035  49.513  45.998  1.00 29.54           N
ATOM   1249  CA  PRO A  86      33.681  49.712  46.549  1.00 30.14           C
ATOM   1250  C   PRO A  86      32.812  50.692  45.777  1.00 35.31           C
ATOM   1251  O   PRO A  86      31.635  50.397  45.516  1.00 30.99           O
ATOM   1252  CB  PRO A  86      33.996  50.189  47.989  1.00 30.81           C
ATOM   1253  CG  PRO A  86      35.408  50.692  47.961  1.00 35.20           C
ATOM   1254  CD  PRO A  86      36.092  49.759  46.994  1.00 32.63           C
ATOM   1255  HA  PRO A  86      33.189  48.878  46.572  1.00 36.17           H
ATOM   1256  HB2 PRO A  86      33.394  50.898  48.254  1.00 36.97           H
ATOM   1257  HB3 PRO A  86      33.927  49.435  48.603  1.00 36.97           H
ATOM   1258  HG2 PRO A  86      35.439  51.603  47.625  1.00 42.24           H
ATOM   1259  HG3 PRO A  86      35.816  50.640  48.842  1.00 42.24           H
ATOM   1260  HD2 PRO A  86      36.868  50.166  46.575  1.00 39.16           H
ATOM   1261  HD3 PRO A  86      36.365  48.925  47.426  1.00 39.16           H
ATOM   1262  N   ASP A  87      33.354  51.850  45.399  1.00 30.78           N
ATOM   1263  CA  ASP A  87      32.540  52.857  44.727  1.00 30.85           C
ATOM   1264  C   ASP A  87      32.092  52.392  43.356  1.00 30.98           C
ATOM   1265  O   ASP A  87      30.944  52.618  42.969  1.00 34.80           O
ATOM   1266  CB  ASP A  87      33.316  54.160  44.625  1.00 34.91           C
ATOM   1267  CG  ASP A  87      33.696  54.685  45.969  1.00 33.78           C
ATOM   1268  OD1 ASP A  87      32.798  55.218  46.669  1.00 33.37           O
ATOM   1269  OD2 ASP A  87      34.886  54.509  46.337  1.00 40.36           O1-
ATOM   1270  H   ASP A  87      34.171  52.075  45.544  1.00 36.93           H
ATOM   1271  HA  ASP A  87      31.745  53.007  45.248  1.00 37.01           H
ATOM   1272  HB2 ASP A  87      34.117  54.012  44.107  1.00 41.89           H
ATOM   1273  HB3 ASP A  87      32.759  54.824  44.187  1.00 41.89           H
ATOM   1274  N   ASP A  88      32.977  51.740  42.611  1.00 28.29           N
ATOM   1275  CA  ASP A  88      32.563  51.178  41.335  1.00 30.03           C
ATOM   1276  C   ASP A  88      31.534  50.082  41.552  1.00 29.79           C
ATOM   1277  O   ASP A  88      30.556  49.984  40.799  1.00 27.54           O
ATOM   1278  CB  ASP A  88      33.742  50.621  40.543  1.00 33.51           C
ATOM   1279  CG  ASP A  88      34.743  51.690  40.125  1.00 46.22           C
ATOM   1280  OD1 ASP A  88      34.373  52.891  40.074  1.00 44.02           O
ATOM   1281  OD2 ASP A  88      35.911  51.316  39.827  1.00 49.76           O1-
ATOM   1282  H   ASP A  88      33.798  51.603  42.832  1.00 33.95           H
ATOM   1283  HA  ASP A  88      32.177  51.895  40.818  1.00 36.03           H
ATOM   1284  HB2 ASP A  88      34.191  49.969  41.094  1.00 40.21           H
ATOM   1285  HB3 ASP A  88      33.397  50.200  39.736  1.00 40.21           H
ATOM   1286  N   ASP A  89      31.748  49.236  42.569  1.00 27.35           N
ATOM   1287  CA  ASP A  89      30.811  48.139  42.797  1.00 29.48           C
ATOM   1288  C   ASP A  89      29.399  48.669  42.985  1.00 27.46           C
ATOM   1289  O   ASP A  89      28.452  48.204  42.329  1.00 30.66           O
ATOM   1290  CB  ASP A  89      31.194  47.319  44.029  1.00 28.31           C
ATOM   1291  CG  ASP A  89      32.515  46.582  43.876  1.00 26.68           C
ATOM   1292  OD1 ASP A  89      33.012  46.432  42.733  1.00 30.90           O
ATOM   1293  OD2 ASP A  89      33.009  46.118  44.930  1.00 28.59           O1-
ATOM   1294  H   ASP A  89      32.418  49.276  43.098  1.00 32.82           H
ATOM   1295  HA  ASP A  89      30.825  47.569  42.020  1.00 35.37           H
ATOM   1296  HB2 ASP A  89      31.258  47.913  44.782  1.00 33.98           H
ATOM   1297  HB3 ASP A  89      30.495  46.661  44.193  1.00 33.98           H
ATOM   1298  N   LEU A  90      29.238  49.625  43.911  1.00 28.78           N
ATOM   1299  CA  LEU A  90      27.915  50.175  44.190  1.00 27.15           C
ATOM   1300  C   LEU A  90      27.350  50.901  42.984  1.00 30.22           C
ATOM   1301  O   LEU A  90      26.153  50.813  42.721  1.00 29.67           O
ATOM   1302  CB  LEU A  90      27.950  51.105  45.409  1.00 29.44           C
ATOM   1303  CG  LEU A  90      28.266  50.388  46.753  1.00 37.14           C
ATOM   1304  CD1 LEU A  90      28.248  51.344  47.902  1.00 39.36           C
ATOM   1305  CD2 LEU A  90      27.284  49.228  47.002  1.00 33.23           C
ATOM   1306  H   LEU A  90      29.880  49.946  44.388  1.00 34.53           H
ATOM   1307  HA  LEU A  90      27.329  49.433  44.365  1.00 32.58           H
ATOM   1308  HB2 LEU A  90      28.619  51.787  45.258  1.00 35.33           H
ATOM   1309  HB3 LEU A  90      27.081  51.521  45.501  1.00 35.33           H
ATOM   1310  HG  LEU A  90      29.156  49.997  46.693  1.00 44.56           H
ATOM   1311 HD11 LEU A  90      28.441  50.863  48.718  1.00 47.23           H
ATOM   1312 HD12 LEU A  90      28.906  52.038  47.752  1.00 47.23           H
ATOM   1313 HD13 LEU A  90      27.367  51.732  47.950  1.00 47.23           H
ATOM   1314 HD21 LEU A  90      27.495  48.792  47.838  1.00 39.88           H
ATOM   1315 HD22 LEU A  90      26.391  49.597  47.043  1.00 39.88           H
ATOM   1316 HD23 LEU A  90      27.334  48.580  46.277  1.00 39.88           H
ATOM   1317  N   ALA A  91      28.189  51.581  42.217  1.00 30.71           N
ATOM   1318  CA  ALA A  91      27.696  52.230  41.000  1.00 34.38           C
ATOM   1319  C   ALA A  91      27.115  51.217  40.030  1.00 32.62           C
ATOM   1320  O   ALA A  91      26.076  51.463  39.417  1.00 36.50           O
ATOM   1321  CB  ALA A  91      28.813  53.009  40.302  1.00 40.57           C
ATOM   1322  H   ALA A  91      29.028  51.659  42.363  1.00 36.85           H
ATOM   1323  HA  ALA A  91      26.994  52.850  41.237  1.00 41.26           H
ATOM   1324  HB1 ALA A  91      28.459  53.441  39.505  1.00 48.68           H
ATOM   1325  HB2 ALA A  91      29.171  53.680  40.908  1.00 48.68           H
ATOM   1326  HB3 ALA A  91      29.509  52.389  40.048  1.00 48.68           H
ATOM   1327  N   GLN A  92      27.790  50.089  39.857  1.00 29.55           N
ATOM   1328  CA  GLN A  92      27.286  49.061  38.969  1.00 28.47           C
ATOM   1329  C   GLN A  92      26.005  48.463  39.498  1.00 30.76           C
ATOM   1330  O   GLN A  92      25.095  48.174  38.725  1.00 30.56           O
ATOM   1331  CB  GLN A  92      28.326  47.974  38.773  1.00 29.26           C
ATOM   1332  CG  GLN A  92      29.637  48.503  38.161  1.00 38.11           C
ATOM   1333  CD  GLN A  92      30.531  47.392  37.631  1.00 38.07           C
ATOM   1334  OE1 GLN A  92      30.243  46.792  36.588  1.00 52.30           O
ATOM   1335  NE2 GLN A  92      31.636  47.121  38.348  1.00 42.57           N
ATOM   1336  H   GLN A  92      28.532  49.905  40.243  1.00 35.46           H
ATOM   1337  HA  GLN A  92      27.100  49.466  38.116  1.00 34.17           H
ATOM   1338  HB2 GLN A  92      28.520  47.583  39.633  1.00 35.12           H
ATOM   1339  HB3 GLN A  92      27.964  47.297  38.178  1.00 35.12           H
ATOM   1340  HG2 GLN A  92      29.437  49.104  37.423  1.00 45.73           H
ATOM   1341  HG3 GLN A  92      30.127  48.989  38.845  1.00 45.73           H
ATOM   1342 HE21 GLN A  92      31.819  47.589  39.054  1.00 51.08           H
ATOM   1343 HE22 GLN A  92      32.180  46.504  38.100  1.00 51.08           H
ATOM   1344  N   LEU A  93      25.907  48.271  40.815  1.00 29.21           N
ATOM   1345  CA  LEU A  93      24.665  47.726  41.356  1.00 32.44           C
ATOM   1346  C   LEU A  93      23.493  48.676  41.136  1.00 36.12           C
ATOM   1347  O   LEU A  93      22.377  48.235  40.813  1.00 32.97           O
ATOM   1348  CB  LEU A  93      24.809  47.409  42.844  1.00 27.85           C
ATOM   1349  CG  LEU A  93      25.796  46.289  43.169  1.00 28.34           C
ATOM   1350  CD1 LEU A  93      25.684  45.929  44.675  1.00 28.59           C
ATOM   1351  CD2 LEU A  93      25.554  45.075  42.281  1.00 30.41           C
ATOM   1352  H   LEU A  93      26.530  48.431  41.383  1.00 35.05           H
ATOM   1353  HA  LEU A  93      24.461  46.915  40.878  1.00 38.92           H
ATOM   1354  HB2 LEU A  93      25.073  48.213  43.312  1.00 33.41           H
ATOM   1355  HB3 LEU A  93      23.951  47.123  43.179  1.00 33.41           H
ATOM   1356  HG  LEU A  93      26.700  46.614  43.003  1.00 34.01           H
ATOM   1357 HD11 LEU A  93      26.325  45.226  44.879  1.00 34.31           H
ATOM   1358 HD12 LEU A  93      25.862  46.712  45.227  1.00 34.31           H
ATOM   1359 HD13 LEU A  93      24.784  45.609  44.845  1.00 34.31           H
ATOM   1360 HD21 LEU A  93      26.190  44.381  42.500  1.00 36.49           H
ATOM   1361 HD22 LEU A  93      24.655  44.761  42.442  1.00 36.49           H
ATOM   1362 HD23 LEU A  93      25.656  45.320  41.351  1.00 36.49           H
ATOM   1363  N   ARG A  94      23.724  49.980  41.332  1.00 32.04           N
ATOM   1364  CA  ARG A  94      22.684  50.971  41.069  1.00 35.73           C
ATOM   1365  C   ARG A  94      22.217  50.902  39.633  1.00 36.43           C
ATOM   1366  O   ARG A  94      21.015  50.934  39.366  1.00 31.15           O
ATOM   1367  CB  ARG A  94      23.183  52.372  41.365  1.00 36.50           C
ATOM   1368  CG  ARG A  94      23.471  52.601  42.840  1.00 44.66           C
ATOM   1369  CD  ARG A  94      23.592  54.083  43.198  1.00 48.50           C
ATOM   1370  NE  ARG A  94      24.140  54.222  44.548  1.00 48.26           N
ATOM   1371  CZ  ARG A  94      25.432  54.442  44.801  1.00 56.37           C
ATOM   1372  NH1 ARG A  94      26.304  54.573  43.783  1.00 56.13           N
ATOM   1373  NH2 ARG A  94      25.856  54.548  46.073  1.00 58.60           N1+
ATOM   1374  H   ARG A  94      24.474  50.293  41.611  1.00 38.45           H
ATOM   1375  HA  ARG A  94      21.928  50.780  41.633  1.00 42.87           H
ATOM   1376  HB2 ARG A  94      24.001  52.516  40.863  1.00 43.80           H
ATOM   1377  HB3 ARG A  94      22.505  53.001  41.079  1.00 43.80           H
ATOM   1378  HG2 ARG A  94      22.756  52.210  43.368  1.00 53.60           H
ATOM   1379  HG3 ARG A  94      24.312  52.172  43.059  1.00 53.60           H
ATOM   1380  HD2 ARG A  94      24.181  54.521  42.567  1.00 58.20           H
ATOM   1381  HD3 ARG A  94      22.714  54.500  43.153  1.00 58.20           H
ATOM   1382  HE  ARG A  94      23.590  54.175  45.221  1.00 57.91           H
ATOM   1383 HH11 ARG A  94      26.034  54.509  42.975  1.00 67.35           H
ATOM   1384 HH12 ARG A  94      27.130  54.721  43.946  1.00 67.35           H
ATOM   1385 HH21 ARG A  94      25.311  54.470  46.736  1.00 70.33           H
ATOM   1386 HH22 ARG A  94      26.684  54.698  46.248  1.00 70.33           H
ATOM   1387  N   ALA A  95      23.168  50.812  38.690  1.00 34.54           N
ATOM   1388  CA  ALA A  95      22.842  50.760  37.266  1.00 38.10           C
ATOM   1389  C   ALA A  95      22.088  49.492  36.886  1.00 36.74           C
ATOM   1390  O   ALA A  95      21.376  49.491  35.880  1.00 36.72           O
ATOM   1391  CB  ALA A  95      24.106  50.872  36.410  1.00 33.10           C
ATOM   1392  H   ALA A  95      24.013  50.791  38.852  1.00 41.45           H
ATOM   1393  HA  ALA A  95      22.281  51.519  37.062  1.00 45.72           H
ATOM   1394  HB1 ALA A  95      23.855  50.829  35.473  1.00 39.72           H
ATOM   1395  HB2 ALA A  95      24.552  51.715  36.592  1.00 39.72           H
ATOM   1396  HB3 ALA A  95      24.677  50.125  36.617  1.00 39.72           H
ATOM   1397  N   GLU A  96      22.204  48.428  37.661  1.00 30.28           N
ATOM   1398  CA  GLU A  96      21.467  47.206  37.375  1.00 30.95           C
ATOM   1399  C   GLU A  96      20.096  47.167  38.056  1.00 29.15           C
ATOM   1400  O   GLU A  96      19.370  46.172  37.939  1.00 36.83           O
ATOM   1401  CB  GLU A  96      22.290  45.984  37.789  1.00 34.98           C
ATOM   1402  CG  GLU A  96      23.545  45.773  36.976  1.00 36.80           C
ATOM   1403  CD  GLU A  96      23.259  45.467  35.530  1.00 42.15           C
ATOM   1404  OE1 GLU A  96      22.307  44.714  35.242  1.00 37.90           O
ATOM   1405  OE2 GLU A  96      23.991  45.984  34.676  1.00 37.82           O1-
ATOM   1406  H   GLU A  96      22.704  48.406  38.356  1.00 36.33           H
ATOM   1407  HA  GLU A  96      21.347  47.170  36.417  1.00 37.14           H
ATOM   1408  HB2 GLU A  96      22.554  46.097  38.714  1.00 41.97           H
ATOM   1409  HB3 GLU A  96      21.743  45.191  37.706  1.00 41.97           H
ATOM   1410  HG2 GLU A  96      24.103  46.566  37.021  1.00 44.16           H
ATOM   1411  HG3 GLU A  96      24.024  45.016  37.348  1.00 44.16           H
ATOM   1412  N   GLY A  97      19.733  48.203  38.783  1.00 32.15           N
ATOM   1413  CA  GLY A  97      18.459  48.193  39.446  1.00 28.20           C
ATOM   1414  C   GLY A  97      18.415  47.323  40.671  1.00 37.28           C
ATOM   1415  O   GLY A  97      17.328  46.948  41.110  1.00 31.46           O
ATOM   1416  H   GLY A  97      20.225  48.891  38.926  1.00 38.58           H
ATOM   1417  HA2 GLY A  97      18.244  49.101  39.707  1.00 33.84           H
ATOM   1418  HA3 GLY A  97      17.797  47.881  38.826  1.00 33.84           H
ATOM   1419  N   VAL A  98      19.572  47.025  41.261  1.00 32.67           N
ATOM   1420  CA  VAL A  98      19.626  46.221  42.483  1.00 31.02           C
ATOM   1421  C   VAL A  98      19.078  47.039  43.634  1.00 28.46           C
ATOM   1422  O   VAL A  98      19.445  48.205  43.822  1.00 28.52           O
ATOM   1423  CB  VAL A  98      21.066  45.752  42.765  1.00 31.37           C
ATOM   1424  CG1 VAL A  98      21.200  45.153  44.206  1.00 29.14           C
ATOM   1425  CG2 VAL A  98      21.505  44.730  41.714  1.00 30.61           C
ATOM   1426  H   VAL A  98      20.334  47.306  40.976  1.00 39.20           H
ATOM   1427  HA  VAL A  98      19.078  45.438  42.373  1.00 37.23           H
ATOM   1428  HB  VAL A  98      21.657  46.525  42.711  1.00 37.64           H
ATOM   1429 HG11 VAL A  98      22.118  44.883  44.357  1.00 34.97           H
ATOM   1430 HG12 VAL A  98      20.949  45.817  44.875  1.00 34.97           H
ATOM   1431 HG13 VAL A  98      20.612  44.385  44.263  1.00 34.97           H
ATOM   1432 HG21 VAL A  98      22.414  44.445  41.894  1.00 36.73           H
ATOM   1433 HG22 VAL A  98      20.905  43.975  41.772  1.00 36.73           H
ATOM   1434 HG23 VAL A  98      21.449  45.137  40.834  1.00 36.73           H
ATOM   1435  N   GLU A  99      18.226  46.431  44.439  1.00 28.11           N
ATOM   1436  CA  GLU A  99      17.649  47.179  45.548  1.00 34.43           C
ATOM   1437  C   GLU A  99      18.361  46.986  46.885  1.00 29.13           C
ATOM   1438  O   GLU A  99      18.210  47.827  47.774  1.00 29.37           O
ATOM   1439  CB  GLU A  99      16.168  46.820  45.702  1.00 35.14           C
ATOM   1440  CG  GLU A  99      15.343  47.277  44.496  1.00 34.84           C
ATOM   1441  CD  GLU A  99      13.929  46.710  44.531  1.00 40.32           C
ATOM   1442  OE1 GLU A  99      13.015  47.449  44.966  1.00 43.26           O
ATOM   1443  OE2 GLU A  99      13.755  45.522  44.145  1.00 41.19           O1-
ATOM   1444  H   GLU A  99      17.952  45.617  44.347  1.00 33.74           H
ATOM   1445  HA  GLU A  99      17.704  48.115  45.336  1.00 41.32           H
ATOM   1446  HB2 GLU A  99      16.079  45.862  45.783  1.00 42.17           H
ATOM   1447  HB3 GLU A  99      15.803  47.245  46.497  1.00 42.17           H
ATOM   1448  HG2 GLU A  99      15.313  48.251  44.484  1.00 41.81           H
ATOM   1449  HG3 GLU A  99      15.788  46.959  43.689  1.00 41.81           H
ATOM   1450  N   ILE A 100      19.113  45.915  47.068  1.00 27.70           N
ATOM   1451  CA  ILE A 100      19.794  45.716  48.333  1.00 26.19           C
ATOM   1452  C   ILE A 100      21.235  45.287  48.108  1.00 24.12           C
ATOM   1453  O   ILE A 100      21.505  44.308  47.398  1.00 24.10           O
ATOM   1454  CB  ILE A 100      19.071  44.692  49.219  1.00 26.07           C
ATOM   1455  CG1 ILE A 100      17.628  45.173  49.463  1.00 26.15           C
ATOM   1456  CG2 ILE A 100      19.847  44.512  50.564  1.00 25.72           C
ATOM   1457  CD1 ILE A 100      16.765  44.150  50.257  1.00 31.30           C
ATOM   1458  H   ILE A 100      19.221  45.299  46.490  1.00 33.24           H
ATOM   1459  HA  ILE A 100      19.786  46.564  48.792  1.00 31.43           H
ATOM   1460  HB  ILE A 100      19.046  43.837  48.763  1.00 31.28           H
ATOM   1461 HG12 ILE A 100      17.666  45.985  49.991  1.00 31.38           H
ATOM   1462 HG13 ILE A 100      17.192  45.352  48.615  1.00 31.38           H
ATOM   1463 HG21 ILE A 100      19.393  43.863  51.124  1.00 30.86           H
ATOM   1464 HG22 ILE A 100      20.751  44.212  50.398  1.00 30.86           H
ATOM   1465 HG23 ILE A 100      19.867  45.362  51.026  1.00 30.86           H
ATOM   1466 HD11 ILE A 100      15.871  44.506  50.390  1.00 37.56           H
ATOM   1467 HD12 ILE A 100      16.716  43.329  49.739  1.00 37.56           H
ATOM   1468 HD13 ILE A 100      17.165  43.965  51.123  1.00 37.56           H
ATOM   1469  N   ALA A 101      22.142  46.001  48.777  1.00 24.65           N
ATOM   1470  CA  ALA A 101      23.540  45.629  48.915  1.00 25.12           C
ATOM   1471  C   ALA A 101      23.814  45.329  50.397  1.00 25.97           C
ATOM   1472  O   ALA A 101      23.521  46.151  51.274  1.00 27.73           O
ATOM   1473  CB  ALA A 101      24.454  46.743  48.368  1.00 26.82           C
ATOM   1474  H   ALA A 101      21.952  46.711  49.226  1.00 29.58           H
ATOM   1475  HA  ALA A 101      23.695  44.838  48.384  1.00 30.14           H
ATOM   1476  HB1 ALA A 101      25.377  46.448  48.402  1.00 32.19           H
ATOM   1477  HB2 ALA A 101      24.224  46.924  47.444  1.00 32.19           H
ATOM   1478  HB3 ALA A 101      24.331  47.538  48.899  1.00 32.19           H
ATOM   1479  N   PHE A 102      24.351  44.153  50.684  1.00 25.11           N
ATOM   1480  CA  PHE A 102      24.677  43.761  52.055  1.00 22.42           C
ATOM   1481  C   PHE A 102      26.207  43.799  52.202  1.00 23.85           C
ATOM   1482  O   PHE A 102      26.937  43.001  51.589  1.00 24.03           O
ATOM   1483  CB  PHE A 102      24.089  42.379  52.397  1.00 24.68           C
ATOM   1484  CG  PHE A 102      24.469  41.847  53.782  1.00 23.19           C
ATOM   1485  CD1 PHE A 102      24.483  42.672  54.889  1.00 25.20           C
ATOM   1486  CD2 PHE A 102      24.802  40.521  53.952  1.00 23.04           C
ATOM   1487  CE1 PHE A 102      24.829  42.195  56.144  1.00 27.34           C
ATOM   1488  CE2 PHE A 102      25.155  40.026  55.213  1.00 26.35           C
ATOM   1489  CZ  PHE A 102      25.166  40.875  56.318  1.00 26.47           C
ATOM   1490  H   PHE A 102      24.561  43.557  50.102  1.00 30.13           H
ATOM   1491  HA  PHE A 102      24.285  44.399  52.671  1.00 26.90           H
ATOM   1492  HB2 PHE A 102      23.118  42.420  52.324  1.00 29.61           H
ATOM   1493  HB3 PHE A 102      24.441  41.752  51.742  1.00 29.61           H
ATOM   1494  HD1 PHE A 102      24.261  43.577  54.783  1.00 30.24           H
ATOM   1495  HD2 PHE A 102      24.799  39.948  53.210  1.00 27.64           H
ATOM   1496  HE1 PHE A 102      24.832  42.795  56.878  1.00 32.81           H
ATOM   1497  HE2 PHE A 102      25.383  39.109  55.306  1.00 31.63           H
ATOM   1498  HZ  PHE A 102      25.405  40.544  57.174  1.00 31.77           H
ATOM   1499  N   THR A 103      26.694  44.753  52.992  1.00 25.24           N
ATOM   1500  CA  THR A 103      28.126  45.029  53.094  1.00 25.35           C
ATOM   1501  C   THR A 103      28.590  44.922  54.547  1.00 24.26           C
ATOM   1502  O   THR A 103      28.898  45.941  55.179  1.00 26.26           O
ATOM   1503  CB  THR A 103      28.417  46.427  52.562  1.00 24.97           C
ATOM   1504  OG1 THR A 103      27.631  47.345  53.350  1.00 27.23           O
ATOM   1505  CG2 THR A 103      28.083  46.554  51.058  1.00 26.78           C
ATOM   1506  H   THR A 103      26.212  45.303  53.459  1.00 30.29           H
ATOM   1507  HA  THR A 103      28.611  44.387  52.569  1.00 30.42           H
ATOM   1508  HB  THR A 103      29.370  46.615  52.663  1.00 29.96           H
ATOM   1509  HG1 THR A 103      27.925  47.359  54.138  1.00 32.68           H
ATOM   1510 HG21 THR A 103      28.288  47.443  50.732  1.00 32.14           H
ATOM   1511 HG22 THR A 103      28.597  45.904  50.549  1.00 32.14           H
ATOM   1512 HG23 THR A 103      27.146  46.386  50.939  1.00 32.14           H
ATOM   1513  N   PRO A 104      28.648  43.714  55.098  1.00 25.18           N
ATOM   1514  CA  PRO A 104      28.994  43.549  56.521  1.00 24.70           C
ATOM   1515  C   PRO A 104      30.478  43.767  56.817  1.00 25.32           C
ATOM   1516  O   PRO A 104      31.353  43.708  55.950  1.00 25.89           O
ATOM   1517  CB  PRO A 104      28.577  42.096  56.798  1.00 24.94           C
ATOM   1518  CG  PRO A 104      28.883  41.387  55.497  1.00 26.57           C
ATOM   1519  CD  PRO A 104      28.407  42.418  54.437  1.00 27.99           C
ATOM   1520  HA  PRO A 104      28.508  44.173  57.080  1.00 29.64           H
ATOM   1521  HB2 PRO A 104      29.085  41.727  57.536  1.00 29.92           H
ATOM   1522  HB3 PRO A 104      27.619  42.056  56.989  1.00 29.92           H
ATOM   1523  HG2 PRO A 104      29.840  41.246  55.414  1.00 31.88           H
ATOM   1524  HG3 PRO A 104      28.412  40.539  55.428  1.00 31.88           H
ATOM   1525  HD2 PRO A 104      28.930  42.378  53.623  1.00 33.58           H
ATOM   1526  HD3 PRO A 104      27.468  42.304  54.227  1.00 33.58           H
ATOM   1527  N   THR A 105      30.743  44.034  58.079  1.00 26.09           N
ATOM   1528  CA  THR A 105      32.096  44.176  58.571  1.00 26.34           C
ATOM   1529  C   THR A 105      32.607  42.801  58.999  1.00 27.86           C
ATOM   1530  O   THR A 105      31.842  41.871  59.244  1.00 24.82           O
ATOM   1531  CB  THR A 105      32.174  45.132  59.770  1.00 21.34           C
ATOM   1532  OG1 THR A 105      31.465  44.549  60.879  1.00 24.98           O
ATOM   1533  CG2 THR A 105      31.571  46.508  59.464  1.00 23.43           C
ATOM   1534  H   THR A 105      30.147  44.099  58.684  1.00 31.30           H
ATOM   1535  HA  THR A 105      32.652  44.552  57.875  1.00 31.61           H
ATOM   1536  HB  THR A 105      33.105  45.263  60.016  1.00 25.60           H
ATOM   1537  HG1 THR A 105      31.189  45.160  61.386  1.00 29.97           H
ATOM   1538 HG21 THR A 105      31.602  47.063  60.261  1.00 28.12           H
ATOM   1539 HG22 THR A 105      32.050  46.956  58.753  1.00 28.12           H
ATOM   1540 HG23 THR A 105      30.644  46.405  59.219  1.00 28.12           H
ATOM   1541  N   THR A 106      33.919  42.685  59.108  1.00 22.23           N
ATOM   1542  CA  THR A 106      34.501  41.444  59.587  1.00 24.04           C
ATOM   1543  C   THR A 106      34.067  41.164  61.012  1.00 24.62           C
ATOM   1544  O   THR A 106      33.811  40.013  61.374  1.00 26.74           O
ATOM   1545  CB  THR A 106      36.036  41.517  59.453  1.00 28.89           C
ATOM   1546  OG1 THR A 106      36.397  41.511  58.058  1.00 28.67           O
ATOM   1547  CG2 THR A 106      36.771  40.371  60.190  1.00 26.86           C
ATOM   1548  H   THR A 106      34.488  43.299  58.914  1.00 26.68           H
ATOM   1549  HA  THR A 106      34.192  40.712  59.049  1.00 28.85           H
ATOM   1550  HB  THR A 106      36.361  42.337  59.856  1.00 34.67           H
ATOM   1551  HG1 THR A 106      37.255  41.538  58.003  1.00 34.41           H
ATOM   1552 HG21 THR A 106      37.737  40.446  60.091  1.00 32.23           H
ATOM   1553 HG22 THR A 106      36.564  40.394  61.139  1.00 32.23           H
ATOM   1554 HG23 THR A 106      36.476  39.523  59.826  1.00 32.23           H
ATOM   1555  N   ALA A 107      33.960  42.203  61.837  1.00 23.36           N
ATOM   1556  CA  ALA A 107      33.534  42.026  63.232  1.00 24.31           C
ATOM   1557  C   ALA A 107      32.087  41.539  63.329  1.00 26.01           C
ATOM   1558  O   ALA A 107      31.761  40.695  64.174  1.00 27.03           O
ATOM   1559  CB  ALA A 107      33.710  43.341  64.037  1.00 23.57           C
ATOM   1560  H   ALA A 107      34.174  43.002  61.614  1.00 28.03           H
ATOM   1561  HA  ALA A 107      34.121  41.358  63.629  1.00 29.17           H
ATOM   1562  HB1 ALA A 107      33.421  43.206  64.957  1.00 28.28           H
ATOM   1563  HB2 ALA A 107      34.647  43.625  64.044  1.00 28.28           H
ATOM   1564  HB3 ALA A 107      33.163  44.027  63.625  1.00 28.28           H
ATOM   1565  N   ALA A 108      31.207  42.066  62.489  1.00 25.11           N
ATOM   1566  CA  ALA A 108      29.832  41.602  62.506  1.00 25.54           C
ATOM   1567  C   ALA A 108      29.724  40.156  62.057  1.00 27.57           C
ATOM   1568  O   ALA A 108      28.848  39.438  62.526  1.00 26.70           O
ATOM   1569  CB  ALA A 108      28.954  42.463  61.617  1.00 28.67           C
ATOM   1570  H   ALA A 108      31.400  42.655  61.901  1.00 30.13           H
ATOM   1571  HA  ALA A 108      29.516  41.680  63.413  1.00 30.65           H
ATOM   1572  HB1 ALA A 108      28.039  42.150  61.668  1.00 34.41           H
ATOM   1573  HB2 ALA A 108      29.002  43.385  61.919  1.00 34.41           H
ATOM   1574  HB3 ALA A 108      29.276  42.392  60.710  1.00 34.41           H
ATOM   1575  N   MET A 109      30.576  39.705  61.144  1.00 23.11           N
ATOM   1576  CA  MET A 109      30.479  38.327  60.676  1.00 22.81           C
ATOM   1577  C   MET A 109      31.208  37.340  61.571  1.00 29.01           C
ATOM   1578  O   MET A 109      30.772  36.194  61.660  1.00 28.00           O
ATOM   1579  CB  MET A 109      31.033  38.212  59.256  1.00 23.01           C
ATOM   1580  CG  MET A 109      30.192  38.946  58.183  1.00 24.84           C
ATOM   1581  SD  MET A 109      28.496  38.293  57.993  1.00 25.07           S
ATOM   1582  CE  MET A 109      28.738  37.015  56.778  1.00 25.47           C
ATOM   1583  H   MET A 109      31.188  40.183  60.795  1.00 27.73           H
ATOM   1584  HA  MET A 109      29.553  38.059  60.681  1.00 27.37           H
ATOM   1585  HB2 MET A 109      31.916  38.600  59.256  1.00 27.62           H
ATOM   1586  HB3 MET A 109      31.101  37.278  59.010  1.00 27.62           H
ATOM   1587  HG2 MET A 109      30.128  39.881  58.437  1.00 29.81           H
ATOM   1588  HG3 MET A 109      30.655  38.887  57.332  1.00 29.81           H
ATOM   1589  HE1 MET A 109      27.897  36.571  56.589  1.00 30.57           H
ATOM   1590  HE2 MET A 109      29.069  37.431  55.963  1.00 30.57           H
ATOM   1591  HE3 MET A 109      29.396  36.380  57.102  1.00 30.57           H
ATOM   1592  N   TYR A 110      32.321  37.745  62.197  1.00 23.01           N
ATOM   1593  CA  TYR A 110      33.176  36.867  63.010  1.00 20.98           C
ATOM   1594  C   TYR A 110      33.412  37.480  64.391  1.00 25.09           C
ATOM   1595  O   TYR A 110      34.554  37.649  64.824  1.00 27.61           O
ATOM   1596  CB  TYR A 110      34.506  36.603  62.286  1.00 25.72           C
ATOM   1597  CG  TYR A 110      34.331  35.834  60.981  1.00 23.92           C
ATOM   1598  CD1 TYR A 110      34.487  36.440  59.757  1.00 26.14           C
ATOM   1599  CD2 TYR A 110      33.952  34.522  61.001  1.00 25.38           C
ATOM   1600  CE1 TYR A 110      34.286  35.729  58.565  1.00 24.25           C
ATOM   1601  CE2 TYR A 110      33.737  33.798  59.841  1.00 23.37           C
ATOM   1602  CZ  TYR A 110      33.916  34.400  58.629  1.00 22.19           C
ATOM   1603  OH  TYR A 110      33.697  33.622  57.504  1.00 23.54           O
ATOM   1604  H   TYR A 110      32.630  38.538  62.130  1.00 27.61           H
ATOM   1605  HA  TYR A 110      32.732  36.024  63.142  1.00 25.18           H
ATOM   1606  HB2 TYR A 110      34.920  37.457  62.092  1.00 30.86           H
ATOM   1607  HB3 TYR A 110      35.090  36.097  62.880  1.00 30.86           H
ATOM   1608  HD1 TYR A 110      34.733  37.344  59.719  1.00 31.37           H
ATOM   1609  HD2 TYR A 110      33.837  34.103  61.830  1.00 30.46           H
ATOM   1610  HE1 TYR A 110      34.403  36.161  57.736  1.00 29.10           H
ATOM   1611  HE2 TYR A 110      33.493  32.886  59.890  1.00 28.05           H
ATOM   1612  HH  TYR A 110      34.132  33.915  56.831  1.00 28.25           H
ATOM   1613  N   PRO A 111      32.346  37.799  65.128  1.00 25.48           N
ATOM   1614  CA  PRO A 111      32.552  38.403  66.451  1.00 27.87           C
ATOM   1615  C   PRO A 111      33.241  37.478  67.409  1.00 28.99           C
ATOM   1616  O   PRO A 111      33.826  37.963  68.377  1.00 27.68           O
ATOM   1617  CB  PRO A 111      31.128  38.731  66.916  1.00 24.57           C
ATOM   1618  CG  PRO A 111      30.345  37.594  66.303  1.00 26.98           C
ATOM   1619  CD  PRO A 111      30.923  37.501  64.905  1.00 29.31           C
ATOM   1620  HA  PRO A 111      33.100  39.196  66.388  1.00 33.44           H
ATOM   1621  HB2 PRO A 111      31.081  38.753  67.887  1.00 29.48           H
ATOM   1622  HB3 PRO A 111      30.860  39.590  66.544  1.00 29.48           H
ATOM   1623  HG2 PRO A 111      30.501  36.773  66.797  1.00 32.38           H
ATOM   1624  HG3 PRO A 111      29.409  37.777  66.276  1.00 32.38           H
ATOM   1625  HD2 PRO A 111      30.801  36.623  64.513  1.00 35.17           H
ATOM   1626  HD3 PRO A 111      30.537  38.180  64.330  1.00 35.17           H
ATOM   1627  N   ASP A 112      33.226  36.175  67.165  1.00 24.81           N
ATOM   1628  CA  ASP A 112      33.853  35.216  68.052  1.00 23.85           C
ATOM   1629  C   ASP A 112      35.026  34.535  67.392  1.00 28.41           C
ATOM   1630  O   ASP A 112      35.469  33.484  67.855  1.00 27.73           O
ATOM   1631  CB  ASP A 112      32.814  34.210  68.550  1.00 29.86           C
ATOM   1632  CG  ASP A 112      31.859  34.831  69.554  1.00 30.89           C
ATOM   1633  OD1 ASP A 112      32.254  35.092  70.703  1.00 32.20           O
ATOM   1634  OD2 ASP A 112      30.722  35.127  69.165  1.00 28.05           O1-
ATOM   1635  H   ASP A 112      32.868  35.825  66.476  1.00 29.77           H
ATOM   1636  HA  ASP A 112      34.204  35.683  68.817  1.00 28.62           H
ATOM   1637  HB2 ASP A 112      32.307  33.895  67.786  1.00 35.83           H
ATOM   1638  HB3 ASP A 112      33.255  33.468  68.986  1.00 35.83           H
ATOM   1639  N   GLY A 113      35.583  35.161  66.363  1.00 27.84           N
ATOM   1640  CA  GLY A 113      36.698  34.569  65.665  1.00 26.83           C
ATOM   1641  C   GLY A 113      36.239  33.300  64.983  1.00 28.48           C
ATOM   1642  O   GLY A 113      35.072  33.151  64.617  1.00 32.11           O
ATOM   1643  H   GLY A 113      35.312  35.920  66.058  1.00 33.41           H
ATOM   1644  HA2 GLY A 113      37.023  35.200  65.002  1.00 32.20           H
ATOM   1645  HA3 GLY A 113      37.417  34.374  66.279  1.00 32.20           H
ATOM   1646  N   LEU A 114      37.155  32.360  64.832  1.00 27.81           N
ATOM   1647  CA  LEU A 114      36.808  31.067  64.254  1.00 29.43           C
ATOM   1648  C   LEU A 114      36.419  30.115  65.378  1.00 30.18           C
ATOM   1649  O   LEU A 114      37.274  29.584  66.084  1.00 31.33           O
ATOM   1650  CB  LEU A 114      37.959  30.509  63.424  1.00 35.75           C
ATOM   1651  CG  LEU A 114      38.349  31.327  62.191  1.00 38.11           C
ATOM   1652  CD1 LEU A 114      39.275  30.493  61.308  1.00 44.72           C
ATOM   1653  CD2 LEU A 114      37.136  31.769  61.406  1.00 36.62           C
ATOM   1654  H   LEU A 114      37.976  32.434  65.070  1.00 33.37           H
ATOM   1655  HA  LEU A 114      36.047  31.179  63.673  1.00 35.32           H
ATOM   1656  HB2 LEU A 114      38.728  30.434  64.005  1.00 42.90           H
ATOM   1657  HB3 LEU A 114      37.714  29.626  63.110  1.00 42.90           H
ATOM   1658  HG  LEU A 114      38.825  32.123  62.492  1.00 45.73           H
ATOM   1659 HD11 LEU A 114      39.542  31.002  60.529  1.00 53.67           H
ATOM   1660 HD12 LEU A 114      40.063  30.232  61.816  1.00 53.67           H
ATOM   1661 HD13 LEU A 114      38.791  29.702  61.037  1.00 53.67           H
ATOM   1662 HD21 LEU A 114      37.415  32.292  60.641  1.00 43.95           H
ATOM   1663 HD22 LEU A 114      36.663  30.976  61.120  1.00 43.95           H
ATOM   1664 HD23 LEU A 114      36.561  32.312  61.966  1.00 43.95           H
ATOM   1665  N   ARG A 115      35.110  29.886  65.538  1.00 28.08           N
ATOM   1666  CA  ARG A 115      34.617  28.998  66.575  1.00 27.82           C
ATOM   1667  C   ARG A 115      33.937  27.838  65.885  1.00 27.50           C
ATOM   1668  O   ARG A 115      34.622  26.920  65.383  1.00 25.45           O
ATOM   1669  CB  ARG A 115      33.719  29.752  67.554  1.00 24.45           C
ATOM   1670  CG  ARG A 115      33.441  28.956  68.832  1.00 25.75           C
ATOM   1671  CD  ARG A 115      32.835  29.829  69.958  1.00 25.54           C
ATOM   1672  NE  ARG A 115      31.577  30.417  69.564  1.00 24.86           N
ATOM   1673  CZ  ARG A 115      30.852  31.199  70.338  1.00 26.65           C
ATOM   1674  NH1 ARG A 115      31.286  31.481  71.556  1.00 26.59           N
ATOM   1675  NH2 ARG A 115      29.694  31.693  69.892  1.00 26.13           N1+
ATOM   1676  H   ARG A 115      34.489  30.232  65.048  1.00 33.70           H
ATOM   1677  HA  ARG A 115      35.370  28.656  67.068  1.00 33.38           H
ATOM   1678  HB2 ARG A 115      34.142  30.591  67.794  1.00 29.34           H
ATOM   1679  HB3 ARG A 115      32.880  29.931  67.120  1.00 29.34           H
ATOM   1680  HG2 ARG A 115      32.830  28.224  68.639  1.00 30.90           H
ATOM   1681  HG3 ARG A 115      34.281  28.596  69.171  1.00 30.90           H
ATOM   1682  HD2 ARG A 115      32.674  29.291  70.747  1.00 30.65           H
ATOM   1683  HD3 ARG A 115      33.435  30.552  70.172  1.00 30.65           H
ATOM   1684  HE  ARG A 115      31.271  30.239  68.777  1.00 29.83           H
ATOM   1685 HH11 ARG A 115      32.027  31.155  71.832  1.00 31.91           H
ATOM   1686 HH12 ARG A 115      30.815  31.984  72.062  1.00 31.91           H
ATOM   1687 HH21 ARG A 115      29.389  31.509  69.105  1.00 31.35           H
ATOM   1688 HH22 ARG A 115      29.210  32.194  70.395  1.00 31.35           H
ATOM   1689  N   THR A 116      32.603  27.839  65.766  1.00 26.58           N
ATOM   1690  CA  THR A 116      31.918  26.796  65.004  1.00 22.95           C
ATOM   1691  C   THR A 116      32.168  27.064  63.521  1.00 25.21           C
ATOM   1692  O   THR A 116      31.992  28.195  63.064  1.00 23.45           O
ATOM   1693  CB  THR A 116      30.410  26.779  65.254  1.00 26.45           C
ATOM   1694  OG1 THR A 116      30.102  26.906  66.652  1.00 25.24           O
ATOM   1695  CG2 THR A 116      29.782  25.469  64.725  1.00 24.95           C
ATOM   1696  H   THR A 116      32.102  28.456  66.073  1.00 31.90           H
ATOM   1697  HA  THR A 116      32.253  25.937  65.280  1.00 27.54           H
ATOM   1698  HB  THR A 116      30.019  27.528  64.765  1.00 31.74           H
ATOM   1699  HG1 THR A 116      30.413  27.658  66.919  1.00 30.29           H
ATOM   1700 HG21 THR A 116      28.817  25.482  64.859  1.00 29.94           H
ATOM   1701 HG22 THR A 116      29.949  25.364  63.777  1.00 29.94           H
ATOM   1702 HG23 THR A 116      30.152  24.709  65.196  1.00 29.94           H
ATOM   1703  N   THR A 117      32.560  26.043  62.761  1.00 25.52           N
ATOM   1704  CA  THR A 117      32.762  26.247  61.333  1.00 23.56           C
ATOM   1705  C   THR A 117      32.229  25.059  60.537  1.00 24.27           C
ATOM   1706  O   THR A 117      31.818  24.026  61.082  1.00 23.22           O
ATOM   1707  CB  THR A 117      34.234  26.444  60.976  1.00 27.17           C
ATOM   1708  OG1 THR A 117      34.941  25.294  61.412  1.00 25.41           O
ATOM   1709  CG2 THR A 117      34.848  27.666  61.671  1.00 27.97           C
ATOM   1710  H   THR A 117      32.700  25.236  63.043  1.00 30.63           H
ATOM   1711  HA  THR A 117      32.285  27.038  61.074  1.00 28.27           H
ATOM   1712  HB  THR A 117      34.322  26.537  60.010  1.00 32.61           H
ATOM   1713  HG1 THR A 117      35.275  24.967  60.752  1.00 30.49           H
ATOM   1714 HG21 THR A 117      35.786  27.750  61.429  1.00 33.56           H
ATOM   1715 HG22 THR A 117      34.388  28.472  61.406  1.00 33.56           H
ATOM   1716 HG23 THR A 117      34.782  27.558  62.626  1.00 33.56           H
ATOM   1717  N   VAL A 118      32.218  25.222  59.219  1.00 23.28           N
ATOM   1718  CA  VAL A 118      31.790  24.154  58.331  1.00 23.85           C
ATOM   1719  C   VAL A 118      33.009  23.368  57.904  1.00 26.16           C
ATOM   1720  O   VAL A 118      34.007  23.942  57.457  1.00 25.21           O
ATOM   1721  CB  VAL A 118      31.039  24.679  57.111  1.00 21.78           C
ATOM   1722  CG1 VAL A 118      30.630  23.495  56.229  1.00 24.45           C
ATOM   1723  CG2 VAL A 118      29.819  25.461  57.566  1.00 26.52           C
ATOM   1724  H   VAL A 118      32.484  25.933  58.817  1.00 27.93           H
ATOM   1725  HA  VAL A 118      31.186  23.583  58.804  1.00 28.62           H
ATOM   1726  HB  VAL A 118      31.626  25.260  56.611  1.00 26.13           H
ATOM   1727 HG11 VAL A 118      30.154  23.834  55.453  1.00 29.34           H
ATOM   1728 HG12 VAL A 118      31.407  22.996  55.942  1.00 29.34           H
ATOM   1729 HG13 VAL A 118      30.045  22.914  56.729  1.00 29.34           H
ATOM   1730 HG21 VAL A 118      29.342  25.796  56.788  1.00 31.83           H
ATOM   1731 HG22 VAL A 118      29.245  24.862  58.062  1.00 31.83           H
ATOM   1732 HG23 VAL A 118      30.088  26.196  58.134  1.00 31.83           H
ATOM   1733  N   GLN A 119      32.908  22.053  58.027  1.00 28.02           N
ATOM   1734  CA  GLN A 119      33.913  21.117  57.555  1.00 24.00           C
ATOM   1735  C   GLN A 119      33.431  20.554  56.219  1.00 21.83           C
ATOM   1736  O   GLN A 119      32.489  19.737  56.208  1.00 25.19           O
ATOM   1737  CB  GLN A 119      34.116  20.003  58.578  1.00 28.07           C
ATOM   1738  CG  GLN A 119      34.942  18.826  58.101  1.00 39.00           C
ATOM   1739  CD  GLN A 119      36.350  19.180  57.980  1.00 43.63           C
ATOM   1740  OE1 GLN A 119      36.988  19.452  58.982  1.00 44.58           O
ATOM   1741  NE2 GLN A 119      36.863  19.231  56.739  1.00 50.74           N
ATOM   1742  H   GLN A 119      32.217  21.659  58.351  1.00 33.63           H
ATOM   1743  HA  GLN A 119      34.756  21.568  57.452  1.00 28.80           H
ATOM   1744  HB2 GLN A 119      34.543  20.371  59.367  1.00 33.69           H
ATOM   1745  HB3 GLN A 119      33.245  19.659  58.808  1.00 33.69           H
ATOM   1746  HG2 GLN A 119      34.873  18.093  58.732  1.00 46.80           H
ATOM   1747  HG3 GLN A 119      34.643  18.545  57.230  1.00 46.80           H
ATOM   1748 HE21 GLN A 119      36.375  19.043  56.053  1.00 60.89           H
ATOM   1749 HE22 GLN A 119      37.686  19.458  56.612  1.00 60.89           H
ATOM   1750  N   PRO A 120      33.996  20.954  55.077  1.00 24.87           N
ATOM   1751  CA  PRO A 120      33.525  20.385  53.801  1.00 25.00           C
ATOM   1752  C   PRO A 120      33.908  18.909  53.669  1.00 27.34           C
ATOM   1753  O   PRO A 120      34.744  18.381  54.402  1.00 30.23           O
ATOM   1754  CB  PRO A 120      34.234  21.229  52.737  1.00 24.39           C
ATOM   1755  CG  PRO A 120      34.817  22.413  53.473  1.00 25.47           C
ATOM   1756  CD  PRO A 120      35.106  21.907  54.861  1.00 27.28           C
ATOM   1757  HA  PRO A 120      32.563  20.486  53.733  1.00 30.00           H
ATOM   1758  HB2 PRO A 120      34.927  20.680  52.347  1.00 29.27           H
ATOM   1759  HB3 PRO A 120      33.601  21.509  52.050  1.00 29.27           H
ATOM   1760  HG2 PRO A 120      35.628  22.719  53.031  1.00 30.56           H
ATOM   1761  HG3 PRO A 120      34.177  23.143  53.503  1.00 30.56           H
ATOM   1762  HD2 PRO A 120      35.963  21.454  54.897  1.00 32.74           H
ATOM   1763  HD3 PRO A 120      35.093  22.626  55.504  1.00 32.74           H
ATOM   1764  N   GLY A 121      33.285  18.216  52.715  1.00 30.16           N
ATOM   1765  CA  GLY A 121      33.644  16.846  52.463  1.00 26.54           C
ATOM   1766  C   GLY A 121      35.002  16.747  51.786  1.00 27.70           C
ATOM   1767  O   GLY A 121      35.674  17.761  51.574  1.00 26.25           O
ATOM   1768  H   GLY A 121      32.665  18.529  52.199  1.00 36.19           H
ATOM   1769  HA2 GLY A 121      33.667  16.364  53.297  1.00 31.85           H
ATOM   1770  HA3 GLY A 121      32.972  16.429  51.895  1.00 31.85           H
ATOM   1771  N   PRO A 122      35.392  15.510  51.400  1.00 28.02           N
ATOM   1772  CA  PRO A 122      36.711  15.259  50.768  1.00 27.04           C
ATOM   1773  C   PRO A 122      37.023  16.071  49.530  1.00 24.36           C
ATOM   1774  O   PRO A 122      38.207  16.294  49.247  1.00 26.93           O
ATOM   1775  CB  PRO A 122      36.633  13.760  50.424  1.00 32.55           C
ATOM   1776  CG  PRO A 122      35.670  13.175  51.358  1.00 39.63           C
ATOM   1777  CD  PRO A 122      34.630  14.249  51.538  1.00 30.89           C
ATOM   1778  HA  PRO A 122      37.435  15.408  51.381  1.00 32.45           H
ATOM   1779  HB2 PRO A 122      36.306  13.663  49.522  1.00 39.06           H
ATOM   1780  HB3 PRO A 122      37.512  13.340  50.489  1.00 39.06           H
ATOM   1781  HG2 PRO A 122      35.284  12.355  51.001  1.00 47.56           H
ATOM   1782  HG3 PRO A 122      36.113  12.989  52.202  1.00 47.56           H
ATOM   1783  HD2 PRO A 122      33.967  14.192  50.834  1.00 37.07           H
ATOM   1784  HD3 PRO A 122      34.212  14.188  52.411  1.00 37.07           H
ATOM   1785  N   LEU A 123      36.013  16.505  48.772  1.00 22.95           N
ATOM   1786  CA  LEU A 123      36.273  17.285  47.560  1.00 30.48           C
ATOM   1787  C   LEU A 123      37.061  18.565  47.852  1.00 26.00           C
ATOM   1788  O   LEU A 123      37.812  19.043  46.995  1.00 31.23           O
ATOM   1789  CB  LEU A 123      34.945  17.617  46.865  1.00 27.63           C
ATOM   1790  CG  LEU A 123      35.047  18.573  45.677  1.00 30.07           C
ATOM   1791  CD1 LEU A 123      35.987  17.998  44.607  1.00 30.65           C
ATOM   1792  CD2 LEU A 123      33.670  18.843  45.096  1.00 26.74           C
ATOM   1793  H   LEU A 123      35.189  16.354  48.937  1.00 27.54           H
ATOM   1794  HA  LEU A 123      36.807  16.746  46.962  1.00 36.57           H
ATOM   1795  HB2 LEU A 123      34.560  16.797  46.533  1.00 33.16           H
ATOM   1796  HB3 LEU A 123      34.339  18.002  47.513  1.00 33.16           H
ATOM   1797  HG  LEU A 123      35.404  19.429  45.981  1.00 36.08           H
ATOM   1798 HD11 LEU A 123      36.043  18.619  43.864  1.00 36.78           H
ATOM   1799 HD12 LEU A 123      36.869  17.858  44.986  1.00 36.78           H
ATOM   1800 HD13 LEU A 123      35.627  17.155  44.309  1.00 36.78           H
ATOM   1801 HD21 LEU A 123      33.734  19.456  44.344  1.00 32.09           H
ATOM   1802 HD22 LEU A 123      33.296  18.005  44.796  1.00 32.09           H
ATOM   1803 HD23 LEU A 123      33.097  19.217  45.787  1.00 32.09           H
ATOM   1804  N   ALA A 124      36.917  19.122  49.054  1.00 26.70           N
ATOM   1805  CA  ALA A 124      37.582  20.372  49.406  1.00 25.83           C
ATOM   1806  C   ALA A 124      39.086  20.229  49.529  1.00 26.43           C
ATOM   1807  O   ALA A 124      39.779  21.247  49.540  1.00 24.80           O
ATOM   1808  CB  ALA A 124      37.044  20.908  50.731  1.00 27.57           C
ATOM   1809  H   ALA A 124      36.430  18.794  49.683  1.00 32.04           H
ATOM   1810  HA  ALA A 124      37.413  21.017  48.708  1.00 30.99           H
ATOM   1811  HB1 ALA A 124      37.511  21.731  50.958  1.00 33.08           H
ATOM   1812  HB2 ALA A 124      36.095  21.075  50.636  1.00 33.08           H
ATOM   1813  HB3 ALA A 124      37.189  20.244  51.419  1.00 33.08           H
ATOM   1814  N   ALA A 125      39.595  19.005  49.658  1.00 25.27           N
ATOM   1815  CA  ALA A 125      41.022  18.783  49.768  1.00 29.47           C
ATOM   1816  C   ALA A 125      41.679  18.620  48.409  1.00 35.08           C
ATOM   1817  O   ALA A 125      42.898  18.479  48.354  1.00 34.53           O
ATOM   1818  CB  ALA A 125      41.288  17.556  50.626  1.00 35.06           C
ATOM   1819  H   ALA A 125      39.131  18.283  49.665  1.00 30.33           H
ATOM   1820  HA  ALA A 125      41.426  19.542  50.199  1.00 35.36           H
ATOM   1821  HB1 ALA A 125      42.242  17.411  50.704  1.00 42.08           H
ATOM   1822  HB2 ALA A 125      40.903  17.700  51.505  1.00 42.08           H
ATOM   1823  HB3 ALA A 125      40.870  16.791  50.212  1.00 42.08           H
ATOM   1824  N   GLU A 126      40.912  18.639  47.324  1.00 30.83           N
ATOM   1825  CA  GLU A 126      41.441  18.405  45.989  1.00 34.25           C
ATOM   1826  C   GLU A 126      41.409  19.650  45.115  1.00 30.60           C
ATOM   1827  O   GLU A 126      40.873  20.691  45.480  1.00 27.74           O
ATOM   1828  CB  GLU A 126      40.668  17.279  45.339  1.00 31.42           C
ATOM   1829  CG  GLU A 126      40.874  15.993  46.111  1.00 40.72           C
ATOM   1830  CD  GLU A 126      39.984  14.875  45.648  1.00 46.64           C
ATOM   1831  OE1 GLU A 126      39.127  15.161  44.801  1.00 48.47           O
ATOM   1832  OE2 GLU A 126      40.112  13.727  46.143  1.00 49.77           O1-
ATOM   1833  H   GLU A 126      40.058  18.734  47.348  1.00 36.99           H
ATOM   1834  HA  GLU A 126      42.366  18.158  46.072  1.00 41.10           H
ATOM   1835  HB2 GLU A 126      39.727  17.498  45.342  1.00 37.70           H
ATOM   1836  HB3 GLU A 126      40.997  17.161  44.435  1.00 37.70           H
ATOM   1837  HG2 GLU A 126      41.800  15.718  46.021  1.00 48.87           H
ATOM   1838  HG3 GLU A 126      40.676  16.160  47.045  1.00 48.87           H
ATOM   1839  N   LEU A 127      42.030  19.519  43.936  1.00 30.23           N
ATOM   1840  CA  LEU A 127      42.068  20.606  42.959  1.00 25.99           C
ATOM   1841  C   LEU A 127      42.460  21.917  43.642  1.00 30.41           C
ATOM   1842  O   LEU A 127      43.546  22.005  44.209  1.00 28.40           O
ATOM   1843  CB  LEU A 127      40.724  20.709  42.249  1.00 26.93           C
ATOM   1844  CG  LEU A 127      40.370  19.471  41.407  1.00 30.40           C
ATOM   1845  CD1 LEU A 127      38.886  19.471  41.035  1.00 31.72           C
ATOM   1846  CD2 LEU A 127      41.218  19.420  40.121  1.00 31.73           C
ATOM   1847  H   LEU A 127      42.436  18.798  43.683  1.00 36.27           H
ATOM   1848  HA  LEU A 127      42.742  20.422  42.288  1.00 31.19           H
ATOM   1849  HB2 LEU A 127      40.036  20.839  42.913  1.00 32.32           H
ATOM   1850  HB3 LEU A 127      40.745  21.471  41.658  1.00 32.32           H
ATOM   1851  HG  LEU A 127      40.554  18.671  41.937  1.00 36.48           H
ATOM   1852 HD11 LEU A 127      38.685  18.684  40.505  1.00 38.07           H
ATOM   1853 HD12 LEU A 127      38.350  19.468  41.849  1.00 38.07           H
ATOM   1854 HD13 LEU A 127      38.697  20.268  40.521  1.00 38.07           H
ATOM   1855 HD21 LEU A 127      40.979  18.633  39.607  1.00 38.08           H
ATOM   1856 HD22 LEU A 127      41.038  20.220  39.607  1.00 38.08           H
ATOM   1857 HD23 LEU A 127      42.157  19.386  40.368  1.00 38.08           H
ATOM   1858  N   GLU A 128      41.585  22.923  43.654  1.00 25.22           N
ATOM   1859  CA  GLU A 128      41.927  24.174  44.327  1.00 22.37           C
ATOM   1860  C   GLU A 128      42.288  23.963  45.794  1.00 26.02           C
ATOM   1861  O   GLU A 128      43.061  24.748  46.349  1.00 28.47           O
ATOM   1862  CB  GLU A 128      40.765  25.163  44.244  1.00 26.81           C
ATOM   1863  CG  GLU A 128      40.518  25.666  42.830  1.00 30.47           C
ATOM   1864  CD  GLU A 128      41.746  26.330  42.261  1.00 34.16           C
ATOM   1865  OE1 GLU A 128      42.079  27.418  42.765  1.00 27.57           O
ATOM   1866  OE2 GLU A 128      42.400  25.747  41.360  1.00 29.06           O1-
ATOM   1867  H   GLU A 128      40.796  22.896  43.321  1.00 30.26           H
ATOM   1868  HA  GLU A 128      42.697  24.553  43.895  1.00 26.85           H
ATOM   1869  HB2 GLU A 128      39.959  24.725  44.553  1.00 32.18           H
ATOM   1870  HB3 GLU A 128      40.942  25.925  44.820  1.00 32.18           H
ATOM   1871  HG2 GLU A 128      40.282  24.914  42.267  1.00 36.56           H
ATOM   1872  HG3 GLU A 128      39.795  26.317  42.839  1.00 36.56           H
ATOM   1873  N   GLY A 129      41.722  22.941  46.437  1.00 25.82           N
ATOM   1874  CA  GLY A 129      41.944  22.736  47.856  1.00 28.64           C
ATOM   1875  C   GLY A 129      43.248  22.068  48.192  1.00 36.52           C
ATOM   1876  O   GLY A 129      43.675  22.137  49.343  1.00 33.76           O
ATOM   1877  H   GLY A 129      41.182  22.381  46.079  1.00 30.99           H
ATOM   1878  HA2 GLY A 129      41.939  23.583  48.320  1.00 34.37           H
ATOM   1879  HA3 GLY A 129      41.223  22.204  48.222  1.00 34.37           H
ATOM   1880  N   GLY A 130      43.888  21.423  47.233  1.00 31.42           N
ATOM   1881  CA  GLY A 130      45.109  20.711  47.512  1.00 36.26           C
ATOM   1882  C   GLY A 130      46.129  21.516  48.290  1.00 33.61           C
ATOM   1883  O   GLY A 130      46.543  21.135  49.393  1.00 40.99           O
ATOM   1884  H   GLY A 130      43.597  21.358  46.427  1.00 37.71           H
ATOM   1885  HA2 GLY A 130      44.896  19.918  48.026  1.00 43.51           H
ATOM   1886  HA3 GLY A 130      45.509  20.420  46.679  1.00 43.51           H
ATOM   1887  N   PRO A 131      46.602  22.615  47.708  1.00 37.61           N
ATOM   1888  CA  PRO A 131      47.583  23.466  48.385  1.00 36.04           C
ATOM   1889  C   PRO A 131      46.964  24.485  49.320  1.00 40.97           C
ATOM   1890  O   PRO A 131      47.686  25.317  49.875  1.00 36.45           O
ATOM   1891  CB  PRO A 131      48.281  24.161  47.204  1.00 44.06           C
ATOM   1892  CG  PRO A 131      47.915  23.350  46.007  1.00 49.21           C
ATOM   1893  CD  PRO A 131      46.527  22.942  46.287  1.00 36.33           C
ATOM   1894  HA  PRO A 131      48.225  22.945  48.893  1.00 43.25           H
ATOM   1895  HB2 PRO A 131      47.947  25.066  47.125  1.00 52.87           H
ATOM   1896  HB3 PRO A 131      49.250  24.167  47.346  1.00 52.87           H
ATOM   1897  HG2 PRO A 131      47.966  23.882  45.197  1.00 59.05           H
ATOM   1898  HG3 PRO A 131      48.500  22.574  45.942  1.00 59.05           H
ATOM   1899  HD2 PRO A 131      45.906  23.670  46.156  1.00 43.60           H
ATOM   1900  HD3 PRO A 131      46.273  22.165  45.776  1.00 43.60           H
ATOM   1901  N   ARG A 132      45.649  24.426  49.488  1.00 38.91           N
ATOM   1902  CA  ARG A 132      44.902  25.366  50.330  1.00 33.39           C
ATOM   1903  C   ARG A 132      43.837  24.589  51.080  1.00 37.18           C
ATOM   1904  O   ARG A 132      42.639  24.725  50.800  1.00 30.42           O
ATOM   1905  CB  ARG A 132      44.275  26.477  49.492  1.00 34.61           C
ATOM   1906  CG  ARG A 132      45.153  26.938  48.360  1.00 44.21           C
ATOM   1907  CD  ARG A 132      44.395  27.839  47.390  1.00 47.12           C
ATOM   1908  NE  ARG A 132      45.267  28.222  46.272  1.00 58.09           N
ATOM   1909  CZ  ARG A 132      45.647  27.408  45.283  1.00 54.69           C
ATOM   1910  NH1 ARG A 132      45.217  26.150  45.224  1.00 42.46           N
ATOM   1911  NH2 ARG A 132      46.473  27.872  44.343  1.00 54.87           N1+
ATOM   1912  H   ARG A 132      45.160  23.837  49.106  1.00 46.69           H
ATOM   1913  HA  ARG A 132      45.508  25.765  50.962  1.00 40.07           H
ATOM   1914  HB2 ARG A 132      43.458  26.128  49.117  1.00 41.53           H
ATOM   1915  HB3 ARG A 132      44.075  27.231  50.067  1.00 41.53           H
ATOM   1916  HG2 ARG A 132      45.909  27.428  48.725  1.00 53.05           H
ATOM   1917  HG3 ARG A 132      45.472  26.165  47.865  1.00 53.05           H
ATOM   1918  HD2 ARG A 132      43.631  27.364  47.036  1.00 56.55           H
ATOM   1919  HD3 ARG A 132      44.103  28.639  47.865  1.00 56.55           H
ATOM   1920  HE  ARG A 132      45.571  29.037  46.260  1.00 69.71           H
ATOM   1921 HH11 ARG A 132      44.689  25.859  45.829  1.00 50.95           H
ATOM   1922 HH12 ARG A 132      45.458  25.643  44.580  1.00 50.95           H
ATOM   1923 HH21 ARG A 132      46.758  28.686  44.359  1.00 65.84           H
ATOM   1924 HH22 ARG A 132      46.716  27.372  43.690  1.00 65.84           H
ATOM   1925  N   PRO A 133      44.247  23.794  52.073  1.00 32.44           N
ATOM   1926  CA  PRO A 133      43.335  22.866  52.770  1.00 34.88           C
ATOM   1927  C   PRO A 133      42.224  23.518  53.581  1.00 31.92           C
ATOM   1928  O   PRO A 133      41.276  22.811  53.935  1.00 30.58           O
ATOM   1929  CB  PRO A 133      44.285  22.095  53.701  1.00 36.45           C
ATOM   1930  CG  PRO A 133      45.612  22.387  53.232  1.00 37.66           C
ATOM   1931  CD  PRO A 133      45.577  23.759  52.649  1.00 39.97           C
ATOM   1932  HA  PRO A 133      42.914  22.251  52.151  1.00 41.86           H
ATOM   1933  HB2 PRO A 133      44.179  22.445  54.595  1.00 43.73           H
ATOM   1934  HB3 PRO A 133      44.101  21.140  53.694  1.00 43.73           H
ATOM   1935  HG2 PRO A 133      46.253  22.364  53.964  1.00 45.20           H
ATOM   1936  HG3 PRO A 133      45.851  21.736  52.555  1.00 45.20           H
ATOM   1937  HD2 PRO A 133      45.618  24.455  53.321  1.00 47.97           H
ATOM   1938  HD3 PRO A 133      46.253  23.896  51.967  1.00 47.97           H
ATOM   1939  N   THR A 134      42.305  24.797  53.923  1.00 28.89           N
ATOM   1940  CA  THR A 134      41.236  25.426  54.682  1.00 31.86           C
ATOM   1941  C   THR A 134      40.403  26.359  53.819  1.00 29.57           C
ATOM   1942  O   THR A 134      39.457  26.969  54.332  1.00 26.53           O
ATOM   1943  CB  THR A 134      41.770  26.200  55.907  1.00 32.86           C
ATOM   1944  OG1 THR A 134      42.649  27.247  55.514  1.00 31.12           O
ATOM   1945  CG2 THR A 134      42.517  25.308  56.834  1.00 39.66           C
ATOM   1946  H   THR A 134      42.948  25.311  53.702  1.00 34.67           H
ATOM   1947  HA  THR A 134      40.659  24.728  55.010  1.00 38.23           H
ATOM   1948  HB  THR A 134      41.018  26.594  56.378  1.00 39.43           H
ATOM   1949  HG1 THR A 134      42.166  27.845  55.235  1.00 37.34           H
ATOM   1950 HG21 THR A 134      42.850  25.831  57.581  1.00 47.59           H
ATOM   1951 HG22 THR A 134      41.940  24.609  57.167  1.00 47.59           H
ATOM   1952 HG23 THR A 134      43.264  24.916  56.367  1.00 47.59           H
ATOM   1953  N   HIS A 135      40.745  26.500  52.539  1.00 26.26           N
ATOM   1954  CA  HIS A 135      40.051  27.452  51.684  1.00 28.51           C
ATOM   1955  C   HIS A 135      38.540  27.240  51.658  1.00 26.72           C
ATOM   1956  O   HIS A 135      37.770  28.183  51.871  1.00 24.79           O
ATOM   1957  CB  HIS A 135      40.562  27.399  50.254  1.00 26.12           C
ATOM   1958  CG  HIS A 135      39.814  28.357  49.357  1.00 24.43           C
ATOM   1959  ND1 HIS A 135      38.940  27.993  48.345  1.00 28.69           N
ATOM   1960  CD2 HIS A 135      39.784  29.703  49.392  1.00 26.51           C
ATOM   1961  CE1 HIS A 135      38.451  29.082  47.773  1.00 24.59           C
ATOM   1962  NE2 HIS A 135      38.938  30.133  48.400  1.00 30.87           N
ATOM   1963  H   HIS A 135      41.416  26.113  52.178  1.00 31.51           H
ATOM   1964  HA  HIS A 135      40.216  28.328  52.042  1.00 34.22           H
ATOM   1965  HB2 HIS A 135      40.531  26.489  49.930  1.00 31.35           H
ATOM   1966  HB3 HIS A 135      41.496  27.685  50.261  1.00 31.35           H
ATOM   1967  HD1 HIS A 135      38.763  27.191  48.089  1.00 34.42           H
ATOM   1968  HD2 HIS A 135      40.275  30.196  49.965  1.00 31.81           H
ATOM   1969  HE1 HIS A 135      37.864  29.119  47.079  1.00 29.51           H
ATOM   1970  N   PHE A 136      38.091  26.032  51.300  1.00 24.69           N
ATOM   1971  CA  PHE A 136      36.657  25.825  51.109  1.00 23.37           C
ATOM   1972  C   PHE A 136      35.878  25.707  52.426  1.00 24.20           C
ATOM   1973  O   PHE A 136      34.668  25.962  52.427  1.00 23.57           O
ATOM   1974  CB  PHE A 136      36.427  24.608  50.228  1.00 22.34           C
ATOM   1975  CG  PHE A 136      36.791  24.824  48.754  1.00 22.83           C
ATOM   1976  CD1 PHE A 136      37.822  24.126  48.177  1.00 25.40           C
ATOM   1977  CD2 PHE A 136      36.110  25.727  47.980  1.00 26.23           C
ATOM   1978  CE1 PHE A 136      38.142  24.314  46.842  1.00 22.31           C
ATOM   1979  CE2 PHE A 136      36.429  25.928  46.643  1.00 23.24           C
ATOM   1980  CZ  PHE A 136      37.439  25.230  46.075  1.00 27.55           C
ATOM   1981  H   PHE A 136      38.598  25.363  51.122  1.00 29.63           H
ATOM   1982  HA  PHE A 136      36.315  26.600  50.650  1.00 28.04           H
ATOM   1983  HB2 PHE A 136      36.949  23.871  50.576  1.00 26.81           H
ATOM   1984  HB3 PHE A 136      35.487  24.390  50.278  1.00 26.81           H
ATOM   1985  HD1 PHE A 136      38.304  23.497  48.686  1.00 30.48           H
ATOM   1986  HD2 PHE A 136      35.409  26.212  48.359  1.00 31.48           H
ATOM   1987  HE1 PHE A 136      38.859  23.815  46.455  1.00 26.77           H
ATOM   1988  HE2 PHE A 136      35.940  26.557  46.132  1.00 27.89           H
ATOM   1989  HZ  PHE A 136      37.668  25.362  45.159  1.00 33.05           H
ATOM   1990  N   ALA A 137      36.543  25.385  53.546  1.00 25.55           N
ATOM   1991  CA  ALA A 137      35.894  25.530  54.842  1.00 27.06           C
ATOM   1992  C   ALA A 137      35.527  26.987  55.048  1.00 27.05           C
ATOM   1993  O   ALA A 137      34.449  27.314  55.551  1.00 24.13           O
ATOM   1994  CB  ALA A 137      36.816  25.038  55.953  1.00 23.83           C
ATOM   1995  H   ALA A 137      37.369  25.154  53.574  1.00 30.66           H
ATOM   1996  HA  ALA A 137      35.103  24.982  54.858  1.00 32.47           H
ATOM   1997  HB1 ALA A 137      36.352  25.086  56.804  1.00 28.59           H
ATOM   1998  HB2 ALA A 137      37.092  24.122  55.775  1.00 28.59           H
ATOM   1999  HB3 ALA A 137      37.589  25.614  55.977  1.00 28.59           H
ATOM   2000  N   GLY A 138      36.419  27.875  54.619  1.00 26.29           N
ATOM   2001  CA  GLY A 138      36.140  29.291  54.692  1.00 23.79           C
ATOM   2002  C   GLY A 138      35.003  29.705  53.771  1.00 24.18           C
ATOM   2003  O   GLY A 138      34.143  30.498  54.182  1.00 22.57           O
ATOM   2004  H   GLY A 138      37.164  27.675  54.257  1.00 31.54           H
ATOM   2005  HA2 GLY A 138      35.926  29.498  55.621  1.00 28.55           H
ATOM   2006  HA3 GLY A 138      36.937  29.801  54.481  1.00 28.55           H
ATOM   2007  N   VAL A 139      34.971  29.202  52.516  1.00 22.29           N
ATOM   2008  CA  VAL A 139      33.893  29.650  51.624  1.00 23.74           C
ATOM   2009  C   VAL A 139      32.519  29.203  52.161  1.00 25.10           C
ATOM   2010  O   VAL A 139      31.509  29.882  52.215  1.00 22.51           O
ATOM   2011  CB  VAL A 139      34.171  28.993  50.259  1.00 22.93           C
ATOM   2012  CG1 VAL A 139      32.960  29.169  49.367  1.00 23.16           C
ATOM   2013  CG2 VAL A 139      35.431  29.596  49.649  1.00 23.71           C
ATOM   2014  H   VAL A 139      35.712  28.573  52.177  1.00 26.75           H
ATOM   2015  HA  VAL A 139      33.855  30.775  51.586  1.00 28.48           H
ATOM   2016  HB  VAL A 139      34.341  27.908  50.425  1.00 27.52           H
ATOM   2017 HG11 VAL A 139      33.135  28.776  48.363  1.00 27.79           H
ATOM   2018 HG12 VAL A 139      32.063  28.691  49.762  1.00 27.79           H
ATOM   2019 HG13 VAL A 139      32.724  30.229  49.233  1.00 27.79           H
ATOM   2020 HG21 VAL A 139      35.630  29.193  48.654  1.00 28.45           H
ATOM   2021 HG22 VAL A 139      35.328  30.680  49.513  1.00 28.45           H
ATOM   2022 HG23 VAL A 139      36.328  29.444  50.253  1.00 28.45           H
ATOM   2023  N   LEU A 140      32.470  27.882  52.556  1.00 21.32           N
ATOM   2024  CA  LEU A 140      31.216  27.230  52.986  1.00 21.97           C
ATOM   2025  C   LEU A 140      30.719  27.784  54.319  1.00 21.17           C
ATOM   2026  O   LEU A 140      29.506  27.883  54.538  1.00 23.84           O
ATOM   2027  CB  LEU A 140      31.320  25.687  53.112  1.00 24.53           C
ATOM   2028  CG  LEU A 140      31.541  24.832  51.856  1.00 29.78           C
ATOM   2029  CD1 LEU A 140      31.189  23.343  52.046  1.00 26.27           C
ATOM   2030  CD2 LEU A 140      30.788  25.412  50.701  1.00 31.65           C
ATOM   2031  H   LEU A 140      33.130  27.314  52.543  1.00 25.59           H
ATOM   2032  HA  LEU A 140      30.555  27.395  52.315  1.00 26.36           H
ATOM   2033  HB2 LEU A 140      32.008  25.448  53.749  1.00 29.44           H
ATOM   2034  HB3 LEU A 140      30.479  25.351  53.476  1.00 29.44           H
ATOM   2035  HG  LEU A 140      32.493  24.870  51.647  1.00 35.74           H
ATOM   2036 HD11 LEU A 140      31.372  22.861  51.221  1.00 31.52           H
ATOM   2037 HD12 LEU A 140      31.727  22.969  52.762  1.00 31.52           H
ATOM   2038 HD13 LEU A 140      30.252  23.280  52.271  1.00 31.52           H
ATOM   2039 HD21 LEU A 140      30.969  24.880  49.912  1.00 37.98           H
ATOM   2040 HD22 LEU A 140      29.846  25.378  50.919  1.00 37.98           H
ATOM   2041 HD23 LEU A 140      31.072  26.329  50.552  1.00 37.98           H
ATOM   2042  N   THR A 141      31.635  28.126  55.225  1.00 20.28           N
ATOM   2043  CA  THR A 141      31.227  28.775  56.459  1.00 23.77           C
ATOM   2044  C   THR A 141      30.599  30.127  56.149  1.00 23.32           C
ATOM   2045  O   THR A 141      29.494  30.403  56.631  1.00 22.28           O
ATOM   2046  CB  THR A 141      32.400  28.932  57.429  1.00 22.18           C
ATOM   2047  OG1 THR A 141      32.936  27.649  57.788  1.00 23.66           O
ATOM   2048  CG2 THR A 141      31.966  29.606  58.723  1.00 25.93           C
ATOM   2049  H   THR A 141      32.475  28.008  55.143  1.00 24.34           H
ATOM   2050  HA  THR A 141      30.580  28.199  56.900  1.00 28.52           H
ATOM   2051  HB  THR A 141      33.064  29.490  57.000  1.00 26.61           H
ATOM   2052  HG1 THR A 141      33.229  27.271  57.083  1.00 28.40           H
ATOM   2053 HG21 THR A 141      32.726  29.715  59.321  1.00 31.12           H
ATOM   2054 HG22 THR A 141      31.581  30.477  58.562  1.00 31.12           H
ATOM   2055 HG23 THR A 141      31.313  29.055  59.181  1.00 31.12           H
ATOM   2056  N   VAL A 142      31.268  30.998  55.347  1.00 21.55           N
ATOM   2057  CA  VAL A 142      30.592  32.289  55.140  1.00 21.96           C
ATOM   2058  C   VAL A 142      29.277  32.154  54.357  1.00 23.75           C
ATOM   2059  O   VAL A 142      28.332  32.900  54.572  1.00 25.11           O
ATOM   2060  CB  VAL A 142      31.599  33.251  54.477  1.00 23.39           C
ATOM   2061  CG1 VAL A 142      31.682  33.063  52.972  1.00 23.37           C
ATOM   2062  CG2 VAL A 142      31.206  34.670  54.844  1.00 23.89           C
ATOM   2063  H   VAL A 142      32.138  30.766  54.858  1.00 25.86           H
ATOM   2064  HA  VAL A 142      30.285  32.675  56.161  1.00 26.35           H
ATOM   2065  HB  VAL A 142      32.595  33.025  54.915  1.00 28.07           H
ATOM   2066 HG11 VAL A 142      32.390  33.749  52.499  1.00 28.05           H
ATOM   2067 HG12 VAL A 142      31.993  32.053  52.685  1.00 28.05           H
ATOM   2068 HG13 VAL A 142      30.731  33.242  52.470  1.00 28.05           H
ATOM   2069 HG21 VAL A 142      31.880  35.399  54.389  1.00 28.67           H
ATOM   2070 HG22 VAL A 142      30.198  34.907  54.490  1.00 28.67           H
ATOM   2071 HG23 VAL A 142      31.217  34.831  55.918  1.00 28.67           H
ATOM   2072  N   VAL A 143      29.191  31.176  53.371  1.00 22.67           N
ATOM   2073  CA  VAL A 143      28.002  31.105  52.508  1.00 21.39           C
ATOM   2074  C   VAL A 143      26.804  30.660  53.345  1.00 23.16           C
ATOM   2075  O   VAL A 143      25.663  31.075  53.237  1.00 22.67           O
ATOM   2076  CB  VAL A 143      28.223  30.150  51.315  1.00 25.57           C
ATOM   2077  CG1 VAL A 143      26.890  29.752  50.711  1.00 24.33           C
ATOM   2078  CG2 VAL A 143      29.055  30.869  50.271  1.00 20.16           C
ATOM   2079  H   VAL A 143      29.986  30.576  53.147  1.00 27.21           H
ATOM   2080  HA  VAL A 143      27.739  32.139  52.152  1.00 25.67           H
ATOM   2081  HB  VAL A 143      28.751  29.239  51.650  1.00 30.68           H
ATOM   2082 HG11 VAL A 143      27.001  29.099  49.848  1.00 29.20           H
ATOM   2083 HG12 VAL A 143      26.247  29.224  51.417  1.00 29.20           H
ATOM   2084 HG13 VAL A 143      26.320  30.632  50.406  1.00 29.20           H
ATOM   2085 HG21 VAL A 143      29.223  30.250  49.389  1.00 24.19           H
ATOM   2086 HG22 VAL A 143      28.570  31.784  49.932  1.00 24.19           H
ATOM   2087 HG23 VAL A 143      30.037  31.151  50.664  1.00 24.19           H
ATOM   2088  N   LEU A 144      27.132  29.709  54.273  1.00 23.93           N
ATOM   2089  CA  LEU A 144      26.140  29.189  55.218  1.00 20.82           C
ATOM   2090  C   LEU A 144      25.589  30.330  56.049  1.00 22.44           C
ATOM   2091  O   LEU A 144      24.366  30.483  56.189  1.00 23.28           O
ATOM   2092  CB  LEU A 144      26.698  28.078  56.146  1.00 22.43           C
ATOM   2093  CG  LEU A 144      25.720  27.608  57.246  1.00 26.36           C
ATOM   2094  CD1 LEU A 144      24.476  26.985  56.567  1.00 26.23           C
ATOM   2095  CD2 LEU A 144      26.338  26.620  58.206  1.00 22.72           C
ATOM   2096  H   LEU A 144      27.914  29.360  54.406  1.00 28.71           H
ATOM   2097  HA  LEU A 144      25.434  28.775  54.713  1.00 24.99           H
ATOM   2098  HB2 LEU A 144      26.904  27.278  55.642  1.00 26.92           H
ATOM   2099  HB3 LEU A 144      27.492  28.380  56.604  1.00 26.92           H
ATOM   2100  HG  LEU A 144      25.430  28.372  57.780  1.00 31.63           H
ATOM   2101 HD11 LEU A 144      23.824  26.708  57.225  1.00 31.47           H
ATOM   2102 HD12 LEU A 144      24.068  27.649  55.985  1.00 31.47           H
ATOM   2103 HD13 LEU A 144      24.755  26.225  56.045  1.00 31.47           H
ATOM   2104 HD21 LEU A 144      25.688  26.363  58.878  1.00 27.27           H
ATOM   2105 HD22 LEU A 144      26.598  25.838  57.707  1.00 27.27           H
ATOM   2106 HD23 LEU A 144      27.110  27.018  58.633  1.00 27.27           H
ATOM   2107  N   LYS A 145      26.484  31.180  56.567  1.00 22.69           N
ATOM   2108  CA  LYS A 145      26.057  32.307  57.382  1.00 22.28           C
ATOM   2109  C   LYS A 145      25.236  33.293  56.556  1.00 23.20           C
ATOM   2110  O   LYS A 145      24.210  33.805  57.017  1.00 23.73           O
ATOM   2111  CB  LYS A 145      27.276  33.001  58.005  1.00 20.36           C
ATOM   2112  CG  LYS A 145      27.971  32.190  59.079  1.00 19.18           C
ATOM   2113  CD  LYS A 145      29.391  32.695  59.428  1.00 22.64           C
ATOM   2114  CE  LYS A 145      29.421  34.113  59.954  1.00 25.77           C
ATOM   2115  NZ  LYS A 145      28.744  34.261  61.237  1.00 24.16           N1+
ATOM   2116  H   LYS A 145      27.338  31.102  56.459  1.00 27.22           H
ATOM   2117  HA  LYS A 145      25.506  31.968  58.095  1.00 26.73           H
ATOM   2118  HB2 LYS A 145      27.923  33.170  57.307  1.00 24.44           H
ATOM   2119  HB3 LYS A 145      26.995  33.845  58.391  1.00 24.44           H
ATOM   2120  HG2 LYS A 145      27.438  32.231  59.887  1.00 23.01           H
ATOM   2121  HG3 LYS A 145      28.046  31.275  58.779  1.00 23.01           H
ATOM   2122  HD2 LYS A 145      29.794  32.125  60.105  1.00 27.17           H
ATOM   2123  HD3 LYS A 145      29.930  32.675  58.620  1.00 27.17           H
ATOM   2124  HE2 LYS A 145      30.348  34.394  60.063  1.00 30.93           H
ATOM   2125  HE3 LYS A 145      28.979  34.696  59.313  1.00 30.93           H
ATOM   2126  HZ1 LYS A 145      28.725  35.124  61.464  1.00 28.99           H
ATOM   2127  HZ2 LYS A 145      27.909  33.965  61.191  1.00 28.99           H
ATOM   2128  HZ3 LYS A 145      29.188  33.814  61.866  1.00 28.99           H
ATOM   2129  N   LEU A 146      25.681  33.574  55.337  1.00 20.92           N
ATOM   2130  CA  LEU A 146      24.955  34.491  54.472  1.00 21.09           C
ATOM   2131  C   LEU A 146      23.544  33.980  54.174  1.00 22.87           C
ATOM   2132  O   LEU A 146      22.570  34.754  54.181  1.00 22.63           O
ATOM   2133  CB  LEU A 146      25.737  34.693  53.167  1.00 22.37           C
ATOM   2134  CG  LEU A 146      27.016  35.527  53.317  1.00 21.88           C
ATOM   2135  CD1 LEU A 146      27.788  35.471  52.022  1.00 25.27           C
ATOM   2136  CD2 LEU A 146      26.672  36.965  53.677  1.00 26.02           C
ATOM   2137  H   LEU A 146      26.407  33.256  54.998  1.00 25.11           H
ATOM   2138  HA  LEU A 146      24.891  35.340  54.927  1.00 25.31           H
ATOM   2139  HB2 LEU A 146      25.970  33.822  52.811  1.00 26.84           H
ATOM   2140  HB3 LEU A 146      25.168  35.144  52.529  1.00 26.84           H
ATOM   2141  HG  LEU A 146      27.557  35.144  54.034  1.00 26.26           H
ATOM   2142 HD11 LEU A 146      28.603  35.982  52.117  1.00 30.32           H
ATOM   2143 HD12 LEU A 146      28.010  34.547  51.814  1.00 30.32           H
ATOM   2144 HD13 LEU A 146      27.245  35.845  51.315  1.00 30.32           H
ATOM   2145 HD21 LEU A 146      27.482  37.481  53.771  1.00 31.23           H
ATOM   2146 HD22 LEU A 146      26.135  37.327  52.959  1.00 31.23           H
ATOM   2147 HD23 LEU A 146      26.168  36.989  54.502  1.00 31.23           H
ATOM   2148  N   LEU A 147      23.426  32.678  53.901  1.00 25.06           N
ATOM   2149  CA  LEU A 147      22.118  32.078  53.655  1.00 27.38           C
ATOM   2150  C   LEU A 147      21.202  32.182  54.886  1.00 28.30           C
ATOM   2151  O   LEU A 147      19.990  32.407  54.750  1.00 26.79           O
ATOM   2152  CB  LEU A 147      22.303  30.628  53.218  1.00 24.72           C
ATOM   2153  CG  LEU A 147      22.926  30.360  51.858  1.00 23.94           C
ATOM   2154  CD1 LEU A 147      23.195  28.855  51.686  1.00 24.30           C
ATOM   2155  CD2 LEU A 147      22.014  30.857  50.754  1.00 23.97           C
ATOM   2156  H   LEU A 147      24.088  32.130  53.868  1.00 30.07           H
ATOM   2157  HA  LEU A 147      21.692  32.557  52.931  1.00 32.86           H
ATOM   2158  HB2 LEU A 147      22.853  30.183  53.873  1.00 29.66           H
ATOM   2159  HB3 LEU A 147      21.437  30.208  53.207  1.00 29.66           H
ATOM   2160  HG  LEU A 147      23.771  30.842  51.799  1.00 28.72           H
ATOM   2161 HD11 LEU A 147      23.583  28.702  50.810  1.00 29.16           H
ATOM   2162 HD12 LEU A 147      23.805  28.548  52.377  1.00 29.16           H
ATOM   2163 HD13 LEU A 147      22.362  28.371  51.757  1.00 29.16           H
ATOM   2164 HD21 LEU A 147      22.423  30.682  49.889  1.00 28.77           H
ATOM   2165 HD22 LEU A 147      21.167  30.393  50.810  1.00 28.77           H
ATOM   2166 HD23 LEU A 147      21.864  31.810  50.870  1.00 28.77           H
ATOM   2167  N   GLN A 148      21.749  32.023  56.091  1.00 23.42           N
ATOM   2168  CA  GLN A 148      20.915  32.106  57.286  1.00 23.42           C
ATOM   2169  C   GLN A 148      20.534  33.531  57.595  1.00 28.30           C
ATOM   2170  O   GLN A 148      19.440  33.763  58.108  1.00 26.32           O
ATOM   2171  CB  GLN A 148      21.616  31.517  58.491  1.00 20.78           C
ATOM   2172  CG  GLN A 148      22.032  30.084  58.299  1.00 25.27           C
ATOM   2173  CD  GLN A 148      20.850  29.194  58.134  1.00 32.06           C
ATOM   2174  OE1 GLN A 148      19.825  29.414  58.738  1.00 32.15           O
ATOM   2175  NE2 GLN A 148      20.977  28.187  57.313  1.00 40.02           N
ATOM   2176  H   GLN A 148      22.583  31.873  56.232  1.00 28.11           H
ATOM   2177  HA  GLN A 148      20.115  31.589  57.136  1.00 28.10           H
ATOM   2178  HB2 GLN A 148      22.403  32.047  58.672  1.00 24.94           H
ATOM   2179  HB3 GLN A 148      21.015  31.560  59.255  1.00 24.94           H
ATOM   2180  HG2 GLN A 148      22.605  30.007  57.526  1.00 30.32           H
ATOM   2181  HG3 GLN A 148      22.512  29.788  59.088  1.00 30.32           H
ATOM   2182 HE21 GLN A 148      21.716  28.062  56.894  1.00 48.03           H
ATOM   2183 HE22 GLN A 148      20.315  27.653  57.207  1.00 48.03           H
ATOM   2184  N   ILE A 149      21.420  34.485  57.286  1.00 23.81           N
ATOM   2185  CA  ILE A 149      21.134  35.902  57.500  1.00 24.78           C
ATOM   2186  C   ILE A 149      20.048  36.372  56.547  1.00 26.86           C
ATOM   2187  O   ILE A 149      19.055  36.983  56.960  1.00 26.63           O
ATOM   2188  CB  ILE A 149      22.412  36.749  57.329  1.00 25.35           C
ATOM   2189  CG1 ILE A 149      23.420  36.496  58.438  1.00 23.71           C
ATOM   2190  CG2 ILE A 149      22.078  38.249  57.245  1.00 24.01           C
ATOM   2191  CD1 ILE A 149      24.768  37.119  58.145  1.00 22.01           C
ATOM   2192  H   ILE A 149      22.189  34.328  56.950  1.00 28.57           H
ATOM   2193  HA  ILE A 149      20.809  36.015  58.393  1.00 29.73           H
ATOM   2194  HB  ILE A 149      22.823  36.499  56.492  1.00 30.42           H
ATOM   2195 HG12 ILE A 149      23.075  36.897  59.245  1.00 28.46           H
ATOM   2196 HG13 ILE A 149      23.519  35.541  58.562  1.00 28.46           H
ATOM   2197 HG21 ILE A 149      22.895  38.760  57.121  1.00 28.81           H
ATOM   2198 HG22 ILE A 149      21.482  38.422  56.498  1.00 28.81           H
ATOM   2199 HG23 ILE A 149      21.644  38.519  58.064  1.00 28.81           H
ATOM   2200 HD11 ILE A 149      25.354  36.925  58.889  1.00 26.41           H
ATOM   2201 HD12 ILE A 149      25.137  36.730  57.339  1.00 26.41           H
ATOM   2202 HD13 ILE A 149      24.686  38.080  58.044  1.00 26.41           H
ATOM   2203  N   VAL A 150      20.243  36.120  55.258  1.00 28.83           N
ATOM   2204  CA  VAL A 150      19.369  36.638  54.207  1.00 30.84           C
ATOM   2205  C   VAL A 150      18.182  35.729  53.922  1.00 32.13           C
ATOM   2206  O   VAL A 150      17.141  36.208  53.476  1.00 30.31           O
ATOM   2207  CB  VAL A 150      20.187  36.851  52.930  1.00 27.21           C
ATOM   2208  CG1 VAL A 150      19.301  37.233  51.757  1.00 27.11           C
ATOM   2209  CG2 VAL A 150      21.290  37.868  53.176  1.00 25.74           C
ATOM   2210  H   VAL A 150      20.912  35.669  54.968  1.00 34.59           H
ATOM   2211  HA  VAL A 150      19.033  37.496  54.479  1.00 37.01           H
ATOM   2212  HB  VAL A 150      20.602  36.008  52.692  1.00 32.65           H
ATOM   2213 HG11 VAL A 150      19.855  37.337  50.966  1.00 32.53           H
ATOM   2214 HG12 VAL A 150      18.649  36.534  51.591  1.00 32.53           H
ATOM   2215 HG13 VAL A 150      18.862  38.068  51.962  1.00 32.53           H
ATOM   2216 HG21 VAL A 150      21.811  37.987  52.362  1.00 30.89           H
ATOM   2217 HG22 VAL A 150      20.885  38.706  53.430  1.00 30.89           H
ATOM   2218 HG23 VAL A 150      21.867  37.544  53.885  1.00 30.89           H
ATOM   2219  N   ARG A 151      18.320  34.428  54.126  1.00 24.94           N
ATOM   2220  CA  ARG A 151      17.245  33.475  53.897  1.00 24.80           C
ATOM   2221  C   ARG A 151      16.632  33.660  52.508  1.00 28.37           C
ATOM   2222  O   ARG A 151      15.430  33.874  52.385  1.00 26.40           O
ATOM   2223  CB  ARG A 151      16.154  33.592  54.958  1.00 33.58           C
ATOM   2224  CG  ARG A 151      16.589  33.130  56.345  1.00 44.29           C
ATOM   2225  CD  ARG A 151      15.901  33.945  57.450  1.00 54.23           C
ATOM   2226  NE  ARG A 151      16.880  34.625  58.290  1.00 58.13           N
ATOM   2227  CZ  ARG A 151      16.572  35.539  59.201  1.00 59.16           C
ATOM   2228  NH1 ARG A 151      15.312  35.900  59.422  1.00 56.98           N
ATOM   2229  NH2 ARG A 151      17.557  36.081  59.896  1.00 59.48           N1+
ATOM   2230  H   ARG A 151      19.061  34.083  54.391  1.00 29.93           H
ATOM   2231  HA  ARG A 151      17.626  32.591  53.949  1.00 29.76           H
ATOM   2232  HB2 ARG A 151      15.880  34.512  55.002  1.00 40.30           H
ATOM   2233  HB3 ARG A 151      15.403  33.055  54.686  1.00 40.30           H
ATOM   2234  HG2 ARG A 151      16.369  32.192  56.466  1.00 53.15           H
ATOM   2235  HG3 ARG A 151      17.548  33.260  56.426  1.00 53.15           H
ATOM   2236  HD2 ARG A 151      15.339  34.626  57.052  1.00 65.07           H
ATOM   2237  HD3 ARG A 151      15.371  33.359  58.006  1.00 65.07           H
ATOM   2238  HE  ARG A 151      17.721  34.426  58.186  1.00 69.76           H
ATOM   2239 HH11 ARG A 151      14.689  35.534  58.976  1.00 68.37           H
ATOM   2240 HH12 ARG A 151      15.139  36.481  60.027  1.00 68.37           H
ATOM   2241 HH21 ARG A 151      18.356  35.843  59.719  1.00 71.37           H
ATOM   2242 HH22 ARG A 151      17.419  36.677  60.505  1.00 71.37           H
ATOM   2243  N   PRO A 152      17.436  33.582  51.461  1.00 25.95           N
ATOM   2244  CA  PRO A 152      16.902  33.733  50.114  1.00 24.51           C
ATOM   2245  C   PRO A 152      16.188  32.476  49.656  1.00 28.85           C
ATOM   2246  O   PRO A 152      16.426  31.370  50.135  1.00 26.59           O
ATOM   2247  CB  PRO A 152      18.163  33.978  49.284  1.00 23.82           C
ATOM   2248  CG  PRO A 152      19.142  33.042  49.963  1.00 21.02           C
ATOM   2249  CD  PRO A 152      18.892  33.328  51.418  1.00 26.54           C
ATOM   2250  HA  PRO A 152      16.291  34.480  50.069  1.00 29.41           H
ATOM   2251  HB2 PRO A 152      18.020  33.760  48.350  1.00 28.58           H
ATOM   2252  HB3 PRO A 152      18.445  34.907  49.383  1.00 28.58           H
ATOM   2253  HG2 PRO A 152      18.925  32.117  49.766  1.00 25.23           H
ATOM   2254  HG3 PRO A 152      20.063  33.235  49.726  1.00 25.23           H
ATOM   2255  HD2 PRO A 152      19.126  32.578  51.988  1.00 31.85           H
ATOM   2256  HD3 PRO A 152      19.373  34.123  51.706  1.00 31.85           H
ATOM   2257  N   ASP A 153      15.314  32.671  48.675  1.00 27.23           N
ATOM   2258  CA  ASP A 153      14.660  31.545  48.005  1.00 27.85           C
ATOM   2259  C   ASP A 153      15.615  30.850  47.056  1.00 24.94           C
ATOM   2260  O   ASP A 153      15.600  29.622  46.943  1.00 25.90           O
ATOM   2261  CB  ASP A 153      13.422  32.019  47.236  1.00 30.94           C
ATOM   2262  CG  ASP A 153      12.306  32.480  48.166  1.00 41.97           C
ATOM   2263  OD1 ASP A 153      11.705  31.613  48.821  1.00 45.66           O
ATOM   2264  OD2 ASP A 153      12.084  33.704  48.305  1.00 46.99           O1-
ATOM   2265  H   ASP A 153      15.124  33.442  48.345  1.00 32.68           H
ATOM   2266  HA  ASP A 153      14.374  30.907  48.662  1.00 33.41           H
ATOM   2267  HB2 ASP A 153      13.697  32.763  46.681  1.00 37.12           H
ATOM   2268  HB3 ASP A 153      13.096  31.300  46.667  1.00 37.12           H
ATOM   2269  N   ARG A 154      16.451  31.636  46.382  1.00 25.77           N
ATOM   2270  CA  ARG A 154      17.471  31.139  45.472  1.00 25.11           C
ATOM   2271  C   ARG A 154      18.787  31.888  45.717  1.00 24.10           C
ATOM   2272  O   ARG A 154      18.806  33.064  46.096  1.00 26.71           O
ATOM   2273  CB  ARG A 154      17.047  31.286  43.985  1.00 25.51           C
ATOM   2274  CG  ARG A 154      15.638  30.793  43.669  1.00 28.62           C
ATOM   2275  CD  ARG A 154      15.285  30.866  42.206  1.00 29.20           C
ATOM   2276  NE  ARG A 154      13.896  30.476  42.032  1.00 36.40           N
ATOM   2277  CZ  ARG A 154      13.253  30.448  40.876  1.00 41.63           C
ATOM   2278  NH1 ARG A 154      13.872  30.777  39.784  1.00 37.76           N
ATOM   2279  NH2 ARG A 154      11.975  30.096  40.819  1.00 42.19           N1+
ATOM   2280  H   ARG A 154      16.447  32.486  46.463  1.00 30.92           H
ATOM   2281  HA  ARG A 154      17.581  30.198  45.663  1.00 30.13           H
ATOM   2282  HB2 ARG A 154      17.073  32.227  43.771  1.00 30.62           H
ATOM   2283  HB3 ARG A 154      17.660  30.786  43.428  1.00 30.62           H
ATOM   2284  HG2 ARG A 154      15.544  29.873  43.963  1.00 34.35           H
ATOM   2285  HG3 ARG A 154      15.004  31.348  44.155  1.00 34.35           H
ATOM   2286  HD2 ARG A 154      15.397  31.775  41.902  1.00 35.04           H
ATOM   2287  HD3 ARG A 154      15.853  30.261  41.718  1.00 35.04           H
ATOM   2288  HE  ARG A 154      13.451  30.252  42.735  1.00 43.69           H
ATOM   2289 HH11 ARG A 154      14.694  31.004  39.817  1.00 45.32           H
ATOM   2290 HH12 ARG A 154      13.460  30.748  39.036  1.00 45.32           H
ATOM   2291 HH21 ARG A 154      11.541  29.867  41.524  1.00 50.63           H
ATOM   2292 HH22 ARG A 154      11.564  30.063  40.068  1.00 50.63           H
ATOM   2293  N   VAL A 155      19.896  31.195  45.481  1.00 23.88           N
ATOM   2294  CA  VAL A 155      21.209  31.806  45.614  1.00 26.62           C
ATOM   2295  C   VAL A 155      21.978  31.509  44.343  1.00 25.68           C
ATOM   2296  O   VAL A 155      21.931  30.382  43.844  1.00 25.40           O
ATOM   2297  CB  VAL A 155      21.957  31.293  46.856  1.00 21.90           C
ATOM   2298  CG1 VAL A 155      22.244  29.777  46.715  1.00 25.66           C
ATOM   2299  CG2 VAL A 155      23.218  32.116  47.061  1.00 25.95           C
ATOM   2300  H   VAL A 155      19.910  30.366  45.244  1.00 28.65           H
ATOM   2301  HA  VAL A 155      21.095  32.765  45.703  1.00 31.95           H
ATOM   2302  HB  VAL A 155      21.384  31.422  47.637  1.00 26.28           H
ATOM   2303 HG11 VAL A 155      22.705  29.461  47.503  1.00 30.79           H
ATOM   2304 HG12 VAL A 155      21.406  29.296  46.616  1.00 30.79           H
ATOM   2305 HG13 VAL A 155      22.790  29.628  45.929  1.00 30.79           H
ATOM   2306 HG21 VAL A 155      23.684  31.789  47.842  1.00 31.14           H
ATOM   2307 HG22 VAL A 155      23.774  32.020  46.276  1.00 31.14           H
ATOM   2308 HG23 VAL A 155      22.983  33.052  47.180  1.00 31.14           H
ATOM   2309  N   PHE A 156      22.686  32.517  43.823  1.00 26.12           N
ATOM   2310  CA  PHE A 156      23.296  32.448  42.494  1.00 24.80           C
ATOM   2311  C   PHE A 156      24.819  32.391  42.530  1.00 25.22           C
ATOM   2312  O   PHE A 156      25.442  33.235  43.175  1.00 27.01           O
ATOM   2313  CB  PHE A 156      22.838  33.637  41.637  1.00 22.72           C
ATOM   2314  CG  PHE A 156      21.367  33.626  41.384  1.00 21.10           C
ATOM   2315  CD1 PHE A 156      20.485  33.973  42.387  1.00 24.96           C
ATOM   2316  CD2 PHE A 156      20.868  33.184  40.181  1.00 30.33           C
ATOM   2317  CE1 PHE A 156      19.120  33.902  42.195  1.00 28.00           C
ATOM   2318  CE2 PHE A 156      19.487  33.111  39.953  1.00 29.08           C
ATOM   2319  CZ  PHE A 156      18.613  33.471  40.977  1.00 28.02           C
ATOM   2320  H   PHE A 156      22.776  33.283  44.218  1.00 31.34           H
ATOM   2321  HA  PHE A 156      23.019  31.632  42.093  1.00 29.77           H
ATOM   2322  HB2 PHE A 156      23.096  34.468  42.074  1.00 27.26           H
ATOM   2323  HB3 PHE A 156      23.295  33.584  40.777  1.00 27.26           H
ATOM   2324  HD1 PHE A 156      20.820  34.262  43.216  1.00 29.95           H
ATOM   2325  HD2 PHE A 156      21.464  32.926  39.504  1.00 36.39           H
ATOM   2326  HE1 PHE A 156      18.527  34.161  42.897  1.00 33.60           H
ATOM   2327  HE2 PHE A 156      19.152  32.802  39.116  1.00 34.90           H
ATOM   2328  HZ  PHE A 156      17.672  33.431  40.839  1.00 33.63           H
ATOM   2329  N   PHE A 157      25.419  31.419  41.795  1.00 24.55           N
ATOM   2330  CA  PHE A 157      26.871  31.331  41.808  1.00 25.66           C
ATOM   2331  C   PHE A 157      27.201  31.083  40.345  1.00 26.56           C
ATOM   2332  O   PHE A 157      26.563  30.476  39.497  1.00 27.13           O
ATOM   2333  CB  PHE A 157      27.345  30.132  42.634  1.00 26.73           C
ATOM   2334  CG  PHE A 157      27.152  30.335  44.106  1.00 24.23           C
ATOM   2335  CD1 PHE A 157      26.042  29.760  44.736  1.00 26.48           C
ATOM   2336  CD2 PHE A 157      28.053  31.103  44.852  1.00 30.66           C
ATOM   2337  CE1 PHE A 157      25.857  29.927  46.104  1.00 25.50           C
ATOM   2338  CE2 PHE A 157      27.855  31.272  46.227  1.00 28.05           C
ATOM   2339  CZ  PHE A 157      26.762  30.681  46.858  1.00 28.05           C
ATOM   2340  H   PHE A 157      24.905  30.714  41.246  1.00 29.45           H
ATOM   2341  HA  PHE A 157      27.319  32.289  42.218  1.00 30.80           H
ATOM   2342  HB2 PHE A 157      26.785  29.238  42.288  1.00 32.07           H
ATOM   2343  HB3 PHE A 157      28.415  29.923  42.428  1.00 32.07           H
ATOM   2344  HD1 PHE A 157      25.325  29.178  44.163  1.00 31.77           H
ATOM   2345  HD2 PHE A 157      28.902  31.575  44.370  1.00 36.79           H
ATOM   2346  HE1 PHE A 157      25.002  29.458  46.587  1.00 30.60           H
ATOM   2347  HE2 PHE A 157      28.562  31.860  46.813  1.00 33.66           H
ATOM   2348  HZ  PHE A 157      26.607  30.809  47.928  1.00 33.66           H
ATOM   2349  N   GLY A 158      28.408  31.631  40.024  1.00 25.59           N
ATOM   2350  CA  GLY A 158      28.995  31.482  38.692  1.00 26.25           C
ATOM   2351  C   GLY A 158      29.629  30.114  38.471  1.00 27.66           C
ATOM   2352  O   GLY A 158      30.213  29.514  39.366  1.00 28.69           O
ATOM   2353  H   GLY A 158      28.933  32.081  40.545  1.00 30.71           H
ATOM   2354  HA2 GLY A 158      28.310  31.617  38.035  1.00 31.51           H
ATOM   2355  HA3 GLY A 158      29.678  32.171  38.521  1.00 31.51           H
ATOM   2356  N   GLU A 159      29.537  29.611  37.235  1.00 26.27           N
ATOM   2357  CA  GLU A 159      30.180  28.337  36.943  1.00 26.37           C
ATOM   2358  C   GLU A 159      31.701  28.438  36.824  1.00 30.04           C
ATOM   2359  O   GLU A 159      32.375  27.399  36.851  1.00 24.83           O
ATOM   2360  CB  GLU A 159      29.615  27.722  35.667  1.00 26.76           C
ATOM   2361  CG  GLU A 159      28.205  27.256  35.818  1.00 27.12           C
ATOM   2362  CD  GLU A 159      27.679  26.582  34.588  1.00 34.95           C
ATOM   2363  OE1 GLU A 159      28.408  26.476  33.598  1.00 28.86           O
ATOM   2364  OE2 GLU A 159      26.515  26.179  34.605  1.00 35.92           O1-
ATOM   2365  H   GLU A 159      29.115  29.968  36.573  1.00 31.52           H
ATOM   2366  HA  GLU A 159      29.981  27.744  37.679  1.00 31.65           H
ATOM   2367  HB2 GLU A 159      29.646  28.379  34.961  1.00 32.11           H
ATOM   2368  HB3 GLU A 159      30.161  26.951  35.431  1.00 32.11           H
ATOM   2369  HG2 GLU A 159      28.157  26.620  36.547  1.00 32.54           H
ATOM   2370  HG3 GLU A 159      27.643  28.018  36.015  1.00 32.54           H
ATOM   2371  N   LYS A 160      32.252  29.650  36.711  1.00 26.79           N
ATOM   2372  CA  LYS A 160      33.704  29.813  36.605  1.00 31.27           C
ATOM   2373  C   LYS A 160      34.424  29.114  37.750  1.00 25.13           C
ATOM   2374  O   LYS A 160      35.421  28.414  37.550  1.00 24.80           O
ATOM   2375  CB  LYS A 160      34.092  31.296  36.583  1.00 32.67           C
ATOM   2376  CG  LYS A 160      35.589  31.488  36.746  1.00 42.26           C
ATOM   2377  CD  LYS A 160      35.980  32.942  36.694  1.00 47.24           C
ATOM   2378  CE  LYS A 160      37.174  33.198  37.602  1.00 48.13           C
ATOM   2379  NZ  LYS A 160      36.804  33.301  39.031  1.00 42.54           N1+
ATOM   2380  H   LYS A 160      31.792  30.376  36.670  1.00 32.14           H
ATOM   2381  HA  LYS A 160      33.986  29.420  35.770  1.00 37.52           H
ATOM   2382  HB2 LYS A 160      33.818  31.704  35.742  1.00 39.20           H
ATOM   2383  HB3 LYS A 160      33.649  31.740  37.319  1.00 39.20           H
ATOM   2384  HG2 LYS A 160      35.874  31.140  37.608  1.00 50.71           H
ATOM   2385  HG3 LYS A 160      36.054  31.021  36.033  1.00 50.71           H
ATOM   2386  HD2 LYS A 160      36.220  33.190  35.787  1.00 56.69           H
ATOM   2387  HD3 LYS A 160      35.245  33.495  37.007  1.00 56.69           H
ATOM   2388  HE2 LYS A 160      37.825  32.489  37.494  1.00 57.75           H
ATOM   2389  HE3 LYS A 160      37.575  34.034  37.372  1.00 57.75           H
ATOM   2390  HZ1 LYS A 160      37.379  32.842  39.530  1.00 51.04           H
ATOM   2391  HZ2 LYS A 160      36.819  34.151  39.298  1.00 51.04           H
ATOM   2392  HZ3 LYS A 160      35.989  32.973  39.152  1.00 51.04           H
ATOM   2393  N   ASP A 161      33.936  29.319  38.964  1.00 25.96           N
ATOM   2394  CA  ASP A 161      34.467  28.628  40.128  1.00 24.43           C
ATOM   2395  C   ASP A 161      33.617  27.379  40.356  1.00 25.45           C
ATOM   2396  O   ASP A 161      32.825  27.273  41.286  1.00 22.59           O
ATOM   2397  CB  ASP A 161      34.484  29.558  41.326  1.00 27.04           C
ATOM   2398  CG  ASP A 161      35.422  30.760  41.112  1.00 28.88           C
ATOM   2399  OD1 ASP A 161      36.659  30.574  41.222  1.00 36.38           O
ATOM   2400  OD2 ASP A 161      34.917  31.869  40.818  1.00 31.98           O1-
ATOM   2401  H   ASP A 161      33.278  29.844  39.128  1.00 31.16           H
ATOM   2402  HA  ASP A 161      35.380  28.368  39.955  1.00 29.32           H
ATOM   2403  HB2 ASP A 161      33.588  29.881  41.475  1.00 32.45           H
ATOM   2404  HB3 ASP A 161      34.791  29.054  42.097  1.00 32.45           H
ATOM   2405  N   TYR A 162      33.807  26.433  39.433  1.00 25.60           N
ATOM   2406  CA  TYR A 162      32.952  25.257  39.358  1.00 26.10           C
ATOM   2407  C   TYR A 162      33.064  24.386  40.603  1.00 24.87           C
ATOM   2408  O   TYR A 162      32.042  23.882  41.107  1.00 22.21           O
ATOM   2409  CB  TYR A 162      33.295  24.459  38.093  1.00 25.86           C
ATOM   2410  CG  TYR A 162      32.347  23.307  37.828  1.00 22.33           C
ATOM   2411  CD1 TYR A 162      31.101  23.524  37.269  1.00 26.13           C
ATOM   2412  CD2 TYR A 162      32.690  22.009  38.178  1.00 23.57           C
ATOM   2413  CE1 TYR A 162      30.207  22.456  37.056  1.00 27.78           C
ATOM   2414  CE2 TYR A 162      31.817  20.953  37.965  1.00 25.83           C
ATOM   2415  CZ  TYR A 162      30.580  21.183  37.398  1.00 24.28           C
ATOM   2416  OH  TYR A 162      29.715  20.103  37.195  1.00 32.69           O
ATOM   2417  H   TYR A 162      34.379  26.492  38.797  1.00 30.73           H
ATOM   2418  HA  TYR A 162      32.036  25.546  39.313  1.00 31.32           H
ATOM   2419  HB2 TYR A 162      33.290  25.055  37.324  1.00 31.04           H
ATOM   2420  HB3 TYR A 162      34.185  24.092  38.218  1.00 31.04           H
ATOM   2421  HD1 TYR A 162      30.856  24.403  37.038  1.00 31.36           H
ATOM   2422  HD2 TYR A 162      33.532  21.834  38.566  1.00 28.28           H
ATOM   2423  HE1 TYR A 162      29.366  22.621  36.673  1.00 33.34           H
ATOM   2424  HE2 TYR A 162      32.086  20.080  38.211  1.00 30.99           H
ATOM   2425  HH  TYR A 162      29.843  19.500  37.795  1.00 39.23           H
ATOM   2426  N   GLN A 163      34.289  24.181  41.109  1.00 25.13           N
ATOM   2427  CA  GLN A 163      34.460  23.364  42.304  1.00 25.52           C
ATOM   2428  C   GLN A 163      33.772  24.023  43.488  1.00 22.43           C
ATOM   2429  O   GLN A 163      33.118  23.322  44.267  1.00 22.65           O
ATOM   2430  CB  GLN A 163      35.928  23.129  42.616  1.00 23.82           C
ATOM   2431  CG  GLN A 163      36.175  22.278  43.858  1.00 25.03           C
ATOM   2432  CD  GLN A 163      37.665  22.057  44.135  1.00 25.11           C
ATOM   2433  OE1 GLN A 163      38.529  22.796  43.627  1.00 26.14           O
ATOM   2434  NE2 GLN A 163      37.977  21.031  44.935  1.00 26.81           N
ATOM   2435  H   GLN A 163      35.012  24.512  40.796  1.00 30.15           H
ATOM   2436  HA  GLN A 163      34.074  22.482  42.139  1.00 30.63           H
ATOM   2437  HB2 GLN A 163      36.346  22.661  41.872  1.00 28.59           H
ATOM   2438  HB3 GLN A 163      36.336  23.988  42.754  1.00 28.59           H
ATOM   2439  HG2 GLN A 163      35.808  22.753  44.620  1.00 30.04           H
ATOM   2440  HG3 GLN A 163      35.734  21.411  43.763  1.00 30.04           H
ATOM   2441 HE21 GLN A 163      37.370  20.525  45.259  1.00 32.17           H
ATOM   2442 HE22 GLN A 163      38.796  20.848  45.122  1.00 32.17           H
ATOM   2443  N   GLN A 164      33.897  25.364  43.640  1.00 24.09           N
ATOM   2444  CA  GLN A 164      33.165  26.034  44.727  1.00 23.98           C
ATOM   2445  C   GLN A 164      31.658  25.726  44.698  1.00 24.71           C
ATOM   2446  O   GLN A 164      30.948  25.462  45.633  1.00 24.73           O
ATOM   2447  CB  GLN A 164      33.411  27.527  44.532  1.00 22.38           C
ATOM   2448  CG  GLN A 164      32.395  28.374  45.278  1.00 28.41           C
ATOM   2449  CD  GLN A 164      32.852  29.820  45.353  1.00 26.44           C
ATOM   2450  OE1 GLN A 164      33.696  30.161  46.186  1.00 25.23           O
ATOM   2451  NE2 GLN A 164      32.346  30.664  44.410  1.00 26.75           N
ATOM   2452  H   GLN A 164      34.453  25.909  42.968  1.00 28.90           H
ATOM   2453  HA  GLN A 164      33.520  25.636  45.710  1.00 28.78           H
ATOM   2454  HB2 GLN A 164      34.441  27.744  44.870  1.00 26.85           H
ATOM   2455  HB3 GLN A 164      33.394  27.791  43.458  1.00 26.85           H
ATOM   2456  HG2 GLN A 164      31.405  28.300  44.801  1.00 34.09           H
ATOM   2457  HG3 GLN A 164      32.255  27.988  46.303  1.00 34.09           H
ATOM   2458 HE21 GLN A 164      31.655  30.373  43.734  1.00 32.10           H
ATOM   2459 HE22 GLN A 164      32.621  31.665  44.411  1.00 32.10           H
ATOM   2460  N   LEU A 165      31.132  25.822  43.421  1.00 23.65           N
ATOM   2461  CA  LEU A 165      29.705  25.645  43.135  1.00 20.76           C
ATOM   2462  C   LEU A 165      29.257  24.253  43.537  1.00 23.25           C
ATOM   2463  O   LEU A 165      28.226  24.085  44.209  1.00 25.38           O
ATOM   2464  CB  LEU A 165      29.360  25.882  41.643  1.00 23.41           C
ATOM   2465  CG  LEU A 165      27.963  25.496  41.070  1.00 26.55           C
ATOM   2466  CD1 LEU A 165      26.794  26.238  41.726  1.00 28.70           C
ATOM   2467  CD2 LEU A 165      27.943  25.788  39.550  1.00 29.06           C
ATOM   2468  H   LEU A 165      31.561  25.998  42.698  1.00 28.38           H
ATOM   2469  HA  LEU A 165      29.197  26.304  43.626  1.00 24.91           H
ATOM   2470  HB2 LEU A 165      29.417  26.830  41.450  1.00 28.09           H
ATOM   2471  HB3 LEU A 165      29.996  25.411  41.085  1.00 28.09           H
ATOM   2472  HG  LEU A 165      27.811  24.536  41.197  1.00 31.86           H
ATOM   2473 HD11 LEU A 165      25.957  25.936  41.337  1.00 34.45           H
ATOM   2474 HD12 LEU A 165      26.798  26.055  42.680  1.00 34.45           H
ATOM   2475 HD13 LEU A 165      26.906  27.183  41.559  1.00 34.45           H
ATOM   2476 HD21 LEU A 165      27.085  25.539  39.166  1.00 34.88           H
ATOM   2477 HD22 LEU A 165      28.085  26.738  39.433  1.00 34.88           H
ATOM   2478 HD23 LEU A 165      28.655  25.290  39.111  1.00 34.88           H
ATOM   2479  N   VAL A 166      30.038  23.241  43.154  1.00 21.92           N
ATOM   2480  CA  VAL A 166      29.711  21.865  43.527  1.00 24.47           C
ATOM   2481  C   VAL A 166      29.660  21.733  45.033  1.00 24.30           C
ATOM   2482  O   VAL A 166      28.736  21.112  45.577  1.00 23.90           O
ATOM   2483  CB  VAL A 166      30.712  20.874  42.915  1.00 23.53           C
ATOM   2484  CG1 VAL A 166      30.481  19.455  43.427  1.00 21.83           C
ATOM   2485  CG2 VAL A 166      30.587  20.917  41.413  1.00 25.11           C
ATOM   2486  H   VAL A 166      30.752  23.342  42.685  1.00 26.30           H
ATOM   2487  HA  VAL A 166      28.841  21.640  43.190  1.00 29.36           H
ATOM   2488  HB  VAL A 166      31.603  21.140  43.174  1.00 28.23           H
ATOM   2489 HG11 VAL A 166      31.143  18.869  43.030  1.00 26.20           H
ATOM   2490 HG12 VAL A 166      30.571  19.421  44.390  1.00 26.20           H
ATOM   2491 HG13 VAL A 166      29.593  19.169  43.171  1.00 26.20           H
ATOM   2492 HG21 VAL A 166      31.235  20.312  41.022  1.00 30.13           H
ATOM   2493 HG22 VAL A 166      29.689  20.649  41.166  1.00 30.13           H
ATOM   2494 HG23 VAL A 166      30.760  21.821  41.104  1.00 30.13           H
ATOM   2495  N   LEU A 167      30.659  22.307  45.725  1.00 23.39           N
ATOM   2496  CA  LEU A 167      30.735  22.209  47.189  1.00 22.92           C
ATOM   2497  C   LEU A 167      29.570  22.928  47.841  1.00 23.62           C
ATOM   2498  O   LEU A 167      28.973  22.413  48.785  1.00 24.09           O
ATOM   2499  CB  LEU A 167      32.078  22.740  47.683  1.00 24.70           C
ATOM   2500  CG  LEU A 167      33.223  21.740  47.467  1.00 24.06           C
ATOM   2501  CD1 LEU A 167      34.602  22.436  47.572  1.00 26.36           C
ATOM   2502  CD2 LEU A 167      33.127  20.607  48.424  1.00 24.35           C
ATOM   2503  H   LEU A 167      31.301  22.741  45.354  1.00 28.07           H
ATOM   2504  HA  LEU A 167      30.680  21.281  47.451  1.00 27.50           H
ATOM   2505  HB2 LEU A 167      32.296  23.539  47.183  1.00 29.63           H
ATOM   2506  HB3 LEU A 167      32.025  22.934  48.628  1.00 29.63           H
ATOM   2507  HG  LEU A 167      33.140  21.358  46.573  1.00 28.87           H
ATOM   2508 HD11 LEU A 167      35.305  21.783  47.432  1.00 31.64           H
ATOM   2509 HD12 LEU A 167      34.665  23.133  46.897  1.00 31.64           H
ATOM   2510 HD13 LEU A 167      34.685  22.827  48.446  1.00 31.64           H
ATOM   2511 HD21 LEU A 167      33.853  19.986  48.265  1.00 29.22           H
ATOM   2512 HD22 LEU A 167      33.202  20.970  49.316  1.00 29.22           H
ATOM   2513 HD23 LEU A 167      32.278  20.149  48.322  1.00 29.22           H
ATOM   2514  N   ILE A 168      29.153  24.053  47.272  1.00 23.23           N
ATOM   2515  CA  ILE A 168      27.972  24.728  47.789  1.00 22.54           C
ATOM   2516  C   ILE A 168      26.720  23.876  47.587  1.00 23.03           C
ATOM   2517  O   ILE A 168      25.856  23.821  48.468  1.00 24.83           O
ATOM   2518  CB  ILE A 168      27.830  26.128  47.166  1.00 23.17           C
ATOM   2519  CG1 ILE A 168      28.970  27.011  47.710  1.00 28.72           C
ATOM   2520  CG2 ILE A 168      26.486  26.744  47.540  1.00 26.69           C
ATOM   2521  CD1 ILE A 168      29.212  28.305  46.899  1.00 30.48           C
ATOM   2522  H   ILE A 168      29.522  24.415  46.585  1.00 27.87           H
ATOM   2523  HA  ILE A 168      28.103  24.850  48.733  1.00 27.05           H
ATOM   2524  HB  ILE A 168      27.873  26.065  46.197  1.00 27.80           H
ATOM   2525 HG12 ILE A 168      28.774  27.247  48.628  1.00 34.46           H
ATOM   2526 HG13 ILE A 168      29.786  26.492  47.679  1.00 34.46           H
ATOM   2527 HG21 ILE A 168      26.417  27.622  47.145  1.00 32.03           H
ATOM   2528 HG22 ILE A 168      25.761  26.187  47.220  1.00 32.03           H
ATOM   2529 HG23 ILE A 168      26.450  26.816  48.508  1.00 32.03           H
ATOM   2530 HD11 ILE A 168      29.948  28.805  47.291  1.00 36.58           H
ATOM   2531 HD12 ILE A 168      29.414  28.084  45.971  1.00 36.58           H
ATOM   2532 HD13 ILE A 168      28.405  28.827  46.923  1.00 36.58           H
ATOM   2533  N   ARG A 169      26.596  23.182  46.448  1.00 21.01           N
ATOM   2534  CA  ARG A 169      25.466  22.273  46.300  1.00 20.78           C
ATOM   2535  C   ARG A 169      25.526  21.180  47.356  1.00 24.98           C
ATOM   2536  O   ARG A 169      24.479  20.730  47.845  1.00 25.14           O
ATOM   2537  CB  ARG A 169      25.422  21.643  44.911  1.00 23.68           C
ATOM   2538  CG  ARG A 169      24.997  22.580  43.762  1.00 26.90           C
ATOM   2539  CD  ARG A 169      24.837  21.796  42.447  1.00 29.77           C
ATOM   2540  NE  ARG A 169      24.770  22.672  41.259  1.00 31.53           N
ATOM   2541  CZ  ARG A 169      23.735  23.462  40.942  1.00 37.75           C
ATOM   2542  NH1 ARG A 169      22.625  23.537  41.722  1.00 33.36           N
ATOM   2543  NH2 ARG A 169      23.820  24.200  39.848  1.00 32.83           N1+
ATOM   2544  H   ARG A 169      27.142  23.201  45.790  1.00 25.22           H
ATOM   2545  HA  ARG A 169      24.648  22.775  46.414  1.00 24.93           H
ATOM   2546  HB2 ARG A 169      26.301  21.299  44.717  1.00 28.42           H
ATOM   2547  HB3 ARG A 169      24.792  20.905  44.940  1.00 28.42           H
ATOM   2548  HG2 ARG A 169      24.148  22.992  43.994  1.00 32.28           H
ATOM   2549  HG3 ARG A 169      25.674  23.264  43.642  1.00 32.28           H
ATOM   2550  HD2 ARG A 169      25.590  21.193  42.335  1.00 35.72           H
ATOM   2551  HD3 ARG A 169      24.017  21.287  42.495  1.00 35.72           H
ATOM   2552  HE  ARG A 169      25.436  22.674  40.718  1.00 37.84           H
ATOM   2553 HH11 ARG A 169      22.546  23.072  42.439  1.00 40.04           H
ATOM   2554 HH12 ARG A 169      21.975  24.052  41.517  1.00 40.04           H
ATOM   2555 HH21 ARG A 169      24.520  24.164  39.358  1.00 39.40           H
ATOM   2556 HH22 ARG A 169      23.164  24.722  39.644  1.00 39.40           H
ATOM   2557  N   GLN A 170      26.747  20.742  47.717  1.00 24.39           N
ATOM   2558  CA  GLN A 170      26.899  19.727  48.767  1.00 21.84           C
ATOM   2559  C   GLN A 170      26.484  20.289  50.108  1.00 23.20           C
ATOM   2560  O   GLN A 170      25.822  19.612  50.906  1.00 25.03           O
ATOM   2561  CB  GLN A 170      28.332  19.209  48.848  1.00 22.03           C
ATOM   2562  CG  GLN A 170      28.768  18.477  47.578  1.00 30.44           C
ATOM   2563  CD  GLN A 170      30.097  17.765  47.690  1.00 25.97           C
ATOM   2564  OE1 GLN A 170      30.810  17.925  48.655  1.00 24.85           O
ATOM   2565  NE2 GLN A 170      30.437  16.964  46.684  1.00 25.39           N
ATOM   2566  H   GLN A 170      27.476  21.009  47.361  1.00 29.27           H
ATOM   2567  HA  GLN A 170      26.330  18.977  48.547  1.00 26.20           H
ATOM   2568  HB2 GLN A 170      28.913  19.958  49.007  1.00 26.43           H
ATOM   2569  HB3 GLN A 170      28.383  18.590  49.595  1.00 26.43           H
ATOM   2570  HG2 GLN A 170      28.089  17.826  47.346  1.00 36.53           H
ATOM   2571  HG3 GLN A 170      28.846  19.141  46.879  1.00 36.53           H
ATOM   2572 HE21 GLN A 170      29.941  16.881  45.994  1.00 30.47           H
ATOM   2573 HE22 GLN A 170      31.173  16.520  46.712  1.00 30.47           H
ATOM   2574  N   LEU A 171      26.867  21.526  50.364  1.00 24.90           N
ATOM   2575  CA  LEU A 171      26.473  22.188  51.590  1.00 22.35           C
ATOM   2576  C   LEU A 171      24.963  22.206  51.720  1.00 23.73           C
ATOM   2577  O   LEU A 171      24.401  21.907  52.789  1.00 24.58           O
ATOM   2578  CB  LEU A 171      27.031  23.610  51.608  1.00 23.97           C
ATOM   2579  CG  LEU A 171      26.512  24.509  52.737  1.00 26.35           C
ATOM   2580  CD1 LEU A 171      27.245  24.226  54.077  1.00 26.84           C
ATOM   2581  CD2 LEU A 171      26.645  25.998  52.339  1.00 25.82           C
ATOM   2582  H   LEU A 171      27.364  21.979  49.836  1.00 29.88           H
ATOM   2583  HA  LEU A 171      26.839  21.688  52.331  1.00 26.83           H
ATOM   2584  HB2 LEU A 171      27.991  23.568  51.716  1.00 28.76           H
ATOM   2585  HB3 LEU A 171      26.808  24.026  50.767  1.00 28.76           H
ATOM   2586  HG  LEU A 171      25.560  24.340  52.885  1.00 31.62           H
ATOM   2587 HD11 LEU A 171      26.884  24.805  54.768  1.00 32.21           H
ATOM   2588 HD12 LEU A 171      27.125  23.299  54.336  1.00 32.21           H
ATOM   2589 HD13 LEU A 171      28.181  24.419  53.957  1.00 32.21           H
ATOM   2590 HD21 LEU A 171      26.295  26.557  53.053  1.00 30.99           H
ATOM   2591 HD22 LEU A 171      27.579  26.193  52.209  1.00 30.99           H
ATOM   2592 HD23 LEU A 171      26.150  26.176  51.523  1.00 30.99           H
ATOM   2593  N   VAL A 172      24.295  22.586  50.643  1.00 21.02           N
ATOM   2594  CA  VAL A 172      22.847  22.736  50.670  1.00 22.66           C
ATOM   2595  C   VAL A 172      22.158  21.396  50.865  1.00 26.59           C
ATOM   2596  O   VAL A 172      21.228  21.270  51.673  1.00 27.56           O
ATOM   2597  CB  VAL A 172      22.386  23.462  49.399  1.00 26.46           C
ATOM   2598  CG1 VAL A 172      20.870  23.317  49.161  1.00 25.19           C
ATOM   2599  CG2 VAL A 172      22.800  24.952  49.542  1.00 25.66           C
ATOM   2600  H   VAL A 172      24.680  22.810  49.909  1.00 25.22           H
ATOM   2601  HA  VAL A 172      22.618  23.287  51.421  1.00 27.20           H
ATOM   2602  HB  VAL A 172      22.834  23.087  48.623  1.00 31.75           H
ATOM   2603 HG11 VAL A 172      20.620  23.808  48.362  1.00 30.22           H
ATOM   2604 HG12 VAL A 172      20.633  22.383  49.054  1.00 30.22           H
ATOM   2605 HG13 VAL A 172      20.395  23.693  49.917  1.00 30.22           H
ATOM   2606 HG21 VAL A 172      22.517  25.461  48.762  1.00 30.80           H
ATOM   2607 HG22 VAL A 172      22.373  25.311  50.334  1.00 30.80           H
ATOM   2608 HG23 VAL A 172      23.761  25.009  49.652  1.00 30.80           H
ATOM   2609  N   ALA A 173      22.610  20.369  50.161  1.00 22.17           N
ATOM   2610  CA  ALA A 173      22.015  19.048  50.326  1.00 31.03           C
ATOM   2611  C   ALA A 173      22.279  18.470  51.725  1.00 27.72           C
ATOM   2612  O   ALA A 173      21.368  17.939  52.378  1.00 27.51           O
ATOM   2613  CB  ALA A 173      22.556  18.118  49.243  1.00 25.88           C
ATOM   2614  H   ALA A 173      23.236  20.423  49.580  1.00 26.60           H
ATOM   2615  HA  ALA A 173      21.058  19.150  50.216  1.00 37.23           H
ATOM   2616  HB1 ALA A 173      22.154  17.247  49.360  1.00 31.05           H
ATOM   2617  HB2 ALA A 173      22.327  18.469  48.365  1.00 31.05           H
ATOM   2618  HB3 ALA A 173      23.511  18.055  49.336  1.00 31.05           H
ATOM   2619  N   ASP A 174      23.532  18.519  52.170  1.00 24.56           N
ATOM   2620  CA  ASP A 174      23.965  17.848  53.392  1.00 22.52           C
ATOM   2621  C   ASP A 174      23.375  18.481  54.651  1.00 26.26           C
ATOM   2622  O   ASP A 174      23.185  17.787  55.654  1.00 25.71           O
ATOM   2623  CB  ASP A 174      25.492  17.863  53.475  1.00 24.36           C
ATOM   2624  CG  ASP A 174      26.157  17.076  52.350  1.00 29.06           C
ATOM   2625  OD1 ASP A 174      25.423  16.363  51.639  1.00 26.38           O
ATOM   2626  OD2 ASP A 174      27.389  17.190  52.155  1.00 25.17           O1-
ATOM   2627  H   ASP A 174      24.162  18.887  51.723  1.00 29.48           H
ATOM   2628  HA  ASP A 174      23.662  16.936  53.358  1.00 27.02           H
ATOM   2629  HB2 ASP A 174      25.791  18.775  53.389  1.00 29.23           H
ATOM   2630  HB3 ASP A 174      25.780  17.508  54.330  1.00 29.23           H
ATOM   2631  N   PHE A 175      23.116  19.785  54.639  1.00 28.11           N
ATOM   2632  CA  PHE A 175      22.537  20.459  55.802  1.00 25.67           C
ATOM   2633  C   PHE A 175      21.036  20.715  55.619  1.00 23.88           C
ATOM   2634  O   PHE A 175      20.420  21.403  56.443  1.00 23.73           O
ATOM   2635  CB  PHE A 175      23.299  21.762  56.107  1.00 22.19           C
ATOM   2636  CG  PHE A 175      24.688  21.557  56.669  1.00 23.09           C
ATOM   2637  CD1 PHE A 175      25.558  22.605  56.759  1.00 23.54           C
ATOM   2638  CD2 PHE A 175      25.116  20.310  57.084  1.00 23.66           C
ATOM   2639  CE1 PHE A 175      26.819  22.429  57.248  1.00 25.35           C
ATOM   2640  CE2 PHE A 175      26.367  20.134  57.594  1.00 26.90           C
ATOM   2641  CZ  PHE A 175      27.220  21.200  57.673  1.00 24.05           C
ATOM   2642  H   PHE A 175      23.281  20.297  53.963  1.00 33.74           H
ATOM   2643  HA  PHE A 175      22.622  19.881  56.563  1.00 30.80           H
ATOM   2644  HB2 PHE A 175      23.385  22.263  55.281  1.00 26.63           H
ATOM   2645  HB3 PHE A 175      22.786  22.288  56.739  1.00 26.63           H
ATOM   2646  HD1 PHE A 175      25.289  23.459  56.473  1.00 28.24           H
ATOM   2647  HD2 PHE A 175      24.534  19.579  57.040  1.00 28.39           H
ATOM   2648  HE1 PHE A 175      27.408  23.173  57.310  1.00 30.42           H
ATOM   2649  HE2 PHE A 175      26.639  19.271  57.885  1.00 32.28           H
ATOM   2650  HZ  PHE A 175      28.091  21.077  58.025  1.00 28.86           H
ATOM   2651  N   ASN A 176      20.432  20.123  54.579  1.00 27.22           N
ATOM   2652  CA  ASN A 176      18.997  20.235  54.316  1.00 24.07           C
ATOM   2653  C   ASN A 176      18.554  21.683  54.170  1.00 25.53           C
ATOM   2654  O   ASN A 176      17.487  22.070  54.640  1.00 24.36           O
ATOM   2655  CB  ASN A 176      18.203  19.570  55.433  1.00 25.75           C
ATOM   2656  CG  ASN A 176      18.608  18.150  55.642  1.00 28.15           C
ATOM   2657  OD1 ASN A 176      19.524  17.847  56.422  1.00 25.98           O
ATOM   2658  ND2 ASN A 176      17.917  17.242  54.940  1.00 26.41           N
ATOM   2659  H   ASN A 176      20.845  19.620  54.020  1.00 32.66           H
ATOM   2660  HA  ASN A 176      18.794  19.787  53.480  1.00 28.89           H
ATOM   2661  HB2 ASN A 176      18.353  20.049  56.253  1.00 30.90           H
ATOM   2662  HB3 ASN A 176      17.257  19.602  55.214  1.00 30.90           H
ATOM   2663 HD21 ASN A 176      18.100  16.403  55.002  1.00 31.69           H
ATOM   2664 HD22 ASN A 176      17.267  17.472  54.429  1.00 31.69           H
ATOM   2665  N   LEU A 177      19.388  22.512  53.560  1.00 25.03           N
ATOM   2666  CA  LEU A 177      19.056  23.927  53.447  1.00 24.66           C
ATOM   2667  C   LEU A 177      17.918  24.117  52.450  1.00 29.17           C
ATOM   2668  O   LEU A 177      17.895  23.509  51.381  1.00 28.01           O
ATOM   2669  CB  LEU A 177      20.288  24.738  53.027  1.00 26.70           C
ATOM   2670  CG  LEU A 177      21.522  24.591  53.919  1.00 28.22           C
ATOM   2671  CD1 LEU A 177      22.634  25.548  53.451  1.00 25.40           C
ATOM   2672  CD2 LEU A 177      21.155  24.842  55.383  1.00 30.34           C
ATOM   2673  H   LEU A 177      20.147  22.282  53.230  1.00 30.04           H
ATOM   2674  HA  LEU A 177      18.755  24.252  54.304  1.00 29.59           H
ATOM   2675  HB2 LEU A 177      20.548  24.466  52.135  1.00 32.04           H
ATOM   2676  HB3 LEU A 177      20.054  25.674  53.020  1.00 32.04           H
ATOM   2677  HG  LEU A 177      21.863  23.677  53.854  1.00 33.86           H
ATOM   2678 HD11 LEU A 177      23.410  25.449  54.026  1.00 30.48           H
ATOM   2679 HD12 LEU A 177      22.886  25.344  52.537  1.00 30.48           H
ATOM   2680 HD13 LEU A 177      22.302  26.454  53.512  1.00 30.48           H
ATOM   2681 HD21 LEU A 177      21.948  24.744  55.935  1.00 36.41           H
ATOM   2682 HD22 LEU A 177      20.816  25.742  55.455  1.00 36.41           H
ATOM   2683 HD23 LEU A 177      20.476  24.211  55.666  1.00 36.41           H
ATOM   2684  N   ASP A 178      16.960  24.959  52.813  1.00 31.70           N
ATOM   2685  CA  ASP A 178      15.778  25.175  51.981  1.00 35.05           C
ATOM   2686  C   ASP A 178      16.021  26.367  51.049  1.00 36.01           C
ATOM   2687  O   ASP A 178      15.449  27.446  51.200  1.00 40.36           O
ATOM   2688  CB  ASP A 178      14.554  25.383  52.870  1.00 35.73           C
ATOM   2689  CG  ASP A 178      13.278  25.608  52.084  1.00 47.21           C
ATOM   2690  OD1 ASP A 178      13.154  25.101  50.939  1.00 52.56           O
ATOM   2691  OD2 ASP A 178      12.391  26.310  52.627  1.00 53.36           O1-
ATOM   2692  H   ASP A 178      16.963  25.409  53.545  1.00 38.04           H
ATOM   2693  HA  ASP A 178      15.627  24.399  51.436  1.00 42.06           H
ATOM   2694  HB2 ASP A 178      14.421  24.598  53.425  1.00 42.88           H
ATOM   2695  HB3 ASP A 178      14.698  26.164  53.428  1.00 42.88           H
ATOM   2696  N   VAL A 179      16.915  26.166  50.081  1.00 29.46           N
ATOM   2697  CA  VAL A 179      17.253  27.198  49.108  1.00 27.07           C
ATOM   2698  C   VAL A 179      17.613  26.484  47.830  1.00 25.58           C
ATOM   2699  O   VAL A 179      18.176  25.392  47.860  1.00 30.69           O
ATOM   2700  CB  VAL A 179      18.426  28.106  49.561  1.00 29.71           C
ATOM   2701  CG1 VAL A 179      19.703  27.293  49.771  1.00 27.62           C
ATOM   2702  CG2 VAL A 179      18.686  29.212  48.539  1.00 24.29           C
ATOM   2703  H   VAL A 179      17.339  25.431  49.958  1.00 35.35           H
ATOM   2704  HA  VAL A 179      16.479  27.759  48.952  1.00 32.48           H
ATOM   2705  HB  VAL A 179      18.179  28.529  50.403  1.00 35.66           H
ATOM   2706 HG11 VAL A 179      20.410  27.887  50.068  1.00 33.14           H
ATOM   2707 HG12 VAL A 179      19.552  26.609  50.444  1.00 33.14           H
ATOM   2708 HG13 VAL A 179      19.954  26.885  48.935  1.00 33.14           H
ATOM   2709 HG21 VAL A 179      19.422  29.767  48.848  1.00 29.15           H
ATOM   2710 HG22 VAL A 179      18.923  28.801  47.699  1.00 29.15           H
ATOM   2711 HG23 VAL A 179      17.887  29.757  48.431  1.00 29.15           H
ATOM   2712  N   ALA A 180      17.295  27.105  46.709  1.00 28.14           N
ATOM   2713  CA  ALA A 180      17.661  26.582  45.392  1.00 27.00           C
ATOM   2714  C   ALA A 180      19.006  27.178  44.949  1.00 28.19           C
ATOM   2715  O   ALA A 180      19.149  28.410  44.885  1.00 29.05           O
ATOM   2716  CB  ALA A 180      16.582  26.908  44.347  1.00 29.66           C
ATOM   2717  H   ALA A 180      16.850  27.845  46.679  1.00 33.77           H
ATOM   2718  HA  ALA A 180      17.710  25.617  45.438  1.00 32.40           H
ATOM   2719  HB1 ALA A 180      16.822  26.530  43.482  1.00 35.59           H
ATOM   2720  HB2 ALA A 180      15.718  26.549  44.628  1.00 35.59           H
ATOM   2721  HB3 ALA A 180      16.512  27.870  44.260  1.00 35.59           H
ATOM   2722  N   VAL A 181      19.976  26.320  44.594  1.00 26.01           N
ATOM   2723  CA  VAL A 181      21.263  26.828  44.118  1.00 21.86           C
ATOM   2724  C   VAL A 181      21.214  26.958  42.596  1.00 28.30           C
ATOM   2725  O   VAL A 181      20.958  25.970  41.892  1.00 25.17           O
ATOM   2726  CB  VAL A 181      22.418  25.915  44.537  1.00 26.31           C
ATOM   2727  CG1 VAL A 181      23.731  26.457  43.959  1.00 26.87           C
ATOM   2728  CG2 VAL A 181      22.489  25.780  46.037  1.00 25.76           C
ATOM   2729  H   VAL A 181      19.903  25.456  44.593  1.00 31.21           H
ATOM   2730  HA  VAL A 181      21.419  27.685  44.517  1.00 26.23           H
ATOM   2731  HB  VAL A 181      22.267  25.037  44.154  1.00 31.57           H
ATOM   2732 HG11 VAL A 181      24.456  25.860  44.202  1.00 32.25           H
ATOM   2733 HG12 VAL A 181      23.682  26.504  42.990  1.00 32.25           H
ATOM   2734 HG13 VAL A 181      23.882  27.340  44.322  1.00 32.25           H
ATOM   2735 HG21 VAL A 181      23.227  25.191  46.263  1.00 30.91           H
ATOM   2736 HG22 VAL A 181      22.636  26.653  46.415  1.00 30.91           H
ATOM   2737 HG23 VAL A 181      21.657  25.403  46.360  1.00 30.91           H
ATOM   2738  N   VAL A 182      21.494  28.155  42.076  1.00 25.65           N
ATOM   2739  CA  VAL A 182      21.462  28.391  40.632  1.00 29.26           C
ATOM   2740  C   VAL A 182      22.866  28.670  40.129  1.00 27.41           C
ATOM   2741  O   VAL A 182      23.469  29.680  40.496  1.00 26.56           O
ATOM   2742  CB  VAL A 182      20.539  29.555  40.243  1.00 29.48           C
ATOM   2743  CG1 VAL A 182      20.528  29.738  38.707  1.00 30.31           C
ATOM   2744  CG2 VAL A 182      19.159  29.326  40.752  1.00 33.09           C
ATOM   2745  H   VAL A 182      21.708  28.849  42.544  1.00 30.78           H
ATOM   2746  HA  VAL A 182      21.128  27.597  40.207  1.00 35.11           H
ATOM   2747  HB  VAL A 182      20.881  30.370  40.645  1.00 35.37           H
ATOM   2748 HG11 VAL A 182      19.954  30.487  38.480  1.00 36.37           H
ATOM   2749 HG12 VAL A 182      21.426  29.929  38.395  1.00 36.37           H
ATOM   2750 HG13 VAL A 182      20.201  28.932  38.289  1.00 36.37           H
ATOM   2751 HG21 VAL A 182      18.596  30.078  40.501  1.00 39.71           H
ATOM   2752 HG22 VAL A 182      18.814  28.511  40.361  1.00 39.71           H
ATOM   2753 HG23 VAL A 182      19.188  29.247  41.719  1.00 39.71           H
ATOM   2754  N   GLY A 183      23.350  27.826  39.216  1.00 25.03           N
ATOM   2755  CA  GLY A 183      24.632  28.050  38.578  1.00 26.98           C
ATOM   2756  C   GLY A 183      24.426  28.833  37.296  1.00 29.91           C
ATOM   2757  O   GLY A 183      23.515  28.539  36.520  1.00 31.62           O
ATOM   2758  H   GLY A 183      22.935  27.120  38.938  1.00 30.04           H
ATOM   2759  HA2 GLY A 183      25.187  28.557  39.184  1.00 32.38           H
ATOM   2760  HA3 GLY A 183      25.082  27.204  38.396  1.00 32.38           H
ATOM   2761  N   VAL A 184      25.248  29.845  37.092  1.00 23.92           N
ATOM   2762  CA  VAL A 184      25.141  30.725  35.933  1.00 23.30           C
ATOM   2763  C   VAL A 184      26.366  30.529  35.037  1.00 25.88           C
ATOM   2764  O   VAL A 184      27.503  30.566  35.537  1.00 26.88           O
ATOM   2765  CB  VAL A 184      24.982  32.194  36.356  1.00 25.92           C
ATOM   2766  CG1 VAL A 184      24.951  33.142  35.157  1.00 30.88           C
ATOM   2767  CG2 VAL A 184      23.730  32.351  37.219  1.00 27.24           C
ATOM   2768  H   VAL A 184      25.872  30.069  37.642  1.00 28.71           H
ATOM   2769  HA  VAL A 184      24.345  30.485  35.472  1.00 27.96           H
ATOM   2770  HB  VAL A 184      25.755  32.428  36.887  1.00 31.10           H
ATOM   2771 HG11 VAL A 184      24.865  34.052  35.483  1.00 37.06           H
ATOM   2772 HG12 VAL A 184      25.771  33.055  34.640  1.00 37.06           H
ATOM   2773 HG13 VAL A 184      24.191  32.918  34.609  1.00 37.06           H
ATOM   2774 HG21 VAL A 184      23.639  33.274  37.512  1.00 32.69           H
ATOM   2775 HG22 VAL A 184      22.968  32.080  36.695  1.00 32.69           H
ATOM   2776 HG23 VAL A 184      23.818  31.776  37.993  1.00 32.69           H
ATOM   2777  N   PRO A 185      26.179  30.326  33.724  1.00 28.53           N
ATOM   2778  CA  PRO A 185      27.313  30.074  32.835  1.00 29.35           C
ATOM   2779  C   PRO A 185      28.323  31.196  32.878  1.00 30.81           C
ATOM   2780  O   PRO A 185      27.993  32.359  33.086  1.00 29.49           O
ATOM   2781  CB  PRO A 185      26.649  29.958  31.464  1.00 33.03           C
ATOM   2782  CG  PRO A 185      25.334  29.367  31.777  1.00 36.00           C
ATOM   2783  CD  PRO A 185      24.912  30.167  32.985  1.00 32.74           C
ATOM   2784  HA  PRO A 185      27.778  29.258  33.053  1.00 35.22           H
ATOM   2785  HB2 PRO A 185      26.543  30.842  31.084  1.00 39.64           H
ATOM   2786  HB3 PRO A 185      27.174  29.382  30.885  1.00 39.64           H
ATOM   2787  HG2 PRO A 185      24.702  29.470  31.044  1.00 43.21           H
ATOM   2788  HG3 PRO A 185      25.437  28.430  32.017  1.00 43.21           H
ATOM   2789  HD2 PRO A 185      24.568  31.036  32.728  1.00 39.29           H
ATOM   2790  HD3 PRO A 185      24.253  29.688  33.507  1.00 39.29           H
ATOM   2791  N   THR A 186      29.571  30.810  32.704  1.00 25.96           N
ATOM   2792  CA  THR A 186      30.687  31.744  32.733  1.00 27.14           C
ATOM   2793  C   THR A 186      30.565  32.831  31.668  1.00 27.89           C
ATOM   2794  O   THR A 186      30.377  32.536  30.485  1.00 28.11           O
ATOM   2795  CB  THR A 186      31.969  30.945  32.516  1.00 29.24           C
ATOM   2796  OG1 THR A 186      32.134  30.010  33.591  1.00 35.16           O
ATOM   2797  CG2 THR A 186      33.165  31.831  32.430  1.00 28.08           C
ATOM   2798  H   THR A 186      29.798  29.990  32.584  1.00 31.15           H
ATOM   2799  HA  THR A 186      30.728  32.159  33.603  1.00 32.57           H
ATOM   2800  HB  THR A 186      31.898  30.452  31.684  1.00 35.09           H
ATOM   2801  HG1 THR A 186      31.995  29.219  33.329  1.00 42.19           H
ATOM   2802 HG21 THR A 186      33.958  31.291  32.291  1.00 33.69           H
ATOM   2803 HG22 THR A 186      33.082  32.439  31.683  1.00 33.69           H
ATOM   2804 HG23 THR A 186      33.263  32.327  33.255  1.00 33.69           H
ATOM   2805  N   VAL A 187      30.774  34.086  32.072  1.00 25.03           N
ATOM   2806  CA  VAL A 187      30.795  35.200  31.124  1.00 29.21           C
ATOM   2807  C   VAL A 187      32.233  35.393  30.653  1.00 28.70           C
ATOM   2808  O   VAL A 187      33.168  35.410  31.471  1.00 26.84           O
ATOM   2809  CB  VAL A 187      30.229  36.493  31.736  1.00 30.29           C
ATOM   2810  CG1 VAL A 187      30.268  37.638  30.708  1.00 33.07           C
ATOM   2811  CG2 VAL A 187      28.813  36.285  32.189  1.00 36.17           C
ATOM   2812  H   VAL A 187      30.958  34.311  32.882  1.00 30.03           H
ATOM   2813  HA  VAL A 187      30.231  34.980  30.382  1.00 35.05           H
ATOM   2814  HB  VAL A 187      30.777  36.758  32.490  1.00 36.34           H
ATOM   2815 HG11 VAL A 187      29.915  38.444  31.114  1.00 39.68           H
ATOM   2816 HG12 VAL A 187      31.176  37.797  30.408  1.00 39.68           H
ATOM   2817 HG13 VAL A 187      29.709  37.393  29.959  1.00 39.68           H
ATOM   2818 HG21 VAL A 187      28.479  37.109  32.574  1.00 43.40           H
ATOM   2819 HG22 VAL A 187      28.279  36.044  31.423  1.00 43.40           H
ATOM   2820 HG23 VAL A 187      28.795  35.578  32.850  1.00 43.40           H
ATOM   2821  N   ARG A 188      32.426  35.494  29.328  1.00 28.19           N
ATOM   2822  CA  ARG A 188      33.771  35.573  28.746  1.00 29.45           C
ATOM   2823  C   ARG A 188      34.015  36.871  27.965  1.00 33.99           C
ATOM   2824  O   ARG A 188      33.089  37.501  27.443  1.00 27.60           O
ATOM   2825  CB  ARG A 188      34.053  34.369  27.817  1.00 27.43           C
ATOM   2826  CG  ARG A 188      33.863  33.034  28.521  1.00 31.81           C
ATOM   2827  CD  ARG A 188      33.904  31.840  27.598  1.00 29.19           C
ATOM   2828  NE  ARG A 188      33.807  30.642  28.407  1.00 26.47           N
ATOM   2829  CZ  ARG A 188      34.827  30.107  29.054  1.00 29.34           C
ATOM   2830  NH1 ARG A 188      36.035  30.636  28.961  1.00 25.37           N
ATOM   2831  NH2 ARG A 188      34.629  29.049  29.820  1.00 29.09           N1+
ATOM   2832  H   ARG A 188      31.781  35.486  28.748  1.00 33.83           H
ATOM   2833  HA  ARG A 188      34.407  35.555  29.465  1.00 35.34           H
ATOM   2834  HB2 ARG A 188      33.432  34.402  27.081  1.00 32.92           H
ATOM   2835  HB3 ARG A 188      34.964  34.424  27.483  1.00 32.92           H
ATOM   2836  HG2 ARG A 188      34.568  32.933  29.175  1.00 38.17           H
ATOM   2837  HG3 ARG A 188      33.001  33.034  28.970  1.00 38.17           H
ATOM   2838  HD2 ARG A 188      33.141  31.861  26.992  1.00 35.03           H
ATOM   2839  HD3 ARG A 188      34.728  31.821  27.104  1.00 35.03           H
ATOM   2840  HE  ARG A 188      33.057  30.233  28.449  1.00 31.77           H
ATOM   2841 HH11 ARG A 188      36.176  31.336  28.489  1.00 30.44           H
ATOM   2842 HH12 ARG A 188      36.691  30.296  29.382  1.00 30.44           H
ATOM   2843 HH21 ARG A 188      33.847  28.705  29.887  1.00 34.90           H
ATOM   2844 HH22 ARG A 188      35.292  28.700  30.244  1.00 34.90           H
ATOM   2845  N   GLU A 189      35.285  37.253  27.884  1.00 28.66           N
ATOM   2846  CA  GLU A 189      35.678  38.357  27.030  1.00 29.55           C
ATOM   2847  C   GLU A 189      35.520  37.922  25.565  1.00 31.70           C
ATOM   2848  O   GLU A 189      35.362  36.742  25.277  1.00 29.13           O
ATOM   2849  CB  GLU A 189      37.115  38.764  27.327  1.00 27.83           C
ATOM   2850  CG  GLU A 189      37.384  39.311  28.707  1.00 33.81           C
ATOM   2851  CD  GLU A 189      36.744  40.697  28.947  1.00 42.09           C
ATOM   2852  OE1 GLU A 189      36.112  41.255  28.023  1.00 37.02           O
ATOM   2853  OE2 GLU A 189      36.862  41.233  30.074  1.00 39.82           O1-
ATOM   2854  H   GLU A 189      35.937  36.857  28.273  1.00 34.39           H
ATOM   2855  HA  GLU A 189      35.117  39.120  27.213  1.00 35.47           H
ATOM   2856  HB2 GLU A 189      37.666  37.979  27.217  1.00 33.40           H
ATOM   2857  HB3 GLU A 189      37.386  39.441  26.685  1.00 33.40           H
ATOM   2858  HG2 GLU A 189      37.032  38.687  29.362  1.00 40.57           H
ATOM   2859  HG3 GLU A 189      38.348  39.395  28.818  1.00 40.57           H
ATOM   2860  N   ALA A 190      35.591  38.882  24.622  1.00 37.08           N
ATOM   2861  CA  ALA A 190      35.398  38.553  23.198  1.00 34.22           C
ATOM   2862  C   ALA A 190      36.307  37.435  22.709  1.00 28.77           C
ATOM   2863  O   ALA A 190      35.914  36.678  21.817  1.00 32.80           O
ATOM   2864  CB  ALA A 190      35.601  39.799  22.316  1.00 36.45           C
ATOM   2865  H   ALA A 190      35.733  39.721  24.771  1.00 44.50           H
ATOM   2866  HA  ALA A 190      34.492  38.238  23.080  1.00 41.06           H
ATOM   2867  HB1 ALA A 190      35.480  39.562  21.379  1.00 43.74           H
ATOM   2868  HB2 ALA A 190      34.935  40.467  22.557  1.00 43.74           H
ATOM   2869  HB3 ALA A 190      36.484  40.169  22.444  1.00 43.74           H
ATOM   2870  N   ASP A 191      37.498  37.290  23.262  1.00 29.26           N
ATOM   2871  CA  ASP A 191      38.366  36.229  22.791  1.00 28.51           C
ATOM   2872  C   ASP A 191      38.191  34.929  23.535  1.00 32.59           C
ATOM   2873  O   ASP A 191      38.911  33.982  23.229  1.00 31.03           O
ATOM   2874  CB  ASP A 191      39.834  36.641  22.855  1.00 30.04           C
ATOM   2875  CG  ASP A 191      40.313  36.932  24.244  1.00 39.49           C
ATOM   2876  OD1 ASP A 191      39.502  36.988  25.169  1.00 31.75           O
ATOM   2877  OD2 ASP A 191      41.533  37.101  24.408  1.00 36.66           O1-
ATOM   2878  H   ASP A 191      37.819  37.775  23.884  1.00 35.11           H
ATOM   2879  HA  ASP A 191      38.146  36.044  21.870  1.00 34.21           H
ATOM   2880  HB2 ASP A 191      40.392  35.934  22.482  1.00 36.05           H
ATOM   2881  HB3 ASP A 191      39.948  37.448  22.335  1.00 36.05           H
ATOM   2882  N   GLY A 192      37.283  34.850  24.495  1.00 27.96           N
ATOM   2883  CA  GLY A 192      37.067  33.643  25.271  1.00 26.18           C
ATOM   2884  C   GLY A 192      37.577  33.679  26.706  1.00 25.82           C
ATOM   2885  O   GLY A 192      37.163  32.824  27.504  1.00 25.76           O
ATOM   2886  H   GLY A 192      36.786  35.512  24.714  1.00 33.55           H
ATOM   2887  HA2 GLY A 192      36.117  33.447  25.297  1.00 31.41           H
ATOM   2888  HA3 GLY A 192      37.509  32.911  24.836  1.00 31.41           H
ATOM   2889  N   LEU A 193      38.437  34.638  27.068  1.00 26.94           N
ATOM   2890  CA  LEU A 193      38.929  34.715  28.444  1.00 24.41           C
ATOM   2891  C   LEU A 193      37.760  34.792  29.440  1.00 25.75           C
ATOM   2892  O   LEU A 193      36.897  35.672  29.353  1.00 24.82           O
ATOM   2893  CB  LEU A 193      39.870  35.919  28.625  1.00 27.23           C
ATOM   2894  CG  LEU A 193      40.512  36.073  30.029  1.00 25.82           C
ATOM   2895  CD1 LEU A 193      41.381  34.887  30.381  1.00 27.04           C
ATOM   2896  CD2 LEU A 193      41.334  37.358  30.106  1.00 29.30           C
ATOM   2897  H   LEU A 193      38.738  35.248  26.548  1.00 32.33           H
ATOM   2898  HA  LEU A 193      39.449  33.917  28.610  1.00 29.29           H
ATOM   2899  HB2 LEU A 193      40.610  35.851  27.999  1.00 32.68           H
ATOM   2900  HB3 LEU A 193      39.372  36.729  28.439  1.00 32.68           H
ATOM   2901  HG  LEU A 193      39.803  36.127  30.697  1.00 30.98           H
ATOM   2902 HD11 LEU A 193      41.750  35.013  31.268  1.00 32.44           H
ATOM   2903 HD12 LEU A 193      40.849  34.075  30.359  1.00 32.44           H
ATOM   2904 HD13 LEU A 193      42.095  34.830  29.735  1.00 32.44           H
ATOM   2905 HD21 LEU A 193      41.720  37.453  30.990  1.00 35.16           H
ATOM   2906 HD22 LEU A 193      42.032  37.299  29.442  1.00 35.16           H
ATOM   2907 HD23 LEU A 193      40.760  38.118  29.910  1.00 35.16           H
ATOM   2908  N   ALA A 194      37.749  33.871  30.401  1.00 23.28           N
ATOM   2909  CA  ALA A 194      36.735  33.905  31.456  1.00 23.28           C
ATOM   2910  C   ALA A 194      36.893  35.181  32.266  1.00 26.51           C
ATOM   2911  O   ALA A 194      37.985  35.486  32.741  1.00 22.58           O
ATOM   2912  CB  ALA A 194      36.881  32.699  32.380  1.00 25.09           C
ATOM   2913  H   ALA A 194      38.338  33.247  30.488  1.00 27.93           H
ATOM   2914  HA  ALA A 194      35.867  33.878  31.043  1.00 27.94           H
ATOM   2915  HB1 ALA A 194      36.185  32.744  33.053  1.00 30.11           H
ATOM   2916  HB2 ALA A 194      36.808  31.876  31.871  1.00 30.11           H
ATOM   2917  HB3 ALA A 194      37.747  32.744  32.810  1.00 30.11           H
ATOM   2918  N   MET A 195      35.812  35.920  32.464  1.00 29.05           N
ATOM   2919  CA  MET A 195      35.945  37.103  33.302  1.00 26.21           C
ATOM   2920  C   MET A 195      36.247  36.746  34.755  1.00 25.53           C
ATOM   2921  O   MET A 195      35.737  35.760  35.312  1.00 26.00           O
ATOM   2922  CB  MET A 195      34.709  37.966  33.209  1.00 39.16           C
ATOM   2923  CG  MET A 195      34.785  38.788  31.920  1.00 37.75           C
ATOM   2924  SD  MET A 195      33.455  39.947  31.831  1.00 46.38           S
ATOM   2925  CE  MET A 195      33.472  40.341  30.056  1.00 40.36           C
ATOM   2926  H   MET A 195      35.022  35.756  32.168  1.00 34.86           H
ATOM   2927  HA  MET A 195      36.690  37.623  32.972  1.00 31.45           H
ATOM   2928  HB2 MET A 195      33.914  37.413  33.205  1.00 47.00           H
ATOM   2929  HB3 MET A 195      34.675  38.571  33.969  1.00 47.00           H
ATOM   2930  HG2 MET A 195      35.622  39.285  31.895  1.00 45.29           H
ATOM   2931  HG3 MET A 195      34.722  38.194  31.159  1.00 45.29           H
ATOM   2932  HE1 MET A 195      32.769  40.985  29.860  1.00 48.43           H
ATOM   2933  HE2 MET A 195      34.333  40.709  29.811  1.00 48.43           H
ATOM   2934  HE3 MET A 195      33.311  39.525  29.553  1.00 48.43           H
ATOM   2935  N   SER A 196      37.118  37.559  35.356  1.00 27.22           N
ATOM   2936  CA  SER A 196      37.592  37.349  36.717  1.00 28.76           C
ATOM   2937  C   SER A 196      38.129  38.676  37.231  1.00 29.61           C
ATOM   2938  O   SER A 196      38.764  39.420  36.479  1.00 29.80           O
ATOM   2939  CB  SER A 196      38.695  36.288  36.731  1.00 27.11           C
ATOM   2940  OG  SER A 196      39.329  36.174  37.995  1.00 32.96           O
ATOM   2941  H   SER A 196      37.475  38.251  34.984  1.00 32.67           H
ATOM   2942  HA  SER A 196      36.874  37.048  37.286  1.00 34.51           H
ATOM   2943  HB2 SER A 196      38.322  35.443  36.482  1.00 32.53           H
ATOM   2944  HB3 SER A 196      39.349  36.531  36.064  1.00 32.53           H
ATOM   2945  HG  SER A 196      39.961  35.618  37.945  1.00 39.55           H
ATOM   2946  N   SER A 197      37.947  38.929  38.535  1.00 28.65           N
ATOM   2947  CA  SER A 197      38.551  40.119  39.126  1.00 28.75           C
ATOM   2948  C   SER A 197      40.071  40.032  39.133  1.00 33.40           C
ATOM   2949  O   SER A 197      40.729  41.034  39.404  1.00 35.37           O
ATOM   2950  CB  SER A 197      38.078  40.341  40.576  1.00 32.13           C
ATOM   2951  OG  SER A 197      38.680  39.381  41.428  1.00 36.44           O
ATOM   2952  H   SER A 197      37.561  38.406  39.095  1.00 34.37           H
ATOM   2953  HA  SER A 197      38.277  40.885  38.607  1.00 34.50           H
ATOM   2954  HB2 SER A 197      38.341  41.226  40.880  1.00 38.56           H
ATOM   2955  HB3 SER A 197      37.111  40.253  40.622  1.00 38.56           H
ATOM   2956  HG  SER A 197      38.476  38.594  41.153  1.00 43.73           H
ATOM   2957  N   ARG A 198      40.636  38.865  38.858  1.00 29.27           N
ATOM   2958  CA  ARG A 198      42.074  38.709  38.803  1.00 31.48           C
ATOM   2959  C   ARG A 198      42.657  39.065  37.443  1.00 28.73           C
ATOM   2960  O   ARG A 198      43.878  39.225  37.345  1.00 30.17           O
ATOM   2961  CB  ARG A 198      42.466  37.268  39.155  1.00 39.73           C
ATOM   2962  CG  ARG A 198      42.420  36.939  40.638  1.00 51.84           C
ATOM   2963  CD  ARG A 198      43.798  37.061  41.264  1.00 59.96           C
ATOM   2964  NE  ARG A 198      43.808  36.496  42.611  1.00 75.22           N
ATOM   2965  CZ  ARG A 198      43.088  36.973  43.622  1.00 69.86           C
ATOM   2966  NH1 ARG A 198      42.303  38.042  43.422  1.00 64.02           N
ATOM   2967  NH2 ARG A 198      43.144  36.375  44.822  1.00 73.47           N1+
ATOM   2968  H   ARG A 198      40.204  38.153  38.691  1.00 35.12           H
ATOM   2969  HA  ARG A 198      42.469  39.307  39.451  1.00 37.78           H
ATOM   2970  HB2 ARG A 198      41.853  36.675  38.703  1.00 47.67           H
ATOM   2971  HB3 ARG A 198      43.369  37.104  38.841  1.00 47.67           H
ATOM   2972  HG2 ARG A 198      41.817  37.562  41.071  1.00 62.21           H
ATOM   2973  HG3 ARG A 198      42.101  36.029  40.757  1.00 62.21           H
ATOM   2974  HD2 ARG A 198      44.448  36.567  40.724  1.00 71.95           H
ATOM   2975  HD3 ARG A 198      44.053  37.991  41.330  1.00 71.95           H
ATOM   2976  HE  ARG A 198      44.321  35.823  42.770  1.00 90.27           H
ATOM   2977 HH11 ARG A 198      42.256  38.435  42.663  1.00 76.83           H
ATOM   2978 HH12 ARG A 198      41.840  38.359  44.061  1.00 76.83           H
ATOM   2979 HH21 ARG A 198      43.653  35.693  44.943  1.00 88.17           H
ATOM   2980 HH22 ARG A 198      42.684  36.686  45.478  1.00 88.17           H
ATOM   2981  N   ASN A 199      41.824  39.182  36.401  1.00 25.01           N
ATOM   2982  CA  ASN A 199      42.340  39.508  35.074  1.00 27.48           C
ATOM   2983  C   ASN A 199      43.054  40.854  35.058  1.00 30.15           C
ATOM   2984  O   ASN A 199      43.900  41.098  34.184  1.00 26.55           O
ATOM   2985  CB  ASN A 199      41.217  39.508  34.028  1.00 29.21           C
ATOM   2986  CG  ASN A 199      40.659  38.113  33.747  1.00 28.59           C
ATOM   2987  OD1 ASN A 199      41.242  37.101  34.135  1.00 29.34           O
ATOM   2988  ND2 ASN A 199      39.540  38.055  33.020  1.00 27.15           N
ATOM   2989  H   ASN A 199      40.975  39.056  36.443  1.00 30.01           H
ATOM   2990  HA  ASN A 199      42.988  38.829  34.837  1.00 32.98           H
ATOM   2991  HB2 ASN A 199      40.497  40.072  34.334  1.00 35.05           H
ATOM   2992  HB3 ASN A 199      41.583  39.838  33.192  1.00 35.05           H
ATOM   2993 HD21 ASN A 199      39.194  37.292  32.817  1.00 32.58           H
ATOM   2994 HD22 ASN A 199      39.158  38.760  32.721  1.00 32.58           H
ATOM   2995  N   ARG A 200      42.764  41.723  36.025  1.00 28.30           N
ATOM   2996  CA  ARG A 200      43.420  43.022  36.072  1.00 30.41           C
ATOM   2997  C   ARG A 200      44.919  42.911  36.338  1.00 32.25           C
ATOM   2998  O   ARG A 200      45.648  43.877  36.115  1.00 30.96           O
ATOM   2999  CB  ARG A 200      42.739  43.896  37.137  1.00 33.09           C
ATOM   3000  CG  ARG A 200      43.002  43.478  38.604  1.00 34.74           C
ATOM   3001  CD  ARG A 200      42.111  44.273  39.575  1.00 33.42           C
ATOM   3002  NE  ARG A 200      40.723  43.841  39.441  1.00 38.67           N
ATOM   3003  CZ  ARG A 200      39.656  44.622  39.584  1.00 41.00           C
ATOM   3004  NH1 ARG A 200      39.797  45.907  39.856  1.00 38.92           N
ATOM   3005  NH2 ARG A 200      38.428  44.104  39.447  1.00 45.64           N1+
ATOM   3006  H   ARG A 200      42.208  41.566  36.666  1.00 33.96           H
ATOM   3007  HA  ARG A 200      43.304  43.447  35.211  1.00 36.49           H
ATOM   3008  HB2 ARG A 200      43.039  44.814  37.023  1.00 39.71           H
ATOM   3009  HB3 ARG A 200      41.776  43.860  36.985  1.00 39.71           H
ATOM   3010  HG2 ARG A 200      42.794  42.535  38.709  1.00 41.69           H
ATOM   3011  HG3 ARG A 200      43.936  43.640  38.827  1.00 41.69           H
ATOM   3012  HD2 ARG A 200      42.405  44.109  40.485  1.00 40.11           H
ATOM   3013  HD3 ARG A 200      42.162  45.211  39.368  1.00 40.11           H
ATOM   3014  HE  ARG A 200      40.582  43.006  39.252  1.00 46.41           H
ATOM   3015 HH11 ARG A 200      40.579  46.234  39.958  1.00 46.71           H
ATOM   3016 HH12 ARG A 200      39.104  46.399  39.963  1.00 46.71           H
ATOM   3017 HH21 ARG A 200      38.305  43.267  39.270  1.00 54.76           H
ATOM   3018 HH22 ARG A 200      37.730  44.595  39.546  1.00 54.76           H
ATOM   3019  N   TYR A 201      45.406  41.770  36.783  1.00 27.33           N
ATOM   3020  CA  TYR A 201      46.815  41.620  37.089  1.00 28.10           C
ATOM   3021  C   TYR A 201      47.602  41.016  35.943  1.00 29.06           C
ATOM   3022  O   TYR A 201      48.784  40.717  36.110  1.00 32.23           O
ATOM   3023  CB  TYR A 201      46.992  40.776  38.349  1.00 29.26           C
ATOM   3024  CG  TYR A 201      46.266  41.386  39.553  1.00 25.66           C
ATOM   3025  CD1 TYR A 201      45.293  40.665  40.254  1.00 35.56           C
ATOM   3026  CD2 TYR A 201      46.558  42.686  39.970  1.00 28.77           C
ATOM   3027  CE1 TYR A 201      44.635  41.220  41.369  1.00 33.26           C
ATOM   3028  CE2 TYR A 201      45.899  43.263  41.089  1.00 37.12           C
ATOM   3029  CZ  TYR A 201      44.928  42.524  41.771  1.00 38.21           C
ATOM   3030  OH  TYR A 201      44.260  43.087  42.854  1.00 40.03           O
ATOM   3031  H   TYR A 201      44.934  41.073  36.922  1.00 32.80           H
ATOM   3032  HA  TYR A 201      47.180  42.499  37.246  1.00 33.72           H
ATOM   3033  HB2 TYR A 201      46.641  39.886  38.184  1.00 35.11           H
ATOM   3034  HB3 TYR A 201      47.941  40.714  38.556  1.00 35.11           H
ATOM   3035  HD1 TYR A 201      45.082  39.787  39.986  1.00 42.67           H
ATOM   3036  HD2 TYR A 201      47.214  43.185  39.507  1.00 34.53           H
ATOM   3037  HE1 TYR A 201      43.980  40.712  41.819  1.00 39.91           H
ATOM   3038  HE2 TYR A 201      46.119  44.145  41.350  1.00 44.55           H
ATOM   3039  HH  TYR A 201      44.397  42.619  43.548  1.00 48.03           H
ATOM   3040  N   LEU A 202      46.988  40.875  34.785  1.00 29.14           N
ATOM   3041  CA  LEU A 202      47.655  40.381  33.595  1.00 32.32           C
ATOM   3042  C   LEU A 202      48.180  41.587  32.851  1.00 28.30           C
ATOM   3043  O   LEU A 202      47.388  42.452  32.482  1.00 30.90           O
ATOM   3044  CB  LEU A 202      46.671  39.618  32.713  1.00 27.87           C
ATOM   3045  CG  LEU A 202      46.053  38.392  33.388  1.00 28.40           C
ATOM   3046  CD1 LEU A 202      44.898  37.934  32.547  1.00 26.72           C
ATOM   3047  CD2 LEU A 202      47.103  37.271  33.618  1.00 25.98           C
ATOM   3048  H   LEU A 202      46.172  41.092  34.652  1.00 34.97           H
ATOM   3049  HA  LEU A 202      48.382  39.790  33.842  1.00 38.79           H
ATOM   3050  HB2 LEU A 202      45.959  40.222  32.468  1.00 33.44           H
ATOM   3051  HB3 LEU A 202      47.125  39.317  31.918  1.00 33.44           H
ATOM   3052  HG  LEU A 202      45.723  38.649  34.272  1.00 34.08           H
ATOM   3053 HD11 LEU A 202      44.499  37.163  32.981  1.00 32.07           H
ATOM   3054 HD12 LEU A 202      44.251  38.653  32.480  1.00 32.07           H
ATOM   3055 HD13 LEU A 202      45.222  37.702  31.669  1.00 32.07           H
ATOM   3056 HD21 LEU A 202      46.690  36.515  34.066  1.00 31.18           H
ATOM   3057 HD22 LEU A 202      47.462  37.003  32.762  1.00 31.18           H
ATOM   3058 HD23 LEU A 202      47.826  37.619  34.166  1.00 31.18           H
ATOM   3059  N   ASP A 203      49.494  41.640  32.620  1.00 30.93           N
ATOM   3060  CA  ASP A 203      50.036  42.696  31.768  1.00 31.82           C
ATOM   3061  C   ASP A 203      49.647  42.384  30.305  1.00 33.40           C
ATOM   3062  O   ASP A 203      49.099  41.316  30.014  1.00 29.51           O
ATOM   3063  CB  ASP A 203      51.543  42.841  31.985  1.00 28.48           C
ATOM   3064  CG  ASP A 203      52.328  41.678  31.442  1.00 37.14           C
ATOM   3065  OD1 ASP A 203      51.867  41.071  30.442  1.00 38.52           O
ATOM   3066  OD2 ASP A 203      53.406  41.390  32.020  1.00 36.22           O1-
ATOM   3067  H   ASP A 203      50.077  41.061  32.886  1.00 37.12           H
ATOM   3068  HA  ASP A 203      49.635  43.531  32.042  1.00 38.18           H
ATOM   3069  HB2 ASP A 203      51.843  43.639  31.511  1.00 34.18           H
ATOM   3070  HB3 ASP A 203      51.732  42.947  32.930  1.00 34.18           H
ATOM   3071  N   PRO A 204      49.851  43.325  29.369  1.00 35.05           N
ATOM   3072  CA  PRO A 204      49.414  43.072  27.977  1.00 38.71           C
ATOM   3073  C   PRO A 204      49.887  41.752  27.389  1.00 32.46           C
ATOM   3074  O   PRO A 204      49.107  41.072  26.707  1.00 33.34           O
ATOM   3075  CB  PRO A 204      49.994  44.288  27.228  1.00 40.50           C
ATOM   3076  CG  PRO A 204      49.817  45.406  28.206  1.00 35.21           C
ATOM   3077  CD  PRO A 204      50.287  44.732  29.524  1.00 37.93           C
ATOM   3078  HA  PRO A 204      48.448  43.083  27.921  1.00 46.45           H
ATOM   3079  HB2 PRO A 204      50.937  44.143  27.057  1.00 48.60           H
ATOM   3080  HB3 PRO A 204      49.519  44.459  26.394  1.00 48.60           H
ATOM   3081  HG2 PRO A 204      50.358  46.187  27.980  1.00 42.25           H
ATOM   3082  HG3 PRO A 204      48.877  45.651  28.269  1.00 42.25           H
ATOM   3083  HD2 PRO A 204      51.254  44.769  29.611  1.00 45.51           H
ATOM   3084  HD3 PRO A 204      49.866  45.147  30.296  1.00 45.51           H
ATOM   3085  N   ALA A 205      51.126  41.362  27.659  1.00 31.08           N
ATOM   3086  CA  ALA A 205      51.624  40.097  27.139  1.00 32.54           C
ATOM   3087  C   ALA A 205      50.890  38.921  27.759  1.00 36.20           C
ATOM   3088  O   ALA A 205      50.499  37.977  27.060  1.00 31.07           O
ATOM   3089  CB  ALA A 205      53.109  39.975  27.413  1.00 37.66           C
ATOM   3090  H   ALA A 205      51.678  41.803  28.140  1.00 37.29           H
ATOM   3091  HA  ALA A 205      51.483  40.080  26.186  1.00 39.04           H
ATOM   3092  HB1 ALA A 205      53.420  39.124  27.067  1.00 45.19           H
ATOM   3093  HB2 ALA A 205      53.586  40.705  26.984  1.00 45.19           H
ATOM   3094  HB3 ALA A 205      53.240  39.999  28.369  1.00 45.19           H
ATOM   3095  N   GLN A 206      50.717  38.961  29.082  1.00 32.21           N
ATOM   3096  CA  GLN A 206      50.023  37.894  29.781  1.00 28.90           C
ATOM   3097  C   GLN A 206      48.571  37.837  29.332  1.00 27.64           C
ATOM   3098  O   GLN A 206      48.019  36.746  29.115  1.00 32.76           O
ATOM   3099  CB  GLN A 206      50.144  38.116  31.281  1.00 28.96           C
ATOM   3100  CG  GLN A 206      51.539  37.866  31.827  1.00 31.42           C
ATOM   3101  CD  GLN A 206      51.749  38.477  33.200  1.00 30.33           C
ATOM   3102  OE1 GLN A 206      51.003  39.357  33.612  1.00 31.65           O
ATOM   3103  NE2 GLN A 206      52.765  38.018  33.910  1.00 34.36           N
ATOM   3104  H   GLN A 206      50.954  39.620  29.571  1.00 38.65           H
ATOM   3105  HA  GLN A 206      50.436  37.047  29.581  1.00 34.68           H
ATOM   3106  HB2 GLN A 206      49.906  39.034  31.460  1.00 34.75           H
ATOM   3107  HB3 GLN A 206      49.525  37.534  31.745  1.00 34.75           H
ATOM   3108  HG2 GLN A 206      51.689  36.911  31.897  1.00 37.70           H
ATOM   3109  HG3 GLN A 206      52.180  38.266  31.221  1.00 37.70           H
ATOM   3110 HE21 GLN A 206      53.268  37.397  33.595  1.00 41.23           H
ATOM   3111 HE22 GLN A 206      52.925  38.349  34.690  1.00 41.23           H
ATOM   3112  N   ARG A 207      47.945  39.001  29.135  1.00 27.21           N
ATOM   3113  CA  ARG A 207      46.559  38.994  28.692  1.00 31.24           C
ATOM   3114  C   ARG A 207      46.457  38.275  27.363  1.00 33.95           C
ATOM   3115  O   ARG A 207      45.555  37.456  27.148  1.00 27.70           O
ATOM   3116  CB  ARG A 207      46.009  40.412  28.575  1.00 32.02           C
ATOM   3117  CG  ARG A 207      44.620  40.478  27.954  1.00 36.07           C
ATOM   3118  CD  ARG A 207      43.579  39.797  28.840  1.00 29.65           C
ATOM   3119  NE  ARG A 207      42.264  39.819  28.222  1.00 31.62           N
ATOM   3120  CZ  ARG A 207      41.839  38.971  27.288  1.00 32.70           C
ATOM   3121  NH1 ARG A 207      42.638  38.010  26.848  1.00 29.48           N
ATOM   3122  NH2 ARG A 207      40.617  39.081  26.786  1.00 32.13           N1+
ATOM   3123  H   ARG A 207      48.293  39.775  29.249  1.00 32.65           H
ATOM   3124  HA  ARG A 207      46.011  38.529  29.341  1.00 37.49           H
ATOM   3125  HB2 ARG A 207      45.963  40.827  29.453  1.00 38.42           H
ATOM   3126  HB3 ARG A 207      46.610  40.910  28.004  1.00 38.42           H
ATOM   3127  HG2 ARG A 207      44.371  41.406  27.820  1.00 43.29           H
ATOM   3128  HG3 ARG A 207      44.630  40.028  27.097  1.00 43.29           H
ATOM   3129  HD2 ARG A 207      43.816  38.882  28.992  1.00 35.58           H
ATOM   3130  HD3 ARG A 207      43.520  40.278  29.684  1.00 35.58           H
ATOM   3131  HE  ARG A 207      41.718  40.431  28.471  1.00 37.94           H
ATOM   3132 HH11 ARG A 207      43.437  37.936  27.147  1.00 35.38           H
ATOM   3133 HH12 ARG A 207      42.381  37.481  26.233  1.00 35.38           H
ATOM   3134 HH21 ARG A 207      40.098  39.706  27.063  1.00 38.56           H
ATOM   3135 HH22 ARG A 207      40.349  38.545  26.169  1.00 38.56           H
ATOM   3136  N   ALA A 208      47.403  38.548  26.472  1.00 31.75           N
ATOM   3137  CA  ALA A 208      47.412  37.865  25.199  1.00 34.56           C
ATOM   3138  C   ALA A 208      47.548  36.359  25.384  1.00 29.71           C
ATOM   3139  O   ALA A 208      46.826  35.580  24.760  1.00 33.45           O
ATOM   3140  CB  ALA A 208      48.558  38.395  24.357  1.00 33.41           C
ATOM   3141  H   ALA A 208      48.047  39.096  26.605  1.00 38.10           H
ATOM   3142  HA  ALA A 208      46.580  38.055  24.751  1.00 41.47           H
ATOM   3143  HB1 ALA A 208      48.537  37.943  23.498  1.00 40.09           H
ATOM   3144  HB2 ALA A 208      48.438  39.352  24.225  1.00 40.09           H
ATOM   3145  HB3 ALA A 208      49.395  38.217  24.811  1.00 40.09           H
ATOM   3146  N   ALA A 209      48.492  35.932  26.218  1.00 27.79           N
ATOM   3147  CA  ALA A 209      48.757  34.508  26.365  1.00 30.48           C
ATOM   3148  C   ALA A 209      47.627  33.771  27.069  1.00 35.25           C
ATOM   3149  O   ALA A 209      47.459  32.561  26.839  1.00 27.74           O
ATOM   3150  CB  ALA A 209      50.048  34.282  27.141  1.00 32.95           C
ATOM   3151  H   ALA A 209      49.006  36.452  26.668  1.00 33.34           H
ATOM   3152  HA  ALA A 209      48.841  34.124  25.480  1.00 36.57           H
ATOM   3153  HB1 ALA A 209      50.182  33.329  27.259  1.00 39.54           H
ATOM   3154  HB2 ALA A 209      50.789  34.658  26.639  1.00 39.54           H
ATOM   3155  HB3 ALA A 209      49.983  34.708  28.003  1.00 39.54           H
ATOM   3156  N   ALA A 210      46.887  34.469  27.952  1.00 30.33           N
ATOM   3157  CA  ALA A 210      45.829  33.859  28.766  1.00 29.17           C
ATOM   3158  C   ALA A 210      44.668  33.311  27.931  1.00 27.06           C
ATOM   3159  O   ALA A 210      43.920  32.463  28.421  1.00 26.51           O
ATOM   3160  CB  ALA A 210      45.291  34.874  29.778  1.00 27.93           C
ATOM   3161  H   ALA A 210      47.009  35.300  28.110  1.00 36.40           H
ATOM   3162  HA  ALA A 210      46.197  33.106  29.254  1.00 35.01           H
ATOM   3163  HB1 ALA A 210      44.565  34.478  30.287  1.00 33.51           H
ATOM   3164  HB2 ALA A 210      46.006  35.149  30.366  1.00 33.51           H
ATOM   3165  HB3 ALA A 210      44.954  35.635  29.285  1.00 33.51           H
ATOM   3166  N   VAL A 211      44.518  33.739  26.683  1.00 27.23           N
ATOM   3167  CA  VAL A 211      43.485  33.164  25.826  1.00 31.18           C
ATOM   3168  C   VAL A 211      43.630  31.646  25.718  1.00 25.19           C
ATOM   3169  O   VAL A 211      42.657  30.955  25.394  1.00 26.92           O
ATOM   3170  CB  VAL A 211      43.522  33.814  24.419  1.00 29.49           C
ATOM   3171  CG1 VAL A 211      44.804  33.392  23.644  1.00 33.32           C
ATOM   3172  CG2 VAL A 211      42.270  33.427  23.619  1.00 33.24           C
ATOM   3173  H   VAL A 211      45.026  34.325  26.313  1.00 32.67           H
ATOM   3174  HA  VAL A 211      42.617  33.357  26.219  1.00 37.41           H
ATOM   3175  HB  VAL A 211      43.519  34.788  24.519  1.00 35.39           H
ATOM   3176 HG11 VAL A 211      44.818  33.818  22.774  1.00 39.98           H
ATOM   3177 HG12 VAL A 211      45.579  33.675  24.159  1.00 39.98           H
ATOM   3178 HG13 VAL A 211      44.815  32.433  23.539  1.00 39.98           H
ATOM   3179 HG21 VAL A 211      42.327  33.840  22.740  1.00 39.89           H
ATOM   3180 HG22 VAL A 211      42.262  32.463  23.522  1.00 39.89           H
ATOM   3181 HG23 VAL A 211      41.472  33.733  24.084  1.00 39.89           H
ATOM   3182  N   ALA A 212      44.830  31.122  25.967  1.00 24.55           N
ATOM   3183  CA  ALA A 212      45.094  29.698  25.800  1.00 30.47           C
ATOM   3184  C   ALA A 212      44.217  28.818  26.690  1.00 24.56           C
ATOM   3185  O   ALA A 212      43.933  27.676  26.320  1.00 23.88           O
ATOM   3186  CB  ALA A 212      46.566  29.392  26.080  1.00 31.84           C
ATOM   3187  H   ALA A 212      45.513  31.583  26.207  1.00 29.46           H
ATOM   3188  HA  ALA A 212      44.916  29.460  24.882  1.00 36.56           H
ATOM   3189  HB1 ALA A 212      46.718  28.434  25.999  1.00 38.21           H
ATOM   3190  HB2 ALA A 212      47.135  29.874  25.458  1.00 38.21           H
ATOM   3191  HB3 ALA A 212      46.763  29.665  26.988  1.00 38.21           H
ATOM   3192  N   LEU A 213      43.815  29.299  27.869  1.00 26.14           N
ATOM   3193  CA  LEU A 213      43.004  28.467  28.755  1.00 25.94           C
ATOM   3194  C   LEU A 213      41.663  28.142  28.127  1.00 26.12           C
ATOM   3195  O   LEU A 213      41.266  26.979  28.069  1.00 25.81           O
ATOM   3196  CB  LEU A 213      42.771  29.134  30.103  1.00 26.49           C
ATOM   3197  CG  LEU A 213      43.900  28.983  31.126  1.00 27.52           C
ATOM   3198  CD1 LEU A 213      45.139  29.741  30.657  1.00 28.87           C
ATOM   3199  CD2 LEU A 213      43.460  29.501  32.500  1.00 28.83           C
ATOM   3200  H   LEU A 213      44.024  30.074  28.169  1.00 31.36           H
ATOM   3201  HA  LEU A 213      43.485  27.643  28.903  1.00 31.12           H
ATOM   3202  HB2 LEU A 213      42.643  30.077  29.960  1.00 31.79           H
ATOM   3203  HB3 LEU A 213      41.963  28.760  30.489  1.00 31.79           H
ATOM   3204  HG  LEU A 213      44.129  28.034  31.197  1.00 33.02           H
ATOM   3205 HD11 LEU A 213      45.857  29.636  31.301  1.00 34.64           H
ATOM   3206 HD12 LEU A 213      45.418  29.405  29.786  1.00 34.64           H
ATOM   3207 HD13 LEU A 213      44.902  30.678  30.576  1.00 34.64           H
ATOM   3208 HD21 LEU A 213      44.195  29.381  33.122  1.00 34.60           H
ATOM   3209 HD22 LEU A 213      43.243  30.440  32.412  1.00 34.60           H
ATOM   3210 HD23 LEU A 213      42.680  29.006  32.800  1.00 34.60           H
ATOM   3211  N   SER A 214      40.939  29.165  27.662  1.00 25.01           N
ATOM   3212  CA  SER A 214      39.634  28.944  27.051  1.00 21.56           C
ATOM   3213  C   SER A 214      39.777  28.277  25.681  1.00 25.09           C
ATOM   3214  O   SER A 214      38.991  27.402  25.333  1.00 24.96           O
ATOM   3215  CB  SER A 214      38.888  30.265  26.948  1.00 23.43           C
ATOM   3216  OG  SER A 214      39.639  31.141  26.149  1.00 24.80           O
ATOM   3217  H   SER A 214      41.187  29.987  27.702  1.00 30.01           H
ATOM   3218  HA  SER A 214      39.115  28.373  27.624  1.00 25.87           H
ATOM   3219  HB2 SER A 214      38.022  30.112  26.541  1.00 28.12           H
ATOM   3220  HB3 SER A 214      38.773  30.686  27.812  1.00 28.12           H
ATOM   3221  HG  SER A 214      40.215  31.527  26.626  1.00 29.76           H
ATOM   3222  N   ALA A 215      40.814  28.622  24.923  1.00 24.37           N
ATOM   3223  CA  ALA A 215      41.053  27.932  23.647  1.00 25.10           C
ATOM   3224  C   ALA A 215      41.310  26.445  23.866  1.00 24.69           C
ATOM   3225  O   ALA A 215      40.832  25.596  23.101  1.00 24.35           O
ATOM   3226  CB  ALA A 215      42.243  28.557  22.892  1.00 27.26           C
ATOM   3227  H   ALA A 215      41.390  29.211  25.145  1.00 29.25           H
ATOM   3228  HA  ALA A 215      40.257  28.034  23.112  1.00 30.12           H
ATOM   3229  HB1 ALA A 215      42.364  28.100  22.041  1.00 32.71           H
ATOM   3230  HB2 ALA A 215      42.074  29.503  22.730  1.00 32.71           H
ATOM   3231  HB3 ALA A 215      43.046  28.453  23.419  1.00 32.71           H
ATOM   3232  N   ALA A 216      42.086  26.117  24.891  1.00 24.84           N
ATOM   3233  CA  ALA A 216      42.395  24.724  25.197  1.00 26.68           C
ATOM   3234  C   ALA A 216      41.134  23.974  25.561  1.00 27.93           C
ATOM   3235  O   ALA A 216      40.930  22.826  25.147  1.00 26.37           O
ATOM   3236  CB  ALA A 216      43.392  24.639  26.359  1.00 24.67           C
ATOM   3237  H   ALA A 216      42.431  26.690  25.425  1.00 29.81           H
ATOM   3238  HA  ALA A 216      42.793  24.306  24.426  1.00 32.02           H
ATOM   3239  HB1 ALA A 216      43.595  23.711  26.561  1.00 29.60           H
ATOM   3240  HB2 ALA A 216      44.207  25.122  26.138  1.00 29.60           H
ATOM   3241  HB3 ALA A 216      42.987  25.057  27.132  1.00 29.60           H
ATOM   3242  N   LEU A 217      40.307  24.598  26.394  1.00 24.33           N
ATOM   3243  CA  LEU A 217      39.103  23.956  26.874  1.00 23.94           C
ATOM   3244  C   LEU A 217      38.138  23.721  25.741  1.00 25.00           C
ATOM   3245  O   LEU A 217      37.585  22.628  25.616  1.00 26.67           O
ATOM   3246  CB  LEU A 217      38.448  24.800  27.960  1.00 25.11           C
ATOM   3247  CG  LEU A 217      39.153  24.895  29.299  1.00 29.87           C
ATOM   3248  CD1 LEU A 217      38.254  25.654  30.280  1.00 24.97           C
ATOM   3249  CD2 LEU A 217      39.456  23.519  29.827  1.00 31.81           C
ATOM   3250  H   LEU A 217      40.446  25.377  26.717  1.00 29.20           H
ATOM   3251  HA  LEU A 217      39.330  23.097  27.234  1.00 28.72           H
ATOM   3252  HB2 LEU A 217      38.348  25.697  27.622  1.00 30.14           H
ATOM   3253  HB3 LEU A 217      37.573  24.432  28.138  1.00 30.14           H
ATOM   3254  HG  LEU A 217      39.987  25.384  29.201  1.00 35.84           H
ATOM   3255 HD11 LEU A 217      38.697  25.714  31.141  1.00 29.96           H
ATOM   3256 HD12 LEU A 217      38.065  26.545  29.942  1.00 29.96           H
ATOM   3257 HD13 LEU A 217      37.420  25.170  30.384  1.00 29.96           H
ATOM   3258 HD21 LEU A 217      39.894  23.584  30.687  1.00 38.17           H
ATOM   3259 HD22 LEU A 217      38.609  23.060  29.930  1.00 38.17           H
ATOM   3260 HD23 LEU A 217      40.021  23.040  29.205  1.00 38.17           H
ATOM   3261  N   THR A 218      37.926  24.737  24.897  1.00 22.76           N
ATOM   3262  CA  THR A 218      36.972  24.592  23.810  1.00 25.61           C
ATOM   3263  C   THR A 218      37.493  23.656  22.743  1.00 23.10           C
ATOM   3264  O   THR A 218      36.704  22.919  22.137  1.00 26.95           O
ATOM   3265  CB  THR A 218      36.615  25.933  23.181  1.00 31.44           C
ATOM   3266  OG1 THR A 218      36.114  26.830  24.184  1.00 34.00           O
ATOM   3267  CG2 THR A 218      35.493  25.709  22.230  1.00 32.39           C
ATOM   3268  H   THR A 218      38.312  25.503  24.959  1.00 27.32           H
ATOM   3269  HA  THR A 218      36.163  24.217  24.164  1.00 30.73           H
ATOM   3270  HB  THR A 218      37.379  26.327  22.726  1.00 37.73           H
ATOM   3271  HG1 THR A 218      36.705  26.936  24.782  1.00 40.80           H
ATOM   3272 HG21 THR A 218      35.214  26.543  21.816  1.00 38.87           H
ATOM   3273 HG22 THR A 218      35.758  25.097  21.531  1.00 38.87           H
ATOM   3274 HG23 THR A 218      34.727  25.330  22.689  1.00 38.87           H
ATOM   3275  N   ALA A 219      38.809  23.635  22.531  1.00 21.84           N
ATOM   3276  CA  ALA A 219      39.383  22.631  21.641  1.00 23.99           C
ATOM   3277  C   ALA A 219      39.101  21.238  22.176  1.00 22.14           C
ATOM   3278  O   ALA A 219      38.644  20.345  21.436  1.00 23.82           O
ATOM   3279  CB  ALA A 219      40.882  22.818  21.485  1.00 23.91           C
ATOM   3280  H   ALA A 219      39.374  24.149  22.921  1.00 26.21           H
ATOM   3281  HA  ALA A 219      38.984  22.744  20.768  1.00 28.79           H
ATOM   3282  HB1 ALA A 219      41.217  22.155  20.853  1.00 28.69           H
ATOM   3283  HB2 ALA A 219      41.055  23.716  21.161  1.00 28.69           H
ATOM   3284  HB3 ALA A 219      41.284  22.682  22.357  1.00 28.69           H
ATOM   3285  N   ALA A 220      39.320  21.049  23.481  1.00 23.10           N
ATOM   3286  CA  ALA A 220      39.065  19.761  24.104  1.00 26.79           C
ATOM   3287  C   ALA A 220      37.611  19.354  23.941  1.00 22.78           C
ATOM   3288  O   ALA A 220      37.328  18.194  23.644  1.00 25.90           O
ATOM   3289  CB  ALA A 220      39.431  19.806  25.581  1.00 27.20           C
ATOM   3290  H   ALA A 220      39.586  21.666  24.012  1.00 27.72           H
ATOM   3291  HA  ALA A 220      39.607  19.082  23.680  1.00 32.15           H
ATOM   3292  HB1 ALA A 220      39.250  18.946  25.985  1.00 32.64           H
ATOM   3293  HB2 ALA A 220      40.371  20.028  25.673  1.00 32.64           H
ATOM   3294  HB3 ALA A 220      38.883  20.483  26.006  1.00 32.64           H
ATOM   3295  N   ALA A 221      36.677  20.290  24.162  1.00 22.73           N
ATOM   3296  CA  ALA A 221      35.252  19.957  24.116  1.00 24.85           C
ATOM   3297  C   ALA A 221      34.866  19.432  22.752  1.00 30.42           C
ATOM   3298  O   ALA A 221      33.980  18.571  22.655  1.00 27.53           O
ATOM   3299  CB  ALA A 221      34.379  21.166  24.488  1.00 27.32           C
ATOM   3300  H   ALA A 221      36.853  21.106  24.366  1.00 27.28           H
ATOM   3301  HA  ALA A 221      35.063  19.267  24.763  1.00 29.83           H
ATOM   3302  HB1 ALA A 221      33.441  20.928  24.435  1.00 32.78           H
ATOM   3303  HB2 ALA A 221      34.581  21.455  25.399  1.00 32.78           H
ATOM   3304  HB3 ALA A 221      34.569  21.887  23.874  1.00 32.78           H
ATOM   3305  N   HIS A 222      35.528  19.917  21.696  1.00 24.21           N
ATOM   3306  CA  HIS A 222      35.224  19.427  20.359  1.00 27.56           C
ATOM   3307  C   HIS A 222      36.013  18.189  20.000  1.00 25.82           C
ATOM   3308  O   HIS A 222      35.482  17.336  19.277  1.00 29.02           O
ATOM   3309  CB  HIS A 222      35.421  20.533  19.313  1.00 30.85           C
ATOM   3310  CG  HIS A 222      34.332  21.556  19.369  1.00 30.51           C
ATOM   3311  ND1 HIS A 222      34.350  22.597  20.268  1.00 32.03           N
ATOM   3312  CD2 HIS A 222      33.139  21.632  18.735  1.00 31.85           C
ATOM   3313  CE1 HIS A 222      33.237  23.295  20.152  1.00 29.62           C
ATOM   3314  NE2 HIS A 222      32.477  22.723  19.237  1.00 35.73           N
ATOM   3315  H   HIS A 222      36.128  20.532  21.738  1.00 29.05           H
ATOM   3316  HA  HIS A 222      34.296  19.185  20.347  1.00 33.07           H
ATOM   3317  HB2 HIS A 222      35.410  20.121  18.436  1.00 37.03           H
ATOM   3318  HB3 HIS A 222      36.277  20.966  19.450  1.00 37.03           H
ATOM   3319  HD1 HIS A 222      34.993  22.767  20.802  1.00 38.43           H
ATOM   3320  HD2 HIS A 222      32.830  21.065  18.086  1.00 38.22           H
ATOM   3321  HE1 HIS A 222      33.022  24.055  20.629  1.00 35.55           H
ATOM   3322  N   ALA A 223      37.222  18.047  20.536  1.00 25.79           N
ATOM   3323  CA  ALA A 223      38.027  16.840  20.319  1.00 26.34           C
ATOM   3324  C   ALA A 223      37.406  15.610  20.978  1.00 27.64           C
ATOM   3325  O   ALA A 223      37.699  14.479  20.576  1.00 27.74           O
ATOM   3326  CB  ALA A 223      39.445  17.031  20.855  1.00 24.51           C
ATOM   3327  H   ALA A 223      37.580  18.640  21.050  1.00 30.95           H
ATOM   3328  HA  ALA A 223      38.079  16.686  19.372  1.00 31.60           H
ATOM   3329  HB1 ALA A 223      39.976  16.235  20.697  1.00 29.41           H
ATOM   3330  HB2 ALA A 223      39.852  17.802  20.426  1.00 29.41           H
ATOM   3331  HB3 ALA A 223      39.381  17.200  21.804  1.00 29.41           H
ATOM   3332  N   ALA A 224      36.567  15.834  21.991  1.00 27.00           N
ATOM   3333  CA  ALA A 224      36.037  14.793  22.854  1.00 26.06           C
ATOM   3334  C   ALA A 224      35.231  13.749  22.115  1.00 26.50           C
ATOM   3335  O   ALA A 224      35.053  12.655  22.645  1.00 28.43           O
ATOM   3336  CB  ALA A 224      35.162  15.422  23.967  1.00 29.08           C
ATOM   3337  H   ALA A 224      36.349  16.624  22.255  1.00 32.41           H
ATOM   3338  HA  ALA A 224      36.782  14.331  23.260  1.00 31.27           H
ATOM   3339  HB1 ALA A 224      34.769  14.719  24.514  1.00 34.90           H
ATOM   3340  HB2 ALA A 224      35.713  15.992  24.533  1.00 34.90           H
ATOM   3341  HB3 ALA A 224      34.455  15.949  23.571  1.00 34.90           H
ATOM   3342  N   THR A 225      34.752  14.039  20.911  1.00 28.06           N
ATOM   3343  CA  THR A 225      34.067  12.997  20.147  1.00 32.14           C
ATOM   3344  C   THR A 225      34.987  11.804  19.969  1.00 31.25           C
ATOM   3345  O   THR A 225      34.519  10.678  19.800  1.00 33.25           O
ATOM   3346  CB  THR A 225      33.645  13.501  18.765  1.00 27.05           C
ATOM   3347  OG1 THR A 225      34.846  13.922  18.115  1.00 29.55           O
ATOM   3348  CG2 THR A 225      32.690  14.662  18.843  1.00 29.16           C
ATOM   3349  H   THR A 225      34.875  14.785  20.504  1.00 33.68           H
ATOM   3350  HA  THR A 225      33.268  12.721  20.611  1.00 38.57           H
ATOM   3351  HB  THR A 225      33.212  12.796  18.250  1.00 32.46           H
ATOM   3352  HG1 THR A 225      34.674  14.177  17.384  1.00 35.46           H
ATOM   3353 HG21 THR A 225      32.444  14.979  17.958  1.00 35.00           H
ATOM   3354 HG22 THR A 225      31.888  14.396  19.313  1.00 35.00           H
ATOM   3355 HG23 THR A 225      33.114  15.384  19.318  1.00 35.00           H
ATOM   3356  N   ALA A 226      36.294  12.041  20.016  1.00 27.20           N
ATOM   3357  CA  ALA A 226      37.286  11.011  19.848  1.00 23.77           C
ATOM   3358  C   ALA A 226      37.735  10.424  21.172  1.00 29.58           C
ATOM   3359  O   ALA A 226      38.691   9.654  21.182  1.00 31.26           O
ATOM   3360  CB  ALA A 226      38.496  11.551  19.093  1.00 26.06           C
ATOM   3361  H   ALA A 226      36.632  12.817  20.153  1.00 32.64           H
ATOM   3362  HA  ALA A 226      36.885  10.317  19.310  1.00 28.53           H
ATOM   3363  HB1 ALA A 226      39.143  10.837  18.994  1.00 31.27           H
ATOM   3364  HB2 ALA A 226      38.212  11.868  18.219  1.00 31.27           H
ATOM   3365  HB3 ALA A 226      38.880  12.276  19.603  1.00 31.27           H
ATOM   3366  N   GLY A 227      37.086  10.771  22.271  1.00 28.68           N
ATOM   3367  CA  GLY A 227      37.395  10.185  23.557  1.00 27.40           C
ATOM   3368  C   GLY A 227      38.180  11.120  24.471  1.00 29.16           C
ATOM   3369  O   GLY A 227      38.612  12.214  24.093  1.00 27.83           O
ATOM   3370  H   GLY A 227      36.442  11.343  22.283  1.00 34.42           H
ATOM   3371  HA2 GLY A 227      36.562   9.928  23.981  1.00 32.88           H
ATOM   3372  HA3 GLY A 227      37.924   9.395  23.405  1.00 32.88           H
ATOM   3373  N   ALA A 228      38.359  10.645  25.717  1.00 28.09           N
ATOM   3374  CA  ALA A 228      38.958  11.462  26.771  1.00 29.76           C
ATOM   3375  C   ALA A 228      40.423  11.771  26.479  1.00 25.51           C
ATOM   3376  O   ALA A 228      40.879  12.898  26.713  1.00 24.04           O
ATOM   3377  CB  ALA A 228      38.814  10.791  28.149  1.00 27.56           C
ATOM   3378  H   ALA A 228      38.097   9.871  25.988  1.00 33.71           H
ATOM   3379  HA  ALA A 228      38.480  12.298  26.806  1.00 35.71           H
ATOM   3380  HB1 ALA A 228      39.265  11.337  28.812  1.00 33.07           H
ATOM   3381  HB2 ALA A 228      37.877  10.708  28.404  1.00 33.07           H
ATOM   3382  HB3 ALA A 228      39.236   9.921  28.140  1.00 33.07           H
ATOM   3383  N   GLN A 229      41.184  10.798  25.972  1.00 27.34           N
ATOM   3384  CA  GLN A 229      42.592  11.057  25.741  1.00 24.91           C
ATOM   3385  C   GLN A 229      42.764  12.131  24.696  1.00 28.50           C
ATOM   3386  O   GLN A 229      43.593  13.033  24.847  1.00 25.67           O
ATOM   3387  CB  GLN A 229      43.300   9.792  25.307  1.00 31.88           C
ATOM   3388  CG  GLN A 229      44.842   9.961  25.277  1.00 33.31           C
ATOM   3389  CD  GLN A 229      45.398  10.083  26.664  1.00 38.83           C
ATOM   3390  OE1 GLN A 229      45.234   9.176  27.478  1.00 35.57           O
ATOM   3391  NE2 GLN A 229      46.013  11.202  26.968  1.00 38.32           N
ATOM   3392  H   GLN A 229      40.918  10.010  25.776  1.00 32.81           H
ATOM   3393  HA  GLN A 229      43.002  11.374  26.556  1.00 29.89           H
ATOM   3394  HB2 GLN A 229      43.079   9.070  25.913  1.00 38.25           H
ATOM   3395  HB3 GLN A 229      43.005   9.587  24.414  1.00 38.25           H
ATOM   3396  HG2 GLN A 229      45.242   9.183  24.847  1.00 39.98           H
ATOM   3397  HG3 GLN A 229      45.097  10.762  24.789  1.00 39.98           H
ATOM   3398 HE21 GLN A 229      46.089  11.828  26.390  1.00 45.98           H
ATOM   3399 HE22 GLN A 229      46.341  11.294  27.760  1.00 45.98           H
ATOM   3400  N   ALA A 230      41.976  12.054  23.636  1.00 27.20           N
ATOM   3401  CA  ALA A 230      42.044  13.056  22.582  1.00 25.21           C
ATOM   3402  C   ALA A 230      41.704  14.436  23.131  1.00 23.65           C
ATOM   3403  O   ALA A 230      42.364  15.428  22.801  1.00 27.50           O
ATOM   3404  CB  ALA A 230      41.108  12.671  21.439  1.00 25.67           C
ATOM   3405  H   ALA A 230      41.388  11.440  23.535  1.00 32.64           H
ATOM   3406  HA  ALA A 230      42.943  13.070  22.237  1.00 30.26           H
ATOM   3407  HB1 ALA A 230      41.167  13.337  20.736  1.00 30.80           H
ATOM   3408  HB2 ALA A 230      41.353  11.792  21.099  1.00 30.80           H
ATOM   3409  HB3 ALA A 230      40.206  12.635  21.788  1.00 30.80           H
ATOM   3410  N   ALA A 231      40.681  14.519  23.979  1.00 25.40           N
ATOM   3411  CA  ALA A 231      40.268  15.810  24.514  1.00 25.67           C
ATOM   3412  C   ALA A 231      41.381  16.413  25.336  1.00 27.23           C
ATOM   3413  O   ALA A 231      41.722  17.594  25.190  1.00 26.14           O
ATOM   3414  CB  ALA A 231      39.003  15.642  25.364  1.00 25.72           C
ATOM   3415  H   ALA A 231      40.225  13.846  24.251  1.00 30.48           H
ATOM   3416  HA  ALA A 231      40.081  16.424  23.793  1.00 30.80           H
ATOM   3417  HB1 ALA A 231      38.733  16.501  25.723  1.00 30.86           H
ATOM   3418  HB2 ALA A 231      38.285  15.292  24.811  1.00 30.86           H
ATOM   3419  HB3 ALA A 231      39.178  15.024  26.086  1.00 30.86           H
ATOM   3420  N   LEU A 232      41.938  15.604  26.240  1.00 27.54           N
ATOM   3421  CA  LEU A 232      42.989  16.069  27.128  1.00 27.35           C
ATOM   3422  C   LEU A 232      44.232  16.457  26.354  1.00 29.24           C
ATOM   3423  O   LEU A 232      44.850  17.479  26.659  1.00 30.58           O
ATOM   3424  CB  LEU A 232      43.316  15.000  28.160  1.00 29.28           C
ATOM   3425  CG  LEU A 232      42.342  14.915  29.338  1.00 33.01           C
ATOM   3426  CD1 LEU A 232      42.474  13.580  30.070  1.00 34.06           C
ATOM   3427  CD2 LEU A 232      42.607  16.136  30.272  1.00 33.64           C
ATOM   3428  H   LEU A 232      41.687  14.795  26.370  1.00 33.05           H
ATOM   3429  HA  LEU A 232      42.675  16.853  27.593  1.00 32.82           H
ATOM   3430  HB2 LEU A 232      43.333  14.141  27.721  1.00 35.14           H
ATOM   3431  HB3 LEU A 232      44.183  15.193  28.534  1.00 35.14           H
ATOM   3432  HG  LEU A 232      41.428  14.967  29.002  1.00 39.62           H
ATOM   3433 HD11 LEU A 232      41.837  13.542  30.798  1.00 40.88           H
ATOM   3434 HD12 LEU A 232      42.304  12.854  29.447  1.00 40.88           H
ATOM   3435 HD13 LEU A 232      43.376  13.516  30.410  1.00 40.88           H
ATOM   3436 HD21 LEU A 232      41.981  16.116  31.016  1.00 40.37           H
ATOM   3437 HD22 LEU A 232      43.515  16.096  30.594  1.00 40.37           H
ATOM   3438 HD23 LEU A 232      42.484  16.957  29.771  1.00 40.37           H
ATOM   3439  N   ASP A 233      44.616  15.656  25.354  1.00 29.40           N
ATOM   3440  CA  ASP A 233      45.828  15.967  24.592  1.00 27.72           C
ATOM   3441  C   ASP A 233      45.655  17.204  23.717  1.00 27.55           C
ATOM   3442  O   ASP A 233      46.628  17.944  23.513  1.00 25.95           O
ATOM   3443  CB  ASP A 233      46.239  14.781  23.745  1.00 25.98           C
ATOM   3444  CG  ASP A 233      46.774  13.624  24.582  1.00 37.86           C
ATOM   3445  OD1 ASP A 233      46.988  13.846  25.789  1.00 36.81           O
ATOM   3446  OD2 ASP A 233      46.960  12.500  24.045  1.00 32.71           O1-
ATOM   3447  H   ASP A 233      44.206  14.933  25.131  1.00 35.28           H
ATOM   3448  HA  ASP A 233      46.536  16.146  25.223  1.00 33.27           H
ATOM   3449  HB2 ASP A 233      45.468  14.470  23.260  1.00 31.18           H
ATOM   3450  HB3 ASP A 233      46.926  15.067  23.129  1.00 31.18           H
ATOM   3451  N   ALA A 234      44.433  17.460  23.220  1.00 26.50           N
ATOM   3452  CA  ALA A 234      44.160  18.701  22.483  1.00 25.91           C
ATOM   3453  C   ALA A 234      44.360  19.908  23.394  1.00 27.24           C
ATOM   3454  O   ALA A 234      45.038  20.882  23.028  1.00 25.52           O
ATOM   3455  CB  ALA A 234      42.741  18.704  21.894  1.00 24.97           C
ATOM   3456  H   ALA A 234      43.754  16.947  23.337  1.00 31.80           H
ATOM   3457  HA  ALA A 234      44.777  18.764  21.744  1.00 31.09           H
ATOM   3458  HB1 ALA A 234      42.601  19.521  21.390  1.00 29.97           H
ATOM   3459  HB2 ALA A 234      42.618  17.934  21.315  1.00 29.97           H
ATOM   3460  HB3 ALA A 234      42.107  18.669  22.622  1.00 29.97           H
ATOM   3461  N   ALA A 235      43.786  19.846  24.610  1.00 26.47           N
ATOM   3462  CA  ALA A 235      43.939  20.938  25.570  1.00 26.83           C
ATOM   3463  C   ALA A 235      45.405  21.141  25.908  1.00 24.47           C
ATOM   3464  O   ALA A 235      45.906  22.274  25.885  1.00 27.24           O
ATOM   3465  CB  ALA A 235      43.124  20.679  26.845  1.00 26.68           C
ATOM   3466  H   ALA A 235      43.307  19.184  24.885  1.00 31.77           H
ATOM   3467  HA  ALA A 235      43.607  21.745  25.170  1.00 32.19           H
ATOM   3468  HB1 ALA A 235      43.255  21.426  27.450  1.00 32.02           H
ATOM   3469  HB2 ALA A 235      42.178  20.601  26.627  1.00 32.02           H
ATOM   3470  HB3 ALA A 235      43.433  19.869  27.272  1.00 32.02           H
ATOM   3471  N   ARG A 236      46.120  20.040  26.171  1.00 23.95           N
ATOM   3472  CA  ARG A 236      47.523  20.140  26.571  1.00 29.37           C
ATOM   3473  C   ARG A 236      48.359  20.773  25.472  1.00 29.90           C
ATOM   3474  O   ARG A 236      49.293  21.531  25.760  1.00 29.65           O
ATOM   3475  CB  ARG A 236      48.083  18.768  26.922  1.00 28.41           C
ATOM   3476  CG  ARG A 236      47.245  17.988  27.984  1.00 46.84           C
ATOM   3477  CD  ARG A 236      48.028  17.268  29.117  1.00 50.94           C
ATOM   3478  NE  ARG A 236      48.336  18.169  30.249  1.00 55.35           N
ATOM   3479  CZ  ARG A 236      49.221  19.164  30.204  1.00 51.04           C
ATOM   3480  NH1 ARG A 236      49.922  19.404  29.099  1.00 57.38           N
ATOM   3481  NH2 ARG A 236      49.420  19.931  31.257  1.00 38.63           N1+
ATOM   3482  H   ARG A 236      45.819  19.234  26.126  1.00 28.75           H
ATOM   3483  HA  ARG A 236      47.583  20.705  27.355  1.00 35.25           H
ATOM   3484  HB2 ARG A 236      48.165  18.224  26.134  1.00 34.09           H
ATOM   3485  HB3 ARG A 236      48.962  18.915  27.193  1.00 34.09           H
ATOM   3486  HG2 ARG A 236      46.621  18.613  28.389  1.00 56.20           H
ATOM   3487  HG3 ARG A 236      46.761  17.300  27.509  1.00 56.20           H
ATOM   3488  HD2 ARG A 236      47.461  16.541  29.456  1.00 61.13           H
ATOM   3489  HD3 ARG A 236      48.850  16.907  28.767  1.00 61.13           H
ATOM   3490  HE  ARG A 236      47.939  18.031  31.001  1.00 66.42           H
ATOM   3491 HH11 ARG A 236      49.817  18.914  28.434  1.00 68.86           H
ATOM   3492 HH12 ARG A 236      50.492  20.035  29.037  1.00 68.86           H
ATOM   3493 HH21 ARG A 236      48.980  19.793  31.974  1.00 46.35           H
ATOM   3494 HH22 ARG A 236      49.996  20.569  31.200  1.00 46.35           H
ATOM   3495  N   ALA A 237      48.036  20.473  24.205  1.00 26.97           N
ATOM   3496  CA  ALA A 237      48.807  21.011  23.099  1.00 30.10           C
ATOM   3497  C   ALA A 237      48.642  22.517  23.015  1.00 27.10           C
ATOM   3498  O   ALA A 237      49.586  23.237  22.667  1.00 27.34           O
ATOM   3499  CB  ALA A 237      48.379  20.353  21.783  1.00 28.37           C
ATOM   3500  H   ALA A 237      47.384  19.957  23.976  1.00 32.36           H
ATOM   3501  HA  ALA A 237      49.738  20.808  23.249  1.00 36.12           H
ATOM   3502  HB1 ALA A 237      48.886  20.744  21.051  1.00 34.04           H
ATOM   3503  HB2 ALA A 237      48.523  19.391  21.822  1.00 34.04           H
ATOM   3504  HB3 ALA A 237      47.437  20.539  21.649  1.00 34.04           H
ATOM   3505  N   VAL A 238      47.435  23.002  23.287  1.00 24.77           N
ATOM   3506  CA  VAL A 238      47.171  24.436  23.243  1.00 24.47           C
ATOM   3507  C   VAL A 238      47.908  25.129  24.381  1.00 29.05           C
ATOM   3508  O   VAL A 238      48.584  26.146  24.186  1.00 26.92           O
ATOM   3509  CB  VAL A 238      45.653  24.708  23.302  1.00 28.54           C
ATOM   3510  CG1 VAL A 238      45.371  26.218  23.417  1.00 30.84           C
ATOM   3511  CG2 VAL A 238      44.943  24.115  22.098  1.00 29.03           C
ATOM   3512  H   VAL A 238      46.759  22.511  23.492  1.00 29.72           H
ATOM   3513  HA  VAL A 238      47.479  24.781  22.400  1.00 29.37           H
ATOM   3514  HB  VAL A 238      45.298  24.279  24.099  1.00 34.25           H
ATOM   3515 HG11 VAL A 238      44.410  26.358  23.470  1.00 37.01           H
ATOM   3516 HG12 VAL A 238      45.794  26.562  24.223  1.00 37.01           H
ATOM   3517 HG13 VAL A 238      45.724  26.663  22.634  1.00 37.01           H
ATOM   3518 HG21 VAL A 238      43.988  24.285  22.167  1.00 34.83           H
ATOM   3519 HG22 VAL A 238      45.300  24.523  21.300  1.00 34.83           H
ATOM   3520 HG23 VAL A 238      45.107  23.157  22.087  1.00 34.83           H
ATOM   3521  N   LEU A 239      47.793  24.569  25.586  1.00 24.42           N
ATOM   3522  CA  LEU A 239      48.475  25.136  26.744  1.00 26.09           C
ATOM   3523  C   LEU A 239      49.981  25.125  26.544  1.00 28.43           C
ATOM   3524  O   LEU A 239      50.663  26.120  26.816  1.00 30.42           O
ATOM   3525  CB  LEU A 239      48.091  24.361  27.996  1.00 25.39           C
ATOM   3526  CG  LEU A 239      46.615  24.569  28.362  1.00 29.86           C
ATOM   3527  CD1 LEU A 239      46.138  23.480  29.312  1.00 28.43           C
ATOM   3528  CD2 LEU A 239      46.392  25.957  28.939  1.00 27.81           C
ATOM   3529  H   LEU A 239      47.334  23.867  25.735  1.00 29.30           H
ATOM   3530  HA  LEU A 239      48.185  26.053  26.845  1.00 31.30           H
ATOM   3531  HB2 LEU A 239      48.258  23.424  27.842  1.00 30.47           H
ATOM   3532  HB3 LEU A 239      48.610  24.685  28.733  1.00 30.47           H
ATOM   3533  HG  LEU A 239      46.079  24.510  27.547  1.00 35.83           H
ATOM   3534 HD11 LEU A 239      45.198  23.618  29.503  1.00 34.11           H
ATOM   3535 HD12 LEU A 239      46.255  22.610  28.893  1.00 34.11           H
ATOM   3536 HD13 LEU A 239      46.656  23.530  30.121  1.00 34.11           H
ATOM   3537 HD21 LEU A 239      45.449  26.079  29.137  1.00 33.37           H
ATOM   3538 HD22 LEU A 239      46.917  26.051  29.740  1.00 33.37           H
ATOM   3539 HD23 LEU A 239      46.660  26.622  28.286  1.00 33.37           H
ATOM   3540  N   ASP A 240      50.509  24.017  26.035  1.00 30.52           N
ATOM   3541  CA  ASP A 240      51.938  23.907  25.750  1.00 34.45           C
ATOM   3542  C   ASP A 240      52.414  24.901  24.699  1.00 32.82           C
ATOM   3543  O   ASP A 240      53.599  25.212  24.661  1.00 38.81           O
ATOM   3544  CB  ASP A 240      52.284  22.501  25.266  1.00 30.26           C
ATOM   3545  CG  ASP A 240      52.349  21.488  26.393  1.00 39.68           C
ATOM   3546  OD1 ASP A 240      52.211  21.900  27.556  1.00 40.55           O
ATOM   3547  OD2 ASP A 240      52.520  20.276  26.107  1.00 44.81           O1-
ATOM   3548  H   ASP A 240      50.040  23.336  25.822  1.00 36.63           H
ATOM   3549  HA  ASP A 240      52.422  24.086  26.565  1.00 41.34           H
ATOM   3550  HB2 ASP A 240      51.601  22.209  24.647  1.00 36.31           H
ATOM   3551  HB3 ASP A 240      53.137  22.521  24.809  1.00 36.31           H
ATOM   3552  N   ALA A 241      51.552  25.369  23.815  1.00 35.37           N
ATOM   3553  CA  ALA A 241      51.969  26.324  22.806  1.00 35.61           C
ATOM   3554  C   ALA A 241      51.977  27.733  23.357  1.00 44.30           C
ATOM   3555  O   ALA A 241      52.437  28.650  22.674  1.00 41.56           O
ATOM   3556  CB  ALA A 241      51.050  26.228  21.561  1.00 33.20           C
ATOM   3557  H   ALA A 241      50.723  25.168  23.793  1.00 42.45           H
ATOM   3558  HA  ALA A 241      52.870  26.113  22.533  1.00 42.73           H
ATOM   3559  HB1 ALA A 241      51.351  26.860  20.885  1.00 39.84           H
ATOM   3560  HB2 ALA A 241      51.095  25.326  21.191  1.00 39.84           H
ATOM   3561  HB3 ALA A 241      50.140  26.428  21.807  1.00 39.84           H
ATOM   3562  N   ALA A 242      51.458  27.920  24.551  1.00 37.87           N
ATOM   3563  CA  ALA A 242      51.245  29.258  25.080  1.00 41.65           C
ATOM   3564  C   ALA A 242      52.477  29.770  25.813  1.00 41.47           C
ATOM   3565  O   ALA A 242      53.011  29.082  26.689  1.00 40.63           O
ATOM   3566  CB  ALA A 242      50.016  29.312  26.012  1.00 37.71           C
ATOM   3567  H   ALA A 242      51.126  27.293  25.027  1.00 45.45           H
ATOM   3568  HA  ALA A 242      51.070  29.831  24.332  1.00 49.98           H
ATOM   3569  HB1 ALA A 242      49.934  30.204  26.398  1.00 45.25           H
ATOM   3570  HB2 ALA A 242      49.211  29.119  25.500  1.00 45.25           H
ATOM   3571  HB3 ALA A 242      50.117  28.663  26.722  1.00 45.25           H
ATOM   3572  N   PRO A 243      52.898  31.002  25.526  1.00 46.28           N
ATOM   3573  CA  PRO A 243      54.094  31.591  26.142  1.00 44.75           C
ATOM   3574  C   PRO A 243      53.833  32.065  27.562  1.00 46.34           C
ATOM   3575  O   PRO A 243      53.016  32.957  27.791  1.00 45.93           O
ATOM   3576  CB  PRO A 243      54.395  32.776  25.211  1.00 54.75           C
ATOM   3577  CG  PRO A 243      52.972  33.246  24.804  1.00 55.68           C
ATOM   3578  CD  PRO A 243      52.282  31.921  24.535  1.00 47.88           C
ATOM   3579  HA  PRO A 243      54.836  30.963  26.180  1.00 53.70           H
ATOM   3580  HB2 PRO A 243      54.883  33.486  25.668  1.00 65.70           H
ATOM   3581  HB3 PRO A 243      54.888  32.473  24.421  1.00 65.70           H
ATOM   3582  HG2 PRO A 243      52.551  33.701  25.551  1.00 66.82           H
ATOM   3583  HG3 PRO A 243      52.993  33.813  24.012  1.00 66.82           H
ATOM   3584  HD2 PRO A 243      51.326  31.980  24.666  1.00 57.46           H
ATOM   3585  HD3 PRO A 243      52.472  31.604  23.637  1.00 57.46           H
ATOM   3586  N   GLY A 244      54.592  31.530  28.507  1.00 40.15           N
ATOM   3587  CA  GLY A 244      54.478  32.022  29.863  1.00 48.91           C
ATOM   3588  C   GLY A 244      53.253  31.523  30.584  1.00 41.82           C
ATOM   3589  O   GLY A 244      52.809  32.151  31.546  1.00 42.69           O
ATOM   3590  H   GLY A 244      55.165  30.905  28.376  1.00 48.18           H
ATOM   3591  HA2 GLY A 244      55.262  31.753  30.370  1.00 58.69           H
ATOM   3592  HA3 GLY A 244      54.441  32.991  29.855  1.00 58.69           H
ATOM   3593  N   VAL A 245      52.702  30.399  30.161  1.00 32.96           N
ATOM   3594  CA  VAL A 245      51.562  29.794  30.834  1.00 35.51           C
ATOM   3595  C   VAL A 245      52.049  28.560  31.594  1.00 34.92           C
ATOM   3596  O   VAL A 245      52.406  27.539  30.988  1.00 34.47           O
ATOM   3597  CB  VAL A 245      50.444  29.441  29.844  1.00 39.75           C
ATOM   3598  CG1 VAL A 245      49.353  28.604  30.543  1.00 44.14           C
ATOM   3599  CG2 VAL A 245      49.847  30.713  29.225  1.00 37.23           C
ATOM   3600  H   VAL A 245      52.992  29.953  29.484  1.00 39.55           H
ATOM   3601  HA  VAL A 245      51.209  30.424  31.461  1.00 42.62           H
ATOM   3602  HB  VAL A 245      50.817  28.896  29.129  1.00 47.70           H
ATOM   3603 HG11 VAL A 245      48.654  28.381  29.907  1.00 52.97           H
ATOM   3604 HG12 VAL A 245      49.740  27.786  30.900  1.00 52.97           H
ATOM   3605 HG13 VAL A 245      48.988  29.132  31.268  1.00 52.97           H
ATOM   3606 HG21 VAL A 245      49.143  30.475  28.600  1.00 44.68           H
ATOM   3607 HG22 VAL A 245      49.490  31.258  29.936  1.00 44.68           H
ATOM   3608 HG23 VAL A 245      50.552  31.195  28.766  1.00 44.68           H
ATOM   3609  N   ALA A 246      51.988  28.603  32.915  1.00 28.87           N
ATOM   3610  CA  ALA A 246      52.421  27.462  33.708  1.00 32.41           C
ATOM   3611  C   ALA A 246      51.225  26.710  34.272  1.00 29.55           C
ATOM   3612  O   ALA A 246      50.611  27.143  35.252  1.00 30.70           O
ATOM   3613  CB  ALA A 246      53.350  27.891  34.838  1.00 35.46           C
ATOM   3614  H   ALA A 246      51.683  29.269  33.370  1.00 34.64           H
ATOM   3615  HA  ALA A 246      52.887  26.854  33.125  1.00 38.89           H
ATOM   3616  HB1 ALA A 246      53.618  27.101  35.336  1.00 42.55           H
ATOM   3617  HB2 ALA A 246      54.130  28.317  34.453  1.00 42.55           H
ATOM   3618  HB3 ALA A 246      52.873  28.502  35.416  1.00 42.55           H
ATOM   3619  N   VAL A 247      50.950  25.538  33.708  1.00 29.91           N
ATOM   3620  CA  VAL A 247      49.767  24.791  34.135  1.00 28.20           C
ATOM   3621  C   VAL A 247      49.966  24.231  35.527  1.00 33.09           C
ATOM   3622  O   VAL A 247      50.924  23.494  35.795  1.00 31.40           O
ATOM   3623  CB  VAL A 247      49.417  23.672  33.135  1.00 26.85           C
ATOM   3624  CG1 VAL A 247      48.232  22.795  33.651  1.00 33.57           C
ATOM   3625  CG2 VAL A 247      49.044  24.260  31.800  1.00 32.86           C
ATOM   3626  H   VAL A 247      51.393  25.184  33.056  1.00 35.89           H
ATOM   3627  HA  VAL A 247      49.018  25.391  34.186  1.00 33.84           H
ATOM   3628  HB  VAL A 247      50.186  23.086  33.012  1.00 32.22           H
ATOM   3629 HG11 VAL A 247      48.031  22.103  32.994  1.00 40.28           H
ATOM   3630 HG12 VAL A 247      48.470  22.374  34.492  1.00 40.28           H
ATOM   3631 HG13 VAL A 247      47.458  23.361  33.772  1.00 40.28           H
ATOM   3632 HG21 VAL A 247      48.829  23.545  31.174  1.00 39.43           H
ATOM   3633 HG22 VAL A 247      48.281  24.844  31.922  1.00 39.43           H
ATOM   3634 HG23 VAL A 247      49.803  24.772  31.474  1.00 39.43           H
ATOM   3635  N   ASP A 248      48.986  24.493  36.389  1.00 31.60           N
ATOM   3636  CA  ASP A 248      48.900  23.887  37.709  1.00 28.18           C
ATOM   3637  C   ASP A 248      48.256  22.506  37.612  1.00 32.14           C
ATOM   3638  O   ASP A 248      48.839  21.501  38.036  1.00 33.19           O
ATOM   3639  CB  ASP A 248      48.094  24.803  38.628  1.00 31.81           C
ATOM   3640  CG  ASP A 248      48.150  24.382  40.074  1.00 44.99           C
ATOM   3641  OD1 ASP A 248      48.738  23.302  40.356  1.00 47.45           O
ATOM   3642  OD2 ASP A 248      47.607  25.133  40.937  1.00 51.63           O1-
ATOM   3643  H   ASP A 248      48.298  24.966  36.192  1.00 37.92           H
ATOM   3644  HA  ASP A 248      49.782  23.788  38.085  1.00 33.81           H
ATOM   3645  HB2 ASP A 248      48.444  25.703  38.566  1.00 38.17           H
ATOM   3646  HB3 ASP A 248      47.172  24.770  38.327  1.00 38.17           H
ATOM   3647  N   TYR A 249      47.044  22.446  37.066  1.00 28.23           N
ATOM   3648  CA  TYR A 249      46.400  21.173  36.818  1.00 27.55           C
ATOM   3649  C   TYR A 249      45.482  21.316  35.624  1.00 26.13           C
ATOM   3650  O   TYR A 249      44.997  22.403  35.295  1.00 25.67           O
ATOM   3651  CB  TYR A 249      45.625  20.655  38.046  1.00 26.90           C
ATOM   3652  CG  TYR A 249      44.463  21.540  38.527  1.00 29.71           C
ATOM   3653  CD1 TYR A 249      43.253  21.593  37.832  1.00 29.13           C
ATOM   3654  CD2 TYR A 249      44.577  22.292  39.685  1.00 31.49           C
ATOM   3655  CE1 TYR A 249      42.181  22.416  38.287  1.00 26.16           C
ATOM   3656  CE2 TYR A 249      43.536  23.095  40.138  1.00 27.51           C
ATOM   3657  CZ  TYR A 249      42.357  23.158  39.442  1.00 27.67           C
ATOM   3658  OH  TYR A 249      41.360  23.975  39.914  1.00 28.15           O
ATOM   3659  H   TYR A 249      46.592  23.136  36.828  1.00 33.87           H
ATOM   3660  HA  TYR A 249      47.080  20.526  36.595  1.00 33.06           H
ATOM   3661  HB2 TYR A 249      45.276  19.771  37.839  1.00 32.29           H
ATOM   3662  HB3 TYR A 249      46.265  20.591  38.775  1.00 32.29           H
ATOM   3663  HD1 TYR A 249      43.147  21.095  37.040  1.00 34.95           H
ATOM   3664  HD2 TYR A 249      45.375  22.270  40.180  1.00 37.78           H
ATOM   3665  HE1 TYR A 249      41.373  22.458  37.794  1.00 31.39           H
ATOM   3666  HE2 TYR A 249      43.649  23.604  40.927  1.00 33.01           H
ATOM   3667  HH  TYR A 249      41.692  24.666  40.294  1.00 33.78           H
ATOM   3668  N   LEU A 250      45.235  20.183  35.003  1.00 27.12           N
ATOM   3669  CA  LEU A 250      44.282  20.054  33.919  1.00 28.30           C
ATOM   3670  C   LEU A 250      43.617  18.719  34.169  1.00 28.48           C
ATOM   3671  O   LEU A 250      44.259  17.679  33.986  1.00 27.48           O
ATOM   3672  CB  LEU A 250      44.955  20.059  32.551  1.00 26.86           C
ATOM   3673  CG  LEU A 250      44.009  19.957  31.333  1.00 26.61           C
ATOM   3674  CD1 LEU A 250      43.182  21.229  31.110  1.00 25.64           C
ATOM   3675  CD2 LEU A 250      44.845  19.648  30.094  1.00 34.13           C
ATOM   3676  H   LEU A 250      45.584  19.431  35.226  1.00 32.54           H
ATOM   3677  HA  LEU A 250      43.642  20.775  33.944  1.00 33.96           H
ATOM   3678  HB2 LEU A 250      45.466  20.874  32.455  1.00 32.24           H
ATOM   3679  HB3 LEU A 250      45.550  19.293  32.528  1.00 32.24           H
ATOM   3680  HG  LEU A 250      43.379  19.222  31.466  1.00 31.94           H
ATOM   3681 HD11 LEU A 250      42.605  21.119  30.338  1.00 30.77           H
ATOM   3682 HD12 LEU A 250      42.646  21.415  31.896  1.00 30.77           H
ATOM   3683 HD13 LEU A 250      43.806  21.954  30.962  1.00 30.77           H
ATOM   3684 HD21 LEU A 250      44.263  19.578  29.320  1.00 40.96           H
ATOM   3685 HD22 LEU A 250      45.482  20.366  29.964  1.00 40.96           H
ATOM   3686 HD23 LEU A 250      45.318  18.807  30.227  1.00 40.96           H
ATOM   3687  N   GLU A 251      42.355  18.720  34.582  1.00 27.41           N
ATOM   3688  CA  GLU A 251      41.727  17.451  34.903  1.00 25.45           C
ATOM   3689  C   GLU A 251      40.334  17.372  34.334  1.00 27.53           C
ATOM   3690  O   GLU A 251      39.590  18.355  34.313  1.00 27.77           O
ATOM   3691  CB  GLU A 251      41.661  17.218  36.402  1.00 30.79           C
ATOM   3692  CG  GLU A 251      42.997  16.805  37.029  1.00 35.89           C
ATOM   3693  CD  GLU A 251      42.857  16.367  38.470  1.00 33.07           C
ATOM   3694  OE1 GLU A 251      41.786  15.832  38.839  1.00 35.27           O
ATOM   3695  OE2 GLU A 251      43.826  16.567  39.226  1.00 43.21           O1-
ATOM   3696  H   GLU A 251      41.858  19.416  34.677  1.00 32.89           H
ATOM   3697  HA  GLU A 251      42.248  16.743  34.496  1.00 30.55           H
ATOM   3698  HB2 GLU A 251      41.379  18.047  36.812  1.00 36.95           H
ATOM   3699  HB3 GLU A 251      41.013  16.522  36.572  1.00 36.95           H
ATOM   3700  HG2 GLU A 251      43.383  16.077  36.509  1.00 43.06           H
ATOM   3701  HG3 GLU A 251      43.600  17.566  37.027  1.00 43.06           H
ATOM   3702  N   LEU A 252      39.991  16.162  33.911  1.00 29.31           N
ATOM   3703  CA  LEU A 252      38.692  15.826  33.349  1.00 28.28           C
ATOM   3704  C   LEU A 252      37.979  14.940  34.352  1.00 29.81           C
ATOM   3705  O   LEU A 252      38.444  13.830  34.620  1.00 29.97           O
ATOM   3706  CB  LEU A 252      38.868  15.101  32.019  1.00 30.91           C
ATOM   3707  CG  LEU A 252      37.639  14.698  31.241  1.00 37.92           C
ATOM   3708  CD1 LEU A 252      36.783  15.908  30.895  1.00 38.11           C
ATOM   3709  CD2 LEU A 252      38.134  14.017  29.964  1.00 39.96           C
ATOM   3710  H   LEU A 252      40.522  15.480  33.947  1.00 35.17           H
ATOM   3711  HA  LEU A 252      38.183  16.632  33.205  1.00 33.93           H
ATOM   3712  HB2 LEU A 252      39.383  15.675  31.438  1.00 37.09           H
ATOM   3713  HB3 LEU A 252      39.362  14.288  32.192  1.00 37.09           H
ATOM   3714  HG  LEU A 252      37.101  14.076  31.767  1.00 45.51           H
ATOM   3715 HD11 LEU A 252      36.011  15.625  30.378  1.00 45.73           H
ATOM   3716 HD12 LEU A 252      36.496  16.340  31.718  1.00 45.73           H
ATOM   3717 HD13 LEU A 252      37.317  16.523  30.370  1.00 45.73           H
ATOM   3718 HD21 LEU A 252      37.377  13.748  29.418  1.00 47.95           H
ATOM   3719 HD22 LEU A 252      38.678  14.647  29.470  1.00 47.95           H
ATOM   3720 HD23 LEU A 252      38.669  13.240  30.191  1.00 47.95           H
ATOM   3721  N   ARG A 253      36.882  15.433  34.926  1.00 28.31           N
ATOM   3722  CA  ARG A 253      36.179  14.672  35.950  1.00 29.25           C
ATOM   3723  C   ARG A 253      34.700  14.477  35.645  1.00 25.29           C
ATOM   3724  O   ARG A 253      34.095  15.177  34.832  1.00 27.72           O
ATOM   3725  CB  ARG A 253      36.320  15.349  37.306  1.00 29.06           C
ATOM   3726  CG  ARG A 253      37.728  15.399  37.819  1.00 32.80           C
ATOM   3727  CD  ARG A 253      37.731  15.675  39.274  1.00 37.38           C
ATOM   3728  NE  ARG A 253      39.075  15.625  39.839  1.00 34.14           N
ATOM   3729  CZ  ARG A 253      39.333  15.579  41.146  1.00 33.68           C
ATOM   3730  NH1 ARG A 253      38.318  15.570  42.014  1.00 38.12           N
ATOM   3731  NH2 ARG A 253      40.598  15.549  41.587  1.00 35.96           N1+
ATOM   3732  H   ARG A 253      36.543  16.205  34.759  1.00 33.97           H
ATOM   3733  HA  ARG A 253      36.571  13.794  35.988  1.00 35.10           H
ATOM   3734  HB2 ARG A 253      35.988  16.251  37.235  1.00 34.87           H
ATOM   3735  HB3 ARG A 253      35.792  14.852  37.949  1.00 34.87           H
ATOM   3736  HG2 ARG A 253      38.166  14.549  37.665  1.00 39.36           H
ATOM   3737  HG3 ARG A 253      38.204  16.108  37.368  1.00 39.36           H
ATOM   3738  HD2 ARG A 253      37.352  16.547  39.443  1.00 44.86           H
ATOM   3739  HD3 ARG A 253      37.221  14.999  39.721  1.00 44.86           H
ATOM   3740  HE  ARG A 253      39.741  15.657  39.307  1.00 40.97           H
ATOM   3741 HH11 ARG A 253      37.501  15.592  41.757  1.00 45.75           H
ATOM   3742 HH12 ARG A 253      38.469  15.539  42.855  1.00 45.75           H
ATOM   3743 HH21 ARG A 253      41.249  15.541  41.029  1.00 43.15           H
ATOM   3744 HH22 ARG A 253      40.763  15.504  42.432  1.00 43.15           H
ATOM   3745  N   ASP A 254      34.095  13.549  36.381  1.00 26.53           N
ATOM   3746  CA  ASP A 254      32.648  13.472  36.369  1.00 27.17           C
ATOM   3747  C   ASP A 254      32.108  14.850  36.774  1.00 27.67           C
ATOM   3748  O   ASP A 254      32.785  15.617  37.466  1.00 29.05           O
ATOM   3749  CB  ASP A 254      32.166  12.368  37.328  1.00 32.18           C
ATOM   3750  CG  ASP A 254      30.641  12.389  37.542  1.00 29.70           C
ATOM   3751  OD1 ASP A 254      30.197  12.907  38.617  1.00 31.86           O
ATOM   3752  OD2 ASP A 254      29.920  11.918  36.616  1.00 35.11           O1-
ATOM   3753  H   ASP A 254      34.477  13.037  36.954  1.00 31.83           H
ATOM   3754  HA  ASP A 254      32.353  13.216  35.480  1.00 32.60           H
ATOM   3755  HB2 ASP A 254      32.412  11.483  36.986  1.00 38.61           H
ATOM   3756  HB3 ASP A 254      32.598  12.512  38.186  1.00 38.61           H
ATOM   3757  N   ILE A 255      30.878  15.174  36.353  1.00 30.31           N
ATOM   3758  CA  ILE A 255      30.345  16.512  36.646  1.00 29.55           C
ATOM   3759  C   ILE A 255      30.217  16.820  38.132  1.00 35.19           C
ATOM   3760  O   ILE A 255      30.230  17.993  38.511  1.00 29.11           O
ATOM   3761  CB  ILE A 255      28.981  16.732  35.980  1.00 37.56           C
ATOM   3762  CG1 ILE A 255      28.084  15.498  36.147  1.00 37.95           C
ATOM   3763  CG2 ILE A 255      29.181  17.108  34.541  1.00 38.38           C
ATOM   3764  CD1 ILE A 255      27.134  15.606  37.297  1.00 50.47           C
ATOM   3765  H   ILE A 255      30.362  14.662  35.883  1.00 36.37           H
ATOM   3766  HA  ILE A 255      30.987  17.141  36.297  1.00 35.46           H
ATOM   3767  HB  ILE A 255      28.550  17.483  36.433  1.00 45.08           H
ATOM   3768 HG12 ILE A 255      27.565  15.380  35.344  1.00 45.53           H
ATOM   3769 HG13 ILE A 255      28.607  14.713  36.315  1.00 45.53           H
ATOM   3770 HG21 ILE A 255      28.317  17.263  34.129  1.00 46.05           H
ATOM   3771 HG22 ILE A 255      29.717  17.919  34.503  1.00 46.05           H
ATOM   3772 HG23 ILE A 255      29.641  16.376  34.113  1.00 46.05           H
ATOM   3773 HD11 ILE A 255      26.597  14.796  37.349  1.00 60.56           H
ATOM   3774 HD12 ILE A 255      27.629  15.716  38.126  1.00 60.56           H
ATOM   3775 HD13 ILE A 255      26.556  16.374  37.161  1.00 60.56           H
ATOM   3776  N   GLY A 256      30.034  15.818  38.987  1.00 29.61           N
ATOM   3777  CA  GLY A 256      29.960  16.100  40.404  1.00 32.80           C
ATOM   3778  C   GLY A 256      31.303  16.207  41.059  1.00 29.40           C
ATOM   3779  O   GLY A 256      31.398  16.505  42.261  1.00 30.02           O
ATOM   3780  H   GLY A 256      29.976  14.988  38.778  1.00 35.53           H
ATOM   3781  HA2 GLY A 256      29.486  16.929  40.547  1.00 39.36           H
ATOM   3782  HA3 GLY A 256      29.465  15.391  40.847  1.00 39.36           H
ATOM   3783  N   LEU A 257      32.358  15.931  40.300  1.00 28.03           N
ATOM   3784  CA  LEU A 257      33.738  16.002  40.769  1.00 28.51           C
ATOM   3785  C   LEU A 257      34.018  15.008  41.889  1.00 40.04           C
ATOM   3786  O   LEU A 257      35.092  15.065  42.499  1.00 36.60           O
ATOM   3787  CB  LEU A 257      34.083  17.418  41.245  1.00 25.82           C
ATOM   3788  CG  LEU A 257      33.831  18.563  40.286  1.00 24.90           C
ATOM   3789  CD1 LEU A 257      34.287  19.884  40.946  1.00 27.61           C
ATOM   3790  CD2 LEU A 257      34.548  18.304  38.946  1.00 27.82           C
ATOM   3791  H   LEU A 257      32.285  15.662  39.486  1.00 33.64           H
ATOM   3792  HA  LEU A 257      34.323  15.766  40.038  1.00 34.22           H
ATOM   3793  HB2 LEU A 257      33.556  17.598  42.032  1.00 30.98           H
ATOM   3794  HB3 LEU A 257      35.016  17.453  41.457  1.00 30.98           H
ATOM   3795  HG  LEU A 257      32.873  18.618  40.105  1.00 29.88           H
ATOM   3796 HD11 LEU A 257      34.111  20.616  40.330  1.00 33.13           H
ATOM   3797 HD12 LEU A 257      33.798  20.036  41.771  1.00 33.13           H
ATOM   3798 HD13 LEU A 257      35.229  19.829  41.128  1.00 33.13           H
ATOM   3799 HD21 LEU A 257      34.376  19.033  38.327  1.00 33.38           H
ATOM   3800 HD22 LEU A 257      35.488  18.235  39.133  1.00 33.38           H
ATOM   3801 HD23 LEU A 257      34.230  17.466  38.568  1.00 33.38           H
ATOM   3802  N   GLY A 258      33.054  14.125  42.186  1.00 33.83           N
ATOM   3803  CA  GLY A 258      33.088  13.246  43.333  1.00 41.72           C
ATOM   3804  C   GLY A 258      33.779  11.941  43.049  1.00 38.37           C
ATOM   3805  O   GLY A 258      34.504  11.798  42.058  1.00 30.20           O
ATOM   3806  H   GLY A 258      32.323  14.056  41.736  1.00 40.60           H
ATOM   3807  HA2 GLY A 258      33.551  13.678  44.057  1.00 50.06           H
ATOM   3808  HA3 GLY A 258      32.180  13.046  43.615  1.00 50.06           H
ATOM   3809  N   PRO A 259      33.557  10.933  43.954  1.00 32.96           N
ATOM   3810  CA  PRO A 259      34.177   9.602  43.859  1.00 29.36           C
ATOM   3811  C   PRO A 259      33.504   8.735  42.806  1.00 33.85           C
ATOM   3812  O   PRO A 259      33.077   7.608  43.076  1.00 36.92           O
ATOM   3813  CB  PRO A 259      33.985   9.046  45.272  1.00 35.23           C
ATOM   3814  CG  PRO A 259      32.603   9.643  45.679  1.00 33.50           C
ATOM   3815  CD  PRO A 259      32.656  11.047  45.124  1.00 35.86           C
ATOM   3816  HA  PRO A 259      35.127   9.645  43.648  1.00 35.23           H
ATOM   3817  HB2 PRO A 259      33.993   8.072  45.263  1.00 42.28           H
ATOM   3818  HB3 PRO A 259      34.702   9.376  45.854  1.00 42.28           H
ATOM   3819  HG2 PRO A 259      31.899   9.134  45.249  1.00 40.20           H
ATOM   3820  HG3 PRO A 259      32.498   9.645  46.647  1.00 40.20           H
ATOM   3821  HD2 PRO A 259      31.789  11.352  44.839  1.00 43.04           H
ATOM   3822  HD3 PRO A 259      33.030  11.661  45.775  1.00 43.04           H
ATOM   3823  N   MET A 260      33.391   9.284  41.606  1.00 38.28           N
ATOM   3824  CA  MET A 260      32.736   8.652  40.493  1.00 34.57           C
ATOM   3825  C   MET A 260      33.624   8.782  39.267  1.00 32.85           C
ATOM   3826  O   MET A 260      34.117   9.877  38.974  1.00 31.23           O
ATOM   3827  CB  MET A 260      31.373   9.290  40.209  1.00 35.92           C
ATOM   3828  CG  MET A 260      30.371   9.132  41.367  1.00 57.50           C
ATOM   3829  SD  MET A 260      29.127   7.850  41.028  1.00 71.50           S
ATOM   3830  CE  MET A 260      30.086   6.288  41.095  1.00 63.72           C
ATOM   3831  H   MET A 260      33.702  10.064  41.413  1.00 45.93           H
ATOM   3832  HA  MET A 260      32.619   7.727  40.720  1.00 41.48           H
ATOM   3833  HB2 MET A 260      31.514  10.232  40.062  1.00 43.11           H
ATOM   3834  HB3 MET A 260      30.996   8.881  39.414  1.00 43.11           H
ATOM   3835  HG2 MET A 260      30.851   8.866  42.173  1.00 69.00           H
ATOM   3836  HG3 MET A 260      29.922   9.978  41.520  1.00 69.00           H
ATOM   3837  HE1 MET A 260      29.500   5.535  40.911  1.00 76.46           H
ATOM   3838  HE2 MET A 260      30.793   6.315  40.431  1.00 76.46           H
ATOM   3839  HE3 MET A 260      30.479   6.193  41.977  1.00 76.46           H
ATOM   3840  N   PRO A 261      33.838   7.697  38.535  1.00 31.11           N
ATOM   3841  CA  PRO A 261      34.611   7.803  37.311  1.00 33.45           C
ATOM   3842  C   PRO A 261      33.852   8.609  36.264  1.00 34.06           C
ATOM   3843  O   PRO A 261      32.621   8.661  36.238  1.00 32.29           O
ATOM   3844  CB  PRO A 261      34.779   6.334  36.891  1.00 35.80           C
ATOM   3845  CG  PRO A 261      33.489   5.730  37.309  1.00 39.91           C
ATOM   3846  CD  PRO A 261      33.289   6.326  38.675  1.00 34.29           C
ATOM   3847  HA  PRO A 261      35.473   8.217  37.475  1.00 40.14           H
ATOM   3848  HB2 PRO A 261      34.931   6.267  35.931  1.00 42.96           H
ATOM   3849  HB3 PRO A 261      35.528   5.926  37.375  1.00 42.96           H
ATOM   3850  HG2 PRO A 261      32.785   6.017  36.704  1.00 47.89           H
ATOM   3851  HG3 PRO A 261      33.547   4.760  37.340  1.00 47.89           H
ATOM   3852  HD2 PRO A 261      32.354   6.345  38.913  1.00 41.15           H
ATOM   3853  HD3 PRO A 261      33.790   5.829  39.335  1.00 41.15           H
ATOM   3854  N   LEU A 262      34.625   9.201  35.361  1.00 27.42           N
ATOM   3855  CA  LEU A 262      34.066   9.909  34.232  1.00 27.51           C
ATOM   3856  C   LEU A 262      33.249   8.939  33.399  1.00 33.54           C
ATOM   3857  O   LEU A 262      33.748   7.882  33.000  1.00 32.85           O
ATOM   3858  CB  LEU A 262      35.205  10.495  33.400  1.00 27.83           C
ATOM   3859  CG  LEU A 262      34.800  11.162  32.082  1.00 30.26           C
ATOM   3860  CD1 LEU A 262      34.056  12.478  32.382  1.00 31.80           C
ATOM   3861  CD2 LEU A 262      36.027  11.389  31.213  1.00 29.77           C
ATOM   3862  H   LEU A 262      35.489   9.148  35.344  1.00 32.91           H
ATOM   3863  HA  LEU A 262      33.513  10.629  34.546  1.00 33.01           H
ATOM   3864  HB2 LEU A 262      35.682  11.155  33.927  1.00 33.39           H
ATOM   3865  HB3 LEU A 262      35.808   9.768  33.175  1.00 33.39           H
ATOM   3866  HG  LEU A 262      34.200  10.573  31.583  1.00 36.31           H
ATOM   3867 HD11 LEU A 262      33.802  12.903  31.548  1.00 38.16           H
ATOM   3868 HD12 LEU A 262      33.270  12.294  32.926  1.00 38.16           H
ATOM   3869 HD13 LEU A 262      34.671  13.047  32.867  1.00 38.16           H
ATOM   3870 HD21 LEU A 262      35.759  11.812  30.382  1.00 35.72           H
ATOM   3871 HD22 LEU A 262      36.633  11.961  31.701  1.00 35.72           H
ATOM   3872 HD23 LEU A 262      36.456  10.534  31.030  1.00 35.72           H
ATOM   3873  N   ASN A 263      31.996   9.288  33.121  1.00 31.84           N
ATOM   3874  CA  ASN A 263      31.192   8.380  32.297  1.00 39.71           C
ATOM   3875  C   ASN A 263      30.253   9.190  31.412  1.00 49.28           C
ATOM   3876  O   ASN A 263      29.048   9.271  31.689  1.00 46.88           O
ATOM   3877  CB  ASN A 263      30.342   7.381  33.115  1.00 52.02           C
ATOM   3878  CG  ASN A 263      31.152   6.460  34.102  1.00 52.98           C
ATOM   3879  OD1 ASN A 263      30.723   6.300  35.262  1.00 55.16           O
ATOM   3880  ND2 ASN A 263      32.257   5.804  33.630  1.00 37.73           N
ATOM   3881  H   ASN A 263      31.602  10.006  33.378  1.00 38.20           H
ATOM   3882  HA  ASN A 263      31.791   7.887  31.726  1.00 47.65           H
ATOM   3883  HB2 ASN A 263      29.729   7.897  33.661  1.00 62.43           H
ATOM   3884  HB3 ASN A 263      29.838   6.813  32.505  1.00 62.43           H
ATOM   3885 HD21 ASN A 263      32.685   5.263  34.142  1.00 45.28           H
ATOM   3886 HD22 ASN A 263      32.524   5.889  32.825  1.00 45.28           H
ATOM   3887  N   GLY A 264      30.773   9.703  30.301  1.00 39.83           N
ATOM   3888  CA  GLY A 264      29.866  10.351  29.357  1.00 41.60           C
ATOM   3889  C   GLY A 264      29.730  11.867  29.468  1.00 44.57           C
ATOM   3890  O   GLY A 264      29.981  12.593  28.499  1.00 41.45           O
ATOM   3891  H   GLY A 264      31.604   9.662  30.064  1.00 47.79           H
ATOM   3892  HA2 GLY A 264      30.116  10.127  28.445  1.00 49.92           H
ATOM   3893  HA3 GLY A 264      28.985   9.982  29.501  1.00 49.92           H
ATOM   3894  N   SER A 265      29.311  12.363  30.626  1.00 36.48           N
ATOM   3895  CA  SER A 265      29.173  13.793  30.864  1.00 35.63           C
ATOM   3896  C   SER A 265      30.208  14.194  31.888  1.00 34.24           C
ATOM   3897  O   SER A 265      30.230  13.651  32.998  1.00 35.86           O
ATOM   3898  CB  SER A 265      27.804  14.147  31.396  1.00 37.63           C
ATOM   3899  OG  SER A 265      26.851  13.898  30.424  1.00 44.25           O
ATOM   3900  H   SER A 265      29.137  11.873  31.309  1.00 43.78           H
ATOM   3901  HA  SER A 265      29.304  14.276  30.041  1.00 42.76           H
ATOM   3902  HB2 SER A 265      27.641  13.607  32.185  1.00 45.16           H
ATOM   3903  HB3 SER A 265      27.791  15.088  31.611  1.00 45.16           H
ATOM   3904  HG  SER A 265      26.088  14.004  30.755  1.00 53.10           H
ATOM   3905  N   GLY A 266      31.057  15.148  31.550  1.00 29.99           N
ATOM   3906  CA  GLY A 266      32.110  15.513  32.473  1.00 30.25           C
ATOM   3907  C   GLY A 266      32.340  17.008  32.503  1.00 22.57           C
ATOM   3908  O   GLY A 266      31.622  17.797  31.868  1.00 25.66           O
ATOM   3909  H   GLY A 266      31.050  15.576  30.796  1.00 35.99           H
ATOM   3910  HA2 GLY A 266      31.851  15.241  33.363  1.00 36.30           H
ATOM   3911  HA3 GLY A 266      32.935  15.050  32.251  1.00 36.30           H
ATOM   3912  N   ARG A 267      33.341  17.378  33.278  1.00 25.88           N
ATOM   3913  CA  ARG A 267      33.778  18.754  33.372  1.00 27.22           C
ATOM   3914  C   ARG A 267      35.286  18.723  33.233  1.00 26.07           C
ATOM   3915  O   ARG A 267      35.953  17.939  33.919  1.00 26.66           O
ATOM   3916  CB  ARG A 267      33.348  19.391  34.697  1.00 24.66           C
ATOM   3917  CG  ARG A 267      33.233  20.930  34.654  1.00 26.75           C
ATOM   3918  CD  ARG A 267      31.965  21.319  33.930  1.00 26.89           C
ATOM   3919  NE  ARG A 267      31.865  22.757  33.818  1.00 26.50           N
ATOM   3920  CZ  ARG A 267      30.766  23.416  33.485  1.00 30.28           C
ATOM   3921  NH1 ARG A 267      29.643  22.763  33.210  1.00 29.73           N
ATOM   3922  NH2 ARG A 267      30.796  24.736  33.438  1.00 26.86           N1+
ATOM   3923  H   ARG A 267      33.805  16.838  33.762  1.00 31.05           H
ATOM   3924  HA  ARG A 267      33.394  19.272  32.656  1.00 32.66           H
ATOM   3925  HB2 ARG A 267      32.483  19.034  34.947  1.00 29.59           H
ATOM   3926  HB3 ARG A 267      33.997  19.147  35.374  1.00 29.59           H
ATOM   3927  HG2 ARG A 267      33.199  21.281  35.560  1.00 32.10           H
ATOM   3928  HG3 ARG A 267      34.000  21.316  34.198  1.00 32.10           H
ATOM   3929  HD2 ARG A 267      31.963  20.940  33.045  1.00 32.27           H
ATOM   3930  HD3 ARG A 267      31.205  21.026  34.437  1.00 32.27           H
ATOM   3931  HE  ARG A 267      32.569  23.225  33.959  1.00 31.80           H
ATOM   3932 HH11 ARG A 267      29.609  21.910  33.235  1.00 35.67           H
ATOM   3933 HH12 ARG A 267      28.946  23.197  32.980  1.00 35.67           H
ATOM   3934 HH21 ARG A 267      31.523  25.158  33.618  1.00 32.23           H
ATOM   3935 HH22 ARG A 267      30.093  25.182  33.211  1.00 32.23           H
ATOM   3936  N   LEU A 268      35.822  19.571  32.349  1.00 23.61           N
ATOM   3937  CA  LEU A 268      37.259  19.718  32.174  1.00 25.10           C
ATOM   3938  C   LEU A 268      37.682  20.979  32.912  1.00 26.18           C
ATOM   3939  O   LEU A 268      37.143  22.061  32.655  1.00 25.24           O
ATOM   3940  CB  LEU A 268      37.639  19.807  30.696  1.00 24.49           C
ATOM   3941  CG  LEU A 268      39.132  20.007  30.381  1.00 26.43           C
ATOM   3942  CD1 LEU A 268      40.018  18.842  30.944  1.00 29.06           C
ATOM   3943  CD2 LEU A 268      39.304  20.157  28.841  1.00 25.89           C
ATOM   3944  H   LEU A 268      35.359  20.105  31.857  1.00 28.33           H
ATOM   3945  HA  LEU A 268      37.700  18.948  32.553  1.00 30.12           H
ATOM   3946  HB2 LEU A 268      37.372  18.985  30.265  1.00 29.38           H
ATOM   3947  HB3 LEU A 268      37.151  20.549  30.315  1.00 29.38           H
ATOM   3948  HG  LEU A 268      39.440  20.835  30.802  1.00 31.72           H
ATOM   3949 HD11 LEU A 268      40.948  19.004  30.721  1.00 34.87           H
ATOM   3950 HD12 LEU A 268      39.912  18.785  31.907  1.00 34.87           H
ATOM   3951 HD13 LEU A 268      39.717  18.015  30.543  1.00 34.87           H
ATOM   3952 HD21 LEU A 268      40.242  20.289  28.623  1.00 31.07           H
ATOM   3953 HD22 LEU A 268      38.977  19.352  28.421  1.00 31.07           H
ATOM   3954 HD23 LEU A 268      38.769  20.901  28.518  1.00 31.07           H
ATOM   3955  N   LEU A 269      38.587  20.837  33.864  1.00 24.93           N
ATOM   3956  CA  LEU A 269      39.001  21.974  34.684  1.00 24.50           C
ATOM   3957  C   LEU A 269      40.479  22.276  34.508  1.00 24.43           C
ATOM   3958  O   LEU A 269      41.314  21.365  34.445  1.00 24.59           O
ATOM   3959  CB  LEU A 269      38.721  21.734  36.191  1.00 24.00           C
ATOM   3960  CG  LEU A 269      37.280  21.338  36.518  1.00 23.86           C
ATOM   3961  CD1 LEU A 269      37.228  19.840  36.702  1.00 32.53           C
ATOM   3962  CD2 LEU A 269      36.755  22.055  37.731  1.00 28.28           C
ATOM   3963  H   LEU A 269      38.953  20.082  34.075  1.00 29.92           H
ATOM   3964  HA  LEU A 269      38.513  22.750  34.383  1.00 29.40           H
ATOM   3965  HB2 LEU A 269      39.279  21.011  36.494  1.00 28.80           H
ATOM   3966  HB3 LEU A 269      38.939  22.541  36.686  1.00 28.80           H
ATOM   3967  HG  LEU A 269      36.718  21.581  35.752  1.00 28.64           H
ATOM   3968 HD11 LEU A 269      36.316  19.564  36.879  1.00 39.03           H
ATOM   3969 HD12 LEU A 269      37.555  19.401  35.897  1.00 39.03           H
ATOM   3970 HD13 LEU A 269      37.799  19.624  37.446  1.00 39.03           H
ATOM   3971 HD21 LEU A 269      35.824  21.800  37.850  1.00 33.94           H
ATOM   3972 HD22 LEU A 269      37.286  21.813  38.491  1.00 33.94           H
ATOM   3973 HD23 LEU A 269      36.804  23.013  37.567  1.00 33.94           H
ATOM   3974  N   VAL A 270      40.806  23.563  34.479  1.00 22.80           N
ATOM   3975  CA  VAL A 270      42.199  23.965  34.348  1.00 23.18           C
ATOM   3976  C   VAL A 270      42.494  25.090  35.332  1.00 24.67           C
ATOM   3977  O   VAL A 270      41.649  25.959  35.583  1.00 28.57           O
ATOM   3978  CB  VAL A 270      42.574  24.405  32.892  1.00 24.31           C
ATOM   3979  CG1 VAL A 270      41.835  25.685  32.518  1.00 24.50           C
ATOM   3980  CG2 VAL A 270      44.114  24.600  32.755  1.00 28.00           C
ATOM   3981  H   VAL A 270      40.249  24.213  34.540  1.00 27.36           H
ATOM   3982  HA  VAL A 270      42.742  23.198  34.590  1.00 27.82           H
ATOM   3983  HB  VAL A 270      42.315  23.699  32.269  1.00 29.17           H
ATOM   3984 HG11 VAL A 270      42.080  25.942  31.620  1.00 29.41           H
ATOM   3985 HG12 VAL A 270      40.880  25.537  32.576  1.00 29.41           H
ATOM   3986 HG13 VAL A 270      42.090  26.386  33.129  1.00 29.41           H
ATOM   3987 HG21 VAL A 270      44.340  24.882  31.853  1.00 33.60           H
ATOM   3988 HG22 VAL A 270      44.397  25.278  33.383  1.00 33.60           H
ATOM   3989 HG23 VAL A 270      44.570  23.767  32.968  1.00 33.60           H
ATOM   3990  N   ALA A 271      43.737  25.099  35.833  1.00 24.16           N
ATOM   3991  CA  ALA A 271      44.282  26.172  36.663  1.00 26.66           C
ATOM   3992  C   ALA A 271      45.701  26.428  36.188  1.00 30.90           C
ATOM   3993  O   ALA A 271      46.487  25.483  36.068  1.00 28.91           O
ATOM   3994  CB  ALA A 271      44.300  25.804  38.160  1.00 29.35           C
ATOM   3995  H   ALA A 271      44.323  24.486  35.667  1.00 28.99           H
ATOM   3996  HA  ALA A 271      43.754  26.980  36.562  1.00 31.99           H
ATOM   3997  HB1 ALA A 271      44.646  26.555  38.668  1.00 35.23           H
ATOM   3998  HB2 ALA A 271      43.401  25.592  38.453  1.00 35.23           H
ATOM   3999  HB3 ALA A 271      44.874  25.031  38.270  1.00 35.23           H
ATOM   4000  N   ALA A 272      46.038  27.686  35.922  1.00 26.33           N
ATOM   4001  CA  ALA A 272      47.366  27.975  35.402  1.00 28.50           C
ATOM   4002  C   ALA A 272      47.849  29.317  35.954  1.00 32.91           C
ATOM   4003  O   ALA A 272      47.051  30.175  36.351  1.00 34.14           O
ATOM   4004  CB  ALA A 272      47.369  27.962  33.858  1.00 29.79           C
ATOM   4005  H   ALA A 272      45.536  28.377  36.032  1.00 31.59           H
ATOM   4006  HA  ALA A 272      47.972  27.283  35.710  1.00 34.19           H
ATOM   4007  HB1 ALA A 272      48.270  28.136  33.539  1.00 35.75           H
ATOM   4008  HB2 ALA A 272      47.079  27.084  33.546  1.00 35.75           H
ATOM   4009  HB3 ALA A 272      46.767  28.644  33.529  1.00 35.75           H
ATOM   4010  N   ARG A 273      49.174  29.476  36.004  1.00 33.76           N
ATOM   4011  CA  ARG A 273      49.787  30.713  36.473  1.00 34.77           C
ATOM   4012  C   ARG A 273      50.379  31.451  35.284  1.00 35.43           C
ATOM   4013  O   ARG A 273      51.060  30.854  34.422  1.00 37.40           O
ATOM   4014  CB  ARG A 273      50.858  30.468  37.535  1.00 36.82           C
ATOM   4015  CG  ARG A 273      50.308  29.959  38.852  1.00 44.97           C
ATOM   4016  CD  ARG A 273      51.388  29.493  39.807  1.00 50.03           C
ATOM   4017  NE  ARG A 273      51.877  28.150  39.466  1.00 58.09           N
ATOM   4018  CZ  ARG A 273      53.037  27.882  38.857  1.00 56.30           C
ATOM   4019  NH1 ARG A 273      53.859  28.865  38.508  1.00 56.76           N
ATOM   4020  NH2 ARG A 273      53.380  26.611  38.603  1.00 55.69           N1+
ATOM   4021  H   ARG A 273      49.748  28.884  35.751  1.00 40.51           H
ATOM   4022  HA  ARG A 273      49.096  31.261  36.860  1.00 41.72           H
ATOM   4023  HB2 ARG A 273      51.462  29.797  37.190  1.00 44.19           H
ATOM   4024  HB3 ARG A 273      51.323  31.303  37.704  1.00 44.19           H
ATOM   4025  HG2 ARG A 273      49.800  30.668  39.280  1.00 53.97           H
ATOM   4026  HG3 ARG A 273      49.722  29.205  38.671  1.00 53.97           H
ATOM   4027  HD2 ARG A 273      52.122  30.111  39.760  1.00 60.04           H
ATOM   4028  HD3 ARG A 273      51.028  29.478  40.714  1.00 60.04           H
ATOM   4029  HE  ARG A 273      51.377  27.474  39.694  1.00 69.71           H
ATOM   4030 HH11 ARG A 273      53.646  29.672  38.677  1.00 68.11           H
ATOM   4031 HH12 ARG A 273      54.605  28.688  38.129  1.00 68.11           H
ATOM   4032 HH21 ARG A 273      52.867  25.953  38.823  1.00 66.83           H
ATOM   4033 HH22 ARG A 273      54.127  26.425  38.222  1.00 66.83           H
ATOM   4034  N   LEU A 274      50.081  32.745  35.235  1.00 29.51           N
ATOM   4035  CA  LEU A 274      50.665  33.676  34.281  1.00 32.73           C
ATOM   4036  C   LEU A 274      51.418  34.697  35.131  1.00 33.98           C
ATOM   4037  O   LEU A 274      50.807  35.614  35.694  1.00 31.42           O
ATOM   4038  CB  LEU A 274      49.598  34.309  33.406  1.00 30.80           C
ATOM   4039  CG  LEU A 274      49.242  33.357  32.246  1.00 33.89           C
ATOM   4040  CD1 LEU A 274      48.076  32.467  32.613  1.00 33.50           C
ATOM   4041  CD2 LEU A 274      48.954  34.130  30.985  1.00 32.72           C
ATOM   4042  H   LEU A 274      49.542  33.132  35.786  1.00 35.42           H
ATOM   4043  HA  LEU A 274      51.276  33.204  33.695  1.00 39.28           H
ATOM   4044  HB2 LEU A 274      48.802  34.456  33.932  1.00 36.96           H
ATOM   4045  HB3 LEU A 274      49.932  35.150  33.047  1.00 36.96           H
ATOM   4046  HG  LEU A 274      50.017  32.786  32.057  1.00 40.67           H
ATOM   4047 HD11 LEU A 274      47.886  31.876  31.867  1.00 40.20           H
ATOM   4048 HD12 LEU A 274      48.311  31.946  33.401  1.00 40.20           H
ATOM   4049 HD13 LEU A 274      47.317  33.032  32.794  1.00 40.20           H
ATOM   4050 HD21 LEU A 274      48.752  33.514  30.263  1.00 39.27           H
ATOM   4051 HD22 LEU A 274      48.199  34.706  31.162  1.00 39.27           H
ATOM   4052 HD23 LEU A 274      49.737  34.667  30.752  1.00 39.27           H
ATOM   4053  N   GLY A 275      52.721  34.482  35.312  1.00 35.34           N
ATOM   4054  CA  GLY A 275      53.431  35.308  36.273  1.00 33.36           C
ATOM   4055  C   GLY A 275      52.927  34.918  37.647  1.00 33.38           C
ATOM   4056  O   GLY A 275      52.868  33.731  37.986  1.00 33.35           O
ATOM   4057  H   GLY A 275      53.181  33.837  34.962  1.00 42.40           H
ATOM   4058  HA2 GLY A 275      54.387  35.154  36.220  1.00 40.03           H
ATOM   4059  HA3 GLY A 275      53.241  36.237  36.089  1.00 40.03           H
ATOM   4060  N   THR A 276      52.490  35.903  38.432  1.00 33.78           N
ATOM   4061  CA  THR A 276      51.955  35.609  39.759  1.00 35.59           C
ATOM   4062  C   THR A 276      50.439  35.435  39.746  1.00 34.01           C
ATOM   4063  O   THR A 276      49.856  35.099  40.786  1.00 31.50           O
ATOM   4064  CB  THR A 276      52.305  36.721  40.764  1.00 34.65           C
ATOM   4065  OG1 THR A 276      51.758  37.947  40.273  1.00 34.46           O
ATOM   4066  CG2 THR A 276      53.822  36.914  40.926  1.00 41.56           C
ATOM   4067  H   THR A 276      52.470  36.744  38.222  1.00 40.53           H
ATOM   4068  HA  THR A 276      52.359  34.798  40.081  1.00 42.71           H
ATOM   4069  HB  THR A 276      51.918  36.515  41.637  1.00 41.58           H
ATOM   4070  HG1 THR A 276      50.944  37.993  40.477  1.00 41.35           H
ATOM   4071 HG21 THR A 276      54.016  37.638  41.544  1.00 49.87           H
ATOM   4072 HG22 THR A 276      54.238  36.098  41.238  1.00 49.87           H
ATOM   4073 HG23 THR A 276      54.180  37.157  40.063  1.00 49.87           H
ATOM   4074  N   THR A 277      49.795  35.652  38.603  1.00 28.87           N
ATOM   4075  CA  THR A 277      48.343  35.549  38.504  1.00 33.77           C
ATOM   4076  C   THR A 277      47.916  34.125  38.201  1.00 33.20           C
ATOM   4077  O   THR A 277      48.285  33.565  37.164  1.00 34.25           O
ATOM   4078  CB  THR A 277      47.807  36.474  37.424  1.00 31.59           C
ATOM   4079  OG1 THR A 277      48.225  37.812  37.696  1.00 34.19           O
ATOM   4080  CG2 THR A 277      46.301  36.437  37.408  1.00 30.65           C
ATOM   4081  H   THR A 277      50.183  35.892  37.878  1.00 34.64           H
ATOM   4082  HA  THR A 277      47.961  35.802  39.347  1.00 40.52           H
ATOM   4083  HB  THR A 277      48.145  36.182  36.562  1.00 37.91           H
ATOM   4084  HG1 THR A 277      48.232  38.251  36.979  1.00 41.02           H
ATOM   4085 HG21 THR A 277      45.970  37.035  36.721  1.00 36.78           H
ATOM   4086 HG22 THR A 277      45.972  35.543  37.225  1.00 36.78           H
ATOM   4087 HG23 THR A 277      45.954  36.733  38.259  1.00 36.78           H
ATOM   4088  N   ARG A 278      47.121  33.556  39.089  1.00 28.08           N
ATOM   4089  CA  ARG A 278      46.580  32.209  38.915  1.00 34.08           C
ATOM   4090  C   ARG A 278      45.175  32.335  38.339  1.00 28.48           C
ATOM   4091  O   ARG A 278      44.313  32.979  38.941  1.00 26.89           O
ATOM   4092  CB  ARG A 278      46.559  31.442  40.242  1.00 40.44           C
ATOM   4093  CG  ARG A 278      46.422  29.917  40.124  1.00 41.77           C
ATOM   4094  CD  ARG A 278      47.067  29.168  41.338  1.00 44.21           C
ATOM   4095  NE  ARG A 278      46.674  27.769  41.331  1.00 41.40           N
ATOM   4096  CZ  ARG A 278      45.440  27.367  41.590  1.00 35.26           C
ATOM   4097  NH1 ARG A 278      44.535  28.273  41.884  1.00 38.00           N
ATOM   4098  NH2 ARG A 278      45.105  26.079  41.552  1.00 32.08           N1+
ATOM   4099  H   ARG A 278      46.864  33.937  39.814  1.00 33.70           H
ATOM   4100  HA  ARG A 278      47.135  31.716  38.297  1.00 40.90           H
ATOM   4101  HB2 ARG A 278      47.386  31.623  40.721  1.00 48.53           H
ATOM   4102  HB3 ARG A 278      45.803  31.756  40.760  1.00 48.53           H
ATOM   4103  HG2 ARG A 278      45.477  29.686  40.073  1.00 50.12           H
ATOM   4104  HG3 ARG A 278      46.869  29.629  39.308  1.00 50.12           H
ATOM   4105  HD2 ARG A 278      48.043  29.208  41.271  1.00 53.05           H
ATOM   4106  HD3 ARG A 278      46.766  29.554  42.167  1.00 53.05           H
ATOM   4107  HE  ARG A 278      47.251  27.179  41.099  1.00 49.68           H
ATOM   4108 HH11 ARG A 278      44.733  29.103  41.928  1.00 45.60           H
ATOM   4109 HH12 ARG A 278      43.739  28.032  42.065  1.00 45.60           H
ATOM   4110 HH21 ARG A 278      45.693  25.496  41.329  1.00 38.49           H
ATOM   4111 HH22 ARG A 278      44.296  25.829  41.706  1.00 38.49           H
ATOM   4112  N   LEU A 279      44.957  31.745  37.166  1.00 27.35           N
ATOM   4113  CA  LEU A 279      43.666  31.787  36.489  1.00 24.99           C
ATOM   4114  C   LEU A 279      43.006  30.408  36.484  1.00 27.73           C
ATOM   4115  O   LEU A 279      43.674  29.378  36.331  1.00 27.70           O
ATOM   4116  CB  LEU A 279      43.815  32.269  35.034  1.00 25.68           C
ATOM   4117  CG  LEU A 279      44.464  33.632  34.771  1.00 28.51           C
ATOM   4118  CD1 LEU A 279      44.541  33.835  33.296  1.00 27.47           C
ATOM   4119  CD2 LEU A 279      43.680  34.764  35.441  1.00 35.04           C
ATOM   4120  H   LEU A 279      45.554  31.294  36.738  1.00 32.82           H
ATOM   4121  HA  LEU A 279      43.088  32.400  36.961  1.00 29.98           H
ATOM   4122  HB2 LEU A 279      44.329  31.603  34.562  1.00 30.82           H
ATOM   4123  HB3 LEU A 279      42.933  32.310  34.640  1.00 30.82           H
ATOM   4124  HG  LEU A 279      45.370  33.631  35.130  1.00 34.21           H
ATOM   4125 HD11 LEU A 279      44.961  34.688  33.117  1.00 32.96           H
ATOM   4126 HD12 LEU A 279      45.055  33.114  32.892  1.00 32.96           H
ATOM   4127 HD13 LEU A 279      43.646  33.827  32.939  1.00 32.96           H
ATOM   4128 HD21 LEU A 279      44.120  35.611  35.267  1.00 42.05           H
ATOM   4129 HD22 LEU A 279      42.784  34.774  35.088  1.00 42.05           H
ATOM   4130 HD23 LEU A 279      43.643  34.598  36.400  1.00 42.05           H
ATOM   4131  N   LEU A 280      41.684  30.387  36.603  1.00 25.17           N
ATOM   4132  CA  LEU A 280      40.937  29.146  36.478  1.00 24.02           C
ATOM   4133  C   LEU A 280      39.962  29.215  35.308  1.00 26.01           C
ATOM   4134  O   LEU A 280      39.450  30.283  34.958  1.00 25.39           O
ATOM   4135  CB  LEU A 280      40.134  28.836  37.741  1.00 26.53           C
ATOM   4136  CG  LEU A 280      40.762  28.976  39.118  1.00 34.17           C
ATOM   4137  CD1 LEU A 280      39.731  28.553  40.187  1.00 31.49           C
ATOM   4138  CD2 LEU A 280      42.027  28.134  39.198  1.00 33.92           C
ATOM   4139  H   LEU A 280      41.190  31.080  36.723  1.00 30.20           H
ATOM   4140  HA  LEU A 280      41.555  28.421  36.323  1.00 28.82           H
ATOM   4141  HB2 LEU A 280      39.360  29.413  37.726  1.00 31.83           H
ATOM   4142  HB3 LEU A 280      39.841  27.915  37.688  1.00 31.83           H
ATOM   4143  HG  LEU A 280      40.999  29.913  39.272  1.00 41.00           H
ATOM   4144 HD11 LEU A 280      40.121  28.649  41.072  1.00 37.79           H
ATOM   4145 HD12 LEU A 280      38.937  29.110  40.118  1.00 37.79           H
ATOM   4146 HD13 LEU A 280      39.501  27.625  40.028  1.00 37.79           H
ATOM   4147 HD21 LEU A 280      42.418  28.238  40.082  1.00 40.70           H
ATOM   4148 HD22 LEU A 280      41.788  27.209  39.050  1.00 40.70           H
ATOM   4149 HD23 LEU A 280      42.661  28.436  38.525  1.00 40.70           H
ATOM   4150  N   ASP A 281      39.645  28.055  34.751  1.00 26.46           N
ATOM   4151  CA  ASP A 281      38.578  27.975  33.760  1.00 23.30           C
ATOM   4152  C   ASP A 281      38.089  26.531  33.735  1.00 23.79           C
ATOM   4153  O   ASP A 281      38.769  25.609  34.202  1.00 25.47           O
ATOM   4154  CB  ASP A 281      39.064  28.461  32.379  1.00 26.36           C
ATOM   4155  CG  ASP A 281      37.906  28.939  31.471  1.00 25.49           C
ATOM   4156  OD1 ASP A 281      36.728  28.747  31.833  1.00 23.21           O
ATOM   4157  OD2 ASP A 281      38.165  29.481  30.367  1.00 26.37           O1-
ATOM   4158  H   ASP A 281      40.014  27.301  34.942  1.00 31.75           H
ATOM   4159  HA  ASP A 281      37.848  28.553  34.018  1.00 27.96           H
ATOM   4160  HB2 ASP A 281      39.694  29.191  32.489  1.00 31.64           H
ATOM   4161  HB3 ASP A 281      39.517  27.721  31.949  1.00 31.64           H
ATOM   4162  N   ASN A 282      36.900  26.336  33.194  1.00 26.42           N
ATOM   4163  CA  ASN A 282      36.355  24.988  33.118  1.00 24.51           C
ATOM   4164  C   ASN A 282      35.278  24.989  32.050  1.00 24.65           C
ATOM   4165  O   ASN A 282      34.762  26.046  31.671  1.00 23.85           O
ATOM   4166  CB  ASN A 282      35.795  24.524  34.466  1.00 24.49           C
ATOM   4167  CG  ASN A 282      34.544  25.289  34.861  1.00 26.22           C
ATOM   4168  OD1 ASN A 282      33.429  24.911  34.471  1.00 26.57           O
ATOM   4169  ND2 ASN A 282      34.721  26.376  35.635  1.00 26.70           N
ATOM   4170  H   ASN A 282      36.399  26.946  32.855  1.00 31.71           H
ATOM   4171  HA  ASN A 282      37.060  24.376  32.863  1.00 29.41           H
ATOM   4172  HB2 ASN A 282      35.560  23.585  34.411  1.00 29.39           H
ATOM   4173  HB3 ASN A 282      36.475  24.657  35.147  1.00 29.39           H
ATOM   4174 HD21 ASN A 282      34.047  26.856  35.886  1.00 32.04           H
ATOM   4175 HD22 ASN A 282      35.518  26.610  35.885  1.00 32.04           H
ATOM   4176  N   ILE A 283      34.927  23.789  31.575  1.00 23.89           N
ATOM   4177  CA  ILE A 283      33.924  23.665  30.531  1.00 25.97           C
ATOM   4178  C   ILE A 283      33.221  22.310  30.631  1.00 26.54           C
ATOM   4179  O   ILE A 283      33.800  21.313  31.086  1.00 24.32           O
ATOM   4180  CB  ILE A 283      34.604  23.889  29.155  1.00 24.52           C
ATOM   4181  CG1 ILE A 283      33.555  24.213  28.097  1.00 26.93           C
ATOM   4182  CG2 ILE A 283      35.431  22.665  28.779  1.00 27.83           C
ATOM   4183  CD1 ILE A 283      34.135  24.539  26.713  1.00 29.48           C
ATOM   4184  H   ILE A 283      35.265  23.041  31.837  1.00 28.66           H
ATOM   4185  HA  ILE A 283      33.262  24.350  30.672  1.00 31.17           H
ATOM   4186  HB  ILE A 283      35.198  24.664  29.226  1.00 29.43           H
ATOM   4187 HG12 ILE A 283      32.979  23.442  27.999  1.00 32.32           H
ATOM   4188 HG13 ILE A 283      33.025  24.972  28.389  1.00 32.32           H
ATOM   4189 HG21 ILE A 283      35.840  22.800  27.912  1.00 33.40           H
ATOM   4190 HG22 ILE A 283      36.118  22.520  29.444  1.00 33.40           H
ATOM   4191 HG23 ILE A 283      34.857  21.891  28.726  1.00 33.40           H
ATOM   4192 HD11 ILE A 283      33.416  24.721  26.085  1.00 35.38           H
ATOM   4193 HD12 ILE A 283      34.710  25.316  26.786  1.00 35.38           H
ATOM   4194 HD13 ILE A 283      34.644  23.782  26.385  1.00 35.38           H
ATOM   4195  N   ALA A 284      31.969  22.282  30.175  1.00 25.24           N
ATOM   4196  CA  ALA A 284      31.242  21.033  30.053  1.00 26.74           C
ATOM   4197  C   ALA A 284      31.873  20.205  28.949  1.00 32.46           C
ATOM   4198  O   ALA A 284      32.260  20.738  27.906  1.00 28.41           O
ATOM   4199  CB  ALA A 284      29.780  21.286  29.729  1.00 28.13           C
ATOM   4200  H   ALA A 284      31.543  22.968  29.888  1.00 30.29           H
ATOM   4201  HA  ALA A 284      31.284  20.544  30.886  1.00 32.08           H
ATOM   4202  HB1 ALA A 284      29.315  20.439  29.680  1.00 33.75           H
ATOM   4203  HB2 ALA A 284      29.382  21.832  30.423  1.00 33.75           H
ATOM   4204  HB3 ALA A 284      29.727  21.730  28.875  1.00 33.75           H
ATOM   4205  N   ILE A 285      31.950  18.889  29.164  1.00 28.62           N
ATOM   4206  CA  ILE A 285      32.496  17.954  28.176  1.00 34.84           C
ATOM   4207  C   ILE A 285      31.517  16.801  28.020  1.00 28.08           C
ATOM   4208  O   ILE A 285      31.065  16.224  29.017  1.00 31.22           O
ATOM   4209  CB  ILE A 285      33.869  17.382  28.583  1.00 30.63           C
ATOM   4210  CG1 ILE A 285      34.898  18.496  28.822  1.00 37.24           C
ATOM   4211  CG2 ILE A 285      34.358  16.339  27.545  1.00 36.81           C
ATOM   4212  CD1 ILE A 285      35.545  19.033  27.565  1.00 39.38           C
ATOM   4213  H   ILE A 285      31.641  18.490  29.864  1.00 34.35           H
ATOM   4214  HA  ILE A 285      32.606  18.424  27.341  1.00 41.81           H
ATOM   4215  HB  ILE A 285      33.743  16.922  29.427  1.00 36.76           H
ATOM   4216 HG12 ILE A 285      34.457  19.240  29.269  1.00 44.69           H
ATOM   4217 HG13 ILE A 285      35.600  18.144  29.398  1.00 44.69           H
ATOM   4218 HG21 ILE A 285      35.209  15.975  27.834  1.00 44.17           H
ATOM   4219 HG22 ILE A 285      33.715  15.621  27.478  1.00 44.17           H
ATOM   4220 HG23 ILE A 285      34.454  16.774  26.689  1.00 44.17           H
ATOM   4221 HD11 ILE A 285      36.186  19.723  27.804  1.00 47.26           H
ATOM   4222 HD12 ILE A 285      36.015  18.310  27.114  1.00 47.26           H
ATOM   4223 HD13 ILE A 285      34.860  19.403  26.984  1.00 47.26           H
ATOM   4224  N   GLU A 286      31.241  16.426  26.785  1.00 26.52           N
ATOM   4225  CA  GLU A 286      30.497  15.205  26.486  1.00 33.00           C
ATOM   4226  C   GLU A 286      31.438  14.249  25.770  1.00 35.35           C
ATOM   4227  O   GLU A 286      31.977  14.587  24.708  1.00 32.03           O
ATOM   4228  CB  GLU A 286      29.277  15.486  25.618  1.00 38.58           C
ATOM   4229  CG  GLU A 286      28.300  16.424  26.255  1.00 38.35           C
ATOM   4230  CD  GLU A 286      27.443  17.138  25.220  1.00 66.55           C
ATOM   4231  OE1 GLU A 286      26.660  16.448  24.495  1.00 60.44           O
ATOM   4232  OE2 GLU A 286      27.579  18.395  25.132  1.00 69.62           O1-
ATOM   4233  H   GLU A 286      31.509  16.848  26.079  1.00 31.83           H
ATOM   4234  HA  GLU A 286      30.194  14.806  27.309  1.00 39.61           H
ATOM   4235  HB2 GLU A 286      29.582  15.877  24.788  1.00 46.29           H
ATOM   4236  HB3 GLU A 286      28.824  14.646  25.439  1.00 46.29           H
ATOM   4237  HG2 GLU A 286      27.715  15.926  26.850  1.00 46.02           H
ATOM   4238  HG3 GLU A 286      28.790  17.091  26.764  1.00 46.02           H
ATOM   4239  N   ILE A 287      31.660  13.077  26.345  1.00 29.45           N
ATOM   4240  CA  ILE A 287      32.625  12.148  25.758  1.00 29.62           C
ATOM   4241  C   ILE A 287      31.957  11.310  24.678  1.00 36.42           C
ATOM   4242  O   ILE A 287      30.913  10.693  24.917  1.00 34.18           O
ATOM   4243  CB  ILE A 287      33.239  11.248  26.837  1.00 36.81           C
ATOM   4244  CG1 ILE A 287      33.913  12.104  27.917  1.00 38.73           C
ATOM   4245  CG2 ILE A 287      34.235  10.246  26.218  1.00 37.51           C
ATOM   4246  CD1 ILE A 287      35.086  12.930  27.415  1.00 33.70           C
ATOM   4247  H   ILE A 287      31.300  12.808  27.080  1.00 35.33           H
ATOM   4248  HA  ILE A 287      33.335  12.648  25.339  1.00 35.54           H
ATOM   4249  HB  ILE A 287      32.517  10.735  27.238  1.00 44.17           H
ATOM   4250 HG12 ILE A 287      33.242  12.714  28.266  1.00 46.48           H
ATOM   4251 HG13 ILE A 287      34.228  11.522  28.627  1.00 46.48           H
ATOM   4252 HG21 ILE A 287      34.604   9.689  26.919  1.00 45.02           H
ATOM   4253 HG22 ILE A 287      33.775   9.683  25.572  1.00 45.02           H
ATOM   4254 HG23 ILE A 287      34.949  10.734  25.778  1.00 45.02           H
ATOM   4255 HD11 ILE A 287      35.437  13.453  28.148  1.00 40.44           H
ATOM   4256 HD12 ILE A 287      35.774  12.337  27.076  1.00 40.44           H
ATOM   4257 HD13 ILE A 287      34.788  13.532  26.712  1.00 40.44           H
ATOM   4258  N   GLY A 288      32.576  11.268  23.489  1.00 33.89           N
ATOM   4259  CA  GLY A 288      32.029  10.493  22.374  1.00 42.80           C
ATOM   4260  C   GLY A 288      30.758  11.054  21.789  1.00 38.84           C
ATOM   4261  O   GLY A 288      30.056  10.334  21.088  1.00 54.37           O
ATOM   4262  H   GLY A 288      33.299  11.708  23.297  1.00 40.67           H
ATOM   4263  HA2 GLY A 288      32.683  10.426  21.654  1.00 51.36           H
ATOM   4264  HA3 GLY A 288      31.829   9.596  22.671  1.00 51.36           H
ATOM   4265  N   THR A 289      30.425  12.308  22.089  1.00 51.81           N
ATOM   4266  CA  THR A 289      29.218  12.957  21.590  1.00 54.55           C
ATOM   4267  C   THR A 289      29.559  14.148  20.698  1.00 59.58           C
ATOM   4268  O   THR A 289      28.827  14.452  19.726  1.00 51.86           O
ATOM   4269  CB  THR A 289      28.326  13.427  22.764  1.00 56.61           C
ATOM   4270  OG1 THR A 289      27.677  12.286  23.370  1.00 50.77           O
ATOM   4271  CG2 THR A 289      27.297  14.447  22.295  1.00 63.34           C
ATOM   4272  H   THR A 289      30.889  12.807  22.612  1.00 62.17           H
ATOM   4273  HA  THR A 289      28.720  12.328  21.066  1.00 65.46           H
ATOM   4274  HB  THR A 289      28.873  13.872  23.418  1.00 67.93           H
ATOM   4275  HG1 THR A 289      28.270  11.731  23.631  1.00 60.93           H
ATOM   4276 HG21 THR A 289      26.762  14.026  21.637  1.00 76.01           H
ATOM   4277 HG22 THR A 289      27.682  15.236  21.876  1.00 76.01           H
ATOM   4278 HG23 THR A 289      26.694  14.753  22.996  1.00 76.01           H
ATOM   4279  HC  THR A 289      30.381  14.680  20.906  1.00 71.50           H
TER
ATOM   4280  N   ALA B   2       1.452  18.758  46.592  1.00 49.40           N
ATOM   4281  CA  ALA B   2       0.485  18.652  47.677  1.00 44.88           C
ATOM   4282  C   ALA B   2       1.165  18.518  49.036  1.00 54.84           C
ATOM   4283  O   ALA B   2       2.181  17.857  49.155  1.00 60.80           O
ATOM   4284  CB  ALA B   2      -0.428  17.492  47.467  1.00 47.56           C
ATOM   4285  H1  ALA B   2       1.004  18.881  45.750  1.00 59.28           H
ATOM   4286  H2  ALA B   2       1.997  17.975  46.552  1.00 59.28           H
ATOM   4287  HA  ALA B   2      -0.041  19.460  47.687  1.00 53.86           H
ATOM   4288  HB1 ALA B   2      -0.898  17.579  46.623  1.00 57.07           H
ATOM   4289  HB2 ALA B   2       0.085  16.673  47.456  1.00 57.07           H
ATOM   4290  HB3 ALA B   2      -1.085  17.436  48.185  1.00 57.07           H
ATOM   4291  N   ILE B   3       0.609  19.151  50.065  1.00 47.31           N
ATOM   4292  CA  ILE B   3       1.185  19.092  51.411  1.00 46.32           C
ATOM   4293  C   ILE B   3       0.681  17.795  52.041  1.00 44.75           C
ATOM   4294  O   ILE B   3      -0.502  17.461  51.874  1.00 44.48           O
ATOM   4295  CB  ILE B   3       0.820  20.346  52.225  1.00 45.82           C
ATOM   4296  CG1 ILE B   3       1.507  21.567  51.597  1.00 46.78           C
ATOM   4297  CG2 ILE B   3       1.185  20.179  53.718  1.00 49.88           C
ATOM   4298  CD1 ILE B   3       1.368  22.831  52.362  1.00 54.19           C
ATOM   4299  H   ILE B   3      -0.120  19.610  50.017  1.00 56.78           H
ATOM   4300  HA  ILE B   3       2.140  19.073  51.353  1.00 55.59           H
ATOM   4301  HB  ILE B   3      -0.141  20.471  52.173  1.00 54.99           H
ATOM   4302 HG12 ILE B   3       2.450  21.364  51.529  1.00 56.14           H
ATOM   4303 HG13 ILE B   3       1.131  21.721  50.722  1.00 56.14           H
ATOM   4304 HG21 ILE B   3       0.921  20.976  54.206  1.00 59.85           H
ATOM   4305 HG22 ILE B   3       0.712  19.419  54.089  1.00 59.85           H
ATOM   4306 HG23 ILE B   3       2.140  20.047  53.789  1.00 59.85           H
ATOM   4307 HD11 ILE B   3       1.846  23.550  51.924  1.00 65.03           H
ATOM   4308 HD12 ILE B   3       0.433  23.068  52.484  1.00 65.03           H
ATOM   4309 HD13 ILE B   3       1.772  22.677  53.213  1.00 65.03           H
ATOM   4310  N   PRO B   4       1.526  17.007  52.720  1.00 44.27           N
ATOM   4311  CA  PRO B   4       1.019  15.780  53.365  1.00 39.77           C
ATOM   4312  C   PRO B   4      -0.046  16.065  54.413  1.00 37.98           C
ATOM   4313  O   PRO B   4      -0.208  17.181  54.903  1.00 38.16           O
ATOM   4314  CB  PRO B   4       2.271  15.147  53.997  1.00 40.33           C
ATOM   4315  CG  PRO B   4       3.384  16.163  53.841  1.00 46.93           C
ATOM   4316  CD  PRO B   4       3.007  17.046  52.689  1.00 39.78           C
ATOM   4317  HA  PRO B   4       0.629  15.193  52.700  1.00 47.72           H
ATOM   4318  HB2 PRO B   4       2.103  14.926  54.930  1.00 48.40           H
ATOM   4319  HB3 PRO B   4       2.491  14.335  53.507  1.00 48.40           H
ATOM   4320  HG2 PRO B   4       3.429  16.690  54.653  1.00 56.31           H
ATOM   4321  HG3 PRO B   4       4.239  15.721  53.685  1.00 56.31           H
ATOM   4322  HD2 PRO B   4       3.348  17.949  52.804  1.00 47.73           H
ATOM   4323  HD3 PRO B   4       3.339  16.674  51.855  1.00 47.73           H
ATOM   4324  N   ALA B   5      -0.803  15.027  54.736  1.00 42.38           N
ATOM   4325  CA  ALA B   5      -1.932  15.190  55.646  1.00 46.01           C
ATOM   4326  C   ALA B   5      -1.485  15.445  57.083  1.00 43.04           C
ATOM   4327  O   ALA B   5      -0.543  14.821  57.580  1.00 40.14           O
ATOM   4328  CB  ALA B   5      -2.838  13.952  55.610  1.00 47.07           C
ATOM   4329  H   ALA B   5      -0.713  14.238  54.408  1.00 50.86           H
ATOM   4330  HA  ALA B   5      -2.437  15.961  55.354  1.00 55.21           H
ATOM   4331  HB1 ALA B   5      -3.568  14.075  56.243  1.00 56.49           H
ATOM   4332  HB2 ALA B   5      -3.203  13.853  54.713  1.00 56.49           H
ATOM   4333  HB3 ALA B   5      -2.320  13.171  55.850  1.00 56.49           H
ATOM   4334  N   PHE B   6      -2.213  16.343  57.759  1.00 38.63           N
ATOM   4335  CA  PHE B   6      -1.991  16.652  59.168  1.00 45.81           C
ATOM   4336  C   PHE B   6      -3.322  16.644  59.915  1.00 45.31           C
ATOM   4337  O   PHE B   6      -4.220  17.427  59.599  1.00 49.57           O
ATOM   4338  CB  PHE B   6      -1.277  18.008  59.343  1.00 37.68           C
ATOM   4339  CG  PHE B   6      -1.171  18.430  60.793  1.00 42.06           C
ATOM   4340  CD1 PHE B   6      -0.252  17.815  61.627  1.00 37.39           C
ATOM   4341  CD2 PHE B   6      -2.028  19.389  61.330  1.00 42.45           C
ATOM   4342  CE1 PHE B   6      -0.165  18.168  62.985  1.00 33.04           C
ATOM   4343  CE2 PHE B   6      -1.952  19.756  62.686  1.00 41.46           C
ATOM   4344  CZ  PHE B   6      -1.018  19.141  63.513  1.00 39.24           C
ATOM   4345  H   PHE B   6      -2.857  16.792  57.414  1.00 46.35           H
ATOM   4346  HA  PHE B   6      -1.419  15.972  59.541  1.00 54.97           H
ATOM   4347  HB2 PHE B   6      -0.378  17.961  58.958  1.00 45.21           H
ATOM   4348  HB3 PHE B   6      -1.785  18.684  58.865  1.00 45.21           H
ATOM   4349  HD1 PHE B   6       0.323  17.154  61.275  1.00 44.86           H
ATOM   4350  HD2 PHE B   6      -2.661  19.808  60.773  1.00 50.94           H
ATOM   4351  HE1 PHE B   6       0.477  17.731  63.538  1.00 39.65           H
ATOM   4352  HE2 PHE B   6      -2.542  20.420  63.030  1.00 49.76           H
ATOM   4353  HZ  PHE B   6      -0.959  19.375  64.430  1.00 47.09           H
ATOM   4354  N   HIS B   7      -3.439  15.778  60.935  1.00 45.99           N
ATOM   4355  CA  HIS B   7      -4.653  15.671  61.748  1.00 45.97           C
ATOM   4356  C   HIS B   7      -4.489  16.366  63.098  1.00 50.22           C
ATOM   4357  O   HIS B   7      -3.887  15.791  64.027  1.00 51.61           O
ATOM   4358  CB  HIS B   7      -5.062  14.211  61.968  1.00 47.33           C
ATOM   4359  CG  HIS B   7      -5.205  13.440  60.706  1.00 52.20           C
ATOM   4360  ND1 HIS B   7      -6.206  13.690  59.799  1.00 51.33           N
ATOM   4361  CD2 HIS B   7      -4.447  12.454  60.182  1.00 51.71           C
ATOM   4362  CE1 HIS B   7      -6.059  12.881  58.770  1.00 58.91           C
ATOM   4363  NE2 HIS B   7      -5.000  12.120  58.978  1.00 59.05           N
ATOM   4364  H   HIS B   7      -2.815  15.242  61.180  1.00 55.19           H
ATOM   4365  HA  HIS B   7      -5.362  16.106  61.271  1.00 55.16           H
ATOM   4366  HB2 HIS B   7      -5.905  14.192  62.442  1.00 56.79           H
ATOM   4367  HB3 HIS B   7      -4.393  13.789  62.515  1.00 56.79           H
ATOM   4368  HD2 HIS B   7      -3.695  12.068  60.557  1.00 62.05           H
ATOM   4369  HE1 HIS B   7      -6.596  12.853  58.020  1.00 70.69           H
ATOM   4370  HE2 HIS B   7      -4.701  11.514  58.436  1.00 70.86           H
ATOM   4371  N   PRO B   8      -5.016  17.576  63.273  1.00 48.96           N
ATOM   4372  CA  PRO B   8      -4.825  18.281  64.540  1.00 46.65           C
ATOM   4373  C   PRO B   8      -5.313  17.431  65.691  1.00 54.07           C
ATOM   4374  O   PRO B   8      -6.183  16.577  65.524  1.00 53.50           O
ATOM   4375  CB  PRO B   8      -5.665  19.548  64.352  1.00 50.95           C
ATOM   4376  CG  PRO B   8      -5.542  19.811  62.870  1.00 51.43           C
ATOM   4377  CD  PRO B   8      -5.690  18.431  62.279  1.00 46.59           C
ATOM   4378  HA  PRO B   8      -3.897  18.508  64.709  1.00 55.98           H
ATOM   4379  HB2 PRO B   8      -6.587  19.364  64.590  1.00 61.14           H
ATOM   4380  HB3 PRO B   8      -5.308  20.284  64.880  1.00 61.14           H
ATOM   4381  HG2 PRO B   8      -6.236  20.414  62.558  1.00 61.72           H
ATOM   4382  HG3 PRO B   8      -4.661  20.169  62.674  1.00 61.72           H
ATOM   4383  HD2 PRO B   8      -6.620  18.173  62.218  1.00 55.91           H
ATOM   4384  HD3 PRO B   8      -5.261  18.358  61.418  1.00 55.91           H
ATOM   4385  N   GLY B   9      -4.718  17.651  66.867  1.00 46.18           N
ATOM   4386  CA  GLY B   9      -5.117  16.925  68.064  1.00 47.29           C
ATOM   4387  C   GLY B   9      -4.679  15.484  68.097  1.00 46.67           C
ATOM   4388  O   GLY B   9      -5.012  14.772  69.046  1.00 51.59           O
ATOM   4389  H   GLY B   9      -4.074  18.213  66.989  1.00 55.42           H
ATOM   4390  HA2 GLY B   9      -4.751  17.359  68.855  1.00 56.75           H
ATOM   4391  HA3 GLY B   9      -6.081  16.945  68.146  1.00 56.75           H
ATOM   4392  N   GLU B  10      -3.963  15.032  67.088  1.00 44.22           N
ATOM   4393  CA  GLU B  10      -3.518  13.656  67.006  1.00 45.66           C
ATOM   4394  C   GLU B  10      -2.008  13.613  66.835  1.00 44.96           C
ATOM   4395  O   GLU B  10      -1.383  14.595  66.430  1.00 41.59           O
ATOM   4396  CB  GLU B  10      -4.165  12.937  65.820  1.00 51.95           C
ATOM   4397  CG  GLU B  10      -5.643  12.542  66.005  1.00 58.01           C
ATOM   4398  CD  GLU B  10      -6.208  11.930  64.716  1.00 57.22           C
ATOM   4399  OE1 GLU B  10      -5.545  11.012  64.170  1.00 57.41           O
ATOM   4400  OE2 GLU B  10      -7.282  12.385  64.233  1.00 63.83           O1-
ATOM   4401  H   GLU B  10      -3.731  15.518  66.422  1.00 53.06           H
ATOM   4402  HA  GLU B  10      -3.754  13.205  67.828  1.00 54.80           H
ATOM   4403  HB2 GLU B  10      -4.118  13.535  65.058  1.00 62.34           H
ATOM   4404  HB3 GLU B  10      -3.655  12.133  65.633  1.00 62.34           H
ATOM   4405  HG2 GLU B  10      -5.712  11.893  66.728  1.00 69.62           H
ATOM   4406  HG3 GLU B  10      -6.156  13.338  66.227  1.00 69.62           H
ATOM   4407  N   LEU B  11      -1.428  12.445  67.092  1.00 41.19           N
ATOM   4408  CA  LEU B  11      -0.009  12.258  66.848  1.00 37.24           C
ATOM   4409  C   LEU B  11       0.154  11.852  65.389  1.00 42.66           C
ATOM   4410  O   LEU B  11      -0.217  10.747  64.993  1.00 41.39           O
ATOM   4411  CB  LEU B  11       0.604  11.229  67.798  1.00 39.60           C
ATOM   4412  CG  LEU B  11       2.099  10.972  67.593  1.00 38.24           C
ATOM   4413  CD1 LEU B  11       2.863  12.271  67.823  1.00 38.84           C
ATOM   4414  CD2 LEU B  11       2.605   9.878  68.524  1.00 46.31           C
ATOM   4415  H   LEU B  11      -1.833  11.746  67.381  1.00 49.43           H
ATOM   4416  HA  LEU B  11       0.433  13.100  67.002  1.00 44.69           H
ATOM   4417  HB2 LEU B  11       0.489  11.527  68.711  1.00 47.52           H
ATOM   4418  HB3 LEU B  11       0.156  10.385  67.671  1.00 47.52           H
ATOM   4419  HG  LEU B  11       2.267  10.688  66.674  1.00 45.89           H
ATOM   4420 HD11 LEU B  11       3.813  12.124  67.699  1.00 46.61           H
ATOM   4421 HD12 LEU B  11       2.562  12.956  67.203  1.00 46.61           H
ATOM   4422 HD13 LEU B  11       2.700  12.563  68.732  1.00 46.61           H
ATOM   4423 HD21 LEU B  11       3.557   9.752  68.389  1.00 55.57           H
ATOM   4424 HD22 LEU B  11       2.450  10.159  69.437  1.00 55.57           H
ATOM   4425 HD23 LEU B  11       2.130   9.054  68.342  1.00 55.57           H
ATOM   4426  N   ASN B  12       0.734  12.743  64.604  1.00 37.62           N
ATOM   4427  CA  ASN B  12       1.011  12.513  63.207  1.00 33.46           C
ATOM   4428  C   ASN B  12       2.467  12.124  63.106  1.00 36.83           C
ATOM   4429  O   ASN B  12       3.331  12.928  63.458  1.00 36.48           O
ATOM   4430  CB  ASN B  12       0.776  13.777  62.395  1.00 38.56           C
ATOM   4431  CG  ASN B  12      -0.662  14.261  62.446  1.00 41.54           C
ATOM   4432  OD1 ASN B  12      -1.429  14.045  61.537  1.00 38.37           O
ATOM   4433  ND2 ASN B  12      -1.016  14.943  63.503  1.00 36.27           N
ATOM   4434  H   ASN B  12       1.025  13.503  64.877  1.00 45.14           H
ATOM   4435  HA  ASN B  12       0.460  11.801  62.868  1.00 40.15           H
ATOM   4436  HB2 ASN B  12       1.352  14.466  62.763  1.00 46.27           H
ATOM   4437  HB3 ASN B  12       1.026  13.609  61.476  1.00 46.27           H
ATOM   4438 HD21 ASN B  12      -1.815  15.245  63.575  1.00 43.53           H
ATOM   4439 HD22 ASN B  12      -0.456  15.118  64.124  1.00 43.53           H
ATOM   4440  N   VAL B  13       2.752  10.927  62.601  1.00 35.50           N
ATOM   4441  CA  VAL B  13       4.135  10.465  62.455  1.00 37.40           C
ATOM   4442  C   VAL B  13       4.597  10.595  60.998  1.00 39.74           C
ATOM   4443  O   VAL B  13       3.896  10.167  60.063  1.00 36.14           O
ATOM   4444  CB  VAL B  13       4.290   9.026  62.960  1.00 37.37           C
ATOM   4445  CG1 VAL B  13       5.776   8.604  62.959  1.00 38.15           C
ATOM   4446  CG2 VAL B  13       3.683   8.907  64.342  1.00 36.62           C
ATOM   4447  H   VAL B  13       2.166  10.355  62.326  1.00 42.60           H
ATOM   4448  HA  VAL B  13       4.703  11.005  63.008  1.00 44.88           H
ATOM   4449  HB  VAL B  13       3.816   8.433  62.356  1.00 44.85           H
ATOM   4450 HG11 VAL B  13       5.835   7.682  63.269  1.00 45.78           H
ATOM   4451 HG12 VAL B  13       6.136   8.659  62.061  1.00 45.78           H
ATOM   4452 HG13 VAL B  13       6.275   9.184  63.546  1.00 45.78           H
ATOM   4453 HG21 VAL B  13       3.774   7.988  64.647  1.00 43.95           H
ATOM   4454 HG22 VAL B  13       4.153   9.502  64.939  1.00 43.95           H
ATOM   4455 HG23 VAL B  13       2.744   9.145  64.297  1.00 43.95           H
ATOM   4456  N   TYR B  14       5.785  11.195  60.809  1.00 34.03           N
ATOM   4457  CA  TYR B  14       6.396  11.359  59.494  1.00 34.14           C
ATOM   4458  C   TYR B  14       7.833  10.868  59.555  1.00 32.76           C
ATOM   4459  O   TYR B  14       8.576  11.205  60.485  1.00 32.53           O
ATOM   4460  CB  TYR B  14       6.391  12.809  59.027  1.00 34.18           C
ATOM   4461  CG  TYR B  14       5.058  13.508  59.139  1.00 32.95           C
ATOM   4462  CD1 TYR B  14       4.785  14.360  60.164  1.00 33.77           C
ATOM   4463  CD2 TYR B  14       4.097  13.309  58.212  1.00 37.40           C
ATOM   4464  CE1 TYR B  14       3.561  15.000  60.260  1.00 36.39           C
ATOM   4465  CE2 TYR B  14       2.883  13.940  58.294  1.00 32.68           C
ATOM   4466  CZ  TYR B  14       2.621  14.781  59.316  1.00 36.71           C
ATOM   4467  OH  TYR B  14       1.398  15.416  59.415  1.00 35.99           O
ATOM   4468  H   TYR B  14       6.275  11.510  61.454  1.00 40.84           H
ATOM   4469  HA  TYR B  14       5.907  10.833  58.859  1.00 40.96           H
ATOM   4470  HB2 TYR B  14       7.024  13.287  59.585  1.00 41.02           H
ATOM   4471  HB3 TYR B  14       6.692  12.836  58.102  1.00 41.02           H
ATOM   4472  HD1 TYR B  14       5.437  14.518  60.824  1.00 40.52           H
ATOM   4473  HD2 TYR B  14       4.269  12.723  57.499  1.00 44.88           H
ATOM   4474  HE1 TYR B  14       3.385  15.589  60.977  1.00 43.67           H
ATOM   4475  HE2 TYR B  14       2.230  13.776  57.637  1.00 39.21           H
ATOM   4476  HH  TYR B  14       0.878  15.182  58.773  1.00 43.19           H
ATOM   4477  N   SER B  15       8.230  10.098  58.556  1.00 32.30           N
ATOM   4478  CA  SER B  15       9.600   9.612  58.477  1.00 36.02           C
ATOM   4479  C   SER B  15      10.420  10.338  57.435  1.00 35.55           C
ATOM   4480  O   SER B  15      11.655  10.361  57.540  1.00 36.50           O
ATOM   4481  CB  SER B  15       9.623   8.117  58.153  1.00 40.91           C
ATOM   4482  OG  SER B  15       9.247   7.358  59.297  1.00 38.88           O
ATOM   4483  H   SER B  15       7.723   9.848  57.906  1.00 38.76           H
ATOM   4484  HA  SER B  15      10.017   9.739  59.338  1.00 43.23           H
ATOM   4485  HB2 SER B  15       8.991   7.947  57.441  1.00 49.09           H
ATOM   4486  HB3 SER B  15      10.514   7.869  57.850  1.00 49.09           H
ATOM   4487  HG  SER B  15       9.286   6.539  59.098  1.00 46.66           H
ATOM   4488  N   ALA B  16       9.753  10.912  56.435  1.00 31.13           N
ATOM   4489  CA  ALA B  16      10.447  11.602  55.365  1.00 39.76           C
ATOM   4490  C   ALA B  16      10.769  13.027  55.792  1.00 31.30           C
ATOM   4491  O   ALA B  16       9.864  13.759  56.208  1.00 31.98           O
ATOM   4492  CB  ALA B  16       9.622  11.621  54.092  1.00 37.40           C
ATOM   4493  H   ALA B  16       8.898  10.898  56.362  1.00 37.36           H
ATOM   4494  HA  ALA B  16      11.260  11.125  55.195  1.00 47.72           H
ATOM   4495  HB1 ALA B  16      10.117  12.099  53.408  1.00 44.88           H
ATOM   4496  HB2 ALA B  16       9.464  10.705  53.810  1.00 44.88           H
ATOM   4497  HB3 ALA B  16       8.780  12.062  54.263  1.00 44.88           H
ATOM   4498  N   PRO B  17      12.041  13.450  55.718  1.00 34.96           N
ATOM   4499  CA  PRO B  17      12.341  14.861  56.013  1.00 31.27           C
ATOM   4500  C   PRO B  17      11.461  15.829  55.241  1.00 36.75           C
ATOM   4501  O   PRO B  17      10.908  16.775  55.819  1.00 33.25           O
ATOM   4502  CB  PRO B  17      13.830  14.967  55.632  1.00 29.81           C
ATOM   4503  CG  PRO B  17      14.379  13.616  56.024  1.00 33.25           C
ATOM   4504  CD  PRO B  17      13.286  12.672  55.534  1.00 30.28           C
ATOM   4505  HA  PRO B  17      12.218  15.030  56.956  1.00 37.53           H
ATOM   4506  HB2 PRO B  17      13.917  15.112  54.676  1.00 35.78           H
ATOM   4507  HB3 PRO B  17      14.257  15.693  56.126  1.00 35.78           H
ATOM   4508  HG2 PRO B  17      15.235  13.440  55.595  1.00 39.90           H
ATOM   4509  HG3 PRO B  17      14.454  13.554  56.990  1.00 39.90           H
ATOM   4510  HD2 PRO B  17      13.430  12.443  54.599  1.00 36.33           H
ATOM   4511  HD3 PRO B  17      13.245  11.863  56.065  1.00 36.33           H
ATOM   4512  N   GLY B  18      11.284  15.579  53.949  1.00 31.59           N
ATOM   4513  CA  GLY B  18      10.470  16.467  53.145  1.00 39.44           C
ATOM   4514  C   GLY B  18       9.069  16.614  53.683  1.00 31.06           C
ATOM   4515  O   GLY B  18       8.499  17.711  53.664  1.00 35.61           O
ATOM   4516  H   GLY B  18      11.636  14.915  53.530  1.00 37.91           H
ATOM   4517  HA2 GLY B  18      10.881  17.342  53.110  1.00 47.33           H
ATOM   4518  HA3 GLY B  18      10.425  16.117  52.237  1.00 47.33           H
ATOM   4519  N   ASP B  19       8.490  15.514  54.165  1.00 30.60           N
ATOM   4520  CA  ASP B  19       7.134  15.564  54.701  1.00 33.82           C
ATOM   4521  C   ASP B  19       7.054  16.462  55.936  1.00 33.19           C
ATOM   4522  O   ASP B  19       6.187  17.341  56.038  1.00 31.16           O
ATOM   4523  CB  ASP B  19       6.646  14.160  55.049  1.00 32.12           C
ATOM   4524  CG  ASP B  19       6.256  13.344  53.821  1.00 37.48           C
ATOM   4525  OD1 ASP B  19       6.257  13.882  52.706  1.00 34.96           O
ATOM   4526  OD2 ASP B  19       5.961  12.149  53.982  1.00 38.61           O1-
ATOM   4527  H   ASP B  19       8.865  14.739  54.167  1.00 36.72           H
ATOM   4528  HA  ASP B  19       6.566  15.919  54.006  1.00 40.59           H
ATOM   4529  HB2 ASP B  19       7.361  13.694  55.506  1.00 38.54           H
ATOM   4530  HB3 ASP B  19       5.879  14.230  55.638  1.00 38.54           H
ATOM   4531  N   VAL B  20       7.928  16.238  56.906  1.00 34.15           N
ATOM   4532  CA  VAL B  20       7.809  17.066  58.096  1.00 32.80           C
ATOM   4533  C   VAL B  20       8.142  18.514  57.743  1.00 28.91           C
ATOM   4534  O   VAL B  20       7.536  19.439  58.293  1.00 34.10           O
ATOM   4535  CB  VAL B  20       8.686  16.519  59.244  1.00 32.37           C
ATOM   4536  CG1 VAL B  20      10.146  16.903  59.069  1.00 33.76           C
ATOM   4537  CG2 VAL B  20       8.163  17.046  60.591  1.00 37.94           C
ATOM   4538  H   VAL B  20       8.564  15.662  56.882  1.00 40.98           H
ATOM   4539  HA  VAL B  20       6.882  17.047  58.390  1.00 39.36           H
ATOM   4540  HB  VAL B  20       8.635  15.545  59.250  1.00 38.84           H
ATOM   4541 HG11 VAL B  20      10.660  16.546  59.810  1.00 40.51           H
ATOM   4542 HG12 VAL B  20      10.481  16.545  58.232  1.00 40.51           H
ATOM   4543 HG13 VAL B  20      10.225  17.868  59.076  1.00 40.51           H
ATOM   4544 HG21 VAL B  20       8.717  16.708  61.312  1.00 45.53           H
ATOM   4545 HG22 VAL B  20       8.209  18.012  60.577  1.00 45.53           H
ATOM   4546 HG23 VAL B  20       7.243  16.767  60.719  1.00 45.53           H
ATOM   4547  N   ALA B  21       9.072  18.727  56.804  1.00 32.27           N
ATOM   4548  CA  ALA B  21       9.422  20.073  56.373  1.00 32.39           C
ATOM   4549  C   ALA B  21       8.196  20.778  55.819  1.00 35.66           C
ATOM   4550  O   ALA B  21       7.872  21.909  56.217  1.00 31.86           O
ATOM   4551  CB  ALA B  21      10.528  20.025  55.325  1.00 31.93           C
ATOM   4552  H   ALA B  21       9.482  18.107  56.379  1.00 38.73           H
ATOM   4553  HA  ALA B  21       9.768  20.574  57.121  1.00 38.87           H
ATOM   4554  HB1 ALA B  21      10.762  20.929  55.057  1.00 38.32           H
ATOM   4555  HB2 ALA B  21      11.312  19.577  55.680  1.00 38.32           H
ATOM   4556  HB3 ALA B  21      10.187  19.535  54.563  1.00 38.32           H
ATOM   4557  N   ASP B  22       7.482  20.096  54.908  1.00 32.39           N
ATOM   4558  CA  ASP B  22       6.278  20.660  54.297  1.00 37.37           C
ATOM   4559  C   ASP B  22       5.190  20.931  55.328  1.00 32.67           C
ATOM   4560  O   ASP B  22       4.557  21.991  55.292  1.00 35.72           O
ATOM   4561  CB  ASP B  22       5.732  19.727  53.224  1.00 35.40           C
ATOM   4562  CG  ASP B  22       6.626  19.629  52.053  1.00 40.87           C
ATOM   4563  OD1 ASP B  22       7.495  20.530  51.918  1.00 41.98           O
ATOM   4564  OD2 ASP B  22       6.456  18.650  51.287  1.00 39.20           O1-
ATOM   4565  H   ASP B  22       7.692  19.312  54.638  1.00 38.87           H
ATOM   4566  HA  ASP B  22       6.520  21.504  53.883  1.00 44.85           H
ATOM   4567  HB2 ASP B  22       5.634  18.843  53.593  1.00 42.48           H
ATOM   4568  HB3 ASP B  22       4.867  20.057  52.931  1.00 42.48           H
ATOM   4569  N   VAL B  23       4.915  19.969  56.225  1.00 34.33           N
ATOM   4570  CA  VAL B  23       3.874  20.180  57.231  1.00 36.46           C
ATOM   4571  C   VAL B  23       4.253  21.321  58.158  1.00 37.56           C
ATOM   4572  O   VAL B  23       3.409  22.134  58.560  1.00 36.86           O
ATOM   4573  CB  VAL B  23       3.620  18.900  58.036  1.00 35.20           C
ATOM   4574  CG1 VAL B  23       2.586  19.154  59.168  1.00 35.66           C
ATOM   4575  CG2 VAL B  23       3.161  17.806  57.151  1.00 35.79           C
ATOM   4576  H   VAL B  23       5.307  19.207  56.258  1.00 41.20           H
ATOM   4577  HA  VAL B  23       3.053  20.401  56.786  1.00 43.75           H
ATOM   4578  HB  VAL B  23       4.458  18.642  58.441  1.00 42.24           H
ATOM   4579 HG11 VAL B  23       2.453  18.343  59.682  1.00 42.79           H
ATOM   4580 HG12 VAL B  23       2.895  19.862  59.755  1.00 42.79           H
ATOM   4581 HG13 VAL B  23       1.754  19.419  58.767  1.00 42.79           H
ATOM   4582 HG21 VAL B  23       3.024  17.005  57.683  1.00 42.95           H
ATOM   4583 HG22 VAL B  23       2.337  18.077  56.735  1.00 42.95           H
ATOM   4584 HG23 VAL B  23       3.844  17.651  56.491  1.00 42.95           H
ATOM   4585  N   SER B  24       5.522  21.371  58.549  1.00 32.75           N
ATOM   4586  CA  SER B  24       5.962  22.431  59.442  1.00 33.91           C
ATOM   4587  C   SER B  24       5.746  23.772  58.784  1.00 35.41           C
ATOM   4588  O   SER B  24       5.156  24.680  59.375  1.00 40.20           O
ATOM   4589  CB  SER B  24       7.425  22.252  59.818  1.00 38.18           C
ATOM   4590  OG  SER B  24       7.843  23.320  60.647  1.00 31.04           O
ATOM   4591  H   SER B  24       6.119  20.809  58.315  1.00 39.30           H
ATOM   4592  HA  SER B  24       5.440  22.395  60.252  1.00 40.69           H
ATOM   4593  HB2 SER B  24       7.549  21.412  60.294  1.00 45.82           H
ATOM   4594  HB3 SER B  24       7.945  22.268  59.004  1.00 45.82           H
ATOM   4595  HG  SER B  24       8.675  23.225  60.834  1.00 37.24           H
ATOM   4596  N   ARG B  25       6.168  23.896  57.535  1.00 35.84           N
ATOM   4597  CA  ARG B  25       5.967  25.146  56.810  1.00 39.46           C
ATOM   4598  C   ARG B  25       4.486  25.513  56.754  1.00 40.29           C
ATOM   4599  O   ARG B  25       4.095  26.628  57.112  1.00 39.05           O
ATOM   4600  CB  ARG B  25       6.560  25.020  55.413  1.00 40.91           C
ATOM   4601  CG  ARG B  25       6.264  26.212  54.486  1.00 48.08           C
ATOM   4602  CD  ARG B  25       7.257  26.255  53.312  1.00 55.77           C
ATOM   4603  NE  ARG B  25       6.876  27.231  52.286  1.00 70.32           N
ATOM   4604  CZ  ARG B  25       7.682  27.639  51.296  1.00 77.20           C
ATOM   4605  NH1 ARG B  25       8.932  27.161  51.210  1.00 72.28           N
ATOM   4606  NH2 ARG B  25       7.246  28.531  50.393  1.00 74.04           N1+
ATOM   4607  H   ARG B  25       6.559  23.269  57.105  1.00 43.01           H
ATOM   4608  HA  ARG B  25       6.429  25.860  57.267  1.00 47.36           H
ATOM   4609  HB2 ARG B  25       7.528  24.920  55.481  1.00 49.09           H
ATOM   4610  HB3 ARG B  25       6.181  24.231  55.001  1.00 49.09           H
ATOM   4611  HG2 ARG B  25       5.366  26.127  54.119  1.00 57.70           H
ATOM   4612  HG3 ARG B  25       6.340  27.044  54.985  1.00 57.70           H
ATOM   4613  HD2 ARG B  25       8.130  26.497  53.640  1.00 66.93           H
ATOM   4614  HD3 ARG B  25       7.283  25.389  52.884  1.00 66.93           H
ATOM   4615  HE  ARG B  25       6.088  27.578  52.330  1.00 84.39           H
ATOM   4616 HH11 ARG B  25       9.224  26.582  51.770  1.00 86.73           H
ATOM   4617 HH12 ARG B  25       9.443  27.415  50.578  1.00 86.73           H
ATOM   4618 HH21 ARG B  25       6.444  28.846  50.455  1.00 88.85           H
ATOM   4619 HH22 ARG B  25       7.761  28.801  49.757  1.00 88.85           H
ATOM   4620  N   ALA B  26       3.647  24.576  56.319  1.00 37.95           N
ATOM   4621  CA  ALA B  26       2.224  24.845  56.207  1.00 37.01           C
ATOM   4622  C   ALA B  26       1.669  25.301  57.523  1.00 42.75           C
ATOM   4623  O   ALA B  26       0.913  26.268  57.568  1.00 46.11           O
ATOM   4624  CB  ALA B  26       1.482  23.610  55.720  1.00 35.45           C
ATOM   4625  H   ALA B  26       3.880  23.794  56.069  1.00 45.54           H
ATOM   4626  HA  ALA B  26       2.074  25.558  55.579  1.00 44.41           H
ATOM   4627  HB1 ALA B  26       0.534  23.798  55.637  1.00 42.54           H
ATOM   4628  HB2 ALA B  26       1.835  23.397  54.867  1.00 42.54           H
ATOM   4629  HB3 ALA B  26       1.627  22.871  56.314  1.00 42.54           H
ATOM   4630  N   LEU B  27       2.031  24.615  58.614  1.00 41.48           N
ATOM   4631  CA  LEU B  27       1.468  24.957  59.919  1.00 43.10           C
ATOM   4632  C   LEU B  27       1.894  26.346  60.367  1.00 39.28           C
ATOM   4633  O   LEU B  27       1.091  27.087  60.949  1.00 35.66           O
ATOM   4634  CB  LEU B  27       1.858  23.903  60.958  1.00 37.32           C
ATOM   4635  CG  LEU B  27       1.063  22.605  60.857  1.00 41.78           C
ATOM   4636  CD1 LEU B  27       1.438  21.604  61.906  1.00 37.82           C
ATOM   4637  CD2 LEU B  27      -0.432  22.928  60.986  1.00 42.69           C
ATOM   4638  H   LEU B  27       2.557  23.936  58.615  1.00 49.78           H
ATOM   4639  HA  LEU B  27       0.511  24.995  59.845  1.00 51.71           H
ATOM   4640  HB2 LEU B  27       2.796  23.696  60.854  1.00 44.78           H
ATOM   4641  HB3 LEU B  27       1.690  24.256  61.845  1.00 44.78           H
ATOM   4642  HG  LEU B  27       1.245  22.214  59.983  1.00 50.14           H
ATOM   4643 HD11 LEU B  27       0.913  20.798  61.784  1.00 45.38           H
ATOM   4644 HD12 LEU B  27       2.382  21.403  61.814  1.00 45.38           H
ATOM   4645 HD13 LEU B  27       1.254  21.995  62.772  1.00 45.38           H
ATOM   4646 HD21 LEU B  27      -0.944  22.112  60.906  1.00 51.23           H
ATOM   4647 HD22 LEU B  27      -0.586  23.340  61.845  1.00 51.23           H
ATOM   4648 HD23 LEU B  27      -0.710  23.532  60.279  1.00 51.23           H
ATOM   4649  N   ARG B  28       3.151  26.712  60.115  1.00 38.96           N
ATOM   4650  CA  ARG B  28       3.618  28.029  60.517  1.00 37.86           C
ATOM   4651  C   ARG B  28       2.838  29.099  59.819  1.00 47.11           C
ATOM   4652  O   ARG B  28       2.641  30.179  60.375  1.00 43.09           O
ATOM   4653  CB  ARG B  28       5.098  28.221  60.209  1.00 42.27           C
ATOM   4654  CG  ARG B  28       5.760  29.240  61.162  1.00 54.19           C
ATOM   4655  CD  ARG B  28       7.092  29.758  60.645  1.00 59.41           C
ATOM   4656  NE  ARG B  28       7.757  30.668  61.599  1.00 63.54           N
ATOM   4657  CZ  ARG B  28       7.254  31.840  62.012  1.00 63.92           C
ATOM   4658  NH1 ARG B  28       6.065  32.266  61.593  1.00 62.74           N
ATOM   4659  NH2 ARG B  28       7.943  32.600  62.858  1.00 59.29           N1+
ATOM   4660  H   ARG B  28       3.731  26.203  59.753  1.00 46.75           H
ATOM   4661  HA  ARG B  28       3.479  28.132  61.471  1.00 45.43           H
ATOM   4662  HB2 ARG B  28       5.558  27.378  60.320  1.00 50.72           H
ATOM   4663  HB3 ARG B  28       5.183  28.535  59.300  1.00 50.72           H
ATOM   4664  HG2 ARG B  28       5.150  29.988  61.251  1.00 65.03           H
ATOM   4665  HG3 ARG B  28       5.910  28.840  62.035  1.00 65.03           H
ATOM   4666  HD2 ARG B  28       7.674  28.997  60.468  1.00 71.30           H
ATOM   4667  HD3 ARG B  28       6.941  30.236  59.811  1.00 71.30           H
ATOM   4668  HE  ARG B  28       8.540  30.434  61.894  1.00 76.24           H
ATOM   4669 HH11 ARG B  28       5.615  31.794  61.043  1.00 75.28           H
ATOM   4670 HH12 ARG B  28       5.748  33.009  61.870  1.00 75.28           H
ATOM   4671 HH21 ARG B  28       8.708  32.347  63.158  1.00 71.15           H
ATOM   4672 HH22 ARG B  28       7.618  33.340  63.142  1.00 71.15           H
ATOM   4673  N   LEU B  29       2.395  28.822  58.606  1.00 42.08           N
ATOM   4674  CA  LEU B  29       1.597  29.789  57.863  1.00 49.30           C
ATOM   4675  C   LEU B  29       0.143  29.798  58.307  1.00 47.62           C
ATOM   4676  O   LEU B  29      -0.588  30.714  57.930  1.00 51.60           O
ATOM   4677  CB  LEU B  29       1.672  29.528  56.357  1.00 48.02           C
ATOM   4678  CG  LEU B  29       3.045  29.738  55.713  1.00 52.14           C
ATOM   4679  CD1 LEU B  29       3.022  29.376  54.236  1.00 52.88           C
ATOM   4680  CD2 LEU B  29       3.481  31.174  55.907  1.00 55.87           C
ATOM   4681  H   LEU B  29       2.532  28.071  58.215  1.00 50.50           H
ATOM   4682  HA  LEU B  29       1.967  30.659  58.035  1.00 59.16           H
ATOM   4683  HB2 LEU B  29       1.421  28.608  56.200  1.00 57.63           H
ATOM   4684  HB3 LEU B  29       1.056  30.119  55.906  1.00 57.63           H
ATOM   4685  HG  LEU B  29       3.700  29.157  56.144  1.00 62.56           H
ATOM   4686 HD11 LEU B  29       3.899  29.517  53.844  1.00 63.45           H
ATOM   4687 HD12 LEU B  29       2.758  28.447  54.135  1.00 63.45           H
ATOM   4688 HD13 LEU B  29       2.370  29.946  53.806  1.00 63.45           H
ATOM   4689 HD21 LEU B  29       4.351  31.302  55.495  1.00 67.04           H
ATOM   4690 HD22 LEU B  29       2.826  31.747  55.489  1.00 67.04           H
ATOM   4691 HD23 LEU B  29       3.546  31.373  56.855  1.00 67.04           H
ATOM   4692  N   THR B  30      -0.271  28.839  59.129  1.00 46.21           N
ATOM   4693  CA  THR B  30      -1.639  28.765  59.630  1.00 45.84           C
ATOM   4694  C   THR B  30      -1.818  29.394  61.002  1.00 45.95           C
ATOM   4695  O   THR B  30      -2.921  29.362  61.546  1.00 49.13           O
ATOM   4696  CB  THR B  30      -2.122  27.309  59.723  1.00 52.08           C
ATOM   4697  OG1 THR B  30      -1.365  26.606  60.728  1.00 52.43           O
ATOM   4698  CG2 THR B  30      -1.994  26.616  58.404  1.00 50.22           C
ATOM   4699  H   THR B  30       0.239  28.210  59.403  1.00 55.45           H
ATOM   4700  HA  THR B  30      -2.194  29.235  59.002  1.00 55.01           H
ATOM   4701  HB  THR B  30      -3.050  27.288  59.984  1.00 62.49           H
ATOM   4702  HG1 THR B  30      -0.550  26.601  60.487  1.00 62.91           H
ATOM   4703 HG21 THR B  30      -2.289  25.692  58.477  1.00 60.26           H
ATOM   4704 HG22 THR B  30      -2.513  27.076  57.725  1.00 60.26           H
ATOM   4705 HG23 THR B  30      -1.078  26.621  58.142  1.00 60.26           H
ATOM   4706  N   GLY B  31      -0.775  29.929  61.593  1.00 45.95           N
ATOM   4707  CA  GLY B  31      -0.902  30.526  62.894  1.00 46.20           C
ATOM   4708  C   GLY B  31      -0.359  29.701  64.024  1.00 48.22           C
ATOM   4709  O   GLY B  31      -0.772  29.926  65.179  1.00 41.68           O
ATOM   4710  H   GLY B  31       0.018  29.935  61.263  1.00 55.15           H
ATOM   4711  HA2 GLY B  31      -0.456  31.383  62.909  1.00 55.44           H
ATOM   4712  HA3 GLY B  31      -1.839  30.659  63.072  1.00 55.44           H
ATOM   4713  N   ARG B  32       0.530  28.747  63.739  1.00 39.94           N
ATOM   4714  CA  ARG B  32       1.153  27.952  64.785  1.00 34.52           C
ATOM   4715  C   ARG B  32       2.630  28.302  64.890  1.00 35.95           C
ATOM   4716  O   ARG B  32       3.259  28.735  63.928  1.00 39.85           O
ATOM   4717  CB  ARG B  32       0.985  26.457  64.526  1.00 38.04           C
ATOM   4718  CG  ARG B  32      -0.478  26.011  64.539  1.00 44.55           C
ATOM   4719  CD  ARG B  32      -0.901  25.324  65.824  1.00 37.77           C
ATOM   4720  NE  ARG B  32      -1.730  24.178  65.482  1.00 41.43           N
ATOM   4721  CZ  ARG B  32      -1.798  23.042  66.169  1.00 49.71           C
ATOM   4722  NH1 ARG B  32      -1.079  22.875  67.276  1.00 36.26           N
ATOM   4723  NH2 ARG B  32      -2.615  22.061  65.733  1.00 51.85           N1+
ATOM   4724  H   ARG B  32       0.800  28.547  62.949  1.00 47.92           H
ATOM   4725  HA  ARG B  32       0.715  28.151  65.625  1.00 41.43           H
ATOM   4726  HB2 ARG B  32       1.365  26.263  63.657  1.00 45.64           H
ATOM   4727  HB3 ARG B  32       1.467  25.969  65.216  1.00 45.64           H
ATOM   4728  HG2 ARG B  32      -1.046  26.787  64.411  1.00 53.46           H
ATOM   4729  HG3 ARG B  32      -0.610  25.381  63.815  1.00 53.46           H
ATOM   4730  HD2 ARG B  32      -0.131  25.011  66.301  1.00 45.33           H
ATOM   4731  HD3 ARG B  32      -1.408  25.941  66.373  1.00 45.33           H
ATOM   4732  HE  ARG B  32      -2.248  24.260  64.793  1.00 49.71           H
ATOM   4733 HH11 ARG B  32      -0.568  23.499  67.541  1.00 43.52           H
ATOM   4734 HH12 ARG B  32      -1.123  22.143  67.717  1.00 43.52           H
ATOM   4735 HH21 ARG B  32      -3.094  22.151  65.023  1.00 62.22           H
ATOM   4736 HH22 ARG B  32      -2.677  21.321  66.163  1.00 62.22           H
ATOM   4737  N   ARG B  33       3.159  28.108  66.086  1.00 36.02           N
ATOM   4738  CA  ARG B  33       4.560  28.319  66.374  1.00 33.78           C
ATOM   4739  C   ARG B  33       5.154  26.932  66.520  1.00 33.96           C
ATOM   4740  O   ARG B  33       4.762  26.168  67.408  1.00 32.02           O
ATOM   4741  CB  ARG B  33       4.753  29.141  67.641  1.00 35.79           C
ATOM   4742  CG  ARG B  33       4.428  30.607  67.504  1.00 44.55           C
ATOM   4743  CD  ARG B  33       4.904  31.312  68.795  1.00 58.19           C
ATOM   4744  NE  ARG B  33       4.798  32.775  68.780  1.00 64.22           N
ATOM   4745  CZ  ARG B  33       5.522  33.585  69.555  1.00 65.45           C
ATOM   4746  NH1 ARG B  33       6.416  33.066  70.389  1.00 58.99           N
ATOM   4747  NH2 ARG B  33       5.370  34.912  69.494  1.00 71.67           N1+
ATOM   4748  H   ARG B  33       2.726  27.806  66.771  1.00 43.22           H
ATOM   4749  HA  ARG B  33       4.979  28.797  65.658  1.00 40.53           H
ATOM   4750  HB2 ARG B  33       4.191  28.773  68.340  1.00 42.95           H
ATOM   4751  HB3 ARG B  33       5.681  29.077  67.914  1.00 42.95           H
ATOM   4752  HG2 ARG B  33       4.880  30.993  66.733  1.00 53.46           H
ATOM   4753  HG3 ARG B  33       3.468  30.702  67.432  1.00 53.46           H
ATOM   4754  HD2 ARG B  33       4.373  30.996  69.545  1.00 69.82           H
ATOM   4755  HD3 ARG B  33       5.831  31.102  68.929  1.00 69.82           H
ATOM   4756  HE  ARG B  33       4.218  33.128  68.250  1.00 77.07           H
ATOM   4757 HH11 ARG B  33       6.534  32.222  70.442  1.00 70.79           H
ATOM   4758 HH12 ARG B  33       6.885  33.582  70.870  1.00 70.79           H
ATOM   4759 HH21 ARG B  33       4.804  35.266  68.963  1.00 86.01           H
ATOM   4760 HH22 ARG B  33       5.848  35.428  69.982  1.00 86.01           H
ATOM   4761  N   VAL B  34       6.074  26.592  65.642  1.00 30.39           N
ATOM   4762  CA  VAL B  34       6.640  25.251  65.655  1.00 29.04           C
ATOM   4763  C   VAL B  34       7.720  25.155  66.725  1.00 28.44           C
ATOM   4764  O   VAL B  34       8.725  25.880  66.687  1.00 29.99           O
ATOM   4765  CB  VAL B  34       7.200  24.886  64.277  1.00 28.82           C
ATOM   4766  CG1 VAL B  34       7.768  23.452  64.285  1.00 30.70           C
ATOM   4767  CG2 VAL B  34       6.118  25.098  63.193  1.00 34.11           C
ATOM   4768  H   VAL B  34       6.371  27.114  65.030  1.00 36.47           H
ATOM   4769  HA  VAL B  34       5.943  24.623  65.873  1.00 34.85           H
ATOM   4770  HB  VAL B  34       7.937  25.487  64.082  1.00 34.59           H
ATOM   4771 HG11 VAL B  34       8.121  23.244  63.404  1.00 36.84           H
ATOM   4772 HG12 VAL B  34       8.475  23.382  64.945  1.00 36.84           H
ATOM   4773 HG13 VAL B  34       7.047  22.847  64.511  1.00 36.84           H
ATOM   4774 HG21 VAL B  34       6.488  24.878  62.322  1.00 40.93           H
ATOM   4775 HG22 VAL B  34       5.371  24.525  63.403  1.00 40.93           H
ATOM   4776 HG23 VAL B  34       5.834  26.027  63.212  1.00 40.93           H
ATOM   4777  N   MET B  35       7.542  24.205  67.639  1.00 26.51           N
ATOM   4778  CA  MET B  35       8.491  23.891  68.700  1.00 25.97           C
ATOM   4779  C   MET B  35       9.154  22.556  68.363  1.00 30.51           C
ATOM   4780  O   MET B  35       8.458  21.575  68.078  1.00 35.32           O
ATOM   4781  CB  MET B  35       7.797  23.785  70.061  1.00 27.63           C
ATOM   4782  CG  MET B  35       6.924  24.979  70.473  1.00 29.80           C
ATOM   4783  SD  MET B  35       7.827  26.497  70.766  1.00 32.63           S
ATOM   4784  CE  MET B  35       7.307  27.591  69.451  1.00 36.51           C
ATOM   4785  H   MET B  35       6.861  23.679  67.640  1.00 31.82           H
ATOM   4786  HA  MET B  35       9.139  24.603  68.756  1.00 31.16           H
ATOM   4787  HB2 MET B  35       7.235  22.996  70.024  1.00 33.15           H
ATOM   4788  HB3 MET B  35       8.471  23.666  70.748  1.00 33.15           H
ATOM   4789  HG2 MET B  35       6.270  25.138  69.768  1.00 35.76           H
ATOM   4790  HG3 MET B  35       6.458  24.758  71.295  1.00 35.76           H
ATOM   4791  HE1 MET B  35       7.783  28.433  69.519  1.00 43.82           H
ATOM   4792  HE2 MET B  35       7.478  27.190  68.582  1.00 43.82           H
ATOM   4793  HE3 MET B  35       6.357  27.754  69.545  1.00 43.82           H
ATOM   4794  N   LEU B  36      10.488  22.496  68.433  1.00 25.56           N
ATOM   4795  CA  LEU B  36      11.220  21.257  68.175  1.00 26.53           C
ATOM   4796  C   LEU B  36      11.863  20.714  69.448  1.00 27.10           C
ATOM   4797  O   LEU B  36      12.560  21.440  70.167  1.00 25.28           O
ATOM   4798  CB  LEU B  36      12.276  21.468  67.096  1.00 28.46           C
ATOM   4799  CG  LEU B  36      13.187  20.277  66.769  1.00 25.94           C
ATOM   4800  CD1 LEU B  36      12.369  19.121  66.241  1.00 21.71           C
ATOM   4801  CD2 LEU B  36      14.275  20.730  65.780  1.00 28.09           C
ATOM   4802  H   LEU B  36      10.999  23.159  68.649  1.00 30.67           H
ATOM   4803  HA  LEU B  36      10.599  20.601  67.847  1.00 31.83           H
ATOM   4804  HB2 LEU B  36      11.831  21.719  66.273  1.00 34.15           H
ATOM   4805  HB3 LEU B  36      12.841  22.199  67.387  1.00 34.15           H
ATOM   4806  HG  LEU B  36      13.633  19.981  67.587  1.00 31.13           H
ATOM   4807 HD11 LEU B  36      12.955  18.371  66.056  1.00 26.06           H
ATOM   4808 HD12 LEU B  36      11.722  18.867  66.919  1.00 26.06           H
ATOM   4809 HD13 LEU B  36      11.906  19.407  65.443  1.00 26.06           H
ATOM   4810 HD21 LEU B  36      14.867  19.991  65.577  1.00 33.71           H
ATOM   4811 HD22 LEU B  36      13.842  21.056  64.984  1.00 33.71           H
ATOM   4812 HD23 LEU B  36      14.781  21.456  66.183  1.00 33.71           H
ATOM   4813  N   VAL B  37      11.671  19.428  69.689  1.00 26.16           N
ATOM   4814  CA  VAL B  37      12.273  18.721  70.811  1.00 24.21           C
ATOM   4815  C   VAL B  37      13.124  17.575  70.263  1.00 27.27           C
ATOM   4816  O   VAL B  37      12.590  16.525  69.891  1.00 27.94           O
ATOM   4817  CB  VAL B  37      11.197  18.201  71.788  1.00 27.06           C
ATOM   4818  CG1 VAL B  37      11.816  17.374  72.896  1.00 25.59           C
ATOM   4819  CG2 VAL B  37      10.440  19.354  72.378  1.00 27.42           C
ATOM   4820  H   VAL B  37      11.180  18.930  69.183  1.00 31.39           H
ATOM   4821  HA  VAL B  37      12.830  19.321  71.300  1.00 29.05           H
ATOM   4822  HB  VAL B  37      10.571  17.636  71.305  1.00 32.48           H
ATOM   4823 HG11 VAL B  37      11.110  17.058  73.478  1.00 30.71           H
ATOM   4824 HG12 VAL B  37      12.291  16.616  72.522  1.00 30.71           H
ATOM   4825 HG13 VAL B  37      12.429  17.934  73.392  1.00 30.71           H
ATOM   4826 HG21 VAL B  37       9.759  19.009  72.978  1.00 32.90           H
ATOM   4827 HG22 VAL B  37      11.064  19.909  72.860  1.00 32.90           H
ATOM   4828 HG23 VAL B  37      10.029  19.867  71.662  1.00 32.90           H
ATOM   4829  N   PRO B  38      14.471  17.734  70.170  1.00 27.01           N
ATOM   4830  CA  PRO B  38      15.233  16.647  69.501  1.00 26.38           C
ATOM   4831  C   PRO B  38      15.517  15.571  70.547  1.00 30.46           C
ATOM   4832  O   PRO B  38      15.898  15.808  71.692  1.00 29.63           O
ATOM   4833  CB  PRO B  38      16.505  17.336  68.998  1.00 26.34           C
ATOM   4834  CG  PRO B  38      16.108  18.821  68.902  1.00 25.83           C
ATOM   4835  CD  PRO B  38      15.184  19.038  70.102  1.00 29.34           C
ATOM   4836  HA  PRO B  38      14.629  16.209  68.658  1.00 31.66           H
ATOM   4837  HB2 PRO B  38      17.312  17.216  69.736  1.00 31.61           H
ATOM   4838  HB3 PRO B  38      16.851  16.906  68.050  1.00 31.61           H
ATOM   4839  HG2 PRO B  38      16.971  19.493  68.923  1.00 30.99           H
ATOM   4840  HG3 PRO B  38      15.563  19.009  67.961  1.00 30.99           H
[truncated: 379,282 more chars]
