# Supplementary material for: High-throughput quantum-mechanics/molecular-mechanics (ONIOM) macromolecular crystallographic refinement with PHENIX/DivCon: the impact of mixed Hamiltonian methods on ligand and protein structure
Source: Acta Crystallogr D Struct Biol. 2018 Oct 29;74(Pt 11):1063–77. doi: 10.1107/S2059798318012913 (PMC6213575; doi:10.1107/S2059798318012913)
Supplement: Supplementary file 3 [file d-74-01063-sup3.gz › results_regionQM/1N2V-H_refine_001.pdb]

REMARK Date 2017-01-10 Time 20:35:03 EST -0500 (1484098503.12 s)
REMARK PHENIX refinement
REMARK 
REMARK ****************** INPUT FILES AND LABELS ******************************
REMARK Reflections:
REMARK   file name      : 1N2V.sf
REMARK   labels         : ['r1n2vsf,wavelength_id=1,_refln.F_meas_au,_refln.F_meas_sigma_au']
REMARK R-free flags:
REMARK   file name      : 1N2V.sf
REMARK   label          : r1n2vsf,wavelength_id=1,_refln.status
REMARK   test_flag_value: 0
REMARK Model file name(s): 
REMARK   /scratch/oleg/2711157.gondor.quantumbioinc.com/1N2V-H.pdb
REMARK 
REMARK ******************** REFINEMENT SUMMARY: QUICK FACTS *******************
REMARK Start: r_work = 0.1810 r_free = 0.2221 bonds = 0.011 angles = 1.360
REMARK Final: r_work = 0.1583 r_free = 0.2154 bonds = 0.014 angles = 1.504
REMARK ************************************************************************
REMARK 
REMARK ****************** REFINEMENT STATISTICS STEP BY STEP ******************
REMARK leading digit, like 1_, means number of macro-cycle                     
REMARK 0    : statistics at the very beginning when nothing is done yet        
REMARK 1_bss: bulk solvent correction and/or (anisotropic) scaling             
REMARK 1_xyz: refinement of coordinates                                        
REMARK 1_adp: refinement of ADPs (Atomic Displacement Parameters)              
REMARK 1_occ: refinement of occupancies                                        
REMARK ------------------------------------------------------------------------
REMARK  stage       r-work r-free bonds angles b_min b_max b_ave n_water shift
REMARK       0    : 0.2155 0.2622 0.011  1.36   5.2  80.5  26.6 846      0.000
REMARK       1_bss: 0.1810 0.2221 0.011  1.36   5.2  80.5  26.6 846      0.000
REMARK 1_settarget: 0.1810 0.2221 0.011  1.36   5.2  80.5  26.6 846      0.000
REMARK       1_nqh: 0.1810 0.2221 0.011  1.36   5.2  80.5  26.6 846      0.002
REMARK    1_weight: 0.1810 0.2221 0.011  1.36   5.2  80.5  26.6 846      0.002
REMARK    1_checkH: 0.1816 0.2222 0.011  1.36   5.2  80.5  26.6 846      0.425
REMARK    1_xyzrec: 0.1725 0.2213 0.015  1.44   5.2  80.5  26.6 846      0.502
REMARK    1_checkH: 0.1726 0.2214 0.015  1.44   5.2  80.5  26.6 846      0.502
REMARK       1_adp: 0.1655 0.2217 0.015  1.44   9.6  82.0  26.7 846      0.502
REMARK   1_regHadp: 0.1649 0.2216 0.015  1.44   9.6  82.0  26.7 846      0.502
REMARK       2_bss: 0.1647 0.2217 0.015  1.44   9.6  82.0  26.7 846      0.502
REMARK 2_settarget: 0.1647 0.2217 0.015  1.44   9.6  82.0  26.7 846      0.502
REMARK 2_updatecdl: 0.1647 0.2217 0.015  1.44   9.6  82.0  26.7 846      0.502
REMARK       2_nqh: 0.1647 0.2217 0.015  1.44   9.6  82.0  26.7 846      0.502
REMARK    2_weight: 0.1647 0.2217 0.015  1.44   9.6  82.0  26.7 846      0.502
REMARK    2_checkH: 0.1647 0.2217 0.015  1.44   9.6  82.0  26.7 846      0.502
REMARK    2_xyzrec: 0.1640 0.2157 0.014  1.46   9.6  82.0  26.7 846      0.511
REMARK    2_checkH: 0.1641 0.2155 0.014  1.46   9.6  82.0  26.7 846      0.511
REMARK       2_adp: 0.1613 0.2145 0.014  1.46   7.7  84.8  26.5 846      0.511
REMARK   2_regHadp: 0.1615 0.2146 0.014  1.46   7.7  84.8  26.5 846      0.511
REMARK       3_bss: 0.1613 0.2144 0.014  1.46   7.7  84.8  26.5 846      0.511
REMARK 3_settarget: 0.1613 0.2144 0.014  1.46   7.7  84.8  26.5 846      0.511
REMARK 3_updatecdl: 0.1613 0.2144 0.014  1.47   7.7  84.8  26.5 846      0.511
REMARK       3_nqh: 0.1614 0.2144 0.014  1.47   7.7  84.8  26.5 846      0.514
REMARK    3_weight: 0.1614 0.2144 0.014  1.47   7.7  84.8  26.5 846      0.514
REMARK    3_checkH: 0.1614 0.2144 0.014  1.47   7.7  84.8  26.5 846      0.514
REMARK    3_xyzrec: 0.1583 0.2155 0.014  1.50   7.7  84.8  26.5 846      0.529
REMARK    3_checkH: 0.1583 0.2156 0.014  1.50   7.7  84.8  26.5 846      0.529
REMARK       3_adp: 0.1583 0.2155 0.014  1.50   7.5  84.9  26.5 846      0.529
REMARK   3_regHadp: 0.1583 0.2155 0.014  1.50   7.5  84.9  26.5 846      0.529
REMARK         end: 0.1583 0.2154 0.014  1.50   7.5  84.9  26.5 846      0.529
REMARK ------------------------------------------------------------------------
REMARK MODEL CONTENT.
REMARK  ELEMENT        ATOM RECORD COUNT   OCCUPANCY SUM
REMARK        C                     1826         1825.00
REMARK        H                     3430         3427.00
REMARK        O                      777          777.00
REMARK        N                      530          530.00
REMARK        S                       21           21.00
REMARK     Zn2+                        1            1.00
REMARK      O1-                       45           45.00
REMARK    TOTAL                     6630         6626.00
REMARK -----------------------------------------------------------------------
REMARK r_free_flags.md5.hexdigest 65465cf8968cd87bac657861e326da81
REMARK 
REMARK ---------------------------------------------------------------
REMARK  Atom Name   Residue Name    Residue ID     Chain     Charge  
REMARK ---------------------------------------------------------------
REMARK      C1           BDI            900          A       0.1984  
REMARK      C2           BDI            900          A      -0.1682  
REMARK      C3           BDI            900          A      -0.0679  
REMARK      C4           BDI            900          A       0.5862  
REMARK      C5           BDI            900          A       0.5784  
REMARK      C6           BDI            900          A      -0.2992  
REMARK      C7           BDI            900          A      -0.2496  
REMARK      C8           BDI            900          A      -0.2267  
REMARK      C9           BDI            900          A      -0.4644  
REMARK      N1           BDI            900          A      -0.3321  
REMARK      N2           BDI            900          A      -0.2025  
REMARK      N4           BDI            900          A      -0.2996  
REMARK      N5           BDI            900          A      -0.3891  
REMARK      O1           BDI            900          A      -0.6385  
REMARK      O3           BDI            900          A      -0.6556  
REMARK     HN2           BDI            900          A       0.3214  
REMARK     HN4           BDI            900          A       0.3693  
REMARK     HN5           BDI            900          A       0.4224  
REMARK     HC6           BDI            900          A       0.1716  
REMARK     HC6           BDI            900          A       0.1606  
REMARK     HC7           BDI            900          A       0.1634  
REMARK     HC7           BDI            900          A       0.146   
REMARK     HC8           BDI            900          A       0.1175  
REMARK     HC8           BDI            900          A       0.1554  
REMARK     HC9           BDI            900          A       0.1336  
REMARK     HC9           BDI            900          A       0.1298  
REMARK     HC9           BDI            900          A       0.1623  
REMARK ---------------------------------------------------------------
REMARK IF THIS FILE IS FOR PDB DEPOSITION: REMOVE ALL FROM THIS LINE UP.
REMARK   3
REMARK   3 REFINEMENT.
REMARK   3   PROGRAM     : PHENIX (1.11.1_2575: ???)
REMARK   3   AUTHORS     : Adams,Afonine,Bunkoczi,Burnley,Chen,Dar,Davis,
REMARK   3               : Draizen,Echols,Gildea,Gros,Grosse-Kunstleve,Headd,
REMARK   3               : Hintze,Hung,Ioerger,Liebschner,McCoy,McKee,Moriarty,
REMARK   3               : Oeffner,Poon,Read,Richardson,Richardson,Sacchettini,
REMARK   3               : Sauter,Sobolev,Storoni,Terwilliger,Williams,Zwart
REMARK   3
REMARK   3  REFINEMENT TARGET : ML
REMARK   3  
REMARK   3  DATA USED IN REFINEMENT.
REMARK   3   RESOLUTION RANGE HIGH (ANGSTROMS) : 2.100   
REMARK   3   RESOLUTION RANGE LOW  (ANGSTROMS) : 9.991   
REMARK   3   MIN(FOBS/SIGMA_FOBS)              : 1.37  
REMARK   3   COMPLETENESS FOR RANGE        (%) : 99.83 
REMARK   3   NUMBER OF REFLECTIONS             : 23607     
REMARK   3   NUMBER OF REFLECTIONS (NON-ANOMALOUS) : 23607     
REMARK   3  
REMARK   3  FIT TO DATA USED IN REFINEMENT.
REMARK   3   R VALUE     (WORKING + TEST SET) : 0.1641
REMARK   3   R VALUE            (WORKING SET) : 0.1583
REMARK   3   FREE R VALUE                     : 0.2154
REMARK   3   FREE R VALUE TEST SET SIZE   (%) : 10.08 
REMARK   3   FREE R VALUE TEST SET COUNT      : 2380      
REMARK   3  
REMARK   3  FIT TO DATA USED IN REFINEMENT (IN BINS).
REMARK   3   BIN  RESOLUTION RANGE  COMPL.    NWORK NFREE   RWORK  RFREE  CCWORK CCFREE
REMARK   3     1 9.9908 - 5.1561      1.00     1278   158  0.1523 0.1717   0.937  0.931
REMARK   3     2 5.1561 - 4.1906      1.00     1254   141  0.1338 0.1760   0.956  0.917
REMARK   3     3 4.1906 - 3.6914      1.00     1275   124  0.1399 0.2039   0.943  0.880
REMARK   3     4 3.6914 - 3.3681      1.00     1264   134  0.1554 0.2030   0.932  0.871
REMARK   3     5 3.3681 - 3.1347      1.00     1243   148  0.1679 0.2283   0.924  0.837
REMARK   3     6 3.1347 - 2.9549      1.00     1243   135  0.1789 0.2064   0.914  0.857
REMARK   3     7 2.9549 - 2.8104      1.00     1245   147  0.1616 0.2421   0.920  0.845
REMARK   3     8 2.8104 - 2.6905      1.00     1241   149  0.1763 0.2368   0.920  0.834
REMARK   3     9 2.6905 - 2.5888      1.00     1266   123  0.1654 0.2772   0.928  0.791
REMARK   3    10 2.5888 - 2.5009      1.00     1273   122  0.1607 0.2184   0.929  0.868
REMARK   3    11 2.5009 - 2.4239      1.00     1227   135  0.1624 0.2101   0.929  0.876
REMARK   3    12 2.4239 - 2.3555      1.00     1292   119  0.1550 0.2341   0.932  0.837
REMARK   3    13 2.3555 - 2.2943      1.00     1233   134  0.1543 0.2086   0.932  0.897
REMARK   3    14 2.2943 - 2.2389      1.00     1216   159  0.1644 0.2348   0.923  0.876
REMARK   3    15 2.2389 - 2.1886      1.00     1212   161  0.1711 0.2614   0.917  0.806
REMARK   3    16 2.1886 - 2.1425      0.99     1225   134  0.1833 0.2645   0.897  0.786
REMARK   3    17 2.1425 - 2.1000      0.99     1240   157  0.1853 0.2684   0.898  0.766
REMARK   3  
REMARK   3  BULK SOLVENT MODELLING.
REMARK   3   METHOD USED        : FLAT BULK SOLVENT MODEL
REMARK   3   SOLVENT RADIUS     : 1.11    
REMARK   3   SHRINKAGE RADIUS   : 0.90    
REMARK   3   GRID STEP FACTOR   : 4.00    
REMARK   3  
REMARK   3  ERROR ESTIMATES.
REMARK   3   COORDINATE ERROR (MAXIMUM-LIKELIHOOD BASED)     : 0.22    
REMARK   3   PHASE ERROR (DEGREES, MAXIMUM-LIKELIHOOD BASED) : 20.65   
REMARK   3  
REMARK   3  STRUCTURE FACTORS CALCULATION ALGORITHM : FFT
REMARK   3  
REMARK   3  RESTRAINTS LIBRARY
REMARK   3    GEOSTD + MON.LIB. + CDL v1.2
REMARK   3  
REMARK   3  DEVIATIONS FROM IDEAL VALUES.
REMARK   3                 RMSD     MAX  COUNT
REMARK   3   BOND      :  0.014   0.145   2980
REMARK   3   ANGLE     :  1.504  13.146   4014
REMARK   3   CHIRALITY :  0.072   0.398    421
REMARK   3   PLANARITY :  0.009   0.063    530
REMARK   3   DIHEDRAL  : 16.018 176.464   1793
REMARK   3   MIN NONBONDED DISTANCE : 1.864 
REMARK   3  
REMARK   3  MOLPROBITY STATISTICS.
REMARK   3   ALL-ATOM CLASHSCORE : 10.74
REMARK   3   RAMACHANDRAN PLOT:
REMARK   3     OUTLIERS : 0.27  %
REMARK   3     ALLOWED  : 4.59  %
REMARK   3     FAVORED  : 95.14 %
REMARK   3   ROTAMER OUTLIERS : 3.62 %
REMARK   3   CBETA DEVIATIONS : 0
REMARK   3   PEPTIDE PLANE:
REMARK   3     CIS-PROLINE     : 2
REMARK   3     CIS-GENERAL     : 0
REMARK   3     TWISTED PROLINE : 0
REMARK   3     TWISTED GENERAL : 0
REMARK   3  
REMARK   3  ATOMIC DISPLACEMENT PARAMETERS.
REMARK   3   WILSON B : 21.27
REMARK   3   RMS(B_ISO_OR_EQUIVALENT_BONDED) : 4.56
REMARK   3   ATOMS          NUMBER OF ATOMS
REMARK   3                    ISO.  ANISO. 
REMARK   3    ALL         :   6630       0
REMARK   3    ALL (NO H)  :   3200       0
REMARK   3    SOLVENT     :    282       0
REMARK   3    NON-SOLVENT :   2918       0
REMARK   3    HYDROGENS   :   3430       0
REMARK   3
REMARK   3
REMARK   3   OTHER REFINEMENT REMARKS:
REMARK   3   XRAY REFINEMENT USING QUANTUM MECHANICAL FUNCTIONAL
REMARK   3   PROGRAM      :QuantumBio DivCon 6 build-7.1.1-b4015.17
REMARK   3   AUTHORS      :BORBULEVYCH O.Y., PLUMLEY J., 
REMARK   3                :MARTIN, R.I., WESTERHOFF L.M. 
REMARK   3
REMARK   3   REFERENCE     :BORBULEVYCH O.Y., PLUMLEY J.A.,
REMARK   3                 :MARTIN, R.I., MERZ, K.M.,  WESTERHOFF L.M.
REMARK   3                 :ACTA CRYSTLLOGRAPHICA SECTION D, 2014, 
REMARK   3                 :V. D70, pp. 1233-1247
REMARK   3   QM METHOD(HAMILTONIAN): PM6
REMARK   3   REGION QM REFINEMENT: 
REMARK   3      MAIN/BUFFER QM REGION RADII (A): 3.0 / 2.5
REMARK   3      LIGAND / STRAIN ENERGY: BDI_A_900 / 15.59 KCAL/MOLE
REMARK   3
HELIX    1   1 PRO A   56  ALA A   61  1               Generated by MOE    6
HELIX    2   2 THR A   71  LEU A   76  1               Generated by MOE    6
HELIX    3   3 ALA A   80  LYS A   85  1               Generated by MOE    6
HELIX    4   4 LEU A   89  MET A   93  1               Generated by MOE    5
HELIX    5   5 GLY A  105  VAL A  108  1               Generated by MOE    4
HELIX    6   6 PRO A  137  LEU A  147  1               Generated by MOE   11
HELIX    7   7 PRO A  165  SER A  188  1               Generated by MOE   24
HELIX    8   8 LYS A  190  ASN A  195  1               Generated by MOE    6
HELIX    9   9 GLU A  208  ILE A  221  1               Generated by MOE   14
HELIX   10  10 GLN A  237  SER A  247  1               Generated by MOE   11
HELIX   11  11 VAL A  248  MET A  250  5               Generated by MOE    3
HELIX   12  12 PRO A  265  GLU A  273  1               Generated by MOE    9
HELIX   13  13 LEU A  283  ASN A  290  1               Generated by MOE    8
HELIX   14  14 ALA A  305  PHE A  307  5               Generated by MOE    3
HELIX   15  15 ALA A  321  LYS A  325  1               Generated by MOE    5
HELIX   16  16 ARG A  328  ARG A  336  1               Generated by MOE    9
HELIX   17  17 ILE A  340  SER A  366  1               Generated by MOE   27
HELIX   18  18 PHE A  370  TYR A  381  1               Generated by MOE   12
SHEET    1       PHE A  14  GLU A  22                  Generated by MOE
SHEET    2       ALA A  25  MET A  32                  Generated by MOE
SHEET    3       GLY A  35  THR A  39                  Generated by MOE
SHEET    4       ALA A  41  MET A  43                  Generated by MOE
SHEET    5       VAL A  45  GLY A  46                  Generated by MOE
SHEET    6       ILE A  67  GLY A  69                  Generated by MOE
SHEET    7       ILE A  99  THR A 101                  Generated by MOE
SHEET    8       SER A 113  GLN A 117                  Generated by MOE
SHEET    9       VAL A 122  LYS A 125                  Generated by MOE
SHEET   10       ARG A 132  LEU A 135                  Generated by MOE
SHEET   11       ILE A 151  MET A 153                  Generated by MOE
SHEET   12       ALA A 197  GLN A 202                  Generated by MOE
SHEET   13       GLY A 225  VAL A 228                  Generated by MOE
SHEET   14       HIS A 257  LEU A 259                  Generated by MOE
SHEET   15       MET A 278  ASP A 280                  Generated by MOE
SHEET   16       GLN A 292  ALA A 293                  Generated by MOE
SHEET   17       ILE A 300  ASN A 301                  Generated by MOE
CRYST1   91.060   64.380   70.770  90.00  96.50  90.00 C 1 2 1
SCALE1      0.010982  0.000000  0.001251        0.00000
SCALE2      0.000000  0.015533  0.000000        0.00000
SCALE3      0.000000  0.000000  0.014222        0.00000
ATOM      1  N   ARG A  11       7.456 -10.715  25.696  1.00 36.87           N
ATOM      2  CA  ARG A  11       8.752 -10.080  25.794  1.00 25.50           C
ATOM      3  C   ARG A  11       8.813  -9.350  27.118  1.00 21.13           C
ATOM      4  O   ARG A  11       7.778  -9.162  27.767  1.00 24.71           O
ATOM      5  CB  ARG A  11       8.987  -9.112  24.629  1.00 37.63           C
ATOM      6  CG  ARG A  11       8.917  -9.709  23.209  1.00 45.62           C
ATOM      7  CD  ARG A  11       9.150  -8.616  22.134  1.00 27.82           C
ATOM      8  NE  ARG A  11       8.745  -9.075  20.816  1.00 48.09           N
ATOM      9  CZ  ARG A  11       7.486  -9.110  20.390  1.00 38.75           C
ATOM     10  NH1 ARG A  11       6.488  -8.701  21.174  1.00 42.84           N
ATOM     11  NH2 ARG A  11       7.232  -9.546  19.167  1.00 52.44           N1+
ATOM     12  H1  ARG A  11       7.410 -11.201  24.869  1.00 44.24           H
ATOM     13  H2  ARG A  11       6.774 -10.041  25.709  1.00 44.24           H
ATOM     14  HA  ARG A  11       9.449 -10.755  25.779  1.00 30.60           H
ATOM     15  HB2 ARG A  11       9.868  -8.725  24.711  1.00 45.15           H
ATOM     16  HB3 ARG A  11       8.327  -8.403  24.686  1.00 45.15           H
ATOM     17  HG2 ARG A  11       8.032 -10.086  23.070  1.00 54.75           H
ATOM     18  HG3 ARG A  11       9.595 -10.395  23.105  1.00 54.75           H
ATOM     19  HD2 ARG A  11      10.093  -8.384  22.102  1.00 33.38           H
ATOM     20  HD3 ARG A  11       8.612  -7.843  22.332  1.00 33.38           H
ATOM     21  HE  ARG A  11       9.365  -9.229  20.238  1.00 57.71           H
ATOM     22 HH11 ARG A  11       5.675  -8.723  20.893  1.00 51.41           H
ATOM     23 HH12 ARG A  11       6.658  -8.420  21.970  1.00 51.41           H
ATOM     24 HH21 ARG A  11       7.879  -9.804  18.659  1.00 62.93           H
ATOM     25 HH22 ARG A  11       6.420  -9.567  18.876  1.00 62.93           H
ATOM     26  N   PRO A  12      10.006  -8.928  27.529  1.00 15.59           N
ATOM     27  CA  PRO A  12      10.118  -8.063  28.711  1.00 21.26           C
ATOM     28  C   PRO A  12       9.715  -6.623  28.422  1.00 20.77           C
ATOM     29  O   PRO A  12       9.558  -6.203  27.277  1.00 25.22           O
ATOM     30  CB  PRO A  12      11.597  -8.128  29.056  1.00 23.52           C
ATOM     31  CG  PRO A  12      12.246  -8.333  27.738  1.00 20.56           C
ATOM     32  CD  PRO A  12      11.320  -9.203  26.934  1.00 20.63           C
ATOM     33  HA  PRO A  12       9.591  -8.407  29.447  1.00 25.51           H
ATOM     34  HB2 PRO A  12      11.884  -7.295  29.463  1.00 28.22           H
ATOM     35  HB3 PRO A  12      11.758  -8.874  29.658  1.00 28.22           H
ATOM     36  HG2 PRO A  12      12.363  -7.479  27.295  1.00 24.67           H
ATOM     37  HG3 PRO A  12      13.105  -8.767  27.856  1.00 24.67           H
ATOM     38  HD2 PRO A  12      11.364  -8.937  26.007  1.00 24.75           H
ATOM     39  HD3 PRO A  12      11.545 -10.138  27.040  1.00 24.75           H
ATOM     40  N   ARG A  13       9.521  -5.881  29.514  1.00 21.59           N
ATOM     41  CA  ARG A  13       9.401  -4.434  29.452  1.00 19.28           C
ATOM     42  C   ARG A  13      10.537  -3.834  28.651  1.00 25.11           C
ATOM     43  O   ARG A  13      10.308  -3.011  27.764  1.00 20.88           O
ATOM     44  CB  ARG A  13       9.394  -3.851  30.859  1.00 18.40           C
ATOM     45  CG  ARG A  13       9.330  -2.342  30.896  1.00 18.38           C
ATOM     46  CD  ARG A  13       9.613  -1.843  32.294  1.00 23.41           C
ATOM     47  NE  ARG A  13      11.018  -2.076  32.652  1.00 18.45           N
ATOM     48  CZ  ARG A  13      12.000  -1.212  32.413  1.00 21.03           C
ATOM     49  NH1 ARG A  13      11.726  -0.048  31.816  1.00 19.04           N
ATOM     50  NH2 ARG A  13      13.255  -1.500  32.775  1.00 15.95           N1+
ATOM     51  H   ARG A  13       9.439  -6.201  30.306  1.00 25.91           H
ATOM     52  HA  ARG A  13       8.567  -4.196  29.017  1.00 23.13           H
ATOM     53  HB2 ARG A  13       8.627  -4.196  31.341  1.00 22.08           H
ATOM     54  HB3 ARG A  13      10.207  -4.122  31.307  1.00 22.08           H
ATOM     55  HG2 ARG A  13       9.984  -1.960  30.293  1.00 22.06           H
ATOM     56  HG3 ARG A  13       8.440  -2.057  30.646  1.00 22.06           H
ATOM     57  HD2 ARG A  13       9.423  -0.895  32.337  1.00 28.09           H
ATOM     58  HD3 ARG A  13       9.047  -2.323  32.918  1.00 28.09           H
ATOM     59  HE  ARG A  13      11.231  -2.857  32.942  1.00 22.14           H
ATOM     60 HH11 ARG A  13      10.923   0.145  31.588  1.00 22.85           H
ATOM     61 HH12 ARG A  13      12.358   0.516  31.671  1.00 22.85           H
ATOM     62 HH21 ARG A  13      13.428  -2.252  33.157  1.00 19.13           H
ATOM     63 HH22 ARG A  13      13.890  -0.939  32.625  1.00 19.13           H
ATOM     64  N   PHE A  14      11.773  -4.242  28.946  1.00 16.52           N
ATOM     65  CA  PHE A  14      12.921  -3.640  28.290  1.00 21.21           C
ATOM     66  C   PHE A  14      14.189  -4.452  28.516  1.00 18.37           C
ATOM     67  O   PHE A  14      14.600  -4.656  29.659  1.00 17.97           O
ATOM     68  CB  PHE A  14      13.118  -2.214  28.807  1.00 18.82           C
ATOM     69  CG  PHE A  14      14.184  -1.450  28.091  1.00 18.48           C
ATOM     70  CD1 PHE A  14      13.869  -0.681  26.960  1.00 16.83           C
ATOM     71  CD2 PHE A  14      15.507  -1.489  28.540  1.00 20.77           C
ATOM     72  CE1 PHE A  14      14.861   0.027  26.301  1.00 20.29           C
ATOM     73  CE2 PHE A  14      16.489  -0.773  27.888  1.00 21.63           C
ATOM     74  CZ  PHE A  14      16.171  -0.021  26.781  1.00 13.91           C
ATOM     75  H   PHE A  14      11.965  -4.848  29.525  1.00 19.83           H
ATOM     76  HA  PHE A  14      12.748  -3.601  27.339  1.00 25.46           H
ATOM     77  HB2 PHE A  14      12.284  -1.731  28.696  1.00 22.59           H
ATOM     78  HB3 PHE A  14      13.358  -2.246  29.747  1.00 22.59           H
ATOM     79  HD1 PHE A  14      12.992  -0.654  26.650  1.00 20.19           H
ATOM     80  HD2 PHE A  14      15.726  -1.987  29.294  1.00 24.92           H
ATOM     81  HE1 PHE A  14      14.649   0.534  25.551  1.00 24.35           H
ATOM     82  HE2 PHE A  14      17.364  -0.804  28.201  1.00 25.95           H
ATOM     83  HZ  PHE A  14      16.839   0.447  26.340  1.00 16.69           H
ATOM     84  N   SER A  15      14.817  -4.895  27.430  1.00 18.39           N
ATOM     85  CA  SER A  15      16.062  -5.658  27.504  1.00 21.28           C
ATOM     86  C   SER A  15      16.917  -5.320  26.297  1.00 17.48           C
ATOM     87  O   SER A  15      16.570  -5.706  25.181  1.00 21.70           O
ATOM     88  CB  SER A  15      15.779  -7.158  27.534  1.00 23.84           C
ATOM     89  OG  SER A  15      16.991  -7.871  27.490  1.00 29.81           O
ATOM     90  H   SER A  15      14.537  -4.770  26.629  1.00 22.07           H
ATOM     91  HA  SER A  15      16.561  -5.416  28.297  1.00 25.54           H
ATOM     92  HB2 SER A  15      15.302  -7.390  28.342  1.00 28.61           H
ATOM     93  HB3 SER A  15      15.252  -7.388  26.752  1.00 28.61           H
ATOM     94  HG  SER A  15      17.431  -7.727  28.190  1.00 35.77           H
ATOM     95  N   PHE A  16      18.057  -4.698  26.532  1.00 17.64           N
ATOM     96  CA  PHE A  16      19.016  -4.366  25.485  1.00 20.04           C
ATOM     97  C   PHE A  16      20.120  -5.398  25.590  1.00 17.52           C
ATOM     98  O   PHE A  16      20.639  -5.623  26.676  1.00 19.86           O
ATOM     99  CB  PHE A  16      19.534  -2.931  25.685  1.00 19.03           C
ATOM    100  CG  PHE A  16      20.652  -2.506  24.757  1.00 16.96           C
ATOM    101  CD1 PHE A  16      20.541  -2.602  23.388  1.00 14.74           C
ATOM    102  CD2 PHE A  16      21.810  -1.985  25.278  1.00 17.29           C
ATOM    103  CE1 PHE A  16      21.574  -2.195  22.548  1.00 15.18           C
ATOM    104  CE2 PHE A  16      22.850  -1.591  24.457  1.00 16.32           C
ATOM    105  CZ  PHE A  16      22.742  -1.686  23.102  1.00 14.00           C
ATOM    106  H   PHE A  16      18.321  -4.474  27.318  1.00 21.17           H
ATOM    107  HA  PHE A  16      18.603  -4.434  24.607  1.00 24.05           H
ATOM    108  HB2 PHE A  16      18.792  -2.314  25.573  1.00 22.84           H
ATOM    109  HB3 PHE A  16      19.886  -2.860  26.587  1.00 22.84           H
ATOM    110  HD1 PHE A  16      19.761  -2.942  23.020  1.00 17.69           H
ATOM    111  HD2 PHE A  16      21.895  -1.916  26.199  1.00 20.75           H
ATOM    112  HE1 PHE A  16      21.481  -2.270  21.626  1.00 18.21           H
ATOM    113  HE2 PHE A  16      23.621  -1.243  24.840  1.00 19.58           H
ATOM    114  HZ  PHE A  16      23.446  -1.406  22.555  1.00 16.81           H
ATOM    115  N   SER A  17      20.406  -6.091  24.494  1.00 17.52           N
ATOM    116  CA  SER A  17      21.509  -7.037  24.454  1.00 22.13           C
ATOM    117  C   SER A  17      22.379  -6.726  23.247  1.00 17.73           C
ATOM    118  O   SER A  17      21.875  -6.513  22.142  1.00 25.00           O
ATOM    119  CB  SER A  17      21.005  -8.483  24.417  1.00 22.33           C
ATOM    120  OG  SER A  17      20.172  -8.663  23.296  1.00 43.02           O
ATOM    121  H   SER A  17      19.969  -6.038  23.759  1.00 21.02           H
ATOM    122  HA  SER A  17      22.048  -6.925  25.256  1.00 26.56           H
ATOM    123  HB2 SER A  17      21.765  -9.083  24.356  1.00 26.80           H
ATOM    124  HB3 SER A  17      20.482  -8.656  25.212  1.00 26.80           H
ATOM    125  HG  SER A  17      19.524  -8.130  23.341  1.00 51.62           H
ATOM    126  N   ILE A  18      23.679  -6.645  23.481  1.00 17.00           N
ATOM    127  CA  ILE A  18      24.668  -6.395  22.447  1.00 20.30           C
ATOM    128  C   ILE A  18      25.160  -7.745  21.954  1.00 24.09           C
ATOM    129  O   ILE A  18      25.671  -8.549  22.744  1.00 22.41           O
ATOM    130  CB  ILE A  18      25.818  -5.554  23.010  1.00 21.12           C
ATOM    131  CG1 ILE A  18      25.249  -4.234  23.527  1.00 20.95           C
ATOM    132  CG2 ILE A  18      26.930  -5.382  21.988  1.00 17.84           C
ATOM    133  CD1 ILE A  18      26.212  -3.434  24.324  1.00 24.21           C
ATOM    134  H   ILE A  18      24.031  -6.732  24.262  1.00 20.40           H
ATOM    135  HA  ILE A  18      24.267  -5.919  21.705  1.00 24.36           H
ATOM    136  HB  ILE A  18      26.189  -6.032  23.768  1.00 25.34           H
ATOM    137 HG12 ILE A  18      24.976  -3.695  22.774  1.00 25.14           H
ATOM    138 HG13 ILE A  18      24.485  -4.420  24.098  1.00 25.14           H
ATOM    139 HG21 ILE A  18      27.630  -4.840  22.381  1.00 21.41           H
ATOM    140 HG22 ILE A  18      27.287  -6.254  21.760  1.00 21.41           H
ATOM    141 HG23 ILE A  18      26.572  -4.956  21.196  1.00 21.41           H
ATOM    142 HD11 ILE A  18      25.783  -2.616  24.616  1.00 29.05           H
ATOM    143 HD12 ILE A  18      26.487  -3.957  25.092  1.00 29.05           H
ATOM    144 HD13 ILE A  18      26.976  -3.217  23.766  1.00 29.05           H
ATOM    145  N   ALA A  19      24.982  -8.009  20.659  1.00 21.65           N
ATOM    146  CA  ALA A  19      25.432  -9.267  20.076  1.00 17.01           C
ATOM    147  C   ALA A  19      26.803  -9.166  19.454  1.00 22.54           C
ATOM    148  O   ALA A  19      27.473 -10.184  19.326  1.00 21.95           O
ATOM    149  CB  ALA A  19      24.462  -9.777  18.992  1.00 20.51           C
ATOM    150  H   ALA A  19      24.606  -7.471  20.103  1.00 25.98           H
ATOM    151  HA  ALA A  19      25.478  -9.936  20.773  1.00 20.41           H
ATOM    152  HB1 ALA A  19      24.808 -10.603  18.620  1.00 24.61           H
ATOM    153  HB2 ALA A  19      23.592  -9.933  19.394  1.00 24.61           H
ATOM    154  HB3 ALA A  19      24.394  -9.117  18.284  1.00 24.61           H
ATOM    155  N   ALA A  20      27.228  -7.980  19.031  1.00 21.49           N
ATOM    156  CA  ALA A  20      28.522  -7.868  18.383  1.00 17.59           C
ATOM    157  C   ALA A  20      29.037  -6.450  18.490  1.00 19.61           C
ATOM    158  O   ALA A  20      28.262  -5.488  18.610  1.00 16.10           O
ATOM    159  CB  ALA A  20      28.469  -8.303  16.922  1.00 16.80           C
ATOM    160  H   ALA A  20      26.799  -7.242  19.114  1.00 25.79           H
ATOM    161  HA  ALA A  20      29.144  -8.441  18.851  1.00 21.11           H
ATOM    162  HB1 ALA A  20      29.363  -8.244  16.552  1.00 20.16           H
ATOM    163  HB2 ALA A  20      28.143  -9.216  16.880  1.00 20.16           H
ATOM    164  HB3 ALA A  20      27.875  -7.715  16.439  1.00 20.16           H
ATOM    165  N   ARG A  21      30.372  -6.351  18.488  1.00 19.05           N
ATOM    166  CA  ARG A  21      31.081  -5.096  18.631  1.00 22.52           C
ATOM    167  C   ARG A  21      32.198  -5.022  17.621  1.00 20.87           C
ATOM    168  O   ARG A  21      32.688  -6.034  17.145  1.00 20.08           O
ATOM    169  CB  ARG A  21      31.692  -4.943  20.024  1.00 20.25           C
ATOM    170  CG  ARG A  21      30.688  -4.859  21.093  1.00 24.05           C
ATOM    171  CD  ARG A  21      31.418  -4.427  22.343  1.00 26.47           C
ATOM    172  NE  ARG A  21      30.575  -4.415  23.504  1.00 27.53           N
ATOM    173  CZ  ARG A  21      30.163  -3.329  24.131  1.00 27.34           C
ATOM    174  NH1 ARG A  21      30.486  -2.079  23.701  1.00 23.33           N
ATOM    175  NH2 ARG A  21      29.407  -3.526  25.213  1.00 30.04           N1+
ATOM    176  H   ARG A  21      30.897  -7.028  18.407  1.00 22.86           H
ATOM    177  HA  ARG A  21      30.477  -4.356  18.468  1.00 27.03           H
ATOM    178  HB2 ARG A  21      32.251  -5.710  20.210  1.00 24.29           H
ATOM    179  HB3 ARG A  21      32.224  -4.136  20.055  1.00 24.29           H
ATOM    180  HG2 ARG A  21      30.031  -4.183  20.866  1.00 28.86           H
ATOM    181  HG3 ARG A  21      30.267  -5.720  21.232  1.00 28.86           H
ATOM    182  HD2 ARG A  21      32.129  -5.067  22.520  1.00 31.76           H
ATOM    183  HD3 ARG A  21      31.792  -3.547  22.214  1.00 31.76           H
ATOM    184  HE  ARG A  21      30.249  -5.173  23.758  1.00 33.03           H
ATOM    185 HH11 ARG A  21      30.980  -1.971  23.008  1.00 27.99           H
ATOM    186 HH12 ARG A  21      30.203  -1.385  24.124  1.00 27.99           H
ATOM    187 HH21 ARG A  21      29.215  -4.331  25.455  1.00 36.05           H
ATOM    188 HH22 ARG A  21      29.096  -2.859  25.654  1.00 36.05           H
ATOM    189  N   GLU A  22      32.589  -3.791  17.324  1.00 20.45           N
ATOM    190  CA  GLU A  22      33.765  -3.505  16.521  1.00 19.11           C
ATOM    191  C   GLU A  22      34.177  -2.096  16.913  1.00 27.23           C
ATOM    192  O   GLU A  22      33.448  -1.139  16.630  1.00 21.84           O
ATOM    193  CB  GLU A  22      33.456  -3.598  15.033  1.00 23.15           C
ATOM    194  CG  GLU A  22      34.708  -3.402  14.133  1.00 19.67           C
ATOM    195  CD  GLU A  22      34.436  -3.548  12.653  1.00 17.24           C
ATOM    196  OE1 GLU A  22      33.520  -4.322  12.257  1.00 16.43           O
ATOM    197  OE2 GLU A  22      35.130  -2.865  11.875  1.00 16.02           O1-
ATOM    198  H   GLU A  22      32.170  -3.086  17.576  1.00 24.54           H
ATOM    199  HA  GLU A  22      34.479  -4.122  16.748  1.00 22.93           H
ATOM    200  HB2 GLU A  22      33.068  -4.469  14.850  1.00 27.78           H
ATOM    201  HB3 GLU A  22      32.818  -2.901  14.813  1.00 27.78           H
ATOM    202  HG2 GLU A  22      35.052  -2.507  14.273  1.00 23.61           H
ATOM    203  HG3 GLU A  22      35.379  -4.056  14.386  1.00 23.61           H
ATOM    204  N   GLY A  23      35.307  -1.972  17.593  1.00 18.92           N
ATOM    205  CA  GLY A  23      35.691  -0.666  18.097  1.00 20.77           C
ATOM    206  C   GLY A  23      34.632  -0.221  19.074  1.00 16.77           C
ATOM    207  O   GLY A  23      34.156  -1.014  19.888  1.00 27.69           O
ATOM    208  H   GLY A  23      35.842  -2.619  17.792  1.00 22.70           H
ATOM    209  HA2 GLY A  23      36.545  -0.708  18.548  1.00 24.92           H
ATOM    210  HA3 GLY A  23      35.736  -0.027  17.368  1.00 24.92           H
ATOM    211  N   LYS A  24      34.183   1.019  18.933  1.00 17.58           N
ATOM    212  CA  LYS A  24      33.060   1.514  19.725  1.00 23.48           C
ATOM    213  C   LYS A  24      31.687   1.109  19.174  1.00 16.94           C
ATOM    214  O   LYS A  24      30.685   1.273  19.872  1.00 20.94           O
ATOM    215  CB  LYS A  24      33.143   3.042  19.820  1.00 27.23           C
ATOM    216  CG  LYS A  24      34.392   3.533  20.568  1.00 20.69           C
ATOM    217  CD  LYS A  24      34.481   5.013  20.493  1.00 17.15           C
ATOM    218  CE  LYS A  24      35.555   5.581  21.428  1.00 30.69           C
ATOM    219  NZ  LYS A  24      35.375   7.073  21.614  1.00 24.20           N1+
ATOM    220  H   LYS A  24      34.516   1.591  18.382  1.00 21.09           H
ATOM    221  HA  LYS A  24      33.127   1.152  20.625  1.00 28.18           H
ATOM    222  HB2 LYS A  24      33.160   3.412  18.926  1.00 32.67           H
ATOM    223  HB3 LYS A  24      32.366   3.365  20.304  1.00 32.67           H
ATOM    224  HG2 LYS A  24      34.347   3.269  21.501  1.00 24.82           H
ATOM    225  HG3 LYS A  24      35.181   3.164  20.139  1.00 24.82           H
ATOM    226  HD2 LYS A  24      34.698   5.273  19.586  1.00 20.58           H
ATOM    227  HD3 LYS A  24      33.623   5.383  20.758  1.00 20.58           H
ATOM    228  HE2 LYS A  24      35.479   5.150  22.294  1.00 36.83           H
ATOM    229  HE3 LYS A  24      36.431   5.417  21.046  1.00 36.83           H
ATOM    230  HZ1 LYS A  24      35.780   7.341  22.361  1.00 29.04           H
ATOM    231  HZ2 LYS A  24      35.708   7.515  20.918  1.00 29.04           H
ATOM    232  HZ3 LYS A  24      34.510   7.268  21.683  1.00 29.04           H
ATOM    233  N   ALA A  25      31.614   0.581  17.960  1.00 19.01           N
ATOM    234  CA  ALA A  25      30.337   0.248  17.363  1.00 16.84           C
ATOM    235  C   ALA A  25      29.760  -1.032  17.959  1.00 21.02           C
ATOM    236  O   ALA A  25      30.477  -1.966  18.345  1.00 17.38           O
ATOM    237  CB  ALA A  25      30.494   0.141  15.835  1.00 18.22           C
ATOM    238  H   ALA A  25      32.293   0.411  17.457  1.00 22.82           H
ATOM    239  HA  ALA A  25      29.704   0.950  17.559  1.00 20.21           H
ATOM    240  HB1 ALA A  25      29.610   0.074  15.443  1.00 21.86           H
ATOM    241  HB2 ALA A  25      30.931   0.942  15.511  1.00 21.86           H
ATOM    242  HB3 ALA A  25      31.028  -0.635  15.610  1.00 21.86           H
ATOM    243  N   ARG A  26      28.442  -1.044  18.061  1.00 14.45           N
ATOM    244  CA  ARG A  26      27.695  -2.150  18.632  1.00 17.28           C
ATOM    245  C   ARG A  26      26.496  -2.460  17.746  1.00 16.66           C
ATOM    246  O   ARG A  26      25.896  -1.568  17.140  1.00 13.01           O
ATOM    247  CB  ARG A  26      27.186  -1.831  20.048  1.00 23.26           C
ATOM    248  CG  ARG A  26      28.239  -1.290  20.991  1.00 19.56           C
ATOM    249  CD  ARG A  26      28.083   0.212  21.210  1.00 24.03           C
ATOM    250  NE  ARG A  26      26.857   0.545  21.922  1.00 19.28           N
ATOM    251  CZ  ARG A  26      26.720   0.442  23.243  1.00 22.40           C
ATOM    252  NH1 ARG A  26      27.726  -0.008  23.995  1.00 22.01           N
ATOM    253  NH2 ARG A  26      25.581   0.774  23.819  1.00 17.62           N1+
ATOM    254  H   ARG A  26      27.944  -0.401  17.788  1.00 17.34           H
ATOM    255  HA  ARG A  26      28.255  -2.943  18.669  1.00 20.74           H
ATOM    256  HB2 ARG A  26      26.475  -1.173  19.988  1.00 27.92           H
ATOM    257  HB3 ARG A  26      26.839  -2.651  20.435  1.00 27.92           H
ATOM    258  HG2 ARG A  26      28.153  -1.742  21.847  1.00 23.48           H
ATOM    259  HG3 ARG A  26      29.115  -1.453  20.609  1.00 23.48           H
ATOM    260  HD2 ARG A  26      28.829   0.540  21.736  1.00 28.84           H
ATOM    261  HD3 ARG A  26      28.059   0.662  20.350  1.00 28.84           H
ATOM    262  HE  ARG A  26      26.178   0.789  21.455  1.00 23.13           H
ATOM    263 HH11 ARG A  26      28.477  -0.227  23.631  1.00 26.41           H
ATOM    264 HH12 ARG A  26      27.622  -0.079  24.846  1.00 26.41           H
ATOM    265 HH21 ARG A  26      24.925   1.058  23.344  1.00 21.14           H
ATOM    266 HH22 ARG A  26      25.488   0.696  24.670  1.00 21.14           H
ATOM    267  N   THR A  27      26.116  -3.718  17.735  1.00 15.99           N
ATOM    268  CA  THR A  27      24.875  -4.108  17.107  1.00 17.86           C
ATOM    269  C   THR A  27      24.213  -5.089  18.046  1.00 17.48           C
ATOM    270  O   THR A  27      24.889  -5.881  18.704  1.00 17.77           O
ATOM    271  CB  THR A  27      25.112  -4.722  15.706  1.00 15.21           C
ATOM    272  OG1 THR A  27      23.860  -4.975  15.051  1.00 24.34           O
ATOM    273  CG2 THR A  27      25.934  -6.006  15.794  1.00 16.51           C
ATOM    274  H   THR A  27      26.544  -4.371  18.100  1.00 19.19           H
ATOM    275  HA  THR A  27      24.296  -3.340  17.015  1.00 21.43           H
ATOM    276  HB  THR A  27      25.619  -4.087  15.175  1.00 18.25           H
ATOM    277  HG1 THR A  27      23.460  -4.258  14.881  1.00 29.20           H
ATOM    278 HG21 THR A  27      26.129  -6.325  14.896  1.00 19.81           H
ATOM    279 HG22 THR A  27      26.773  -5.844  16.252  1.00 19.81           H
ATOM    280 HG23 THR A  27      25.442  -6.688  16.277  1.00 19.81           H
ATOM    281  N   GLY A  28      22.898  -5.031  18.094  1.00 15.04           N
ATOM    282  CA  GLY A  28      22.128  -5.891  18.976  1.00 17.83           C
ATOM    283  C   GLY A  28      20.637  -5.617  18.916  1.00 12.61           C
ATOM    284  O   GLY A  28      20.123  -5.193  17.868  1.00 18.63           O
ATOM    285  H   GLY A  28      22.425  -4.501  17.615  1.00 18.04           H
ATOM    286  HA2 GLY A  28      22.282  -6.817  18.725  1.00 21.40           H
ATOM    287  HA3 GLY A  28      22.417  -5.766  19.891  1.00 21.40           H
ATOM    288  N   THR A  29      19.940  -5.785  20.035  1.00 13.49           N
ATOM    289  CA  THR A  29      18.500  -5.621  20.031  1.00 17.01           C
ATOM    290  C   THR A  29      18.016  -5.057  21.342  1.00 21.68           C
ATOM    291  O   THR A  29      18.596  -5.303  22.405  1.00 16.31           O
ATOM    292  CB  THR A  29      17.774  -6.929  19.830  1.00 23.94           C
ATOM    293  OG1 THR A  29      18.176  -7.832  20.871  1.00 26.38           O
ATOM    294  CG2 THR A  29      18.090  -7.500  18.498  1.00 20.24           C
ATOM    295  H   THR A  29      20.270  -5.972  20.805  1.00 16.18           H
ATOM    296  HA  THR A  29      18.249  -5.021  19.315  1.00 20.41           H
ATOM    297  HB  THR A  29      16.820  -6.763  19.877  1.00 28.73           H
ATOM    298  HG1 THR A  29      18.986  -8.037  20.784  1.00 31.65           H
ATOM    299 HG21 THR A  29      17.569  -8.303  18.358  1.00 24.29           H
ATOM    300 HG22 THR A  29      17.878  -6.858  17.805  1.00 24.29           H
ATOM    301 HG23 THR A  29      19.032  -7.722  18.448  1.00 24.29           H
ATOM    302  N   ILE A  30      16.919  -4.313  21.245  1.00 15.11           N
ATOM    303  CA  ILE A  30      16.124  -3.910  22.392  1.00 13.63           C
ATOM    304  C   ILE A  30      14.823  -4.693  22.284  1.00 21.16           C
ATOM    305  O   ILE A  30      14.115  -4.586  21.270  1.00 18.91           O
ATOM    306  CB  ILE A  30      15.849  -2.393  22.415  1.00 15.37           C
ATOM    307  CG1 ILE A  30      17.140  -1.608  22.339  1.00 18.05           C
ATOM    308  CG2 ILE A  30      15.090  -2.023  23.630  1.00 16.11           C
ATOM    309  CD1 ILE A  30      16.913  -0.140  22.157  1.00 14.64           C
ATOM    310  H   ILE A  30      16.597  -4.033  20.496  1.00 18.13           H
ATOM    311  HA  ILE A  30      16.588  -4.160  23.207  1.00 16.36           H
ATOM    312  HB  ILE A  30      15.304  -2.155  21.648  1.00 18.45           H
ATOM    313 HG12 ILE A  30      17.628  -1.735  23.166  1.00 21.67           H
ATOM    314 HG13 ILE A  30      17.669  -1.926  21.588  1.00 21.67           H
ATOM    315 HG21 ILE A  30      14.866  -1.083  23.595  1.00 19.33           H
ATOM    316 HG22 ILE A  30      14.277  -2.546  23.669  1.00 19.33           H
ATOM    317 HG23 ILE A  30      15.645  -2.205  24.406  1.00 19.33           H
ATOM    318 HD11 ILE A  30      17.761   0.299  21.982  1.00 17.57           H
ATOM    319 HD12 ILE A  30      16.324  -0.018  21.398  1.00 17.57           H
ATOM    320 HD13 ILE A  30      16.510   0.220  22.962  1.00 17.57           H
ATOM    321  N   GLU A  31      14.509  -5.477  23.318  1.00 19.27           N
ATOM    322  CA  GLU A  31      13.232  -6.157  23.413  1.00 20.40           C
ATOM    323  C   GLU A  31      12.303  -5.347  24.289  1.00 17.97           C
ATOM    324  O   GLU A  31      12.667  -4.956  25.413  1.00 14.09           O
ATOM    325  CB  GLU A  31      13.364  -7.580  23.989  1.00 19.88           C
ATOM    326  CG  GLU A  31      13.994  -8.529  23.049  1.00 21.47           C
ATOM    327  CD  GLU A  31      13.910  -9.970  23.518  1.00 37.04           C
ATOM    328  OE1 GLU A  31      13.968 -10.869  22.660  1.00 39.76           O
ATOM    329  OE2 GLU A  31      13.778 -10.200  24.738  1.00 42.81           O1-
ATOM    330  H   GLU A  31      15.021  -5.625  23.990  1.00 23.13           H
ATOM    331  HA  GLU A  31      12.835  -6.213  22.530  1.00 24.48           H
ATOM    332  HB2 GLU A  31      13.911  -7.553  24.788  1.00 23.86           H
ATOM    333  HB3 GLU A  31      12.483  -7.925  24.197  1.00 23.86           H
ATOM    334  HG2 GLU A  31      13.528  -8.463  22.202  1.00 25.76           H
ATOM    335  HG3 GLU A  31      14.928  -8.291  22.939  1.00 25.76           H
ATOM    336  N   MET A  32      11.076  -5.191  23.806  1.00 16.30           N
ATOM    337  CA  MET A  32      10.046  -4.434  24.484  1.00 15.89           C
ATOM    338  C   MET A  32       8.741  -5.176  24.290  1.00 11.94           C
ATOM    339  O   MET A  32       8.613  -6.023  23.406  1.00 17.98           O
ATOM    340  CB  MET A  32       9.955  -2.999  23.950  1.00 17.80           C
ATOM    341  CG  MET A  32      11.233  -2.193  24.129  1.00 17.10           C
ATOM    342  SD  MET A  32      11.041  -0.385  24.036  1.00 17.06           S
ATOM    343  CE  MET A  32      10.211  -0.060  25.574  1.00 19.44           C
ATOM    344  H   MET A  32      10.804  -5.544  23.073  1.00 19.56           H
ATOM    345  HA  MET A  32      10.252  -4.385  25.429  1.00 19.06           H
ATOM    346  HB2 MET A  32       9.745  -3.026  23.002  1.00 21.36           H
ATOM    347  HB3 MET A  32       9.242  -2.545  24.427  1.00 21.36           H
ATOM    348  HG2 MET A  32      11.610  -2.402  25.000  1.00 20.52           H
ATOM    349  HG3 MET A  32      11.857  -2.454  23.430  1.00 20.52           H
ATOM    350  HE1 MET A  32      10.011   0.886  25.626  1.00 23.33           H
ATOM    351  HE2 MET A  32       9.393  -0.579  25.606  1.00 23.33           H
ATOM    352  HE3 MET A  32      10.791  -0.315  26.310  1.00 23.33           H
ATOM    353  N   LYS A  33       7.756  -4.848  25.103  1.00 11.95           N
ATOM    354  CA  LYS A  33       6.480  -5.546  24.965  1.00 18.04           C
ATOM    355  C   LYS A  33       5.951  -5.511  23.532  1.00 17.91           C
ATOM    356  O   LYS A  33       5.522  -6.537  22.997  1.00 16.18           O
ATOM    357  CB  LYS A  33       5.476  -4.981  25.962  1.00 18.68           C
ATOM    358  CG  LYS A  33       5.818  -5.426  27.388  1.00 24.79           C
ATOM    359  CD  LYS A  33       4.825  -4.970  28.442  1.00 33.98           C
ATOM    360  CE  LYS A  33       4.996  -5.813  29.743  1.00 35.53           C
ATOM    361  NZ  LYS A  33       6.431  -5.900  30.111  1.00 44.78           N1+
ATOM    362  H   LYS A  33       7.795  -4.263  25.731  1.00 14.34           H
ATOM    363  HA  LYS A  33       6.615  -6.479  25.181  1.00 21.64           H
ATOM    364  HB2 LYS A  33       5.500  -4.011  25.933  1.00 22.41           H
ATOM    365  HB3 LYS A  33       4.592  -5.299  25.739  1.00 22.41           H
ATOM    366  HG2 LYS A  33       5.853  -6.395  27.419  1.00 29.75           H
ATOM    367  HG3 LYS A  33       6.688  -5.066  27.621  1.00 29.75           H
ATOM    368  HD2 LYS A  33       4.990  -4.039  28.654  1.00 40.78           H
ATOM    369  HD3 LYS A  33       3.920  -5.084  28.107  1.00 40.78           H
ATOM    370  HE2 LYS A  33       4.515  -5.406  30.479  1.00 42.64           H
ATOM    371  HE3 LYS A  33       4.677  -6.717  29.591  1.00 42.64           H
ATOM    372  HZ1 LYS A  33       6.516  -6.245  30.930  1.00 53.73           H
ATOM    373  HZ2 LYS A  33       6.869  -6.414  29.531  1.00 53.73           H
ATOM    374  HZ3 LYS A  33       6.790  -5.083  30.109  1.00 53.73           H
ATOM    375  N   ARG A  34       6.004  -4.365  22.872  1.00 18.51           N
ATOM    376  CA  ARG A  34       5.374  -4.267  21.550  1.00 13.40           C
ATOM    377  C   ARG A  34       6.248  -4.747  20.413  1.00 16.40           C
ATOM    378  O   ARG A  34       5.776  -4.748  19.275  1.00 17.88           O
ATOM    379  CB  ARG A  34       4.954  -2.831  21.286  1.00 22.22           C
ATOM    380  CG  ARG A  34       3.807  -2.429  22.135  1.00 16.42           C
ATOM    381  CD  ARG A  34       3.284  -1.135  21.625  1.00 15.67           C
ATOM    382  NE  ARG A  34       2.331  -0.581  22.548  1.00 21.26           N
ATOM    383  CZ  ARG A  34       1.031  -0.580  22.383  1.00 26.69           C
ATOM    384  NH1 ARG A  34       0.472  -1.114  21.280  1.00 29.98           N
ATOM    385  NH2 ARG A  34       0.307  -0.010  23.352  1.00 27.83           N1+
ATOM    386  H   ARG A  34       6.381  -3.642  23.144  1.00 22.21           H
ATOM    387  HA  ARG A  34       4.566  -4.801  21.535  1.00 16.08           H
ATOM    388  HB2 ARG A  34       5.702  -2.243  21.484  1.00 26.66           H
ATOM    389  HB3 ARG A  34       4.694  -2.725  20.357  1.00 26.66           H
ATOM    390  HG2 ARG A  34       3.108  -3.095  22.058  1.00 19.70           H
ATOM    391  HG3 ARG A  34       4.088  -2.326  23.057  1.00 19.70           H
ATOM    392  HD2 ARG A  34       4.026  -0.513  21.555  1.00 18.80           H
ATOM    393  HD3 ARG A  34       2.878  -1.253  20.756  1.00 18.80           H
ATOM    394  HE  ARG A  34       2.633  -0.173  23.249  1.00 25.52           H
ATOM    395 HH11 ARG A  34       0.956  -1.472  20.663  1.00 35.97           H
ATOM    396 HH12 ARG A  34      -0.385  -1.098  21.180  1.00 35.97           H
ATOM    397 HH21 ARG A  34       0.704   0.323  24.040  1.00 33.40           H
ATOM    398 HH22 ARG A  34      -0.549   0.020  23.287  1.00 33.40           H
ATOM    399  N   GLY A  35       7.500  -5.109  20.658  1.00 15.24           N
ATOM    400  CA  GLY A  35       8.317  -5.641  19.590  1.00 17.62           C
ATOM    401  C   GLY A  35       9.790  -5.539  19.912  1.00 19.98           C
ATOM    402  O   GLY A  35      10.201  -5.015  20.960  1.00 15.60           O
ATOM    403  H   GLY A  35       7.899  -5.046  21.416  1.00 18.29           H
ATOM    404  HA2 GLY A  35       8.097  -6.571  19.419  1.00 21.15           H
ATOM    405  HA3 GLY A  35       8.151  -5.125  18.786  1.00 21.15           H
ATOM    406  N   VAL A  36      10.583  -6.033  18.957  1.00 19.43           N
ATOM    407  CA  VAL A  36      12.043  -6.018  19.028  1.00 18.39           C
ATOM    408  C   VAL A  36      12.564  -4.880  18.163  1.00 12.76           C
ATOM    409  O   VAL A  36      12.102  -4.679  17.041  1.00 14.91           O
ATOM    410  CB  VAL A  36      12.639  -7.359  18.561  1.00 20.55           C
ATOM    411  CG1 VAL A  36      14.163  -7.317  18.651  1.00 22.73           C
ATOM    412  CG2 VAL A  36      12.042  -8.560  19.353  1.00 19.25           C
ATOM    413  H   VAL A  36      10.284  -6.400  18.237  1.00 23.32           H
ATOM    414  HA  VAL A  36      12.321  -5.867  19.939  1.00 22.07           H
ATOM    415  HB  VAL A  36      12.408  -7.485  17.625  1.00 24.66           H
ATOM    416 HG11 VAL A  36      14.515  -8.182  18.389  1.00 27.27           H
ATOM    417 HG12 VAL A  36      14.499  -6.629  18.053  1.00 27.27           H
ATOM    418 HG13 VAL A  36      14.426  -7.125  19.565  1.00 27.27           H
ATOM    419 HG21 VAL A  36      12.463  -9.379  19.048  1.00 23.10           H
ATOM    420 HG22 VAL A  36      12.210  -8.440  20.300  1.00 23.10           H
ATOM    421 HG23 VAL A  36      11.087  -8.605  19.191  1.00 23.10           H
ATOM    422  N   ILE A  37      13.540  -4.153  18.674  1.00 12.79           N
ATOM    423  CA  ILE A  37      14.196  -3.086  17.943  1.00 17.24           C
ATOM    424  C   ILE A  37      15.617  -3.518  17.656  1.00 13.83           C
ATOM    425  O   ILE A  37      16.393  -3.779  18.582  1.00 13.87           O
ATOM    426  CB  ILE A  37      14.192  -1.765  18.727  1.00 15.87           C
ATOM    427  CG1 ILE A  37      12.764  -1.342  19.137  1.00 16.13           C
ATOM    428  CG2 ILE A  37      14.831  -0.707  17.909  1.00 12.59           C
ATOM    429  CD1 ILE A  37      12.715  -0.536  20.471  1.00 18.95           C
ATOM    430  H   ILE A  37      13.843  -4.257  19.468  1.00 15.34           H
ATOM    431  HA  ILE A  37      13.745  -2.956  17.101  1.00 20.69           H
ATOM    432  HB  ILE A  37      14.725  -1.891  19.530  1.00 19.05           H
ATOM    433 HG12 ILE A  37      12.409  -0.769  18.440  1.00 19.36           H
ATOM    434 HG13 ILE A  37      12.207  -2.128  19.246  1.00 19.36           H
ATOM    435 HG21 ILE A  37      14.815   0.123  18.406  1.00 15.11           H
ATOM    436 HG22 ILE A  37      15.749  -0.949  17.721  1.00 15.11           H
ATOM    437 HG23 ILE A  37      14.339  -0.614  17.079  1.00 15.11           H
ATOM    438 HD11 ILE A  37      11.796  -0.298  20.663  1.00 22.74           H
ATOM    439 HD12 ILE A  37      13.069  -1.084  21.189  1.00 22.74           H
ATOM    440 HD13 ILE A  37      13.248   0.270  20.378  1.00 22.74           H
ATOM    441  N   ARG A  38      15.964  -3.534  16.387  1.00 12.57           N
ATOM    442  CA  ARG A  38      17.310  -3.850  15.942  1.00 10.16           C
ATOM    443  C   ARG A  38      18.163  -2.602  15.961  1.00 10.79           C
ATOM    444  O   ARG A  38      17.740  -1.555  15.458  1.00 13.20           O
ATOM    445  CB  ARG A  38      17.248  -4.433  14.541  1.00 13.94           C
ATOM    446  CG  ARG A  38      16.598  -5.764  14.501  1.00 17.09           C
ATOM    447  CD  ARG A  38      16.335  -6.173  13.024  1.00 20.96           C
ATOM    448  NE  ARG A  38      15.309  -5.330  12.419  1.00 16.83           N
ATOM    449  CZ  ARG A  38      15.015  -5.303  11.120  1.00 20.08           C
ATOM    450  NH1 ARG A  38      15.670  -6.080  10.260  1.00 21.52           N
ATOM    451  NH2 ARG A  38      14.041  -4.504  10.692  1.00 17.00           N1+
ATOM    452  H   ARG A  38      15.423  -3.356  15.747  1.00 15.09           H
ATOM    453  HA  ARG A  38      17.708  -4.497  16.539  1.00 12.19           H
ATOM    454  HB2 ARG A  38      16.732  -3.836  13.978  1.00 16.73           H
ATOM    455  HB3 ARG A  38      18.144  -4.526  14.192  1.00 16.73           H
ATOM    456  HG2 ARG A  38      17.190  -6.411  14.915  1.00 20.51           H
ATOM    457  HG3 ARG A  38      15.756  -5.716  14.976  1.00 20.51           H
ATOM    458  HD2 ARG A  38      17.151  -6.082  12.509  1.00 25.15           H
ATOM    459  HD3 ARG A  38      16.018  -7.088  12.994  1.00 25.15           H
ATOM    460  HE  ARG A  38      14.813  -4.866  12.947  1.00 20.20           H
ATOM    461 HH11 ARG A  38      16.293  -6.606  10.536  1.00 25.83           H
ATOM    462 HH12 ARG A  38      15.470  -6.064   9.425  1.00 25.83           H
ATOM    463 HH21 ARG A  38      13.620  -4.008  11.253  1.00 20.40           H
ATOM    464 HH22 ARG A  38      13.835  -4.472   9.860  1.00 20.40           H
ATOM    465  N   THR A  39      19.366  -2.708  16.547  1.00 12.25           N
ATOM    466  CA  THR A  39      20.238  -1.566  16.721  1.00 10.43           C
ATOM    467  C   THR A  39      21.568  -1.859  16.025  1.00 12.54           C
ATOM    468  O   THR A  39      22.052  -2.983  16.079  1.00 14.91           O
ATOM    469  CB  THR A  39      20.493  -1.181  18.208  1.00 11.96           C
ATOM    470  OG1 THR A  39      21.320  -2.142  18.885  1.00 18.76           O
ATOM    471  CG2 THR A  39      19.197  -1.056  18.959  1.00 13.55           C
ATOM    472  H   THR A  39      19.702  -3.453  16.812  1.00 14.70           H
ATOM    473  HA  THR A  39      19.777  -0.820  16.332  1.00 12.52           H
ATOM    474  HB  THR A  39      20.931  -0.324  18.235  1.00 14.35           H
ATOM    475  HG1 THR A  39      21.093  -2.918  18.656  1.00 22.51           H
ATOM    476 HG21 THR A  39      19.366  -0.791  19.873  1.00 16.26           H
ATOM    477 HG22 THR A  39      18.619  -0.398  18.546  1.00 16.26           H
ATOM    478 HG23 THR A  39      18.739  -1.911  18.967  1.00 16.26           H
ATOM    479  N   PRO A  40      22.204  -0.868  15.403  1.00 13.69           N
ATOM    480  CA  PRO A  40      21.775   0.528  15.427  1.00 13.90           C
ATOM    481  C   PRO A  40      20.432   0.731  14.700  1.00 16.96           C
ATOM    482  O   PRO A  40      20.195   0.080  13.685  1.00 16.67           O
ATOM    483  CB  PRO A  40      22.915   1.241  14.724  1.00 12.66           C
ATOM    484  CG  PRO A  40      24.136   0.386  15.107  1.00 13.18           C
ATOM    485  CD  PRO A  40      23.602  -1.001  14.946  1.00 13.42           C
ATOM    486  HA  PRO A  40      21.720   0.836  16.341  1.00 16.68           H
ATOM    487  HB2 PRO A  40      22.767   1.246  13.765  1.00 15.20           H
ATOM    488  HB3 PRO A  40      23.001   2.148  15.067  1.00 15.20           H
ATOM    489  HG2 PRO A  40      24.884   0.553  14.516  1.00 15.81           H
ATOM    490  HG3 PRO A  40      24.376   0.567  16.030  1.00 15.81           H
ATOM    491  HD2 PRO A  40      23.643  -1.243  14.009  1.00 16.10           H
ATOM    492  HD3 PRO A  40      24.081  -1.634  15.499  1.00 16.10           H
ATOM    493  N   ALA A  41      19.559   1.577  15.242  1.00 13.13           N
ATOM    494  CA  ALA A  41      18.211   1.757  14.719  1.00 11.46           C
ATOM    495  C   ALA A  41      17.997   3.175  14.193  1.00 14.76           C
ATOM    496  O   ALA A  41      18.501   4.152  14.768  1.00 10.49           O
ATOM    497  CB  ALA A  41      17.173   1.450  15.809  1.00 10.87           C
ATOM    498  H   ALA A  41      19.721   2.073  15.928  1.00 15.75           H
ATOM    499  HA  ALA A  41      18.082   1.135  13.983  1.00 13.75           H
ATOM    500  HB1 ALA A  41      16.277   1.502  15.434  1.00 13.04           H
ATOM    501  HB2 ALA A  41      17.332   0.560  16.163  1.00 13.04           H
ATOM    502  HB3 ALA A  41      17.276   2.103  16.519  1.00 13.04           H
ATOM    503  N   PHE A  42      17.263   3.282  13.086  1.00 11.87           N
ATOM    504  CA  PHE A  42      16.754   4.563  12.606  1.00 10.86           C
ATOM    505  C   PHE A  42      15.244   4.629  12.777  1.00 10.01           C
ATOM    506  O   PHE A  42      14.511   3.745  12.303  1.00 10.37           O
ATOM    507  CB  PHE A  42      17.094   4.815  11.140  1.00 17.13           C
ATOM    508  CG  PHE A  42      16.655   6.168  10.685  1.00 18.04           C
ATOM    509  CD1 PHE A  42      17.451   7.258  10.940  1.00 21.38           C
ATOM    510  CD2 PHE A  42      15.419   6.359  10.084  1.00 15.04           C
ATOM    511  CE1 PHE A  42      17.063   8.543  10.550  1.00 33.09           C
ATOM    512  CE2 PHE A  42      15.007   7.624   9.684  1.00 24.04           C
ATOM    513  CZ  PHE A  42      15.833   8.734   9.937  1.00 21.81           C
ATOM    514  H   PHE A  42      17.062   2.619  12.580  1.00 14.24           H
ATOM    515  HA  PHE A  42      17.145   5.277  13.124  1.00 13.04           H
ATOM    516  HB2 PHE A  42      18.054   4.768  11.025  1.00 20.55           H
ATOM    517  HB3 PHE A  42      16.670   4.145  10.582  1.00 20.55           H
ATOM    518  HD1 PHE A  42      18.271   7.122  11.355  1.00 25.66           H
ATOM    519  HD2 PHE A  42      14.871   5.628   9.922  1.00 18.05           H
ATOM    520  HE1 PHE A  42      17.624   9.266  10.721  1.00 39.71           H
ATOM    521  HE2 PHE A  42      14.180   7.729   9.273  1.00 28.85           H
ATOM    522  HZ  PHE A  42      15.570   9.584   9.676  1.00 26.17           H
ATOM    523  N   MET A  43      14.798   5.697  13.405  1.00  7.54           N
ATOM    524  CA  MET A  43      13.422   5.887  13.804  1.00 12.35           C
ATOM    525  C   MET A  43      12.797   6.925  12.904  1.00 12.36           C
ATOM    526  O   MET A  43      13.153   8.113  13.017  1.00 12.74           O
ATOM    527  CB  MET A  43      13.350   6.349  15.259  1.00 13.89           C
ATOM    528  CG  MET A  43      13.838   5.310  16.253  1.00 13.90           C
ATOM    529  SD  MET A  43      13.616   5.903  17.931  1.00 18.11           S
ATOM    530  CE  MET A  43      15.014   7.017  18.076  1.00 16.13           C
ATOM    531  H   MET A  43      15.299   6.355  13.624  1.00  9.05           H
ATOM    532  HA  MET A  43      12.948   5.047  13.727  1.00 14.82           H
ATOM    533  HB2 MET A  43      13.891   7.146  15.372  1.00 16.67           H
ATOM    534  HB3 MET A  43      12.428   6.563  15.471  1.00 16.67           H
ATOM    535  HG2 MET A  43      13.308   4.507  16.153  1.00 16.68           H
ATOM    536  HG3 MET A  43      14.779   5.128  16.101  1.00 16.68           H
ATOM    537  HE1 MET A  43      15.072   7.354  18.980  1.00 19.36           H
ATOM    538  HE2 MET A  43      15.815   6.520  17.858  1.00 19.36           H
ATOM    539  HE3 MET A  43      14.890   7.746  17.460  1.00 19.36           H
ATOM    540  N   PRO A  44      11.904   6.543  11.989  1.00 16.33           N
ATOM    541  CA  PRO A  44      11.142   7.560  11.259  1.00 13.55           C
ATOM    542  C   PRO A  44      10.342   8.405  12.236  1.00 13.82           C
ATOM    543  O   PRO A  44       9.930   7.936  13.301  1.00 11.35           O
ATOM    544  CB  PRO A  44      10.234   6.745  10.344  1.00 14.64           C
ATOM    545  CG  PRO A  44      10.919   5.395  10.205  1.00 12.33           C
ATOM    546  CD  PRO A  44      11.515   5.185  11.574  1.00 11.10           C
ATOM    547  HA  PRO A  44      11.741   8.106  10.725  1.00 16.27           H
ATOM    548  HB2 PRO A  44       9.360   6.642  10.749  1.00 17.57           H
ATOM    549  HB3 PRO A  44      10.165   7.182   9.481  1.00 17.57           H
ATOM    550  HG2 PRO A  44      10.269   4.704   9.988  1.00 14.79           H
ATOM    551  HG3 PRO A  44      11.606   5.461   9.526  1.00 14.79           H
ATOM    552  HD2 PRO A  44      10.852   4.819  12.179  1.00 13.33           H
ATOM    553  HD3 PRO A  44      12.299   4.620  11.514  1.00 13.33           H
ATOM    554  N   VAL A  45      10.127   9.666  11.873  1.00 14.99           N
ATOM    555  CA  VAL A  45       9.447  10.612  12.755  1.00 19.59           C
ATOM    556  C   VAL A  45       8.009  10.808  12.314  1.00 20.81           C
ATOM    557  O   VAL A  45       7.720  11.076  11.135  1.00 21.72           O
ATOM    558  CB  VAL A  45      10.207  11.941  12.836  1.00 18.70           C
ATOM    559  CG1 VAL A  45       9.478  12.951  13.766  1.00 23.44           C
ATOM    560  CG2 VAL A  45      11.578  11.649  13.396  1.00 23.14           C
ATOM    561  H   VAL A  45      10.383  10.007  11.124  1.00 17.99           H
ATOM    562  HA  VAL A  45       9.416  10.242  13.646  1.00 23.50           H
ATOM    563  HB  VAL A  45      10.296  12.334  11.954  1.00 22.44           H
ATOM    564 HG11 VAL A  45       9.967  13.790  13.769  1.00 28.13           H
ATOM    565 HG12 VAL A  45       8.576  13.105  13.443  1.00 28.13           H
ATOM    566 HG13 VAL A  45       9.452  12.592  14.664  1.00 28.13           H
ATOM    567 HG21 VAL A  45      12.068  12.480  13.512  1.00 27.77           H
ATOM    568 HG22 VAL A  45      11.469  11.219  14.255  1.00 27.77           H
ATOM    569 HG23 VAL A  45      12.056  11.063  12.786  1.00 27.77           H
ATOM    570  N   GLY A  46       7.110  10.641  13.268  1.00 18.13           N
ATOM    571  CA  GLY A  46       5.700  10.939  13.104  1.00 28.75           C
ATOM    572  C   GLY A  46       5.398  12.236  13.814  1.00 24.55           C
ATOM    573  O   GLY A  46       5.373  12.308  15.043  1.00 37.42           O
ATOM    574  H   GLY A  46       7.309  10.347  14.046  1.00 21.75           H
ATOM    575  HA2 GLY A  46       5.495  11.045  12.164  1.00 34.50           H
ATOM    576  HA3 GLY A  46       5.155  10.224  13.471  1.00 34.50           H
ATOM    577  N   THR A  47       5.218  13.291  13.044  1.00 26.30           N
ATOM    578  CA  THR A  47       5.109  14.621  13.633  1.00 31.93           C
ATOM    579  C   THR A  47       3.759  14.832  14.312  1.00 34.78           C
ATOM    580  O   THR A  47       3.687  15.143  15.507  1.00 49.36           O
ATOM    581  CB  THR A  47       5.342  15.653  12.538  1.00 37.41           C
ATOM    582  OG1 THR A  47       6.690  15.512  12.072  1.00 35.78           O
ATOM    583  CG2 THR A  47       5.102  17.062  13.066  1.00 35.53           C
ATOM    584  H   THR A  47       5.163  13.268  12.189  1.00 31.56           H
ATOM    585  HA  THR A  47       5.803  14.723  14.304  1.00 38.32           H
ATOM    586  HB  THR A  47       4.726  15.487  11.805  1.00 44.90           H
ATOM    587  HG1 THR A  47       7.231  15.658  12.699  1.00 42.94           H
ATOM    588 HG21 THR A  47       5.283  17.709  12.368  1.00 42.63           H
ATOM    589 HG22 THR A  47       4.181  17.162  13.351  1.00 42.63           H
ATOM    590 HG23 THR A  47       5.688  17.235  13.821  1.00 42.63           H
ATOM    591  N   ALA A  48       2.682  14.685  13.563  1.00 23.26           N
ATOM    592  CA  ALA A  48       1.338  14.867  14.093  1.00 29.33           C
ATOM    593  C   ALA A  48       0.595  13.549  14.036  1.00 17.49           C
ATOM    594  O   ALA A  48      -0.472  13.484  13.439  1.00 16.57           O
ATOM    595  CB  ALA A  48       0.554  15.895  13.278  1.00 32.78           C
ATOM    596  H   ALA A  48       2.703  14.467  12.727  1.00 27.91           H
ATOM    597  HA  ALA A  48       1.385  15.172  15.010  1.00 35.19           H
ATOM    598  HB1 ALA A  48      -0.338  15.965  13.653  1.00 39.33           H
ATOM    599  HB2 ALA A  48       1.000  16.753  13.316  1.00 39.33           H
ATOM    600  HB3 ALA A  48       0.502  15.590  12.360  1.00 39.33           H
ATOM    601  N   ALA A  49       1.188  12.499  14.607  1.00 19.08           N
ATOM    602  CA  ALA A  49       0.635  11.142  14.598  1.00 17.60           C
ATOM    603  C   ALA A  49       0.538  10.603  13.197  1.00 11.68           C
ATOM    604  O   ALA A  49      -0.370   9.849  12.895  1.00 17.42           O
ATOM    605  CB  ALA A  49      -0.741  11.039  15.257  1.00 16.12           C
ATOM    606  H   ALA A  49       1.948  12.542  15.002  1.00 22.89           H
ATOM    607  HA  ALA A  49       1.241  10.566  15.087  1.00 21.11           H
ATOM    608  HB1 ALA A  49      -1.010  10.109  15.252  1.00 19.34           H
ATOM    609  HB2 ALA A  49      -0.686  11.365  16.167  1.00 19.34           H
ATOM    610  HB3 ALA A  49      -1.371  11.574  14.754  1.00 19.34           H
ATOM    611  N   THR A  50       1.494  10.956  12.350  1.00 17.82           N
ATOM    612  CA  THR A  50       1.585  10.349  11.028  1.00 21.44           C
ATOM    613  C   THR A  50       3.031  10.446  10.597  1.00 22.07           C
ATOM    614  O   THR A  50       3.654  11.496  10.768  1.00 20.39           O
ATOM    615  CB  THR A  50       0.659  11.004   9.977  1.00 14.27           C
ATOM    616  OG1 THR A  50       0.984  10.488   8.675  1.00 17.13           O
ATOM    617  CG2 THR A  50       0.707  12.550   9.935  1.00 14.25           C
ATOM    618  H   THR A  50       2.114  11.527  12.519  1.00 21.38           H
ATOM    619  HA  THR A  50       1.343   9.409  11.088  1.00 25.73           H
ATOM    620  HB  THR A  50      -0.258  10.759  10.182  1.00 17.12           H
ATOM    621  HG1 THR A  50       1.004   9.645   8.690  1.00 20.55           H
ATOM    622 HG21 THR A  50       0.002  12.878   9.355  1.00 17.10           H
ATOM    623 HG22 THR A  50       0.567  12.924  10.818  1.00 17.10           H
ATOM    624 HG23 THR A  50       1.554  12.854   9.572  1.00 17.10           H
ATOM    625  N   VAL A  51       3.574   9.349  10.079  1.00 13.42           N
ATOM    626  CA  VAL A  51       4.828   9.450   9.363  1.00 15.85           C
ATOM    627  C   VAL A  51       4.448   9.998   7.993  1.00 17.67           C
ATOM    628  O   VAL A  51       3.724   9.349   7.239  1.00 17.83           O
ATOM    629  CB  VAL A  51       5.579   8.114   9.264  1.00 15.64           C
ATOM    630  CG1 VAL A  51       6.863   8.318   8.493  1.00 13.36           C
ATOM    631  CG2 VAL A  51       5.881   7.528  10.671  1.00 16.90           C
ATOM    632  H   VAL A  51       3.239   8.560  10.120  1.00 16.10           H
ATOM    633  HA  VAL A  51       5.398  10.093   9.810  1.00 19.02           H
ATOM    634  HB  VAL A  51       5.033   7.472   8.780  1.00 18.76           H
ATOM    635 HG11 VAL A  51       7.314   7.463   8.427  1.00 16.03           H
ATOM    636 HG12 VAL A  51       6.673   8.661   7.607  1.00 16.03           H
ATOM    637 HG13 VAL A  51       7.412   8.958   8.969  1.00 16.03           H
ATOM    638 HG21 VAL A  51       6.310   6.666  10.564  1.00 20.28           H
ATOM    639 HG22 VAL A  51       6.469   8.135  11.147  1.00 20.28           H
ATOM    640 HG23 VAL A  51       5.050   7.425  11.162  1.00 20.28           H
ATOM    641  N   LYS A  52       4.934  11.199   7.690  1.00 16.29           N
ATOM    642  CA  LYS A  52       4.477  12.037   6.579  1.00 24.66           C
ATOM    643  C   LYS A  52       4.328  11.242   5.303  1.00 17.36           C
ATOM    644  O   LYS A  52       5.291  10.672   4.801  1.00 17.14           O
ATOM    645  CB  LYS A  52       5.471  13.187   6.367  1.00 28.33           C
ATOM    646  CG  LYS A  52       5.250  14.060   5.114  1.00 35.38           C
ATOM    647  CD  LYS A  52       6.154  15.335   5.157  1.00 38.38           C
ATOM    648  CE  LYS A  52       6.193  16.087   3.827  1.00 48.27           C
ATOM    649  NZ  LYS A  52       6.844  15.240   2.789  1.00 49.75           N1+
ATOM    650  H   LYS A  52       5.571  11.561   8.141  1.00 19.55           H
ATOM    651  HA  LYS A  52       3.608  12.419   6.795  1.00 29.59           H
ATOM    652  HB2 LYS A  52       5.428  13.775   7.139  1.00 34.00           H
ATOM    653  HB3 LYS A  52       6.357  12.799   6.300  1.00 34.00           H
ATOM    654  HG2 LYS A  52       5.476  13.544   4.320  1.00 42.46           H
ATOM    655  HG3 LYS A  52       4.323  14.342   5.086  1.00 42.46           H
ATOM    656  HD2 LYS A  52       5.818  15.945   5.832  1.00 46.05           H
ATOM    657  HD3 LYS A  52       7.066  15.076   5.372  1.00 46.05           H
ATOM    658  HE2 LYS A  52       5.291  16.294   3.537  1.00 57.93           H
ATOM    659  HE3 LYS A  52       6.713  16.901   3.929  1.00 57.93           H
ATOM    660  HZ1 LYS A  52       7.393  15.740   2.298  1.00 59.70           H
ATOM    661  HZ2 LYS A  52       7.308  14.591   3.183  1.00 59.70           H
ATOM    662  HZ3 LYS A  52       6.221  14.882   2.264  1.00 59.70           H
ATOM    663  N   ALA A  53       3.096  11.161   4.816  1.00 15.16           N
ATOM    664  CA  ALA A  53       2.780  10.623   3.501  1.00 15.12           C
ATOM    665  C   ALA A  53       2.871   9.092   3.424  1.00 19.66           C
ATOM    666  O   ALA A  53       2.859   8.534   2.316  1.00 15.60           O
ATOM    667  CB  ALA A  53       3.668  11.258   2.429  1.00 19.86           C
ATOM    668  H   ALA A  53       2.404  11.435   5.241  1.00 18.19           H
ATOM    669  HA  ALA A  53       1.866  10.870   3.288  1.00 18.14           H
ATOM    670  HB1 ALA A  53       3.404  10.898   1.566  1.00 23.84           H
ATOM    671  HB2 ALA A  53       3.539  12.222   2.431  1.00 23.84           H
ATOM    672  HB3 ALA A  53       4.601  11.055   2.607  1.00 23.84           H
ATOM    673  N   LEU A  54       2.912   8.394   4.566  1.00 12.85           N
ATOM    674  CA  LEU A  54       3.048   6.944   4.595  1.00 15.18           C
ATOM    675  C   LEU A  54       2.005   6.315   5.510  1.00 14.93           C
ATOM    676  O   LEU A  54       1.813   6.758   6.646  1.00 13.17           O
ATOM    677  CB  LEU A  54       4.445   6.532   5.063  1.00 14.66           C
ATOM    678  CG  LEU A  54       5.600   6.987   4.165  1.00 18.75           C
ATOM    679  CD1 LEU A  54       6.901   6.529   4.820  1.00 26.83           C
ATOM    680  CD2 LEU A  54       5.486   6.428   2.792  1.00 15.16           C
ATOM    681  H   LEU A  54       2.846   8.749   5.347  1.00 15.42           H
ATOM    682  HA  LEU A  54       2.901   6.595   3.702  1.00 18.22           H
ATOM    683  HB2 LEU A  54       4.593   6.914   5.943  1.00 17.59           H
ATOM    684  HB3 LEU A  54       4.474   5.566   5.117  1.00 17.59           H
ATOM    685  HG  LEU A  54       5.601   7.952   4.087  1.00 22.50           H
ATOM    686 HD11 LEU A  54       7.644   6.801   4.260  1.00 32.20           H
ATOM    687 HD12 LEU A  54       6.979   6.941   5.695  1.00 32.20           H
ATOM    688 HD13 LEU A  54       6.882   5.562   4.909  1.00 32.20           H
ATOM    689 HD21 LEU A  54       6.237   6.753   2.272  1.00 18.19           H
ATOM    690 HD22 LEU A  54       5.498   5.461   2.843  1.00 18.19           H
ATOM    691 HD23 LEU A  54       4.653   6.724   2.394  1.00 18.19           H
ATOM    692  N   LYS A  55       1.351   5.271   5.025  1.00 13.99           N
ATOM    693  CA  LYS A  55       0.614   4.409   5.928  1.00 15.03           C
ATOM    694  C   LYS A  55       1.598   3.699   6.856  1.00 13.06           C
ATOM    695  O   LYS A  55       2.711   3.381   6.450  1.00 10.77           O
ATOM    696  CB  LYS A  55      -0.194   3.351   5.190  1.00 12.14           C
ATOM    697  CG  LYS A  55      -1.468   3.858   4.514  1.00 13.84           C
ATOM    698  CD  LYS A  55      -2.149   2.781   3.720  1.00 17.04           C
ATOM    699  CE  LYS A  55      -3.414   3.279   3.047  1.00 12.59           C
ATOM    700  NZ  LYS A  55      -3.955   2.168   2.239  1.00 15.45           N1+
ATOM    701  H   LYS A  55       1.337   5.041   4.199  1.00 16.79           H
ATOM    702  HA  LYS A  55       0.000   4.952   6.446  1.00 18.04           H
ATOM    703  HB2 LYS A  55       0.377   2.958   4.513  1.00 14.57           H
ATOM    704  HB3 LYS A  55      -0.460   2.671   5.826  1.00 14.57           H
ATOM    705  HG2 LYS A  55      -2.093   4.161   5.190  1.00 16.60           H
ATOM    706  HG3 LYS A  55      -1.242   4.579   3.905  1.00 16.60           H
ATOM    707  HD2 LYS A  55      -1.546   2.453   3.033  1.00 20.44           H
ATOM    708  HD3 LYS A  55      -2.390   2.056   4.318  1.00 20.44           H
ATOM    709  HE2 LYS A  55      -4.071   3.534   3.709  1.00 15.11           H
ATOM    710  HE3 LYS A  55      -3.193   4.020   2.457  1.00 15.11           H
ATOM    711  HZ1 LYS A  55      -4.711   2.403   1.836  1.00 18.54           H
ATOM    712  HZ2 LYS A  55      -3.353   1.939   1.628  1.00 18.54           H
ATOM    713  HZ3 LYS A  55      -4.105   1.470   2.765  1.00 18.54           H
ATOM    714  N   PRO A  56       1.178   3.383   8.075  1.00 13.35           N
ATOM    715  CA  PRO A  56       2.056   2.644   8.991  1.00 15.89           C
ATOM    716  C   PRO A  56       2.541   1.319   8.432  1.00 13.60           C
ATOM    717  O   PRO A  56       3.674   0.907   8.742  1.00 12.63           O
ATOM    718  CB  PRO A  56       1.157   2.415  10.214  1.00 19.22           C
ATOM    719  CG  PRO A  56       0.111   3.395  10.117  1.00 19.08           C
ATOM    720  CD  PRO A  56      -0.119   3.677   8.693  1.00 13.03           C
ATOM    721  HA  PRO A  56       2.813   3.187   9.264  1.00 19.07           H
ATOM    722  HB2 PRO A  56       0.770   1.527  10.179  1.00 23.06           H
ATOM    723  HB3 PRO A  56       1.670   2.530  11.028  1.00 23.06           H
ATOM    724  HG2 PRO A  56      -0.698   3.043  10.527  1.00 22.89           H
ATOM    725  HG3 PRO A  56       0.407   4.196  10.574  1.00 22.89           H
ATOM    726  HD2 PRO A  56      -0.799   3.081   8.351  1.00 15.64           H
ATOM    727  HD3 PRO A  56      -0.352   4.609   8.567  1.00 15.64           H
ATOM    728  N   GLU A  57       1.708   0.612   7.662  1.00 10.94           N
ATOM    729  CA  GLU A  57       2.181  -0.622   7.040  1.00 12.41           C
ATOM    730  C   GLU A  57       3.328  -0.335   6.097  1.00 10.49           C
ATOM    731  O   GLU A  57       4.251  -1.139   5.983  1.00 14.52           O
ATOM    732  CB  GLU A  57       1.059  -1.349   6.302  1.00 20.97           C
ATOM    733  CG  GLU A  57       0.388  -0.477   5.287  1.00 26.49           C
ATOM    734  CD  GLU A  57      -0.904  -1.081   4.751  1.00 31.46           C
ATOM    735  OE1 GLU A  57      -0.833  -1.983   3.883  1.00 37.55           O
ATOM    736  OE2 GLU A  57      -1.980  -0.652   5.223  1.00 25.50           O1-
ATOM    737  H   GLU A  57       0.894   0.819   7.490  1.00 13.13           H
ATOM    738  HA  GLU A  57       2.509  -1.218   7.725  1.00 14.89           H
ATOM    739  HB2 GLU A  57       1.446  -2.099   5.827  1.00 25.17           H
ATOM    740  HB3 GLU A  57       0.397  -1.669   6.932  1.00 25.17           H
ATOM    741  HG2 GLU A  57       0.169   0.380   5.688  1.00 31.79           H
ATOM    742  HG3 GLU A  57       0.999  -0.344   4.545  1.00 31.79           H
ATOM    743  N   THR A  58       3.276   0.782   5.375  1.00 12.25           N
ATOM    744  CA  THR A  58       4.393   1.147   4.503  1.00 14.62           C
ATOM    745  C   THR A  58       5.650   1.474   5.306  1.00 15.97           C
ATOM    746  O   THR A  58       6.764   1.084   4.931  1.00 14.36           O
ATOM    747  CB  THR A  58       4.001   2.333   3.634  1.00 12.83           C
ATOM    748  OG1 THR A  58       2.732   2.063   3.030  1.00 16.54           O
ATOM    749  CG2 THR A  58       4.983   2.536   2.556  1.00 16.23           C
ATOM    750  H   THR A  58       2.612   1.332   5.366  1.00 14.70           H
ATOM    751  HA  THR A  58       4.578   0.420   3.897  1.00 17.55           H
ATOM    752  HB  THR A  58       4.010   3.132   4.179  1.00 15.39           H
ATOM    753  HG1 THR A  58       2.645   1.234   2.901  1.00 19.85           H
ATOM    754 HG21 THR A  58       4.695   3.280   2.003  1.00 19.47           H
ATOM    755 HG22 THR A  58       5.875   2.722   2.895  1.00 19.47           H
ATOM    756 HG23 THR A  58       4.997   1.723   2.038  1.00 19.47           H
ATOM    757  N   VAL A  59       5.495   2.206   6.408  1.00 14.99           N
ATOM    758  CA  VAL A  59       6.630   2.472   7.294  1.00 13.34           C
ATOM    759  C   VAL A  59       7.277   1.151   7.698  1.00 11.06           C
ATOM    760  O   VAL A  59       8.489   0.954   7.577  1.00 14.48           O
ATOM    761  CB  VAL A  59       6.162   3.279   8.525  1.00 15.25           C
ATOM    762  CG1 VAL A  59       7.291   3.461   9.550  1.00 15.82           C
ATOM    763  CG2 VAL A  59       5.637   4.625   8.079  1.00 10.55           C
ATOM    764  H   VAL A  59       4.751   2.549   6.664  1.00 17.98           H
ATOM    765  HA  VAL A  59       7.281   3.011   6.814  1.00 16.01           H
ATOM    766  HB  VAL A  59       5.439   2.802   8.961  1.00 18.30           H
ATOM    767 HG11 VAL A  59       6.944   3.947  10.317  1.00 18.98           H
ATOM    768 HG12 VAL A  59       7.613   2.591   9.831  1.00 18.98           H
ATOM    769 HG13 VAL A  59       8.018   3.960   9.147  1.00 18.98           H
ATOM    770 HG21 VAL A  59       5.369   5.131   8.859  1.00 12.66           H
ATOM    771 HG22 VAL A  59       6.337   5.100   7.608  1.00 12.66           H
ATOM    772 HG23 VAL A  59       4.873   4.499   7.504  1.00 12.66           H
ATOM    773  N   ARG A  60       6.462   0.209   8.150  1.00 13.02           N
ATOM    774  CA  ARG A  60       6.980  -1.080   8.572  1.00 10.13           C
ATOM    775  C   ARG A  60       7.601  -1.822   7.393  1.00 14.20           C
ATOM    776  O   ARG A  60       8.639  -2.477   7.529  1.00 13.72           O
ATOM    777  CB  ARG A  60       5.857  -1.911   9.192  1.00 14.29           C
ATOM    778  CG  ARG A  60       6.259  -3.386   9.471  1.00 15.57           C
ATOM    779  CD  ARG A  60       7.444  -3.405  10.389  1.00 15.67           C
ATOM    780  NE  ARG A  60       7.880  -4.733  10.738  1.00 17.68           N
ATOM    781  CZ  ARG A  60       8.982  -4.982  11.443  1.00 21.52           C
ATOM    782  NH1 ARG A  60       9.731  -3.989  11.888  1.00 16.25           N
ATOM    783  NH2 ARG A  60       9.324  -6.226  11.741  1.00 22.99           N1+
ATOM    784  H   ARG A  60       5.611   0.292   8.221  1.00 15.62           H
ATOM    785  HA  ARG A  60       7.671  -0.933   9.235  1.00 12.15           H
ATOM    786  HB2 ARG A  60       5.590  -1.500  10.026  1.00 17.15           H
ATOM    787  HB3 ARG A  60       5.109  -1.918   8.577  1.00 17.15           H
ATOM    788  HG2 ARG A  60       5.525  -3.856   9.899  1.00 18.68           H
ATOM    789  HG3 ARG A  60       6.518  -3.834   8.653  1.00 18.68           H
ATOM    790  HD2 ARG A  60       8.191  -2.981   9.950  1.00 18.80           H
ATOM    791  HD3 ARG A  60       7.220  -2.927  11.201  1.00 18.80           H
ATOM    792  HE  ARG A  60       7.372  -5.392  10.523  1.00 21.22           H
ATOM    793 HH11 ARG A  60       9.517  -3.176  11.713  1.00 19.49           H
ATOM    794 HH12 ARG A  60      10.434  -4.153  12.356  1.00 19.49           H
ATOM    795 HH21 ARG A  60       8.843  -6.882  11.463  1.00 27.58           H
ATOM    796 HH22 ARG A  60      10.032  -6.373  12.205  1.00 27.58           H
ATOM    797  N   ALA A  61       7.007  -1.697   6.217  1.00 13.54           N
ATOM    798  CA  ALA A  61       7.545  -2.412   5.061  1.00 17.82           C
ATOM    799  C   ALA A  61       8.941  -1.916   4.676  1.00 18.61           C
ATOM    800  O   ALA A  61       9.741  -2.696   4.147  1.00 18.19           O
ATOM    801  CB  ALA A  61       6.575  -2.297   3.893  1.00 18.78           C
ATOM    802  H   ALA A  61       6.312  -1.216   6.058  1.00 16.25           H
ATOM    803  HA  ALA A  61       7.622  -3.357   5.273  1.00 21.38           H
ATOM    804  HB1 ALA A  61       6.939  -2.773   3.127  1.00 22.54           H
ATOM    805  HB2 ALA A  61       5.725  -2.694   4.151  1.00 22.54           H
ATOM    806  HB3 ALA A  61       6.457  -1.357   3.682  1.00 22.54           H
ATOM    807  N   THR A  62       9.265  -0.643   4.943  1.00 16.29           N
ATOM    808  CA  THR A  62      10.637  -0.159   4.746  1.00 16.12           C
ATOM    809  C   THR A  62      11.655  -0.839   5.673  1.00 17.25           C
ATOM    810  O   THR A  62      12.857  -0.756   5.411  1.00 15.33           O
ATOM    811  CB  THR A  62      10.755   1.359   4.971  1.00 13.47           C
ATOM    812  OG1 THR A  62      10.612   1.692   6.365  1.00 15.98           O
ATOM    813  CG2 THR A  62       9.728   2.148   4.203  1.00 20.40           C
ATOM    814  H   THR A  62       8.711  -0.054   5.239  1.00 19.54           H
ATOM    815  HA  THR A  62      10.898  -0.344   3.832  1.00 19.34           H
ATOM    816  HB  THR A  62      11.634   1.631   4.675  1.00 16.16           H
ATOM    817  HG1 THR A  62       9.835   1.505   6.624  1.00 19.18           H
ATOM    818 HG21 THR A  62       9.880   3.100   4.333  1.00 24.48           H
ATOM    819 HG22 THR A  62       9.788   1.936   3.259  1.00 24.48           H
ATOM    820 HG23 THR A  62       8.840   1.928   4.522  1.00 24.48           H
ATOM    821  N   GLY A  63      11.221  -1.448   6.778  1.00 15.47           N
ATOM    822  CA  GLY A  63      12.125  -2.091   7.718  1.00 15.45           C
ATOM    823  C   GLY A  63      12.151  -1.449   9.091  1.00 16.28           C
ATOM    824  O   GLY A  63      12.779  -2.010  10.005  1.00 11.38           O
ATOM    825  H   GLY A  63      10.397  -1.497   7.010  1.00 18.56           H
ATOM    826  HA2 GLY A  63      11.850  -3.014   7.832  1.00 18.53           H
ATOM    827  HA3 GLY A  63      13.026  -2.083   7.364  1.00 18.53           H
ATOM    828  N   ALA A  64      11.404  -0.364   9.293  1.00 11.22           N
ATOM    829  CA  ALA A  64      11.417   0.329  10.572  1.00 11.19           C
ATOM    830  C   ALA A  64      10.833  -0.554  11.671  1.00 14.70           C
ATOM    831  O   ALA A  64       9.791  -1.207  11.490  1.00 12.50           O
ATOM    832  CB  ALA A  64      10.643   1.640  10.462  1.00  9.07           C
ATOM    833  H   ALA A  64      10.879  -0.016   8.706  1.00 13.47           H
ATOM    834  HA  ALA A  64      12.340   0.530  10.793  1.00 13.42           H
ATOM    835  HB1 ALA A  64      10.637   2.072  11.325  1.00 10.88           H
ATOM    836  HB2 ALA A  64      11.067   2.203   9.794  1.00 10.88           H
ATOM    837  HB3 ALA A  64       9.733   1.448  10.188  1.00 10.88           H
ATOM    838  N   ASP A  65      11.547  -0.624  12.790  1.00 13.78           N
ATOM    839  CA  ASP A  65      11.078  -1.346  13.976  1.00 15.49           C
ATOM    840  C   ASP A  65      10.401  -0.445  15.004  1.00 13.85           C
ATOM    841  O   ASP A  65       9.752  -0.951  15.939  1.00 12.07           O
ATOM    842  CB  ASP A  65      12.239  -2.013  14.703  1.00 14.18           C
ATOM    843  CG  ASP A  65      12.924  -3.047  13.890  1.00 14.47           C
ATOM    844  OD1 ASP A  65      12.240  -3.757  13.121  1.00 15.78           O
ATOM    845  OD2 ASP A  65      14.159  -3.125  14.038  1.00 11.77           O1-
ATOM    846  H   ASP A  65      12.318  -0.252  12.885  1.00 16.54           H
ATOM    847  HA  ASP A  65      10.453  -2.035  13.702  1.00 18.58           H
ATOM    848  HB2 ASP A  65      12.896  -1.342  14.938  1.00 17.01           H
ATOM    849  HB3 ASP A  65      11.892  -2.445  15.501  1.00 17.01           H
ATOM    850  N   ILE A  66      10.604   0.866  14.885  1.00  9.49           N
ATOM    851  CA  ILE A  66      10.132   1.820  15.875  1.00 11.27           C
ATOM    852  C   ILE A  66      10.041   3.150  15.174  1.00 12.64           C
ATOM    853  O   ILE A  66      10.806   3.430  14.249  1.00 14.04           O
ATOM    854  CB  ILE A  66      11.085   1.872  17.097  1.00 11.30           C
ATOM    855  CG1 ILE A  66      10.781   3.068  18.015  1.00 13.85           C
ATOM    856  CG2 ILE A  66      12.524   1.896  16.599  1.00 16.92           C
ATOM    857  CD1 ILE A  66      11.378   2.899  19.403  1.00 16.35           C
ATOM    858  H   ILE A  66      11.042   1.222  14.238  1.00 11.39           H
ATOM    859  HA  ILE A  66       9.244   1.569  16.182  1.00 13.52           H
ATOM    860  HB  ILE A  66      10.966   1.059  17.610  1.00 13.55           H
ATOM    861 HG12 ILE A  66      11.170   3.867  17.625  1.00 16.62           H
ATOM    862 HG13 ILE A  66       9.819   3.171  18.106  1.00 16.62           H
ATOM    863 HG21 ILE A  66      13.113   2.052  17.350  1.00 20.30           H
ATOM    864 HG22 ILE A  66      12.739   1.041  16.189  1.00 20.30           H
ATOM    865 HG23 ILE A  66      12.616   2.608  15.949  1.00 20.30           H
ATOM    866 HD11 ILE A  66      11.039   3.593  19.986  1.00 19.61           H
ATOM    867 HD12 ILE A  66      11.128   2.026  19.745  1.00 19.61           H
ATOM    868 HD13 ILE A  66      12.344   2.961  19.337  1.00 19.61           H
ATOM    869  N   ILE A  67       9.106   3.984  15.622  1.00 13.45           N
ATOM    870  CA  ILE A  67       8.979   5.341  15.126  1.00 12.97           C
ATOM    871  C   ILE A  67       9.027   6.283  16.322  1.00 20.08           C
ATOM    872  O   ILE A  67       8.910   5.868  17.478  1.00 14.24           O
ATOM    873  CB  ILE A  67       7.697   5.555  14.292  1.00 14.42           C
ATOM    874  CG1 ILE A  67       6.418   5.315  15.091  1.00 14.23           C
ATOM    875  CG2 ILE A  67       7.651   4.609  13.123  1.00  8.26           C
ATOM    876  CD1 ILE A  67       6.011   6.392  15.866  1.00 36.09           C
ATOM    877  H   ILE A  67       8.529   3.785  16.222  1.00 16.13           H
ATOM    878  HA  ILE A  67       9.736   5.524  14.552  1.00 15.56           H
ATOM    879  HB  ILE A  67       7.694   6.466  13.957  1.00 17.31           H
ATOM    880 HG12 ILE A  67       5.680   5.156  14.476  1.00 17.08           H
ATOM    881 HG13 ILE A  67       6.543   4.555  15.676  1.00 17.08           H
ATOM    882 HG21 ILE A  67       6.796   4.686  12.677  1.00  9.91           H
ATOM    883 HG22 ILE A  67       8.363   4.819  12.501  1.00  9.91           H
ATOM    884 HG23 ILE A  67       7.758   3.708  13.460  1.00  9.91           H
ATOM    885 HD11 ILE A  67       5.081   6.251  16.114  1.00 43.31           H
ATOM    886 HD12 ILE A  67       6.559   6.444  16.665  1.00 43.31           H
ATOM    887 HD13 ILE A  67       6.092   7.199  15.335  1.00 43.31           H
ATOM    888  N   LEU A  68       9.219   7.565  16.030  1.00 16.87           N
ATOM    889  CA  LEU A  68       9.283   8.601  17.058  1.00 19.47           C
ATOM    890  C   LEU A  68       8.021   9.448  16.956  1.00 15.47           C
ATOM    891  O   LEU A  68       7.644   9.858  15.858  1.00 17.64           O
ATOM    892  CB  LEU A  68      10.546   9.453  16.873  1.00 18.21           C
ATOM    893  CG  LEU A  68      10.794  10.633  17.833  1.00 20.88           C
ATOM    894  CD1 LEU A  68      12.248  10.910  17.891  1.00 26.81           C
ATOM    895  CD2 LEU A  68      10.091  11.908  17.380  1.00 26.56           C
ATOM    896  H   LEU A  68       9.309   7.868  15.229  1.00 20.25           H
ATOM    897  HA  LEU A  68       9.324   8.178  17.925  1.00 23.36           H
ATOM    898  HB2 LEU A  68      11.302   8.855  16.953  1.00 21.85           H
ATOM    899  HB3 LEU A  68      10.534   9.815  15.974  1.00 21.85           H
ATOM    900  HG  LEU A  68      10.492  10.410  18.725  1.00 25.06           H
ATOM    901 HD11 LEU A  68      12.412  11.609  18.543  1.00 32.17           H
ATOM    902 HD12 LEU A  68      12.721  10.101  18.138  1.00 32.17           H
ATOM    903 HD13 LEU A  68      12.529  11.213  17.012  1.00 32.17           H
ATOM    904 HD21 LEU A  68      10.284  12.615  18.015  1.00 31.87           H
ATOM    905 HD22 LEU A  68      10.426  12.155  16.506  1.00 31.87           H
ATOM    906 HD23 LEU A  68       9.133  11.762  17.351  1.00 31.87           H
ATOM    907  N   GLY A  69       7.365   9.711  18.078  1.00 16.57           N
ATOM    908  CA  GLY A  69       6.214  10.617  18.120  1.00 18.59           C
ATOM    909  C   GLY A  69       6.601  11.909  18.826  1.00 20.33           C
ATOM    910  O   GLY A  69       7.276  11.872  19.841  1.00 20.08           O
ATOM    911  H   GLY A  69       7.564   9.384  18.845  1.00 19.89           H
ATOM    912  HA2 GLY A  69       5.914  10.817  17.215  1.00 22.30           H
ATOM    913  HA3 GLY A  69       5.486  10.198  18.609  1.00 22.30           H
ATOM    914  N   ASN A  70       6.192  13.055  18.280  1.00 30.06           N
ATOM    915  CA  ASN A  70       6.550  14.348  18.873  1.00 30.69           C
ATOM    916  C   ASN A  70       5.499  14.746  19.905  1.00 27.76           C
ATOM    917  O   ASN A  70       4.321  14.891  19.566  1.00 40.79           O
ATOM    918  CB  ASN A  70       6.693  15.441  17.799  1.00 29.64           C
ATOM    919  CG  ASN A  70       7.994  15.311  16.970  1.00 33.10           C
ATOM    920  OD1 ASN A  70       7.973  15.422  15.745  1.00 34.99           O
ATOM    921  ND2 ASN A  70       9.111  15.064  17.634  1.00 29.98           N
ATOM    922  H   ASN A  70       5.714  13.111  17.563  1.00 36.08           H
ATOM    923  HA  ASN A  70       7.393  14.257  19.339  1.00 36.82           H
ATOM    924  HB2 ASN A  70       5.939  15.382  17.190  1.00 35.57           H
ATOM    925  HB3 ASN A  70       6.697  16.312  18.228  1.00 35.57           H
ATOM    926 HD21 ASN A  70       9.853  14.989  17.207  1.00 35.97           H
ATOM    927 HD22 ASN A  70       9.098  14.972  18.488  1.00 35.97           H
ATOM    928  N   THR A  71       5.925  14.914  21.165  1.00 32.65           N
ATOM    929  CA  THR A  71       4.985  15.222  22.246  1.00 31.61           C
ATOM    930  C   THR A  71       4.422  16.637  22.103  1.00 37.83           C
ATOM    931  O   THR A  71       3.210  16.855  22.242  1.00 33.69           O
ATOM    932  CB  THR A  71       5.674  15.028  23.604  1.00 32.08           C
ATOM    933  OG1 THR A  71       5.761  13.626  23.911  1.00 33.30           O
ATOM    934  CG2 THR A  71       4.922  15.690  24.727  1.00 33.84           C
ATOM    935  H   THR A  71       6.745  14.850  21.419  1.00 39.18           H
ATOM    936  HA  THR A  71       4.246  14.595  22.199  1.00 37.94           H
ATOM    937  HB  THR A  71       6.565  15.412  23.570  1.00 38.49           H
ATOM    938  HG1 THR A  71       6.547  13.429  24.126  1.00 39.96           H
ATOM    939 HG21 THR A  71       5.305  15.426  25.579  1.00 40.61           H
ATOM    940 HG22 THR A  71       4.998  16.645  24.640  1.00 40.61           H
ATOM    941 HG23 THR A  71       3.987  15.427  24.707  1.00 40.61           H
ATOM    942  N   TYR A  72       5.285  17.610  21.810  1.00 31.45           N
ATOM    943  CA  TYR A  72       4.841  18.990  21.645  1.00 37.46           C
ATOM    944  C   TYR A  72       3.653  19.068  20.704  1.00 32.12           C
ATOM    945  O   TYR A  72       2.588  19.595  21.055  1.00 29.74           O
ATOM    946  CB  TYR A  72       5.986  19.861  21.119  1.00 39.66           C
ATOM    947  CG  TYR A  72       5.579  21.292  20.820  1.00 39.24           C
ATOM    948  CD1 TYR A  72       5.304  22.180  21.852  1.00 40.46           C
ATOM    949  CD2 TYR A  72       5.483  21.752  19.516  1.00 39.24           C
ATOM    950  CE1 TYR A  72       4.948  23.460  21.600  1.00 43.91           C
ATOM    951  CE2 TYR A  72       5.126  23.046  19.248  1.00 47.10           C
ATOM    952  CZ  TYR A  72       4.851  23.902  20.298  1.00 49.13           C
ATOM    953  OH  TYR A  72       4.484  25.213  20.071  1.00 50.91           O
ATOM    954  H   TYR A  72       6.131  17.496  21.714  1.00 37.75           H
ATOM    955  HA  TYR A  72       4.560  19.351  22.492  1.00 44.95           H
ATOM    956  HB2 TYR A  72       6.703  19.880  21.772  1.00 47.59           H
ATOM    957  HB3 TYR A  72       6.305  19.473  20.287  1.00 47.59           H
ATOM    958  HD1 TYR A  72       5.364  21.890  22.732  1.00 48.55           H
ATOM    959  HD2 TYR A  72       5.668  21.175  18.812  1.00 47.09           H
ATOM    960  HE1 TYR A  72       4.764  24.038  22.303  1.00 52.70           H
ATOM    961  HE2 TYR A  72       5.062  23.341  18.368  1.00 56.52           H
ATOM    962  HH  TYR A  72       4.062  25.276  19.357  1.00 61.10           H
ATOM    963  N   HIS A  73       3.811  18.553  19.495  1.00 28.56           N
ATOM    964  CA  HIS A  73       2.738  18.735  18.530  1.00 23.79           C
ATOM    965  C   HIS A  73       1.467  18.038  18.971  1.00 23.03           C
ATOM    966  O   HIS A  73       0.367  18.564  18.790  1.00 22.53           O
ATOM    967  CB  HIS A  73       3.180  18.230  17.171  1.00 38.77           C
ATOM    968  CG  HIS A  73       4.201  19.111  16.530  1.00 47.65           C
ATOM    969  ND1 HIS A  73       5.544  18.800  16.516  1.00 43.00           N
ATOM    970  CD2 HIS A  73       4.080  20.313  15.910  1.00 43.38           C
ATOM    971  CE1 HIS A  73       6.204  19.767  15.898  1.00 47.40           C
ATOM    972  NE2 HIS A  73       5.339  20.698  15.527  1.00 45.85           N
ATOM    973  H   HIS A  73       4.496  18.109  19.220  1.00 34.28           H
ATOM    974  HA  HIS A  73       2.548  19.681  18.463  1.00 28.54           H
ATOM    975  HB2 HIS A  73       2.407  18.169  16.585  1.00 46.53           H
ATOM    976  HB3 HIS A  73       3.580  17.350  17.283  1.00 46.53           H
ATOM    977  HD2 HIS A  73       3.291  20.792  15.765  1.00 52.06           H
ATOM    978  HE1 HIS A  73       7.124  19.793  15.755  1.00 56.88           H
ATOM    979  HE2 HIS A  73       5.532  21.426  15.106  1.00 55.02           H
ATOM    980  N   LEU A  74       1.604  16.850  19.559  1.00 30.07           N
ATOM    981  CA  LEU A  74       0.440  16.042  19.887  1.00 30.58           C
ATOM    982  C   LEU A  74      -0.354  16.680  21.014  1.00 29.78           C
ATOM    983  O   LEU A  74      -1.583  16.588  21.054  1.00 23.34           O
ATOM    984  CB  LEU A  74       0.900  14.632  20.279  1.00 33.41           C
ATOM    985  CG  LEU A  74       1.500  13.784  19.140  1.00 34.20           C
ATOM    986  CD1 LEU A  74       2.273  12.608  19.680  1.00 34.25           C
ATOM    987  CD2 LEU A  74       0.383  13.319  18.254  1.00 32.62           C
ATOM    988  H   LEU A  74       2.357  16.502  19.789  1.00 36.08           H
ATOM    989  HA  LEU A  74      -0.136  15.982  19.111  1.00 36.69           H
ATOM    990  HB2 LEU A  74       1.585  14.713  20.965  1.00 40.09           H
ATOM    991  HB3 LEU A  74       0.141  14.148  20.643  1.00 40.09           H
ATOM    992  HG  LEU A  74       2.105  14.327  18.611  1.00 41.04           H
ATOM    993 HD11 LEU A  74       2.635  12.093  18.941  1.00 41.09           H
ATOM    994 HD12 LEU A  74       2.992  12.937  20.243  1.00 41.09           H
ATOM    995 HD13 LEU A  74       1.674  12.053  20.204  1.00 41.09           H
ATOM    996 HD21 LEU A  74       0.757  12.774  17.543  1.00 39.14           H
ATOM    997 HD22 LEU A  74      -0.234  12.790  18.783  1.00 39.14           H
ATOM    998 HD23 LEU A  74      -0.072  14.093  17.883  1.00 39.14           H
ATOM    999  N   MET A  75       0.342  17.323  21.947  1.00 28.08           N
ATOM   1000  CA  MET A  75      -0.338  17.909  23.084  1.00 25.89           C
ATOM   1001  C   MET A  75      -1.169  19.093  22.641  1.00 25.02           C
ATOM   1002  O   MET A  75      -2.175  19.421  23.276  1.00 27.93           O
ATOM   1003  CB  MET A  75       0.681  18.316  24.148  1.00 21.81           C
ATOM   1004  CG  MET A  75       1.587  19.498  23.802  1.00 30.71           C
ATOM   1005  SD  MET A  75       2.630  20.052  25.185  1.00 31.47           S
ATOM   1006  CE  MET A  75       3.911  18.844  25.155  1.00 43.12           C
ATOM   1007  H   MET A  75       1.195  17.448  21.936  1.00 33.70           H
ATOM   1008  HA  MET A  75      -0.928  17.244  23.475  1.00 31.07           H
ATOM   1009  HB2 MET A  75       0.203  18.556  24.956  1.00 26.17           H
ATOM   1010  HB3 MET A  75       1.260  17.562  24.315  1.00 26.17           H
ATOM   1011  HG2 MET A  75       2.190  19.206  23.110  1.00 36.85           H
ATOM   1012  HG3 MET A  75       1.058  20.253  23.498  1.00 36.85           H
ATOM   1013  HE1 MET A  75       4.357  18.836  26.015  1.00 51.74           H
ATOM   1014  HE2 MET A  75       3.490  17.989  24.985  1.00 51.74           H
ATOM   1015  HE3 MET A  75       4.550  19.059  24.459  1.00 51.74           H
ATOM   1016  N   LEU A  76      -0.763  19.730  21.558  1.00 24.90           N
ATOM   1017  CA  LEU A  76      -1.532  20.826  20.962  1.00 35.68           C
ATOM   1018  C   LEU A  76      -2.638  20.277  20.054  1.00 34.47           C
ATOM   1019  O   LEU A  76      -3.822  20.393  20.357  1.00 34.20           O
ATOM   1020  CB  LEU A  76      -0.588  21.751  20.190  1.00 34.97           C
ATOM   1021  CG  LEU A  76       0.413  22.547  21.020  1.00 36.18           C
ATOM   1022  CD1 LEU A  76       1.340  23.329  20.120  1.00 43.19           C
ATOM   1023  CD2 LEU A  76      -0.310  23.489  21.982  1.00 36.66           C
ATOM   1024  H   LEU A  76      -0.038  19.547  21.133  1.00 29.88           H
ATOM   1025  HA  LEU A  76      -1.972  21.336  21.661  1.00 42.82           H
ATOM   1026  HB2 LEU A  76      -0.074  21.218  19.566  1.00 41.97           H
ATOM   1027  HB3 LEU A  76      -1.119  22.389  19.698  1.00 41.97           H
ATOM   1028  HG  LEU A  76       0.952  21.932  21.544  1.00 43.41           H
ATOM   1029 HD11 LEU A  76       1.964  23.832  20.669  1.00 51.83           H
ATOM   1030 HD12 LEU A  76       1.822  22.709  19.550  1.00 51.83           H
ATOM   1031 HD13 LEU A  76       0.811  23.936  19.579  1.00 51.83           H
ATOM   1032 HD21 LEU A  76       0.351  24.010  22.467  1.00 43.99           H
ATOM   1033 HD22 LEU A  76      -0.881  24.077  21.466  1.00 43.99           H
ATOM   1034 HD23 LEU A  76      -0.846  22.975  22.604  1.00 43.99           H
ATOM   1035  N   ARG A  77      -2.243  19.647  18.959  1.00 38.55           N
ATOM   1036  CA  ARG A  77      -3.206  19.550  17.868  1.00 45.97           C
ATOM   1037  C   ARG A  77      -4.353  18.632  18.284  1.00 44.97           C
ATOM   1038  O   ARG A  77      -5.478  19.126  18.455  1.00 53.80           O
ATOM   1039  CB  ARG A  77      -2.518  19.118  16.562  1.00 45.76           C
ATOM   1040  CG  ARG A  77      -3.462  18.899  15.408  1.00 42.12           C
ATOM   1041  CD  ARG A  77      -3.760  20.192  14.630  1.00 46.54           C
ATOM   1042  NE  ARG A  77      -2.612  20.571  13.796  1.00 51.56           N
ATOM   1043  CZ  ARG A  77      -2.605  21.569  12.909  1.00 48.08           C
ATOM   1044  NH1 ARG A  77      -3.681  22.326  12.740  1.00 42.67           N
ATOM   1045  NH2 ARG A  77      -1.513  21.800  12.180  1.00 47.61           N1+
ATOM   1046  H   ARG A  77      -1.476  19.276  18.822  1.00 46.26           H
ATOM   1047  HA  ARG A  77      -3.588  20.426  17.704  1.00 55.16           H
ATOM   1048  HB2 ARG A  77      -1.936  19.846  16.291  1.00 54.91           H
ATOM   1049  HB3 ARG A  77      -1.969  18.331  16.688  1.00 54.91           H
ATOM   1050  HG2 ARG A  77      -3.037  18.280  14.793  1.00 50.54           H
ATOM   1051  HG3 ARG A  77      -4.297  18.529  15.730  1.00 50.54           H
ATOM   1052  HD2 ARG A  77      -4.517  20.035  14.043  1.00 55.85           H
ATOM   1053  HD3 ARG A  77      -3.957  20.909  15.252  1.00 55.85           H
ATOM   1054  HE  ARG A  77      -1.876  20.137  13.911  1.00 61.87           H
ATOM   1055 HH11 ARG A  77      -4.394  22.173  13.199  1.00 51.20           H
ATOM   1056 HH12 ARG A  77      -3.669  22.968  12.166  1.00 51.20           H
ATOM   1057 HH21 ARG A  77      -0.811  21.317  12.292  1.00 57.13           H
ATOM   1058 HH22 ARG A  77      -1.502  22.452  11.615  1.00 57.13           H
ATOM   1059  N   PRO A  78      -4.148  17.311  18.472  1.00 35.39           N
ATOM   1060  CA  PRO A  78      -5.292  16.454  18.859  1.00 35.31           C
ATOM   1061  C   PRO A  78      -5.548  16.503  20.358  1.00 24.98           C
ATOM   1062  O   PRO A  78      -6.699  16.535  20.810  1.00 30.11           O
ATOM   1063  CB  PRO A  78      -4.874  15.056  18.371  1.00 32.68           C
ATOM   1064  CG  PRO A  78      -3.381  15.092  18.428  1.00 37.19           C
ATOM   1065  CD  PRO A  78      -2.974  16.527  18.067  1.00 25.74           C
ATOM   1066  HA  PRO A  78      -6.098  16.721  18.394  1.00 42.38           H
ATOM   1067  HB2 PRO A  78      -5.234  14.368  18.955  1.00 39.22           H
ATOM   1068  HB3 PRO A  78      -5.167  14.918  17.461  1.00 39.22           H
ATOM   1069  HG2 PRO A  78      -3.098  14.879  19.330  1.00 44.63           H
ATOM   1070  HG3 PRO A  78      -3.009  14.459  17.796  1.00 44.63           H
ATOM   1071  HD2 PRO A  78      -2.182  16.819  18.541  1.00 30.89           H
ATOM   1072  HD3 PRO A  78      -2.858  16.583  17.112  1.00 30.89           H
ATOM   1073  N   GLY A  79      -4.466  16.552  21.134  1.00 26.20           N
ATOM   1074  CA  GLY A  79      -4.537  16.657  22.593  1.00 28.53           C
ATOM   1075  C   GLY A  79      -4.168  15.343  23.269  1.00 24.27           C
ATOM   1076  O   GLY A  79      -4.605  14.287  22.817  1.00 20.27           O
ATOM   1077  H   GLY A  79      -3.663  16.528  20.826  1.00 31.44           H
ATOM   1078  HA2 GLY A  79      -3.932  17.354  22.897  1.00 34.24           H
ATOM   1079  HA3 GLY A  79      -5.436  16.904  22.867  1.00 34.24           H
ATOM   1080  N   ALA A  80      -3.367  15.374  24.336  1.00 25.72           N
ATOM   1081  CA  ALA A  80      -2.925  14.127  24.958  1.00 26.92           C
ATOM   1082  C   ALA A  80      -4.097  13.370  25.548  1.00 22.28           C
ATOM   1083  O   ALA A  80      -4.230  12.154  25.364  1.00 18.08           O
ATOM   1084  CB  ALA A  80      -1.905  14.400  26.056  1.00 16.29           C
ATOM   1085  H   ALA A  80      -3.076  16.089  24.712  1.00 30.87           H
ATOM   1086  HA  ALA A  80      -2.506  13.578  24.279  1.00 32.30           H
ATOM   1087  HB1 ALA A  80      -1.597  13.553  26.417  1.00 19.54           H
ATOM   1088  HB2 ALA A  80      -1.164  14.890  25.676  1.00 19.54           H
ATOM   1089  HB3 ALA A  80      -2.325  14.926  26.755  1.00 19.54           H
ATOM   1090  N   GLU A  81      -4.939  14.079  26.293  1.00 20.31           N
ATOM   1091  CA  GLU A  81      -6.105  13.457  26.911  1.00 28.46           C
ATOM   1092  C   GLU A  81      -7.017  12.857  25.854  1.00 21.18           C
ATOM   1093  O   GLU A  81      -7.546  11.755  26.021  1.00 19.54           O
ATOM   1094  CB  GLU A  81      -6.869  14.498  27.741  1.00 25.45           C
ATOM   1095  CG  GLU A  81      -6.291  14.761  29.149  1.00 34.09           C
ATOM   1096  CD  GLU A  81      -4.980  15.499  29.120  1.00 27.95           C
ATOM   1097  OE1 GLU A  81      -4.581  16.035  28.052  1.00 25.61           O
ATOM   1098  OE2 GLU A  81      -4.337  15.523  30.177  1.00 30.18           O1-
ATOM   1099  H   GLU A  81      -4.862  14.922  26.443  1.00 24.37           H
ATOM   1100  HA  GLU A  81      -5.814  12.739  27.495  1.00 34.15           H
ATOM   1101  HB2 GLU A  81      -6.853  15.340  27.254  1.00 30.54           H
ATOM   1102  HB3 GLU A  81      -7.787  14.201  27.845  1.00 30.54           H
ATOM   1103  HG2 GLU A  81      -6.916  15.312  29.645  1.00 40.90           H
ATOM   1104  HG3 GLU A  81      -6.155  13.919  29.608  1.00 40.90           H
ATOM   1105  N   ARG A  82      -7.184  13.554  24.739  1.00 20.57           N
ATOM   1106  CA  ARG A  82      -8.065  13.049  23.692  1.00 26.27           C
ATOM   1107  C   ARG A  82      -7.551  11.729  23.123  1.00 16.71           C
ATOM   1108  O   ARG A  82      -8.314  10.772  22.944  1.00 19.78           O
ATOM   1109  CB  ARG A  82      -8.219  14.089  22.591  1.00 20.52           C
ATOM   1110  CG  ARG A  82      -9.099  13.598  21.448  1.00 18.36           C
ATOM   1111  CD  ARG A  82      -9.451  14.737  20.532  1.00 25.14           C
ATOM   1112  NE  ARG A  82     -10.454  15.603  21.135  1.00 28.46           N
ATOM   1113  CZ  ARG A  82     -10.773  16.808  20.664  1.00 33.92           C
ATOM   1114  NH1 ARG A  82     -10.182  17.305  19.588  1.00 38.38           N
ATOM   1115  NH2 ARG A  82     -11.690  17.525  21.265  1.00 32.87           N1+
ATOM   1116  H   ARG A  82      -6.797  14.303  24.565  1.00 24.68           H
ATOM   1117  HA  ARG A  82      -8.946  12.890  24.071  1.00 31.52           H
ATOM   1118  HB2 ARG A  82      -8.638  14.875  22.971  1.00 24.63           H
ATOM   1119  HB3 ARG A  82      -7.348  14.320  22.230  1.00 24.63           H
ATOM   1120  HG2 ARG A  82      -8.616  12.931  20.941  1.00 22.04           H
ATOM   1121  HG3 ARG A  82      -9.917  13.226  21.813  1.00 22.04           H
ATOM   1122  HD2 ARG A  82      -8.654  15.262  20.363  1.00 30.17           H
ATOM   1123  HD3 ARG A  82      -9.813  14.392  19.700  1.00 30.17           H
ATOM   1124  HE  ARG A  82     -10.875  15.312  21.828  1.00 34.15           H
ATOM   1125 HH11 ARG A  82      -9.579  16.854  19.170  1.00 46.06           H
ATOM   1126 HH12 ARG A  82     -10.412  18.083  19.302  1.00 46.06           H
ATOM   1127 HH21 ARG A  82     -12.083  17.219  21.967  1.00 39.44           H
ATOM   1128 HH22 ARG A  82     -11.890  18.302  20.956  1.00 39.44           H
ATOM   1129  N   ILE A  83      -6.256  11.652  22.838  1.00 22.92           N
ATOM   1130  CA  ILE A  83      -5.697  10.421  22.276  1.00 17.67           C
ATOM   1131  C   ILE A  83      -5.864   9.276  23.254  1.00 16.79           C
ATOM   1132  O   ILE A  83      -6.208   8.148  22.865  1.00 17.31           O
ATOM   1133  CB  ILE A  83      -4.225  10.644  21.880  1.00 14.64           C
ATOM   1134  CG1 ILE A  83      -4.180  11.545  20.653  1.00 26.36           C
ATOM   1135  CG2 ILE A  83      -3.495   9.318  21.584  1.00 16.63           C
ATOM   1136  CD1 ILE A  83      -2.763  11.918  20.211  1.00 29.68           C
ATOM   1137  H   ILE A  83      -5.688  12.287  22.962  1.00 27.50           H
ATOM   1138  HA  ILE A  83      -6.186  10.182  21.472  1.00 21.21           H
ATOM   1139  HB  ILE A  83      -3.758  11.095  22.602  1.00 17.57           H
ATOM   1140 HG12 ILE A  83      -4.609  11.089  19.912  1.00 31.63           H
ATOM   1141 HG13 ILE A  83      -4.655  12.368  20.856  1.00 31.63           H
ATOM   1142 HG21 ILE A  83      -2.578   9.501  21.338  1.00 19.96           H
ATOM   1143 HG22 ILE A  83      -3.506   8.772  22.384  1.00 19.96           H
ATOM   1144 HG23 ILE A  83      -3.943   8.855  20.858  1.00 19.96           H
ATOM   1145 HD11 ILE A  83      -2.823  12.570  19.495  1.00 35.61           H
ATOM   1146 HD12 ILE A  83      -2.287  12.297  20.969  1.00 35.61           H
ATOM   1147 HD13 ILE A  83      -2.313  11.120  19.893  1.00 35.61           H
ATOM   1148  N   ALA A  84      -5.657   9.549  24.539  1.00 17.80           N
ATOM   1149  CA  ALA A  84      -5.829   8.495  25.543  1.00 16.09           C
ATOM   1150  C   ALA A  84      -7.270   8.010  25.564  1.00 16.46           C
ATOM   1151  O   ALA A  84      -7.522   6.801  25.583  1.00 19.92           O
ATOM   1152  CB  ALA A  84      -5.446   8.996  26.927  1.00 16.74           C
ATOM   1153  H   ALA A  84      -5.440  10.324  24.847  1.00 21.37           H
ATOM   1154  HA  ALA A  84      -5.248   7.746  25.332  1.00 19.30           H
ATOM   1155  HB1 ALA A  84      -5.524   8.257  27.546  1.00 20.08           H
ATOM   1156  HB2 ALA A  84      -4.533   9.321  26.918  1.00 20.08           H
ATOM   1157  HB3 ALA A  84      -6.049   9.712  27.191  1.00 20.08           H
ATOM   1158  N   LYS A  85      -8.230   8.937  25.503  1.00 18.96           N
ATOM   1159  CA  LYS A  85      -9.633   8.534  25.469  1.00 27.18           C
ATOM   1160  C   LYS A  85      -9.947   7.728  24.220  1.00 26.92           C
ATOM   1161  O   LYS A  85     -10.801   6.848  24.252  1.00 24.66           O
ATOM   1162  CB  LYS A  85     -10.535   9.754  25.558  1.00 27.14           C
ATOM   1163  CG  LYS A  85     -10.428  10.450  26.910  1.00 42.13           C
ATOM   1164  CD  LYS A  85     -11.318  11.694  27.029  1.00 47.28           C
ATOM   1165  CE  LYS A  85     -12.813  11.356  26.976  1.00 55.78           C
ATOM   1166  NZ  LYS A  85     -13.248  10.812  25.646  1.00 51.41           N1+
ATOM   1167  H   LYS A  85      -8.106   9.788  25.488  1.00 22.75           H
ATOM   1168  HA  LYS A  85      -9.825   7.975  26.239  1.00 32.62           H
ATOM   1169  HB2 LYS A  85     -10.285  10.383  24.864  1.00 32.57           H
ATOM   1170  HB3 LYS A  85     -11.448   9.459  25.440  1.00 32.57           H
ATOM   1171  HG2 LYS A  85     -10.682   9.830  27.614  1.00 50.56           H
ATOM   1172  HG3 LYS A  85      -9.508  10.729  27.029  1.00 50.56           H
ATOM   1173  HD2 LYS A  85     -11.137  12.139  27.874  1.00 56.74           H
ATOM   1174  HD3 LYS A  85     -11.121  12.287  26.290  1.00 56.74           H
ATOM   1175  HE2 LYS A  85     -13.009  10.689  27.655  1.00 66.94           H
ATOM   1176  HE3 LYS A  85     -13.326  12.160  27.153  1.00 66.94           H
ATOM   1177  HZ1 LYS A  85     -14.049  11.139  25.431  1.00 61.69           H
ATOM   1178  HZ2 LYS A  85     -12.664  11.041  25.015  1.00 61.69           H
ATOM   1179  HZ3 LYS A  85     -13.307   9.924  25.685  1.00 61.69           H
ATOM   1180  N   LEU A  86      -9.223   7.973  23.139  1.00 25.12           N
ATOM   1181  CA  LEU A  86      -9.407   7.263  21.885  1.00 24.51           C
ATOM   1182  C   LEU A  86      -8.653   5.938  21.827  1.00 23.26           C
ATOM   1183  O   LEU A  86      -8.735   5.251  20.807  1.00 20.02           O
ATOM   1184  CB  LEU A  86      -8.967   8.166  20.725  1.00 25.14           C
ATOM   1185  CG  LEU A  86     -10.032   9.016  20.025  1.00 30.17           C
ATOM   1186  CD1 LEU A  86     -11.177   9.366  20.895  1.00 30.00           C
ATOM   1187  CD2 LEU A  86      -9.386  10.263  19.495  1.00 23.71           C
ATOM   1188  H   LEU A  86      -8.596   8.557  23.116  1.00 30.14           H
ATOM   1189  HA  LEU A  86     -10.348   7.064  21.781  1.00 29.42           H
ATOM   1190  HB2 LEU A  86      -8.287   8.779  21.047  1.00 30.17           H
ATOM   1191  HB3 LEU A  86      -8.573   7.598  20.047  1.00 30.17           H
ATOM   1192  HG  LEU A  86     -10.391   8.522  19.267  1.00 36.21           H
ATOM   1193 HD11 LEU A  86     -11.764   9.966  20.410  1.00 36.01           H
ATOM   1194 HD12 LEU A  86     -11.660   8.563  21.139  1.00 36.01           H
ATOM   1195 HD13 LEU A  86     -10.828   9.811  21.682  1.00 36.01           H
ATOM   1196 HD21 LEU A  86     -10.068  10.842  19.118  1.00 28.46           H
ATOM   1197 HD22 LEU A  86      -8.928  10.710  20.222  1.00 28.46           H
ATOM   1198 HD23 LEU A  86      -8.749  10.009  18.809  1.00 28.46           H
ATOM   1199  N   GLY A  87      -7.946   5.564  22.892  1.00 20.92           N
ATOM   1200  CA  GLY A  87      -7.249   4.297  22.991  1.00 20.40           C
ATOM   1201  C   GLY A  87      -5.739   4.401  22.892  1.00 20.26           C
ATOM   1202  O   GLY A  87      -5.051   3.367  22.889  1.00 18.26           O
ATOM   1203  H   GLY A  87      -7.848   6.052  23.594  1.00 25.10           H
ATOM   1204  HA2 GLY A  87      -7.464   3.894  23.844  1.00 24.48           H
ATOM   1205  HA3 GLY A  87      -7.563   3.698  22.295  1.00 24.48           H
ATOM   1206  N   GLY A  88      -5.198   5.601  22.799  1.00 19.74           N
ATOM   1207  CA  GLY A  88      -3.760   5.756  22.742  1.00 21.09           C
ATOM   1208  C   GLY A  88      -3.268   5.924  21.322  1.00 16.39           C
ATOM   1209  O   GLY A  88      -3.988   5.706  20.345  1.00 16.82           O
ATOM   1210  H   GLY A  88      -5.639   6.339  22.746  1.00 23.68           H
ATOM   1211  HA2 GLY A  88      -3.496   6.541  23.245  1.00 25.31           H
ATOM   1212  HA3 GLY A  88      -3.317   4.980  23.122  1.00 25.31           H
ATOM   1213  N   LEU A  89      -2.004   6.353  21.228  1.00 14.95           N
ATOM   1214  CA  LEU A  89      -1.429   6.734  19.936  1.00 15.54           C
ATOM   1215  C   LEU A  89      -1.304   5.537  18.998  1.00 13.60           C
ATOM   1216  O   LEU A  89      -1.580   5.653  17.800  1.00 13.21           O
ATOM   1217  CB  LEU A  89      -0.075   7.410  20.158  1.00 14.20           C
ATOM   1218  CG  LEU A  89       0.695   7.957  18.973  1.00 16.84           C
ATOM   1219  CD1 LEU A  89      -0.151   8.931  18.251  1.00 18.82           C
ATOM   1220  CD2 LEU A  89       1.997   8.641  19.465  1.00 10.53           C
ATOM   1221  H   LEU A  89      -1.467   6.436  21.892  1.00 17.94           H
ATOM   1222  HA  LEU A  89      -2.016   7.382  19.517  1.00 18.65           H
ATOM   1223  HB2 LEU A  89      -0.194   8.147  20.779  1.00 17.04           H
ATOM   1224  HB3 LEU A  89       0.513   6.753  20.559  1.00 17.04           H
ATOM   1225  HG  LEU A  89       0.911   7.229  18.368  1.00 20.20           H
ATOM   1226 HD11 LEU A  89       0.340   9.252  17.480  1.00 22.59           H
ATOM   1227 HD12 LEU A  89      -0.971   8.505  17.963  1.00 22.59           H
ATOM   1228 HD13 LEU A  89      -0.348   9.662  18.856  1.00 22.59           H
ATOM   1229 HD21 LEU A  89       2.505   8.944  18.700  1.00 12.64           H
ATOM   1230 HD22 LEU A  89       1.767   9.393  20.030  1.00 12.64           H
ATOM   1231 HD23 LEU A  89       2.518   7.994  19.965  1.00 12.64           H
ATOM   1232  N   HIS A  90      -0.901   4.379  19.524  1.00 16.00           N
ATOM   1233  CA  HIS A  90      -0.743   3.208  18.691  1.00 15.07           C
ATOM   1234  C   HIS A  90      -2.045   2.907  17.970  1.00 15.17           C
ATOM   1235  O   HIS A  90      -2.078   2.765  16.747  1.00 17.53           O
ATOM   1236  CB  HIS A  90      -0.309   1.991  19.527  1.00 17.54           C
ATOM   1237  CG  HIS A  90       1.074   2.087  20.087  1.00 15.52           C
ATOM   1238  ND1 HIS A  90       1.347   2.671  21.305  1.00 12.40           N1+
ATOM   1239  CD2 HIS A  90       2.259   1.645  19.613  1.00 10.22           C
ATOM   1240  CE1 HIS A  90       2.642   2.622  21.536  1.00 12.71           C
ATOM   1241  NE2 HIS A  90       3.218   1.983  20.536  1.00 14.11           N
ATOM   1242  H   HIS A  90      -0.727   4.243  20.357  1.00 19.20           H
ATOM   1243  HA  HIS A  90      -0.054   3.397  18.035  1.00 18.09           H
ATOM   1244  HB2 HIS A  90      -0.335   1.204  18.964  1.00 21.05           H
ATOM   1245  HB3 HIS A  90      -0.917   1.884  20.275  1.00 21.05           H
ATOM   1246  HD1 HIS A  90       0.772   3.046  21.820  1.00 14.88           H
ATOM   1247  HD2 HIS A  90       2.403   1.201  18.811  1.00 12.27           H
ATOM   1248  HE1 HIS A  90       3.074   2.952  22.292  1.00 15.25           H
ATOM   1249  HE2 HIS A  90       4.065   1.823  20.465  1.00 16.93           H
ATOM   1250  N   SER A  91      -3.124   2.801  18.731  1.00 15.20           N
ATOM   1251  CA  SER A  91      -4.434   2.553  18.162  1.00 15.99           C
ATOM   1252  C   SER A  91      -4.872   3.705  17.268  1.00 16.63           C
ATOM   1253  O   SER A  91      -5.411   3.487  16.182  1.00 15.25           O
ATOM   1254  CB  SER A  91      -5.417   2.311  19.324  1.00 17.70           C
ATOM   1255  OG  SER A  91      -6.731   2.325  18.899  1.00 23.50           O
ATOM   1256  H   SER A  91      -3.114   2.864  19.592  1.00 18.24           H
ATOM   1257  HA  SER A  91      -4.397   1.753  17.620  1.00 19.19           H
ATOM   1258  HB2 SER A  91      -5.238   1.438  19.713  1.00 21.24           H
ATOM   1259  HB3 SER A  91      -5.318   3.003  19.997  1.00 21.24           H
ATOM   1260  HG  SER A  91      -6.993   3.118  18.818  1.00 28.20           H
ATOM   1261  N   PHE A  92      -4.648   4.943  17.713  1.00 13.23           N
ATOM   1262  CA  PHE A  92      -5.093   6.121  16.963  1.00 16.40           C
ATOM   1263  C   PHE A  92      -4.530   6.111  15.540  1.00 16.00           C
ATOM   1264  O   PHE A  92      -5.277   6.232  14.557  1.00 17.03           O
ATOM   1265  CB  PHE A  92      -4.659   7.370  17.750  1.00 12.76           C
ATOM   1266  CG  PHE A  92      -5.163   8.660  17.237  1.00 14.70           C
ATOM   1267  CD1 PHE A  92      -6.500   8.932  17.154  1.00 17.90           C
ATOM   1268  CD2 PHE A  92      -4.279   9.645  16.925  1.00 12.38           C
ATOM   1269  CE1 PHE A  92      -6.933  10.156  16.718  1.00 14.87           C
ATOM   1270  CE2 PHE A  92      -4.705  10.865  16.497  1.00 14.77           C
ATOM   1271  CZ  PHE A  92      -6.036  11.123  16.392  1.00 13.47           C
ATOM   1272  H   PHE A  92      -4.237   5.125  18.446  1.00 15.87           H
ATOM   1273  HA  PHE A  92      -6.059   6.117  16.907  1.00 19.68           H
ATOM   1274  HB2 PHE A  92      -4.966   7.284  18.663  1.00 15.31           H
ATOM   1275  HB3 PHE A  92      -3.691   7.433  17.745  1.00 15.31           H
ATOM   1276  HD1 PHE A  92      -7.122   8.274  17.380  1.00 21.49           H
ATOM   1277  HD2 PHE A  92      -3.372   9.472  16.999  1.00 14.85           H
ATOM   1278  HE1 PHE A  92      -7.849  10.328  16.652  1.00 17.85           H
ATOM   1279  HE2 PHE A  92      -4.082  11.518  16.273  1.00 17.72           H
ATOM   1280  HZ  PHE A  92      -6.332  11.953  16.091  1.00 16.17           H
ATOM   1281  N   MET A  93      -3.217   5.885  15.407  1.00 15.38           N
ATOM   1282  CA  MET A  93      -2.558   5.990  14.110  1.00 14.55           C
ATOM   1283  C   MET A  93      -2.340   4.630  13.432  1.00 14.33           C
ATOM   1284  O   MET A  93      -1.940   4.595  12.257  1.00 13.10           O
ATOM   1285  CB  MET A  93      -1.213   6.753  14.250  1.00 17.13           C
ATOM   1286  CG  MET A  93      -0.067   5.988  14.900  1.00 20.61           C
ATOM   1287  SD  MET A  93       1.441   7.021  15.096  1.00 17.75           S
ATOM   1288  CE  MET A  93       2.011   7.042  13.408  1.00 17.57           C
ATOM   1289  H   MET A  93      -2.696   5.642  16.051  1.00 18.45           H
ATOM   1290  HA  MET A  93      -3.129   6.527  13.544  1.00 17.46           H
ATOM   1291  HB2 MET A  93      -0.920   7.032  13.368  1.00 20.56           H
ATOM   1292  HB3 MET A  93      -1.365   7.545  14.790  1.00 20.56           H
ATOM   1293  HG2 MET A  93      -0.342   5.689  15.780  1.00 24.73           H
ATOM   1294  HG3 MET A  93       0.155   5.220  14.350  1.00 24.73           H
ATOM   1295  HE1 MET A  93       2.844   7.537  13.358  1.00 21.08           H
ATOM   1296  HE2 MET A  93       2.149   6.126  13.114  1.00 21.08           H
ATOM   1297  HE3 MET A  93       1.342   7.472  12.848  1.00 21.08           H
ATOM   1298  N   GLY A  94      -2.634   3.526  14.116  1.00 10.74           N
ATOM   1299  CA  GLY A  94      -2.485   2.194  13.549  1.00 11.34           C
ATOM   1300  C   GLY A  94      -1.065   1.693  13.410  1.00 16.65           C
ATOM   1301  O   GLY A  94      -0.746   1.024  12.426  1.00 11.82           O
ATOM   1302  H   GLY A  94      -2.943   3.519  14.915  1.00 12.89           H
ATOM   1303  HA2 GLY A  94      -2.952   1.572  14.121  1.00 13.61           H
ATOM   1304  HA3 GLY A  94      -2.907   2.167  12.674  1.00 13.61           H
ATOM   1305  N   TRP A  95      -0.201   1.999  14.378  1.00 14.46           N
ATOM   1306  CA  TRP A  95       1.158   1.456  14.482  1.00 18.13           C
ATOM   1307  C   TRP A  95       1.224   0.724  15.810  1.00 12.27           C
ATOM   1308  O   TRP A  95       1.014   1.354  16.854  1.00 13.28           O
ATOM   1309  CB  TRP A  95       2.202   2.584  14.423  1.00 17.00           C
ATOM   1310  CG  TRP A  95       3.590   2.141  14.691  1.00 15.47           C
ATOM   1311  CD1 TRP A  95       4.226   2.125  15.893  1.00 12.52           C
ATOM   1312  CD2 TRP A  95       4.548   1.696  13.725  1.00 13.63           C
ATOM   1313  NE1 TRP A  95       5.510   1.676  15.749  1.00 15.66           N
ATOM   1314  CE2 TRP A  95       5.740   1.412  14.425  1.00 15.61           C
ATOM   1315  CE3 TRP A  95       4.516   1.498  12.345  1.00 11.71           C
ATOM   1316  CZ2 TRP A  95       6.887   0.935  13.788  1.00 16.60           C
ATOM   1317  CZ3 TRP A  95       5.660   1.035  11.723  1.00 13.99           C
ATOM   1318  CH2 TRP A  95       6.830   0.768  12.447  1.00 11.61           C
ATOM   1319  H   TRP A  95      -0.395   2.546  15.009  1.00 17.35           H
ATOM   1320  HA  TRP A  95       1.339   0.830  13.761  1.00 21.75           H
ATOM   1321  HB2 TRP A  95       2.190   2.990  13.540  1.00 20.40           H
ATOM   1322  HB3 TRP A  95       1.975   3.254  15.089  1.00 20.40           H
ATOM   1323  HD1 TRP A  95       3.848   2.374  16.702  1.00 15.02           H
ATOM   1324  HE1 TRP A  95       6.078   1.587  16.386  1.00 18.80           H
ATOM   1325  HE3 TRP A  95       3.752   1.683  11.849  1.00 14.06           H
ATOM   1326  HZ2 TRP A  95       7.667   0.750  14.260  1.00 19.92           H
ATOM   1327  HZ3 TRP A  95       5.662   0.904  10.806  1.00 16.79           H
ATOM   1328  HH2 TRP A  95       7.579   0.452  12.000  1.00 13.94           H
ATOM   1329  N   ASP A  96       1.418  -0.613  15.771  1.00 14.78           N
ATOM   1330  CA  ASP A  96       1.317  -1.440  16.967  1.00 15.79           C
ATOM   1331  C   ASP A  96       2.673  -1.835  17.527  1.00 13.39           C
ATOM   1332  O   ASP A  96       2.721  -2.560  18.521  1.00 15.49           O
ATOM   1333  CB  ASP A  96       0.476  -2.707  16.720  1.00 18.64           C
ATOM   1334  CG  ASP A  96       1.074  -3.660  15.678  1.00 22.53           C
ATOM   1335  OD1 ASP A  96       2.245  -3.560  15.297  1.00 21.31           O
ATOM   1336  OD2 ASP A  96       0.341  -4.540  15.222  1.00 25.41           O1-
ATOM   1337  H   ASP A  96       1.632  -1.059  15.072  1.00 17.74           H
ATOM   1338  HA  ASP A  96       0.857  -0.917  17.642  1.00 18.95           H
ATOM   1339  HB2 ASP A  96       0.391  -3.199  17.550  1.00 22.37           H
ATOM   1340  HB3 ASP A  96      -0.398  -2.440  16.398  1.00 22.37           H
ATOM   1341  N   ARG A  97       3.758  -1.311  16.966  1.00 14.30           N
ATOM   1342  CA  ARG A  97       5.120  -1.547  17.413  1.00 14.60           C
ATOM   1343  C   ARG A  97       5.609  -0.404  18.310  1.00 13.82           C
ATOM   1344  O   ARG A  97       4.833   0.490  18.651  1.00 11.86           O
ATOM   1345  CB  ARG A  97       6.019  -1.763  16.187  1.00 14.79           C
ATOM   1346  CG  ARG A  97       5.890  -3.169  15.588  1.00 18.76           C
ATOM   1347  CD  ARG A  97       6.585  -3.317  14.237  1.00 17.24           C
ATOM   1348  NE  ARG A  97       6.306  -4.652  13.724  1.00 20.89           N
ATOM   1349  CZ  ARG A  97       6.996  -5.741  14.037  1.00 29.58           C
ATOM   1350  NH1 ARG A  97       8.038  -5.668  14.856  1.00 29.48           N
ATOM   1351  NH2 ARG A  97       6.640  -6.910  13.530  1.00 26.41           N1+
ATOM   1352  H   ARG A  97       3.729  -0.805  16.272  1.00 17.16           H
ATOM   1353  HA  ARG A  97       5.132  -2.360  17.941  1.00 17.52           H
ATOM   1354  HB2 ARG A  97       5.755  -1.133  15.497  1.00 17.75           H
ATOM   1355  HB3 ARG A  97       6.943  -1.623  16.422  1.00 17.75           H
ATOM   1356  HG2 ARG A  97       6.283  -3.819  16.192  1.00 22.51           H
ATOM   1357  HG3 ARG A  97       4.949  -3.368  15.455  1.00 22.51           H
ATOM   1358  HD2 ARG A  97       6.216  -2.670  13.618  1.00 20.69           H
ATOM   1359  HD3 ARG A  97       7.543  -3.199  14.325  1.00 20.69           H
ATOM   1360  HE  ARG A  97       5.731  -4.719  13.087  1.00 25.07           H
ATOM   1361 HH11 ARG A  97       8.272  -4.915  15.202  1.00 35.38           H
ATOM   1362 HH12 ARG A  97       8.475  -6.382  15.053  1.00 35.38           H
ATOM   1363 HH21 ARG A  97       5.972  -6.961  12.993  1.00 31.69           H
ATOM   1364 HH22 ARG A  97       7.091  -7.614  13.726  1.00 31.69           H
ATOM   1365  N   PRO A  98       6.835  -0.460  18.822  1.00 10.65           N
ATOM   1366  CA  PRO A  98       7.261   0.579  19.755  1.00 14.27           C
ATOM   1367  C   PRO A  98       7.238   1.979  19.160  1.00 13.04           C
ATOM   1368  O   PRO A  98       7.447   2.190  17.966  1.00 11.60           O
ATOM   1369  CB  PRO A  98       8.687   0.163  20.117  1.00 12.29           C
ATOM   1370  CG  PRO A  98       8.661  -1.316  19.968  1.00 11.30           C
ATOM   1371  CD  PRO A  98       7.814  -1.571  18.779  1.00 12.74           C
ATOM   1372  HA  PRO A  98       6.700   0.553  20.540  1.00 17.13           H
ATOM   1373  HB2 PRO A  98       9.312   0.571  19.497  1.00 14.75           H
ATOM   1374  HB3 PRO A  98       8.887   0.417  21.029  1.00 14.75           H
ATOM   1375  HG2 PRO A  98       9.559  -1.658  19.816  1.00 13.55           H
ATOM   1376  HG3 PRO A  98       8.266  -1.720  20.755  1.00 13.55           H
ATOM   1377  HD2 PRO A  98       8.363  -1.533  17.981  1.00 15.29           H
ATOM   1378  HD3 PRO A  98       7.378  -2.433  18.867  1.00 15.29           H
ATOM   1379  N   ILE A  99       6.963   2.937  20.033  1.00 13.82           N
ATOM   1380  CA  ILE A  99       7.007   4.357  19.728  1.00 15.17           C
ATOM   1381  C   ILE A  99       7.848   5.000  20.806  1.00 10.57           C
ATOM   1382  O   ILE A  99       7.598   4.786  21.995  1.00 15.03           O
ATOM   1383  CB  ILE A  99       5.593   4.961  19.709  1.00 14.35           C
ATOM   1384  CG1 ILE A  99       4.793   4.413  18.514  1.00 12.55           C
ATOM   1385  CG2 ILE A  99       5.610   6.489  19.785  1.00 12.59           C
ATOM   1386  CD1 ILE A  99       3.351   4.900  18.547  1.00 13.18           C
ATOM   1387  H   ILE A  99       6.729   2.787  20.844  1.00 16.58           H
ATOM   1388  HA  ILE A  99       7.430   4.501  18.869  1.00 18.21           H
ATOM   1389  HB  ILE A  99       5.143   4.655  20.511  1.00 17.22           H
ATOM   1390 HG12 ILE A  99       5.202   4.698  17.685  1.00 15.06           H
ATOM   1391 HG13 ILE A  99       4.775   3.443  18.553  1.00 15.06           H
ATOM   1392 HG21 ILE A  99       4.696   6.805  19.832  1.00 15.11           H
ATOM   1393 HG22 ILE A  99       6.080   6.778  20.574  1.00 15.11           H
ATOM   1394 HG23 ILE A  99       6.036   6.844  18.990  1.00 15.11           H
ATOM   1395 HD11 ILE A  99       2.844   4.460  17.848  1.00 15.82           H
ATOM   1396 HD12 ILE A  99       2.983   4.687  19.417  1.00 15.82           H
ATOM   1397 HD13 ILE A  99       3.334   5.859  18.411  1.00 15.82           H
ATOM   1398  N   LEU A 100       8.831   5.767  20.409  1.00 13.14           N
ATOM   1399  CA  LEU A 100       9.532   6.672  21.312  1.00 15.16           C
ATOM   1400  C   LEU A 100       8.939   8.069  21.139  1.00 13.89           C
ATOM   1401  O   LEU A 100       8.724   8.526  20.021  1.00 14.13           O
ATOM   1402  CB  LEU A 100      11.040   6.649  21.000  1.00 19.40           C
ATOM   1403  CG  LEU A 100      12.021   7.435  21.879  1.00 16.30           C
ATOM   1404  CD1 LEU A 100      13.380   6.759  21.786  1.00 13.72           C
ATOM   1405  CD2 LEU A 100      12.100   8.867  21.434  1.00 12.97           C
ATOM   1406  H   LEU A 100       9.116   5.792  19.602  1.00 15.77           H
ATOM   1407  HA  LEU A 100       9.389   6.387  22.232  1.00 18.19           H
ATOM   1408  HB2 LEU A 100      11.332   5.727  21.020  1.00 23.29           H
ATOM   1409  HB3 LEU A 100      11.160   6.990  20.101  1.00 23.29           H
ATOM   1410  HG  LEU A 100      11.727   7.436  22.802  1.00 19.56           H
ATOM   1411 HD11 LEU A 100      14.024   7.284  22.285  1.00 16.47           H
ATOM   1412 HD12 LEU A 100      13.312   5.870  22.162  1.00 16.47           H
ATOM   1413 HD13 LEU A 100      13.642   6.706  20.855  1.00 16.47           H
ATOM   1414 HD21 LEU A 100      12.763   9.327  21.976  1.00 15.57           H
ATOM   1415 HD22 LEU A 100      12.346   8.902  20.495  1.00 15.57           H
ATOM   1416 HD23 LEU A 100      11.233   9.283  21.553  1.00 15.57           H
ATOM   1417  N   THR A 101       8.618   8.739  22.222  1.00 11.54           N
ATOM   1418  CA  THR A 101       8.161  10.115  22.105  1.00 18.10           C
ATOM   1419  C   THR A 101       9.258  11.081  22.561  1.00 17.06           C
ATOM   1420  O   THR A 101       9.805  10.858  23.665  1.00 18.66           O
ATOM   1421  CB  THR A 101       6.885  10.280  22.929  1.00 18.78           C
ATOM   1422  OG1 THR A 101       7.069   9.722  24.241  1.00 18.99           O
ATOM   1423  CG2 THR A 101       5.724   9.531  22.237  1.00 20.75           C
ATOM   1424  H   THR A 101       8.626   8.423  23.023  1.00 13.85           H
ATOM   1425  HA  THR A 101       7.958  10.298  21.186  1.00 21.72           H
ATOM   1426  HB  THR A 101       6.665  11.219  23.001  1.00 22.54           H
ATOM   1427  HG1 THR A 101       7.747  10.058  24.594  1.00 22.79           H
ATOM   1428 HG21 THR A 101       4.911   9.628  22.753  1.00 24.90           H
ATOM   1429 HG22 THR A 101       5.579   9.892  21.348  1.00 24.90           H
ATOM   1430 HG23 THR A 101       5.930   8.586  22.169  1.00 24.90           H
ATOM   1431  N   ASP A 102       9.535  12.183  21.796  1.00 16.01           N
ATOM   1432  CA  ASP A 102      10.333  13.138  22.564  1.00 15.08           C
ATOM   1433  C   ASP A 102       9.340  13.654  23.636  1.00 20.50           C
ATOM   1434  O   ASP A 102       8.208  13.346  23.926  1.00 20.21           O
ATOM   1435  CB  ASP A 102      10.958  14.200  21.688  1.00 18.25           C
ATOM   1436  CG  ASP A 102       9.932  15.028  20.941  1.00 26.01           C
ATOM   1437  OD1 ASP A 102       8.734  15.000  21.270  1.00 24.84           O
ATOM   1438  OD2 ASP A 102      10.365  15.708  19.959  1.00 39.13           O1-
ATOM   1439  H   ASP A 102       8.812  12.544  21.147  1.00 19.21           H
ATOM   1440  HA  ASP A 102      11.157  12.587  23.131  1.00 18.10           H
ATOM   1441  HB2 ASP A 102      11.618  14.868  22.286  1.00 21.90           H
ATOM   1442  HB3 ASP A 102      11.627  13.707  20.948  1.00 21.90           H
ATOM   1443  N   SER A 103       9.974  14.527  24.450  1.00 22.63           N
ATOM   1444  CA  SER A 103       9.366  15.065  25.675  1.00 25.21           C
ATOM   1445  C   SER A 103       8.634  16.401  25.504  1.00 23.64           C
ATOM   1446  O   SER A 103       7.909  16.798  26.418  1.00 22.20           O
ATOM   1447  CB  SER A 103      10.428  15.262  26.759  1.00 21.72           C
ATOM   1448  OG  SER A 103      11.402  16.232  26.403  1.00 32.41           O
ATOM   1449  H   SER A 103      10.782  14.807  24.323  1.00 27.16           H
ATOM   1450  HA  SER A 103       8.728  14.424  26.027  1.00 30.25           H
ATOM   1451  HB2 SER A 103       9.993  15.581  27.565  1.00 26.06           H
ATOM   1452  HB3 SER A 103      10.866  14.415  26.934  1.00 26.06           H
ATOM   1453  HG  SER A 103      12.171  15.961  26.611  1.00 38.89           H
ATOM   1454  N   GLY A 104       8.831  17.118  24.401  1.00 22.44           N
ATOM   1455  CA  GLY A 104       8.254  18.436  24.192  1.00 22.26           C
ATOM   1456  C   GLY A 104       9.184  19.567  24.579  1.00 27.58           C
ATOM   1457  O   GLY A 104       8.977  20.707  24.159  1.00 37.88           O
ATOM   1458  H   GLY A 104       9.329  16.864  23.751  1.00 26.93           H
ATOM   1459  HA2 GLY A 104       8.032  18.528  23.259  1.00 26.72           H
ATOM   1460  HA3 GLY A 104       7.430  18.519  24.689  1.00 26.72           H
ATOM   1461  N   GLY A 105      10.213  19.263  25.353  1.00 37.01           N
ATOM   1462  CA  GLY A 105      11.315  20.163  25.622  1.00 43.67           C
ATOM   1463  C   GLY A 105      12.007  20.855  24.443  1.00 44.85           C
ATOM   1464  O   GLY A 105      11.895  22.092  24.417  1.00 45.52           O
ATOM   1465  H   GLY A 105      10.267  18.524  25.786  1.00 44.42           H
ATOM   1466  HA2 GLY A 105      10.931  20.887  26.134  1.00 52.41           H
ATOM   1467  HA3 GLY A 105      11.958  19.741  26.223  1.00 52.41           H
ATOM   1468  N   TYR A 106      12.686  20.178  23.471  1.00 31.61           N
ATOM   1469  CA  TYR A 106      13.467  20.994  22.511  1.00 35.22           C
ATOM   1470  C   TYR A 106      12.670  22.216  21.943  1.00 42.06           C
ATOM   1471  O   TYR A 106      13.076  23.333  21.738  1.00 47.38           O
ATOM   1472  CB  TYR A 106      13.860  20.019  21.396  1.00 44.86           C
ATOM   1473  CG  TYR A 106      14.638  20.609  20.290  1.00 40.56           C
ATOM   1474  CD1 TYR A 106      16.025  20.676  20.443  1.00 48.24           C
ATOM   1475  CD2 TYR A 106      13.985  21.038  19.122  1.00 53.62           C
ATOM   1476  CE1 TYR A 106      16.810  21.104  19.372  1.00 51.15           C
ATOM   1477  CE2 TYR A 106      14.756  21.448  18.046  1.00 54.44           C
ATOM   1478  CZ  TYR A 106      16.165  21.421  18.164  1.00 59.55           C
ATOM   1479  OH  TYR A 106      16.861  21.816  17.032  1.00 59.37           O
ATOM   1480  H   TYR A 106      12.364  19.211  23.239  1.00 37.93           H
ATOM   1481  HA  TYR A 106      14.359  21.418  23.050  1.00 42.27           H
ATOM   1482  HB2 TYR A 106      14.437  19.183  21.858  1.00 53.84           H
ATOM   1483  HB3 TYR A 106      12.941  19.537  20.998  1.00 53.84           H
ATOM   1484  HD1 TYR A 106      16.506  20.423  21.379  1.00 57.88           H
ATOM   1485  HD2 TYR A 106      12.913  21.055  19.054  1.00 64.34           H
ATOM   1486  HE1 TYR A 106      17.887  21.218  19.456  1.00 61.38           H
ATOM   1487  HE2 TYR A 106      14.302  21.802  17.125  1.00 65.33           H
ATOM   1488  HH  TYR A 106      17.877  21.806  17.222  1.00 71.25           H
ATOM   1489  N   GLN A 107      11.406  21.788  21.550  1.00 39.60           N
ATOM   1490  CA  GLN A 107      10.497  22.384  20.547  1.00 42.78           C
ATOM   1491  C   GLN A 107       9.658  23.499  21.119  1.00 46.07           C
ATOM   1492  O   GLN A 107       9.309  24.443  20.402  1.00 50.68           O
ATOM   1493  CB  GLN A 107       9.447  21.396  19.994  1.00 43.32           C
ATOM   1494  CG  GLN A 107       9.800  20.362  18.936  1.00 36.98           C
ATOM   1495  CD  GLN A 107      10.436  19.156  19.557  1.00 42.84           C
ATOM   1496  OE1 GLN A 107      10.327  18.945  20.779  1.00 41.21           O
ATOM   1497  NE2 GLN A 107      11.140  18.366  18.742  1.00 47.71           N
ATOM   1498  H   GLN A 107      11.040  21.076  21.883  1.00 47.52           H
ATOM   1499  HA  GLN A 107      11.003  22.729  19.801  1.00 51.33           H
ATOM   1500  HB2 GLN A 107       9.078  20.915  20.748  1.00 51.98           H
ATOM   1501  HB3 GLN A 107       8.733  21.929  19.600  1.00 51.98           H
ATOM   1502  HG2 GLN A 107       8.980  20.052  18.514  1.00 44.37           H
ATOM   1503  HG3 GLN A 107      10.387  20.744  18.268  1.00 44.37           H
ATOM   1504 HE21 GLN A 107      11.109  18.488  17.890  1.00 57.25           H
ATOM   1505 HE22 GLN A 107      11.646  17.750  19.068  1.00 57.25           H
ATOM   1506  N   VAL A 108       9.200  23.344  22.361  1.00 46.73           N
ATOM   1507  CA  VAL A 108       8.632  24.507  23.027  1.00 51.07           C
ATOM   1508  C   VAL A 108       9.619  25.656  22.914  1.00 51.07           C
ATOM   1509  O   VAL A 108       9.222  26.816  22.791  1.00 54.79           O
ATOM   1510  CB  VAL A 108       8.272  24.202  24.495  1.00 42.51           C
ATOM   1511  CG1 VAL A 108       7.775  25.473  25.187  1.00 56.45           C
ATOM   1512  CG2 VAL A 108       7.193  23.162  24.585  1.00 47.71           C
ATOM   1513  H   VAL A 108       9.209  22.611  22.813  1.00 56.08           H
ATOM   1514  HA  VAL A 108       7.819  24.760  22.566  1.00 61.28           H
ATOM   1515  HB  VAL A 108       9.054  23.870  24.962  1.00 51.01           H
ATOM   1516 HG11 VAL A 108       7.516  25.249  26.095  1.00 67.74           H
ATOM   1517 HG12 VAL A 108       8.485  26.134  25.202  1.00 67.74           H
ATOM   1518 HG13 VAL A 108       7.010  25.817  24.703  1.00 67.74           H
ATOM   1519 HG21 VAL A 108       7.080  22.912  25.516  1.00 57.25           H
ATOM   1520 HG22 VAL A 108       6.366  23.534  24.243  1.00 57.25           H
ATOM   1521 HG23 VAL A 108       7.446  22.389  24.060  1.00 57.25           H
ATOM   1522  N   MET A 109      10.911  25.355  22.912  1.00 46.63           N
ATOM   1523  CA  MET A 109      11.943  26.374  22.799  1.00 51.05           C
ATOM   1524  C   MET A 109      12.298  26.718  21.362  1.00 56.77           C
ATOM   1525  O   MET A 109      13.152  27.580  21.149  1.00 63.47           O
ATOM   1526  CB  MET A 109      13.205  25.924  23.546  1.00 54.91           C
ATOM   1527  CG  MET A 109      13.017  25.820  25.066  1.00 52.19           C
ATOM   1528  SD  MET A 109      12.310  27.334  25.751  1.00 71.59           S
ATOM   1529  CE  MET A 109      13.653  28.493  25.413  1.00 61.75           C
ATOM   1530  H   MET A 109      11.221  24.554  22.979  1.00 55.95           H
ATOM   1531  HA  MET A 109      11.611  27.183  23.212  1.00 61.26           H
ATOM   1532  HB2 MET A 109      13.471  25.052  23.223  1.00 65.89           H
ATOM   1533  HB3 MET A 109      13.914  26.562  23.371  1.00 65.89           H
ATOM   1534  HG2 MET A 109      12.410  25.092  25.264  1.00 62.63           H
ATOM   1535  HG3 MET A 109      13.875  25.669  25.492  1.00 62.63           H
ATOM   1536  HE1 MET A 109      13.400  29.375  25.725  1.00 74.10           H
ATOM   1537  HE2 MET A 109      14.452  28.193  25.876  1.00 74.10           H
ATOM   1538  HE3 MET A 109      13.822  28.519  24.457  1.00 74.10           H
ATOM   1539  N   SER A 110      11.663  26.082  20.375  1.00 59.56           N
ATOM   1540  CA  SER A 110      11.878  26.388  18.962  1.00 59.04           C
ATOM   1541  C   SER A 110      10.617  26.964  18.330  1.00 57.70           C
ATOM   1542  O   SER A 110      10.602  28.133  17.934  1.00 63.07           O
ATOM   1543  CB  SER A 110      12.323  25.122  18.201  1.00 59.18           C
ATOM   1544  OG  SER A 110      13.451  24.514  18.799  1.00 57.57           O
ATOM   1545  H   SER A 110      11.081  25.464  20.502  1.00 71.47           H
ATOM   1546  HA  SER A 110      12.578  27.052  18.871  1.00 70.84           H
ATOM   1547  HB2 SER A 110      11.596  24.479  18.205  1.00 71.01           H
ATOM   1548  HB3 SER A 110      12.547  25.355  17.286  1.00 71.01           H
ATOM   1549  HG  SER A 110      13.557  23.740  18.492  1.00 69.09           H
ATOM   1550  N   LEU A 111       9.539  26.183  18.269  1.00 57.87           N
ATOM   1551  CA  LEU A 111       8.347  26.554  17.515  1.00 62.35           C
ATOM   1552  C   LEU A 111       7.414  27.454  18.321  1.00 64.43           C
ATOM   1553  O   LEU A 111       6.771  28.353  17.765  1.00 65.99           O
ATOM   1554  CB  LEU A 111       7.599  25.289  17.087  1.00 64.35           C
ATOM   1555  CG  LEU A 111       8.246  24.376  16.044  1.00 63.39           C
ATOM   1556  CD1 LEU A 111       9.694  24.049  16.340  1.00 56.92           C
ATOM   1557  CD2 LEU A 111       7.420  23.107  15.986  1.00 60.64           C
ATOM   1558  H   LEU A 111       9.468  25.424  18.670  1.00 69.45           H
ATOM   1559  HA  LEU A 111       8.621  27.038  16.719  1.00 74.82           H
ATOM   1560  HB2 LEU A 111       7.453  24.745  17.878  1.00 77.22           H
ATOM   1561  HB3 LEU A 111       6.738  25.556  16.731  1.00 77.22           H
ATOM   1562  HG  LEU A 111       8.212  24.802  15.174  1.00 76.07           H
ATOM   1563 HD11 LEU A 111      10.018  23.429  15.667  1.00 68.30           H
ATOM   1564 HD12 LEU A 111      10.222  24.860  16.313  1.00 68.30           H
ATOM   1565 HD13 LEU A 111       9.747  23.639  17.217  1.00 68.30           H
ATOM   1566 HD21 LEU A 111       7.801  22.514  15.318  1.00 72.76           H
ATOM   1567 HD22 LEU A 111       7.427  22.682  16.857  1.00 72.76           H
ATOM   1568 HD23 LEU A 111       6.512  23.344  15.737  1.00 72.76           H
ATOM   1569  N   SER A 112       7.306  27.212  19.620  1.00 61.27           N
ATOM   1570  CA  SER A 112       6.385  27.976  20.433  1.00 63.45           C
ATOM   1571  C   SER A 112       6.799  29.454  20.492  1.00 67.48           C
ATOM   1572  O   SER A 112       7.837  29.876  19.958  1.00 64.00           O
ATOM   1573  CB  SER A 112       6.318  27.379  21.833  1.00 61.27           C
ATOM   1574  OG  SER A 112       5.556  28.212  22.669  1.00 60.35           O
ATOM   1575  H   SER A 112       7.748  26.610  20.050  1.00 73.53           H
ATOM   1576  HA  SER A 112       5.499  27.923  20.039  1.00 76.14           H
ATOM   1577  HB2 SER A 112       5.919  26.496  21.796  1.00 73.52           H
ATOM   1578  HB3 SER A 112       7.209  27.322  22.193  1.00 73.52           H
ATOM   1579  HG  SER A 112       6.069  28.692  23.130  1.00 72.43           H
ATOM   1580  N   SER A 113       5.956  30.247  21.158  1.00 68.30           N
ATOM   1581  CA  SER A 113       6.167  31.682  21.287  1.00 69.61           C
ATOM   1582  C   SER A 113       5.827  32.128  22.703  1.00 66.23           C
ATOM   1583  O   SER A 113       4.972  31.541  23.373  1.00 64.48           O
ATOM   1584  CB  SER A 113       5.327  32.468  20.264  1.00 66.48           C
ATOM   1585  OG  SER A 113       5.764  32.185  18.942  1.00 67.99           O
ATOM   1586  H   SER A 113       5.242  29.965  21.549  1.00 81.96           H
ATOM   1587  HA  SER A 113       7.101  31.880  21.122  1.00 83.53           H
ATOM   1588  HB2 SER A 113       4.395  32.214  20.352  1.00 79.77           H
ATOM   1589  HB3 SER A 113       5.429  33.416  20.434  1.00 79.77           H
ATOM   1590  HG  SER A 113       5.182  32.430  18.386  1.00 81.58           H
ATOM   1591  N   LEU A 114       6.531  33.169  23.153  1.00 68.19           N
ATOM   1592  CA  LEU A 114       6.317  33.785  24.468  1.00 69.99           C
ATOM   1593  C   LEU A 114       6.559  32.789  25.602  1.00 63.60           C
ATOM   1594  O   LEU A 114       5.823  32.748  26.596  1.00 56.71           O
ATOM   1595  CB  LEU A 114       4.920  34.411  24.560  1.00 68.26           C
ATOM   1596  CG  LEU A 114       4.700  35.580  23.577  1.00 71.69           C
ATOM   1597  CD1 LEU A 114       3.326  36.236  23.779  1.00 67.16           C
ATOM   1598  CD2 LEU A 114       5.822  36.640  23.667  1.00 67.06           C
ATOM   1599  H   LEU A 114       7.156  33.548  22.699  1.00 81.83           H
ATOM   1600  HA  LEU A 114       6.975  34.489  24.579  1.00 83.99           H
ATOM   1601  HB2 LEU A 114       4.253  33.733  24.367  1.00 81.92           H
ATOM   1602  HB3 LEU A 114       4.790  34.749  25.459  1.00 81.92           H
ATOM   1603  HG  LEU A 114       4.720  35.224  22.675  1.00 86.03           H
ATOM   1604 HD11 LEU A 114       3.240  36.989  23.174  1.00 80.59           H
ATOM   1605 HD12 LEU A 114       2.637  35.585  23.589  1.00 80.59           H
ATOM   1606 HD13 LEU A 114       3.251  36.539  24.697  1.00 80.59           H
ATOM   1607 HD21 LEU A 114       5.610  37.368  23.061  1.00 80.48           H
ATOM   1608 HD22 LEU A 114       5.872  36.977  24.576  1.00 80.48           H
ATOM   1609 HD23 LEU A 114       6.669  36.245  23.412  1.00 80.48           H
ATOM   1610  N   THR A 115       7.636  32.015  25.466  1.00 64.11           N
ATOM   1611  CA  THR A 115       7.968  30.989  26.442  1.00 63.76           C
ATOM   1612  C   THR A 115       8.500  31.628  27.712  1.00 58.27           C
ATOM   1613  O   THR A 115       9.392  32.479  27.667  1.00 60.36           O
ATOM   1614  CB  THR A 115       9.011  30.017  25.889  1.00 56.22           C
ATOM   1615  OG1 THR A 115      10.182  30.745  25.524  1.00 60.08           O
ATOM   1616  CG2 THR A 115       8.487  29.298  24.689  1.00 60.38           C
ATOM   1617  H   THR A 115       8.195  32.067  24.813  1.00 76.93           H
ATOM   1618  HA  THR A 115       7.166  30.492  26.643  1.00 76.51           H
ATOM   1619  HB  THR A 115       9.235  29.357  26.562  1.00 67.47           H
ATOM   1620  HG1 THR A 115      10.275  31.413  26.017  1.00 72.10           H
ATOM   1621 HG21 THR A 115       9.143  28.656  24.378  1.00 72.45           H
ATOM   1622 HG22 THR A 115       7.670  28.826  24.918  1.00 72.45           H
ATOM   1623 HG23 THR A 115       8.297  29.932  23.979  1.00 72.45           H
ATOM   1624  N   LYS A 116       7.960  31.205  28.843  1.00 58.15           N
ATOM   1625  CA  LYS A 116       8.440  31.616  30.152  1.00 55.87           C
ATOM   1626  C   LYS A 116       9.009  30.381  30.850  1.00 46.46           C
ATOM   1627  O   LYS A 116       8.287  29.404  31.064  1.00 40.39           O
ATOM   1628  CB  LYS A 116       7.301  32.252  30.950  1.00 50.99           C
ATOM   1629  CG  LYS A 116       7.746  33.126  32.097  1.00 59.70           C
ATOM   1630  CD  LYS A 116       6.563  33.766  32.828  1.00 59.88           C
ATOM   1631  CE  LYS A 116       7.044  34.674  33.970  1.00 61.32           C
ATOM   1632  NZ  LYS A 116       5.915  35.241  34.778  1.00 60.59           N1+
ATOM   1633  H   LYS A 116       7.287  30.670  28.878  1.00 69.78           H
ATOM   1634  HA  LYS A 116       9.145  32.273  30.045  1.00 67.05           H
ATOM   1635  HB2 LYS A 116       6.785  32.811  30.348  1.00 61.19           H
ATOM   1636  HB3 LYS A 116       6.737  31.550  31.309  1.00 61.19           H
ATOM   1637  HG2 LYS A 116       8.233  32.579  32.733  1.00 71.64           H
ATOM   1638  HG3 LYS A 116       8.315  33.836  31.758  1.00 71.64           H
ATOM   1639  HD2 LYS A 116       6.052  34.302  32.202  1.00 71.85           H
ATOM   1640  HD3 LYS A 116       6.002  33.068  33.206  1.00 71.85           H
ATOM   1641  HE2 LYS A 116       7.602  34.153  34.570  1.00 73.58           H
ATOM   1642  HE3 LYS A 116       7.554  35.411  33.599  1.00 73.58           H
ATOM   1643  HZ1 LYS A 116       6.233  35.739  35.444  1.00 72.71           H
ATOM   1644  HZ2 LYS A 116       5.398  35.747  34.259  1.00 72.71           H
ATOM   1645  HZ3 LYS A 116       5.422  34.582  35.118  1.00 72.71           H
ATOM   1646  N   GLN A 117      10.304  30.417  31.171  1.00 40.73           N
ATOM   1647  CA  GLN A 117      11.021  29.290  31.744  1.00 38.36           C
ATOM   1648  C   GLN A 117      11.359  29.555  33.199  1.00 40.18           C
ATOM   1649  O   GLN A 117      11.772  30.661  33.560  1.00 43.75           O
ATOM   1650  CB  GLN A 117      12.302  29.022  30.990  1.00 36.94           C
ATOM   1651  CG  GLN A 117      12.080  28.870  29.516  1.00 52.35           C
ATOM   1652  CD  GLN A 117      13.372  28.882  28.783  1.00 56.25           C
ATOM   1653  OE1 GLN A 117      13.690  29.843  28.065  1.00 53.68           O
ATOM   1654  NE2 GLN A 117      14.150  27.810  28.963  1.00 50.94           N
ATOM   1655  H   GLN A 117      10.805  31.109  31.062  1.00 48.87           H
ATOM   1656  HA  GLN A 117      10.466  28.496  31.688  1.00 46.03           H
ATOM   1657  HB2 GLN A 117      12.911  29.761  31.132  1.00 44.33           H
ATOM   1658  HB3 GLN A 117      12.694  28.199  31.321  1.00 44.33           H
ATOM   1659  HG2 GLN A 117      11.638  28.023  29.346  1.00 62.82           H
ATOM   1660  HG3 GLN A 117      11.540  29.603  29.182  1.00 62.82           H
ATOM   1661 HE21 GLN A 117      13.877  27.169  29.470  1.00 61.13           H
ATOM   1662 HE22 GLN A 117      14.916  27.753  28.575  1.00 61.13           H
ATOM   1663  N   SER A 118      11.194  28.525  34.019  1.00 35.01           N
ATOM   1664  CA  SER A 118      11.416  28.594  35.454  1.00 29.91           C
ATOM   1665  C   SER A 118      11.879  27.219  35.894  1.00 31.82           C
ATOM   1666  O   SER A 118      11.904  26.276  35.104  1.00 24.35           O
ATOM   1667  CB  SER A 118      10.155  28.995  36.210  1.00 28.51           C
ATOM   1668  OG  SER A 118       9.258  27.909  36.262  1.00 37.66           O
ATOM   1669  H   SER A 118      10.959  27.743  33.754  1.00 42.01           H
ATOM   1670  HA  SER A 118      12.111  29.244  35.645  1.00 35.89           H
ATOM   1671  HB2 SER A 118      10.390  29.250  37.114  1.00 34.22           H
ATOM   1672  HB3 SER A 118       9.738  29.739  35.753  1.00 34.22           H
ATOM   1673  HG  SER A 118       8.549  28.149  36.640  1.00 45.20           H
ATOM   1674  N   GLU A 119      12.237  27.101  37.173  1.00 27.95           N
ATOM   1675  CA  GLU A 119      12.665  25.806  37.679  1.00 33.96           C
ATOM   1676  C   GLU A 119      11.526  24.803  37.647  1.00 25.87           C
ATOM   1677  O   GLU A 119      11.767  23.591  37.700  1.00 29.07           O
ATOM   1678  CB  GLU A 119      13.207  25.946  39.105  1.00 30.48           C
ATOM   1679  CG  GLU A 119      13.755  24.662  39.697  1.00 23.40           C
ATOM   1680  CD  GLU A 119      14.995  24.178  38.996  1.00 28.75           C
ATOM   1681  OE1 GLU A 119      15.327  22.993  39.132  1.00 32.17           O
ATOM   1682  OE2 GLU A 119      15.613  24.979  38.286  1.00 23.72           O1-
ATOM   1683  H   GLU A 119      12.234  27.735  37.751  1.00 33.55           H
ATOM   1684  HA  GLU A 119      13.382  25.471  37.115  1.00 40.75           H
ATOM   1685  HB2 GLU A 119      13.929  26.591  39.105  1.00 36.57           H
ATOM   1686  HB3 GLU A 119      12.489  26.256  39.678  1.00 36.57           H
ATOM   1687  HG2 GLU A 119      13.979  24.820  40.626  1.00 28.08           H
ATOM   1688  HG3 GLU A 119      13.090  23.962  39.637  1.00 28.08           H
ATOM   1689  N   GLU A 120      10.293  25.281  37.569  1.00 19.05           N
ATOM   1690  CA  GLU A 120       9.162  24.371  37.566  1.00 29.37           C
ATOM   1691  C   GLU A 120       8.890  23.819  36.168  1.00 28.41           C
ATOM   1692  O   GLU A 120       8.476  22.671  36.038  1.00 26.10           O
ATOM   1693  CB  GLU A 120       7.923  25.078  38.110  1.00 30.05           C
ATOM   1694  CG  GLU A 120       6.722  24.167  38.294  1.00 44.76           C
ATOM   1695  CD  GLU A 120       6.988  23.017  39.303  1.00 55.67           C
ATOM   1696  OE1 GLU A 120       6.135  22.084  39.361  1.00 51.84           O
ATOM   1697  OE2 GLU A 120       8.038  23.045  40.032  1.00 48.37           O1-
ATOM   1698  H   GLU A 120      10.088  26.114  37.502  1.00 22.86           H
ATOM   1699  HA  GLU A 120       9.367  23.618  38.146  1.00 35.25           H
ATOM   1700  HB2 GLU A 120       8.143  25.460  38.975  1.00 36.06           H
ATOM   1701  HB3 GLU A 120       7.673  25.779  37.486  1.00 36.06           H
ATOM   1702  HG2 GLU A 120       5.982  24.700  38.627  1.00 53.71           H
ATOM   1703  HG3 GLU A 120       6.480  23.778  37.438  1.00 53.71           H
ATOM   1704  N   GLY A 121       9.138  24.596  35.124  1.00 27.64           N
ATOM   1705  CA  GLY A 121       8.985  24.096  33.776  1.00 31.07           C
ATOM   1706  C   GLY A 121       9.045  25.196  32.749  1.00 35.78           C
ATOM   1707  O   GLY A 121       9.823  26.149  32.874  1.00 32.59           O
ATOM   1708  H   GLY A 121       9.387  25.417  35.168  1.00 33.17           H
ATOM   1709  HA2 GLY A 121       9.697  23.468  33.581  1.00 37.29           H
ATOM   1710  HA3 GLY A 121       8.132  23.644  33.689  1.00 37.29           H
ATOM   1711  N   VAL A 122       8.214  25.097  31.728  1.00 31.10           N
ATOM   1712  CA  VAL A 122       8.152  26.136  30.719  1.00 33.47           C
ATOM   1713  C   VAL A 122       6.694  26.430  30.410  1.00 36.82           C
ATOM   1714  O   VAL A 122       5.863  25.522  30.291  1.00 35.76           O
ATOM   1715  CB  VAL A 122       8.952  25.739  29.465  1.00 29.68           C
ATOM   1716  CG1 VAL A 122       8.575  24.376  29.006  1.00 31.89           C
ATOM   1717  CG2 VAL A 122       8.724  26.767  28.374  1.00 43.66           C
ATOM   1718  H   VAL A 122       7.675  24.439  31.595  1.00 37.32           H
ATOM   1719  HA  VAL A 122       8.545  26.945  31.072  1.00 40.17           H
ATOM   1720  HB  VAL A 122       9.896  25.717  29.677  1.00 35.61           H
ATOM   1721 HG11 VAL A 122       9.111  24.140  28.236  1.00 38.26           H
ATOM   1722 HG12 VAL A 122       8.732  23.743  29.722  1.00 38.26           H
ATOM   1723 HG13 VAL A 122       7.633  24.376  28.766  1.00 38.26           H
ATOM   1724 HG21 VAL A 122       9.253  26.523  27.598  1.00 52.39           H
ATOM   1725 HG22 VAL A 122       7.787  26.787  28.135  1.00 52.39           H
ATOM   1726 HG23 VAL A 122       9.003  27.634  28.707  1.00 52.39           H
ATOM   1727  N   THR A 123       6.385  27.711  30.326  1.00 38.80           N
ATOM   1728  CA  THR A 123       5.078  28.198  29.935  1.00 41.44           C
ATOM   1729  C   THR A 123       5.185  28.743  28.528  1.00 40.70           C
ATOM   1730  O   THR A 123       6.203  29.339  28.172  1.00 43.81           O
ATOM   1731  CB  THR A 123       4.616  29.291  30.884  1.00 43.57           C
ATOM   1732  OG1 THR A 123       4.485  28.720  32.184  1.00 47.64           O
ATOM   1733  CG2 THR A 123       3.294  29.883  30.441  1.00 52.00           C
ATOM   1734  H   THR A 123       6.943  28.343  30.496  1.00 46.56           H
ATOM   1735  HA  THR A 123       4.441  27.470  29.954  1.00 49.73           H
ATOM   1736  HB  THR A 123       5.279  29.998  30.895  1.00 52.29           H
ATOM   1737  HG1 THR A 123       4.240  29.311  32.728  1.00 57.17           H
ATOM   1738 HG21 THR A 123       3.015  30.564  31.071  1.00 62.40           H
ATOM   1739 HG22 THR A 123       3.379  30.290  29.564  1.00 62.40           H
ATOM   1740 HG23 THR A 123       2.615  29.191  30.406  1.00 62.40           H
ATOM   1741  N   PHE A 124       4.144  28.547  27.729  1.00 39.50           N
ATOM   1742  CA  PHE A 124       4.270  28.912  26.331  1.00 44.17           C
ATOM   1743  C   PHE A 124       2.899  29.034  25.688  1.00 45.86           C
ATOM   1744  O   PHE A 124       1.910  28.489  26.181  1.00 46.80           O
ATOM   1745  CB  PHE A 124       5.130  27.890  25.589  1.00 44.54           C
ATOM   1746  CG  PHE A 124       4.523  26.497  25.506  1.00 50.15           C
ATOM   1747  CD1 PHE A 124       4.704  25.589  26.532  1.00 51.36           C
ATOM   1748  CD2 PHE A 124       3.810  26.089  24.390  1.00 48.10           C
ATOM   1749  CE1 PHE A 124       4.170  24.313  26.461  1.00 47.86           C
ATOM   1750  CE2 PHE A 124       3.271  24.813  24.315  1.00 44.35           C
ATOM   1751  CZ  PHE A 124       3.457  23.924  25.345  1.00 48.76           C
ATOM   1752  H   PHE A 124       3.384  28.217  27.959  1.00 47.40           H
ATOM   1753  HA  PHE A 124       4.708  29.775  26.273  1.00 53.01           H
ATOM   1754  HB2 PHE A 124       5.263  28.220  24.703  1.00 53.45           H
ATOM   1755  HB3 PHE A 124       5.982  27.812  26.044  1.00 53.45           H
ATOM   1756  HD1 PHE A 124       5.185  25.846  27.285  1.00 61.63           H
ATOM   1757  HD2 PHE A 124       3.683  26.682  23.686  1.00 57.72           H
ATOM   1758  HE1 PHE A 124       4.297  23.720  27.167  1.00 57.43           H
ATOM   1759  HE2 PHE A 124       2.791  24.555  23.562  1.00 53.22           H
ATOM   1760  HZ  PHE A 124       3.094  23.069  25.297  1.00 58.52           H
ATOM   1761  N   LYS A 125       2.866  29.770  24.580  1.00 46.25           N
ATOM   1762  CA  LYS A 125       1.680  29.928  23.749  1.00 54.67           C
ATOM   1763  C   LYS A 125       1.804  29.096  22.475  1.00 53.24           C
ATOM   1764  O   LYS A 125       2.839  29.127  21.798  1.00 55.65           O
ATOM   1765  CB  LYS A 125       1.455  31.395  23.385  1.00 53.92           C
ATOM   1766  CG  LYS A 125       0.871  32.231  24.540  1.00 64.11           C
ATOM   1767  CD  LYS A 125       0.472  33.647  24.089  1.00 64.30           C
ATOM   1768  CE  LYS A 125       0.032  34.526  25.269  1.00 63.86           C
ATOM   1769  NZ  LYS A 125      -0.162  35.965  24.892  1.00 63.69           N1+
ATOM   1770  H   LYS A 125       3.542  30.211  24.285  1.00 55.50           H
ATOM   1771  HA  LYS A 125       0.915  29.624  24.252  1.00 65.61           H
ATOM   1772  HB2 LYS A 125       2.304  31.785  23.119  1.00 64.70           H
ATOM   1773  HB3 LYS A 125       0.833  31.436  22.643  1.00 64.70           H
ATOM   1774  HG2 LYS A 125       0.082  31.788  24.892  1.00 76.93           H
ATOM   1775  HG3 LYS A 125       1.541  32.314  25.237  1.00 76.93           H
ATOM   1776  HD2 LYS A 125       1.235  34.066  23.666  1.00 77.16           H
ATOM   1777  HD3 LYS A 125      -0.264  33.587  23.460  1.00 77.16           H
ATOM   1778  HE2 LYS A 125      -0.806  34.188  25.621  1.00 76.63           H
ATOM   1779  HE3 LYS A 125       0.717  34.495  25.956  1.00 76.63           H
ATOM   1780  HZ1 LYS A 125      -0.435  36.432  25.599  1.00 76.43           H
ATOM   1781  HZ2 LYS A 125       0.603  36.309  24.595  1.00 76.43           H
ATOM   1782  HZ3 LYS A 125      -0.775  36.029  24.250  1.00 76.43           H
ATOM   1783  N   SER A 126       0.739  28.371  22.149  1.00 55.42           N
ATOM   1784  CA  SER A 126       0.715  27.533  20.957  1.00 57.50           C
ATOM   1785  C   SER A 126       0.938  28.361  19.695  1.00 60.31           C
ATOM   1786  O   SER A 126       0.291  29.394  19.488  1.00 55.15           O
ATOM   1787  CB  SER A 126      -0.629  26.803  20.876  1.00 56.51           C
ATOM   1788  OG  SER A 126      -0.712  26.035  19.695  1.00 52.62           O
ATOM   1789  H   SER A 126       0.012  28.346  22.609  1.00 66.50           H
ATOM   1790  HA  SER A 126       1.421  26.869  21.015  1.00 69.01           H
ATOM   1791  HB2 SER A 126      -0.717  26.218  21.642  1.00 67.81           H
ATOM   1792  HB3 SER A 126      -1.348  27.454  20.876  1.00 67.81           H
ATOM   1793  HG  SER A 126      -1.416  25.575  19.703  1.00 63.15           H
ATOM   1794  N   HIS A 127       1.841  27.884  18.829  1.00 57.80           N
ATOM   1795  CA  HIS A 127       1.999  28.481  17.499  1.00 59.82           C
ATOM   1796  C   HIS A 127       0.788  28.244  16.591  1.00 61.00           C
ATOM   1797  O   HIS A 127       0.877  28.662  15.434  1.00 62.33           O
ATOM   1798  CB  HIS A 127       3.261  27.951  16.810  1.00 62.80           C
ATOM   1799  CG  HIS A 127       3.204  26.490  16.459  1.00 65.22           C
ATOM   1800  ND1 HIS A 127       3.233  25.495  17.411  1.00 58.57           N
ATOM   1801  CD2 HIS A 127       3.130  25.857  15.261  1.00 66.31           C
ATOM   1802  CE1 HIS A 127       3.182  24.314  16.819  1.00 63.68           C
ATOM   1803  NE2 HIS A 127       3.112  24.505  15.515  1.00 60.91           N
ATOM   1804  H   HIS A 127       2.367  27.223  18.987  1.00 69.36           H
ATOM   1805  HA  HIS A 127       2.102  29.438  17.606  1.00 71.79           H
ATOM   1806  HB2 HIS A 127       4.021  28.091  17.398  1.00 75.36           H
ATOM   1807  HB3 HIS A 127       3.388  28.449  15.986  1.00 75.36           H
ATOM   1808  HD2 HIS A 127       3.095  26.258  14.421  1.00 79.57           H
ATOM   1809  HE1 HIS A 127       3.184  23.488  17.249  1.00 76.42           H
ATOM   1810  HE2 HIS A 127       3.069  23.885  14.920  1.00 73.09           H
ATOM   1811  N   LEU A 128      -0.264  27.604  17.113  1.00 65.82           N
ATOM   1812  CA  LEU A 128      -1.544  27.411  16.435  1.00 67.39           C
ATOM   1813  C   LEU A 128      -2.607  28.358  16.999  1.00 69.61           C
ATOM   1814  O   LEU A 128      -2.930  29.377  16.383  1.00 73.07           O
ATOM   1815  CB  LEU A 128      -2.023  25.957  16.590  1.00 66.59           C
ATOM   1816  CG  LEU A 128      -1.260  24.786  15.953  1.00 66.66           C
ATOM   1817  CD1 LEU A 128       0.121  24.619  16.528  1.00 65.17           C
ATOM   1818  CD2 LEU A 128      -2.045  23.487  16.113  1.00 60.83           C
ATOM   1819  H   LEU A 128      -0.261  27.255  17.899  1.00 78.98           H
ATOM   1820  HA  LEU A 128      -1.441  27.603  15.489  1.00 80.87           H
ATOM   1821  HB2 LEU A 128      -2.060  25.765  17.541  1.00 79.91           H
ATOM   1822  HB3 LEU A 128      -2.923  25.917  16.231  1.00 79.91           H
ATOM   1823  HG  LEU A 128      -1.156  24.960  15.004  1.00 79.99           H
ATOM   1824 HD11 LEU A 128       0.555  23.874  16.085  1.00 78.20           H
ATOM   1825 HD12 LEU A 128       0.626  25.431  16.370  1.00 78.20           H
ATOM   1826 HD13 LEU A 128       0.050  24.448  17.480  1.00 78.20           H
ATOM   1827 HD21 LEU A 128      -1.557  22.773  15.673  1.00 72.99           H
ATOM   1828 HD22 LEU A 128      -2.140  23.290  17.056  1.00 72.99           H
ATOM   1829 HD23 LEU A 128      -2.917  23.591  15.703  1.00 72.99           H
ATOM   1830  N   ASP A 129      -3.159  28.022  18.174  1.00 74.48           N
ATOM   1831  CA  ASP A 129      -4.263  28.758  18.782  1.00 70.36           C
ATOM   1832  C   ASP A 129      -3.815  29.996  19.543  1.00 74.23           C
ATOM   1833  O   ASP A 129      -4.672  30.790  19.946  1.00 74.70           O
ATOM   1834  CB  ASP A 129      -5.041  27.858  19.756  1.00 71.88           C
ATOM   1835  CG  ASP A 129      -5.761  26.704  19.057  1.00 78.21           C
ATOM   1836  OD1 ASP A 129      -5.081  25.831  18.471  1.00 77.94           O
ATOM   1837  OD2 ASP A 129      -7.014  26.663  19.102  1.00 76.59           O1-
ATOM   1838  H   ASP A 129      -2.900  27.353  18.649  1.00 89.37           H
ATOM   1839  HA  ASP A 129      -4.873  29.044  18.084  1.00 84.44           H
ATOM   1840  HB2 ASP A 129      -4.429  27.486  20.411  1.00 86.25           H
ATOM   1841  HB3 ASP A 129      -5.713  28.395  20.206  1.00 86.25           H
ATOM   1842  N   GLY A 130      -2.511  30.180  19.760  1.00 74.11           N
ATOM   1843  CA  GLY A 130      -2.045  31.171  20.707  1.00 69.65           C
ATOM   1844  C   GLY A 130      -2.399  30.871  22.149  1.00 72.76           C
ATOM   1845  O   GLY A 130      -2.084  31.681  23.030  1.00 73.21           O
ATOM   1846  H   GLY A 130      -1.883  29.739  19.369  1.00 88.93           H
ATOM   1847  HA2 GLY A 130      -1.078  31.227  20.643  1.00 83.57           H
ATOM   1848  HA3 GLY A 130      -2.414  32.038  20.475  1.00 83.57           H
ATOM   1849  N   SER A 131      -3.038  29.732  22.414  1.00 72.01           N
ATOM   1850  CA  SER A 131      -3.366  29.305  23.766  1.00 74.29           C
ATOM   1851  C   SER A 131      -2.098  29.014  24.568  1.00 69.24           C
ATOM   1852  O   SER A 131      -1.052  28.669  24.011  1.00 65.21           O
ATOM   1853  CB  SER A 131      -4.258  28.061  23.706  1.00 76.40           C
ATOM   1854  OG  SER A 131      -3.781  27.115  22.743  1.00 70.19           O
ATOM   1855  H   SER A 131      -3.291  29.168  21.817  1.00 86.41           H
ATOM   1856  HA  SER A 131      -3.860  30.013  24.208  1.00 89.15           H
ATOM   1857  HB2 SER A 131      -4.276  27.648  24.583  1.00 91.68           H
ATOM   1858  HB3 SER A 131      -5.155  28.336  23.456  1.00 91.68           H
ATOM   1859  HG  SER A 131      -4.287  26.445  22.733  1.00 84.23           H
ATOM   1860  N   ARG A 132      -2.200  29.159  25.892  1.00 70.63           N
ATOM   1861  CA  ARG A 132      -1.068  28.968  26.789  1.00 68.72           C
ATOM   1862  C   ARG A 132      -1.042  27.535  27.316  1.00 70.98           C
ATOM   1863  O   ARG A 132      -2.055  26.828  27.339  1.00 67.73           O
ATOM   1864  CB  ARG A 132      -1.108  29.952  27.969  1.00 73.14           C
ATOM   1865  CG  ARG A 132       0.084  29.838  28.965  1.00 75.23           C
ATOM   1866  CD  ARG A 132      -0.179  30.545  30.305  1.00 80.16           C
ATOM   1867  NE  ARG A 132      -0.395  31.983  30.154  1.00 84.86           N
ATOM   1868  CZ  ARG A 132      -0.725  32.804  31.149  1.00 83.21           C
ATOM   1869  NH1 ARG A 132      -0.881  32.341  32.390  1.00 81.69           N
ATOM   1870  NH2 ARG A 132      -0.906  34.096  30.897  1.00 82.97           N1+
ATOM   1871  H   ARG A 132      -2.929  29.368  26.297  1.00 84.76           H
ATOM   1872  HA  ARG A 132      -0.254  29.135  26.294  1.00 82.46           H
ATOM   1873  HB2 ARG A 132      -1.108  30.857  27.617  1.00 87.77           H
ATOM   1874  HB3 ARG A 132      -1.923  29.795  28.470  1.00 87.77           H
ATOM   1875  HG2 ARG A 132       0.244  28.912  29.186  1.00 90.28           H
ATOM   1876  HG3 ARG A 132       0.878  30.228  28.565  1.00 90.28           H
ATOM   1877  HD2 ARG A 132      -0.973  30.165  30.714  1.00 96.19           H
ATOM   1878  HD3 ARG A 132       0.585  30.417  30.889  1.00 96.19           H
ATOM   1879  HE  ARG A 132      -0.336  32.319  29.364  1.00101.83           H
ATOM   1880 HH11 ARG A 132      -0.768  31.505  32.559  1.00 98.02           H
ATOM   1881 HH12 ARG A 132      -1.095  32.880  33.027  1.00 98.02           H
ATOM   1882 HH21 ARG A 132      -0.807  34.394  30.096  1.00 99.57           H
ATOM   1883 HH22 ARG A 132      -1.120  34.635  31.534  1.00 99.57           H
ATOM   1884  N   HIS A 133       0.154  27.112  27.728  1.00 69.24           N
ATOM   1885  CA  HIS A 133       0.385  25.799  28.305  1.00 65.43           C
ATOM   1886  C   HIS A 133       1.590  25.897  29.237  1.00 59.57           C
ATOM   1887  O   HIS A 133       2.472  26.737  29.040  1.00 50.60           O
ATOM   1888  CB  HIS A 133       0.618  24.745  27.208  1.00 65.74           C
ATOM   1889  CG  HIS A 133      -0.488  24.665  26.195  1.00 69.14           C
ATOM   1890  ND1 HIS A 133      -1.736  24.149  26.486  1.00 73.17           N1+
ATOM   1891  CD2 HIS A 133      -0.534  25.039  24.892  1.00 68.33           C
ATOM   1892  CE1 HIS A 133      -2.498  24.211  25.406  1.00 68.81           C
ATOM   1893  NE2 HIS A 133      -1.795  24.749  24.426  1.00 62.62           N
ATOM   1894  H   HIS A 133       0.868  27.589  27.681  1.00 83.09           H
ATOM   1895  HA  HIS A 133      -0.389  25.537  28.826  1.00 78.52           H
ATOM   1896  HB2 HIS A 133       0.720  23.871  27.619  1.00 78.89           H
ATOM   1897  HB3 HIS A 133       1.429  24.980  26.730  1.00 78.89           H
ATOM   1898  HD1 HIS A 133      -1.981  23.838  27.252  1.00 87.81           H
ATOM   1899  HD2 HIS A 133       0.159  25.423  24.403  1.00 81.99           H
ATOM   1900  HE1 HIS A 133      -3.382  23.927  25.347  1.00 82.57           H
ATOM   1901  HE2 HIS A 133      -2.079  24.889  23.626  1.00 75.14           H
ATOM   1902  N   MET A 134       1.596  25.058  30.274  1.00 58.61           N
ATOM   1903  CA  MET A 134       2.739  24.897  31.173  1.00 52.16           C
ATOM   1904  C   MET A 134       3.160  23.443  31.069  1.00 52.89           C
ATOM   1905  O   MET A 134       2.402  22.546  31.457  1.00 60.06           O
ATOM   1906  CB  MET A 134       2.404  25.291  32.621  1.00 55.47           C
ATOM   1907  CG  MET A 134       3.336  24.726  33.758  1.00 56.50           C
ATOM   1908  SD  MET A 134       5.165  24.986  33.750  1.00 56.32           S
ATOM   1909  CE  MET A 134       5.410  26.496  34.710  1.00 47.69           C
ATOM   1910  H   MET A 134       0.928  24.555  30.480  1.00 70.33           H
ATOM   1911  HA  MET A 134       3.466  25.463  30.871  1.00 62.59           H
ATOM   1912  HB2 MET A 134       2.423  26.260  32.687  1.00 66.57           H
ATOM   1913  HB3 MET A 134       1.503  24.984  32.811  1.00 66.57           H
ATOM   1914  HG2 MET A 134       3.012  25.101  34.592  1.00 67.80           H
ATOM   1915  HG3 MET A 134       3.203  23.768  33.785  1.00 67.80           H
ATOM   1916  HE1 MET A 134       6.351  26.727  34.690  1.00 57.23           H
ATOM   1917  HE2 MET A 134       4.883  27.217  34.329  1.00 57.23           H
ATOM   1918  HE3 MET A 134       5.131  26.329  35.624  1.00 57.23           H
ATOM   1919  N   LEU A 135       4.354  23.225  30.521  1.00 37.13           N
ATOM   1920  CA  LEU A 135       4.997  21.923  30.448  1.00 27.19           C
ATOM   1921  C   LEU A 135       6.090  21.827  31.505  1.00 29.84           C
ATOM   1922  O   LEU A 135       6.906  22.740  31.645  1.00 25.34           O
ATOM   1923  CB  LEU A 135       5.588  21.738  29.053  1.00 34.68           C
ATOM   1924  CG  LEU A 135       5.770  20.372  28.436  1.00 35.99           C
ATOM   1925  CD1 LEU A 135       4.538  19.514  28.581  1.00 28.68           C
ATOM   1926  CD2 LEU A 135       6.103  20.589  26.959  1.00 23.71           C
ATOM   1927  H   LEU A 135       4.824  23.850  30.167  1.00 44.55           H
ATOM   1928  HA  LEU A 135       4.340  21.233  30.614  1.00 32.63           H
ATOM   1929  HB2 LEU A 135       5.023  22.226  28.437  1.00 41.61           H
ATOM   1930  HB3 LEU A 135       6.465  22.148  29.059  1.00 41.61           H
ATOM   1931  HG  LEU A 135       6.514  19.917  28.864  1.00 43.18           H
ATOM   1932 HD11 LEU A 135       4.721  18.649  28.179  1.00 34.42           H
ATOM   1933 HD12 LEU A 135       4.335  19.396  29.520  1.00 34.42           H
ATOM   1934 HD13 LEU A 135       3.799  19.944  28.128  1.00 34.42           H
ATOM   1935 HD21 LEU A 135       6.303  19.728  26.562  1.00 28.46           H
ATOM   1936 HD22 LEU A 135       5.342  20.997  26.524  1.00 28.46           H
ATOM   1937 HD23 LEU A 135       6.872  21.170  26.889  1.00 28.46           H
ATOM   1938  N   SER A 136       6.114  20.716  32.231  1.00 29.13           N
ATOM   1939  CA  SER A 136       7.053  20.463  33.307  1.00 27.21           C
ATOM   1940  C   SER A 136       7.556  19.045  33.182  1.00 26.96           C
ATOM   1941  O   SER A 136       6.988  18.269  32.411  1.00 27.36           O
ATOM   1942  CB  SER A 136       6.356  20.645  34.653  1.00 25.80           C
ATOM   1943  OG  SER A 136       5.211  19.797  34.707  1.00 25.49           O
ATOM   1944  H   SER A 136       5.566  20.064  32.112  1.00 34.96           H
ATOM   1945  HA  SER A 136       7.811  21.059  33.240  1.00 32.65           H
ATOM   1946  HB2 SER A 136       6.961  20.416  35.373  1.00 30.95           H
ATOM   1947  HB3 SER A 136       6.073  21.567  34.732  1.00 30.95           H
ATOM   1948  HG  SER A 136       4.826  19.855  35.448  1.00 30.59           H
ATOM   1949  N   PRO A 137       8.567  18.638  33.944  1.00 25.64           N
ATOM   1950  CA  PRO A 137       8.910  17.211  33.924  1.00 27.64           C
ATOM   1951  C   PRO A 137       7.697  16.330  34.204  1.00 28.22           C
ATOM   1952  O   PRO A 137       7.458  15.347  33.487  1.00 18.46           O
ATOM   1953  CB  PRO A 137      10.002  17.095  34.992  1.00 28.52           C
ATOM   1954  CG  PRO A 137      10.595  18.466  35.112  1.00 25.53           C
ATOM   1955  CD  PRO A 137       9.465  19.419  34.815  1.00 26.47           C
ATOM   1956  HA  PRO A 137       9.281  16.967  33.064  1.00 33.17           H
ATOM   1957  HB2 PRO A 137       9.605  16.819  35.834  1.00 34.22           H
ATOM   1958  HB3 PRO A 137      10.671  16.459  34.695  1.00 34.22           H
ATOM   1959  HG2 PRO A 137      10.926  18.601  36.011  1.00 30.64           H
ATOM   1960  HG3 PRO A 137      11.310  18.569  34.464  1.00 30.64           H
ATOM   1961  HD2 PRO A 137       9.012  19.647  35.641  1.00 31.76           H
ATOM   1962  HD3 PRO A 137       9.788  20.210  34.355  1.00 31.76           H
ATOM   1963  N   GLU A 138       6.875  16.705  35.181  1.00 26.04           N
ATOM   1964  CA  GLU A 138       5.760  15.852  35.581  1.00 23.73           C
ATOM   1965  C   GLU A 138       4.680  15.785  34.499  1.00 18.88           C
ATOM   1966  O   GLU A 138       4.116  14.709  34.229  1.00 17.96           O
ATOM   1967  CB  GLU A 138       5.177  16.351  36.903  1.00 21.98           C
ATOM   1968  CG  GLU A 138       6.101  16.176  38.121  1.00 18.57           C
ATOM   1969  CD  GLU A 138       7.241  17.212  38.209  1.00 22.37           C
ATOM   1970  OE1 GLU A 138       8.247  16.936  38.897  1.00 21.43           O
ATOM   1971  OE2 GLU A 138       7.133  18.289  37.589  1.00 18.08           O1-
ATOM   1972  H   GLU A 138       6.935  17.442  35.616  1.00 31.25           H
ATOM   1973  HA  GLU A 138       6.101  14.956  35.732  1.00 28.48           H
ATOM   1974  HB2 GLU A 138       4.974  17.294  36.817  1.00 26.37           H
ATOM   1975  HB3 GLU A 138       4.358  15.858  37.079  1.00 26.37           H
ATOM   1976  HG2 GLU A 138       5.570  16.270  38.925  1.00 22.28           H
ATOM   1977  HG3 GLU A 138       6.492  15.286  38.088  1.00 22.28           H
ATOM   1978  N   ARG A 139       4.385  16.916  33.870  1.00 21.92           N
ATOM   1979  CA  ARG A 139       3.329  16.964  32.873  1.00 19.17           C
ATOM   1980  C   ARG A 139       3.773  16.332  31.565  1.00 21.50           C
ATOM   1981  O   ARG A 139       2.947  15.773  30.830  1.00 18.22           O
ATOM   1982  CB  ARG A 139       2.912  18.414  32.641  1.00 23.95           C
ATOM   1983  CG  ARG A 139       1.948  18.641  31.440  1.00 23.34           C
ATOM   1984  CD  ARG A 139       0.607  17.927  31.616  1.00 27.90           C
ATOM   1985  NE  ARG A 139      -0.325  18.136  30.480  1.00 26.74           N
ATOM   1986  CZ  ARG A 139      -1.446  17.440  30.292  1.00 23.73           C
ATOM   1987  NH1 ARG A 139      -1.765  16.490  31.161  1.00 28.98           N
ATOM   1988  NH2 ARG A 139      -2.240  17.664  29.233  1.00 24.19           N1+
ATOM   1989  H   ARG A 139       4.791  17.664  33.999  1.00 26.31           H
ATOM   1990  HA  ARG A 139       2.561  16.474  33.208  1.00 23.00           H
ATOM   1991  HB2 ARG A 139       2.478  18.741  33.445  1.00 28.74           H
ATOM   1992  HB3 ARG A 139       3.717  18.930  32.479  1.00 28.74           H
ATOM   1993  HG2 ARG A 139       1.772  19.592  31.349  1.00 28.01           H
ATOM   1994  HG3 ARG A 139       2.360  18.314  30.625  1.00 28.01           H
ATOM   1995  HD2 ARG A 139       0.779  16.975  31.699  1.00 33.48           H
ATOM   1996  HD3 ARG A 139       0.182  18.254  32.424  1.00 33.48           H
ATOM   1997  HE  ARG A 139      -0.083  18.673  29.853  1.00 32.09           H
ATOM   1998 HH11 ARG A 139      -1.258  16.330  31.838  1.00 34.77           H
ATOM   1999 HH12 ARG A 139      -2.483  16.029  31.050  1.00 34.77           H
ATOM   2000 HH21 ARG A 139      -2.043  18.280  28.664  1.00 29.03           H
ATOM   2001 HH22 ARG A 139      -2.961  17.206  29.132  1.00 29.03           H
ATOM   2002  N   SER A 140       5.066  16.425  31.259  1.00 17.50           N
ATOM   2003  CA  SER A 140       5.616  15.795  30.063  1.00 19.11           C
ATOM   2004  C   SER A 140       5.535  14.281  30.169  1.00 17.03           C
ATOM   2005  O   SER A 140       5.147  13.603  29.213  1.00 16.95           O
ATOM   2006  CB  SER A 140       7.069  16.210  29.870  1.00 15.86           C
ATOM   2007  OG  SER A 140       7.627  15.515  28.782  1.00 18.71           O
ATOM   2008  H   SER A 140       5.646  16.843  31.736  1.00 21.00           H
ATOM   2009  HA  SER A 140       5.108  16.069  29.279  1.00 22.93           H
ATOM   2010  HB2 SER A 140       7.115  17.159  29.693  1.00 19.03           H
ATOM   2011  HB3 SER A 140       7.569  15.991  30.672  1.00 19.03           H
ATOM   2012  HG  SER A 140       7.777  16.037  28.140  1.00 22.45           H
ATOM   2013  N   ILE A 141       5.938  13.741  31.328  1.00 17.77           N
ATOM   2014  CA  ILE A 141       5.872  12.310  31.562  1.00 13.69           C
ATOM   2015  C   ILE A 141       4.419  11.845  31.476  1.00 18.79           C
ATOM   2016  O   ILE A 141       4.124  10.778  30.923  1.00 19.47           O
ATOM   2017  CB  ILE A 141       6.512  11.969  32.928  1.00 19.59           C
ATOM   2018  CG1 ILE A 141       8.018  12.240  32.958  1.00 20.35           C
ATOM   2019  CG2 ILE A 141       6.204  10.510  33.361  1.00 21.42           C
ATOM   2020  CD1 ILE A 141       8.881  11.579  31.846  1.00 24.48           C
ATOM   2021  H   ILE A 141       6.234  14.186  31.995  1.00 21.32           H
ATOM   2022  HA  ILE A 141       6.375  11.855  30.875  1.00 16.43           H
ATOM   2023  HB  ILE A 141       6.114  12.553  33.592  1.00 23.51           H
ATOM   2024 HG12 ILE A 141       8.157  13.197  32.896  1.00 24.42           H
ATOM   2025 HG13 ILE A 141       8.357  11.924  33.810  1.00 24.42           H
ATOM   2026 HG21 ILE A 141       6.627  10.337  34.213  1.00 25.70           H
ATOM   2027 HG22 ILE A 141       5.246  10.392  33.448  1.00 25.70           H
ATOM   2028 HG23 ILE A 141       6.564   9.902  32.693  1.00 25.70           H
ATOM   2029 HD11 ILE A 141       9.808  11.811  32.001  1.00 29.37           H
ATOM   2030 HD12 ILE A 141       8.773  10.616  31.893  1.00 29.37           H
ATOM   2031 HD13 ILE A 141       8.604  11.910  30.978  1.00 29.37           H
ATOM   2032  N   GLU A 142       3.491  12.643  32.023  1.00 17.33           N
ATOM   2033  CA  GLU A 142       2.070  12.297  31.979  1.00 21.92           C
ATOM   2034  C   GLU A 142       1.548  12.249  30.545  1.00 17.87           C
ATOM   2035  O   GLU A 142       0.840  11.316  30.158  1.00 17.75           O
ATOM   2036  CB  GLU A 142       1.251  13.307  32.793  1.00 19.23           C
ATOM   2037  CG  GLU A 142      -0.218  12.959  32.896  1.00 26.09           C
ATOM   2038  CD  GLU A 142      -1.070  14.052  33.580  1.00 25.25           C
ATOM   2039  OE1 GLU A 142      -0.720  15.244  33.474  1.00 24.36           O
ATOM   2040  OE2 GLU A 142      -2.097  13.714  34.189  1.00 29.02           O1-
ATOM   2041  H   GLU A 142       3.663  13.385  32.424  1.00 20.79           H
ATOM   2042  HA  GLU A 142       1.955  11.418  32.375  1.00 26.31           H
ATOM   2043  HB2 GLU A 142       1.603  13.341  33.698  1.00 23.08           H
ATOM   2044  HB3 GLU A 142       1.327  14.179  32.376  1.00 23.08           H
ATOM   2045  HG2 GLU A 142      -0.568  12.846  31.994  1.00 31.30           H
ATOM   2046  HG3 GLU A 142      -0.315  12.135  33.397  1.00 31.30           H
ATOM   2047  N   ILE A 143       1.862  13.270  29.756  1.00 20.72           N
ATOM   2048  CA  ILE A 143       1.450  13.292  28.362  1.00 18.46           C
ATOM   2049  C   ILE A 143       1.990  12.067  27.617  1.00 18.69           C
ATOM   2050  O   ILE A 143       1.277  11.424  26.847  1.00 16.88           O
ATOM   2051  CB  ILE A 143       1.910  14.604  27.712  1.00 14.16           C
ATOM   2052  CG1 ILE A 143       1.132  15.779  28.302  1.00 27.06           C
ATOM   2053  CG2 ILE A 143       1.740  14.498  26.220  1.00 20.65           C
ATOM   2054  CD1 ILE A 143       1.535  17.177  27.744  1.00 26.80           C
ATOM   2055  H   ILE A 143       2.303  13.967  30.007  1.00 24.86           H
ATOM   2056  HA  ILE A 143       0.483  13.262  28.315  1.00 22.15           H
ATOM   2057  HB  ILE A 143       2.851  14.731  27.910  1.00 17.00           H
ATOM   2058 HG12 ILE A 143       0.190  15.653  28.116  1.00 32.48           H
ATOM   2059 HG13 ILE A 143       1.270  15.788  29.262  1.00 32.48           H
ATOM   2060 HG21 ILE A 143       1.912  15.364  25.816  1.00 24.78           H
ATOM   2061 HG22 ILE A 143       2.369  13.845  25.873  1.00 24.78           H
ATOM   2062 HG23 ILE A 143       0.835  14.209  26.031  1.00 24.78           H
ATOM   2063 HD11 ILE A 143       1.044  17.864  28.221  1.00 32.16           H
ATOM   2064 HD12 ILE A 143       2.488  17.303  27.869  1.00 32.16           H
ATOM   2065 HD13 ILE A 143       1.316  17.222  26.801  1.00 32.16           H
ATOM   2066  N   GLN A 144       3.271  11.762  27.786  1.00 13.82           N
ATOM   2067  CA  GLN A 144       3.818  10.575  27.134  1.00 13.42           C
ATOM   2068  C   GLN A 144       3.096   9.303  27.588  1.00 16.11           C
ATOM   2069  O   GLN A 144       2.810   8.418  26.770  1.00 18.30           O
ATOM   2070  CB  GLN A 144       5.316  10.480  27.381  1.00 13.71           C
ATOM   2071  CG  GLN A 144       6.062  11.687  26.807  1.00 11.79           C
ATOM   2072  CD  GLN A 144       7.583  11.676  27.032  1.00 15.35           C
ATOM   2073  OE1 GLN A 144       8.295  10.820  26.513  1.00 14.84           O
ATOM   2074  NE2 GLN A 144       8.074  12.628  27.833  1.00 12.97           N
ATOM   2075  H   GLN A 144       3.830  12.215  28.256  1.00 16.58           H
ATOM   2076  HA  GLN A 144       3.688  10.678  26.178  1.00 16.10           H
ATOM   2077  HB2 GLN A 144       5.488  10.418  28.334  1.00 16.46           H
ATOM   2078  HB3 GLN A 144       5.651   9.686  26.941  1.00 16.46           H
ATOM   2079  HG2 GLN A 144       5.887  11.726  25.850  1.00 14.15           H
ATOM   2080  HG3 GLN A 144       5.715  12.477  27.249  1.00 14.15           H
ATOM   2081 HE21 GLN A 144       7.533  13.121  28.281  1.00 15.56           H
ATOM   2082 HE22 GLN A 144       8.923  12.750  27.900  1.00 15.56           H
ATOM   2083  N   HIS A 145       2.739   9.216  28.869  1.00 16.20           N
ATOM   2084  CA  HIS A 145       1.908   8.107  29.330  1.00 16.27           C
ATOM   2085  C   HIS A 145       0.561   8.088  28.623  1.00 16.84           C
ATOM   2086  O   HIS A 145       0.071   7.029  28.196  1.00 14.33           O
ATOM   2087  CB  HIS A 145       1.680   8.228  30.811  1.00 15.58           C
ATOM   2088  CG  HIS A 145       0.597   7.345  31.300  1.00 13.64           C
ATOM   2089  ND1 HIS A 145       0.731   5.974  31.333  1.00 19.89           N
ATOM   2090  CD2 HIS A 145      -0.648   7.618  31.756  1.00 19.82           C
ATOM   2091  CE1 HIS A 145      -0.376   5.440  31.818  1.00 28.17           C
ATOM   2092  NE2 HIS A 145      -1.225   6.415  32.092  1.00 25.54           N
ATOM   2093  H   HIS A 145       2.949   9.778  29.484  1.00 19.45           H
ATOM   2094  HA  HIS A 145       2.350   7.264  29.166  1.00 19.52           H
ATOM   2095  HB2 HIS A 145       1.451   9.144  31.032  1.00 18.69           H
ATOM   2096  HB3 HIS A 145       2.494   7.975  31.269  1.00 18.69           H
ATOM   2097  HD2 HIS A 145      -1.027   8.463  31.860  1.00 23.78           H
ATOM   2098  HE1 HIS A 145      -0.536   4.533  31.948  1.00 33.80           H
ATOM   2099  HE2 HIS A 145      -2.017   6.315  32.408  1.00 30.65           H
ATOM   2100  N   LEU A 146      -0.081   9.256  28.540  1.00 21.87           N
ATOM   2101  CA  LEU A 146      -1.410   9.344  27.954  1.00 19.37           C
ATOM   2102  C   LEU A 146      -1.368   8.942  26.490  1.00 21.05           C
ATOM   2103  O   LEU A 146      -2.304   8.325  25.970  1.00 18.99           O
ATOM   2104  CB  LEU A 146      -1.946  10.760  28.125  1.00 15.19           C
ATOM   2105  CG  LEU A 146      -2.509  11.191  29.475  1.00 18.74           C
ATOM   2106  CD1 LEU A 146      -2.676  12.709  29.557  1.00 17.52           C
ATOM   2107  CD2 LEU A 146      -3.818  10.542  29.726  1.00 21.84           C
ATOM   2108  H   LEU A 146       0.228  10.010  28.813  1.00 26.25           H
ATOM   2109  HA  LEU A 146      -2.007   8.735  28.418  1.00 23.24           H
ATOM   2110  HB2 LEU A 146      -1.232  11.377  27.923  1.00 18.23           H
ATOM   2111  HB3 LEU A 146      -2.658  10.872  27.477  1.00 18.23           H
ATOM   2112  HG  LEU A 146      -1.905  10.911  30.177  1.00 22.49           H
ATOM   2113 HD11 LEU A 146      -2.994  12.940  30.444  1.00 21.03           H
ATOM   2114 HD12 LEU A 146      -1.826  13.140  29.383  1.00 21.03           H
ATOM   2115 HD13 LEU A 146      -3.324  12.986  28.891  1.00 21.03           H
ATOM   2116 HD21 LEU A 146      -4.152  10.848  30.584  1.00 26.21           H
ATOM   2117 HD22 LEU A 146      -4.433  10.785  29.018  1.00 26.21           H
ATOM   2118 HD23 LEU A 146      -3.686   9.583  29.745  1.00 26.21           H
ATOM   2119  N   LEU A 147      -0.263   9.241  25.822  1.00 19.34           N
ATOM   2120  CA  LEU A 147      -0.091   8.791  24.447  1.00 15.17           C
ATOM   2121  C   LEU A 147       0.193   7.301  24.352  1.00 15.50           C
ATOM   2122  O   LEU A 147      -0.023   6.707  23.283  1.00 17.54           O
ATOM   2123  CB  LEU A 147       1.052   9.561  23.795  1.00 15.11           C
ATOM   2124  CG  LEU A 147       0.919  11.069  23.663  1.00 16.82           C
ATOM   2125  CD1 LEU A 147       2.205  11.660  23.115  1.00 21.98           C
ATOM   2126  CD2 LEU A 147      -0.248  11.366  22.747  1.00 20.26           C
ATOM   2127  H   LEU A 147       0.402   9.687  26.140  1.00 23.21           H
ATOM   2128  HA  LEU A 147      -0.907   8.959  23.954  1.00 18.20           H
ATOM   2129  HB2 LEU A 147       1.863   9.387  24.295  1.00 18.14           H
ATOM   2130  HB3 LEU A 147       1.154   9.215  22.896  1.00 18.14           H
ATOM   2131  HG  LEU A 147       0.745  11.460  24.530  1.00 20.18           H
ATOM   2132 HD11 LEU A 147       2.124  12.624  23.074  1.00 26.37           H
ATOM   2133 HD12 LEU A 147       2.937  11.411  23.702  1.00 26.37           H
ATOM   2134 HD13 LEU A 147       2.358  11.304  22.226  1.00 26.37           H
ATOM   2135 HD21 LEU A 147      -0.309  12.325  22.605  1.00 24.31           H
ATOM   2136 HD22 LEU A 147      -0.094  10.913  21.905  1.00 24.31           H
ATOM   2137 HD23 LEU A 147      -1.067  11.039  23.149  1.00 24.31           H
ATOM   2138  N   GLY A 148       0.665   6.680  25.430  1.00 14.95           N
ATOM   2139  CA  GLY A 148       1.009   5.263  25.393  1.00 15.06           C
ATOM   2140  C   GLY A 148       2.402   4.995  24.878  1.00 14.04           C
ATOM   2141  O   GLY A 148       2.666   3.918  24.319  1.00 16.14           O
ATOM   2142  H   GLY A 148       0.797   7.056  26.187  1.00 17.94           H
ATOM   2143  HA2 GLY A 148       0.951   4.901  26.292  1.00 18.07           H
ATOM   2144  HA3 GLY A 148       0.382   4.772  24.839  1.00 18.07           H
ATOM   2145  N   SER A 149       3.295   5.969  25.029  1.00 12.83           N
ATOM   2146  CA  SER A 149       4.669   5.828  24.588  1.00 13.30           C
ATOM   2147  C   SER A 149       5.333   4.613  25.239  1.00 14.72           C
ATOM   2148  O   SER A 149       5.181   4.365  26.442  1.00 16.98           O
ATOM   2149  CB  SER A 149       5.444   7.110  24.933  1.00 17.01           C
ATOM   2150  OG  SER A 149       6.828   6.943  24.746  1.00 25.80           O
ATOM   2151  H   SER A 149       3.122   6.731  25.392  1.00 15.39           H
ATOM   2152  HA  SER A 149       4.686   5.710  23.629  1.00 15.96           H
ATOM   2153  HB2 SER A 149       5.140   7.834  24.363  1.00 20.41           H
ATOM   2154  HB3 SER A 149       5.287   7.345  25.862  1.00 20.41           H
ATOM   2155  HG  SER A 149       7.222   7.669  24.892  1.00 30.96           H
ATOM   2156  N   ASP A 150       6.125   3.899  24.437  1.00 12.09           N
ATOM   2157  CA  ASP A 150       6.968   2.793  24.877  1.00 15.87           C
ATOM   2158  C   ASP A 150       8.325   3.250  25.410  1.00 17.20           C
ATOM   2159  O   ASP A 150       8.804   2.696  26.401  1.00 16.66           O
ATOM   2160  CB  ASP A 150       7.195   1.829  23.737  1.00 13.73           C
ATOM   2161  CG  ASP A 150       5.896   1.280  23.184  1.00 17.97           C
ATOM   2162  OD1 ASP A 150       5.406   1.742  22.130  1.00 13.59           O
ATOM   2163  OD2 ASP A 150       5.333   0.417  23.859  1.00 18.34           O1-
ATOM   2164  H   ASP A 150       6.199   4.053  23.592  1.00 14.51           H
ATOM   2165  HA  ASP A 150       6.507   2.303  25.576  1.00 19.04           H
ATOM   2166  HB2 ASP A 150       7.665   2.289  23.026  1.00 16.48           H
ATOM   2167  HB3 ASP A 150       7.723   1.087  24.073  1.00 16.48           H
ATOM   2168  N   ILE A 151       8.974   4.230  24.776  1.00 17.17           N
ATOM   2169  CA  ILE A 151      10.235   4.785  25.270  1.00 16.41           C
ATOM   2170  C   ILE A 151       9.957   6.248  25.544  1.00 18.31           C
ATOM   2171  O   ILE A 151       9.704   7.031  24.611  1.00 10.41           O
ATOM   2172  CB  ILE A 151      11.419   4.635  24.307  1.00 11.77           C
ATOM   2173  CG1 ILE A 151      11.788   3.166  23.981  1.00 17.12           C
ATOM   2174  CG2 ILE A 151      12.648   5.248  24.919  1.00 12.90           C
ATOM   2175  CD1 ILE A 151      10.789   2.534  23.103  1.00 31.92           C
ATOM   2176  H   ILE A 151       8.692   4.607  24.058  1.00 20.60           H
ATOM   2177  HA  ILE A 151      10.476   4.353  26.105  1.00 19.70           H
ATOM   2178  HB  ILE A 151      11.214   5.107  23.484  1.00 14.12           H
ATOM   2179 HG12 ILE A 151      12.644   3.125  23.517  1.00 20.55           H
ATOM   2180 HG13 ILE A 151      11.831   2.659  24.803  1.00 20.55           H
ATOM   2181 HG21 ILE A 151      13.399   5.136  24.318  1.00 15.49           H
ATOM   2182 HG22 ILE A 151      12.495   6.191  25.078  1.00 15.49           H
ATOM   2183 HG23 ILE A 151      12.824   4.791  25.759  1.00 15.49           H
ATOM   2184 HD11 ILE A 151      11.213   1.812  22.613  1.00 38.30           H
ATOM   2185 HD12 ILE A 151      10.049   2.206  23.636  1.00 38.30           H
ATOM   2186 HD13 ILE A 151      10.471   3.199  22.472  1.00 38.30           H
ATOM   2187  N   VAL A 152       9.990   6.608  26.830  1.00 17.73           N
ATOM   2188  CA  VAL A 152       9.699   7.959  27.311  1.00 16.95           C
ATOM   2189  C   VAL A 152      11.010   8.727  27.504  1.00 15.80           C
ATOM   2190  O   VAL A 152      11.941   8.219  28.137  1.00 16.59           O
ATOM   2191  CB  VAL A 152       8.917   7.882  28.634  1.00 17.77           C
ATOM   2192  CG1 VAL A 152       8.675   9.273  29.238  1.00 16.32           C
ATOM   2193  CG2 VAL A 152       7.633   7.104  28.420  1.00 17.22           C
ATOM   2194  H   VAL A 152      10.182   6.061  27.468  1.00 21.27           H
ATOM   2195  HA  VAL A 152       9.163   8.422  26.653  1.00 20.33           H
ATOM   2196  HB  VAL A 152       9.452   7.384  29.276  1.00 21.32           H
ATOM   2197 HG11 VAL A 152       8.334   9.149  30.140  1.00 19.59           H
ATOM   2198 HG12 VAL A 152       9.504   9.772  29.273  1.00 19.59           H
ATOM   2199 HG13 VAL A 152       8.031   9.756  28.698  1.00 19.59           H
ATOM   2200 HG21 VAL A 152       7.093   7.143  29.226  1.00 20.66           H
ATOM   2201 HG22 VAL A 152       7.148   7.497  27.675  1.00 20.66           H
ATOM   2202 HG23 VAL A 152       7.863   6.183  28.217  1.00 20.66           H
ATOM   2203  N   MET A 153      11.082   9.948  26.970  1.00 15.03           N
ATOM   2204  CA  MET A 153      12.268  10.790  27.099  1.00 16.98           C
ATOM   2205  C   MET A 153      12.089  11.698  28.319  1.00 20.22           C
ATOM   2206  O   MET A 153      11.016  12.274  28.518  1.00 18.36           O
ATOM   2207  CB  MET A 153      12.509  11.635  25.841  1.00 16.20           C
ATOM   2208  CG  MET A 153      12.805  10.860  24.573  1.00 15.56           C
ATOM   2209  SD  MET A 153      14.148   9.647  24.780  1.00 16.44           S
ATOM   2210  CE  MET A 153      15.496  10.759  25.273  1.00 17.07           C
ATOM   2211  H   MET A 153      10.444  10.316  26.528  1.00 18.04           H
ATOM   2212  HA  MET A 153      13.039  10.219  27.226  1.00 20.38           H
ATOM   2213  HB2 MET A 153      11.712  12.170  25.683  1.00 19.45           H
ATOM   2214  HB3 MET A 153      13.261  12.219  25.997  1.00 19.45           H
ATOM   2215  HG2 MET A 153      12.004  10.395  24.288  1.00 18.67           H
ATOM   2216  HG3 MET A 153      13.069  11.493  23.886  1.00 18.67           H
ATOM   2217  HE1 MET A 153      16.302  10.240  25.415  1.00 20.48           H
ATOM   2218  HE2 MET A 153      15.648  11.414  24.575  1.00 20.48           H
ATOM   2219  HE3 MET A 153      15.237  11.207  26.094  1.00 20.48           H
ATOM   2220  N   ALA A 154      13.121  11.793  29.156  1.00 18.85           N
ATOM   2221  CA  ALA A 154      13.070  12.743  30.254  1.00 18.04           C
ATOM   2222  C   ALA A 154      12.943  14.142  29.685  1.00 17.12           C
ATOM   2223  O   ALA A 154      13.415  14.433  28.585  1.00 15.92           O
ATOM   2224  CB  ALA A 154      14.314  12.638  31.128  1.00 22.70           C
ATOM   2225  H   ALA A 154      13.853  11.342  29.109  1.00 22.62           H
ATOM   2226  HA  ALA A 154      12.294  12.558  30.806  1.00 21.65           H
ATOM   2227  HB1 ALA A 154      14.246  13.261  31.869  1.00 27.24           H
ATOM   2228  HB2 ALA A 154      14.376  11.725  31.463  1.00 27.24           H
ATOM   2229  HB3 ALA A 154      15.091  12.855  30.587  1.00 27.24           H
ATOM   2230  N   PHE A 155      12.255  15.000  30.427  1.00 20.47           N
ATOM   2231  CA  PHE A 155      11.985  16.358  29.967  1.00 16.86           C
ATOM   2232  C   PHE A 155      13.219  17.211  30.235  1.00 27.02           C
ATOM   2233  O   PHE A 155      13.702  17.267  31.385  1.00 21.70           O
ATOM   2234  CB  PHE A 155      10.752  16.893  30.684  1.00 20.04           C
ATOM   2235  CG  PHE A 155      10.412  18.311  30.375  1.00 24.29           C
ATOM   2236  CD1 PHE A 155      10.845  19.324  31.201  1.00 26.05           C
ATOM   2237  CD2 PHE A 155       9.650  18.637  29.293  1.00 21.04           C
ATOM   2238  CE1 PHE A 155      10.528  20.635  30.959  1.00 21.27           C
ATOM   2239  CE2 PHE A 155       9.323  19.953  29.051  1.00 27.40           C
ATOM   2240  CZ  PHE A 155       9.771  20.956  29.905  1.00 20.32           C
ATOM   2241  H   PHE A 155      11.926  14.810  31.199  1.00 24.56           H
ATOM   2242  HA  PHE A 155      11.819  16.352  29.009  1.00 20.24           H
ATOM   2243  HB2 PHE A 155       9.988  16.358  30.433  1.00 24.05           H
ATOM   2244  HB3 PHE A 155      10.904  16.834  31.640  1.00 24.05           H
ATOM   2245  HD1 PHE A 155      11.359  19.101  31.940  1.00 31.26           H
ATOM   2246  HD2 PHE A 155       9.344  17.966  28.729  1.00 25.25           H
ATOM   2247  HE1 PHE A 155      10.834  21.297  31.534  1.00 25.53           H
ATOM   2248  HE2 PHE A 155       8.805  20.164  28.308  1.00 32.87           H
ATOM   2249  HZ  PHE A 155       9.566  21.848  29.738  1.00 24.38           H
ATOM   2250  N   ASP A 156      13.773  17.813  29.174  1.00 21.58           N
ATOM   2251  CA  ASP A 156      14.895  18.680  29.470  1.00 23.08           C
ATOM   2252  C   ASP A 156      14.490  19.970  28.707  1.00 27.35           C
ATOM   2253  O   ASP A 156      13.495  20.203  28.062  1.00 38.33           O
ATOM   2254  CB  ASP A 156      16.198  17.994  29.005  1.00 24.80           C
ATOM   2255  CG  ASP A 156      16.170  17.731  27.512  1.00 22.58           C
ATOM   2256  OD1 ASP A 156      15.105  17.804  26.867  1.00 22.62           O
ATOM   2257  OD2 ASP A 156      17.280  17.412  26.951  1.00 30.41           O1-
ATOM   2258  H   ASP A 156      13.408  17.816  28.207  1.00 25.90           H
ATOM   2259  HA  ASP A 156      14.964  18.878  30.585  1.00 27.69           H
ATOM   2260  HB2 ASP A 156      17.102  18.568  29.274  1.00 29.77           H
ATOM   2261  HB3 ASP A 156      16.311  17.031  29.547  1.00 29.77           H
ATOM   2262  N   GLU A 157      15.561  20.795  28.876  1.00 37.47           N
ATOM   2263  CA  GLU A 157      15.895  22.108  28.301  1.00 36.82           C
ATOM   2264  C   GLU A 157      17.129  21.926  27.402  1.00 44.75           C
ATOM   2265  O   GLU A 157      18.216  21.593  27.897  1.00 44.18           O
ATOM   2266  CB  GLU A 157      16.206  23.084  29.451  1.00 34.54           C
ATOM   2267  CG  GLU A 157      16.767  24.484  29.115  1.00 36.38           C
ATOM   2268  CD  GLU A 157      16.987  25.331  30.379  1.00 41.93           C
ATOM   2269  OE1 GLU A 157      16.013  25.865  30.947  1.00 39.01           O
ATOM   2270  OE2 GLU A 157      18.149  25.453  30.828  1.00 43.89           O1-
ATOM   2271  H   GLU A 157      16.197  20.553  29.402  1.00 44.96           H
ATOM   2272  HA  GLU A 157      15.156  22.449  27.771  1.00 44.19           H
ATOM   2273  HB2 GLU A 157      15.411  23.204  29.991  1.00 41.45           H
ATOM   2274  HB3 GLU A 157      16.888  22.660  29.999  1.00 41.45           H
ATOM   2275  HG2 GLU A 157      17.620  24.383  28.663  1.00 43.66           H
ATOM   2276  HG3 GLU A 157      16.146  24.961  28.544  1.00 43.66           H
ATOM   2277  N   CYS A 158      16.981  22.138  26.089  1.00 41.13           N
ATOM   2278  CA  CYS A 158      18.082  21.912  25.137  1.00 50.40           C
ATOM   2279  C   CYS A 158      18.947  23.171  25.049  1.00 54.68           C
ATOM   2280  O   CYS A 158      18.447  24.258  24.733  1.00 55.59           O
ATOM   2281  CB  CYS A 158      17.557  21.522  23.738  1.00 48.56           C
ATOM   2282  SG  CYS A 158      18.782  21.319  22.307  1.00 55.73           S
ATOM   2283  H   CYS A 158      16.253  22.420  25.728  1.00 49.36           H
ATOM   2284  HA  CYS A 158      18.632  21.186  25.482  1.00 60.48           H
ATOM   2285  HB2 CYS A 158      17.106  20.670  23.785  1.00 58.27           H
ATOM   2286  HB3 CYS A 158      16.948  22.224  23.461  1.00 58.27           H
ATOM   2287  HG  CYS A 158      18.619  20.398  21.553  1.00 66.88           H
ATOM   2288  N   THR A 159      20.249  23.015  25.310  1.00 53.39           N
ATOM   2289  CA  THR A 159      21.152  24.159  25.489  1.00 41.33           C
ATOM   2290  C   THR A 159      21.527  24.782  24.141  1.00 42.51           C
ATOM   2291  O   THR A 159      22.119  24.094  23.300  1.00 40.92           O
ATOM   2292  CB  THR A 159      22.420  23.712  26.212  1.00 46.29           C
ATOM   2293  OG1 THR A 159      22.079  23.035  27.434  1.00 38.32           O
ATOM   2294  CG2 THR A 159      23.311  24.917  26.522  1.00 47.25           C
ATOM   2295  H   THR A 159      20.634  22.248  25.388  1.00 64.06           H
ATOM   2296  HA  THR A 159      20.714  24.819  26.047  1.00 49.60           H
ATOM   2297  HB  THR A 159      22.918  23.105  25.641  1.00 55.55           H
ATOM   2298  HG1 THR A 159      22.648  22.440  27.603  1.00 45.98           H
ATOM   2299 HG21 THR A 159      24.103  24.622  27.000  1.00 56.69           H
ATOM   2300 HG22 THR A 159      23.587  25.356  25.702  1.00 56.69           H
ATOM   2301 HG23 THR A 159      22.827  25.552  27.075  1.00 56.69           H
ATOM   2302  N   PRO A 160      21.241  26.073  23.917  1.00 51.19           N
ATOM   2303  CA  PRO A 160      21.553  26.707  22.610  1.00 46.49           C
ATOM   2304  C   PRO A 160      23.038  26.742  22.254  1.00 39.02           C
ATOM   2305  O   PRO A 160      23.904  26.865  23.121  1.00 42.90           O
ATOM   2306  CB  PRO A 160      21.012  28.128  22.784  1.00 44.01           C
ATOM   2307  CG  PRO A 160      19.914  27.976  23.795  1.00 52.45           C
ATOM   2308  CD  PRO A 160      20.406  26.936  24.762  1.00 46.25           C
ATOM   2309  HA  PRO A 160      21.066  26.262  21.897  1.00 55.79           H
ATOM   2310  HB2 PRO A 160      21.715  28.708  23.119  1.00 52.81           H
ATOM   2311  HB3 PRO A 160      20.664  28.451  21.939  1.00 52.81           H
ATOM   2312  HG2 PRO A 160      19.752  28.822  24.243  1.00 62.94           H
ATOM   2313  HG3 PRO A 160      19.110  27.658  23.354  1.00 62.94           H
ATOM   2314  HD2 PRO A 160      20.938  27.344  25.463  1.00 55.50           H
ATOM   2315  HD3 PRO A 160      19.658  26.434  25.124  1.00 55.50           H
ATOM   2316  N   TYR A 161      23.330  26.682  20.946  1.00 42.57           N
ATOM   2317  CA  TYR A 161      24.709  26.656  20.451  1.00 40.85           C
ATOM   2318  C   TYR A 161      24.970  27.904  19.623  1.00 41.13           C
ATOM   2319  O   TYR A 161      24.216  28.183  18.681  1.00 41.44           O
ATOM   2320  CB  TYR A 161      25.043  25.394  19.581  1.00 44.06           C
ATOM   2321  CG  TYR A 161      26.482  25.381  19.043  1.00 35.68           C
ATOM   2322  CD1 TYR A 161      27.534  25.003  19.844  1.00 40.20           C
ATOM   2323  CD2 TYR A 161      26.776  25.740  17.734  1.00 41.12           C
ATOM   2324  CE1 TYR A 161      28.838  24.994  19.383  1.00 39.15           C
ATOM   2325  CE2 TYR A 161      28.104  25.731  17.254  1.00 35.02           C
ATOM   2326  CZ  TYR A 161      29.129  25.358  18.093  1.00 41.06           C
ATOM   2327  OH  TYR A 161      30.466  25.325  17.695  1.00 39.01           O
ATOM   2328  H   TYR A 161      22.740  26.675  20.319  1.00 51.08           H
ATOM   2329  HA  TYR A 161      25.302  26.645  21.214  1.00 49.02           H
ATOM   2330  HB2 TYR A 161      24.915  24.597  20.121  1.00 52.87           H
ATOM   2331  HB3 TYR A 161      24.445  25.373  18.816  1.00 52.87           H
ATOM   2332  HD1 TYR A 161      27.367  24.761  20.724  1.00 48.25           H
ATOM   2333  HD2 TYR A 161      26.087  25.995  17.168  1.00 49.34           H
ATOM   2334  HE1 TYR A 161      29.525  24.739  19.953  1.00 46.99           H
ATOM   2335  HE2 TYR A 161      28.284  25.975  16.377  1.00 42.02           H
ATOM   2336  HH  TYR A 161      30.528  25.391  16.859  1.00 46.81           H
ATOM   2337  N   PRO A 162      26.031  28.667  19.914  1.00 39.62           N
ATOM   2338  CA  PRO A 162      27.048  28.405  20.939  1.00 44.00           C
ATOM   2339  C   PRO A 162      26.594  28.722  22.380  1.00 35.43           C
ATOM   2340  O   PRO A 162      25.638  29.459  22.554  1.00 40.80           O
ATOM   2341  CB  PRO A 162      28.182  29.330  20.518  1.00 42.36           C
ATOM   2342  CG  PRO A 162      27.479  30.483  19.931  1.00 42.80           C
ATOM   2343  CD  PRO A 162      26.314  29.911  19.181  1.00 40.43           C
ATOM   2344  HA  PRO A 162      27.354  27.486  20.890  1.00 52.80           H
ATOM   2345  HB2 PRO A 162      28.709  29.587  21.290  1.00 50.83           H
ATOM   2346  HB3 PRO A 162      28.730  28.889  19.853  1.00 50.83           H
ATOM   2347  HG2 PRO A 162      27.166  31.067  20.641  1.00 51.36           H
ATOM   2348  HG3 PRO A 162      28.074  30.959  19.333  1.00 51.36           H
ATOM   2349  HD2 PRO A 162      25.554  30.511  19.220  1.00 48.51           H
ATOM   2350  HD3 PRO A 162      26.569  29.716  18.266  1.00 48.51           H
ATOM   2351  N   ALA A 163      27.265  28.147  23.382  1.00 39.00           N
ATOM   2352  CA  ALA A 163      26.930  28.371  24.784  1.00 37.32           C
ATOM   2353  C   ALA A 163      28.189  28.543  25.616  1.00 34.32           C
ATOM   2354  O   ALA A 163      29.122  27.737  25.533  1.00 32.07           O
ATOM   2355  CB  ALA A 163      26.121  27.211  25.356  1.00 42.46           C
ATOM   2356  H   ALA A 163      27.925  27.604  23.273  1.00 46.80           H
ATOM   2357  HA  ALA A 163      26.397  29.181  24.863  1.00 44.79           H
ATOM   2358  HB1 ALA A 163      25.984  27.368  26.304  1.00 50.95           H
ATOM   2359  HB2 ALA A 163      25.270  27.162  24.900  1.00 50.95           H
ATOM   2360  HB3 ALA A 163      26.627  26.393  25.224  1.00 50.95           H
ATOM   2361  N   THR A 164      28.191  29.572  26.442  1.00 29.71           N
ATOM   2362  CA  THR A 164      29.287  29.773  27.346  1.00 30.79           C
ATOM   2363  C   THR A 164      29.305  28.656  28.377  1.00 29.83           C
ATOM   2364  O   THR A 164      28.264  28.065  28.696  1.00 30.13           O
ATOM   2365  CB  THR A 164      29.173  31.132  28.057  1.00 35.59           C
ATOM   2366  OG1 THR A 164      28.119  31.100  29.024  1.00 32.41           O
ATOM   2367  CG2 THR A 164      28.891  32.255  27.063  1.00 35.61           C
ATOM   2368  H   THR A 164      27.563  30.154  26.497  1.00 35.65           H
ATOM   2369  HA  THR A 164      30.112  29.751  26.837  1.00 36.95           H
ATOM   2370  HB  THR A 164      30.006  31.322  28.514  1.00 42.71           H
ATOM   2371  HG1 THR A 164      28.437  30.969  29.791  1.00 38.90           H
ATOM   2372 HG21 THR A 164      28.832  33.106  27.522  1.00 42.74           H
ATOM   2373 HG22 THR A 164      29.611  32.295  26.413  1.00 42.74           H
ATOM   2374 HG23 THR A 164      28.055  32.096  26.602  1.00 42.74           H
ATOM   2375  N   PRO A 165      30.473  28.378  28.949  1.00 31.17           N
ATOM   2376  CA  PRO A 165      30.543  27.306  29.948  1.00 33.99           C
ATOM   2377  C   PRO A 165      29.595  27.504  31.114  1.00 36.41           C
ATOM   2378  O   PRO A 165      29.067  26.506  31.633  1.00 26.15           O
ATOM   2379  CB  PRO A 165      32.013  27.342  30.391  1.00 37.53           C
ATOM   2380  CG  PRO A 165      32.731  27.875  29.201  1.00 31.01           C
ATOM   2381  CD  PRO A 165      31.810  28.913  28.630  1.00 32.86           C
ATOM   2382  HA  PRO A 165      30.356  26.450  29.531  1.00 40.78           H
ATOM   2383  HB2 PRO A 165      32.117  27.943  31.144  1.00 45.04           H
ATOM   2384  HB3 PRO A 165      32.320  26.447  30.612  1.00 45.04           H
ATOM   2385  HG2 PRO A 165      33.579  28.261  29.470  1.00 37.21           H
ATOM   2386  HG3 PRO A 165      32.872  27.154  28.564  1.00 37.21           H
ATOM   2387  HD2 PRO A 165      31.954  29.765  29.059  1.00 39.43           H
ATOM   2388  HD3 PRO A 165      31.937  28.973  27.669  1.00 39.43           H
ATOM   2389  N   SER A 166      29.357  28.750  31.557  1.00 32.80           N
ATOM   2390  CA  SER A 166      28.506  28.913  32.731  1.00 33.39           C
ATOM   2391  C   SER A 166      27.056  28.690  32.357  1.00 28.82           C
ATOM   2392  O   SER A 166      26.307  28.060  33.112  1.00 29.77           O
ATOM   2393  CB  SER A 166      28.686  30.290  33.390  1.00 34.33           C
ATOM   2394  OG  SER A 166      28.092  31.320  32.629  1.00 41.19           O
ATOM   2395  H   SER A 166      29.650  29.480  31.210  1.00 39.36           H
ATOM   2396  HA  SER A 166      28.752  28.242  33.387  1.00 40.06           H
ATOM   2397  HB2 SER A 166      28.240  30.272  34.252  1.00 41.19           H
ATOM   2398  HB3 SER A 166      29.631  30.480  33.513  1.00 41.19           H
ATOM   2399  HG  SER A 166      28.665  31.653  32.113  1.00 49.43           H
ATOM   2400  N   ARG A 167      26.635  29.221  31.209  1.00 23.56           N
ATOM   2401  CA  ARG A 167      25.277  28.988  30.747  1.00 26.18           C
ATOM   2402  C   ARG A 167      25.027  27.498  30.485  1.00 38.02           C
ATOM   2403  O   ARG A 167      23.969  26.963  30.848  1.00 27.65           O
ATOM   2404  CB  ARG A 167      25.004  29.782  29.476  1.00 29.46           C
ATOM   2405  CG  ARG A 167      25.082  31.282  29.610  1.00 39.04           C
ATOM   2406  CD  ARG A 167      24.526  31.961  28.352  1.00 48.57           C
ATOM   2407  NE  ARG A 167      23.093  32.274  28.475  1.00 56.16           N
ATOM   2408  CZ  ARG A 167      22.084  31.453  28.171  1.00 56.94           C
ATOM   2409  NH1 ARG A 167      22.302  30.230  27.700  1.00 63.30           N
ATOM   2410  NH2 ARG A 167      20.834  31.865  28.328  1.00 55.66           N1+
ATOM   2411  H   ARG A 167      27.112  29.715  30.688  1.00 28.27           H
ATOM   2412  HA  ARG A 167      24.665  29.292  31.433  1.00 31.41           H
ATOM   2413  HB2 ARG A 167      25.641  29.512  28.797  1.00 35.35           H
ATOM   2414  HB3 ARG A 167      24.107  29.559  29.194  1.00 35.35           H
ATOM   2415  HG2 ARG A 167      24.549  31.564  30.370  1.00 46.85           H
ATOM   2416  HG3 ARG A 167      26.003  31.554  29.730  1.00 46.85           H
ATOM   2417  HD2 ARG A 167      25.004  32.794  28.211  1.00 58.28           H
ATOM   2418  HD3 ARG A 167      24.656  31.376  27.589  1.00 58.28           H
ATOM   2419  HE  ARG A 167      22.888  33.084  28.678  1.00 67.39           H
ATOM   2420 HH11 ARG A 167      23.106  29.944  27.588  1.00 75.96           H
ATOM   2421 HH12 ARG A 167      21.636  29.718  27.510  1.00 75.96           H
ATOM   2422 HH21 ARG A 167      20.670  32.654  28.631  1.00 66.80           H
ATOM   2423 HH22 ARG A 167      20.185  31.335  28.130  1.00 66.80           H
ATOM   2424  N   ALA A 168      25.987  26.817  29.847  1.00 29.32           N
ATOM   2425  CA  ALA A 168      25.847  25.389  29.575  1.00 25.66           C
ATOM   2426  C   ALA A 168      25.781  24.590  30.874  1.00 26.74           C
ATOM   2427  O   ALA A 168      25.084  23.568  30.955  1.00 24.11           O
ATOM   2428  CB  ALA A 168      27.023  24.895  28.715  1.00 28.56           C
ATOM   2429  H   ALA A 168      26.728  27.156  29.572  1.00 35.19           H
ATOM   2430  HA  ALA A 168      25.021  25.239  29.083  1.00 30.80           H
ATOM   2431  HB1 ALA A 168      26.905  23.953  28.519  1.00 34.27           H
ATOM   2432  HB2 ALA A 168      27.050  25.402  27.887  1.00 34.27           H
ATOM   2433  HB3 ALA A 168      27.851  25.016  29.207  1.00 34.27           H
ATOM   2434  N   ALA A 169      26.526  25.023  31.889  1.00 21.11           N
ATOM   2435  CA  ALA A 169      26.528  24.323  33.173  1.00 30.08           C
ATOM   2436  C   ALA A 169      25.175  24.434  33.862  1.00 29.38           C
ATOM   2437  O   ALA A 169      24.664  23.450  34.430  1.00 21.39           O
ATOM   2438  CB  ALA A 169      27.623  24.891  34.080  1.00 31.74           C
ATOM   2439  H   ALA A 169      27.036  25.712  31.857  1.00 25.33           H
ATOM   2440  HA  ALA A 169      26.721  23.387  33.016  1.00 36.10           H
ATOM   2441  HB1 ALA A 169      27.596  24.422  34.928  1.00 38.09           H
ATOM   2442  HB2 ALA A 169      28.484  24.770  33.659  1.00 38.09           H
ATOM   2443  HB3 ALA A 169      27.460  25.839  34.218  1.00 38.09           H
ATOM   2444  N   SER A 170      24.603  25.643  33.844  1.00 28.51           N
ATOM   2445  CA  SER A 170      23.350  25.904  34.548  1.00 38.32           C
ATOM   2446  C   SER A 170      22.193  25.139  33.908  1.00 29.30           C
ATOM   2447  O   SER A 170      21.381  24.531  34.618  1.00 29.84           O
ATOM   2448  CB  SER A 170      23.062  27.421  34.572  1.00 37.07           C
ATOM   2449  OG  SER A 170      23.919  28.158  35.478  1.00 33.95           O
ATOM   2450  H   SER A 170      24.927  26.329  33.440  1.00 34.21           H
ATOM   2451  HA  SER A 170      23.436  25.594  35.464  1.00 45.99           H
ATOM   2452  HB2 SER A 170      23.188  27.770  33.674  1.00 44.48           H
ATOM   2453  HB3 SER A 170      22.136  27.541  34.842  1.00 44.48           H
ATOM   2454  HG  SER A 170      24.307  28.794  35.086  1.00 40.75           H
ATOM   2455  N   SER A 171      22.098  25.167  32.564  1.00 26.10           N
ATOM   2456  CA  SER A 171      21.092  24.378  31.841  1.00 31.13           C
ATOM   2457  C   SER A 171      21.249  22.899  32.114  1.00 28.13           C
ATOM   2458  O   SER A 171      20.270  22.183  32.366  1.00 32.86           O
ATOM   2459  CB  SER A 171      21.211  24.587  30.338  1.00 32.92           C
ATOM   2460  OG  SER A 171      21.215  25.955  30.051  1.00 40.93           O
ATOM   2461  H   SER A 171      22.611  25.628  32.053  1.00 31.32           H
ATOM   2462  HA  SER A 171      20.207  24.656  32.120  1.00 37.35           H
ATOM   2463  HB2 SER A 171      22.048  24.199  30.034  1.00 39.50           H
ATOM   2464  HB3 SER A 171      20.462  24.161  29.892  1.00 39.50           H
ATOM   2465  HG  SER A 171      21.905  26.314  30.371  1.00 49.11           H
ATOM   2466  N   MET A 172      22.473  22.416  31.974  1.00 27.98           N
ATOM   2467  CA  MET A 172      22.773  21.024  32.235  1.00 31.39           C
ATOM   2468  C   MET A 172      22.377  20.646  33.644  1.00 32.26           C
ATOM   2469  O   MET A 172      21.756  19.602  33.864  1.00 22.89           O
ATOM   2470  CB  MET A 172      24.269  20.800  32.035  1.00 29.02           C
ATOM   2471  CG  MET A 172      24.715  19.427  32.307  1.00 17.69           C
ATOM   2472  SD  MET A 172      25.052  18.888  33.980  1.00 24.98           S
ATOM   2473  CE  MET A 172      26.800  19.334  34.164  1.00 18.16           C
ATOM   2474  H   MET A 172      23.152  22.878  31.723  1.00 33.57           H
ATOM   2475  HA  MET A 172      22.283  20.469  31.609  1.00 37.67           H
ATOM   2476  HB2 MET A 172      24.483  21.007  31.110  1.00 34.82           H
ATOM   2477  HB3 MET A 172      24.763  21.388  32.627  1.00 34.82           H
ATOM   2478  HG2 MET A 172      24.023  18.839  31.960  1.00 21.23           H
ATOM   2479  HG3 MET A 172      25.528  19.285  31.797  1.00 21.23           H
ATOM   2480  HE1 MET A 172      27.072  19.203  35.083  1.00 21.79           H
ATOM   2481  HE2 MET A 172      27.330  18.774  33.579  1.00 21.79           H
ATOM   2482  HE3 MET A 172      26.910  20.268  33.919  1.00 21.79           H
ATOM   2483  N   GLU A 173      22.770  21.479  34.621  1.00 25.21           N
ATOM   2484  CA  GLU A 173      22.460  21.204  36.021  1.00 27.04           C
ATOM   2485  C   GLU A 173      20.960  21.132  36.219  1.00 24.93           C
ATOM   2486  O   GLU A 173      20.462  20.273  36.955  1.00 23.92           O
ATOM   2487  CB  GLU A 173      23.076  22.288  36.920  1.00 25.31           C
ATOM   2488  CG  GLU A 173      24.598  22.200  37.007  1.00 31.54           C
ATOM   2489  CD  GLU A 173      25.281  23.462  37.503  1.00 32.40           C
ATOM   2490  OE1 GLU A 173      24.636  24.530  37.572  1.00 35.16           O
ATOM   2491  OE2 GLU A 173      26.490  23.381  37.798  1.00 31.09           O1-
ATOM   2492  H   GLU A 173      23.201  22.212  34.497  1.00 30.25           H
ATOM   2493  HA  GLU A 173      22.845  20.345  36.268  1.00 32.45           H
ATOM   2494  HB2 GLU A 173      22.841  23.161  36.566  1.00 30.37           H
ATOM   2495  HB3 GLU A 173      22.721  22.184  37.819  1.00 30.37           H
ATOM   2496  HG2 GLU A 173      24.831  21.484  37.619  1.00 37.85           H
ATOM   2497  HG3 GLU A 173      24.949  22.007  36.123  1.00 37.85           H
ATOM   2498  N   ARG A 174      20.229  22.011  35.529  1.00 20.69           N
ATOM   2499  CA  ARG A 174      18.783  22.029  35.615  1.00 25.58           C
ATOM   2500  C   ARG A 174      18.183  20.799  34.941  1.00 25.14           C
ATOM   2501  O   ARG A 174      17.307  20.146  35.510  1.00 19.99           O
ATOM   2502  CB  ARG A 174      18.252  23.313  34.986  1.00 21.53           C
ATOM   2503  CG  ARG A 174      16.756  23.273  34.665  1.00 24.82           C
ATOM   2504  CD  ARG A 174      16.186  24.597  34.280  1.00 30.46           C
ATOM   2505  NE  ARG A 174      16.022  25.471  35.438  1.00 36.09           N
ATOM   2506  CZ  ARG A 174      15.656  26.747  35.361  1.00 39.10           C
ATOM   2507  NH1 ARG A 174      15.423  27.284  34.179  1.00 37.99           N
ATOM   2508  NH2 ARG A 174      15.530  27.489  36.465  1.00 39.44           N1+
ATOM   2509  H   ARG A 174      20.555  22.607  35.002  1.00 24.83           H
ATOM   2510  HA  ARG A 174      18.524  22.014  36.549  1.00 30.70           H
ATOM   2511  HB2 ARG A 174      18.399  24.039  35.610  1.00 25.83           H
ATOM   2512  HB3 ARG A 174      18.741  23.483  34.167  1.00 25.83           H
ATOM   2513  HG2 ARG A 174      16.614  22.671  33.918  1.00 29.78           H
ATOM   2514  HG3 ARG A 174      16.262  22.964  35.441  1.00 29.78           H
ATOM   2515  HD2 ARG A 174      16.784  25.033  33.656  1.00 36.55           H
ATOM   2516  HD3 ARG A 174      15.316  24.464  33.869  1.00 36.55           H
ATOM   2517  HE  ARG A 174      16.274  25.171  36.203  1.00 43.31           H
ATOM   2518 HH11 ARG A 174      15.504  26.810  33.463  1.00 45.59           H
ATOM   2519 HH12 ARG A 174      15.182  28.109  34.125  1.00 45.59           H
ATOM   2520 HH21 ARG A 174      15.682  27.139  37.237  1.00 47.32           H
ATOM   2521 HH22 ARG A 174      15.289  28.313  36.408  1.00 47.32           H
ATOM   2522  N   SER A 175      18.673  20.444  33.750  1.00 27.77           N
ATOM   2523  CA  SER A 175      18.176  19.240  33.108  1.00 24.77           C
ATOM   2524  C   SER A 175      18.390  18.053  34.019  1.00 24.63           C
ATOM   2525  O   SER A 175      17.519  17.188  34.144  1.00 27.30           O
ATOM   2526  CB  SER A 175      18.867  19.030  31.756  1.00 20.36           C
ATOM   2527  OG  SER A 175      18.499  20.026  30.784  1.00 21.23           O
ATOM   2528  H   SER A 175      19.282  20.859  33.305  1.00 33.33           H
ATOM   2529  HA  SER A 175      17.220  19.318  32.961  1.00 29.72           H
ATOM   2530  HB2 SER A 175      19.832  19.014  31.881  1.00 24.43           H
ATOM   2531  HB3 SER A 175      18.596  18.155  31.453  1.00 24.43           H
ATOM   2532  HG  SER A 175      18.753  20.807  30.991  1.00 25.48           H
ATOM   2533  N   MET A 176      19.532  18.013  34.703  1.00 20.02           N
ATOM   2534  CA  MET A 176      19.781  16.889  35.585  1.00 24.58           C
ATOM   2535  C   MET A 176      18.765  16.870  36.717  1.00 21.74           C
ATOM   2536  O   MET A 176      18.352  15.793  37.168  1.00 21.76           O
ATOM   2537  CB  MET A 176      21.214  16.934  36.133  1.00 23.53           C
ATOM   2538  CG  MET A 176      22.311  16.704  35.074  1.00 27.98           C
ATOM   2539  SD  MET A 176      22.040  15.323  33.904  1.00 21.63           S
ATOM   2540  CE  MET A 176      21.057  16.173  32.659  1.00 18.19           C
ATOM   2541  H   MET A 176      20.146  18.612  34.679  1.00 24.03           H
ATOM   2542  HA  MET A 176      19.675  16.074  35.072  1.00 29.49           H
ATOM   2543  HB2 MET A 176      21.366  17.807  36.528  1.00 28.23           H
ATOM   2544  HB3 MET A 176      21.319  16.241  36.808  1.00 28.23           H
ATOM   2545  HG2 MET A 176      22.407  17.521  34.561  1.00 33.58           H
ATOM   2546  HG3 MET A 176      23.136  16.514  35.551  1.00 33.58           H
ATOM   2547  HE1 MET A 176      20.912  15.546  31.937  1.00 21.83           H
ATOM   2548  HE2 MET A 176      20.205  16.442  33.011  1.00 21.83           H
ATOM   2549  HE3 MET A 176      21.541  16.950  32.334  1.00 21.83           H
ATOM   2550  N   ARG A 177      18.361  18.052  37.185  1.00 19.07           N
ATOM   2551  CA  ARG A 177      17.328  18.134  38.214  1.00 28.23           C
ATOM   2552  C   ARG A 177      15.988  17.712  37.633  1.00 21.56           C
ATOM   2553  O   ARG A 177      15.235  16.962  38.260  1.00 22.57           O
ATOM   2554  CB  ARG A 177      17.222  19.560  38.772  1.00 25.37           C
ATOM   2555  CG  ARG A 177      18.448  20.053  39.548  1.00 31.25           C
ATOM   2556  CD  ARG A 177      18.104  21.301  40.397  1.00 31.28           C
ATOM   2557  NE  ARG A 177      17.896  22.487  39.580  1.00 14.48           N
ATOM   2558  CZ  ARG A 177      18.878  23.247  39.103  1.00 23.75           C
ATOM   2559  NH1 ARG A 177      20.148  22.972  39.382  1.00 29.74           N
ATOM   2560  NH2 ARG A 177      18.589  24.289  38.360  1.00 20.89           N1+
ATOM   2561  H   ARG A 177      18.639  18.814  36.896  1.00 22.88           H
ATOM   2562  HA  ARG A 177      17.546  17.536  38.944  1.00 33.87           H
ATOM   2563  HB2 ARG A 177      17.081  20.179  38.036  1.00 30.44           H
ATOM   2564  HB3 ARG A 177      16.464  19.593  39.374  1.00 30.44           H
ATOM   2565  HG2 ARG A 177      18.764  19.355  40.144  1.00 37.50           H
ATOM   2566  HG3 ARG A 177      19.143  20.305  38.922  1.00 37.50           H
ATOM   2567  HD2 ARG A 177      17.285  21.136  40.892  1.00 37.54           H
ATOM   2568  HD3 ARG A 177      18.836  21.479  41.010  1.00 37.54           H
ATOM   2569  HE  ARG A 177      17.117  22.847  39.611  1.00 17.38           H
ATOM   2570 HH11 ARG A 177      20.357  22.288  39.866  1.00 35.69           H
ATOM   2571 HH12 ARG A 177      20.770  23.474  39.065  1.00 35.69           H
ATOM   2572 HH21 ARG A 177      17.770  24.471  38.175  1.00 25.06           H
ATOM   2573 HH22 ARG A 177      19.221  24.779  38.054  1.00 25.06           H
ATOM   2574  N   TRP A 178      15.692  18.190  36.431  1.00 20.76           N
ATOM   2575  CA  TRP A 178      14.499  17.757  35.716  1.00 24.27           C
ATOM   2576  C   TRP A 178      14.522  16.254  35.396  1.00 22.25           C
ATOM   2577  O   TRP A 178      13.469  15.606  35.407  1.00 20.80           O
ATOM   2578  CB  TRP A 178      14.382  18.598  34.463  1.00 20.85           C
ATOM   2579  CG  TRP A 178      13.858  19.954  34.716  1.00 19.29           C
ATOM   2580  CD1 TRP A 178      13.547  20.497  35.914  1.00 22.38           C
ATOM   2581  CD2 TRP A 178      13.557  20.945  33.742  1.00 24.92           C
ATOM   2582  NE1 TRP A 178      13.085  21.764  35.753  1.00 26.85           N
ATOM   2583  CE2 TRP A 178      13.097  22.076  34.426  1.00 21.55           C
ATOM   2584  CE3 TRP A 178      13.675  21.003  32.360  1.00 23.93           C
ATOM   2585  CZ2 TRP A 178      12.741  23.241  33.778  1.00 20.72           C
ATOM   2586  CZ3 TRP A 178      13.326  22.159  31.716  1.00 21.81           C
ATOM   2587  CH2 TRP A 178      12.872  23.269  32.427  1.00 23.13           C
ATOM   2588  H   TRP A 178      16.169  18.770  36.011  1.00 24.92           H
ATOM   2589  HA  TRP A 178      13.719  17.925  36.267  1.00 29.12           H
ATOM   2590  HB2 TRP A 178      15.271  18.702  34.090  1.00 25.02           H
ATOM   2591  HB3 TRP A 178      13.799  18.154  33.825  1.00 25.02           H
ATOM   2592  HD1 TRP A 178      13.623  20.064  36.733  1.00 26.85           H
ATOM   2593  HE1 TRP A 178      12.838  22.287  36.389  1.00 32.22           H
ATOM   2594  HE3 TRP A 178      14.001  20.271  31.889  1.00 28.72           H
ATOM   2595  HZ2 TRP A 178      12.425  23.979  34.243  1.00 24.86           H
ATOM   2596  HZ3 TRP A 178      13.397  22.208  30.792  1.00 26.17           H
ATOM   2597  HH2 TRP A 178      12.622  24.034  31.963  1.00 27.75           H
ATOM   2598  N   ALA A 179      15.703  15.682  35.153  1.00 15.66           N
ATOM   2599  CA  ALA A 179      15.823  14.239  34.934  1.00 25.24           C
ATOM   2600  C   ALA A 179      15.408  13.434  36.156  1.00 24.94           C
ATOM   2601  O   ALA A 179      14.715  12.413  36.030  1.00 22.10           O
ATOM   2602  CB  ALA A 179      17.257  13.866  34.546  1.00 23.96           C
ATOM   2603  H   ALA A 179      16.445  16.109  35.094  1.00 18.79           H
ATOM   2604  HA  ALA A 179      15.236  13.985  34.206  1.00 30.28           H
ATOM   2605  HB1 ALA A 179      17.280  12.912  34.356  1.00 28.75           H
ATOM   2606  HB2 ALA A 179      17.521  14.365  33.757  1.00 28.75           H
ATOM   2607  HB3 ALA A 179      17.857  14.068  35.283  1.00 28.75           H
ATOM   2608  N   LYS A 180      15.856  13.850  37.347  1.00 22.79           N
ATOM   2609  CA  LYS A 180      15.390  13.216  38.571  1.00 16.60           C
ATOM   2610  C   LYS A 180      13.863  13.286  38.671  1.00 18.71           C
ATOM   2611  O   LYS A 180      13.200  12.291  38.981  1.00 20.69           O
ATOM   2612  CB  LYS A 180      16.048  13.889  39.790  1.00 23.81           C
ATOM   2613  CG  LYS A 180      15.591  13.387  41.133  1.00 23.88           C
ATOM   2614  CD  LYS A 180      15.755  11.865  41.237  1.00 30.67           C
ATOM   2615  CE  LYS A 180      15.243  11.305  42.583  1.00 38.97           C
ATOM   2616  NZ  LYS A 180      15.052   9.810  42.528  1.00 33.87           N1+
ATOM   2617  H   LYS A 180      16.419  14.487  37.467  1.00 27.35           H
ATOM   2618  HA  LYS A 180      15.657  12.286  38.542  1.00 19.92           H
ATOM   2619  HB2 LYS A 180      17.006  13.747  39.750  1.00 28.57           H
ATOM   2620  HB3 LYS A 180      15.857  14.840  39.755  1.00 28.57           H
ATOM   2621  HG2 LYS A 180      16.133  13.798  41.824  1.00 28.66           H
ATOM   2622  HG3 LYS A 180      14.656  13.612  41.260  1.00 28.66           H
ATOM   2623  HD2 LYS A 180      15.253  11.432  40.530  1.00 36.80           H
ATOM   2624  HD3 LYS A 180      16.695  11.644  41.158  1.00 36.80           H
ATOM   2625  HE2 LYS A 180      15.887  11.506  43.279  1.00 46.76           H
ATOM   2626  HE3 LYS A 180      14.388  11.712  42.796  1.00 46.76           H
ATOM   2627  HZ1 LYS A 180      15.216   9.453  43.326  1.00 40.64           H
ATOM   2628  HZ2 LYS A 180      14.216   9.614  42.293  1.00 40.64           H
ATOM   2629  HZ3 LYS A 180      15.611   9.450  41.935  1.00 40.64           H
ATOM   2630  N   ARG A 181      13.289  14.456  38.417  1.00 18.44           N
ATOM   2631  CA  ARG A 181      11.830  14.594  38.486  1.00 21.14           C
ATOM   2632  C   ARG A 181      11.134  13.696  37.459  1.00 18.48           C
ATOM   2633  O   ARG A 181      10.147  13.030  37.776  1.00 15.09           O
ATOM   2634  CB  ARG A 181      11.447  16.054  38.276  1.00 20.97           C
ATOM   2635  CG  ARG A 181      11.765  16.919  39.503  1.00 30.79           C
ATOM   2636  CD  ARG A 181      11.714  18.400  39.209  1.00 23.29           C
ATOM   2637  NE  ARG A 181      10.386  18.863  38.794  1.00 24.26           N
ATOM   2638  CZ  ARG A 181      10.128  20.109  38.406  1.00 23.29           C
ATOM   2639  NH1 ARG A 181      11.094  21.018  38.388  1.00 25.86           N
ATOM   2640  NH2 ARG A 181       8.906  20.466  38.048  1.00 22.43           N1+
ATOM   2641  H   ARG A 181      13.709  15.172  38.201  1.00 22.13           H
ATOM   2642  HA  ARG A 181      11.528  14.328  39.370  1.00 25.37           H
ATOM   2643  HB2 ARG A 181      11.964  16.388  37.525  1.00 25.17           H
ATOM   2644  HB3 ARG A 181      10.495  16.116  38.089  1.00 25.17           H
ATOM   2645  HG2 ARG A 181      11.118  16.733  40.201  1.00 36.95           H
ATOM   2646  HG3 ARG A 181      12.659  16.710  39.819  1.00 36.95           H
ATOM   2647  HD2 ARG A 181      11.967  18.887  40.008  1.00 27.95           H
ATOM   2648  HD3 ARG A 181      12.337  18.594  38.491  1.00 27.95           H
ATOM   2649  HE  ARG A 181       9.737  18.299  38.810  1.00 29.11           H
ATOM   2650 HH11 ARG A 181      11.895  20.808  38.619  1.00 31.03           H
ATOM   2651 HH12 ARG A 181      10.920  21.825  38.137  1.00 31.03           H
ATOM   2652 HH21 ARG A 181       8.271  19.887  38.054  1.00 26.91           H
ATOM   2653 HH22 ARG A 181       8.750  21.275  37.798  1.00 26.91           H
ATOM   2654  N   SER A 182      11.662  13.641  36.234  1.00 18.33           N
ATOM   2655  CA  SER A 182      11.107  12.749  35.223  1.00 14.89           C
ATOM   2656  C   SER A 182      11.135  11.321  35.722  1.00 16.78           C
ATOM   2657  O   SER A 182      10.131  10.589  35.642  1.00 17.55           O
ATOM   2658  CB  SER A 182      11.917  12.861  33.928  1.00 16.31           C
ATOM   2659  OG  SER A 182      11.819  14.142  33.363  1.00 16.00           O
ATOM   2660  H   SER A 182      12.344  14.093  35.974  1.00 21.99           H
ATOM   2661  HA  SER A 182      10.187  12.983  35.034  1.00 17.86           H
ATOM   2662  HB2 SER A 182      12.849  12.673  34.118  1.00 19.57           H
ATOM   2663  HB3 SER A 182      11.574  12.219  33.292  1.00 19.57           H
ATOM   2664  HG  SER A 182      12.195  14.716  33.848  1.00 19.20           H
ATOM   2665  N   ARG A 183      12.298  10.907  36.239  1.00 19.00           N
ATOM   2666  CA  ARG A 183      12.452   9.569  36.799  1.00 16.38           C
ATOM   2667  C   ARG A 183      11.398   9.291  37.863  1.00 23.20           C
ATOM   2668  O   ARG A 183      10.683   8.283  37.798  1.00 21.99           O
ATOM   2669  CB  ARG A 183      13.853   9.414  37.376  1.00 18.46           C
ATOM   2670  CG  ARG A 183      14.006   8.206  38.262  1.00 22.08           C
ATOM   2671  CD  ARG A 183      13.399   6.934  37.669  1.00 34.61           C
ATOM   2672  NE  ARG A 183      14.274   6.333  36.717  1.00 25.93           N
ATOM   2673  CZ  ARG A 183      13.990   5.263  35.970  1.00 29.52           C
ATOM   2674  NH1 ARG A 183      12.806   4.648  36.003  1.00 26.96           N
ATOM   2675  NH2 ARG A 183      14.930   4.803  35.175  1.00 24.54           N1+
ATOM   2676  H   ARG A 183      13.008  11.388  36.281  1.00 22.80           H
ATOM   2677  HA  ARG A 183      12.342   8.918  36.098  1.00 19.65           H
ATOM   2678  HB2 ARG A 183      14.480   9.316  36.644  1.00 22.16           H
ATOM   2679  HB3 ARG A 183      14.068  10.204  37.895  1.00 22.16           H
ATOM   2680  HG2 ARG A 183      14.949   8.032  38.396  1.00 26.50           H
ATOM   2681  HG3 ARG A 183      13.563   8.376  39.108  1.00 26.50           H
ATOM   2682  HD2 ARG A 183      13.330   6.295  38.387  1.00 41.54           H
ATOM   2683  HD3 ARG A 183      12.538   7.072  37.254  1.00 41.54           H
ATOM   2684  HE  ARG A 183      14.966   6.793  36.501  1.00 31.12           H
ATOM   2685 HH11 ARG A 183      12.185   4.929  36.527  1.00 32.35           H
ATOM   2686 HH12 ARG A 183      12.665   3.964  35.502  1.00 32.35           H
ATOM   2687 HH21 ARG A 183      15.690   5.198  35.149  1.00 29.45           H
ATOM   2688 HH22 ARG A 183      14.777   4.121  34.672  1.00 29.45           H
ATOM   2689  N   ASP A 184      11.271  10.193  38.843  1.00 21.25           N
ATOM   2690  CA  ASP A 184      10.299   9.969  39.912  1.00 24.38           C
ATOM   2691  C   ASP A 184       8.872   9.996  39.374  1.00 24.64           C
ATOM   2692  O   ASP A 184       8.023   9.215  39.817  1.00 18.30           O
ATOM   2693  CB  ASP A 184      10.460  11.012  41.013  1.00 23.36           C
ATOM   2694  CG  ASP A 184      11.757  10.866  41.777  1.00 20.78           C
ATOM   2695  OD1 ASP A 184      12.323   9.756  41.835  1.00 26.80           O
ATOM   2696  OD2 ASP A 184      12.186  11.890  42.321  1.00 29.14           O1-
ATOM   2697  H   ASP A 184      11.726  10.923  38.906  1.00 25.50           H
ATOM   2698  HA  ASP A 184      10.455   9.098  40.304  1.00 29.25           H
ATOM   2699  HB2 ASP A 184      10.451  11.902  40.622  1.00 28.04           H
ATOM   2700  HB3 ASP A 184       9.730  10.913  41.643  1.00 28.04           H
ATOM   2701  N   ALA A 185       8.577  10.879  38.420  1.00 21.82           N
ATOM   2702  CA  ALA A 185       7.213  10.899  37.905  1.00 21.17           C
ATOM   2703  C   ALA A 185       6.918   9.605  37.163  1.00 20.01           C
ATOM   2704  O   ALA A 185       5.864   8.992  37.346  1.00 19.39           O
ATOM   2705  CB  ALA A 185       7.000  12.114  37.017  1.00 17.03           C
ATOM   2706  H   ALA A 185       9.122  11.439  38.063  1.00 26.19           H
ATOM   2707  HA  ALA A 185       6.591  10.956  38.644  1.00 25.41           H
ATOM   2708  HB1 ALA A 185       6.080  12.123  36.721  1.00 20.44           H
ATOM   2709  HB2 ALA A 185       7.187  12.920  37.521  1.00 20.44           H
ATOM   2710  HB3 ALA A 185       7.606  12.050  36.259  1.00 20.44           H
ATOM   2711  N   PHE A 186       7.851   9.163  36.328  1.00 25.88           N
ATOM   2712  CA  PHE A 186       7.662   7.901  35.612  1.00 18.27           C
ATOM   2713  C   PHE A 186       7.441   6.738  36.584  1.00 21.68           C
ATOM   2714  O   PHE A 186       6.510   5.942  36.420  1.00 20.13           O
ATOM   2715  CB  PHE A 186       8.880   7.691  34.731  1.00 19.07           C
ATOM   2716  CG  PHE A 186       8.881   6.438  33.924  1.00 19.17           C
ATOM   2717  CD1 PHE A 186       9.326   5.266  34.466  1.00 15.79           C
ATOM   2718  CD2 PHE A 186       8.520   6.466  32.578  1.00 19.12           C
ATOM   2719  CE1 PHE A 186       9.392   4.131  33.703  1.00 15.66           C
ATOM   2720  CE2 PHE A 186       8.575   5.341  31.810  1.00 19.58           C
ATOM   2721  CZ  PHE A 186       9.015   4.157  32.380  1.00 17.01           C
ATOM   2722  H   PHE A 186       8.595   9.566  36.158  1.00 31.05           H
ATOM   2723  HA  PHE A 186       6.886   7.982  35.039  1.00 21.93           H
ATOM   2724  HB2 PHE A 186       8.943   8.438  34.116  1.00 22.89           H
ATOM   2725  HB3 PHE A 186       9.662   7.663  35.301  1.00 22.89           H
ATOM   2726  HD1 PHE A 186       9.588   5.245  35.356  1.00 18.94           H
ATOM   2727  HD2 PHE A 186       8.237   7.265  32.199  1.00 22.95           H
ATOM   2728  HE1 PHE A 186       9.682   3.339  34.089  1.00 18.79           H
ATOM   2729  HE2 PHE A 186       8.318   5.378  30.917  1.00 23.49           H
ATOM   2730  HZ  PHE A 186       9.052   3.379  31.874  1.00 20.42           H
ATOM   2731  N   ASP A 187       8.254   6.656  37.638  1.00 22.15           N
ATOM   2732  CA  ASP A 187       8.171   5.528  38.574  1.00 22.43           C
ATOM   2733  C   ASP A 187       6.922   5.544  39.453  1.00 21.51           C
ATOM   2734  O   ASP A 187       6.497   4.489  39.925  1.00 22.69           O
ATOM   2735  CB  ASP A 187       9.400   5.500  39.491  1.00 20.34           C
ATOM   2736  CG  ASP A 187      10.653   5.180  38.757  1.00 23.08           C
ATOM   2737  OD1 ASP A 187      10.602   4.556  37.667  1.00 22.18           O
ATOM   2738  OD2 ASP A 187      11.688   5.527  39.302  1.00 25.18           O1-
ATOM   2739  H   ASP A 187       8.862   7.231  37.829  1.00 26.58           H
ATOM   2740  HA  ASP A 187       8.157   4.709  38.057  1.00 26.92           H
ATOM   2741  HB2 ASP A 187       9.505   6.366  39.920  1.00 24.41           H
ATOM   2742  HB3 ASP A 187       9.274   4.816  40.162  1.00 24.41           H
ATOM   2743  N   SER A 188       6.367   6.710  39.760  1.00 22.95           N
ATOM   2744  CA  SER A 188       5.134   6.737  40.545  1.00 33.02           C
ATOM   2745  C   SER A 188       3.919   6.233  39.781  1.00 30.33           C
ATOM   2746  O   SER A 188       2.890   5.956  40.397  1.00 32.30           O
ATOM   2747  CB  SER A 188       4.873   8.149  41.023  1.00 28.53           C
ATOM   2748  OG  SER A 188       5.916   8.522  41.907  1.00 34.23           O
ATOM   2749  H   SER A 188       6.679   7.483  39.538  1.00 27.54           H
ATOM   2750  HA  SER A 188       5.243   6.169  41.321  1.00 39.62           H
ATOM   2751  HB2 SER A 188       4.861   8.747  40.255  1.00 34.24           H
ATOM   2752  HB3 SER A 188       4.024   8.178  41.491  1.00 34.24           H
ATOM   2753  HG  SER A 188       6.656   8.462  41.517  1.00 41.08           H
ATOM   2754  N   ARG A 189       4.012   6.128  38.469  1.00 28.74           N
ATOM   2755  CA  ARG A 189       2.890   5.785  37.619  1.00 20.23           C
ATOM   2756  C   ARG A 189       3.069   4.324  37.255  1.00 24.03           C
ATOM   2757  O   ARG A 189       3.809   3.995  36.322  1.00 20.73           O
ATOM   2758  CB  ARG A 189       2.849   6.681  36.386  1.00 24.06           C
ATOM   2759  CG  ARG A 189       1.505   6.581  35.603  1.00 29.17           C
ATOM   2760  CD  ARG A 189       1.520   7.476  34.380  1.00 27.95           C
ATOM   2761  NE  ARG A 189       1.962   8.838  34.730  1.00 34.77           N
ATOM   2762  CZ  ARG A 189       1.135   9.774  35.152  1.00 28.11           C
ATOM   2763  NH1 ARG A 189      -0.157   9.505  35.257  1.00 49.42           N
ATOM   2764  NH2 ARG A 189       1.581  10.973  35.464  1.00 26.52           N1+
ATOM   2765  H   ARG A 189       4.743   6.246  38.037  1.00 34.49           H
ATOM   2766  HA  ARG A 189       2.060   5.882  38.109  1.00 24.28           H
ATOM   2767  HB2 ARG A 189       2.983   7.595  36.671  1.00 28.87           H
ATOM   2768  HB3 ARG A 189       3.565   6.416  35.787  1.00 28.87           H
ATOM   2769  HG2 ARG A 189       1.360   5.666  35.313  1.00 35.00           H
ATOM   2770  HG3 ARG A 189       0.771   6.868  36.169  1.00 35.00           H
ATOM   2771  HD2 ARG A 189       2.131   7.107  33.719  1.00 33.54           H
ATOM   2772  HD3 ARG A 189       0.626   7.519  34.020  1.00 33.54           H
ATOM   2773  HE  ARG A 189       2.769   9.074  34.530  1.00 41.73           H
ATOM   2774 HH11 ARG A 189      -0.460   8.722  35.063  1.00 59.30           H
ATOM   2775 HH12 ARG A 189      -0.701  10.113  35.534  1.00 59.30           H
ATOM   2776 HH21 ARG A 189       2.420  11.145  35.384  1.00 31.82           H
ATOM   2777 HH22 ARG A 189       1.033  11.577  35.731  1.00 31.82           H
ATOM   2778  N   LYS A 190       2.377   3.460  38.005  1.00 21.36           N
ATOM   2779  CA  LYS A 190       2.682   2.036  38.038  1.00 26.89           C
ATOM   2780  C   LYS A 190       2.613   1.419  36.658  1.00 27.45           C
ATOM   2781  O   LYS A 190       3.469   0.620  36.286  1.00 21.20           O
ATOM   2782  CB  LYS A 190       1.713   1.291  38.970  1.00 36.69           C
ATOM   2783  CG  LYS A 190       1.952   1.494  40.474  1.00 40.45           C
ATOM   2784  CD  LYS A 190       1.121   0.482  41.322  1.00 51.33           C
ATOM   2785  CE  LYS A 190      -0.418   0.544  41.054  1.00 54.43           C
ATOM   2786  NZ  LYS A 190      -1.057   1.835  41.527  1.00 50.60           N1+
ATOM   2787  H   LYS A 190       1.718   3.685  38.510  1.00 25.63           H
ATOM   2788  HA  LYS A 190       3.586   1.922  38.368  1.00 32.27           H
ATOM   2789  HB2 LYS A 190       0.810   1.587  38.772  1.00 44.02           H
ATOM   2790  HB3 LYS A 190       1.782   0.339  38.789  1.00 44.02           H
ATOM   2791  HG2 LYS A 190       2.892   1.349  40.669  1.00 48.54           H
ATOM   2792  HG3 LYS A 190       1.694   2.397  40.727  1.00 48.54           H
ATOM   2793  HD2 LYS A 190       1.423  -0.419  41.119  1.00 61.60           H
ATOM   2794  HD3 LYS A 190       1.267   0.669  42.264  1.00 61.60           H
ATOM   2795  HE2 LYS A 190      -0.587   0.451  40.103  1.00 65.32           H
ATOM   2796  HE3 LYS A 190      -0.848  -0.186  41.529  1.00 65.32           H
ATOM   2797  HZ1 LYS A 190      -1.929   1.829  41.343  1.00 60.72           H
ATOM   2798  HZ2 LYS A 190      -0.947   1.933  42.405  1.00 60.72           H
ATOM   2799  HZ3 LYS A 190      -0.682   2.529  41.112  1.00 60.72           H
ATOM   2800  N   GLU A 191       1.554   1.721  35.916  1.00 30.66           N
ATOM   2801  CA  GLU A 191       1.381   1.108  34.608  1.00 26.81           C
ATOM   2802  C   GLU A 191       2.471   1.558  33.653  1.00 20.71           C
ATOM   2803  O   GLU A 191       2.877   0.817  32.758  1.00 23.15           O
ATOM   2804  CB  GLU A 191       0.010   1.474  34.040  1.00 33.06           C
ATOM   2805  CG  GLU A 191      -0.275   0.832  32.673  1.00 39.00           C
ATOM   2806  CD  GLU A 191      -1.523   1.394  32.029  1.00 49.33           C
ATOM   2807  OE1 GLU A 191      -1.829   1.003  30.879  1.00 58.26           O
ATOM   2808  OE2 GLU A 191      -2.187   2.240  32.674  1.00 55.26           O1-
ATOM   2809  H   GLU A 191       0.933   2.272  36.149  1.00 36.80           H
ATOM   2810  HA  GLU A 191       1.440   0.145  34.705  1.00 32.18           H
ATOM   2811  HB2 GLU A 191      -0.679   1.177  34.654  1.00 39.67           H
ATOM   2812  HB3 GLU A 191      -0.043   2.440  33.939  1.00 39.67           H
ATOM   2813  HG2 GLU A 191       0.465   1.006  32.070  1.00 46.80           H
ATOM   2814  HG3 GLU A 191      -0.400  -0.123  32.784  1.00 46.80           H
ATOM   2815  N   GLN A 192       2.913   2.792  33.797  1.00 22.69           N
ATOM   2816  CA  GLN A 192       3.954   3.307  32.925  1.00 26.27           C
ATOM   2817  C   GLN A 192       5.292   2.686  33.293  1.00 21.64           C
ATOM   2818  O   GLN A 192       5.982   2.123  32.436  1.00 18.78           O
ATOM   2819  CB  GLN A 192       3.982   4.835  33.022  1.00 16.39           C
ATOM   2820  CG  GLN A 192       5.047   5.545  32.219  1.00 20.68           C
ATOM   2821  CD  GLN A 192       4.851   7.029  32.195  1.00 19.43           C
ATOM   2822  OE1 GLN A 192       4.563   7.680  33.222  1.00 19.54           O
ATOM   2823  NE2 GLN A 192       4.972   7.592  31.003  1.00 17.87           N
ATOM   2824  H   GLN A 192       2.625   3.351  34.384  1.00 27.23           H
ATOM   2825  HA  GLN A 192       3.744   3.058  32.011  1.00 31.52           H
ATOM   2826  HB2 GLN A 192       3.126   5.181  32.723  1.00 19.67           H
ATOM   2827  HB3 GLN A 192       4.124   5.075  33.952  1.00 19.67           H
ATOM   2828  HG2 GLN A 192       5.914   5.381  32.620  1.00 24.81           H
ATOM   2829  HG3 GLN A 192       5.039   5.230  31.299  1.00 24.81           H
ATOM   2830 HE21 GLN A 192       5.116   7.105  30.311  1.00 21.45           H
ATOM   2831 HE22 GLN A 192       4.889   8.447  30.924  1.00 21.45           H
ATOM   2832  N   ALA A 193       5.629   2.707  34.586  1.00 20.28           N
ATOM   2833  CA  ALA A 193       6.884   2.131  35.049  1.00 14.25           C
ATOM   2834  C   ALA A 193       7.016   0.681  34.637  1.00 19.29           C
ATOM   2835  O   ALA A 193       8.138   0.204  34.401  1.00 21.65           O
ATOM   2836  CB  ALA A 193       6.993   2.258  36.576  1.00 16.94           C
ATOM   2837  H   ALA A 193       5.142   3.050  35.211  1.00 24.33           H
ATOM   2838  HA  ALA A 193       7.618   2.611  34.657  1.00 17.09           H
ATOM   2839  HB1 ALA A 193       7.821   1.851  36.870  1.00 20.33           H
ATOM   2840  HB2 ALA A 193       6.985   3.194  36.824  1.00 20.33           H
ATOM   2841  HB3 ALA A 193       6.242   1.802  36.984  1.00 20.33           H
ATOM   2842  N   GLU A 194       5.889  -0.037  34.551  1.00 19.28           N
ATOM   2843  CA  GLU A 194       5.882  -1.480  34.317  1.00 18.88           C
ATOM   2844  C   GLU A 194       5.874  -1.867  32.844  1.00 16.45           C
ATOM   2845  O   GLU A 194       6.283  -2.983  32.503  1.00 15.51           O
ATOM   2846  CB  GLU A 194       4.673  -2.102  35.025  1.00 22.55           C
ATOM   2847  CG  GLU A 194       4.884  -2.114  36.558  1.00 28.86           C
ATOM   2848  CD  GLU A 194       3.695  -2.650  37.343  1.00 35.12           C
ATOM   2849  OE1 GLU A 194       3.489  -2.196  38.513  1.00 35.99           O
ATOM   2850  OE2 GLU A 194       2.991  -3.532  36.795  1.00 35.27           O1-
ATOM   2851  H   GLU A 194       5.104   0.299  34.633  1.00 23.14           H
ATOM   2852  HA  GLU A 194       6.682  -1.859  34.713  1.00 22.66           H
ATOM   2853  HB2 GLU A 194       3.878  -1.586  34.822  1.00 27.06           H
ATOM   2854  HB3 GLU A 194       4.559  -3.017  34.721  1.00 27.06           H
ATOM   2855  HG2 GLU A 194       5.659  -2.662  36.765  1.00 34.63           H
ATOM   2856  HG3 GLU A 194       5.047  -1.203  36.851  1.00 34.63           H
ATOM   2857  N   ASN A 195       5.468  -0.977  31.950  1.00 17.31           N
ATOM   2858  CA  ASN A 195       5.344  -1.346  30.547  1.00 18.59           C
ATOM   2859  C   ASN A 195       6.175  -0.518  29.594  1.00 18.48           C
ATOM   2860  O   ASN A 195       6.341  -0.926  28.442  1.00 22.86           O
ATOM   2861  CB  ASN A 195       3.889  -1.246  30.104  1.00 21.35           C
ATOM   2862  CG  ASN A 195       3.054  -2.286  30.757  1.00 21.04           C
ATOM   2863  OD1 ASN A 195       3.213  -3.467  30.473  1.00 21.91           O
ATOM   2864  ND2 ASN A 195       2.188  -1.871  31.671  1.00 23.31           N
ATOM   2865  H   ASN A 195       5.253  -0.164  32.129  1.00 20.77           H
ATOM   2866  HA  ASN A 195       5.606  -2.272  30.446  1.00 22.31           H
ATOM   2867  HB2 ASN A 195       3.543  -0.372  30.350  1.00 25.62           H
ATOM   2868  HB3 ASN A 195       3.844  -1.372  29.143  1.00 25.62           H
ATOM   2869 HD21 ASN A 195       1.748  -2.438  32.144  1.00 27.97           H
ATOM   2870 HD22 ASN A 195       2.072  -1.029  31.798  1.00 27.97           H
ATOM   2871  N   ALA A 196       6.638   0.643  30.016  1.00 15.78           N
ATOM   2872  CA  ALA A 196       7.416   1.541  29.205  1.00 18.05           C
ATOM   2873  C   ALA A 196       8.811   1.657  29.794  1.00 16.78           C
ATOM   2874  O   ALA A 196       9.070   1.215  30.910  1.00 16.44           O
ATOM   2875  CB  ALA A 196       6.735   2.904  29.137  1.00 18.15           C
ATOM   2876  H   ALA A 196       6.497   0.949  30.804  1.00 18.94           H
ATOM   2877  HA  ALA A 196       7.494   1.190  28.305  1.00 21.67           H
ATOM   2878  HB1 ALA A 196       7.236   3.478  28.537  1.00 21.78           H
ATOM   2879  HB2 ALA A 196       5.828   2.794  28.816  1.00 21.78           H
ATOM   2880  HB3 ALA A 196       6.727   3.280  30.031  1.00 21.78           H
ATOM   2881  N   ALA A 197       9.695   2.278  29.024  1.00 15.05           N
ATOM   2882  CA  ALA A 197      11.064   2.559  29.407  1.00 14.73           C
ATOM   2883  C   ALA A 197      11.302   4.066  29.412  1.00 17.70           C
ATOM   2884  O   ALA A 197      10.570   4.837  28.805  1.00 14.92           O
ATOM   2885  CB  ALA A 197      12.046   1.860  28.458  1.00 17.87           C
ATOM   2886  H   ALA A 197       9.518   2.563  28.234  1.00 18.06           H
ATOM   2887  HA  ALA A 197      11.217   2.232  30.304  1.00 17.68           H
ATOM   2888  HB1 ALA A 197      12.954   2.115  28.686  1.00 21.44           H
ATOM   2889  HB2 ALA A 197      11.928   0.901  28.550  1.00 21.44           H
ATOM   2890  HB3 ALA A 197      11.851   2.123  27.541  1.00 21.44           H
ATOM   2891  N   LEU A 198      12.318   4.489  30.154  1.00 19.51           N
ATOM   2892  CA  LEU A 198      12.615   5.898  30.355  1.00 13.77           C
ATOM   2893  C   LEU A 198      14.068   6.116  29.975  1.00 15.99           C
ATOM   2894  O   LEU A 198      14.931   5.441  30.524  1.00 17.25           O
ATOM   2895  CB  LEU A 198      12.399   6.288  31.827  1.00 17.11           C
ATOM   2896  CG  LEU A 198      11.844   7.633  32.305  1.00 31.18           C
ATOM   2897  CD1 LEU A 198      12.479   8.063  33.677  1.00 16.10           C
ATOM   2898  CD2 LEU A 198      11.960   8.687  31.291  1.00 19.35           C
ATOM   2899  H   LEU A 198      12.854   3.965  30.565  1.00 23.42           H
ATOM   2900  HA  LEU A 198      12.047   6.444  29.790  1.00 16.53           H
ATOM   2901  HB2 LEU A 198      11.813   5.613  32.212  1.00 20.53           H
ATOM   2902  HB3 LEU A 198      13.267   6.213  32.259  1.00 20.53           H
ATOM   2903  HG  LEU A 198      10.895   7.520  32.459  1.00 37.41           H
ATOM   2904 HD11 LEU A 198      12.179   8.959  33.894  1.00 19.32           H
ATOM   2905 HD12 LEU A 198      12.197   7.445  34.369  1.00 19.32           H
ATOM   2906 HD13 LEU A 198      13.441   8.047  33.591  1.00 19.32           H
ATOM   2907 HD21 LEU A 198      11.683   9.527  31.681  1.00 23.21           H
ATOM   2908 HD22 LEU A 198      12.890   8.725  31.017  1.00 23.21           H
ATOM   2909 HD23 LEU A 198      11.392   8.472  30.535  1.00 23.21           H
ATOM   2910  N   PHE A 199      14.333   7.108  29.114  1.00 16.28           N
ATOM   2911  CA  PHE A 199      15.680   7.542  28.723  1.00 14.31           C
ATOM   2912  C   PHE A 199      16.013   8.915  29.343  1.00 13.96           C
ATOM   2913  O   PHE A 199      15.185   9.840  29.327  1.00 21.32           O
ATOM   2914  CB  PHE A 199      15.782   7.638  27.175  1.00 13.55           C
ATOM   2915  CG  PHE A 199      15.968   6.305  26.450  1.00 13.11           C
ATOM   2916  CD1 PHE A 199      15.530   5.120  26.979  1.00 13.34           C
ATOM   2917  CD2 PHE A 199      16.604   6.265  25.220  1.00 16.29           C
ATOM   2918  CE1 PHE A 199      15.714   3.908  26.297  1.00 15.94           C
ATOM   2919  CE2 PHE A 199      16.796   5.057  24.537  1.00 14.51           C
ATOM   2920  CZ  PHE A 199      16.346   3.879  25.088  1.00 10.54           C
ATOM   2921  H   PHE A 199      13.718   7.570  28.726  1.00 19.54           H
ATOM   2922  HA  PHE A 199      16.331   6.895  29.034  1.00 17.17           H
ATOM   2923  HB2 PHE A 199      14.958   8.032  26.850  1.00 16.26           H
ATOM   2924  HB3 PHE A 199      16.531   8.213  26.952  1.00 16.26           H
ATOM   2925  HD1 PHE A 199      15.098   5.123  27.798  1.00 16.01           H
ATOM   2926  HD2 PHE A 199      16.917   7.055  24.848  1.00 19.55           H
ATOM   2927  HE1 PHE A 199      15.409   3.117  26.686  1.00 19.13           H
ATOM   2928  HE2 PHE A 199      17.234   5.051  23.717  1.00 17.41           H
ATOM   2929  HZ  PHE A 199      16.474   3.071  24.646  1.00 12.64           H
ATOM   2930  N   GLY A 200      17.247   9.080  29.858  1.00 18.35           N
ATOM   2931  CA  GLY A 200      17.710  10.353  30.369  1.00 11.08           C
ATOM   2932  C   GLY A 200      18.528  11.054  29.305  1.00 19.65           C
ATOM   2933  O   GLY A 200      19.016  10.357  28.399  1.00 17.20           O
ATOM   2934  H   GLY A 200      17.834   8.455  29.913  1.00 22.01           H
ATOM   2935  HA2 GLY A 200      16.975  10.924  30.631  1.00 13.30           H
ATOM   2936  HA3 GLY A 200      18.273  10.189  31.146  1.00 13.30           H
ATOM   2937  N   ILE A 201      18.611  12.409  29.343  1.00 20.43           N
ATOM   2938  CA  ILE A 201      19.286  13.092  28.244  1.00 14.56           C
ATOM   2939  C   ILE A 201      20.322  14.001  28.955  1.00 25.07           C
ATOM   2940  O   ILE A 201      20.195  14.940  29.720  1.00 26.41           O
ATOM   2941  CB  ILE A 201      18.402  13.984  27.356  1.00 21.61           C
ATOM   2942  CG1 ILE A 201      17.119  13.258  26.919  1.00 20.62           C
ATOM   2943  CG2 ILE A 201      19.287  14.424  26.187  1.00 19.12           C
ATOM   2944  CD1 ILE A 201      16.072  14.275  26.456  1.00 22.22           C
ATOM   2945  H   ILE A 201      17.994  12.959  29.966  1.00 24.51           H
ATOM   2946  HA  ILE A 201      19.778  12.310  27.580  1.00 17.47           H
ATOM   2947  HB  ILE A 201      18.099  14.897  27.934  1.00 25.93           H
ATOM   2948 HG12 ILE A 201      17.333  12.527  26.117  1.00 24.75           H
ATOM   2949 HG13 ILE A 201      16.705  12.659  27.750  1.00 24.75           H
ATOM   2950 HG21 ILE A 201      18.760  15.153  25.555  1.00 22.95           H
ATOM   2951 HG22 ILE A 201      20.215  14.902  26.529  1.00 22.95           H
ATOM   2952 HG23 ILE A 201      19.589  13.588  25.544  1.00 22.95           H
ATOM   2953 HD11 ILE A 201      15.134  13.780  26.176  1.00 26.66           H
ATOM   2954 HD12 ILE A 201      15.856  15.013  27.238  1.00 26.66           H
ATOM   2955 HD13 ILE A 201      16.434  14.842  25.589  1.00 26.66           H
ATOM   2956  N   GLN A 202      21.547  13.559  28.560  1.00 20.46           N
ATOM   2957  CA  GLN A 202      22.839  14.187  28.806  1.00 28.08           C
ATOM   2958  C   GLN A 202      22.902  15.536  28.132  1.00 26.42           C
ATOM   2959  O   GLN A 202      22.775  15.620  26.890  1.00 19.39           O
ATOM   2960  CB  GLN A 202      24.003  13.307  28.270  1.00 20.60           C
ATOM   2961  CG  GLN A 202      25.447  13.864  28.566  1.00 22.82           C
ATOM   2962  CD  GLN A 202      26.581  13.234  27.729  1.00 29.11           C
ATOM   2963  OE1 GLN A 202      26.476  13.078  26.504  1.00 22.97           O
ATOM   2964  NE2 GLN A 202      27.700  12.932  28.392  1.00 19.97           N
ATOM   2965  H   GLN A 202      21.644  12.819  28.126  1.00 24.55           H
ATOM   2966  HA  GLN A 202      22.966  14.311  29.758  1.00 33.70           H
ATOM   2967  HB2 GLN A 202      23.959  12.422  28.666  1.00 24.72           H
ATOM   2968  HB3 GLN A 202      23.920  13.238  27.306  1.00 24.72           H
ATOM   2969  HG2 GLN A 202      25.439  14.806  28.373  1.00 27.38           H
ATOM   2970  HG3 GLN A 202      25.655  13.726  29.501  1.00 27.38           H
ATOM   2971 HE21 GLN A 202      27.755  13.112  29.228  1.00 23.96           H
ATOM   2972 HE22 GLN A 202      28.363  12.553  27.994  1.00 23.96           H
ATOM   2973  N   GLN A 203      23.193  16.582  28.945  1.00 29.09           N
ATOM   2974  CA  GLN A 203      23.687  17.762  28.250  1.00 20.25           C
ATOM   2975  C   GLN A 203      25.205  17.723  28.602  1.00 20.90           C
ATOM   2976  O   GLN A 203      25.877  16.797  29.013  1.00 33.36           O
ATOM   2977  CB  GLN A 203      22.790  18.960  28.648  1.00 22.07           C
ATOM   2978  CG  GLN A 203      21.299  18.615  28.272  1.00 21.13           C
ATOM   2979  CD  GLN A 203      21.033  18.716  26.786  1.00 25.05           C
ATOM   2980  OE1 GLN A 203      21.785  19.303  26.007  1.00 28.07           O
ATOM   2981  NE2 GLN A 203      19.900  18.106  26.297  1.00 29.42           N
ATOM   2982  H   GLN A 203      23.412  16.467  29.942  1.00 34.91           H
ATOM   2983  HA  GLN A 203      23.611  17.633  27.114  1.00 24.29           H
ATOM   2984  HB2 GLN A 203      22.876  19.156  29.733  1.00 26.49           H
ATOM   2985  HB3 GLN A 203      23.114  19.883  28.119  1.00 26.49           H
ATOM   2986  HG2 GLN A 203      20.992  17.613  28.651  1.00 25.35           H
ATOM   2987  HG3 GLN A 203      20.628  19.325  28.805  1.00 25.35           H
ATOM   2988 HE21 GLN A 203      19.181  17.690  26.896  1.00 35.30           H
ATOM   2989 HE22 GLN A 203      19.649  18.188  25.312  1.00 35.30           H
ATOM   2990  N   GLY A 204      25.697  18.972  28.419  1.00 26.73           N
ATOM   2991  CA  GLY A 204      26.971  19.613  28.683  1.00 24.85           C
ATOM   2992  C   GLY A 204      27.448  20.519  27.545  1.00 23.53           C
ATOM   2993  O   GLY A 204      28.613  20.924  27.551  1.00 31.50           O
ATOM   2994  H   GLY A 204      25.171  19.569  28.085  1.00 32.07           H
ATOM   2995  HA2 GLY A 204      26.868  20.166  29.475  1.00 29.82           H
ATOM   2996  HA3 GLY A 204      27.660  18.947  28.864  1.00 29.82           H
ATOM   2997  N   SER A 205      26.600  20.840  26.559  1.00 22.74           N
ATOM   2998  CA  SER A 205      27.066  21.462  25.323  1.00 24.01           C
ATOM   2999  C   SER A 205      28.299  20.737  24.750  1.00 29.16           C
ATOM   3000  O   SER A 205      28.322  19.501  24.659  1.00 27.89           O
ATOM   3001  CB  SER A 205      27.375  22.936  25.584  1.00 30.01           C
ATOM   3002  OG  SER A 205      27.645  23.619  24.356  1.00 28.07           O
ATOM   3003  H   SER A 205      25.746  20.719  26.584  1.00 27.29           H
ATOM   3004  HA  SER A 205      26.357  21.420  24.662  1.00 28.82           H
ATOM   3005  HB2 SER A 205      26.630  23.368  26.035  1.00 36.01           H
ATOM   3006  HB3 SER A 205      28.158  22.947  26.152  1.00 36.01           H
ATOM   3007  HG  SER A 205      27.492  24.441  24.409  1.00 33.69           H
ATOM   3008  N   VAL A 206      29.337  21.484  24.368  1.00 30.15           N
ATOM   3009  CA  VAL A 206      30.544  20.915  23.779  1.00 24.38           C
ATOM   3010  C   VAL A 206      31.644  20.713  24.807  1.00 34.33           C
ATOM   3011  O   VAL A 206      32.793  20.475  24.429  1.00 30.34           O
ATOM   3012  CB  VAL A 206      31.065  21.788  22.630  1.00 28.75           C
ATOM   3013  CG1 VAL A 206      29.972  22.070  21.649  1.00 30.69           C
ATOM   3014  CG2 VAL A 206      31.649  23.104  23.155  1.00 33.95           C
ATOM   3015  H   VAL A 206      29.369  22.338  24.423  1.00 36.18           H
ATOM   3016  HA  VAL A 206      30.319  20.050  23.405  1.00 29.26           H
ATOM   3017  HB  VAL A 206      31.776  21.317  22.172  1.00 34.50           H
ATOM   3018 HG11 VAL A 206      30.332  22.589  20.914  1.00 36.83           H
ATOM   3019 HG12 VAL A 206      29.634  21.223  21.323  1.00 36.83           H
ATOM   3020 HG13 VAL A 206      29.268  22.569  22.092  1.00 36.83           H
ATOM   3021 HG21 VAL A 206      31.923  23.652  22.402  1.00 40.74           H
ATOM   3022 HG22 VAL A 206      30.972  23.573  23.669  1.00 40.74           H
ATOM   3023 HG23 VAL A 206      32.420  22.911  23.710  1.00 40.74           H
ATOM   3024  N   PHE A 207      31.331  20.806  26.096  1.00 25.43           N
ATOM   3025  CA  PHE A 207      32.353  20.829  27.129  1.00 21.31           C
ATOM   3026  C   PHE A 207      32.452  19.467  27.786  1.00 33.96           C
ATOM   3027  O   PHE A 207      31.456  18.922  28.277  1.00 22.40           O
ATOM   3028  CB  PHE A 207      32.052  21.937  28.145  1.00 29.76           C
ATOM   3029  CG  PHE A 207      31.838  23.258  27.485  1.00 29.40           C
ATOM   3030  CD1 PHE A 207      32.911  23.928  26.889  1.00 33.32           C
ATOM   3031  CD2 PHE A 207      30.576  23.791  27.360  1.00 25.85           C
ATOM   3032  CE1 PHE A 207      32.728  25.130  26.238  1.00 30.24           C
ATOM   3033  CE2 PHE A 207      30.387  25.000  26.713  1.00 26.37           C
ATOM   3034  CZ  PHE A 207      31.461  25.670  26.146  1.00 32.84           C
ATOM   3035  H   PHE A 207      30.531  20.849  26.400  1.00 30.52           H
ATOM   3036  HA  PHE A 207      33.208  21.014  26.711  1.00 25.57           H
ATOM   3037  HB2 PHE A 207      31.246  21.714  28.632  1.00 35.71           H
ATOM   3038  HB3 PHE A 207      32.792  22.012  28.771  1.00 35.71           H
ATOM   3039  HD1 PHE A 207      33.767  23.570  26.949  1.00 39.98           H
ATOM   3040  HD2 PHE A 207      29.854  23.350  27.739  1.00 31.02           H
ATOM   3041  HE1 PHE A 207      33.455  25.569  25.861  1.00 36.29           H
ATOM   3042  HE2 PHE A 207      29.532  25.361  26.651  1.00 31.64           H
ATOM   3043  HZ  PHE A 207      31.331  26.482  25.707  1.00 39.41           H
ATOM   3044  N   GLU A 208      33.663  18.927  27.782  1.00 25.87           N
ATOM   3045  CA  GLU A 208      33.882  17.595  28.292  1.00 28.57           C
ATOM   3046  C   GLU A 208      33.477  17.498  29.757  1.00 33.39           C
ATOM   3047  O   GLU A 208      32.786  16.559  30.166  1.00 28.19           O
ATOM   3048  CB  GLU A 208      35.356  17.226  28.082  1.00 23.06           C
ATOM   3049  CG  GLU A 208      35.723  15.808  28.480  1.00 28.27           C
ATOM   3050  CD  GLU A 208      37.094  15.391  27.953  1.00 32.93           C
ATOM   3051  OE1 GLU A 208      37.793  16.240  27.389  1.00 31.40           O
ATOM   3052  OE2 GLU A 208      37.472  14.217  28.099  1.00 30.87           O1-
ATOM   3053  H   GLU A 208      34.373  19.311  27.483  1.00 31.04           H
ATOM   3054  HA  GLU A 208      33.334  16.976  27.788  1.00 34.28           H
ATOM   3055  HB2 GLU A 208      35.571  17.333  27.141  1.00 27.68           H
ATOM   3056  HB3 GLU A 208      35.897  17.827  28.616  1.00 27.68           H
ATOM   3057  HG2 GLU A 208      35.723  15.724  29.448  1.00 33.92           H
ATOM   3058  HG3 GLU A 208      35.060  15.210  28.099  1.00 33.92           H
ATOM   3059  N   ASN A 209      33.910  18.451  30.575  1.00 32.41           N
ATOM   3060  CA  ASN A 209      33.663  18.303  32.000  1.00 32.54           C
ATOM   3061  C   ASN A 209      32.171  18.370  32.290  1.00 26.53           C
ATOM   3062  O   ASN A 209      31.662  17.647  33.149  1.00 31.52           O
ATOM   3063  CB  ASN A 209      34.443  19.366  32.801  1.00 33.22           C
ATOM   3064  CG  ASN A 209      33.999  20.795  32.508  1.00 23.98           C
ATOM   3065  OD1 ASN A 209      33.759  21.174  31.359  1.00 33.29           O
ATOM   3066  ND2 ASN A 209      33.898  21.606  33.555  1.00 44.16           N
ATOM   3067  H   ASN A 209      34.327  19.165  30.337  1.00 38.89           H
ATOM   3068  HA  ASN A 209      33.976  17.427  32.272  1.00 39.05           H
ATOM   3069  HB2 ASN A 209      34.307  19.194  33.746  1.00 39.87           H
ATOM   3070  HB3 ASN A 209      35.383  19.300  32.574  1.00 39.87           H
ATOM   3071 HD21 ASN A 209      33.657  22.422  33.435  1.00 52.99           H
ATOM   3072 HD22 ASN A 209      34.064  21.316  34.348  1.00 52.99           H
ATOM   3073  N   LEU A 210      31.453  19.231  31.591  1.00 22.09           N
ATOM   3074  CA  LEU A 210      30.012  19.279  31.775  1.00 26.08           C
ATOM   3075  C   LEU A 210      29.354  17.984  31.319  1.00 35.78           C
ATOM   3076  O   LEU A 210      28.443  17.480  31.984  1.00 32.42           O
ATOM   3077  CB  LEU A 210      29.446  20.452  31.012  1.00 27.22           C
ATOM   3078  CG  LEU A 210      29.115  21.689  31.826  1.00 30.94           C
ATOM   3079  CD1 LEU A 210      30.038  21.879  33.023  1.00 33.44           C
ATOM   3080  CD2 LEU A 210      29.238  22.810  30.881  1.00 25.64           C
ATOM   3081  H   LEU A 210      31.764  19.790  31.016  1.00 26.51           H
ATOM   3082  HA  LEU A 210      29.814  19.374  32.717  1.00 31.29           H
ATOM   3083  HB2 LEU A 210      30.092  20.713  30.341  1.00 32.66           H
ATOM   3084  HB3 LEU A 210      28.633  20.157  30.585  1.00 32.66           H
ATOM   3085  HG  LEU A 210      28.200  21.639  32.143  1.00 37.13           H
ATOM   3086 HD11 LEU A 210      29.870  22.754  33.404  1.00 40.13           H
ATOM   3087 HD12 LEU A 210      29.863  21.197  33.689  1.00 40.13           H
ATOM   3088 HD13 LEU A 210      30.959  21.824  32.717  1.00 40.13           H
ATOM   3089 HD21 LEU A 210      28.952  23.631  31.309  1.00 30.77           H
ATOM   3090 HD22 LEU A 210      30.164  22.883  30.605  1.00 30.77           H
ATOM   3091 HD23 LEU A 210      28.675  22.623  30.114  1.00 30.77           H
ATOM   3092  N   ARG A 211      29.828  17.416  30.205  1.00 36.35           N
ATOM   3093  CA  ARG A 211      29.288  16.151  29.723  1.00 25.74           C
ATOM   3094  C   ARG A 211      29.538  15.048  30.717  1.00 27.78           C
ATOM   3095  O   ARG A 211      28.701  14.145  30.894  1.00 26.75           O
ATOM   3096  CB  ARG A 211      29.920  15.816  28.380  1.00 24.66           C
ATOM   3097  CG  ARG A 211      29.457  16.725  27.267  1.00 20.48           C
ATOM   3098  CD  ARG A 211      28.214  16.133  26.586  1.00 18.08           C
ATOM   3099  NE  ARG A 211      27.647  17.052  25.602  1.00 20.34           N
ATOM   3100  CZ  ARG A 211      26.404  17.005  25.154  1.00 16.21           C
ATOM   3101  NH1 ARG A 211      25.575  16.053  25.570  1.00 32.64           N
ATOM   3102  NH2 ARG A 211      26.000  17.903  24.276  1.00 19.96           N1+
ATOM   3103  H   ARG A 211      30.458  17.742  29.716  1.00 43.62           H
ATOM   3104  HA  ARG A 211      28.328  16.218  29.613  1.00 30.89           H
ATOM   3105  HB2 ARG A 211      30.883  15.895  28.448  1.00 29.60           H
ATOM   3106  HB3 ARG A 211      29.688  14.905  28.144  1.00 29.60           H
ATOM   3107  HG2 ARG A 211      29.218  17.587  27.639  1.00 24.58           H
ATOM   3108  HG3 ARG A 211      30.162  16.822  26.607  1.00 24.58           H
ATOM   3109  HD2 ARG A 211      28.450  15.305  26.142  1.00 21.69           H
ATOM   3110  HD3 ARG A 211      27.537  15.963  27.259  1.00 21.69           H
ATOM   3111  HE  ARG A 211      28.137  17.704  25.334  1.00 24.40           H
ATOM   3112 HH11 ARG A 211      25.834  15.464  26.145  1.00 39.17           H
ATOM   3113 HH12 ARG A 211      24.768  16.027  25.266  1.00 39.17           H
ATOM   3114 HH21 ARG A 211      26.549  18.502  24.004  1.00 23.95           H
ATOM   3115 HH22 ARG A 211      25.199  17.872  23.966  1.00 23.95           H
ATOM   3116  N   GLN A 212      30.699  15.093  31.370  1.00 23.90           N
ATOM   3117  CA  GLN A 212      31.023  14.055  32.331  1.00 24.90           C
ATOM   3118  C   GLN A 212      30.125  14.188  33.548  1.00 25.14           C
ATOM   3119  O   GLN A 212      29.650  13.185  34.101  1.00 24.55           O
ATOM   3120  CB  GLN A 212      32.503  14.140  32.713  1.00 27.83           C
ATOM   3121  CG  GLN A 212      32.950  13.074  33.680  1.00 26.27           C
ATOM   3122  CD  GLN A 212      32.878  11.664  33.137  1.00 24.31           C
ATOM   3123  OE1 GLN A 212      33.665  11.266  32.286  1.00 27.65           O
ATOM   3124  NE2 GLN A 212      31.959  10.884  33.670  1.00 35.73           N
ATOM   3125  H   GLN A 212      31.292  15.709  31.285  1.00 28.68           H
ATOM   3126  HA  GLN A 212      30.869  13.182  31.935  1.00 29.88           H
ATOM   3127  HB2 GLN A 212      33.047  14.067  31.911  1.00 33.40           H
ATOM   3128  HB3 GLN A 212      32.663  14.999  33.128  1.00 33.40           H
ATOM   3129  HG2 GLN A 212      33.874  13.248  33.923  1.00 31.52           H
ATOM   3130  HG3 GLN A 212      32.387  13.110  34.467  1.00 31.52           H
ATOM   3131 HE21 GLN A 212      31.441  11.190  34.287  1.00 42.87           H
ATOM   3132 HE22 GLN A 212      31.876  10.072  33.400  1.00 42.87           H
ATOM   3133  N   GLN A 213      29.884  15.425  33.980  1.00 27.12           N
ATOM   3134  CA  GLN A 213      29.015  15.631  35.131  1.00 33.08           C
ATOM   3135  C   GLN A 213      27.597  15.165  34.811  1.00 25.07           C
ATOM   3136  O   GLN A 213      26.966  14.460  35.606  1.00 26.53           O
ATOM   3137  CB  GLN A 213      29.019  17.097  35.521  1.00 32.90           C
ATOM   3138  CG  GLN A 213      30.340  17.605  36.111  1.00 40.55           C
ATOM   3139  CD  GLN A 213      30.375  19.119  36.168  1.00 42.04           C
ATOM   3140  OE1 GLN A 213      31.348  19.739  35.743  1.00 53.55           O
ATOM   3141  NE2 GLN A 213      29.308  19.723  36.678  1.00 44.82           N
ATOM   3142  H   GLN A 213      30.188  16.146  33.620  1.00 32.55           H
ATOM   3143  HA  GLN A 213      29.346  15.115  35.882  1.00 39.69           H
ATOM   3144  HB2 GLN A 213      28.825  17.624  34.730  1.00 39.48           H
ATOM   3145  HB3 GLN A 213      28.323  17.232  36.184  1.00 39.48           H
ATOM   3146  HG2 GLN A 213      30.442  17.267  37.014  1.00 48.66           H
ATOM   3147  HG3 GLN A 213      31.076  17.305  35.558  1.00 48.66           H
ATOM   3148 HE21 GLN A 213      28.686  19.256  37.046  1.00 53.78           H
ATOM   3149 HE22 GLN A 213      29.239  20.581  36.648  1.00 53.78           H
ATOM   3150  N   SER A 214      27.094  15.553  33.636  1.00 24.53           N
ATOM   3151  CA  SER A 214      25.767  15.127  33.196  1.00 28.70           C
ATOM   3152  C   SER A 214      25.675  13.610  33.169  1.00 25.43           C
ATOM   3153  O   SER A 214      24.726  13.016  33.695  1.00 26.04           O
ATOM   3154  CB  SER A 214      25.475  15.718  31.819  1.00 24.34           C
ATOM   3155  OG  SER A 214      24.144  15.419  31.398  1.00 29.01           O
ATOM   3156  H   SER A 214      27.504  16.060  33.076  1.00 29.43           H
ATOM   3157  HA  SER A 214      25.091  15.455  33.810  1.00 34.44           H
ATOM   3158  HB2 SER A 214      25.580  16.682  31.858  1.00 29.21           H
ATOM   3159  HB3 SER A 214      26.106  15.345  31.182  1.00 29.21           H
ATOM   3160  HG  SER A 214      23.592  15.721  31.954  1.00 34.81           H
ATOM   3161  N   ALA A 215      26.669  12.965  32.576  1.00 22.40           N
ATOM   3162  CA  ALA A 215      26.655  11.514  32.505  1.00 23.86           C
ATOM   3163  C   ALA A 215      26.635  10.889  33.895  1.00 29.89           C
ATOM   3164  O   ALA A 215      25.908   9.912  34.139  1.00 25.74           O
ATOM   3165  CB  ALA A 215      27.863  11.018  31.702  1.00 22.20           C
ATOM   3166  H   ALA A 215      27.351  13.337  32.204  1.00 26.89           H
ATOM   3167  HA  ALA A 215      25.851  11.250  32.041  1.00 28.64           H
ATOM   3168  HB1 ALA A 215      27.833  10.051  31.644  1.00 26.64           H
ATOM   3169  HB2 ALA A 215      27.822  11.398  30.811  1.00 26.64           H
ATOM   3170  HB3 ALA A 215      28.681  11.298  32.137  1.00 26.64           H
ATOM   3171  N   ASP A 216      27.447  11.411  34.821  1.00 24.56           N
ATOM   3172  CA  ASP A 216      27.490  10.813  36.145  1.00 29.24           C
ATOM   3173  C   ASP A 216      26.129  10.949  36.816  1.00 22.59           C
ATOM   3174  O   ASP A 216      25.609   9.997  37.413  1.00 28.70           O
ATOM   3175  CB  ASP A 216      28.572  11.475  37.019  1.00 33.53           C
ATOM   3176  CG  ASP A 216      30.004  11.239  36.514  1.00 39.36           C
ATOM   3177  OD1 ASP A 216      30.295  10.239  35.815  1.00 36.10           O
ATOM   3178  OD2 ASP A 216      30.855  12.076  36.865  1.00 40.48           O1-
ATOM   3179  H   ASP A 216      27.957  12.095  34.714  1.00 29.48           H
ATOM   3180  HA  ASP A 216      27.694   9.868  36.058  1.00 35.09           H
ATOM   3181  HB2 ASP A 216      28.415  12.433  37.040  1.00 40.24           H
ATOM   3182  HB3 ASP A 216      28.517  11.112  37.918  1.00 40.24           H
ATOM   3183  N   ALA A 217      25.557  12.144  36.743  1.00 22.37           N
ATOM   3184  CA  ALA A 217      24.268  12.403  37.379  1.00 29.09           C
ATOM   3185  C   ALA A 217      23.184  11.523  36.785  1.00 25.34           C
ATOM   3186  O   ALA A 217      22.336  10.989  37.510  1.00 22.30           O
ATOM   3187  CB  ALA A 217      23.896  13.876  37.212  1.00 21.35           C
ATOM   3188  H   ALA A 217      25.889  12.819  36.324  1.00 26.84           H
ATOM   3189  HA  ALA A 217      24.339  12.209  38.324  1.00 34.90           H
ATOM   3190  HB1 ALA A 217      23.040  14.043  37.634  1.00 25.62           H
ATOM   3191  HB2 ALA A 217      24.586  14.419  37.621  1.00 25.62           H
ATOM   3192  HB3 ALA A 217      23.839  14.070  36.264  1.00 25.62           H
ATOM   3193  N   LEU A 218      23.232  11.315  35.463  1.00 28.41           N
ATOM   3194  CA  LEU A 218      22.242  10.467  34.803  1.00 24.44           C
ATOM   3195  C   LEU A 218      22.424   9.015  35.189  1.00 22.54           C
ATOM   3196  O   LEU A 218      21.442   8.312  35.455  1.00 25.75           O
ATOM   3197  CB  LEU A 218      22.342  10.626  33.284  1.00 21.54           C
ATOM   3198  CG  LEU A 218      21.376  11.511  32.506  1.00 20.57           C
ATOM   3199  CD1 LEU A 218      20.593  12.434  33.340  1.00 20.67           C
ATOM   3200  CD2 LEU A 218      22.045  12.216  31.383  1.00 20.51           C
ATOM   3201  H   LEU A 218      23.828  11.646  34.936  1.00 34.09           H
ATOM   3202  HA  LEU A 218      21.351  10.715  35.098  1.00 29.33           H
ATOM   3203  HB2 LEU A 218      23.233  10.949  33.077  1.00 25.85           H
ATOM   3204  HB3 LEU A 218      22.235   9.738  32.909  1.00 25.85           H
ATOM   3205  HG  LEU A 218      20.727  10.919  32.087  1.00 24.68           H
ATOM   3206 HD11 LEU A 218      20.134  13.068  32.765  1.00 24.81           H
ATOM   3207 HD12 LEU A 218      19.944  11.919  33.848  1.00 24.81           H
ATOM   3208 HD13 LEU A 218      21.196  12.887  33.942  1.00 24.81           H
ATOM   3209 HD21 LEU A 218      21.396  12.754  30.912  1.00 24.61           H
ATOM   3210 HD22 LEU A 218      22.742  12.782  31.746  1.00 24.61           H
ATOM   3211 HD23 LEU A 218      22.427  11.553  30.786  1.00 24.61           H
ATOM   3212  N   ALA A 219      23.672   8.529  35.201  1.00 21.62           N
ATOM   3213  CA  ALA A 219      23.911   7.162  35.662  1.00 18.89           C
ATOM   3214  C   ALA A 219      23.549   7.009  37.127  1.00 19.69           C
ATOM   3215  O   ALA A 219      23.142   5.926  37.574  1.00 20.02           O
ATOM   3216  CB  ALA A 219      25.377   6.774  35.439  1.00 29.19           C
ATOM   3217  H   ALA A 219      24.379   8.960  34.961  1.00 25.95           H
ATOM   3218  HA  ALA A 219      23.353   6.556  35.150  1.00 22.67           H
ATOM   3219  HB1 ALA A 219      25.496   5.840  35.661  1.00 35.03           H
ATOM   3220  HB2 ALA A 219      25.611   6.918  34.510  1.00 35.03           H
ATOM   3221  HB3 ALA A 219      25.942   7.321  36.003  1.00 35.03           H
ATOM   3222  N   GLU A 220      23.695   8.081  37.886  1.00 23.76           N
ATOM   3223  CA  GLU A 220      23.342   8.043  39.297  1.00 34.01           C
ATOM   3224  C   GLU A 220      21.838   7.859  39.462  1.00 21.98           C
ATOM   3225  O   GLU A 220      21.385   7.039  40.265  1.00 26.10           O
ATOM   3226  CB  GLU A 220      23.841   9.339  39.957  1.00 33.72           C
ATOM   3227  CG  GLU A 220      23.575   9.495  41.444  1.00 42.23           C
ATOM   3228  CD  GLU A 220      23.818   8.236  42.192  1.00 43.63           C
ATOM   3229  OE1 GLU A 220      24.862   7.576  41.921  1.00 44.40           O
ATOM   3230  OE2 GLU A 220      22.939   7.898  43.024  1.00 50.23           O1-
ATOM   3231  H   GLU A 220      23.996   8.842  37.620  1.00 28.51           H
ATOM   3232  HA  GLU A 220      23.794   7.291  39.714  1.00 40.81           H
ATOM   3233  HB2 GLU A 220      24.802   9.390  39.837  1.00 40.46           H
ATOM   3234  HB3 GLU A 220      23.417  10.087  39.505  1.00 40.46           H
ATOM   3235  HG2 GLU A 220      24.171  10.173  41.800  1.00 50.67           H
ATOM   3236  HG3 GLU A 220      22.649   9.753  41.588  1.00 50.67           H
ATOM   3237  N   ILE A 221      21.047   8.600  38.686  1.00 26.78           N
ATOM   3238  CA  ILE A 221      19.602   8.355  38.657  1.00 26.17           C
ATOM   3239  C   ILE A 221      19.325   6.945  38.162  1.00 25.63           C
ATOM   3240  O   ILE A 221      18.558   6.188  38.766  1.00 23.16           O
ATOM   3241  CB  ILE A 221      18.874   9.378  37.769  1.00 23.74           C
ATOM   3242  CG1 ILE A 221      19.277  10.847  38.072  1.00 21.75           C
ATOM   3243  CG2 ILE A 221      17.354   9.110  37.809  1.00 21.87           C
ATOM   3244  CD1 ILE A 221      18.836  11.344  39.268  1.00 34.86           C
ATOM   3245  H   ILE A 221      21.324   9.243  38.189  1.00 32.14           H
ATOM   3246  HA  ILE A 221      19.242   8.427  39.553  1.00 31.40           H
ATOM   3247  HB  ILE A 221      19.159   9.194  36.861  1.00 28.49           H
ATOM   3248 HG12 ILE A 221      20.233  10.923  38.088  1.00 26.11           H
ATOM   3249 HG13 ILE A 221      18.920  11.430  37.384  1.00 26.11           H
ATOM   3250 HG21 ILE A 221      16.907   9.709  37.191  1.00 26.24           H
ATOM   3251 HG22 ILE A 221      17.194   8.192  37.546  1.00 26.24           H
ATOM   3252 HG23 ILE A 221      17.017   9.254  38.705  1.00 26.24           H
ATOM   3253 HD11 ILE A 221      19.169  12.251  39.356  1.00 41.83           H
ATOM   3254 HD12 ILE A 221      17.867  11.342  39.270  1.00 41.83           H
ATOM   3255 HD13 ILE A 221      19.180  10.781  39.981  1.00 41.83           H
ATOM   3256  N   GLY A 222      19.921   6.579  37.030  1.00 20.43           N
ATOM   3257  CA  GLY A 222      19.666   5.269  36.472  1.00 18.30           C
ATOM   3258  C   GLY A 222      18.508   5.349  35.499  1.00 21.69           C
ATOM   3259  O   GLY A 222      17.392   5.704  35.893  1.00 21.17           O
ATOM   3260  H   GLY A 222      20.465   7.063  36.578  1.00 24.52           H
ATOM   3261  HA2 GLY A 222      20.458   4.943  36.019  1.00 21.96           H
ATOM   3262  HA3 GLY A 222      19.438   4.646  37.177  1.00 21.96           H
ATOM   3263  N   PHE A 223      18.787   5.038  34.229  1.00 24.16           N
ATOM   3264  CA  PHE A 223      17.822   5.054  33.139  1.00 22.93           C
ATOM   3265  C   PHE A 223      17.979   3.797  32.292  1.00 20.91           C
ATOM   3266  O   PHE A 223      18.965   3.070  32.399  1.00 23.44           O
ATOM   3267  CB  PHE A 223      18.006   6.301  32.265  1.00 18.68           C
ATOM   3268  CG  PHE A 223      17.590   7.547  32.931  1.00 12.49           C
ATOM   3269  CD1 PHE A 223      16.256   7.961  32.915  1.00 17.07           C
ATOM   3270  CD2 PHE A 223      18.534   8.331  33.590  1.00 15.53           C
ATOM   3271  CE1 PHE A 223      15.888   9.138  33.544  1.00 16.67           C
ATOM   3272  CE2 PHE A 223      18.183   9.470  34.190  1.00 15.92           C
ATOM   3273  CZ  PHE A 223      16.851   9.897  34.178  1.00 16.18           C
ATOM   3274  H   PHE A 223      19.573   4.803  33.964  1.00 28.99           H
ATOM   3275  HA  PHE A 223      16.924   5.061  33.503  1.00 27.51           H
ATOM   3276  HB2 PHE A 223      18.948   6.389  32.040  1.00 22.42           H
ATOM   3277  HB3 PHE A 223      17.485   6.212  31.452  1.00 22.42           H
ATOM   3278  HD1 PHE A 223      15.611   7.451  32.481  1.00 20.48           H
ATOM   3279  HD2 PHE A 223      19.424   8.067  33.600  1.00 18.64           H
ATOM   3280  HE1 PHE A 223      15.004   9.419  33.532  1.00 20.00           H
ATOM   3281  HE2 PHE A 223      18.835   9.974  34.613  1.00 19.10           H
ATOM   3282  HZ  PHE A 223      16.614  10.693  34.596  1.00 19.41           H
ATOM   3283  N   ASP A 224      16.977   3.541  31.439  1.00 13.96           N
ATOM   3284  CA  ASP A 224      16.978   2.382  30.563  1.00 19.40           C
ATOM   3285  C   ASP A 224      17.846   2.599  29.327  1.00 11.95           C
ATOM   3286  O   ASP A 224      18.214   1.630  28.659  1.00 17.39           O
ATOM   3287  CB  ASP A 224      15.540   2.090  30.145  1.00 19.58           C
ATOM   3288  CG  ASP A 224      14.663   1.678  31.311  1.00 17.18           C
ATOM   3289  OD1 ASP A 224      15.072   0.826  32.105  1.00 20.54           O
ATOM   3290  OD2 ASP A 224      13.545   2.177  31.414  1.00 19.00           O1-
ATOM   3291  H   ASP A 224      16.288   4.039  31.338  1.00 16.75           H
ATOM   3292  HA  ASP A 224      17.319   1.611  31.042  1.00 23.28           H
ATOM   3293  HB2 ASP A 224      15.156   2.891  29.752  1.00 23.49           H
ATOM   3294  HB3 ASP A 224      15.546   1.371  29.493  1.00 23.49           H
ATOM   3295  N   GLY A 225      18.138   3.858  29.018  1.00 13.07           N
ATOM   3296  CA  GLY A 225      18.902   4.279  27.863  1.00 15.34           C
ATOM   3297  C   GLY A 225      19.319   5.708  28.100  1.00 15.23           C
ATOM   3298  O   GLY A 225      18.781   6.392  28.973  1.00 12.41           O
ATOM   3299  H   GLY A 225      17.864   4.528  29.479  1.00 15.69           H
ATOM   3300  HA2 GLY A 225      19.685   3.731  27.723  1.00 18.40           H
ATOM   3301  HA3 GLY A 225      18.346   4.255  27.076  1.00 18.40           H
ATOM   3302  N   TYR A 226      20.307   6.149  27.336  1.00 15.18           N
ATOM   3303  CA  TYR A 226      20.887   7.471  27.503  1.00 14.11           C
ATOM   3304  C   TYR A 226      20.996   8.138  26.158  1.00 11.45           C
ATOM   3305  O   TYR A 226      21.575   7.591  25.212  1.00 17.28           O
ATOM   3306  CB  TYR A 226      22.279   7.400  28.189  1.00 18.67           C
ATOM   3307  CG  TYR A 226      22.173   6.767  29.558  1.00 18.74           C
ATOM   3308  CD1 TYR A 226      22.140   5.409  29.693  1.00 13.60           C
ATOM   3309  CD2 TYR A 226      22.054   7.534  30.699  1.00 15.38           C
ATOM   3310  CE1 TYR A 226      22.010   4.793  30.946  1.00 17.95           C
ATOM   3311  CE2 TYR A 226      21.922   6.937  31.955  1.00 18.08           C
ATOM   3312  CZ  TYR A 226      21.880   5.568  32.069  1.00 18.84           C
ATOM   3313  OH  TYR A 226      21.718   4.963  33.305  1.00 21.46           O
ATOM   3314  H   TYR A 226      20.675   5.680  26.719  1.00 18.22           H
ATOM   3315  HA  TYR A 226      20.292   8.009  28.051  1.00 16.93           H
ATOM   3316  HB2 TYR A 226      22.873   6.858  27.647  1.00 22.41           H
ATOM   3317  HB3 TYR A 226      22.640   8.294  28.286  1.00 22.41           H
ATOM   3318  HD1 TYR A 226      22.207   4.891  28.933  1.00 16.32           H
ATOM   3319  HD2 TYR A 226      22.056   8.458  30.628  1.00 18.45           H
ATOM   3320  HE1 TYR A 226      21.984   3.868  31.008  1.00 21.54           H
ATOM   3321  HE2 TYR A 226      21.832   7.470  32.710  1.00 21.70           H
ATOM   3322  HH  TYR A 226      21.531   4.147  33.202  1.00 25.76           H
ATOM   3323  N   ALA A 227      20.462   9.320  26.076  1.00 16.28           N
ATOM   3324  CA  ALA A 227      20.592  10.099  24.870  1.00 13.51           C
ATOM   3325  C   ALA A 227      21.699  11.116  25.034  1.00 21.91           C
ATOM   3326  O   ALA A 227      21.950  11.645  26.118  1.00 14.37           O
ATOM   3327  CB  ALA A 227      19.295  10.812  24.552  1.00 15.69           C
ATOM   3328  H   ALA A 227      20.017   9.702  26.706  1.00 19.54           H
ATOM   3329  HA  ALA A 227      20.824   9.515  24.137  1.00 16.21           H
ATOM   3330  HB1 ALA A 227      19.402  11.292  23.718  1.00 18.83           H
ATOM   3331  HB2 ALA A 227      18.581  10.160  24.491  1.00 18.83           H
ATOM   3332  HB3 ALA A 227      19.113  11.435  25.274  1.00 18.83           H
ATOM   3333  N   VAL A 228      22.348  11.414  23.929  1.00 18.80           N
ATOM   3334  CA  VAL A 228      23.198  12.579  23.857  1.00 23.28           C
ATOM   3335  C   VAL A 228      22.301  13.704  23.343  1.00 25.34           C
ATOM   3336  O   VAL A 228      21.954  13.689  22.148  1.00 18.60           O
ATOM   3337  CB  VAL A 228      24.374  12.289  22.919  1.00 19.37           C
ATOM   3338  CG1 VAL A 228      25.362  13.381  22.854  1.00 18.74           C
ATOM   3339  CG2 VAL A 228      25.086  10.973  23.311  1.00 21.33           C
ATOM   3340  H   VAL A 228      22.312  10.961  23.204  1.00 22.55           H
ATOM   3341  HA  VAL A 228      23.543  12.805  24.746  1.00 27.94           H
ATOM   3342  HB  VAL A 228      23.998  12.175  22.036  1.00 23.24           H
ATOM   3343 HG11 VAL A 228      26.071  13.116  22.246  1.00 22.48           H
ATOM   3344 HG12 VAL A 228      24.925  14.182  22.524  1.00 22.48           H
ATOM   3345 HG13 VAL A 228      25.722  13.524  23.742  1.00 22.48           H
ATOM   3346 HG21 VAL A 228      25.769  10.781  22.650  1.00 25.59           H
ATOM   3347 HG22 VAL A 228      25.500  11.093  24.179  1.00 25.59           H
ATOM   3348 HG23 VAL A 228      24.443  10.250  23.341  1.00 25.59           H
ATOM   3349  N   GLY A 229      21.936  14.713  24.178  1.00 20.71           N
ATOM   3350  CA  GLY A 229      21.253  15.864  23.568  1.00 21.93           C
ATOM   3351  C   GLY A 229      22.267  16.967  23.269  1.00 17.14           C
ATOM   3352  O   GLY A 229      23.467  16.868  23.441  1.00 18.94           O
ATOM   3353  H   GLY A 229      22.367  14.858  25.116  1.00 24.85           H
ATOM   3354  HA2 GLY A 229      20.721  15.565  22.627  1.00 26.32           H
ATOM   3355  HA3 GLY A 229      20.462  16.236  24.270  1.00 26.32           H
ATOM   3356  N   GLY A 230      21.655  18.098  22.695  1.00 22.16           N
ATOM   3357  CA  GLY A 230      22.366  19.399  22.696  1.00 30.49           C
ATOM   3358  C   GLY A 230      23.311  19.571  21.498  1.00 24.09           C
ATOM   3359  O   GLY A 230      24.065  20.503  21.299  1.00 31.25           O
ATOM   3360  H   GLY A 230      20.629  18.184  22.776  1.00 26.59           H
ATOM   3361  HA2 GLY A 230      21.626  20.234  22.697  1.00 36.58           H
ATOM   3362  HA3 GLY A 230      22.972  19.523  23.637  1.00 36.58           H
ATOM   3363  N   LEU A 231      23.195  18.553  20.573  1.00 30.86           N
ATOM   3364  CA  LEU A 231      23.952  18.442  19.319  1.00 32.26           C
ATOM   3365  C   LEU A 231      23.148  18.435  18.005  1.00 24.12           C
ATOM   3366  O   LEU A 231      23.805  18.394  16.955  1.00 33.43           O
ATOM   3367  CB  LEU A 231      24.842  17.174  19.328  1.00 20.56           C
ATOM   3368  CG  LEU A 231      25.899  16.943  20.423  1.00 28.34           C
ATOM   3369  CD1 LEU A 231      26.762  15.689  20.210  1.00 26.17           C
ATOM   3370  CD2 LEU A 231      26.812  18.090  20.539  1.00 27.61           C
ATOM   3371  H   LEU A 231      22.660  17.889  20.667  1.00 37.03           H
ATOM   3372  HA  LEU A 231      24.557  19.196  19.270  1.00 38.72           H
ATOM   3373  HB2 LEU A 231      24.251  16.405  19.349  1.00 24.67           H
ATOM   3374  HB3 LEU A 231      25.318  17.161  18.483  1.00 24.67           H
ATOM   3375  HG  LEU A 231      25.444  16.841  21.273  1.00 34.01           H
ATOM   3376 HD11 LEU A 231      27.404  15.622  20.930  1.00 31.40           H
ATOM   3377 HD12 LEU A 231      26.193  14.901  20.203  1.00 31.40           H
ATOM   3378 HD13 LEU A 231      27.229  15.773  19.363  1.00 31.40           H
ATOM   3379 HD21 LEU A 231      27.471  17.892  21.220  1.00 33.13           H
ATOM   3380 HD22 LEU A 231      27.246  18.211  19.682  1.00 33.13           H
ATOM   3381 HD23 LEU A 231      26.307  18.882  20.780  1.00 33.13           H
ATOM   3382  N   ALA A 232      21.780  18.456  17.980  1.00 27.39           N
ATOM   3383  CA  ALA A 232      21.087  18.604  16.678  1.00 31.83           C
ATOM   3384  C   ALA A 232      20.627  20.096  16.682  1.00 42.83           C
ATOM   3385  O   ALA A 232      19.501  20.548  16.809  1.00 49.07           O
ATOM   3386  CB  ALA A 232      19.927  17.640  16.548  1.00 39.87           C
ATOM   3387  H   ALA A 232      21.202  18.247  18.809  1.00 32.87           H
ATOM   3388  HA  ALA A 232      21.821  18.430  15.832  1.00 38.20           H
ATOM   3389  HB1 ALA A 232      19.483  17.676  15.542  1.00 47.84           H
ATOM   3390  HB2 ALA A 232      20.280  16.602  16.718  1.00 47.84           H
ATOM   3391  HB3 ALA A 232      19.130  17.827  17.286  1.00 47.84           H
ATOM   3392  N   VAL A 233      21.741  20.905  16.572  1.00 38.97           N
ATOM   3393  CA  VAL A 233      21.820  22.374  16.795  1.00 40.61           C
ATOM   3394  C   VAL A 233      22.754  23.162  15.873  1.00 44.40           C
ATOM   3395  O   VAL A 233      22.969  24.353  16.110  1.00 34.34           O
ATOM   3396  CB  VAL A 233      22.307  22.764  18.210  1.00 28.91           C
ATOM   3397  CG1 VAL A 233      21.409  22.278  19.309  1.00 38.40           C
ATOM   3398  CG2 VAL A 233      23.760  22.340  18.401  1.00 36.30           C
ATOM   3399  H   VAL A 233      22.525  20.580  16.384  1.00 46.77           H
ATOM   3400  HA  VAL A 233      20.947  22.761  16.677  1.00 48.73           H
ATOM   3401  HB  VAL A 233      22.318  23.731  18.278  1.00 34.69           H
ATOM   3402 HG11 VAL A 233      21.746  22.616  20.147  1.00 46.08           H
ATOM   3403 HG12 VAL A 233      20.528  22.615  19.146  1.00 46.08           H
ATOM   3404 HG13 VAL A 233      21.427  21.317  19.289  1.00 46.08           H
ATOM   3405 HG21 VAL A 233      24.068  22.595  19.290  1.00 43.55           H
ATOM   3406 HG22 VAL A 233      23.806  21.375  18.289  1.00 43.55           H
ATOM   3407 HG23 VAL A 233      24.319  22.774  17.738  1.00 43.55           H
ATOM   3408  N   GLY A 234      23.419  22.515  14.922  1.00 48.32           N
ATOM   3409  CA  GLY A 234      24.197  23.239  13.922  1.00 42.54           C
ATOM   3410  C   GLY A 234      25.660  23.531  14.238  1.00 44.00           C
ATOM   3411  O   GLY A 234      26.166  24.616  13.933  1.00 50.06           O
ATOM   3412  H   GLY A 234      23.461  21.661  14.832  1.00 57.98           H
ATOM   3413  HA2 GLY A 234      24.187  22.730  13.090  1.00 51.05           H
ATOM   3414  HA3 GLY A 234      23.780  24.102  13.730  1.00 51.05           H
ATOM   3415  N   GLU A 235      26.372  22.576  14.821  1.00 43.66           N
ATOM   3416  CA  GLU A 235      27.751  22.820  15.211  1.00 39.25           C
ATOM   3417  C   GLU A 235      28.748  22.333  14.171  1.00 46.18           C
ATOM   3418  O   GLU A 235      29.956  22.565  14.337  1.00 44.42           O
ATOM   3419  CB  GLU A 235      28.061  22.144  16.557  1.00 39.30           C
ATOM   3420  CG  GLU A 235      27.986  20.606  16.549  1.00 39.23           C
ATOM   3421  CD  GLU A 235      26.565  20.057  16.667  1.00 35.02           C
ATOM   3422  OE1 GLU A 235      25.600  20.833  16.504  1.00 31.66           O
ATOM   3423  OE2 GLU A 235      26.424  18.844  16.906  1.00 29.29           O1-
ATOM   3424  H   GLU A 235      26.082  21.781  14.978  1.00 52.39           H
ATOM   3425  HA  GLU A 235      27.884  23.774  15.321  1.00 47.10           H
ATOM   3426  HB2 GLU A 235      28.969  22.379  16.803  1.00 47.16           H
ATOM   3427  HB3 GLU A 235      27.448  22.479  17.231  1.00 47.16           H
ATOM   3428  HG2 GLU A 235      28.336  20.275  15.709  1.00 47.08           H
ATOM   3429  HG3 GLU A 235      28.522  20.261  17.282  1.00 47.08           H
ATOM   3430  N   GLY A 236      28.278  21.653  13.130  1.00 39.61           N
ATOM   3431  CA  GLY A 236      29.179  21.013  12.180  1.00 36.63           C
ATOM   3432  C   GLY A 236      29.510  19.585  12.569  1.00 28.27           C
ATOM   3433  O   GLY A 236      29.660  19.237  13.741  1.00 30.53           O
ATOM   3434  H   GLY A 236      27.444  21.538  12.958  1.00 47.53           H
ATOM   3435  HA2 GLY A 236      28.761  21.002  11.304  1.00 43.96           H
ATOM   3436  HA3 GLY A 236      30.008  21.512  12.123  1.00 43.96           H
ATOM   3437  N   GLN A 237      29.637  18.738  11.553  1.00 31.26           N
ATOM   3438  CA  GLN A 237      29.946  17.338  11.807  1.00 24.18           C
ATOM   3439  C   GLN A 237      31.248  17.185  12.557  1.00 27.03           C
ATOM   3440  O   GLN A 237      31.350  16.362  13.475  1.00 27.15           O
ATOM   3441  CB  GLN A 237      29.986  16.569  10.494  1.00 28.77           C
ATOM   3442  CG  GLN A 237      30.430  15.144  10.709  1.00 31.93           C
ATOM   3443  CD  GLN A 237      30.646  14.435   9.421  1.00 28.43           C
ATOM   3444  OE1 GLN A 237      31.785  14.300   8.965  1.00 28.23           O
ATOM   3445  NE2 GLN A 237      29.556  14.008   8.801  1.00 25.35           N
ATOM   3446  H   GLN A 237      29.550  18.946  10.724  1.00 37.51           H
ATOM   3447  HA  GLN A 237      29.251  16.950  12.362  1.00 29.02           H
ATOM   3448  HB2 GLN A 237      29.096  16.555  10.106  1.00 34.53           H
ATOM   3449  HB3 GLN A 237      30.607  16.999   9.885  1.00 34.53           H
ATOM   3450  HG2 GLN A 237      31.275  15.119  11.185  1.00 38.31           H
ATOM   3451  HG3 GLN A 237      29.749  14.671  11.213  1.00 38.31           H
ATOM   3452 HE21 GLN A 237      28.786  14.113   9.167  1.00 30.42           H
ATOM   3453 HE22 GLN A 237      29.615  13.629   8.034  1.00 30.42           H
ATOM   3454  N   ASP A 238      32.259  17.976  12.198  1.00 29.15           N
ATOM   3455  CA  ASP A 238      33.548  17.845  12.854  1.00 27.89           C
ATOM   3456  C   ASP A 238      33.404  18.070  14.353  1.00 25.48           C
ATOM   3457  O   ASP A 238      33.882  17.269  15.167  1.00 24.33           O
ATOM   3458  CB  ASP A 238      34.561  18.815  12.216  1.00 35.28           C
ATOM   3459  CG  ASP A 238      34.865  18.471  10.754  1.00 42.50           C
ATOM   3460  OD1 ASP A 238      34.827  17.283  10.376  1.00 38.38           O
ATOM   3461  OD2 ASP A 238      35.133  19.398   9.967  1.00 50.63           O1-
ATOM   3462  H   ASP A 238      32.228  18.586  11.594  1.00 34.98           H
ATOM   3463  HA  ASP A 238      33.877  16.945  12.722  1.00 33.47           H
ATOM   3464  HB2 ASP A 238      34.202  19.716  12.237  1.00 42.34           H
ATOM   3465  HB3 ASP A 238      35.399  18.782  12.703  1.00 42.34           H
ATOM   3466  N   GLU A 239      32.723  19.149  14.736  1.00 33.74           N
ATOM   3467  CA  GLU A 239      32.548  19.442  16.156  1.00 34.19           C
ATOM   3468  C   GLU A 239      31.659  18.396  16.819  1.00 22.73           C
ATOM   3469  O   GLU A 239      31.933  17.943  17.939  1.00 23.80           O
ATOM   3470  CB  GLU A 239      31.957  20.842  16.311  1.00 38.19           C
ATOM   3471  CG  GLU A 239      31.810  21.359  17.744  1.00 35.33           C
ATOM   3472  CD  GLU A 239      33.148  21.616  18.419  1.00 45.81           C
ATOM   3473  OE1 GLU A 239      33.128  22.208  19.525  1.00 48.52           O
ATOM   3474  OE2 GLU A 239      34.212  21.243  17.857  1.00 40.54           O1-
ATOM   3475  H   GLU A 239      32.356  19.717  14.201  1.00 40.48           H
ATOM   3476  HA  GLU A 239      33.409  19.424  16.599  1.00 41.03           H
ATOM   3477  HB2 GLU A 239      32.530  21.464  15.838  1.00 45.82           H
ATOM   3478  HB3 GLU A 239      31.075  20.840  15.903  1.00 45.82           H
ATOM   3479  HG2 GLU A 239      31.327  22.202  17.717  1.00 42.39           H
ATOM   3480  HG3 GLU A 239      31.315  20.715  18.274  1.00 42.39           H
ATOM   3481  N   MET A 240      30.591  18.002  16.141  1.00 21.83           N
ATOM   3482  CA  MET A 240      29.704  16.984  16.700  1.00 23.87           C
ATOM   3483  C   MET A 240      30.473  15.703  16.980  1.00 27.28           C
ATOM   3484  O   MET A 240      30.387  15.129  18.080  1.00 20.98           O
ATOM   3485  CB  MET A 240      28.542  16.716  15.745  1.00 22.26           C
ATOM   3486  CG  MET A 240      27.531  15.718  16.303  1.00 28.98           C
ATOM   3487  SD  MET A 240      26.285  15.290  15.095  1.00 30.86           S
ATOM   3488  CE  MET A 240      27.174  14.097  14.140  1.00 22.53           C
ATOM   3489  H   MET A 240      30.361  18.301  15.371  1.00 26.19           H
ATOM   3490  HA  MET A 240      29.336  17.313  17.536  1.00 28.64           H
ATOM   3491  HB2 MET A 240      28.078  17.547  15.572  1.00 26.71           H
ATOM   3492  HB3 MET A 240      28.889  16.357  14.914  1.00 26.71           H
ATOM   3493  HG2 MET A 240      27.990  14.897  16.551  1.00 34.78           H
ATOM   3494  HG3 MET A 240      27.097  16.102  17.081  1.00 34.78           H
ATOM   3495  HE1 MET A 240      26.593  13.779  13.430  1.00 27.04           H
ATOM   3496  HE2 MET A 240      27.967  14.518  13.764  1.00 27.04           H
ATOM   3497  HE3 MET A 240      27.428  13.363  14.721  1.00 27.04           H
ATOM   3498  N   PHE A 241      31.250  15.248  15.992  1.00 27.78           N
ATOM   3499  CA  PHE A 241      32.054  14.044  16.166  1.00 26.61           C
ATOM   3500  C   PHE A 241      33.033  14.218  17.312  1.00 23.10           C
ATOM   3501  O   PHE A 241      33.226  13.302  18.121  1.00 22.67           O
ATOM   3502  CB  PHE A 241      32.809  13.731  14.863  1.00 25.40           C
ATOM   3503  CG  PHE A 241      31.968  13.081  13.789  1.00 22.52           C
ATOM   3504  CD1 PHE A 241      30.654  12.788  13.999  1.00 22.61           C
ATOM   3505  CD2 PHE A 241      32.526  12.769  12.563  1.00 16.37           C
ATOM   3506  CE1 PHE A 241      29.921  12.194  13.034  1.00 23.83           C
ATOM   3507  CE2 PHE A 241      31.796  12.217  11.587  1.00 20.51           C
ATOM   3508  CZ  PHE A 241      30.484  11.906  11.821  1.00 18.93           C
ATOM   3509  H   PHE A 241      31.327  15.619  15.218  1.00 33.34           H
ATOM   3510  HA  PHE A 241      31.487  13.292  16.401  1.00 31.93           H
ATOM   3511  HB2 PHE A 241      33.139  14.568  14.497  1.00 30.48           H
ATOM   3512  HB3 PHE A 241      33.558  13.143  15.061  1.00 30.48           H
ATOM   3513  HD1 PHE A 241      30.265  12.978  14.820  1.00 27.14           H
ATOM   3514  HD2 PHE A 241      33.415  12.969  12.400  1.00 19.64           H
ATOM   3515  HE1 PHE A 241      29.025  12.001  13.198  1.00 28.60           H
ATOM   3516  HE2 PHE A 241      32.202  12.009  10.776  1.00 24.62           H
ATOM   3517  HZ  PHE A 241      29.972  11.506  11.157  1.00 22.72           H
ATOM   3518  N   ARG A 242      33.668  15.394  17.393  1.00 24.98           N
ATOM   3519  CA  ARG A 242      34.604  15.658  18.491  1.00 26.46           C
ATOM   3520  C   ARG A 242      33.913  15.470  19.841  1.00 20.15           C
ATOM   3521  O   ARG A 242      34.408  14.743  20.702  1.00 23.93           O
ATOM   3522  CB  ARG A 242      35.192  17.079  18.362  1.00 32.22           C
ATOM   3523  CG  ARG A 242      36.325  17.384  19.343  1.00 33.88           C
ATOM   3524  CD  ARG A 242      36.831  18.850  19.262  1.00 41.46           C
ATOM   3525  NE  ARG A 242      35.872  19.859  19.747  1.00 44.09           N
ATOM   3526  CZ  ARG A 242      35.698  20.188  21.029  1.00 36.90           C
ATOM   3527  NH1 ARG A 242      36.401  19.585  21.976  1.00 42.60           N
ATOM   3528  NH2 ARG A 242      34.811  21.123  21.376  1.00 40.82           N1+
ATOM   3529  H   ARG A 242      33.566  16.042  16.834  1.00 29.97           H
ATOM   3530  HA  ARG A 242      35.338  15.022  18.441  1.00 31.76           H
ATOM   3531  HB2 ARG A 242      35.557  17.183  17.468  1.00 38.66           H
ATOM   3532  HB3 ARG A 242      34.488  17.733  18.501  1.00 38.66           H
ATOM   3533  HG2 ARG A 242      36.006  17.228  20.245  1.00 40.66           H
ATOM   3534  HG3 ARG A 242      37.070  16.795  19.146  1.00 40.66           H
ATOM   3535  HD2 ARG A 242      37.643  18.930  19.783  1.00 49.76           H
ATOM   3536  HD3 ARG A 242      37.018  19.053  18.332  1.00 49.76           H
ATOM   3537  HE  ARG A 242      35.409  20.286  19.158  1.00 52.91           H
ATOM   3538 HH11 ARG A 242      36.976  18.978  21.766  1.00 51.12           H
ATOM   3539 HH12 ARG A 242      36.282  19.798  22.801  1.00 51.12           H
ATOM   3540 HH21 ARG A 242      34.348  21.525  20.771  1.00 48.98           H
ATOM   3541 HH22 ARG A 242      34.702  21.327  22.203  1.00 48.98           H
ATOM   3542  N   VAL A 243      32.711  16.033  20.009  1.00 22.59           N
ATOM   3543  CA  VAL A 243      31.997  15.863  21.277  1.00 20.55           C
ATOM   3544  C   VAL A 243      31.592  14.403  21.485  1.00 22.01           C
ATOM   3545  O   VAL A 243      31.673  13.870  22.606  1.00 23.28           O
ATOM   3546  CB  VAL A 243      30.786  16.810  21.318  1.00 21.19           C
ATOM   3547  CG1 VAL A 243      30.021  16.646  22.630  1.00 25.66           C
ATOM   3548  CG2 VAL A 243      31.278  18.267  21.156  1.00 27.97           C
ATOM   3549  H   VAL A 243      32.295  16.505  19.423  1.00 27.11           H
ATOM   3550  HA  VAL A 243      32.584  16.105  22.010  1.00 24.66           H
ATOM   3551  HB  VAL A 243      30.190  16.597  20.585  1.00 25.43           H
ATOM   3552 HG11 VAL A 243      29.275  17.263  22.637  1.00 30.79           H
ATOM   3553 HG12 VAL A 243      29.700  15.736  22.712  1.00 30.79           H
ATOM   3554 HG13 VAL A 243      30.626  16.841  23.361  1.00 30.79           H
ATOM   3555 HG21 VAL A 243      30.512  18.859  21.206  1.00 33.56           H
ATOM   3556 HG22 VAL A 243      31.910  18.480  21.861  1.00 33.56           H
ATOM   3557 HG23 VAL A 243      31.708  18.366  20.294  1.00 33.56           H
ATOM   3558  N   LEU A 244      31.143  13.725  20.419  1.00 24.06           N
ATOM   3559  CA  LEU A 244      30.802  12.310  20.560  1.00 20.90           C
ATOM   3560  C   LEU A 244      32.015  11.516  21.011  1.00 17.97           C
ATOM   3561  O   LEU A 244      31.899  10.628  21.857  1.00 22.17           O
ATOM   3562  CB  LEU A 244      30.251  11.762  19.243  1.00 18.81           C
ATOM   3563  CG  LEU A 244      28.816  12.181  18.830  1.00 17.62           C
ATOM   3564  CD1 LEU A 244      28.465  11.505  17.513  1.00 19.20           C
ATOM   3565  CD2 LEU A 244      27.784  11.826  19.907  1.00 15.28           C
ATOM   3566  H   LEU A 244      31.035  14.048  19.630  1.00 28.87           H
ATOM   3567  HA  LEU A 244      30.122  12.206  21.245  1.00 25.08           H
ATOM   3568  HB2 LEU A 244      30.847  12.033  18.527  1.00 22.57           H
ATOM   3569  HB3 LEU A 244      30.255  10.796  19.307  1.00 22.57           H
ATOM   3570  HG  LEU A 244      28.788  13.139  18.694  1.00 21.14           H
ATOM   3571 HD11 LEU A 244      27.541  11.704  17.294  1.00 23.05           H
ATOM   3572 HD12 LEU A 244      29.048  11.841  16.814  1.00 23.05           H
ATOM   3573 HD13 LEU A 244      28.586  10.546  17.604  1.00 23.05           H
ATOM   3574 HD21 LEU A 244      26.906  12.061  19.578  1.00 18.34           H
ATOM   3575 HD22 LEU A 244      27.827  10.876  20.089  1.00 18.34           H
ATOM   3576 HD23 LEU A 244      27.973  12.323  20.718  1.00 18.34           H
ATOM   3577  N   ASP A 245      33.196  11.842  20.470  1.00 19.91           N
ATOM   3578  CA  ASP A 245      34.401  11.098  20.808  1.00 22.60           C
ATOM   3579  C   ASP A 245      34.550  10.953  22.315  1.00 23.72           C
ATOM   3580  O   ASP A 245      34.757   9.844  22.815  1.00 18.95           O
ATOM   3581  CB  ASP A 245      35.631  11.773  20.188  1.00 23.42           C
ATOM   3582  CG  ASP A 245      35.673  11.599  18.696  1.00 23.10           C
ATOM   3583  OD1 ASP A 245      35.176  10.541  18.220  1.00 21.82           O
ATOM   3584  OD2 ASP A 245      36.160  12.509  17.997  1.00 24.38           O1-
ATOM   3585  H   ASP A 245      33.322  12.481  19.906  1.00 23.89           H
ATOM   3586  HA  ASP A 245      34.335  10.205  20.437  1.00 27.12           H
ATOM   3587  HB2 ASP A 245      35.628  12.722  20.390  1.00 28.10           H
ATOM   3588  HB3 ASP A 245      36.426  11.366  20.555  1.00 28.10           H
ATOM   3589  N   PHE A 246      34.397  12.050  23.067  1.00 23.39           N
ATOM   3590  CA  PHE A 246      34.535  11.938  24.517  1.00 21.00           C
ATOM   3591  C   PHE A 246      33.206  11.797  25.246  1.00 18.45           C
ATOM   3592  O   PHE A 246      33.197  11.317  26.380  1.00 28.55           O
ATOM   3593  CB  PHE A 246      35.318  13.132  25.110  1.00 26.28           C
ATOM   3594  CG  PHE A 246      34.685  14.487  24.878  1.00 25.39           C
ATOM   3595  CD1 PHE A 246      33.510  14.848  25.503  1.00 28.03           C
ATOM   3596  CD2 PHE A 246      35.297  15.403  24.068  1.00 21.24           C
ATOM   3597  CE1 PHE A 246      32.960  16.068  25.287  1.00 22.74           C
ATOM   3598  CE2 PHE A 246      34.755  16.649  23.854  1.00 20.15           C
ATOM   3599  CZ  PHE A 246      33.591  16.986  24.459  1.00 24.31           C
ATOM   3600  H   PHE A 246      34.206  12.838  22.768  1.00 28.07           H
ATOM   3601  HA  PHE A 246      35.049  11.139  24.708  1.00 25.20           H
ATOM   3602  HB2 PHE A 246      35.403  13.000  26.068  1.00 31.53           H
ATOM   3603  HB3 PHE A 246      36.195  13.154  24.704  1.00 31.53           H
ATOM   3604  HD1 PHE A 246      33.081  14.241  26.059  1.00 33.64           H
ATOM   3605  HD2 PHE A 246      36.092  15.169  23.652  1.00 25.49           H
ATOM   3606  HE1 PHE A 246      32.165  16.286  25.714  1.00 27.29           H
ATOM   3607  HE2 PHE A 246      35.180  17.251  23.288  1.00 24.18           H
ATOM   3608  HZ  PHE A 246      33.215  17.824  24.313  1.00 29.17           H
ATOM   3609  N   SER A 247      32.081  12.134  24.629  1.00 25.89           N
ATOM   3610  CA  SER A 247      30.824  12.056  25.372  1.00 23.02           C
ATOM   3611  C   SER A 247      30.296  10.630  25.487  1.00 22.56           C
ATOM   3612  O   SER A 247      29.855  10.216  26.560  1.00 19.86           O
ATOM   3613  CB  SER A 247      29.797  12.972  24.731  1.00 23.04           C
ATOM   3614  OG  SER A 247      30.170  14.311  24.937  1.00 23.58           O
ATOM   3615  H   SER A 247      32.010  12.420  23.819  1.00 31.07           H
ATOM   3616  HA  SER A 247      30.967  12.387  26.270  1.00 27.62           H
ATOM   3617  HB2 SER A 247      29.758  12.786  23.776  1.00 27.64           H
ATOM   3618  HB3 SER A 247      28.926  12.829  25.133  1.00 27.64           H
ATOM   3619  HG  SER A 247      30.900  14.468  24.558  1.00 28.30           H
ATOM   3620  N   VAL A 248      30.331   9.853  24.407  1.00 20.70           N
ATOM   3621  CA  VAL A 248      29.604   8.587  24.414  1.00 15.17           C
ATOM   3622  C   VAL A 248      30.250   7.597  25.372  1.00 20.58           C
ATOM   3623  O   VAL A 248      29.533   6.812  26.034  1.00 19.66           O
ATOM   3624  CB  VAL A 248      29.484   8.004  22.990  1.00 21.63           C
ATOM   3625  CG1 VAL A 248      28.697   6.726  23.033  1.00 23.15           C
ATOM   3626  CG2 VAL A 248      28.793   9.030  22.012  1.00 17.65           C
ATOM   3627  H   VAL A 248      30.782  10.010  23.682  1.00 24.84           H
ATOM   3628  HA  VAL A 248      28.706   8.742  24.744  1.00 18.20           H
ATOM   3629  HB  VAL A 248      30.372   7.806  22.652  1.00 25.95           H
ATOM   3630 HG11 VAL A 248      28.579   6.398  22.128  1.00 27.78           H
ATOM   3631 HG12 VAL A 248      29.167   6.063  23.558  1.00 27.78           H
ATOM   3632 HG13 VAL A 248      27.831   6.915  23.426  1.00 27.78           H
ATOM   3633 HG21 VAL A 248      28.735   8.629  21.137  1.00 21.17           H
ATOM   3634 HG22 VAL A 248      27.911   9.234  22.350  1.00 21.17           H
ATOM   3635 HG23 VAL A 248      29.323   9.842  21.961  1.00 21.17           H
ATOM   3636  N   PRO A 249      31.580   7.552  25.471  1.00 18.73           N
ATOM   3637  CA  PRO A 249      32.186   6.670  26.467  1.00 20.99           C
ATOM   3638  C   PRO A 249      31.793   7.000  27.897  1.00 16.68           C
ATOM   3639  O   PRO A 249      31.943   6.142  28.770  1.00 16.23           O
ATOM   3640  CB  PRO A 249      33.686   6.873  26.245  1.00 22.63           C
ATOM   3641  CG  PRO A 249      33.790   7.324  24.833  1.00 26.00           C
ATOM   3642  CD  PRO A 249      32.598   8.203  24.639  1.00 18.46           C
ATOM   3643  HA  PRO A 249      31.952   5.750  26.270  1.00 25.19           H
ATOM   3644  HB2 PRO A 249      34.004   7.557  26.847  1.00 27.15           H
ATOM   3645  HB3 PRO A 249      34.153   6.035  26.387  1.00 27.15           H
ATOM   3646  HG2 PRO A 249      34.608   7.825  24.702  1.00 31.20           H
ATOM   3647  HG3 PRO A 249      33.760   6.554  24.237  1.00 31.20           H
ATOM   3648  HD2 PRO A 249      32.776   9.098  24.970  1.00 22.15           H
ATOM   3649  HD3 PRO A 249      32.325   8.197  23.711  1.00 22.15           H
ATOM   3650  N   MET A 250      31.257   8.190  28.168  1.00 25.26           N
ATOM   3651  CA  MET A 250      30.849   8.515  29.539  1.00 23.29           C
ATOM   3652  C   MET A 250      29.573   7.784  29.951  1.00 29.19           C
ATOM   3653  O   MET A 250      29.343   7.543  31.147  1.00 20.22           O
ATOM   3654  CB  MET A 250      30.633  10.014  29.654  1.00 25.55           C
ATOM   3655  CG  MET A 250      31.825  10.823  29.294  1.00 22.39           C
ATOM   3656  SD  MET A 250      31.454  12.571  29.332  1.00 28.45           S
ATOM   3657  CE  MET A 250      33.082  13.247  29.042  1.00 26.84           C
ATOM   3658  H   MET A 250      31.130   8.818  27.597  1.00 30.32           H
ATOM   3659  HA  MET A 250      31.564   8.263  30.144  1.00 27.95           H
ATOM   3660  HB2 MET A 250      29.901  10.271  29.068  1.00 30.66           H
ATOM   3661  HB3 MET A 250      30.402  10.220  30.572  1.00 30.66           H
ATOM   3662  HG2 MET A 250      32.534  10.649  29.935  1.00 26.87           H
ATOM   3663  HG3 MET A 250      32.111  10.584  28.401  1.00 26.87           H
ATOM   3664  HE1 MET A 250      33.018  14.217  29.010  1.00 32.20           H
ATOM   3665  HE2 MET A 250      33.665  12.968  29.767  1.00 32.20           H
ATOM   3666  HE3 MET A 250      33.419  12.912  28.196  1.00 32.20           H
ATOM   3667  N   LEU A 251      28.736   7.434  28.985  1.00 23.17           N
ATOM   3668  CA  LEU A 251      27.469   6.824  29.287  1.00 21.05           C
ATOM   3669  C   LEU A 251      27.665   5.356  29.578  1.00 16.10           C
ATOM   3670  O   LEU A 251      28.624   4.745  29.118  1.00 20.04           O
ATOM   3671  CB  LEU A 251      26.508   6.969  28.111  1.00 24.03           C
ATOM   3672  CG  LEU A 251      26.427   8.343  27.503  1.00 20.28           C
ATOM   3673  CD1 LEU A 251      25.708   8.274  26.145  1.00 28.75           C
ATOM   3674  CD2 LEU A 251      25.727   9.226  28.436  1.00 24.40           C
ATOM   3675  H   LEU A 251      28.883   7.545  28.145  1.00 27.81           H
ATOM   3676  HA  LEU A 251      27.083   7.261  30.060  1.00 25.26           H
ATOM   3677  HB2 LEU A 251      26.792   6.362  27.409  1.00 28.84           H
ATOM   3678  HB3 LEU A 251      25.614   6.728  28.402  1.00 28.84           H
ATOM   3679  HG  LEU A 251      27.319   8.692  27.366  1.00 24.34           H
ATOM   3680 HD11 LEU A 251      25.597   9.173  25.800  1.00 34.50           H
ATOM   3681 HD12 LEU A 251      26.248   7.750  25.535  1.00 34.50           H
ATOM   3682 HD13 LEU A 251      24.841   7.852  26.263  1.00 34.50           H
ATOM   3683 HD21 LEU A 251      25.647  10.098  28.019  1.00 29.28           H
ATOM   3684 HD22 LEU A 251      24.849   8.859  28.631  1.00 29.28           H
ATOM   3685 HD23 LEU A 251      26.245   9.291  29.252  1.00 29.28           H
ATOM   3686  N   PRO A 252      26.732   4.746  30.290  1.00 21.38           N
ATOM   3687  CA  PRO A 252      26.864   3.321  30.574  1.00 22.17           C
ATOM   3688  C   PRO A 252      26.904   2.496  29.299  1.00 26.23           C
ATOM   3689  O   PRO A 252      26.119   2.709  28.373  1.00 17.54           O
ATOM   3690  CB  PRO A 252      25.626   3.026  31.405  1.00 19.99           C
ATOM   3691  CG  PRO A 252      25.403   4.315  32.135  1.00 22.80           C
ATOM   3692  CD  PRO A 252      25.726   5.393  31.153  1.00 18.36           C
ATOM   3693  HA  PRO A 252      27.664   3.149  31.097  1.00 26.60           H
ATOM   3694  HB2 PRO A 252      24.875   2.808  30.832  1.00 23.99           H
ATOM   3695  HB3 PRO A 252      25.816   2.303  32.020  1.00 23.99           H
ATOM   3696  HG2 PRO A 252      24.477   4.372  32.423  1.00 27.36           H
ATOM   3697  HG3 PRO A 252      26.004   4.363  32.893  1.00 27.36           H
ATOM   3698  HD2 PRO A 252      24.937   5.638  30.645  1.00 22.04           H
ATOM   3699  HD3 PRO A 252      26.092   6.168  31.604  1.00 22.04           H
ATOM   3700  N   ASP A 253      27.838   1.544  29.268  1.00 21.48           N
ATOM   3701  CA  ASP A 253      28.063   0.736  28.073  1.00 25.89           C
ATOM   3702  C   ASP A 253      26.913  -0.227  27.779  1.00 24.45           C
ATOM   3703  O   ASP A 253      26.644  -0.514  26.608  1.00 22.19           O
ATOM   3704  CB  ASP A 253      29.366  -0.046  28.217  1.00 18.21           C
ATOM   3705  CG  ASP A 253      29.753  -0.765  26.927  1.00 21.92           C
ATOM   3706  OD1 ASP A 253      29.517  -1.976  26.826  1.00 23.31           O
ATOM   3707  OD2 ASP A 253      30.263  -0.118  25.997  1.00 26.30           O1-
ATOM   3708  H   ASP A 253      28.367   1.358  29.919  1.00 25.78           H
ATOM   3709  HA  ASP A 253      28.165   1.330  27.310  1.00 31.07           H
ATOM   3710  HB2 ASP A 253      30.080   0.567  28.452  1.00 21.85           H
ATOM   3711  HB3 ASP A 253      29.251  -0.708  28.916  1.00 21.85           H
ATOM   3712  N   ASP A 254      26.247  -0.757  28.810  1.00 24.24           N
ATOM   3713  CA  ASP A 254      25.251  -1.801  28.648  1.00 22.36           C
ATOM   3714  C   ASP A 254      23.840  -1.240  28.393  1.00 22.08           C
ATOM   3715  O   ASP A 254      22.867  -1.985  28.486  1.00 21.55           O
ATOM   3716  CB  ASP A 254      25.237  -2.721  29.902  1.00 25.80           C
ATOM   3717  CG  ASP A 254      24.755  -1.991  31.182  1.00 26.27           C
ATOM   3718  OD1 ASP A 254      24.398  -2.629  32.199  1.00 23.65           O
ATOM   3719  OD2 ASP A 254      24.737  -0.753  31.157  1.00 19.48           O1-
ATOM   3720  H   ASP A 254      26.362  -0.530  29.630  1.00 29.09           H
ATOM   3721  HA  ASP A 254      25.503  -2.337  27.879  1.00 26.84           H
ATOM   3722  HB2 ASP A 254      24.635  -3.465  29.745  1.00 30.96           H
ATOM   3723  HB3 ASP A 254      26.133  -3.049  30.071  1.00 30.96           H
ATOM   3724  N   LYS A 255      23.708   0.047  28.119  1.00 16.14           N
ATOM   3725  CA  LYS A 255      22.417   0.599  27.751  1.00 18.85           C
ATOM   3726  C   LYS A 255      22.499   1.312  26.407  1.00 18.75           C
ATOM   3727  O   LYS A 255      23.569   1.816  26.013  1.00 19.31           O
ATOM   3728  CB  LYS A 255      21.894   1.585  28.803  1.00 23.32           C
ATOM   3729  CG  LYS A 255      21.916   1.088  30.260  1.00 21.13           C
ATOM   3730  CD  LYS A 255      20.919   0.002  30.480  1.00 22.85           C
ATOM   3731  CE  LYS A 255      20.828  -0.401  31.962  1.00 23.14           C
ATOM   3732  NZ  LYS A 255      19.912  -1.551  32.113  1.00 36.23           N1+
ATOM   3733  H   LYS A 255      24.349   0.618  28.142  1.00 19.36           H
ATOM   3734  HA  LYS A 255      21.786  -0.130  27.681  1.00 22.62           H
ATOM   3735  HB2 LYS A 255      22.430   2.395  28.752  1.00 27.98           H
ATOM   3736  HB3 LYS A 255      20.971   1.791  28.595  1.00 27.98           H
ATOM   3737  HG2 LYS A 255      22.797   0.744  30.475  1.00 25.36           H
ATOM   3738  HG3 LYS A 255      21.700   1.819  30.859  1.00 25.36           H
ATOM   3739  HD2 LYS A 255      20.043   0.308  30.198  1.00 27.41           H
ATOM   3740  HD3 LYS A 255      21.184  -0.774  29.963  1.00 27.41           H
ATOM   3741  HE2 LYS A 255      21.706  -0.667  32.279  1.00 27.77           H
ATOM   3742  HE3 LYS A 255      20.482   0.341  32.483  1.00 27.77           H
ATOM   3743  HZ1 LYS A 255      20.022  -1.927  32.912  1.00 43.48           H
ATOM   3744  HZ2 LYS A 255      19.070  -1.276  32.028  1.00 43.48           H
ATOM   3745  HZ3 LYS A 255      20.086  -2.156  31.483  1.00 43.48           H
ATOM   3746  N   PRO A 256      21.376   1.414  25.701  1.00 15.45           N
ATOM   3747  CA  PRO A 256      21.386   2.149  24.437  1.00 15.12           C
ATOM   3748  C   PRO A 256      21.872   3.585  24.572  1.00 16.79           C
ATOM   3749  O   PRO A 256      21.665   4.256  25.588  1.00 17.63           O
ATOM   3750  CB  PRO A 256      19.919   2.104  24.006  1.00 14.34           C
ATOM   3751  CG  PRO A 256      19.391   0.910  24.596  1.00 16.16           C
ATOM   3752  CD  PRO A 256      20.036   0.854  25.952  1.00 13.53           C
ATOM   3753  HA  PRO A 256      21.930   1.693  23.783  1.00 18.14           H
ATOM   3754  HB2 PRO A 256      19.473   2.878  24.378  1.00 17.21           H
ATOM   3755  HB3 PRO A 256      19.849   2.086  23.039  1.00 17.21           H
ATOM   3756  HG2 PRO A 256      18.425   0.974  24.664  1.00 19.39           H
ATOM   3757  HG3 PRO A 256      19.651   0.142  24.061  1.00 19.39           H
ATOM   3758  HD2 PRO A 256      19.548   1.406  26.578  1.00 16.24           H
ATOM   3759  HD3 PRO A 256      20.083  -0.065  26.248  1.00 16.24           H
ATOM   3760  N   HIS A 257      22.469   4.055  23.477  1.00 15.71           N
ATOM   3761  CA  HIS A 257      22.931   5.418  23.273  1.00 13.35           C
ATOM   3762  C   HIS A 257      22.206   6.019  22.085  1.00 13.97           C
ATOM   3763  O   HIS A 257      22.351   5.547  20.952  1.00 14.34           O
ATOM   3764  CB  HIS A 257      24.432   5.424  23.012  1.00 15.51           C
ATOM   3765  CG  HIS A 257      25.211   4.665  24.042  1.00 17.87           C
ATOM   3766  ND1 HIS A 257      26.429   4.083  23.776  1.00 18.75           N1+
ATOM   3767  CD2 HIS A 257      24.956   4.419  25.348  1.00 16.33           C
ATOM   3768  CE1 HIS A 257      26.886   3.500  24.867  1.00 18.75           C
ATOM   3769  NE2 HIS A 257      26.018   3.700  25.839  1.00 17.40           N
ATOM   3770  H   HIS A 257      22.647   3.555  22.804  1.00 18.85           H
ATOM   3771  HA  HIS A 257      22.733   5.947  24.055  1.00 16.01           H
ATOM   3772  HB2 HIS A 257      24.745   6.342  22.996  1.00 18.62           H
ATOM   3773  HB3 HIS A 257      24.590   5.016  22.149  1.00 18.62           H
ATOM   3774  HD1 HIS A 257      26.830   4.090  23.012  1.00 22.51           H
ATOM   3775  HD2 HIS A 257      24.205   4.692  25.827  1.00 19.59           H
ATOM   3776  HE1 HIS A 257      27.695   3.043  24.938  1.00 22.50           H
ATOM   3777  HE2 HIS A 257      26.102   3.413  26.644  1.00 20.88           H
ATOM   3778  N   TYR A 258      21.467   7.078  22.337  1.00 15.84           N
ATOM   3779  CA  TYR A 258      20.564   7.677  21.368  1.00 17.51           C
ATOM   3780  C   TYR A 258      21.015   9.099  21.042  1.00 15.37           C
ATOM   3781  O   TYR A 258      20.983   9.982  21.902  1.00 13.29           O
ATOM   3782  CB  TYR A 258      19.141   7.632  21.944  1.00 16.68           C
ATOM   3783  CG  TYR A 258      18.054   8.418  21.238  1.00 14.03           C
ATOM   3784  CD1 TYR A 258      18.151   8.758  19.908  1.00 14.18           C
ATOM   3785  CD2 TYR A 258      16.920   8.809  21.941  1.00 16.08           C
ATOM   3786  CE1 TYR A 258      17.164   9.490  19.290  1.00 16.14           C
ATOM   3787  CE2 TYR A 258      15.935   9.553  21.343  1.00 15.06           C
ATOM   3788  CZ  TYR A 258      16.044   9.865  20.017  1.00 14.86           C
ATOM   3789  OH  TYR A 258      15.064  10.600  19.458  1.00 14.86           O
ATOM   3790  H   TYR A 258      21.466   7.484  23.093  1.00 19.00           H
ATOM   3791  HA  TYR A 258      20.587   7.167  20.549  1.00 21.01           H
ATOM   3792  HB2 TYR A 258      18.859   6.703  21.949  1.00 20.02           H
ATOM   3793  HB3 TYR A 258      19.181   7.972  22.851  1.00 20.02           H
ATOM   3794  HD1 TYR A 258      18.902   8.505  19.427  1.00 17.01           H
ATOM   3795  HD2 TYR A 258      16.845   8.591  22.845  1.00 19.29           H
ATOM   3796  HE1 TYR A 258      17.243   9.718  18.396  1.00 19.37           H
ATOM   3797  HE2 TYR A 258      15.186   9.811  21.821  1.00 18.07           H
ATOM   3798  HH  TYR A 258      15.374  11.067  18.835  1.00 17.84           H
ATOM   3799  N   LEU A 259      21.421   9.337  19.794  1.00 13.74           N
ATOM   3800  CA  LEU A 259      21.794  10.690  19.364  1.00 14.76           C
ATOM   3801  C   LEU A 259      20.563  11.428  18.791  1.00 18.14           C
ATOM   3802  O   LEU A 259      20.064  11.035  17.720  1.00 18.31           O
ATOM   3803  CB  LEU A 259      22.929  10.567  18.360  1.00 15.59           C
ATOM   3804  CG  LEU A 259      23.433  11.893  17.800  1.00 16.77           C
ATOM   3805  CD1 LEU A 259      23.860  12.775  18.969  1.00 17.73           C
ATOM   3806  CD2 LEU A 259      24.559  11.693  16.756  1.00 22.20           C
ATOM   3807  H   LEU A 259      21.516   8.737  19.192  1.00 16.49           H
ATOM   3808  HA  LEU A 259      22.110  11.186  20.135  1.00 17.71           H
ATOM   3809  HB2 LEU A 259      23.676  10.127  18.788  1.00 18.71           H
ATOM   3810  HB3 LEU A 259      22.623  10.020  17.619  1.00 18.71           H
ATOM   3811  HG  LEU A 259      22.693  12.330  17.346  1.00 20.12           H
ATOM   3812 HD11 LEU A 259      24.272  13.582  18.622  1.00 21.27           H
ATOM   3813 HD12 LEU A 259      23.082  13.014  19.492  1.00 21.27           H
ATOM   3814 HD13 LEU A 259      24.492  12.281  19.517  1.00 21.27           H
ATOM   3815 HD21 LEU A 259      24.897  12.555  16.475  1.00 26.64           H
ATOM   3816 HD22 LEU A 259      25.274  11.185  17.170  1.00 26.64           H
ATOM   3817 HD23 LEU A 259      24.200  11.213  15.991  1.00 26.64           H
ATOM   3818  N   MET A 260      20.033  12.464  19.511  1.00 17.11           N
ATOM   3819  CA  MET A 260      18.731  13.023  19.099  1.00 24.06           C
ATOM   3820  C   MET A 260      18.971  13.970  17.902  1.00 17.13           C
ATOM   3821  O   MET A 260      19.900  14.759  17.858  1.00 23.31           O
ATOM   3822  CB  MET A 260      18.094  13.768  20.292  1.00 21.67           C
ATOM   3823  CG  MET A 260      17.791  12.772  21.402  1.00 27.14           C
ATOM   3824  SD  MET A 260      17.046  13.573  22.852  1.00 23.82           S
ATOM   3825  CE  MET A 260      15.305  13.496  22.467  1.00 21.80           C
ATOM   3826  H   MET A 260      20.508  12.878  20.321  1.00 20.53           H
ATOM   3827  HA  MET A 260      18.057  12.176  18.777  1.00 28.87           H
ATOM   3828  HB2 MET A 260      18.777  14.564  20.652  1.00 26.01           H
ATOM   3829  HB3 MET A 260      17.165  14.279  19.955  1.00 26.01           H
ATOM   3830  HG2 MET A 260      17.136  11.957  21.041  1.00 32.57           H
ATOM   3831  HG3 MET A 260      18.713  12.284  21.778  1.00 32.57           H
ATOM   3832  HE1 MET A 260      14.735  14.041  23.241  1.00 26.16           H
ATOM   3833  HE2 MET A 260      15.070  13.966  21.505  1.00 26.16           H
ATOM   3834  HE3 MET A 260      14.932  12.465  22.462  1.00 26.16           H
ATOM   3835  N   GLY A 261      18.054  13.846  16.848  1.00 14.79           N
ATOM   3836  CA  GLY A 261      17.885  14.955  15.865  1.00 26.09           C
ATOM   3837  C   GLY A 261      18.986  15.029  14.789  1.00 26.74           C
ATOM   3838  O   GLY A 261      19.172  15.945  14.004  1.00 35.56           O
ATOM   3839  H   GLY A 261      17.235  13.242  16.955  1.00 17.75           H
ATOM   3840  HA2 GLY A 261      16.905  14.841  15.345  1.00 31.31           H
ATOM   3841  HA3 GLY A 261      17.865  15.950  16.375  1.00 31.31           H
ATOM   3842  N   VAL A 262      19.710  13.871  14.749  1.00 24.81           N
ATOM   3843  CA  VAL A 262      20.824  13.555  13.848  1.00 23.21           C
ATOM   3844  C   VAL A 262      20.478  12.408  12.913  1.00 28.81           C
ATOM   3845  O   VAL A 262      20.218  11.267  13.348  1.00 22.31           O
ATOM   3846  CB  VAL A 262      22.110  13.175  14.580  1.00 23.90           C
ATOM   3847  CG1 VAL A 262      23.147  12.805  13.509  1.00 25.82           C
ATOM   3848  CG2 VAL A 262      22.575  14.291  15.441  1.00 25.42           C
ATOM   3849  H   VAL A 262      19.549  13.210  15.278  1.00 29.77           H
ATOM   3850  HA  VAL A 262      21.021  14.329  13.300  1.00 27.85           H
ATOM   3851  HB  VAL A 262      21.964  12.396  15.138  1.00 28.68           H
ATOM   3852 HG11 VAL A 262      23.995  12.622  13.946  1.00 30.99           H
ATOM   3853 HG12 VAL A 262      22.871  12.017  13.019  1.00 30.99           H
ATOM   3854 HG13 VAL A 262      23.248  13.548  12.895  1.00 30.99           H
ATOM   3855 HG21 VAL A 262      23.430  14.054  15.833  1.00 30.51           H
ATOM   3856 HG22 VAL A 262      22.667  15.083  14.890  1.00 30.51           H
ATOM   3857 HG23 VAL A 262      21.922  14.440  16.144  1.00 30.51           H
ATOM   3858  N   GLY A 263      20.640  12.690  11.626  1.00 28.07           N
ATOM   3859  CA  GLY A 263      20.060  11.891  10.593  1.00 32.55           C
ATOM   3860  C   GLY A 263      20.773  11.853   9.269  1.00 20.83           C
ATOM   3861  O   GLY A 263      20.413  10.982   8.492  1.00 30.68           O
ATOM   3862  H   GLY A 263      21.088  13.360  11.334  1.00 33.68           H
ATOM   3863  HA2 GLY A 263      19.931  10.990  10.916  1.00 39.07           H
ATOM   3864  HA3 GLY A 263      19.189  12.255  10.389  1.00 39.07           H
ATOM   3865  N   LYS A 264      21.736  12.732   8.949  1.00 18.34           N
ATOM   3866  CA  LYS A 264      22.369  12.612   7.629  1.00 18.56           C
ATOM   3867  C   LYS A 264      23.093  11.262   7.559  1.00 20.03           C
ATOM   3868  O   LYS A 264      23.676  10.839   8.554  1.00 15.77           O
ATOM   3869  CB  LYS A 264      23.361  13.753   7.357  1.00 33.23           C
ATOM   3870  CG  LYS A 264      22.753  15.141   6.858  1.00 29.59           C
ATOM   3871  CD  LYS A 264      23.867  16.228   6.557  1.00 36.40           C
ATOM   3872  CE  LYS A 264      24.692  16.593   7.843  1.00 44.31           C
ATOM   3873  NZ  LYS A 264      26.094  17.132   7.686  1.00 46.32           N1+
ATOM   3874  H   LYS A 264      22.037  13.355   9.453  1.00 22.01           H
ATOM   3875  HA  LYS A 264      21.676  12.642   6.949  1.00 22.27           H
ATOM   3876  HB2 LYS A 264      23.838  13.927   8.184  1.00 39.87           H
ATOM   3877  HB3 LYS A 264      23.982  13.448   6.675  1.00 39.87           H
ATOM   3878  HG2 LYS A 264      22.249  14.998   6.041  1.00 35.51           H
ATOM   3879  HG3 LYS A 264      22.170  15.497   7.547  1.00 35.51           H
ATOM   3880  HD2 LYS A 264      24.478  15.885   5.884  1.00 43.68           H
ATOM   3881  HD3 LYS A 264      23.442  17.041   6.238  1.00 43.68           H
ATOM   3882  HE2 LYS A 264      24.188  17.233   8.371  1.00 53.18           H
ATOM   3883  HE3 LYS A 264      24.795  15.782   8.347  1.00 53.18           H
ATOM   3884  HZ1 LYS A 264      26.460  17.265   8.488  1.00 55.58           H
ATOM   3885  HZ2 LYS A 264      26.601  16.559   7.232  1.00 55.58           H
ATOM   3886  HZ3 LYS A 264      26.069  17.908   7.251  1.00 55.58           H
ATOM   3887  N   PRO A 265      23.078  10.551   6.412  1.00 18.08           N
ATOM   3888  CA  PRO A 265      23.696   9.213   6.402  1.00 20.95           C
ATOM   3889  C   PRO A 265      25.120   9.212   6.891  1.00 19.51           C
ATOM   3890  O   PRO A 265      25.483   8.353   7.713  1.00 16.94           O
ATOM   3891  CB  PRO A 265      23.573   8.767   4.937  1.00 19.85           C
ATOM   3892  CG  PRO A 265      22.301   9.378   4.493  1.00 21.98           C
ATOM   3893  CD  PRO A 265      22.361  10.807   5.147  1.00 23.81           C
ATOM   3894  HA  PRO A 265      23.185   8.609   6.965  1.00 25.14           H
ATOM   3895  HB2 PRO A 265      24.325   9.103   4.426  1.00 23.82           H
ATOM   3896  HB3 PRO A 265      23.526   7.801   4.897  1.00 23.82           H
ATOM   3897  HG2 PRO A 265      22.281   9.420   3.526  1.00 26.38           H
ATOM   3898  HG3 PRO A 265      21.554   8.862   4.831  1.00 26.38           H
ATOM   3899  HD2 PRO A 265      22.868  11.416   4.592  1.00 28.57           H
ATOM   3900  HD3 PRO A 265      21.469  11.141   5.323  1.00 28.57           H
ATOM   3901  N   ASP A 266      25.931  10.192   6.478  1.00 20.71           N
ATOM   3902  CA  ASP A 266      27.316  10.173   6.918  1.00 16.78           C
ATOM   3903  C   ASP A 266      27.433  10.518   8.389  1.00 16.74           C
ATOM   3904  O   ASP A 266      28.393  10.093   9.029  1.00 16.88           O
ATOM   3905  CB  ASP A 266      28.220  11.114   6.110  1.00 27.31           C
ATOM   3906  CG  ASP A 266      29.695  11.077   6.615  1.00 35.79           C
ATOM   3907  OD1 ASP A 266      30.381  12.151   6.659  1.00 33.53           O
ATOM   3908  OD2 ASP A 266      30.168   9.962   7.010  1.00 41.93           O1-
ATOM   3909  H   ASP A 266      25.707  10.849   5.968  1.00 24.85           H
ATOM   3910  HA  ASP A 266      27.650   9.270   6.809  1.00 20.14           H
ATOM   3911  HB2 ASP A 266      28.201  10.852   5.177  1.00 32.77           H
ATOM   3912  HB3 ASP A 266      27.904  12.029   6.199  1.00 32.77           H
ATOM   3913  N   ASP A 267      26.490  11.286   8.950  1.00 19.17           N
ATOM   3914  CA  ASP A 267      26.532  11.493  10.397  1.00 22.12           C
ATOM   3915  C   ASP A 267      26.238  10.186  11.129  1.00 17.12           C
ATOM   3916  O   ASP A 267      26.898   9.860  12.130  1.00 14.08           O
ATOM   3917  CB  ASP A 267      25.526  12.566  10.831  1.00 22.19           C
ATOM   3918  CG  ASP A 267      25.881  13.972  10.316  1.00 30.43           C
ATOM   3919  OD1 ASP A 267      24.976  14.801  10.270  1.00 33.76           O
ATOM   3920  OD2 ASP A 267      27.041  14.243   9.948  1.00 27.44           O1-
ATOM   3921  H   ASP A 267      25.836  11.665   8.539  1.00 23.01           H
ATOM   3922  HA  ASP A 267      27.422  11.792  10.647  1.00 26.54           H
ATOM   3923  HB2 ASP A 267      24.645  12.331  10.497  1.00 26.63           H
ATOM   3924  HB3 ASP A 267      25.511  12.595  11.799  1.00 26.63           H
ATOM   3925  N   ILE A 268      25.254   9.438  10.622  1.00 17.61           N
ATOM   3926  CA  ILE A 268      24.860   8.171  11.228  1.00 16.84           C
ATOM   3927  C   ILE A 268      26.052   7.237  11.259  1.00 12.78           C
ATOM   3928  O   ILE A 268      26.397   6.680  12.301  1.00 14.66           O
ATOM   3929  CB  ILE A 268      23.679   7.535  10.465  1.00 12.97           C
ATOM   3930  CG1 ILE A 268      22.302   8.149  10.803  1.00 22.96           C
ATOM   3931  CG2 ILE A 268      23.484   6.096  10.873  1.00  8.76           C
ATOM   3932  CD1 ILE A 268      22.285   9.553  11.044  1.00 29.45           C
ATOM   3933  H   ILE A 268      24.811   9.631   9.906  1.00 21.13           H
ATOM   3934  HA  ILE A 268      24.581   8.330  12.145  1.00 20.21           H
ATOM   3935  HB  ILE A 268      23.841   7.594   9.509  1.00 15.57           H
ATOM   3936 HG12 ILE A 268      21.677   7.972  10.078  1.00 27.55           H
ATOM   3937 HG13 ILE A 268      21.979   7.741  11.620  1.00 27.55           H
ATOM   3938 HG21 ILE A 268      22.694   5.758  10.428  1.00 10.51           H
ATOM   3939 HG22 ILE A 268      24.249   5.569  10.608  1.00 10.51           H
ATOM   3940 HG23 ILE A 268      23.358   6.048  11.832  1.00 10.51           H
ATOM   3941 HD11 ILE A 268      21.444   9.765  11.470  1.00 35.34           H
ATOM   3942 HD12 ILE A 268      23.013   9.808  11.628  1.00 35.34           H
ATOM   3943 HD13 ILE A 268      22.356  10.003  10.192  1.00 35.34           H
ATOM   3944  N   VAL A 269      26.712   7.054  10.112  1.00 16.54           N
ATOM   3945  CA  VAL A 269      27.857   6.147  10.079  1.00 12.17           C
ATOM   3946  C   VAL A 269      28.887   6.559  11.114  1.00 16.47           C
ATOM   3947  O   VAL A 269      29.372   5.732  11.889  1.00 13.90           O
ATOM   3948  CB  VAL A 269      28.474   6.078   8.676  1.00 14.61           C
ATOM   3949  CG1 VAL A 269      29.724   5.186   8.723  1.00 19.24           C
ATOM   3950  CG2 VAL A 269      27.445   5.573   7.660  1.00 14.72           C
ATOM   3951  H   VAL A 269      26.523   7.430   9.362  1.00 19.85           H
ATOM   3952  HA  VAL A 269      27.554   5.259  10.306  1.00 14.60           H
ATOM   3953  HB  VAL A 269      28.748   6.971   8.408  1.00 17.53           H
ATOM   3954 HG11 VAL A 269      30.088   5.129   7.825  1.00 23.09           H
ATOM   3955 HG12 VAL A 269      30.387   5.570   9.317  1.00 23.09           H
ATOM   3956 HG13 VAL A 269      29.478   4.302   9.032  1.00 23.09           H
ATOM   3957 HG21 VAL A 269      27.851   5.571   6.780  1.00 17.66           H
ATOM   3958 HG22 VAL A 269      27.159   4.673   7.890  1.00 17.66           H
ATOM   3959 HG23 VAL A 269      26.688   6.180   7.661  1.00 17.66           H
ATOM   3960  N   GLY A 270      29.284   7.833  11.104  1.00 15.36           N
ATOM   3961  CA  GLY A 270      30.310   8.271  12.040  1.00 17.05           C
ATOM   3962  C   GLY A 270      29.864   8.198  13.490  1.00 15.52           C
ATOM   3963  O   GLY A 270      30.669   7.919  14.389  1.00 15.26           O
ATOM   3964  H   GLY A 270      28.976   8.440  10.579  1.00 18.44           H
ATOM   3965  HA2 GLY A 270      31.090   7.709  11.935  1.00 20.46           H
ATOM   3966  HA3 GLY A 270      30.568   9.183  11.847  1.00 20.46           H
ATOM   3967  N   ALA A 271      28.575   8.408  13.735  1.00 15.87           N
ATOM   3968  CA  ALA A 271      28.052   8.292  15.090  1.00 13.40           C
ATOM   3969  C   ALA A 271      28.055   6.850  15.563  1.00 16.01           C
ATOM   3970  O   ALA A 271      28.356   6.585  16.733  1.00 16.48           O
ATOM   3971  CB  ALA A 271      26.650   8.879  15.153  1.00 14.04           C
ATOM   3972  H   ALA A 271      27.993   8.627  13.143  1.00 19.05           H
ATOM   3973  HA  ALA A 271      28.615   8.797  15.692  1.00 16.08           H
ATOM   3974  HB1 ALA A 271      26.320   8.788  16.060  1.00 16.85           H
ATOM   3975  HB2 ALA A 271      26.695   9.815  14.911  1.00 16.85           H
ATOM   3976  HB3 ALA A 271      26.078   8.405  14.531  1.00 16.85           H
ATOM   3977  N   VAL A 272      27.733   5.890  14.679  1.00 13.79           N
ATOM   3978  CA  VAL A 272      27.803   4.486  15.093  1.00 13.32           C
ATOM   3979  C   VAL A 272      29.255   4.118  15.394  1.00 12.61           C
ATOM   3980  O   VAL A 272      29.545   3.338  16.307  1.00 13.15           O
ATOM   3981  CB  VAL A 272      27.201   3.562  14.007  1.00 14.52           C
ATOM   3982  CG1 VAL A 272      27.492   2.116  14.295  1.00 12.13           C
ATOM   3983  CG2 VAL A 272      25.669   3.783  13.835  1.00 11.47           C
ATOM   3984  H   VAL A 272      27.508   6.021  13.859  1.00 16.55           H
ATOM   3985  HA  VAL A 272      27.288   4.371  15.901  1.00 15.99           H
ATOM   3986  HB  VAL A 272      27.626   3.758  13.158  1.00 17.42           H
ATOM   3987 HG11 VAL A 272      27.012   1.565  13.654  1.00 14.56           H
ATOM   3988 HG12 VAL A 272      28.444   1.958  14.211  1.00 14.56           H
ATOM   3989 HG13 VAL A 272      27.203   1.909  15.196  1.00 14.56           H
ATOM   3990 HG21 VAL A 272      25.352   3.224  13.107  1.00 13.77           H
ATOM   3991 HG22 VAL A 272      25.217   3.532  14.654  1.00 13.77           H
ATOM   3992 HG23 VAL A 272      25.495   4.715  13.631  1.00 13.77           H
ATOM   3993  N   GLU A 273      30.188   4.664  14.613  1.00 13.81           N
ATOM   3994  CA  GLU A 273      31.605   4.441  14.867  1.00 17.67           C
ATOM   3995  C   GLU A 273      32.009   4.938  16.243  1.00 19.46           C
ATOM   3996  O   GLU A 273      33.021   4.483  16.789  1.00 16.52           O
ATOM   3997  CB  GLU A 273      32.473   5.145  13.818  1.00 18.65           C
ATOM   3998  CG  GLU A 273      32.418   4.534  12.432  1.00 21.60           C
ATOM   3999  CD  GLU A 273      33.232   5.361  11.434  1.00 25.77           C
ATOM   4000  OE1 GLU A 273      32.876   6.528  11.192  1.00 29.61           O
ATOM   4001  OE2 GLU A 273      34.241   4.869  10.932  1.00 34.68           O1-
ATOM   4002  H   GLU A 273      30.034   5.182  13.941  1.00 16.57           H
ATOM   4003  HA  GLU A 273      31.784   3.486  14.820  1.00 21.21           H
ATOM   4004  HB2 GLU A 273      32.192   6.069  13.746  1.00 22.38           H
ATOM   4005  HB3 GLU A 273      33.397   5.119  14.118  1.00 22.38           H
ATOM   4006  HG2 GLU A 273      32.776   3.633  12.462  1.00 25.91           H
ATOM   4007  HG3 GLU A 273      31.497   4.520  12.124  1.00 25.91           H
ATOM   4008  N   ARG A 274      31.235   5.857  16.812  1.00 19.36           N
ATOM   4009  CA  ARG A 274      31.516   6.434  18.112  1.00 11.00           C
ATOM   4010  C   ARG A 274      30.590   5.911  19.191  1.00 18.12           C
ATOM   4011  O   ARG A 274      30.600   6.446  20.307  1.00 18.89           O
ATOM   4012  CB  ARG A 274      31.447   7.961  17.997  1.00 17.33           C
ATOM   4013  CG  ARG A 274      32.515   8.495  17.041  1.00 16.57           C
ATOM   4014  CD  ARG A 274      32.319   9.951  16.641  1.00 20.50           C
ATOM   4015  NE  ARG A 274      33.495  10.474  15.933  1.00 22.11           N
ATOM   4016  CZ  ARG A 274      33.837  10.162  14.683  1.00 24.40           C
ATOM   4017  NH1 ARG A 274      33.101   9.314  13.956  1.00 22.98           N
ATOM   4018  NH2 ARG A 274      34.920  10.711  14.145  1.00 29.46           N1+
ATOM   4019  H   ARG A 274      30.533   6.186  16.444  1.00 23.23           H
ATOM   4020  HA  ARG A 274      32.413   6.192  18.383  1.00 13.20           H
ATOM   4021  HB2 ARG A 274      30.575   8.209  17.656  1.00 20.79           H
ATOM   4022  HB3 ARG A 274      31.583   8.361  18.869  1.00 20.79           H
ATOM   4023  HG2 ARG A 274      33.381   8.400  17.467  1.00 19.89           H
ATOM   4024  HG3 ARG A 274      32.495   7.974  16.223  1.00 19.89           H
ATOM   4025  HD2 ARG A 274      31.548  10.032  16.058  1.00 24.60           H
ATOM   4026  HD3 ARG A 274      32.187  10.481  17.441  1.00 24.60           H
ATOM   4027  HE  ARG A 274      34.004  11.025  16.355  1.00 26.53           H
ATOM   4028 HH11 ARG A 274      32.394   8.953  14.290  1.00 27.57           H
ATOM   4029 HH12 ARG A 274      33.334   9.126  13.150  1.00 27.57           H
ATOM   4030 HH21 ARG A 274      35.398  11.259  14.604  1.00 35.35           H
ATOM   4031 HH22 ARG A 274      35.150  10.516  13.337  1.00 35.35           H
ATOM   4032  N   GLY A 275      29.825   4.854  18.903  1.00 15.60           N
ATOM   4033  CA  GLY A 275      29.052   4.163  19.920  1.00 13.01           C
ATOM   4034  C   GLY A 275      27.548   4.456  20.014  1.00 15.36           C
ATOM   4035  O   GLY A 275      26.916   4.036  20.985  1.00 15.47           O
ATOM   4036  H   GLY A 275      29.764   4.505  18.120  1.00 18.72           H
ATOM   4037  HA2 GLY A 275      29.173   3.212  19.787  1.00 15.61           H
ATOM   4038  HA3 GLY A 275      29.437   4.394  20.780  1.00 15.61           H
ATOM   4039  N   ILE A 276      26.972   5.167  19.066  1.00 15.03           N
ATOM   4040  CA  ILE A 276      25.551   5.457  19.096  1.00 13.98           C
ATOM   4041  C   ILE A 276      24.765   4.287  18.524  1.00 16.10           C
ATOM   4042  O   ILE A 276      25.152   3.682  17.517  1.00 13.74           O
ATOM   4043  CB  ILE A 276      25.263   6.741  18.311  1.00 10.08           C
ATOM   4044  CG1 ILE A 276      25.839   7.955  19.039  1.00 14.43           C
ATOM   4045  CG2 ILE A 276      23.764   6.940  18.215  1.00 10.44           C
ATOM   4046  CD1 ILE A 276      27.241   8.058  18.999  1.00 32.12           C
ATOM   4047  H   ILE A 276      27.388   5.525  18.400  1.00 18.03           H
ATOM   4048  HA  ILE A 276      25.273   5.577  20.014  1.00 16.77           H
ATOM   4049  HB  ILE A 276      25.641   6.677  17.422  1.00 12.10           H
ATOM   4050 HG12 ILE A 276      25.503   8.751  18.598  1.00 17.31           H
ATOM   4051 HG13 ILE A 276      25.562   7.953  19.978  1.00 17.31           H
ATOM   4052 HG21 ILE A 276      23.591   7.834  17.885  1.00 12.53           H
ATOM   4053 HG22 ILE A 276      23.385   6.282  17.611  1.00 12.53           H
ATOM   4054 HG23 ILE A 276      23.385   6.838  19.104  1.00 12.53           H
ATOM   4055 HD11 ILE A 276      27.482   8.914  19.382  1.00 38.55           H
ATOM   4056 HD12 ILE A 276      27.641   7.346  19.523  1.00 38.55           H
ATOM   4057 HD13 ILE A 276      27.533   8.025  18.080  1.00 38.55           H
ATOM   4058  N   ASP A 277      23.621   4.006  19.145  1.00 11.40           N
ATOM   4059  CA  ASP A 277      22.743   2.911  18.770  1.00 12.70           C
ATOM   4060  C   ASP A 277      21.411   3.348  18.171  1.00 17.78           C
ATOM   4061  O   ASP A 277      20.730   2.521  17.566  1.00 15.43           O
ATOM   4062  CB  ASP A 277      22.436   2.041  20.010  1.00 16.89           C
ATOM   4063  CG  ASP A 277      23.692   1.654  20.807  1.00 18.24           C
ATOM   4064  OD1 ASP A 277      24.578   0.990  20.250  1.00 14.91           O
ATOM   4065  OD2 ASP A 277      23.773   2.028  21.990  1.00 15.27           O1-
ATOM   4066  H   ASP A 277      23.327   4.462  19.813  1.00 13.68           H
ATOM   4067  HA  ASP A 277      23.188   2.364  18.105  1.00 15.24           H
ATOM   4068  HB2 ASP A 277      21.877   2.548  20.616  1.00 20.26           H
ATOM   4069  HB3 ASP A 277      21.986   1.230  19.721  1.00 20.26           H
ATOM   4070  N   MET A 278      21.001   4.603  18.351  1.00 12.28           N
ATOM   4071  CA  MET A 278      19.669   5.020  17.947  1.00 11.37           C
ATOM   4072  C   MET A 278      19.721   6.398  17.329  1.00 13.23           C
ATOM   4073  O   MET A 278      20.455   7.268  17.806  1.00 15.01           O
ATOM   4074  CB  MET A 278      18.699   5.033  19.113  1.00 13.32           C
ATOM   4075  CG  MET A 278      18.441   3.655  19.640  1.00 11.81           C
ATOM   4076  SD  MET A 278      17.541   3.631  21.170  1.00 14.24           S
ATOM   4077  CE  MET A 278      15.953   4.282  20.747  1.00 19.83           C
ATOM   4078  H   MET A 278      21.476   5.227  18.699  1.00 14.74           H
ATOM   4079  HA  MET A 278      19.337   4.393  17.295  1.00 13.64           H
ATOM   4080  HB2 MET A 278      19.057   5.580  19.830  1.00 15.98           H
ATOM   4081  HB3 MET A 278      17.857   5.400  18.813  1.00 15.98           H
ATOM   4082  HG2 MET A 278      17.933   3.147  18.991  1.00 14.17           H
ATOM   4083  HG3 MET A 278      19.296   3.234  19.803  1.00 14.17           H
ATOM   4084  HE1 MET A 278      15.423   4.366  21.556  1.00 23.80           H
ATOM   4085  HE2 MET A 278      16.079   5.157  20.344  1.00 23.80           H
ATOM   4086  HE3 MET A 278      15.510   3.687  20.121  1.00 23.80           H
ATOM   4087  N   PHE A 279      18.911   6.575  16.278  1.00 14.88           N
ATOM   4088  CA  PHE A 279      18.850   7.782  15.478  1.00 14.75           C
ATOM   4089  C   PHE A 279      17.419   8.116  15.108  1.00 18.76           C
ATOM   4090  O   PHE A 279      16.548   7.248  15.012  1.00 14.89           O
ATOM   4091  CB  PHE A 279      19.616   7.618  14.184  1.00 17.01           C
ATOM   4092  CG  PHE A 279      21.036   7.353  14.383  1.00 15.30           C
ATOM   4093  CD1 PHE A 279      21.483   6.044  14.565  1.00 12.82           C
ATOM   4094  CD2 PHE A 279      21.951   8.394  14.416  1.00 12.98           C
ATOM   4095  CE1 PHE A 279      22.842   5.807  14.775  1.00 15.39           C
ATOM   4096  CE2 PHE A 279      23.301   8.147  14.623  1.00 14.97           C
ATOM   4097  CZ  PHE A 279      23.745   6.845  14.799  1.00 14.01           C
ATOM   4098  H   PHE A 279      18.366   5.974  15.997  1.00 17.85           H
ATOM   4099  HA  PHE A 279      19.219   8.521  15.982  1.00 17.71           H
ATOM   4100  HB2 PHE A 279      19.243   6.861  13.710  1.00 20.42           H
ATOM   4101  HB3 PHE A 279      19.519   8.424  13.649  1.00 20.42           H
ATOM   4102  HD1 PHE A 279      20.876   5.345  14.556  1.00 15.39           H
ATOM   4103  HD2 PHE A 279      21.656   9.266  14.295  1.00 15.58           H
ATOM   4104  HE1 PHE A 279      23.143   4.940  14.895  1.00 18.47           H
ATOM   4105  HE2 PHE A 279      23.906   8.853  14.635  1.00 17.96           H
ATOM   4106  HZ  PHE A 279      24.652   6.670  14.937  1.00 16.81           H
ATOM   4107  N   ASP A 280      17.196   9.396  14.867  1.00 18.77           N
ATOM   4108  CA  ASP A 280      15.924   9.848  14.347  1.00 21.08           C
ATOM   4109  C   ASP A 280      16.210  11.053  13.479  1.00 29.78           C
ATOM   4110  O   ASP A 280      17.134  11.815  13.770  1.00 35.13           O
ATOM   4111  CB  ASP A 280      14.943  10.235  15.463  1.00 21.81           C
ATOM   4112  CG  ASP A 280      15.234  11.607  16.043  1.00 23.56           C
ATOM   4113  OD1 ASP A 280      15.913  11.702  17.064  1.00 20.82           O
ATOM   4114  OD2 ASP A 280      14.799  12.596  15.452  1.00 35.18           O1-
ATOM   4115  H   ASP A 280      17.769  10.028  14.996  1.00 22.52           H
ATOM   4116  HA  ASP A 280      15.528   9.150  13.804  1.00 25.29           H
ATOM   4117  HB2 ASP A 280      14.041  10.238  15.103  1.00 26.18           H
ATOM   4118  HB3 ASP A 280      15.013   9.599  16.189  1.00 26.18           H
ATOM   4119  N   CYS A 281      15.391  11.259  12.449  1.00 34.32           N
ATOM   4120  CA  CYS A 281      15.449  12.582  11.825  1.00 44.51           C
ATOM   4121  C   CYS A 281      14.282  12.765  10.888  1.00 37.19           C
ATOM   4122  O   CYS A 281      13.713  11.789  10.382  1.00 46.04           O
ATOM   4123  CB  CYS A 281      16.756  12.819  11.053  1.00 47.22           C
ATOM   4124  SG  CYS A 281      17.260  14.594  10.968  1.00 55.92           S
ATOM   4125  H   CYS A 281      14.826  10.700  12.117  1.00 41.18           H
ATOM   4126  HA  CYS A 281      15.382  13.256  12.521  1.00 53.41           H
ATOM   4127  HB2 CYS A 281      17.465  12.332  11.499  1.00 56.67           H
ATOM   4128  HB3 CYS A 281      16.656  12.497  10.143  1.00 56.67           H
ATOM   4129  HG  CYS A 281      18.223  14.657  10.256  1.00 67.10           H
ATOM   4130  N   VAL A 282      13.948  14.038  10.656  1.00 46.38           N
ATOM   4131  CA  VAL A 282      12.904  14.402   9.695  1.00 57.47           C
ATOM   4132  C   VAL A 282      13.466  14.601   8.292  1.00 56.23           C
ATOM   4133  O   VAL A 282      12.691  14.586   7.327  1.00 58.70           O
ATOM   4134  CB  VAL A 282      12.146  15.682  10.095  1.00 52.88           C
ATOM   4135  CG1 VAL A 282      11.237  15.437  11.296  1.00 51.93           C
ATOM   4136  CG2 VAL A 282      13.131  16.806  10.378  1.00 58.92           C
ATOM   4137  H   VAL A 282      14.328  14.706  11.042  1.00 55.66           H
ATOM   4138  HA  VAL A 282      12.254  13.681   9.653  1.00 68.96           H
ATOM   4139  HB  VAL A 282      11.581  15.955   9.352  1.00 63.45           H
ATOM   4140 HG11 VAL A 282      10.760  16.256  11.507  1.00 62.31           H
ATOM   4141 HG12 VAL A 282      10.603  14.738  11.070  1.00 62.31           H
ATOM   4142 HG13 VAL A 282      11.774  15.163  12.057  1.00 62.31           H
ATOM   4143 HG21 VAL A 282      12.630  17.616  10.546  1.00 70.70           H
ATOM   4144 HG22 VAL A 282      13.665  16.580  11.155  1.00 70.70           H
ATOM   4145 HG23 VAL A 282      13.703  16.920   9.603  1.00 70.70           H
ATOM   4146  N   LEU A 283      14.786  14.786   8.160  1.00 56.03           N
ATOM   4147  CA  LEU A 283      15.477  14.803   6.858  1.00 64.41           C
ATOM   4148  C   LEU A 283      14.907  13.836   5.822  1.00 64.70           C
ATOM   4149  O   LEU A 283      14.704  14.262   4.671  1.00 60.40           O
ATOM   4150  CB  LEU A 283      16.973  14.535   7.124  1.00 60.67           C
ATOM   4151  CG  LEU A 283      18.034  15.131   6.189  1.00 59.46           C
ATOM   4152  CD1 LEU A 283      19.401  14.544   6.463  1.00 50.02           C
ATOM   4153  CD2 LEU A 283      17.670  14.920   4.747  1.00 62.05           C
ATOM   4154  H   LEU A 283      15.312  14.921   8.828  1.00 67.24           H
ATOM   4155  HA  LEU A 283      15.418  15.697   6.492  1.00 77.29           H
ATOM   4156  HB2 LEU A 283      17.181  14.865   8.013  1.00 72.81           H
ATOM   4157  HB3 LEU A 283      17.118  13.579   7.106  1.00 72.81           H
ATOM   4158  HG  LEU A 283      18.090  16.088   6.343  1.00 71.35           H
ATOM   4159 HD11 LEU A 283      20.038  14.950   5.855  1.00 60.03           H
ATOM   4160 HD12 LEU A 283      19.644  14.738   7.382  1.00 60.03           H
ATOM   4161 HD13 LEU A 283      19.368  13.587   6.320  1.00 60.03           H
ATOM   4162 HD21 LEU A 283      18.438  15.126   4.189  1.00 74.45           H
ATOM   4163 HD22 LEU A 283      17.404  13.995   4.635  1.00 74.45           H
ATOM   4164 HD23 LEU A 283      16.930  15.505   4.527  1.00 74.45           H
ATOM   4165  N   PRO A 284      14.625  12.555   6.118  1.00 61.89           N
ATOM   4166  CA  PRO A 284      14.051  11.661   5.086  1.00 58.57           C
ATOM   4167  C   PRO A 284      12.647  12.031   4.630  1.00 62.97           C
ATOM   4168  O   PRO A 284      12.319  11.851   3.445  1.00 59.10           O
ATOM   4169  CB  PRO A 284      14.042  10.292   5.777  1.00 60.21           C
ATOM   4170  CG  PRO A 284      15.033  10.394   6.870  1.00 61.81           C
ATOM   4171  CD  PRO A 284      14.964  11.810   7.348  1.00 63.54           C
ATOM   4172  HA  PRO A 284      14.639  11.618   4.313  1.00 70.29           H
ATOM   4173  HB2 PRO A 284      13.156  10.137   6.146  1.00 72.25           H
ATOM   4174  HB3 PRO A 284      14.284   9.596   5.147  1.00 72.25           H
ATOM   4175  HG2 PRO A 284      14.809   9.775   7.581  1.00 74.17           H
ATOM   4176  HG3 PRO A 284      15.910  10.212   6.526  1.00 74.17           H
ATOM   4177  HD2 PRO A 284      14.260  11.901   8.009  1.00 76.25           H
ATOM   4178  HD3 PRO A 284      15.825  12.077   7.704  1.00 76.25           H
ATOM   4179  N   THR A 285      11.790  12.487   5.560  1.00 69.77           N
ATOM   4180  CA  THR A 285      10.418  12.886   5.220  1.00 72.07           C
ATOM   4181  C   THR A 285      10.383  14.253   4.532  1.00 69.17           C
ATOM   4182  O   THR A 285       9.764  14.406   3.472  1.00 69.56           O
ATOM   4183  CB  THR A 285       9.525  12.904   6.476  1.00 67.81           C
ATOM   4184  OG1 THR A 285      10.057  13.808   7.457  1.00 70.87           O
ATOM   4185  CG2 THR A 285       9.385  11.509   7.081  1.00 60.61           C
ATOM   4186  H   THR A 285      11.981  12.554   6.396  1.00 83.73           H
ATOM   4187  HA  THR A 285      10.046  12.238   4.601  1.00 86.48           H
ATOM   4188  HB  THR A 285       8.639  13.207   6.223  1.00 81.37           H
ATOM   4189  HG1 THR A 285      10.849  14.017   7.268  1.00 85.04           H
ATOM   4190 HG21 THR A 285       8.917  11.557   7.928  1.00 72.74           H
ATOM   4191 HG22 THR A 285       8.886  10.934   6.481  1.00 72.74           H
ATOM   4192 HG23 THR A 285      10.261  11.129   7.226  1.00 72.74           H
ATOM   4193  N   ARG A 286      11.031  15.265   5.129  1.00 67.53           N
ATOM   4194  CA  ARG A 286      11.134  16.573   4.483  1.00 74.49           C
ATOM   4195  C   ARG A 286      11.840  16.496   3.128  1.00 73.77           C
ATOM   4196  O   ARG A 286      11.485  17.242   2.207  1.00 68.47           O
ATOM   4197  CB  ARG A 286      11.873  17.549   5.392  1.00 71.33           C
ATOM   4198  CG  ARG A 286      13.317  17.171   5.636  1.00 70.81           C
ATOM   4199  CD  ARG A 286      14.029  18.185   6.516  1.00 76.66           C
ATOM   4200  NE  ARG A 286      13.234  18.573   7.678  1.00 77.98           N
ATOM   4201  CZ  ARG A 286      13.655  19.403   8.627  1.00 79.50           C
ATOM   4202  NH1 ARG A 286      14.876  19.927   8.561  1.00 81.25           N
ATOM   4203  NH2 ARG A 286      12.856  19.702   9.649  1.00 78.34           N1+
ATOM   4204  H   ARG A 286      11.409  15.218   5.899  1.00 81.04           H
ATOM   4205  HA  ARG A 286      10.240  16.919   4.337  1.00 89.38           H
ATOM   4206  HB2 ARG A 286      11.867  18.423   4.973  1.00 85.60           H
ATOM   4207  HB3 ARG A 286      11.413  17.587   6.244  1.00 85.60           H
ATOM   4208  HG2 ARG A 286      13.344  16.310   6.072  1.00 84.97           H
ATOM   4209  HG3 ARG A 286      13.792  17.130   4.792  1.00 84.97           H
ATOM   4210  HD2 ARG A 286      14.857  17.798   6.840  1.00 91.99           H
ATOM   4211  HD3 ARG A 286      14.215  18.981   5.995  1.00 91.99           H
ATOM   4212  HE  ARG A 286      12.534  18.103   7.851  1.00 93.58           H
ATOM   4213 HH11 ARG A 286      15.396  19.736   7.903  1.00 97.50           H
ATOM   4214 HH12 ARG A 286      15.145  20.462   9.180  1.00 97.50           H
ATOM   4215 HH21 ARG A 286      12.067  19.363   9.692  1.00 94.01           H
ATOM   4216 HH22 ARG A 286      13.126  20.236  10.267  1.00 94.01           H
ATOM   4217  N   SER A 287      12.854  15.629   2.998  1.00 74.91           N
ATOM   4218  CA  SER A 287      13.490  15.343   1.713  1.00 64.01           C
ATOM   4219  C   SER A 287      12.539  14.725   0.703  1.00 63.94           C
ATOM   4220  O   SER A 287      12.887  14.664  -0.478  1.00 60.92           O
ATOM   4221  CB  SER A 287      14.677  14.412   1.915  1.00 61.68           C
ATOM   4222  OG  SER A 287      15.675  15.062   2.675  1.00 64.83           O
ATOM   4223  H   SER A 287      13.198  15.188   3.650  1.00 89.89           H
ATOM   4224  HA  SER A 287      13.836  16.150   1.327  1.00 76.81           H
ATOM   4225  HB2 SER A 287      14.380  13.609   2.375  1.00 74.02           H
ATOM   4226  HB3 SER A 287      15.048  14.181   1.050  1.00 74.02           H
ATOM   4227  HG  SER A 287      16.083  15.612   2.190  1.00 77.80           H
ATOM   4228  N   GLY A 288      11.355  14.277   1.139  1.00 73.18           N
ATOM   4229  CA  GLY A 288      10.359  13.779   0.204  1.00 64.55           C
ATOM   4230  C   GLY A 288       9.661  14.878  -0.583  1.00 64.99           C
ATOM   4231  O   GLY A 288       9.369  14.709  -1.771  1.00 61.92           O
ATOM   4232  H   GLY A 288      11.108  14.257   1.963  1.00 87.82           H
ATOM   4233  HA2 GLY A 288      10.793  13.186  -0.420  1.00 77.46           H
ATOM   4234  HA3 GLY A 288       9.684  13.278   0.692  1.00 77.46           H
ATOM   4235  N   ARG A 289       9.381  16.015   0.056  1.00 66.07           N
ATOM   4236  CA  ARG A 289       8.683  17.095  -0.640  1.00 71.32           C
ATOM   4237  C   ARG A 289       9.629  18.092  -1.300  1.00 60.41           C
ATOM   4238  O   ARG A 289       9.285  18.669  -2.340  1.00 59.48           O
ATOM   4239  CB  ARG A 289       7.760  17.850   0.324  1.00 76.63           C
ATOM   4240  CG  ARG A 289       6.279  17.477   0.204  1.00 68.69           C
ATOM   4241  CD  ARG A 289       5.407  18.651   0.581  1.00 75.38           C
ATOM   4242  NE  ARG A 289       5.518  19.724  -0.407  1.00 76.92           N
ATOM   4243  CZ  ARG A 289       5.014  20.948  -0.257  1.00 77.53           C
ATOM   4244  NH1 ARG A 289       4.353  21.286   0.847  1.00 76.90           N
ATOM   4245  NH2 ARG A 289       5.178  21.843  -1.218  1.00 76.47           N1+
ATOM   4246  H   ARG A 289       9.577  16.186   0.875  1.00 79.28           H
ATOM   4247  HA  ARG A 289       8.130  16.711  -1.340  1.00 85.58           H
ATOM   4248  HB2 ARG A 289       8.045  17.689   1.238  1.00 91.96           H
ATOM   4249  HB3 ARG A 289       7.838  18.798   0.126  1.00 91.96           H
ATOM   4250  HG2 ARG A 289       6.073  17.228  -0.711  1.00 82.43           H
ATOM   4251  HG3 ARG A 289       6.069  16.750   0.807  1.00 82.43           H
ATOM   4252  HD2 ARG A 289       4.482  18.362   0.628  1.00 90.46           H
ATOM   4253  HD3 ARG A 289       5.697  18.995   1.442  1.00 90.46           H
ATOM   4254  HE  ARG A 289       6.066  19.600  -1.058  1.00 92.30           H
ATOM   4255 HH11 ARG A 289       4.239  20.712   1.478  1.00 92.28           H
ATOM   4256 HH12 ARG A 289       4.033  22.081   0.927  1.00 92.28           H
ATOM   4257 HH21 ARG A 289       5.606  21.633  -1.933  1.00 91.77           H
ATOM   4258 HH22 ARG A 289       4.854  22.634  -1.124  1.00 91.77           H
ATOM   4259  N   ASN A 290      10.799  18.332  -0.707  1.00 58.65           N
ATOM   4260  CA  ASN A 290      11.768  19.235  -1.315  1.00 58.23           C
ATOM   4261  C   ASN A 290      12.496  18.603  -2.492  1.00 52.14           C
ATOM   4262  O   ASN A 290      13.205  19.324  -3.214  1.00 50.09           O
ATOM   4263  CB  ASN A 290      12.788  19.680  -0.277  1.00 55.56           C
ATOM   4264  CG  ASN A 290      13.527  18.519   0.314  1.00 64.99           C
ATOM   4265  OD1 ASN A 290      13.973  17.629  -0.414  1.00 59.83           O
ATOM   4266  ND2 ASN A 290      13.637  18.490   1.650  1.00 74.33           N
ATOM   4267  H   ASN A 290      11.048  17.994   0.045  1.00 70.38           H
ATOM   4268  HA  ASN A 290      11.311  20.028  -1.639  1.00 69.88           H
ATOM   4269  HB2 ASN A 290      13.444  20.258  -0.704  1.00 66.67           H
ATOM   4270  HB3 ASN A 290      12.337  20.153   0.440  1.00 66.67           H
ATOM   4271 HD21 ASN A 290      14.166  17.924   2.029  1.00 89.20           H
ATOM   4272 HD22 ASN A 290      13.185  19.040   2.132  1.00 89.20           H
ATOM   4273  N   GLY A 291      12.354  17.291  -2.696  1.00 34.82           N
ATOM   4274  CA  GLY A 291      12.919  16.654  -3.874  1.00 36.78           C
ATOM   4275  C   GLY A 291      14.281  16.009  -3.713  1.00 23.07           C
ATOM   4276  O   GLY A 291      14.851  15.555  -4.712  1.00 22.35           O
ATOM   4277  H   GLY A 291      11.930  16.754  -2.173  1.00 41.79           H
ATOM   4278  HA2 GLY A 291      12.304  15.969  -4.183  1.00 44.14           H
ATOM   4279  HA3 GLY A 291      13.000  17.321  -4.577  1.00 44.14           H
ATOM   4280  N   GLN A 292      14.810  15.926  -2.501  1.00 19.36           N
ATOM   4281  CA  GLN A 292      16.078  15.255  -2.250  1.00 19.95           C
ATOM   4282  C   GLN A 292      15.842  13.761  -2.039  1.00 16.40           C
ATOM   4283  O   GLN A 292      15.130  13.367  -1.115  1.00 15.77           O
ATOM   4284  CB  GLN A 292      16.750  15.883  -1.036  1.00 31.37           C
ATOM   4285  CG  GLN A 292      17.930  15.119  -0.511  1.00 31.09           C
ATOM   4286  CD  GLN A 292      18.509  15.753   0.736  1.00 42.02           C
ATOM   4287  OE1 GLN A 292      17.798  16.033   1.717  1.00 43.98           O
ATOM   4288  NE2 GLN A 292      19.804  15.993   0.702  1.00 44.45           N
ATOM   4289  H   GLN A 292      14.452  16.252  -1.796  1.00 23.23           H
ATOM   4290  HA  GLN A 292      16.674  15.369  -3.011  1.00 23.94           H
ATOM   4291  HB2 GLN A 292      17.065  16.772  -1.272  1.00 37.64           H
ATOM   4292  HB3 GLN A 292      16.094  15.949  -0.324  1.00 37.64           H
ATOM   4293  HG2 GLN A 292      17.667  14.214  -0.284  1.00 37.31           H
ATOM   4294  HG3 GLN A 292      18.622  15.105  -1.191  1.00 37.31           H
ATOM   4295 HE21 GLN A 292      20.258  15.800  -0.002  1.00 53.34           H
ATOM   4296 HE22 GLN A 292      20.193  16.343   1.386  1.00 53.34           H
ATOM   4297  N   ALA A 293      16.486  12.942  -2.859  1.00 13.00           N
ATOM   4298  CA  ALA A 293      16.445  11.491  -2.764  1.00 15.29           C
ATOM   4299  C   ALA A 293      17.837  10.944  -2.430  1.00 17.02           C
ATOM   4300  O   ALA A 293      18.827  11.300  -3.069  1.00 16.91           O
ATOM   4301  CB  ALA A 293      15.960  10.891  -4.070  1.00 15.18           C
ATOM   4302  H   ALA A 293      16.990  13.214  -3.499  1.00 15.60           H
ATOM   4303  HA  ALA A 293      15.815  11.237  -2.071  1.00 18.35           H
ATOM   4304  HB1 ALA A 293      15.954   9.927  -3.985  1.00 18.21           H
ATOM   4305  HB2 ALA A 293      15.067  11.225  -4.254  1.00 18.21           H
ATOM   4306  HB3 ALA A 293      16.564  11.164  -4.777  1.00 18.21           H
ATOM   4307  N   PHE A 294      17.929  10.103  -1.418  1.00 14.54           N
ATOM   4308  CA  PHE A 294      19.226   9.516  -1.096  1.00 15.47           C
ATOM   4309  C   PHE A 294      19.549   8.352  -2.023  1.00 20.57           C
ATOM   4310  O   PHE A 294      18.673   7.562  -2.388  1.00 18.21           O
ATOM   4311  CB  PHE A 294      19.233   9.088   0.359  1.00 16.45           C
ATOM   4312  CG  PHE A 294      19.067  10.228   1.279  1.00 20.82           C
ATOM   4313  CD1 PHE A 294      20.159  11.011   1.600  1.00 20.89           C
ATOM   4314  CD2 PHE A 294      17.819  10.563   1.797  1.00 26.39           C
ATOM   4315  CE1 PHE A 294      20.040  12.095   2.458  1.00 28.22           C
ATOM   4316  CE2 PHE A 294      17.683  11.646   2.650  1.00 29.77           C
ATOM   4317  CZ  PHE A 294      18.809  12.418   2.970  1.00 36.27           C
ATOM   4318  H   PHE A 294      17.283   9.878  -0.896  1.00 17.44           H
ATOM   4319  HA  PHE A 294      19.911  10.189  -1.220  1.00 18.57           H
ATOM   4320  HB2 PHE A 294      18.503   8.467   0.517  1.00 19.74           H
ATOM   4321  HB3 PHE A 294      20.078   8.664   0.558  1.00 19.74           H
ATOM   4322  HD1 PHE A 294      20.989  10.792   1.252  1.00 25.07           H
ATOM   4323  HD2 PHE A 294      17.076  10.048   1.582  1.00 31.66           H
ATOM   4324  HE1 PHE A 294      20.785  12.610   2.669  1.00 33.86           H
ATOM   4325  HE2 PHE A 294      16.847  11.862   3.000  1.00 35.73           H
ATOM   4326  HZ  PHE A 294      18.739  13.146   3.539  1.00 43.52           H
ATOM   4327  N   THR A 295      20.798   8.318  -2.487  1.00 20.16           N
ATOM   4328  CA  THR A 295      21.349   7.209  -3.243  1.00 18.68           C
ATOM   4329  C   THR A 295      22.698   6.841  -2.642  1.00 21.39           C
ATOM   4330  O   THR A 295      23.291   7.603  -1.869  1.00 16.80           O
ATOM   4331  CB  THR A 295      21.521   7.558  -4.721  1.00 20.06           C
ATOM   4332  OG1 THR A 295      22.783   8.201  -4.893  1.00 17.77           O
ATOM   4333  CG2 THR A 295      20.418   8.471  -5.181  1.00 21.77           C
ATOM   4334  H   THR A 295      21.361   8.959  -2.384  1.00 24.19           H
ATOM   4335  HA  THR A 295      20.761   6.441  -3.170  1.00 22.41           H
ATOM   4336  HB  THR A 295      21.487   6.749  -5.255  1.00 24.08           H
ATOM   4337  HG1 THR A 295      22.809   8.893  -4.418  1.00 21.33           H
ATOM   4338 HG21 THR A 295      20.547   8.714  -6.108  1.00 26.12           H
ATOM   4339 HG22 THR A 295      19.570   8.016  -5.088  1.00 26.12           H
ATOM   4340 HG23 THR A 295      20.396   9.281  -4.647  1.00 26.12           H
ATOM   4341  N   TRP A 296      23.197   5.666  -3.025  1.00 17.22           N
ATOM   4342  CA  TRP A 296      24.505   5.259  -2.526  1.00 20.40           C
ATOM   4343  C   TRP A 296      25.609   6.101  -3.119  1.00 20.41           C
ATOM   4344  O   TRP A 296      26.706   6.135  -2.559  1.00 24.32           O
ATOM   4345  CB  TRP A 296      24.736   3.775  -2.786  1.00 19.23           C
ATOM   4346  CG  TRP A 296      23.763   2.965  -2.012  1.00 13.55           C
ATOM   4347  CD1 TRP A 296      22.681   2.311  -2.491  1.00 16.74           C
ATOM   4348  CD2 TRP A 296      23.741   2.796  -0.601  1.00 19.04           C
ATOM   4349  NE1 TRP A 296      22.001   1.709  -1.471  1.00 24.70           N
ATOM   4350  CE2 TRP A 296      22.633   1.993  -0.294  1.00 19.62           C
ATOM   4351  CE3 TRP A 296      24.553   3.248   0.440  1.00 20.79           C
ATOM   4352  CZ2 TRP A 296      22.297   1.643   1.014  1.00 24.13           C
ATOM   4353  CZ3 TRP A 296      24.237   2.882   1.718  1.00 18.63           C
ATOM   4354  CH2 TRP A 296      23.101   2.088   1.996  1.00 19.16           C
ATOM   4355  H   TRP A 296      22.812   5.110  -3.553  1.00 20.67           H
ATOM   4356  HA  TRP A 296      24.524   5.389  -1.567  1.00 24.48           H
ATOM   4357  HB2 TRP A 296      24.624   3.590  -3.733  1.00 23.08           H
ATOM   4358  HB3 TRP A 296      25.629   3.533  -2.495  1.00 23.08           H
ATOM   4359  HD1 TRP A 296      22.440   2.250  -3.383  1.00 20.09           H
ATOM   4360  HE1 TRP A 296      21.290   1.236  -1.556  1.00 29.64           H
ATOM   4361  HE3 TRP A 296      25.294   3.781   0.267  1.00 24.94           H
ATOM   4362  HZ2 TRP A 296      21.562   1.101   1.200  1.00 28.95           H
ATOM   4363  HZ3 TRP A 296      24.774   3.170   2.416  1.00 22.36           H
ATOM   4364  HH2 TRP A 296      22.918   1.838   2.870  1.00 22.99           H
ATOM   4365  N   ASP A 297      25.322   6.837  -4.191  1.00 17.59           N
ATOM   4366  CA  ASP A 297      26.261   7.784  -4.782  1.00 22.26           C
ATOM   4367  C   ASP A 297      26.049   9.198  -4.293  1.00 21.44           C
ATOM   4368  O   ASP A 297      26.533  10.137  -4.924  1.00 26.13           O
ATOM   4369  CB  ASP A 297      26.171   7.722  -6.303  1.00 29.24           C
ATOM   4370  CG  ASP A 297      26.522   6.334  -6.837  1.00 30.63           C
ATOM   4371  OD1 ASP A 297      27.702   5.958  -6.698  1.00 31.77           O
ATOM   4372  OD2 ASP A 297      25.641   5.606  -7.331  1.00 24.95           O1-
ATOM   4373  H   ASP A 297      24.570   6.808  -4.603  1.00 21.11           H
ATOM   4374  HA  ASP A 297      27.159   7.524  -4.534  1.00 26.71           H
ATOM   4375  HB2 ASP A 297      25.268   7.934  -6.587  1.00 35.09           H
ATOM   4376  HB3 ASP A 297      26.801   8.357  -6.672  1.00 35.09           H
ATOM   4377  N   GLY A 298      25.381   9.367  -3.162  1.00 23.41           N
ATOM   4378  CA  GLY A 298      25.060  10.671  -2.640  1.00 20.70           C
ATOM   4379  C   GLY A 298      23.644  11.066  -2.987  1.00 14.26           C
ATOM   4380  O   GLY A 298      22.990  10.465  -3.842  1.00 18.48           O
ATOM   4381  H   GLY A 298      25.095   8.725  -2.667  1.00 28.09           H
ATOM   4382  HA2 GLY A 298      25.133  10.666  -1.674  1.00 24.84           H
ATOM   4383  HA3 GLY A 298      25.677  11.334  -2.990  1.00 24.84           H
ATOM   4384  N   PRO A 299      23.171  12.132  -2.373  1.00 16.96           N
ATOM   4385  CA  PRO A 299      21.807  12.587  -2.635  1.00 16.85           C
ATOM   4386  C   PRO A 299      21.692  13.266  -3.988  1.00 16.90           C
ATOM   4387  O   PRO A 299      22.648  13.818  -4.511  1.00 17.69           O
ATOM   4388  CB  PRO A 299      21.541  13.572  -1.495  1.00 18.32           C
ATOM   4389  CG  PRO A 299      22.900  14.089  -1.133  1.00 26.64           C
ATOM   4390  CD  PRO A 299      23.864  12.980  -1.375  1.00 18.90           C
ATOM   4391  HA  PRO A 299      21.185  11.847  -2.581  1.00 20.22           H
ATOM   4392  HB2 PRO A 299      20.960  14.282  -1.808  1.00 21.98           H
ATOM   4393  HB3 PRO A 299      21.145  13.103  -0.743  1.00 21.98           H
ATOM   4394  HG2 PRO A 299      23.118  14.839  -1.709  1.00 31.97           H
ATOM   4395  HG3 PRO A 299      22.916  14.352  -0.200  1.00 31.97           H
ATOM   4396  HD2 PRO A 299      24.696  13.318  -1.736  1.00 22.68           H
ATOM   4397  HD3 PRO A 299      24.012  12.490  -0.553  1.00 22.68           H
ATOM   4398  N   ILE A 300      20.518  13.141  -4.587  1.00 15.66           N
ATOM   4399  CA  ILE A 300      20.182  13.855  -5.805  1.00 20.11           C
ATOM   4400  C   ILE A 300      18.948  14.682  -5.525  1.00 18.63           C
ATOM   4401  O   ILE A 300      18.166  14.351  -4.630  1.00 17.66           O
ATOM   4402  CB  ILE A 300      19.947  12.891  -6.976  1.00 14.90           C
ATOM   4403  CG1 ILE A 300      18.755  11.934  -6.692  1.00 18.64           C
ATOM   4404  CG2 ILE A 300      21.246  12.150  -7.243  1.00 17.74           C
ATOM   4405  CD1 ILE A 300      18.367  10.984  -7.848  1.00 19.74           C
ATOM   4406  H   ILE A 300      19.882  12.639  -4.304  1.00 18.79           H
ATOM   4407  HA  ILE A 300      20.905  14.457  -6.035  1.00 24.13           H
ATOM   4408  HB  ILE A 300      19.734  13.425  -7.755  1.00 17.88           H
ATOM   4409 HG12 ILE A 300      18.971  11.378  -5.925  1.00 22.37           H
ATOM   4410 HG13 ILE A 300      17.971  12.466  -6.499  1.00 22.37           H
ATOM   4411 HG21 ILE A 300      21.111  11.520  -7.969  1.00 21.29           H
ATOM   4412 HG22 ILE A 300      21.934  12.792  -7.481  1.00 21.29           H
ATOM   4413 HG23 ILE A 300      21.500  11.681  -6.431  1.00 21.29           H
ATOM   4414 HD11 ILE A 300      17.583  10.477  -7.589  1.00 23.69           H
ATOM   4415 HD12 ILE A 300      18.168  11.505  -8.646  1.00 23.69           H
ATOM   4416 HD13 ILE A 300      19.101  10.376  -8.018  1.00 23.69           H
ATOM   4417  N   ASN A 301      18.794  15.785  -6.254  1.00 17.50           N
ATOM   4418  CA  ASN A 301      17.550  16.533  -6.223  1.00 21.19           C
ATOM   4419  C   ASN A 301      16.783  16.153  -7.477  1.00 19.82           C
ATOM   4420  O   ASN A 301      17.144  16.558  -8.592  1.00 17.06           O
ATOM   4421  CB  ASN A 301      17.722  18.044  -6.145  1.00 31.80           C
ATOM   4422  CG  ASN A 301      16.387  18.734  -5.758  1.00 29.45           C
ATOM   4423  OD1 ASN A 301      15.323  18.454  -6.349  1.00 21.21           O
ATOM   4424  ND2 ASN A 301      16.430  19.577  -4.730  1.00 46.90           N
ATOM   4425  H   ASN A 301      19.373  16.099  -6.800  1.00 21.00           H
ATOM   4426  HA  ASN A 301      17.030  16.257  -5.448  1.00 25.43           H
ATOM   4427  HB2 ASN A 301      18.405  18.263  -5.487  1.00 38.16           H
ATOM   4428  HB3 ASN A 301      17.991  18.380  -7.015  1.00 38.16           H
ATOM   4429 HD21 ASN A 301      15.727  20.023  -4.509  1.00 56.28           H
ATOM   4430 HD22 ASN A 301      17.164  19.685  -4.293  1.00 56.28           H
ATOM   4431  N   ILE A 302      15.700  15.403  -7.280  1.00 18.00           N
ATOM   4432  CA  ILE A 302      14.957  14.849  -8.398  1.00 18.51           C
ATOM   4433  C   ILE A 302      14.300  15.939  -9.264  1.00 15.57           C
ATOM   4434  O   ILE A 302      13.882  15.669 -10.391  1.00 16.11           O
ATOM   4435  CB  ILE A 302      13.935  13.840  -7.832  1.00 12.31           C
ATOM   4436  CG1 ILE A 302      13.443  12.913  -8.935  1.00 15.89           C
ATOM   4437  CG2 ILE A 302      12.791  14.566  -7.154  1.00 16.96           C
ATOM   4438  CD1 ILE A 302      14.533  12.078  -9.566  1.00 12.95           C
ATOM   4439  H   ILE A 302      15.370  15.218  -6.509  1.00 21.60           H
ATOM   4440  HA  ILE A 302      15.583  14.370  -8.957  1.00 22.21           H
ATOM   4441  HB  ILE A 302      14.371  13.294  -7.158  1.00 14.78           H
ATOM   4442 HG12 ILE A 302      12.785  12.307  -8.564  1.00 19.06           H
ATOM   4443 HG13 ILE A 302      13.037  13.451  -9.629  1.00 19.06           H
ATOM   4444 HG21 ILE A 302      12.201  13.912  -6.749  1.00 20.35           H
ATOM   4445 HG22 ILE A 302      13.156  15.155  -6.474  1.00 20.35           H
ATOM   4446 HG23 ILE A 302      12.298  15.083  -7.810  1.00 20.35           H
ATOM   4447 HD11 ILE A 302      14.129  11.480 -10.210  1.00 15.54           H
ATOM   4448 HD12 ILE A 302      15.173  12.653 -10.010  1.00 15.54           H
ATOM   4449 HD13 ILE A 302      14.978  11.568  -8.872  1.00 15.54           H
ATOM   4450  N   ARG A 303      14.161  17.152  -8.750  1.00 10.39           N
ATOM   4451  CA  ARG A 303      13.579  18.223  -9.537  1.00 13.76           C
ATOM   4452  C   ARG A 303      14.492  18.674 -10.654  1.00 17.85           C
ATOM   4453  O   ARG A 303      14.034  19.330 -11.594  1.00 13.51           O
ATOM   4454  CB  ARG A 303      13.258  19.412  -8.682  1.00 16.28           C
ATOM   4455  CG  ARG A 303      12.227  19.150  -7.621  1.00 19.84           C
ATOM   4456  CD  ARG A 303      12.042  20.409  -6.828  1.00 18.77           C
ATOM   4457  NE  ARG A 303      11.616  21.403  -7.780  1.00 28.93           N
ATOM   4458  CZ  ARG A 303      10.375  21.849  -7.938  1.00 29.32           C
ATOM   4459  NH1 ARG A 303       9.413  21.431  -7.129  1.00 25.81           N
ATOM   4460  NH2 ARG A 303      10.122  22.729  -8.913  1.00 26.38           N1+
ATOM   4461  H   ARG A 303      14.399  17.379  -7.960  1.00 12.47           H
ATOM   4462  HA  ARG A 303      12.753  17.917  -9.932  1.00 16.52           H
ATOM   4463  HB2 ARG A 303      14.072  19.714  -8.255  1.00 19.54           H
ATOM   4464  HB3 ARG A 303      12.925  20.095  -9.278  1.00 19.54           H
ATOM   4465  HG2 ARG A 303      11.383  18.937  -8.046  1.00 23.80           H
ATOM   4466  HG3 ARG A 303      12.522  18.435  -7.037  1.00 23.80           H
ATOM   4467  HD2 ARG A 303      11.391  20.270  -6.138  1.00 22.52           H
ATOM   4468  HD3 ARG A 303      12.889  20.691  -6.454  1.00 22.52           H
ATOM   4469  HE  ARG A 303      12.236  21.817  -8.208  1.00 34.72           H
ATOM   4470 HH11 ARG A 303       9.578  20.856  -6.514  1.00 30.97           H
ATOM   4471 HH12 ARG A 303       8.613  21.730  -7.227  1.00 30.97           H
ATOM   4472 HH21 ARG A 303      10.759  23.004  -9.428  1.00 31.65           H
ATOM   4473 HH22 ARG A 303       9.330  23.050  -9.012  1.00 31.65           H
ATOM   4474  N   ASN A 304      15.759  18.315 -10.584  1.00 14.61           N
ATOM   4475  CA  ASN A 304      16.703  18.777 -11.575  1.00 17.27           C
ATOM   4476  C   ASN A 304      16.330  18.273 -12.946  1.00 20.07           C
ATOM   4477  O   ASN A 304      15.940  17.113 -13.126  1.00 18.51           O
ATOM   4478  CB  ASN A 304      18.113  18.323 -11.232  1.00 22.80           C
ATOM   4479  CG  ASN A 304      19.137  18.985 -12.111  1.00 20.15           C
ATOM   4480  OD1 ASN A 304      19.185  18.748 -13.308  1.00 17.97           O
ATOM   4481  ND2 ASN A 304      19.936  19.833 -11.529  1.00 20.30           N
ATOM   4482  H   ASN A 304      16.101  17.818  -9.976  1.00 17.53           H
ATOM   4483  HA  ASN A 304      16.691  19.749 -11.612  1.00 20.72           H
ATOM   4484  HB2 ASN A 304      18.308  18.551 -10.308  1.00 27.37           H
ATOM   4485  HB3 ASN A 304      18.169  17.361 -11.361  1.00 27.37           H
ATOM   4486 HD21 ASN A 304      20.512  20.273 -11.993  1.00 24.36           H
ATOM   4487 HD22 ASN A 304      19.882  19.954 -10.682  1.00 24.36           H
ATOM   4488  N   ALA A 305      16.508  19.153 -13.931  1.00 21.43           N
ATOM   4489  CA  ALA A 305      16.039  18.853 -15.275  1.00 21.91           C
ATOM   4490  C   ALA A 305      16.743  17.650 -15.871  1.00 18.02           C
ATOM   4491  O   ALA A 305      16.175  16.992 -16.737  1.00 17.00           O
ATOM   4492  CB  ALA A 305      16.232  20.062 -16.181  1.00 25.85           C
ATOM   4493  H   ALA A 305      16.902  19.919 -13.851  1.00 25.71           H
ATOM   4494  HA  ALA A 305      15.090  18.648 -15.236  1.00 26.29           H
ATOM   4495  HB1 ALA A 305      15.911  19.841 -17.071  1.00 31.03           H
ATOM   4496  HB2 ALA A 305      15.723  20.804 -15.815  1.00 31.03           H
ATOM   4497  HB3 ALA A 305      17.177  20.289 -16.213  1.00 31.03           H
ATOM   4498  N   ARG A 306      17.942  17.320 -15.399  1.00 21.35           N
ATOM   4499  CA  ARG A 306      18.596  16.138 -15.932  1.00 28.89           C
ATOM   4500  C   ARG A 306      17.824  14.855 -15.654  1.00 14.30           C
ATOM   4501  O   ARG A 306      18.172  13.829 -16.240  1.00 21.66           O
ATOM   4502  CB  ARG A 306      20.037  16.005 -15.389  1.00 24.75           C
ATOM   4503  CG  ARG A 306      20.173  15.707 -13.911  1.00 31.10           C
ATOM   4504  CD  ARG A 306      21.646  15.372 -13.572  1.00 31.40           C
ATOM   4505  NE  ARG A 306      21.862  15.536 -12.156  1.00 34.82           N
ATOM   4506  CZ  ARG A 306      22.129  16.705 -11.575  1.00 45.20           C
ATOM   4507  NH1 ARG A 306      22.268  17.812 -12.306  1.00 47.77           N
ATOM   4508  NH2 ARG A 306      22.271  16.766 -10.257  1.00 48.17           N1+
ATOM   4509  H   ARG A 306      18.375  17.732 -14.783  1.00 25.61           H
ATOM   4510  HA  ARG A 306      18.651  16.237 -16.896  1.00 34.67           H
ATOM   4511  HB2 ARG A 306      20.474  15.281 -15.864  1.00 29.69           H
ATOM   4512  HB3 ARG A 306      20.515  16.828 -15.562  1.00 29.69           H
ATOM   4513  HG2 ARG A 306      19.913  16.488 -13.399  1.00 37.32           H
ATOM   4514  HG3 ARG A 306      19.616  14.950 -13.668  1.00 37.32           H
ATOM   4515  HD2 ARG A 306      21.831  14.446 -13.797  1.00 37.68           H
ATOM   4516  HD3 ARG A 306      22.245  15.964 -14.054  1.00 37.68           H
ATOM   4517  HE  ARG A 306      22.028  14.824 -11.702  1.00 41.78           H
ATOM   4518 HH11 ARG A 306      22.166  17.785 -13.160  1.00 57.32           H
ATOM   4519 HH12 ARG A 306      22.448  18.561 -11.922  1.00 57.32           H
ATOM   4520 HH21 ARG A 306      22.197  16.050  -9.783  1.00 57.80           H
ATOM   4521 HH22 ARG A 306      22.466  17.515  -9.881  1.00 57.80           H
ATOM   4522  N   PHE A 307      16.791  14.865 -14.803  1.00 17.74           N
ATOM   4523  CA  PHE A 307      16.064  13.628 -14.492  1.00 18.00           C
ATOM   4524  C   PHE A 307      14.760  13.496 -15.271  1.00 21.46           C
ATOM   4525  O   PHE A 307      14.074  12.474 -15.149  1.00 18.20           O
ATOM   4526  CB  PHE A 307      15.812  13.544 -12.984  1.00 15.52           C
ATOM   4527  CG  PHE A 307      17.081  13.464 -12.181  1.00 16.71           C
ATOM   4528  CD1 PHE A 307      17.955  12.412 -12.357  1.00 15.87           C
ATOM   4529  CD2 PHE A 307      17.406  14.448 -11.273  1.00 14.85           C
ATOM   4530  CE1 PHE A 307      19.114  12.350 -11.665  1.00 17.41           C
ATOM   4531  CE2 PHE A 307      18.594  14.397 -10.568  1.00 15.71           C
ATOM   4532  CZ  PHE A 307      19.438  13.357 -10.743  1.00 22.77           C
ATOM   4533  H   PHE A 307      16.496  15.561 -14.394  1.00 21.29           H
ATOM   4534  HA  PHE A 307      16.609  12.861 -14.733  1.00 21.60           H
ATOM   4535  HB2 PHE A 307      15.328  14.335 -12.707  1.00 18.62           H
ATOM   4536  HB3 PHE A 307      15.280  12.756 -12.787  1.00 18.62           H
ATOM   4537  HD1 PHE A 307      17.748  11.742 -12.968  1.00 19.04           H
ATOM   4538  HD2 PHE A 307      16.827  15.165 -11.152  1.00 17.82           H
ATOM   4539  HE1 PHE A 307      19.683  11.626 -11.796  1.00 20.89           H
ATOM   4540  HE2 PHE A 307      18.796  15.060  -9.950  1.00 18.86           H
ATOM   4541  HZ  PHE A 307      20.229  13.312 -10.249  1.00 27.33           H
ATOM   4542  N   SER A 308      14.429  14.492 -16.100  1.00 18.85           N
ATOM   4543  CA  SER A 308      13.128  14.531 -16.778  1.00 17.00           C
ATOM   4544  C   SER A 308      12.896  13.312 -17.666  1.00 17.56           C
ATOM   4545  O   SER A 308      11.757  12.879 -17.833  1.00 20.01           O
ATOM   4546  CB  SER A 308      13.018  15.829 -17.598  1.00 21.58           C
ATOM   4547  OG  SER A 308      13.971  15.849 -18.660  1.00 21.39           O
ATOM   4548  H   SER A 308      14.948  15.150 -16.289  1.00 22.61           H
ATOM   4549  HA  SER A 308      12.424  14.537 -16.113  1.00 20.40           H
ATOM   4550  HB2 SER A 308      12.132  15.893 -17.984  1.00 25.89           H
ATOM   4551  HB3 SER A 308      13.171  16.585 -17.007  1.00 25.89           H
ATOM   4552  HG  SER A 308      14.754  15.777 -18.358  1.00 25.67           H
ATOM   4553  N   GLU A 309      13.957  12.704 -18.206  1.00 17.56           N
ATOM   4554  CA  GLU A 309      13.800  11.538 -19.066  1.00 16.43           C
ATOM   4555  C   GLU A 309      14.655  10.389 -18.579  1.00 19.65           C
ATOM   4556  O   GLU A 309      14.945   9.460 -19.350  1.00 17.29           O
ATOM   4557  CB  GLU A 309      14.145  11.864 -20.533  1.00 22.09           C
ATOM   4558  CG  GLU A 309      13.327  13.077 -21.017  1.00 26.50           C
ATOM   4559  CD  GLU A 309      13.465  13.412 -22.518  1.00 20.68           C
ATOM   4560  OE1 GLU A 309      14.446  13.021 -23.175  1.00 27.46           O
ATOM   4561  OE2 GLU A 309      12.595  14.141 -22.992  1.00 28.43           O1-
ATOM   4562  H   GLU A 309      14.773  12.939 -18.078  1.00 21.07           H
ATOM   4563  HA  GLU A 309      12.873  11.261 -19.031  1.00 19.72           H
ATOM   4564  HB2 GLU A 309      15.087  12.072 -20.605  1.00 26.51           H
ATOM   4565  HB3 GLU A 309      13.936  11.099 -21.091  1.00 26.51           H
ATOM   4566  HG2 GLU A 309      12.386  12.917 -20.837  1.00 31.80           H
ATOM   4567  HG3 GLU A 309      13.630  13.857 -20.515  1.00 31.80           H
ATOM   4568  N   ASP A 310      15.038  10.418 -17.309  1.00 16.73           N
ATOM   4569  CA  ASP A 310      15.830   9.342 -16.732  1.00 15.11           C
ATOM   4570  C   ASP A 310      14.903   8.195 -16.319  1.00 18.12           C
ATOM   4571  O   ASP A 310      14.104   8.331 -15.384  1.00 15.31           O
ATOM   4572  CB  ASP A 310      16.629   9.867 -15.553  1.00 18.81           C
ATOM   4573  CG  ASP A 310      17.713   8.912 -15.112  1.00 17.82           C
ATOM   4574  OD1 ASP A 310      17.660   7.707 -15.472  1.00 19.12           O
ATOM   4575  OD2 ASP A 310      18.611   9.380 -14.414  1.00 20.49           O1-
ATOM   4576  H   ASP A 310      14.859  11.054 -16.762  1.00 20.08           H
ATOM   4577  HA  ASP A 310      16.447   9.011 -17.404  1.00 18.13           H
ATOM   4578  HB2 ASP A 310      17.047  10.701 -15.815  1.00 22.57           H
ATOM   4579  HB3 ASP A 310      16.028  10.011 -14.805  1.00 22.57           H
ATOM   4580  N   LEU A 311      14.996   7.069 -17.035  1.00 15.65           N
ATOM   4581  CA  LEU A 311      14.181   5.892 -16.774  1.00 15.18           C
ATOM   4582  C   LEU A 311      14.662   5.050 -15.590  1.00 19.14           C
ATOM   4583  O   LEU A 311      13.897   4.201 -15.116  1.00 12.39           O
ATOM   4584  CB  LEU A 311      14.124   5.005 -18.015  1.00 19.61           C
ATOM   4585  CG  LEU A 311      13.124   5.420 -19.111  1.00 26.29           C
ATOM   4586  CD1 LEU A 311      11.756   5.738 -18.522  1.00 28.68           C
ATOM   4587  CD2 LEU A 311      13.628   6.590 -19.885  1.00 36.52           C
ATOM   4588  H   LEU A 311      15.533   6.964 -17.696  1.00 18.78           H
ATOM   4589  HA  LEU A 311      13.287   6.189 -16.556  1.00 18.22           H
ATOM   4590  HB2 LEU A 311      15.003   4.983 -18.416  1.00 23.54           H
ATOM   4591  HB3 LEU A 311      13.882   4.107 -17.734  1.00 23.54           H
ATOM   4592  HG  LEU A 311      13.020   4.690 -19.745  1.00 31.55           H
ATOM   4593 HD11 LEU A 311      11.137   5.885 -19.256  1.00 34.42           H
ATOM   4594 HD12 LEU A 311      11.460   4.985 -17.987  1.00 34.42           H
ATOM   4595 HD13 LEU A 311      11.813   6.540 -17.979  1.00 34.42           H
ATOM   4596 HD21 LEU A 311      12.982   6.816 -20.572  1.00 43.83           H
ATOM   4597 HD22 LEU A 311      13.734   7.339 -19.276  1.00 43.83           H
ATOM   4598 HD23 LEU A 311      14.480   6.358 -20.286  1.00 43.83           H
ATOM   4599  N   LYS A 312      15.874   5.275 -15.081  1.00 20.07           N
ATOM   4600  CA  LYS A 312      16.379   4.500 -13.954  1.00 15.07           C
ATOM   4601  C   LYS A 312      15.636   4.782 -12.656  1.00 18.29           C
ATOM   4602  O   LYS A 312      15.015   5.838 -12.480  1.00 14.07           O
ATOM   4603  CB  LYS A 312      17.863   4.766 -13.735  1.00 15.39           C
ATOM   4604  CG  LYS A 312      18.710   4.429 -14.951  1.00 21.27           C
ATOM   4605  CD  LYS A 312      20.172   4.645 -14.702  1.00 24.58           C
ATOM   4606  CE  LYS A 312      20.531   6.113 -14.499  1.00 24.47           C
ATOM   4607  NZ  LYS A 312      20.254   6.960 -15.707  1.00 25.17           N1+
ATOM   4608  H   LYS A 312      16.428   5.863 -15.373  1.00 24.08           H
ATOM   4609  HA  LYS A 312      16.261   3.565 -14.170  1.00 18.09           H
ATOM   4610  HB2 LYS A 312      17.976   5.703 -13.518  1.00 18.47           H
ATOM   4611  HB3 LYS A 312      18.170   4.224 -12.996  1.00 18.47           H
ATOM   4612  HG2 LYS A 312      18.573   3.496 -15.179  1.00 25.52           H
ATOM   4613  HG3 LYS A 312      18.446   4.997 -15.689  1.00 25.52           H
ATOM   4614  HD2 LYS A 312      20.424   4.160 -13.901  1.00 29.50           H
ATOM   4615  HD3 LYS A 312      20.670   4.317 -15.466  1.00 29.50           H
ATOM   4616  HE2 LYS A 312      20.032   6.473 -13.751  1.00 29.37           H
ATOM   4617  HE3 LYS A 312      21.479   6.173 -14.304  1.00 29.37           H
ATOM   4618  HZ1 LYS A 312      20.659   7.747 -15.619  1.00 30.20           H
ATOM   4619  HZ2 LYS A 312      20.552   6.558 -16.446  1.00 30.20           H
ATOM   4620  HZ3 LYS A 312      19.379   7.095 -15.792  1.00 30.20           H
ATOM   4621  N   PRO A 313      15.662   3.822 -11.730  1.00 22.62           N
ATOM   4622  CA  PRO A 313      15.087   4.070 -10.415  1.00 16.45           C
ATOM   4623  C   PRO A 313      15.879   5.145  -9.706  1.00 15.00           C
ATOM   4624  O   PRO A 313      17.007   5.472 -10.077  1.00 13.47           O
ATOM   4625  CB  PRO A 313      15.219   2.731  -9.697  1.00 17.88           C
ATOM   4626  CG  PRO A 313      16.389   2.024 -10.410  1.00 22.38           C
ATOM   4627  CD  PRO A 313      16.228   2.457 -11.839  1.00 20.56           C
ATOM   4628  HA  PRO A 313      14.159   4.325 -10.473  1.00 19.74           H
ATOM   4629  HB2 PRO A 313      15.428   2.894  -8.763  1.00 21.46           H
ATOM   4630  HB3 PRO A 313      14.393   2.233  -9.788  1.00 21.46           H
ATOM   4631  HG2 PRO A 313      17.242   2.325 -10.058  1.00 26.86           H
ATOM   4632  HG3 PRO A 313      16.296   1.060 -10.321  1.00 26.86           H
ATOM   4633  HD2 PRO A 313      17.097   2.469 -12.273  1.00 24.68           H
ATOM   4634  HD3 PRO A 313      15.608   1.869 -12.292  1.00 24.68           H
ATOM   4635  N   LEU A 314      15.286   5.649  -8.630  1.00 11.48           N
ATOM   4636  CA  LEU A 314      15.974   6.651  -7.815  1.00 14.64           C
ATOM   4637  C   LEU A 314      17.391   6.191  -7.506  1.00 18.21           C
ATOM   4638  O   LEU A 314      18.361   6.934  -7.701  1.00 17.22           O
ATOM   4639  CB  LEU A 314      15.192   6.894  -6.524  1.00 13.74           C
ATOM   4640  CG  LEU A 314      14.277   8.104  -6.289  1.00 24.72           C
ATOM   4641  CD1 LEU A 314      14.012   8.889  -7.503  1.00 24.52           C
ATOM   4642  CD2 LEU A 314      12.979   7.703  -5.538  1.00 13.91           C
ATOM   4643  H   LEU A 314      14.510   5.425  -8.346  1.00 13.78           H
ATOM   4644  HA  LEU A 314      16.038   7.485  -8.302  1.00 17.57           H
ATOM   4645  HB2 LEU A 314      14.635   6.116  -6.385  1.00 16.49           H
ATOM   4646  HB3 LEU A 314      15.846   6.933  -5.808  1.00 16.49           H
ATOM   4647  HG  LEU A 314      14.746   8.717  -5.702  1.00 29.66           H
ATOM   4648 HD11 LEU A 314      13.377   9.590  -7.294  1.00 29.42           H
ATOM   4649 HD12 LEU A 314      14.844   9.281  -7.815  1.00 29.42           H
ATOM   4650 HD13 LEU A 314      13.652   8.284  -8.172  1.00 29.42           H
ATOM   4651 HD21 LEU A 314      12.433   8.488  -5.382  1.00 16.69           H
ATOM   4652 HD22 LEU A 314      12.498   7.053  -6.067  1.00 16.69           H
ATOM   4653 HD23 LEU A 314      13.226   7.310  -4.692  1.00 16.69           H
ATOM   4654  N   ASP A 315      17.532   4.945  -7.055  1.00 18.14           N
ATOM   4655  CA  ASP A 315      18.841   4.355  -6.802  1.00 21.31           C
ATOM   4656  C   ASP A 315      18.917   2.968  -7.433  1.00 22.57           C
ATOM   4657  O   ASP A 315      18.002   2.156  -7.284  1.00 18.29           O
ATOM   4658  CB  ASP A 315      19.137   4.287  -5.280  1.00 17.11           C
ATOM   4659  CG  ASP A 315      20.450   3.567  -4.971  1.00 20.54           C
ATOM   4660  OD1 ASP A 315      20.420   2.318  -4.824  1.00 23.24           O
ATOM   4661  OD2 ASP A 315      21.497   4.257  -4.869  1.00 18.13           O1-
ATOM   4662  H   ASP A 315      16.876   4.416  -6.900  1.00 21.76           H
ATOM   4663  HA  ASP A 315      19.527   4.905  -7.216  1.00 25.58           H
ATOM   4664  HB2 ASP A 315      19.192   5.190  -4.928  1.00 20.54           H
ATOM   4665  HB3 ASP A 315      18.420   3.804  -4.840  1.00 20.54           H
ATOM   4666  N   SER A 316      20.052   2.688  -8.088  1.00 28.83           N
ATOM   4667  CA  SER A 316      20.242   1.457  -8.863  1.00 22.75           C
ATOM   4668  C   SER A 316      20.288   0.178  -8.018  1.00 18.09           C
ATOM   4669  O   SER A 316      20.101  -0.902  -8.561  1.00 19.58           O
ATOM   4670  CB  SER A 316      21.550   1.552  -9.671  1.00 32.82           C
ATOM   4671  OG  SER A 316      22.691   1.586  -8.811  1.00 30.62           O
ATOM   4672  H   SER A 316      20.737   3.207  -8.101  1.00 34.59           H
ATOM   4673  HA  SER A 316      19.504   1.379  -9.490  1.00 27.30           H
ATOM   4674  HB2 SER A 316      21.612   0.770 -10.241  1.00 39.39           H
ATOM   4675  HB3 SER A 316      21.533   2.355 -10.215  1.00 39.39           H
ATOM   4676  HG  SER A 316      22.513   2.014  -8.110  1.00 36.74           H
ATOM   4677  N   GLU A 317      20.529   0.256  -6.711  1.00 17.83           N
ATOM   4678  CA  GLU A 317      20.553  -0.940  -5.872  1.00 22.56           C
ATOM   4679  C   GLU A 317      19.396  -1.023  -4.898  1.00 17.97           C
ATOM   4680  O   GLU A 317      19.084  -2.117  -4.420  1.00 22.56           O
ATOM   4681  CB  GLU A 317      21.851  -0.986  -5.060  1.00 22.66           C
ATOM   4682  CG  GLU A 317      23.109  -1.163  -5.890  1.00 22.85           C
ATOM   4683  CD  GLU A 317      24.369  -0.906  -5.102  1.00 24.43           C
ATOM   4684  OE1 GLU A 317      24.353  -0.984  -3.857  1.00 29.26           O
ATOM   4685  OE2 GLU A 317      25.378  -0.617  -5.740  1.00 27.30           O1-
ATOM   4686  H   GLU A 317      20.684   0.988  -6.289  1.00 21.39           H
ATOM   4687  HA  GLU A 317      20.522  -1.731  -6.428  1.00 27.07           H
ATOM   4688  HB2 GLU A 317      21.932  -0.140  -4.587  1.00 27.20           H
ATOM   4689  HB3 GLU A 317      21.800  -1.719  -4.431  1.00 27.20           H
ATOM   4690  HG2 GLU A 317      23.156  -2.080  -6.203  1.00 27.43           H
ATOM   4691  HG3 GLU A 317      23.084  -0.551  -6.642  1.00 27.43           H
ATOM   4692  N   CYS A 318      18.787   0.102  -4.564  1.00 18.77           N
ATOM   4693  CA  CYS A 318      17.756   0.125  -3.550  1.00 17.42           C
ATOM   4694  C   CYS A 318      16.703  -0.915  -3.871  1.00 22.04           C
ATOM   4695  O   CYS A 318      16.290  -1.062  -5.024  1.00 19.46           O
ATOM   4696  CB  CYS A 318      17.122   1.523  -3.481  1.00 17.57           C
ATOM   4697  SG  CYS A 318      15.722   1.609  -2.357  1.00 16.98           S1-
ATOM   4698  H   CYS A 318      18.960   0.871  -4.913  1.00 22.53           H
ATOM   4699  HA  CYS A 318      18.136  -0.099  -2.687  1.00 20.90           H
ATOM   4700  HB2 CYS A 318      17.792   2.162  -3.194  1.00 21.09           H
ATOM   4701  HB3 CYS A 318      16.792   1.765  -4.363  1.00 21.09           H
ATOM   4702  N   HIS A 319      16.252  -1.634  -2.849  1.00 18.42           N
ATOM   4703  CA  HIS A 319      15.240  -2.652  -3.086  1.00 25.16           C
ATOM   4704  C   HIS A 319      13.831  -2.208  -2.668  1.00 22.03           C
ATOM   4705  O   HIS A 319      12.926  -3.039  -2.622  1.00 20.79           O
ATOM   4706  CB  HIS A 319      15.637  -3.983  -2.428  1.00 29.43           C
ATOM   4707  CG  HIS A 319      15.863  -3.926  -0.949  1.00 42.47           C
ATOM   4708  ND1 HIS A 319      15.245  -3.005  -0.125  1.00 55.80           N
ATOM   4709  CD2 HIS A 319      16.639  -4.695  -0.139  1.00 48.40           C
ATOM   4710  CE1 HIS A 319      15.633  -3.209   1.126  1.00 47.85           C
ATOM   4711  NE2 HIS A 319      16.475  -4.231   1.147  1.00 52.59           N
ATOM   4712  H   HIS A 319      16.505  -1.540  -2.035  1.00 22.10           H
ATOM   4713  HA  HIS A 319      15.209  -2.826  -4.042  1.00 30.19           H
ATOM   4714  HB2 HIS A 319      16.455  -4.304  -2.841  1.00 35.32           H
ATOM   4715  HB3 HIS A 319      14.922  -4.619  -2.582  1.00 35.32           H
ATOM   4716  HD1 HIS A 319      14.701  -2.393  -0.387  1.00 66.96           H
ATOM   4717  HD2 HIS A 319      17.174  -5.409  -0.410  1.00 58.08           H
ATOM   4718  HE1 HIS A 319      15.361  -2.726   1.873  1.00 57.42           H
ATOM   4719  N   CYS A 320      13.606  -0.913  -2.440  1.00 14.21           N
ATOM   4720  CA  CYS A 320      12.281  -0.469  -2.031  1.00 13.36           C
ATOM   4721  C   CYS A 320      11.265  -0.581  -3.170  1.00 13.57           C
ATOM   4722  O   CYS A 320      11.590  -0.641  -4.358  1.00 16.10           O
ATOM   4723  CB  CYS A 320      12.349   0.961  -1.506  1.00 16.03           C
ATOM   4724  SG  CYS A 320      12.212   2.245  -2.780  1.00 13.61           S1-
ATOM   4725  H   CYS A 320      14.192  -0.288  -2.486  1.00 17.06           H
ATOM   4726  HA  CYS A 320      11.962  -1.032  -1.316  1.00 16.04           H
ATOM   4727  HB2 CYS A 320      11.616   1.087  -0.888  1.00 19.24           H
ATOM   4728  HB3 CYS A 320      13.192   1.094  -1.043  1.00 19.24           H
ATOM   4729  N   ALA A 321       9.998  -0.608  -2.790  1.00 12.92           N
ATOM   4730  CA  ALA A 321       8.933  -0.745  -3.784  1.00 15.84           C
ATOM   4731  C   ALA A 321       8.944   0.387  -4.811  1.00 19.99           C
ATOM   4732  O   ALA A 321       8.551   0.182  -5.963  1.00 15.43           O
ATOM   4733  CB  ALA A 321       7.577  -0.817  -3.069  1.00 17.00           C
ATOM   4734  H   ALA A 321       9.732  -0.536  -1.974  1.00 15.50           H
ATOM   4735  HA  ALA A 321       9.064  -1.574  -4.268  1.00 19.00           H
ATOM   4736  HB1 ALA A 321       6.870  -0.900  -3.724  1.00 20.40           H
ATOM   4737  HB2 ALA A 321       7.566  -1.593  -2.486  1.00 20.40           H
ATOM   4738  HB3 ALA A 321       7.454  -0.009  -2.542  1.00 20.40           H
ATOM   4739  N   VAL A 322       9.355   1.594  -4.417  1.00 15.85           N
ATOM   4740  CA  VAL A 322       9.386   2.706  -5.378  1.00 12.93           C
ATOM   4741  C   VAL A 322      10.423   2.443  -6.473  1.00 13.51           C
ATOM   4742  O   VAL A 322      10.176   2.677  -7.659  1.00 21.14           O
ATOM   4743  CB  VAL A 322       9.653   4.037  -4.650  1.00 10.76           C
ATOM   4744  CG1 VAL A 322       9.750   5.237  -5.639  1.00 16.70           C
ATOM   4745  CG2 VAL A 322       8.611   4.239  -3.568  1.00 16.75           C
ATOM   4746  H   VAL A 322       9.607   1.789  -3.618  1.00 19.02           H
ATOM   4747  HA  VAL A 322       8.511   2.776  -5.792  1.00 15.51           H
ATOM   4748  HB  VAL A 322      10.515   3.986  -4.203  1.00 12.91           H
ATOM   4749 HG11 VAL A 322       9.854   6.057  -5.134  1.00 20.04           H
ATOM   4750 HG12 VAL A 322      10.517   5.119  -6.220  1.00 20.04           H
ATOM   4751 HG13 VAL A 322       8.939   5.275  -6.169  1.00 20.04           H
ATOM   4752 HG21 VAL A 322       8.862   5.005  -3.026  1.00 20.11           H
ATOM   4753 HG22 VAL A 322       7.749   4.383  -3.990  1.00 20.11           H
ATOM   4754 HG23 VAL A 322       8.572   3.451  -3.002  1.00 20.11           H
ATOM   4755  N   CYS A 323      11.591   1.947  -6.099  1.00 17.20           N
ATOM   4756  CA  CYS A 323      12.646   1.723  -7.067  1.00 17.20           C
ATOM   4757  C   CYS A 323      12.383   0.496  -7.930  1.00 20.36           C
ATOM   4758  O   CYS A 323      12.986   0.381  -9.003  1.00 14.34           O
ATOM   4759  CB  CYS A 323      13.955   1.596  -6.319  1.00 14.80           C
ATOM   4760  SG  CYS A 323      14.524   3.135  -5.650  1.00 14.00           S1-
ATOM   4761  H   CYS A 323      11.802   1.719  -5.299  1.00 20.64           H
ATOM   4762  HA  CYS A 323      12.710   2.490  -7.662  1.00 20.64           H
ATOM   4763  HB2 CYS A 323      13.819   0.989  -5.574  1.00 17.76           H
ATOM   4764  HB3 CYS A 323      14.644   1.258  -6.916  1.00 17.76           H
ATOM   4765  N   GLN A 324      11.501  -0.418  -7.475  1.00 17.22           N
ATOM   4766  CA  GLN A 324      11.044  -1.511  -8.323  1.00 18.91           C
ATOM   4767  C   GLN A 324      10.089  -1.009  -9.391  1.00 21.84           C
ATOM   4768  O   GLN A 324      10.034  -1.573 -10.472  1.00 15.51           O
ATOM   4769  CB  GLN A 324      10.297  -2.601  -7.533  1.00 22.91           C
ATOM   4770  CG  GLN A 324      11.001  -3.127  -6.327  1.00 37.16           C
ATOM   4771  CD  GLN A 324      10.243  -4.277  -5.693  1.00 49.63           C
ATOM   4772  OE1 GLN A 324       9.002  -4.308  -5.715  1.00 50.83           O
ATOM   4773  NE2 GLN A 324      10.985  -5.241  -5.133  1.00 50.08           N
ATOM   4774  H   GLN A 324      11.149  -0.410  -6.690  1.00 20.67           H
ATOM   4775  HA  GLN A 324      11.812  -1.912  -8.755  1.00 22.69           H
ATOM   4776  HB2 GLN A 324       9.449  -2.237  -7.239  1.00 27.49           H
ATOM   4777  HB3 GLN A 324      10.140  -3.359  -8.118  1.00 27.49           H
ATOM   4778  HG2 GLN A 324      11.882  -3.447  -6.580  1.00 44.59           H
ATOM   4779  HG3 GLN A 324      11.071  -2.417  -5.671  1.00 44.59           H
ATOM   4780 HE21 GLN A 324      11.846  -5.210  -5.191  1.00 60.09           H
ATOM   4781 HE22 GLN A 324      10.610  -5.891  -4.709  1.00 60.09           H
ATOM   4782  N   LYS A 325       9.285  -0.007  -9.085  1.00 20.06           N
ATOM   4783  CA  LYS A 325       8.119   0.266  -9.911  1.00 21.40           C
ATOM   4784  C   LYS A 325       8.134   1.580 -10.685  1.00 20.76           C
ATOM   4785  O   LYS A 325       7.446   1.669 -11.693  1.00 20.01           O
ATOM   4786  CB  LYS A 325       6.865   0.249  -9.046  1.00 20.06           C
ATOM   4787  CG  LYS A 325       6.595  -1.101  -8.386  1.00 25.62           C
ATOM   4788  CD  LYS A 325       5.318  -1.072  -7.554  1.00 32.33           C
ATOM   4789  CE  LYS A 325       5.213  -2.351  -6.749  1.00 38.01           C
ATOM   4790  NZ  LYS A 325       3.898  -2.477  -6.091  1.00 47.47           N1+
ATOM   4791  H   LYS A 325       9.372   0.503  -8.401  1.00 24.07           H
ATOM   4792  HA  LYS A 325       8.040  -0.451 -10.559  1.00 25.68           H
ATOM   4793  HB2 LYS A 325       6.963   0.910  -8.343  1.00 24.07           H
ATOM   4794  HB3 LYS A 325       6.104   0.463  -9.613  1.00 24.07           H
ATOM   4795  HG2 LYS A 325       6.500  -1.778  -9.072  1.00 30.74           H
ATOM   4796  HG3 LYS A 325       7.330  -1.328  -7.791  1.00 30.74           H
ATOM   4797  HD2 LYS A 325       5.357  -0.327  -6.936  1.00 38.79           H
ATOM   4798  HD3 LYS A 325       4.544  -1.000  -8.136  1.00 38.79           H
ATOM   4799  HE2 LYS A 325       5.318  -3.111  -7.346  1.00 45.61           H
ATOM   4800  HE3 LYS A 325       5.907  -2.355  -6.068  1.00 45.61           H
ATOM   4801  HZ1 LYS A 325       3.836  -3.263  -5.676  1.00 56.97           H
ATOM   4802  HZ2 LYS A 325       3.806  -1.827  -5.490  1.00 56.97           H
ATOM   4803  HZ3 LYS A 325       3.245  -2.411  -6.692  1.00 56.97           H
ATOM   4804  N   TRP A 326       8.803   2.626 -10.217  1.00 17.69           N
ATOM   4805  CA  TRP A 326       8.726   3.904 -10.911  1.00 14.70           C
ATOM   4806  C   TRP A 326      10.109   4.457 -11.193  1.00 16.38           C
ATOM   4807  O   TRP A 326      11.082   4.195 -10.462  1.00 16.88           O
ATOM   4808  CB  TRP A 326       7.887   4.918 -10.089  1.00 15.90           C
ATOM   4809  CG  TRP A 326       6.474   4.458  -9.922  1.00 12.15           C
ATOM   4810  CD1 TRP A 326       5.469   4.567 -10.837  1.00 11.44           C
ATOM   4811  CD2 TRP A 326       5.917   3.785  -8.794  1.00 12.90           C
ATOM   4812  NE1 TRP A 326       4.322   4.031 -10.336  1.00 17.69           N
ATOM   4813  CE2 TRP A 326       4.567   3.519  -9.094  1.00 14.77           C
ATOM   4814  CE3 TRP A 326       6.423   3.388  -7.552  1.00 14.75           C
ATOM   4815  CZ2 TRP A 326       3.707   2.893  -8.191  1.00 16.84           C
ATOM   4816  CZ3 TRP A 326       5.580   2.755  -6.665  1.00 18.84           C
ATOM   4817  CH2 TRP A 326       4.233   2.506  -6.987  1.00 22.50           C
ATOM   4818  H   TRP A 326       9.284   2.630  -9.507  1.00 21.23           H
ATOM   4819  HA  TRP A 326       8.290   3.784 -11.765  1.00 17.64           H
ATOM   4820  HB2 TRP A 326       8.280   5.014  -9.209  1.00 19.08           H
ATOM   4821  HB3 TRP A 326       7.877   5.775 -10.540  1.00 19.08           H
ATOM   4822  HD1 TRP A 326       5.548   4.959 -11.673  1.00 13.72           H
ATOM   4823  HE1 TRP A 326       3.572   3.988 -10.752  1.00 21.23           H
ATOM   4824  HE3 TRP A 326       7.312   3.548  -7.336  1.00 17.70           H
ATOM   4825  HZ2 TRP A 326       2.820   2.730  -8.402  1.00 20.21           H
ATOM   4826  HZ3 TRP A 326       5.909   2.483  -5.842  1.00 22.60           H
ATOM   4827  HH2 TRP A 326       3.689   2.076  -6.366  1.00 27.00           H
ATOM   4828  N   SER A 327      10.168   5.288 -12.230  1.00 13.56           N
ATOM   4829  CA  SER A 327      11.402   5.897 -12.695  1.00 12.42           C
ATOM   4830  C   SER A 327      11.649   7.255 -12.048  1.00 14.69           C
ATOM   4831  O   SER A 327      10.743   7.918 -11.547  1.00 12.96           O
ATOM   4832  CB  SER A 327      11.368   6.100 -14.209  1.00 22.81           C
ATOM   4833  OG  SER A 327      10.431   7.133 -14.507  1.00 13.19           O
ATOM   4834  H   SER A 327       9.483   5.517 -12.693  1.00 16.27           H
ATOM   4835  HA  SER A 327      12.140   5.301 -12.493  1.00 14.91           H
ATOM   4836  HB2 SER A 327      12.247   6.372 -14.520  1.00 27.38           H
ATOM   4837  HB3 SER A 327      11.110   5.270 -14.645  1.00 27.38           H
ATOM   4838  HG  SER A 327       9.655   6.849 -14.356  1.00 15.83           H
ATOM   4839  N   ARG A 328      12.917   7.669 -12.095  1.00 17.34           N
ATOM   4840  CA  ARG A 328      13.276   9.046 -11.789  1.00 13.10           C
ATOM   4841  C   ARG A 328      12.393  10.029 -12.547  1.00 15.91           C
ATOM   4842  O   ARG A 328      11.888  10.987 -11.969  1.00 13.25           O
ATOM   4843  CB  ARG A 328      14.741   9.292 -12.125  1.00 11.30           C
ATOM   4844  CG  ARG A 328      15.665   8.590 -11.244  1.00 11.48           C
ATOM   4845  CD  ARG A 328      17.066   8.672 -11.714  1.00 15.16           C
ATOM   4846  NE  ARG A 328      17.957   8.145 -10.694  1.00 17.40           N
ATOM   4847  CZ  ARG A 328      19.280   8.192 -10.788  1.00 26.99           C
ATOM   4848  NH1 ARG A 328      19.839   8.742 -11.871  1.00 19.97           N
ATOM   4849  NH2 ARG A 328      20.033   7.707  -9.807  1.00 17.79           N1+
ATOM   4850  H   ARG A 328      13.578   7.164 -12.300  1.00 20.81           H
ATOM   4851  HA  ARG A 328      13.166   9.188 -10.837  1.00 15.72           H
ATOM   4852  HB2 ARG A 328      14.920   8.991 -13.024  1.00 13.56           H
ATOM   4853  HB3 ARG A 328      14.922  10.242 -12.049  1.00 13.56           H
ATOM   4854  HG2 ARG A 328      15.613   8.967 -10.352  1.00 13.77           H
ATOM   4855  HG3 ARG A 328      15.432   7.654 -11.215  1.00 13.77           H
ATOM   4856  HD2 ARG A 328      17.166   8.142 -12.518  1.00 18.19           H
ATOM   4857  HD3 ARG A 328      17.295   9.600 -11.877  1.00 18.19           H
ATOM   4858  HE  ARG A 328      17.611   7.799  -9.987  1.00 20.88           H
ATOM   4859 HH11 ARG A 328      19.351   9.061 -12.502  1.00 23.96           H
ATOM   4860 HH12 ARG A 328      20.695   8.783 -11.946  1.00 23.96           H
ATOM   4861 HH21 ARG A 328      19.675   7.351  -9.112  1.00 21.35           H
ATOM   4862 HH22 ARG A 328      20.884   7.737  -9.879  1.00 21.35           H
ATOM   4863  N   ALA A 329      12.233   9.815 -13.859  1.00 12.74           N
ATOM   4864  CA  ALA A 329      11.477  10.731 -14.710  1.00 16.28           C
ATOM   4865  C   ALA A 329      10.065  10.953 -14.196  1.00 13.68           C
[truncated: 139,472 more chars]
