# Supplementary material for: High-throughput quantum-mechanics/molecular-mechanics (ONIOM) macromolecular crystallographic refinement with PHENIX/DivCon: the impact of mixed Hamiltonian methods on ligand and protein structure
Source: Acta Crystallogr D Struct Biol. 2018 Oct 29;74(Pt 11):1063–77. doi: 10.1107/S2059798318012913 (PMC6213575; doi:10.1107/S2059798318012913)
Supplement: Supplementary file 3 [file d-74-01063-sup3.gz › results_regionQM/1N46-H_refine_001.pdb]

REMARK Date 2017-01-11 Time 04:02:22 EST -0500 (1484125342.30 s)
REMARK PHENIX refinement
REMARK 
REMARK ****************** INPUT FILES AND LABELS ******************************
REMARK Reflections:
REMARK   file name      : 1N46.sf
REMARK   labels         : ['r1n46sf,wavelength_id=1,_refln.F_meas_au,_refln.F_meas_sigma_au']
REMARK R-free flags:
REMARK   file name      : 1N46.sf
REMARK   label          : r1n46sf,wavelength_id=1,_refln.status
REMARK   test_flag_value: 0
REMARK Model file name(s): 
REMARK   /scratch/oleg/2711158.gondor.quantumbioinc.com/1N46-H.pdb
REMARK 
REMARK ******************** REFINEMENT SUMMARY: QUICK FACTS *******************
REMARK Start: r_work = 0.1886 r_free = 0.2521 bonds = 0.027 angles = 2.239
REMARK Final: r_work = 0.1815 r_free = 0.2488 bonds = 0.019 angles = 2.036
REMARK ************************************************************************
REMARK 
REMARK ****************** REFINEMENT STATISTICS STEP BY STEP ******************
REMARK leading digit, like 1_, means number of macro-cycle                     
REMARK 0    : statistics at the very beginning when nothing is done yet        
REMARK 1_bss: bulk solvent correction and/or (anisotropic) scaling             
REMARK 1_xyz: refinement of coordinates                                        
REMARK 1_adp: refinement of ADPs (Atomic Displacement Parameters)              
REMARK 1_occ: refinement of occupancies                                        
REMARK ------------------------------------------------------------------------
REMARK  stage       r-work r-free bonds angles b_min b_max b_ave n_water shift
REMARK       0    : 0.3234 0.3298 0.027  2.24   8.8 117.8  30.1 342      0.000
REMARK       1_bss: 0.1886 0.2521 0.027  2.24   5.9 114.9  27.2 342      0.000
REMARK 1_settarget: 0.1886 0.2521 0.027  2.24   5.9 114.9  27.2 342      0.000
REMARK       1_nqh: 0.1886 0.2521 0.027  2.24   5.9 114.9  27.2 342      0.001
REMARK    1_weight: 0.1886 0.2521 0.027  2.24   5.9 114.9  27.2 342      0.001
REMARK    1_checkH: 0.1881 0.2528 0.027  2.24   5.9 114.9  27.2 342      0.462
REMARK    1_xyzrec: 0.1887 0.2514 0.019  2.02   5.9 114.9  27.2 342      0.524
REMARK    1_checkH: 0.1887 0.2516 0.019  2.02   5.9 114.9  27.2 342      0.524
REMARK       1_adp: 0.1810 0.2502 0.019  2.02   8.1 111.8  27.4 342      0.524
REMARK   1_regHadp: 0.1805 0.2497 0.019  2.02   8.1 111.8  27.4 342      0.524
REMARK       2_bss: 0.1804 0.2503 0.019  2.02   5.1 108.8  24.4 342      0.524
REMARK 2_settarget: 0.1804 0.2503 0.019  2.02   5.1 108.8  24.4 342      0.524
REMARK 2_updatecdl: 0.1804 0.2503 0.019  2.02   5.1 108.8  24.4 342      0.524
REMARK       2_nqh: 0.1804 0.2503 0.019  2.02   5.1 108.8  24.4 342      0.525
REMARK    2_weight: 0.1804 0.2503 0.019  2.02   5.1 108.8  24.4 342      0.525
REMARK    2_checkH: 0.1804 0.2503 0.019  2.02   5.1 108.8  24.4 342      0.525
REMARK    2_xyzrec: 0.1825 0.2489 0.019  2.04   5.1 108.8  24.4 342      0.532
REMARK    2_checkH: 0.1825 0.2487 0.019  2.04   5.1 108.8  24.4 342      0.533
REMARK       2_adp: 0.1819 0.2492 0.019  2.04   4.6 108.5  24.1 342      0.533
REMARK   2_regHadp: 0.1820 0.2495 0.019  2.04   4.6 108.5  24.1 342      0.533
REMARK       3_bss: 0.1815 0.2484 0.019  2.04   6.3 110.2  25.8 342      0.533
REMARK 3_settarget: 0.1815 0.2484 0.019  2.04   6.3 110.2  25.8 342      0.533
REMARK 3_updatecdl: 0.1815 0.2484 0.019  2.04   6.3 110.2  25.8 342      0.533
REMARK       3_nqh: 0.1815 0.2484 0.019  2.04   6.3 110.2  25.8 342      0.533
REMARK    3_weight: 0.1815 0.2484 0.019  2.04   6.3 110.2  25.8 342      0.533
REMARK    3_checkH: 0.1815 0.2484 0.019  2.04   6.3 110.2  25.8 342      0.533
REMARK    3_xyzrec: 0.1815 0.2484 0.019  2.04   6.3 110.2  25.8 342      0.533
REMARK    3_checkH: 0.1815 0.2484 0.019  2.04   6.3 110.2  25.8 342      0.533
REMARK       3_adp: 0.1815 0.2485 0.019  2.04   6.3 110.2  25.8 342      0.533
REMARK   3_regHadp: 0.1815 0.2485 0.019  2.04   6.3 110.2  25.8 342      0.533
REMARK         end: 0.1815 0.2488 0.019  2.04   6.4 110.4  25.9 342      0.533
REMARK ------------------------------------------------------------------------
REMARK MODEL CONTENT.
REMARK  ELEMENT        ATOM RECORD COUNT   OCCUPANCY SUM
REMARK        C                     2527         2527.00
REMARK        H                     4157         4157.00
REMARK        O                      761          761.00
REMARK        N                      647          647.00
REMARK        S                       32           32.00
REMARK      O1-                       73           73.00
REMARK    TOTAL                     8197         8197.00
REMARK -----------------------------------------------------------------------
REMARK r_free_flags.md5.hexdigest 749e96f8886136d2f8886309d424f58a
REMARK 
REMARK ---------------------------------------------------------------
REMARK  Atom Name   Residue Name    Residue ID     Chain     Charge  
REMARK ---------------------------------------------------------------
REMARK      C1           PFA            462          A       0.0668  
REMARK     C10           PFA            462          A       0.5741  
REMARK     C14           PFA            462          A       0.7003  
REMARK     C17           PFA            462          A      -0.4576  
REMARK     C19           PFA            462          A      -0.4796  
REMARK      C2           PFA            462          A       0.0864  
REMARK     C21           PFA            462          A       0.2358  
REMARK     C22           PFA            462          A      -0.2361  
REMARK     C24           PFA            462          A      -0.0631  
REMARK     C25           PFA            462          A       0.0247  
REMARK     C26           PFA            462          A       0.2271  
REMARK     C29           PFA            462          A      -0.2826  
REMARK      C3           PFA            462          A       -0.273  
REMARK     C31           PFA            462          A      -0.2096  
REMARK      C4           PFA            462          A       0.234   
REMARK      C5           PFA            462          A      -0.3083  
REMARK      C6           PFA            462          A       0.0978  
REMARK      C7           PFA            462          A      -0.4941  
REMARK      C8           PFA            462          A       -0.509  
REMARK      C9           PFA            462          A      -0.5012  
REMARK      N3           PFA            462          A      -0.3587  
REMARK      N5           PFA            462          A       -0.251  
REMARK      N6           PFA            462          A      -0.6055  
REMARK     O20           PFA            462          A      -0.3846  
REMARK     O27           PFA            462          A      -0.5395  
REMARK      O8           PFA            462          A      -0.8069  
REMARK      O9           PFA            462          A      -0.6734  
REMARK     HC3           PFA            462          A       0.203   
REMARK     HC5           PFA            462          A       0.1951  
REMARK     HN6           PFA            462          A       0.3597  
REMARK     H17           PFA            462          A       0.1993  
REMARK     H19           PFA            462          A       0.1643  
REMARK     H19           PFA            462          A       0.1677  
REMARK     H19           PFA            462          A       0.1719  
REMARK     H22           PFA            462          A       0.1755  
REMARK     H25           PFA            462          A       0.1379  
REMARK     H27           PFA            462          A       0.367   
REMARK     H29           PFA            462          A       0.1769  
REMARK     H31           PFA            462          A       0.1828  
REMARK     HC7           PFA            462          A       0.1647  
REMARK     HC7           PFA            462          A       0.1732  
REMARK     HC7           PFA            462          A       0.1752  
REMARK     HC8           PFA            462          A       0.1605  
REMARK     HC8           PFA            462          A       0.1433  
REMARK     HC8           PFA            462          A       0.1637  
REMARK     HC9           PFA            462          A       0.1498  
REMARK     HC9           PFA            462          A       0.1582  
REMARK     HC9           PFA            462          A       0.1601  
REMARK      C1           PFA            463          B       0.0847  
REMARK     C10           PFA            463          B        0.54   
REMARK     C14           PFA            463          B       0.7205  
REMARK     C17           PFA            463          B      -0.4092  
REMARK     C19           PFA            463          B      -0.4788  
REMARK      C2           PFA            463          B       0.0762  
REMARK     C21           PFA            463          B       0.2351  
REMARK     C22           PFA            463          B      -0.2301  
REMARK     C24           PFA            463          B      -0.0522  
REMARK     C25           PFA            463          B       0.0168  
REMARK     C26           PFA            463          B       0.241   
REMARK     C29           PFA            463          B      -0.2854  
REMARK      C3           PFA            463          B      -0.2735  
REMARK     C31           PFA            463          B      -0.2238  
REMARK      C4           PFA            463          B       0.2149  
REMARK      C5           PFA            463          B      -0.3004  
REMARK      C6           PFA            463          B       0.0944  
REMARK      C7           PFA            463          B      -0.4987  
REMARK      C8           PFA            463          B      -0.4992  
REMARK      C9           PFA            463          B      -0.4997  
REMARK      N3           PFA            463          B      -0.3471  
REMARK      N5           PFA            463          B      -0.2679  
REMARK      N6           PFA            463          B      -0.5925  
REMARK     O20           PFA            463          B      -0.3921  
REMARK     O27           PFA            463          B      -0.5459  
REMARK      O8           PFA            463          B      -0.8781  
REMARK      O9           PFA            463          B      -0.6571  
REMARK     HC3           PFA            463          B       0.2047  
REMARK     HC5           PFA            463          B       0.1957  
REMARK     HN6           PFA            463          B       0.3656  
REMARK     H17           PFA            463          B       0.1991  
REMARK     H19           PFA            463          B       0.161   
REMARK     H19           PFA            463          B       0.1697  
REMARK     H19           PFA            463          B       0.1694  
REMARK     H22           PFA            463          B       0.1741  
REMARK     H25           PFA            463          B       0.1494  
REMARK     H27           PFA            463          B       0.3692  
REMARK     H29           PFA            463          B       0.1705  
REMARK     H31           PFA            463          B       0.1739  
REMARK     HC7           PFA            463          B       0.165   
REMARK     HC7           PFA            463          B       0.1779  
REMARK     HC7           PFA            463          B       0.1776  
REMARK     HC8           PFA            463          B       0.1538  
REMARK     HC8           PFA            463          B       0.1451  
REMARK     HC8           PFA            463          B       0.1658  
REMARK     HC9           PFA            463          B       0.1479  
REMARK     HC9           PFA            463          B       0.1616  
REMARK     HC9           PFA            463          B       0.1541  
REMARK ---------------------------------------------------------------
REMARK IF THIS FILE IS FOR PDB DEPOSITION: REMOVE ALL FROM THIS LINE UP.
REMARK   3
REMARK   3 REFINEMENT.
REMARK   3   PROGRAM     : PHENIX (1.11.1_2575: ???)
REMARK   3   AUTHORS     : Adams,Afonine,Bunkoczi,Burnley,Chen,Dar,Davis,
REMARK   3               : Draizen,Echols,Gildea,Gros,Grosse-Kunstleve,Headd,
REMARK   3               : Hintze,Hung,Ioerger,Liebschner,McCoy,McKee,Moriarty,
REMARK   3               : Oeffner,Poon,Read,Richardson,Richardson,Sacchettini,
REMARK   3               : Sauter,Sobolev,Storoni,Terwilliger,Williams,Zwart
REMARK   3
REMARK   3  REFINEMENT TARGET : ML
REMARK   3  
REMARK   3  DATA USED IN REFINEMENT.
REMARK   3   RESOLUTION RANGE HIGH (ANGSTROMS) : 2.200   
REMARK   3   RESOLUTION RANGE LOW  (ANGSTROMS) : 29.656  
REMARK   3   MIN(FOBS/SIGMA_FOBS)              : 1.36  
REMARK   3   COMPLETENESS FOR RANGE        (%) : 96.65 
REMARK   3   NUMBER OF REFLECTIONS             : 24193     
REMARK   3   NUMBER OF REFLECTIONS (NON-ANOMALOUS) : 24193     
REMARK   3  
REMARK   3  FIT TO DATA USED IN REFINEMENT.
REMARK   3   R VALUE     (WORKING + TEST SET) : 0.1851
REMARK   3   R VALUE            (WORKING SET) : 0.1815
REMARK   3   FREE R VALUE                     : 0.2488
REMARK   3   FREE R VALUE TEST SET SIZE   (%) : 5.07  
REMARK   3   FREE R VALUE TEST SET COUNT      : 1226      
REMARK   3  
REMARK   3  FIT TO DATA USED IN REFINEMENT (IN BINS).
REMARK   3   BIN  RESOLUTION RANGE  COMPL.    NWORK NFREE   RWORK  RFREE  CCWORK CCFREE
REMARK   3     1 29.6582 -  4.5712    1.00     2676   147  0.1607 0.1768   0.941  0.923
REMARK   3     2  4.5712 -  3.6304    1.00     2630   152  0.1568 0.2200   0.933  0.874
REMARK   3     3  3.6304 -  3.1721    1.00     2612   171  0.1844 0.3027   0.908  0.711
REMARK   3     4  3.1721 -  2.8823    1.00     2630   125  0.2032 0.2974   0.887  0.801
REMARK   3     5  2.8823 -  2.6759    0.99     2627   133  0.1965 0.2680   0.890  0.771
REMARK   3     6  2.6759 -  2.5182    0.98     2572   133  0.1849 0.2465   0.900  0.840
REMARK   3     7  2.5182 -  2.3921    0.97     2579   121  0.1899 0.2331   0.895  0.806
REMARK   3     8  2.3921 -  2.2880    0.95     2517   124  0.1965 0.2764   0.883  0.769
REMARK   3     9  2.2880 -  2.2000    0.81     2124   120  0.2241 0.3403   0.834  0.563
REMARK   3  
REMARK   3  BULK SOLVENT MODELLING.
REMARK   3   METHOD USED        : FLAT BULK SOLVENT MODEL
REMARK   3   SOLVENT RADIUS     : 1.11    
REMARK   3   SHRINKAGE RADIUS   : 0.90    
REMARK   3   GRID STEP FACTOR   : 4.00    
REMARK   3  
REMARK   3  ERROR ESTIMATES.
REMARK   3   COORDINATE ERROR (MAXIMUM-LIKELIHOOD BASED)     : 0.30    
REMARK   3   PHASE ERROR (DEGREES, MAXIMUM-LIKELIHOOD BASED) : 25.34   
REMARK   3  
REMARK   3  STRUCTURE FACTORS CALCULATION ALGORITHM : FFT
REMARK   3  
REMARK   3  RESTRAINTS LIBRARY
REMARK   3    GEOSTD + MON.LIB. + CDL v1.2
REMARK   3  
REMARK   3  DEVIATIONS FROM IDEAL VALUES.
REMARK   3                 RMSD     MAX  COUNT
REMARK   3   BOND      :  0.019   0.144   4015
REMARK   3   ANGLE     :  2.036  14.803   5436
REMARK   3   CHIRALITY :  0.084   0.451    608
REMARK   3   PLANARITY :  0.011   0.090    694
REMARK   3   DIHEDRAL  : 16.655 176.574   2414
REMARK   3   MIN NONBONDED DISTANCE : 2.256 
REMARK   3  
REMARK   3  MOLPROBITY STATISTICS.
REMARK   3   ALL-ATOM CLASHSCORE : 11.60
REMARK   3   RAMACHANDRAN PLOT:
REMARK   3     OUTLIERS : 1.05  %
REMARK   3     ALLOWED  : 3.14  %
REMARK   3     FAVORED  : 95.81 %
REMARK   3   ROTAMER OUTLIERS : 11.42 %
REMARK   3   CBETA DEVIATIONS : 0
REMARK   3   PEPTIDE PLANE:
REMARK   3     CIS-PROLINE     : 0
REMARK   3     CIS-GENERAL     : 0
REMARK   3     TWISTED PROLINE : 0
REMARK   3     TWISTED GENERAL : 1
REMARK   3  
REMARK   3  ATOMIC DISPLACEMENT PARAMETERS.
REMARK   3   WILSON B : 19.24
REMARK   3   RMS(B_ISO_OR_EQUIVALENT_BONDED) : 4.65
REMARK   3   ATOMS          NUMBER OF ATOMS
REMARK   3                    ISO.  ANISO. 
REMARK   3    ALL         :   8197       0
REMARK   3    ALL (NO H)  :   4040       0
REMARK   3    SOLVENT     :    114       0
REMARK   3    NON-SOLVENT :   3926       0
REMARK   3    HYDROGENS   :   4157       0
REMARK   3
REMARK   3
REMARK   3   OTHER REFINEMENT REMARKS:
REMARK   3   XRAY REFINEMENT USING QUANTUM MECHANICAL FUNCTIONAL
REMARK   3   PROGRAM      :QuantumBio DivCon 6 build-7.1.1-b4015.17
REMARK   3   AUTHORS      :BORBULEVYCH O.Y., PLUMLEY J., 
REMARK   3                :MARTIN, R.I., WESTERHOFF L.M. 
REMARK   3
REMARK   3   REFERENCE     :BORBULEVYCH O.Y., PLUMLEY J.A.,
REMARK   3                 :MARTIN, R.I., MERZ, K.M.,  WESTERHOFF L.M.
REMARK   3                 :ACTA CRYSTLLOGRAPHICA SECTION D, 2014, 
REMARK   3                 :V. D70, pp. 1233-1247
REMARK   3   QM METHOD(HAMILTONIAN): PM6
REMARK   3   REGION QM REFINEMENT: 
REMARK   3      MAIN/BUFFER QM REGION RADII (A): 3.0 / 2.5
REMARK   3      LIGAND / STRAIN ENERGY: PFA_A_462 / 23.01 KCAL/MOLE
REMARK   3      LIGAND / STRAIN ENERGY: PFA_B_463 / 27.54 KCAL/MOLE
REMARK   3
HELIX    1   1 ASP A  216  VAL A  230  1               Generated by MOE   15
HELIX    2   2 LEU A  266  THR A  273  1               Generated by MOE    8
HELIX    3   3 ILE A  276  LYS A  288  1               Generated by MOE   13
HELIX    4   4 PHE A  293  GLU A  295  5               Generated by MOE    3
HELIX    5   5 CYS A  298  VAL A  319  1               Generated by MOE   22
HELIX    6   6 ARG A  338  ASN A  343  1               Generated by MOE    6
HELIX    7   7 VAL A  349  LEU A  360  1               Generated by MOE   12
HELIX    8   8 SER A  361  PHE A  363  5               Generated by MOE    3
HELIX    9   9 ASP A  367  LEU A  378  1               Generated by MOE   12
HELIX   10  10 VAL A  389  ARG A  410  1               Generated by MOE   22
HELIX   11  11 PHE A  417  GLU A  445  1               Generated by MOE   29
HELIX   12  12 THR A  448  LEU A  450  5               Generated by MOE    3
HELIX   13  13 PRO A  453  PHE A  459  1               Generated by MOE    7
HELIX   14  14 ASP B  216  VAL B  230  1               Generated by MOE   15
HELIX   15  15 LEU B  266  LYS B  288  1               Generated by MOE   23
HELIX   16  16 PRO B  291  GLU B  295  1               Generated by MOE    5
HELIX   17  17 CYS B  298  VAL B  319  1               Generated by MOE   22
HELIX   18  18 ARG B  338  ASN B  343  1               Generated by MOE    6
HELIX   19  19 VAL B  348  LEU B  360  1               Generated by MOE   13
HELIX   20  20 SER B  361  PHE B  363  5               Generated by MOE    3
HELIX   21  21 ASP B  367  LEU B  378  1               Generated by MOE   12
HELIX   22  22 VAL B  389  ASN B  408  1               Generated by MOE   20
HELIX   23  23 PHE B  417  GLU B  445  1               Generated by MOE   29
HELIX   24  24 THR B  448  LEU B  450  5               Generated by MOE    3
HELIX   25  25 PRO B  453  PHE B  459  1               Generated by MOE    7
SHEET    1       LYS A 244  PHE A 245                  Generated by MOE
SHEET    2       LEU A 328  LEU A 330                  Generated by MOE
SHEET    3       MET A 334  ALA A 335                  Generated by MOE
SHEET    4       VAL A 336  VAL A 336                  Generated by MOE
SHEET    5       TYR B 321  ASP B 322                  Generated by MOE
SHEET    6       THR B 327  LEU B 330                  Generated by MOE
SHEET    7       MET B 334  THR B 337                  Generated by MOE
CRYST1   42.918  105.315   55.988  90.00  98.19  90.00 P 1 21 1
SCALE1      0.023300  0.000000  0.003353        0.00000
SCALE2      0.000000  0.009495  0.000000        0.00000
SCALE3      0.000000  0.000000  0.018045        0.00000
ATOM      1  N   LYS A 211      -4.999 -21.184   0.469  1.00 23.58           N
ATOM      2  CA  LYS A 211      -3.751 -20.493   0.095  1.00 32.53           C
ATOM      3  C   LYS A 211      -2.772 -20.717   1.247  1.00 24.24           C
ATOM      4  O   LYS A 211      -3.068 -20.348   2.357  1.00 25.10           O
ATOM      5  CB  LYS A 211      -3.979 -18.980  -0.156  1.00 25.67           C
ATOM      6  CG  LYS A 211      -4.175 -18.529  -1.675  1.00 35.34           C
ATOM      7  CD  LYS A 211      -3.617 -17.076  -1.955  1.00 27.54           C
ATOM      8  CE  LYS A 211      -4.160 -16.407  -3.245  1.00 30.36           C
ATOM      9  NZ  LYS A 211      -4.904 -15.069  -2.987  1.00 42.33           N1+
ATOM     10  H1  LYS A 211      -5.658 -21.015  -0.204  1.00 28.27           H
ATOM     11  H2  LYS A 211      -5.318 -20.846   1.310  1.00 28.27           H
ATOM     12  HA  LYS A 211      -3.396 -20.884  -0.726  1.00 39.01           H
ATOM     13  HB2 LYS A 211      -3.202 -18.497   0.189  1.00 30.77           H
ATOM     14  HB3 LYS A 211      -4.780 -18.712   0.328  1.00 30.77           H
ATOM     15  HG2 LYS A 211      -5.131 -18.527  -1.882  1.00 42.38           H
ATOM     16  HG3 LYS A 211      -3.695 -19.146  -2.262  1.00 42.38           H
ATOM     17  HD2 LYS A 211      -2.649 -17.128  -2.041  1.00 33.02           H
ATOM     18  HD3 LYS A 211      -3.864 -16.506  -1.207  1.00 33.02           H
ATOM     19  HE2 LYS A 211      -4.785 -17.021  -3.676  1.00 36.40           H
ATOM     20  HE3 LYS A 211      -3.412 -16.208  -3.833  1.00 36.40           H
ATOM     21  HZ1 LYS A 211      -5.613 -15.202  -2.459  1.00 50.76           H
ATOM     22  HZ2 LYS A 211      -4.363 -14.476  -2.589  1.00 50.76           H
ATOM     23  HZ3 LYS A 211      -5.191 -14.724  -3.761  1.00 50.76           H
ATOM     24  N   PRO A 212      -1.621 -21.358   1.035  1.00 24.87           N
ATOM     25  CA  PRO A 212      -0.916 -21.906   2.199  1.00 19.26           C
ATOM     26  C   PRO A 212      -0.281 -20.858   3.098  1.00 26.05           C
ATOM     27  O   PRO A 212       0.277 -19.843   2.665  1.00 27.27           O
ATOM     28  CB  PRO A 212       0.138 -22.838   1.598  1.00 26.08           C
ATOM     29  CG  PRO A 212      -0.089 -22.845   0.138  1.00 26.09           C
ATOM     30  CD  PRO A 212      -1.022 -21.781  -0.242  1.00 26.13           C
ATOM     31  HA  PRO A 212      -1.541 -22.426   2.732  1.00 23.08           H
ATOM     32  HB2 PRO A 212       1.027 -22.539   1.828  1.00 31.27           H
ATOM     33  HB3 PRO A 212      -0.023 -23.733   1.958  1.00 31.27           H
ATOM     34  HG2 PRO A 212       0.769 -22.696  -0.297  1.00 31.28           H
ATOM     35  HG3 PRO A 212      -0.442 -23.713  -0.126  1.00 31.28           H
ATOM     36  HD2 PRO A 212      -0.544 -21.046  -0.669  1.00 31.32           H
ATOM     37  HD3 PRO A 212      -1.701 -22.163  -0.829  1.00 31.32           H
ATOM     38  N   GLU A 213      -0.348 -21.130   4.362  1.00 25.35           N
ATOM     39  CA  GLU A 213       0.311 -20.290   5.329  1.00 27.35           C
ATOM     40  C   GLU A 213       1.660 -20.909   5.704  1.00 23.76           C
ATOM     41  O   GLU A 213       1.992 -22.031   5.293  1.00 24.81           O
ATOM     42  CB  GLU A 213      -0.626 -20.083   6.523  1.00 28.10           C
ATOM     43  CG  GLU A 213      -1.869 -19.227   6.121  1.00 27.60           C
ATOM     44  CD  GLU A 213      -2.703 -18.694   7.320  1.00 25.82           C
ATOM     45  OE1 GLU A 213      -2.363 -18.873   8.514  1.00 29.98           O
ATOM     46  OE2 GLU A 213      -3.725 -18.072   7.051  1.00 35.90           O1-
ATOM     47  H   GLU A 213      -0.781 -21.803   4.682  1.00 30.39           H
ATOM     48  HA  GLU A 213       0.469 -19.414   4.932  1.00 32.79           H
ATOM     49  HB2 GLU A 213      -0.949 -20.948   6.816  1.00 33.69           H
ATOM     50  HB3 GLU A 213      -0.174 -19.646   7.253  1.00 33.69           H
ATOM     51  HG2 GLU A 213      -1.565 -18.462   5.606  1.00 33.09           H
ATOM     52  HG3 GLU A 213      -2.466 -19.758   5.566  1.00 33.09           H
ATOM     53  N   PRO A 214       2.492 -20.190   6.441  1.00 21.93           N
ATOM     54  CA  PRO A 214       3.868 -20.677   6.661  1.00 19.03           C
ATOM     55  C   PRO A 214       3.922 -22.043   7.352  1.00 25.32           C
ATOM     56  O   PRO A 214       3.247 -22.284   8.357  1.00 19.63           O
ATOM     57  CB  PRO A 214       4.475 -19.582   7.534  1.00 17.52           C
ATOM     58  CG  PRO A 214       3.619 -18.331   7.223  1.00 19.14           C
ATOM     59  CD  PRO A 214       2.251 -18.874   7.062  1.00 19.39           C
ATOM     60  HA  PRO A 214       4.353 -20.749   5.819  1.00 22.81           H
ATOM     61  HB2 PRO A 214       4.404 -19.847   8.464  1.00 21.00           H
ATOM     62  HB3 PRO A 214       5.399 -19.469   7.280  1.00 21.00           H
ATOM     63  HG2 PRO A 214       3.665 -17.717   7.962  1.00 22.93           H
ATOM     64  HG3 PRO A 214       3.932 -17.924   6.402  1.00 22.93           H
ATOM     65  HD2 PRO A 214       1.830 -18.999   7.939  1.00 23.24           H
ATOM     66  HD3 PRO A 214       1.715 -18.316   6.464  1.00 23.24           H
ATOM     67  N   THR A 215       4.762 -22.937   6.820  1.00 23.35           N
ATOM     68  CA  THR A 215       5.091 -24.160   7.528  1.00 19.26           C
ATOM     69  C   THR A 215       5.866 -23.802   8.798  1.00 22.95           C
ATOM     70  O   THR A 215       6.330 -22.671   8.953  1.00 24.13           O
ATOM     71  CB  THR A 215       5.951 -25.067   6.651  1.00 20.49           C
ATOM     72  OG1 THR A 215       7.166 -24.375   6.360  1.00 16.34           O
ATOM     73  CG2 THR A 215       5.282 -25.358   5.311  1.00 17.65           C
ATOM     74  H   THR A 215       5.154 -22.851   6.061  1.00 27.98           H
ATOM     75  HA  THR A 215       4.279 -24.638   7.773  1.00 23.08           H
ATOM     76  HB  THR A 215       6.132 -25.913   7.126  1.00 24.55           H
ATOM     77  HG1 THR A 215       7.521 -24.784   5.736  1.00 19.58           H
ATOM     78 HG21 THR A 215       5.880 -25.913   4.782  1.00 21.15           H
ATOM     79 HG22 THR A 215       4.444 -25.820   5.436  1.00 21.15           H
ATOM     80 HG23 THR A 215       5.113 -24.532   4.826  1.00 21.15           H
ATOM     81  N   ASP A 216       6.050 -24.788   9.690  1.00 18.44           N
ATOM     82  CA  ASP A 216       6.913 -24.603  10.855  1.00 17.24           C
ATOM     83  C   ASP A 216       8.309 -24.105  10.468  1.00 21.37           C
ATOM     84  O   ASP A 216       8.858 -23.194  11.111  1.00 13.35           O
ATOM     85  CB  ASP A 216       7.056 -25.907  11.632  1.00 17.35           C
ATOM     86  CG  ASP A 216       5.740 -26.396  12.265  1.00 22.24           C
ATOM     87  OD1 ASP A 216       4.688 -25.731  12.113  1.00 25.42           O
ATOM     88  OD2 ASP A 216       5.773 -27.457  12.945  1.00 24.26           O1-
ATOM     89  H   ASP A 216       5.691 -25.570   9.645  1.00 22.09           H
ATOM     90  HA  ASP A 216       6.514 -23.940  11.441  1.00 20.66           H
ATOM     91  HB2 ASP A 216       7.405 -26.597  11.044  1.00 20.79           H
ATOM     92  HB3 ASP A 216       7.678 -25.755  12.357  1.00 20.79           H
ATOM     93  N   GLU A 217       8.936 -24.736   9.462  1.00 16.73           N
ATOM     94  CA  GLU A 217      10.301 -24.337   9.115  1.00 20.28           C
ATOM     95  C   GLU A 217      10.295 -22.917   8.584  1.00 15.17           C
ATOM     96  O   GLU A 217      11.206 -22.144   8.871  1.00 14.80           O
ATOM     97  CB  GLU A 217      10.974 -25.274   8.077  1.00 13.48           C
ATOM     98  CG  GLU A 217      10.746 -26.809   8.274  1.00 28.54           C
ATOM     99  CD  GLU A 217       9.319 -27.355   7.767  1.00 40.83           C
ATOM    100  OE1 GLU A 217       8.346 -27.474   8.586  1.00 17.39           O
ATOM    101  OE2 GLU A 217       9.177 -27.683   6.539  1.00 44.09           O1-
ATOM    102  H   GLU A 217       8.599 -25.361   8.983  1.00 20.05           H
ATOM    103  HA  GLU A 217      10.837 -24.367   9.924  1.00 24.31           H
ATOM    104  HB2 GLU A 217      10.681 -25.037   7.186  1.00 16.15           H
ATOM    105  HB3 GLU A 217      11.935 -25.132   8.129  1.00 16.15           H
ATOM    106  HG2 GLU A 217      11.444 -27.288   7.792  1.00 34.22           H
ATOM    107  HG3 GLU A 217      10.824 -27.014   9.221  1.00 34.22           H
ATOM    108  N   GLU A 218       9.250 -22.559   7.837  1.00 16.79           N
ATOM    109  CA  GLU A 218       9.121 -21.201   7.335  1.00 18.85           C
ATOM    110  C   GLU A 218       8.886 -20.207   8.479  1.00 20.41           C
ATOM    111  O   GLU A 218       9.427 -19.097   8.436  1.00 17.27           O
ATOM    112  CB  GLU A 218       8.027 -21.156   6.276  1.00 17.35           C
ATOM    113  CG  GLU A 218       8.518 -21.741   4.941  1.00 16.24           C
ATOM    114  CD  GLU A 218       7.437 -21.902   3.897  1.00 17.75           C
ATOM    115  OE1 GLU A 218       6.249 -21.754   4.266  1.00 16.97           O
ATOM    116  OE2 GLU A 218       7.779 -22.189   2.726  1.00 15.91           O1-
ATOM    117  H   GLU A 218       8.604 -23.087   7.621  1.00 20.12           H
ATOM    118  HA  GLU A 218       9.957 -20.942   6.896  1.00 22.59           H
ATOM    119  HB2 GLU A 218       7.268 -21.683   6.581  1.00 20.79           H
ATOM    120  HB3 GLU A 218       7.760 -20.239   6.134  1.00 20.79           H
ATOM    121  HG2 GLU A 218       9.211 -21.158   4.589  1.00 19.46           H
ATOM    122  HG3 GLU A 218       8.873 -22.631   5.111  1.00 19.46           H
ATOM    123  N   TRP A 219       8.181 -20.604   9.548  1.00 16.75           N
ATOM    124  CA  TRP A 219       8.020 -19.686  10.685  1.00 16.96           C
ATOM    125  C   TRP A 219       9.353 -19.408  11.352  1.00 18.86           C
ATOM    126  O   TRP A 219       9.634 -18.272  11.756  1.00 15.76           O
ATOM    127  CB  TRP A 219       7.063 -20.241  11.753  1.00 14.51           C
ATOM    128  CG  TRP A 219       5.651 -19.939  11.492  1.00 16.80           C
ATOM    129  CD1 TRP A 219       4.670 -20.836  11.194  1.00 16.57           C
ATOM    130  CD2 TRP A 219       5.059 -18.654  11.410  1.00 19.05           C
ATOM    131  NE1 TRP A 219       3.508 -20.194  10.948  1.00 20.03           N
ATOM    132  CE2 TRP A 219       3.705 -18.845  11.070  1.00 20.34           C
ATOM    133  CE3 TRP A 219       5.527 -17.363  11.603  1.00 15.72           C
ATOM    134  CZ2 TRP A 219       2.802 -17.786  10.933  1.00 16.44           C
ATOM    135  CZ3 TRP A 219       4.623 -16.301  11.468  1.00 18.47           C
ATOM    136  CH2 TRP A 219       3.284 -16.519  11.140  1.00 21.34           C
ATOM    137  H   TRP A 219       7.811 -21.379   9.645  1.00 20.07           H
ATOM    138  HA  TRP A 219       7.660 -18.841  10.353  1.00 20.32           H
ATOM    139  HB2 TRP A 219       7.168 -21.206  11.773  1.00 17.38           H
ATOM    140  HB3 TRP A 219       7.299 -19.864  12.608  1.00 17.38           H
ATOM    141  HD1 TRP A 219       4.774 -21.766  11.140  1.00 19.85           H
ATOM    142  HE1 TRP A 219       2.755 -20.572  10.748  1.00 24.01           H
ATOM    143  HE3 TRP A 219       6.426 -17.208  11.826  1.00 18.83           H
ATOM    144  HZ2 TRP A 219       1.899 -17.929  10.719  1.00 19.70           H
ATOM    145  HZ3 TRP A 219       4.912 -15.424  11.591  1.00 22.14           H
ATOM    146  HH2 TRP A 219       2.710 -15.781  11.057  1.00 25.58           H
ATOM    147  N   GLU A 220      10.166 -20.450  11.509  1.00 15.00           N
ATOM    148  CA  GLU A 220      11.517 -20.296  12.013  1.00 20.95           C
ATOM    149  C   GLU A 220      12.353 -19.333  11.146  1.00 21.91           C
ATOM    150  O   GLU A 220      13.039 -18.441  11.679  1.00 14.19           O
ATOM    151  CB  GLU A 220      12.157 -21.682  12.080  1.00 23.04           C
ATOM    152  CG  GLU A 220      13.186 -21.809  13.117  1.00 34.90           C
ATOM    153  CD  GLU A 220      14.396 -22.494  12.592  1.00 47.78           C
ATOM    154  OE1 GLU A 220      14.408 -23.753  12.595  1.00 43.20           O
ATOM    155  OE2 GLU A 220      15.318 -21.756  12.171  1.00 59.51           O1-
ATOM    156  H   GLU A 220       9.949 -21.267  11.338  1.00 17.97           H
ATOM    157  HA  GLU A 220      11.467 -19.928  12.921  1.00 25.11           H
ATOM    158  HB2 GLU A 220      11.458 -22.319  12.288  1.00 27.62           H
ATOM    159  HB3 GLU A 220      12.567 -21.918  11.232  1.00 27.62           H
ATOM    160  HG2 GLU A 220      13.440 -20.940  13.453  1.00 41.85           H
ATOM    161  HG3 GLU A 220      12.833 -22.353  13.835  1.00 41.85           H
ATOM    162  N   LEU A 221      12.326 -19.506   9.801  1.00 16.38           N
ATOM    163  CA  LEU A 221      13.014 -18.559   8.910  1.00 16.97           C
ATOM    164  C   LEU A 221      12.487 -17.151   9.131  1.00 18.42           C
ATOM    165  O   LEU A 221      13.268 -16.189   9.205  1.00 16.44           O
ATOM    166  CB  LEU A 221      12.845 -18.949   7.432  1.00 15.29           C
ATOM    167  CG  LEU A 221      13.943 -18.881   6.372  1.00 21.36           C
ATOM    168  CD1 LEU A 221      13.322 -18.591   5.010  1.00 23.74           C
ATOM    169  CD2 LEU A 221      15.102 -17.940   6.611  1.00 20.75           C
ATOM    170  H   LEU A 221      11.916 -20.140   9.385  1.00 19.62           H
ATOM    171  HA  LEU A 221      13.971 -18.559   9.106  1.00 20.33           H
ATOM    172  HB2 LEU A 221      12.555 -19.875   7.404  1.00 18.32           H
ATOM    173  HB3 LEU A 221      12.143 -18.400   7.068  1.00 18.32           H
ATOM    174  HG  LEU A 221      14.327 -19.776   6.315  1.00 25.60           H
ATOM    175 HD11 LEU A 221      14.029 -18.566   4.345  1.00 28.46           H
ATOM    176 HD12 LEU A 221      12.685 -19.295   4.793  1.00 28.46           H
ATOM    177 HD13 LEU A 221      12.879 -17.738   5.049  1.00 28.46           H
ATOM    178 HD21 LEU A 221      15.718 -18.000   5.864  1.00 24.87           H
ATOM    179 HD22 LEU A 221      14.767 -17.042   6.704  1.00 24.87           H
ATOM    180 HD23 LEU A 221      15.549 -18.225   7.424  1.00 24.87           H
ATOM    181  N   ILE A 222      11.159 -17.032   9.290  1.00 14.10           N
ATOM    182  CA  ILE A 222      10.515 -15.757   9.537  1.00 14.24           C
ATOM    183  C   ILE A 222      11.080 -15.112  10.808  1.00 15.46           C
ATOM    184  O   ILE A 222      11.460 -13.942  10.805  1.00 14.71           O
ATOM    185  CB  ILE A 222       8.982 -15.950   9.593  1.00 16.84           C
ATOM    186  CG1 ILE A 222       8.373 -15.938   8.181  1.00 19.28           C
ATOM    187  CG2 ILE A 222       8.355 -14.828  10.353  1.00 15.36           C
ATOM    188  CD1 ILE A 222       7.149 -16.767   8.002  1.00 20.43           C
ATOM    189  H   ILE A 222      10.610 -17.691   9.244  1.00 16.89           H
ATOM    190  HA  ILE A 222      10.720 -15.161   8.789  1.00 17.06           H
ATOM    191  HB  ILE A 222       8.781 -16.808  10.013  1.00 20.18           H
ATOM    192 HG12 ILE A 222       8.148 -15.025   7.949  1.00 23.11           H
ATOM    193 HG13 ILE A 222       9.020 -16.267   7.551  1.00 23.11           H
ATOM    194 HG21 ILE A 222       7.401 -14.971  10.336  1.00 18.41           H
ATOM    195 HG22 ILE A 222       8.665 -14.819  11.270  1.00 18.41           H
ATOM    196 HG23 ILE A 222       8.570 -13.986   9.913  1.00 18.41           H
ATOM    197 HD11 ILE A 222       6.852 -16.679   7.085  1.00 24.49           H
ATOM    198 HD12 ILE A 222       7.365 -17.695   8.180  1.00 24.49           H
ATOM    199 HD13 ILE A 222       6.459 -16.458   8.610  1.00 24.49           H
ATOM    200  N   LYS A 223      11.193 -15.866  11.900  1.00 15.32           N
ATOM    201  CA  LYS A 223      11.746 -15.283  13.125  1.00 15.07           C
ATOM    202  C   LYS A 223      13.192 -14.845  12.922  1.00 15.91           C
ATOM    203  O   LYS A 223      13.587 -13.751  13.336  1.00 15.77           O
ATOM    204  CB  LYS A 223      11.640 -16.269  14.296  1.00 17.97           C
ATOM    205  CG  LYS A 223      12.578 -16.025  15.484  1.00 17.73           C
ATOM    206  CD  LYS A 223      12.374 -17.057  16.590  1.00 22.93           C
ATOM    207  CE  LYS A 223      12.934 -16.582  17.965  1.00 27.95           C
ATOM    208  NZ  LYS A 223      13.786 -17.608  18.687  1.00 36.48           N1+
ATOM    209  H   LYS A 223      11.005 -16.702  11.942  1.00 18.36           H
ATOM    210  HA  LYS A 223      11.272 -14.486  13.351  1.00 18.05           H
ATOM    211  HB2 LYS A 223      10.738 -16.197  14.639  1.00 21.53           H
ATOM    212  HB3 LYS A 223      11.804 -17.164  13.960  1.00 21.53           H
ATOM    213  HG2 LYS A 223      13.504 -16.087  15.195  1.00 21.24           H
ATOM    214  HG3 LYS A 223      12.387 -15.153  15.863  1.00 21.24           H
ATOM    215  HD2 LYS A 223      11.422 -17.222  16.690  1.00 27.48           H
ATOM    216  HD3 LYS A 223      12.823 -17.880  16.344  1.00 27.48           H
ATOM    217  HE2 LYS A 223      13.468 -15.790  17.830  1.00 33.51           H
ATOM    218  HE3 LYS A 223      12.183 -16.373  18.546  1.00 33.51           H
ATOM    219  HZ1 LYS A 223      14.078 -17.281  19.463  1.00 43.75           H
ATOM    220  HZ2 LYS A 223      13.301 -18.339  18.850  1.00 43.75           H
ATOM    221  HZ3 LYS A 223      14.483 -17.838  18.185  1.00 43.75           H
ATOM    222  N   THR A 224      14.003 -15.697  12.307  1.00 15.75           N
ATOM    223  CA  THR A 224      15.374 -15.318  11.984  1.00 18.77           C
ATOM    224  C   THR A 224      15.446 -14.021  11.165  1.00  9.95           C
ATOM    225  O   THR A 224      16.066 -13.052  11.590  1.00 13.77           O
ATOM    226  CB  THR A 224      16.063 -16.471  11.260  1.00 13.70           C
ATOM    227  OG1 THR A 224      16.066 -17.590  12.131  1.00 16.17           O
ATOM    228  CG2 THR A 224      17.485 -16.140  10.961  1.00 18.19           C
ATOM    229  H   THR A 224      13.789 -16.502  12.086  1.00 18.87           H
ATOM    230  HA  THR A 224      15.858 -15.177  12.826  1.00 22.50           H
ATOM    231  HB  THR A 224      15.604 -16.669  10.422  1.00 16.41           H
ATOM    232  HG1 THR A 224      15.275 -17.763  12.370  1.00 19.38           H
ATOM    233 HG21 THR A 224      17.899 -16.877  10.475  1.00 21.80           H
ATOM    234 HG22 THR A 224      17.548 -15.343  10.422  1.00 21.80           H
ATOM    235 HG23 THR A 224      17.962 -16.001  11.796  1.00 21.80           H
ATOM    236  N   VAL A 225      14.796 -13.947  10.012  1.00 13.83           N
ATOM    237  CA  VAL A 225      14.970 -12.700   9.245  1.00 14.78           C
ATOM    238  C   VAL A 225      14.348 -11.482   9.973  1.00 12.73           C
ATOM    239  O   VAL A 225      14.881 -10.359   9.905  1.00  9.98           O
ATOM    240  CB  VAL A 225      14.445 -12.880   7.801  1.00 14.60           C
ATOM    241  CG1 VAL A 225      12.964 -12.896   7.726  1.00 12.76           C
ATOM    242  CG2 VAL A 225      14.960 -11.723   6.899  1.00 17.33           C
ATOM    243  H   VAL A 225      14.284 -14.564   9.680  1.00 16.56           H
ATOM    244  HA  VAL A 225      15.931 -12.522   9.168  1.00 17.71           H
ATOM    245  HB  VAL A 225      14.766 -13.734   7.440  1.00 17.49           H
ATOM    246 HG11 VAL A 225      12.711 -13.000   6.792  1.00 15.29           H
ATOM    247 HG12 VAL A 225      12.622 -13.639   8.248  1.00 15.29           H
ATOM    248 HG13 VAL A 225      12.617 -12.055   8.065  1.00 15.29           H
ATOM    249 HG21 VAL A 225      14.630 -11.867   5.997  1.00 20.77           H
ATOM    250 HG22 VAL A 225      14.633 -10.874   7.241  1.00 20.77           H
ATOM    251 HG23 VAL A 225      15.931 -11.722   6.903  1.00 20.77           H
ATOM    252  N   THR A 226      13.248 -11.675  10.713  1.00 13.05           N
ATOM    253  CA  THR A 226      12.585 -10.543  11.365  1.00 13.98           C
ATOM    254  C   THR A 226      13.479  -9.978  12.464  1.00 16.78           C
ATOM    255  O   THR A 226      13.675  -8.761  12.556  1.00 12.37           O
ATOM    256  CB  THR A 226      11.204 -10.944  11.911  1.00 12.86           C
ATOM    257  OG1 THR A 226      10.352 -11.296  10.820  1.00 17.50           O
ATOM    258  CG2 THR A 226      10.486  -9.825  12.593  1.00 13.54           C
ATOM    259  H   THR A 226      12.886 -12.433  10.868  1.00 15.64           H
ATOM    260  HA  THR A 226      12.443  -9.844  10.701  1.00 16.74           H
ATOM    261  HB  THR A 226      11.313 -11.671  12.554  1.00 15.40           H
ATOM    262  HG1 THR A 226      10.695 -11.939  10.401  1.00 20.97           H
ATOM    263 HG21 THR A 226       9.617 -10.155  12.874  1.00 16.22           H
ATOM    264 HG22 THR A 226      10.983  -9.488  13.354  1.00 16.22           H
ATOM    265 HG23 THR A 226      10.337  -9.116  11.956  1.00 16.22           H
ATOM    266  N   GLU A 227      14.092 -10.854  13.257  1.00 13.28           N
ATOM    267  CA  GLU A 227      15.036 -10.383  14.259  1.00 17.27           C
ATOM    268  C   GLU A 227      16.215  -9.687  13.608  1.00 15.10           C
ATOM    269  O   GLU A 227      16.632  -8.614  14.059  1.00 16.56           O
ATOM    270  CB  GLU A 227      15.522 -11.539  15.134  1.00 10.61           C
ATOM    271  CG  GLU A 227      14.475 -11.973  16.117  1.00 18.30           C
ATOM    272  CD  GLU A 227      14.987 -13.100  16.972  1.00 28.56           C
ATOM    273  OE1 GLU A 227      15.977 -13.723  16.514  1.00 32.24           O
ATOM    274  OE2 GLU A 227      14.439 -13.352  18.075  1.00 20.42           O1-
ATOM    275  H   GLU A 227      13.985 -11.711  13.236  1.00 15.90           H
ATOM    276  HA  GLU A 227      14.590  -9.743  14.836  1.00 20.69           H
ATOM    277  HB2 GLU A 227      15.719 -12.304  14.574  1.00 12.70           H
ATOM    278  HB3 GLU A 227      16.322 -11.285  15.640  1.00 12.70           H
ATOM    279  HG2 GLU A 227      14.249 -11.236  16.700  1.00 21.93           H
ATOM    280  HG3 GLU A 227      13.679 -12.261  15.644  1.00 21.93           H
ATOM    281  N   ALA A 228      16.763 -10.287  12.548  1.00 10.59           N
ATOM    282  CA  ALA A 228      17.942  -9.721  11.888  1.00 14.10           C
ATOM    283  C   ALA A 228      17.689  -8.288  11.506  1.00 14.69           C
ATOM    284  O   ALA A 228      18.569  -7.432  11.662  1.00 11.12           O
ATOM    285  CB  ALA A 228      18.294 -10.487  10.618  1.00 13.33           C
ATOM    286  H   ALA A 228      16.463 -11.012  12.199  1.00 12.67           H
ATOM    287  HA  ALA A 228      18.707  -9.749  12.496  1.00 16.89           H
ATOM    288  HB1 ALA A 228      19.062 -10.067  10.200  1.00 15.97           H
ATOM    289  HB2 ALA A 228      18.497 -11.402  10.847  1.00 15.97           H
ATOM    290  HB3 ALA A 228      17.546 -10.450  10.003  1.00 15.97           H
ATOM    291  N   HIS A 229      16.482  -8.033  10.975  1.00 12.45           N
ATOM    292  CA  HIS A 229      16.062  -6.712  10.540  1.00 10.44           C
ATOM    293  C   HIS A 229      15.809  -5.770  11.728  1.00 15.63           C
ATOM    294  O   HIS A 229      16.374  -4.679  11.771  1.00 14.02           O
ATOM    295  CB  HIS A 229      14.813  -6.832   9.669  1.00  9.82           C
ATOM    296  CG  HIS A 229      14.144  -5.522   9.407  1.00 15.01           C
ATOM    297  ND1 HIS A 229      14.772  -4.480   8.763  1.00  9.79           N
ATOM    298  CD2 HIS A 229      12.901  -5.078   9.721  1.00 14.36           C
ATOM    299  CE1 HIS A 229      13.927  -3.470   8.646  1.00 11.45           C
ATOM    300  NE2 HIS A 229      12.791  -3.803   9.235  1.00  9.58           N
ATOM    301  H   HIS A 229      15.879  -8.631  10.843  1.00 14.91           H
ATOM    302  HA  HIS A 229      16.776  -6.327  10.007  1.00 12.50           H
ATOM    303  HB2 HIS A 229      14.152  -7.397  10.111  1.00 11.76           H
ATOM    304  HB3 HIS A 229      15.078  -7.216   8.814  1.00 11.76           H
ATOM    305  HD2 HIS A 229      12.235  -5.556  10.172  1.00 17.21           H
ATOM    306  HE1 HIS A 229      14.124  -2.651   8.247  1.00 13.71           H
ATOM    307  HE2 HIS A 229      12.095  -3.300   9.313  1.00 11.47           H
ATOM    308  N   VAL A 230      14.998  -6.170  12.726  1.00 19.24           N
ATOM    309  CA  VAL A 230      14.692  -5.180  13.767  1.00 16.97           C
ATOM    310  C   VAL A 230      15.897  -4.925  14.635  1.00 15.24           C
ATOM    311  O   VAL A 230      16.090  -3.778  15.054  1.00 11.80           O
ATOM    312  CB  VAL A 230      13.446  -5.459  14.657  1.00 20.69           C
ATOM    313  CG1 VAL A 230      12.472  -6.429  14.042  1.00 16.54           C
ATOM    314  CG2 VAL A 230      13.773  -5.762  16.098  1.00 18.34           C
ATOM    315  H   VAL A 230      14.630  -6.941  12.823  1.00 23.06           H
ATOM    316  HA  VAL A 230      14.514  -4.339  13.316  1.00 20.33           H
ATOM    317  HB  VAL A 230      12.966  -4.612  14.702  1.00 24.80           H
ATOM    318 HG11 VAL A 230      11.708  -6.495  14.632  1.00 19.81           H
ATOM    319 HG12 VAL A 230      12.185  -6.094  13.172  1.00 19.81           H
ATOM    320 HG13 VAL A 230      12.889  -7.287  13.961  1.00 19.81           H
ATOM    321 HG21 VAL A 230      12.923  -5.906  16.556  1.00 21.98           H
ATOM    322 HG22 VAL A 230      14.337  -6.542  16.153  1.00 21.98           H
ATOM    323 HG23 VAL A 230      14.203  -4.980  16.492  1.00 21.98           H
ATOM    324  N   ALA A 231      16.813  -5.898  14.757  1.00 16.12           N
ATOM    325  CA  ALA A 231      18.079  -5.660  15.464  1.00 12.08           C
ATOM    326  C   ALA A 231      18.956  -4.587  14.799  1.00 21.67           C
ATOM    327  O   ALA A 231      19.847  -4.018  15.461  1.00 18.82           O
ATOM    328  CB  ALA A 231      18.875  -6.972  15.550  1.00 17.13           C
ATOM    329  H   ALA A 231      16.751  -6.673  14.394  1.00 19.31           H
ATOM    330  HA  ALA A 231      17.894  -5.355  16.378  1.00 14.46           H
ATOM    331  HB1 ALA A 231      19.708  -6.803  16.018  1.00 20.53           H
ATOM    332  HB2 ALA A 231      18.356  -7.644  16.024  1.00 20.53           H
ATOM    333  HB3 ALA A 231      19.076  -7.290  14.653  1.00 20.53           H
ATOM    334  N   THR A 232      18.764  -4.334  13.496  1.00 20.75           N
ATOM    335  CA  THR A 232      19.594  -3.410  12.728  1.00 17.08           C
ATOM    336  C   THR A 232      18.763  -2.247  12.210  1.00 19.76           C
ATOM    337  O   THR A 232      19.104  -1.635  11.193  1.00 20.76           O
ATOM    338  CB  THR A 232      20.319  -4.152  11.580  1.00 18.92           C
ATOM    339  OG1 THR A 232      19.386  -4.782  10.671  1.00 10.04           O
ATOM    340  CG2 THR A 232      21.254  -5.241  12.190  1.00 10.38           C
ATOM    341  H   THR A 232      18.143  -4.711  13.034  1.00 24.87           H
ATOM    342  HA  THR A 232      20.276  -3.046  13.319  1.00 20.47           H
ATOM    343  HB  THR A 232      20.886  -3.519  11.085  1.00 22.68           H
ATOM    344  HG1 THR A 232      18.943  -5.391  11.053  1.00 12.02           H
ATOM    345 HG21 THR A 232      21.712  -5.718  11.481  1.00 12.42           H
ATOM    346 HG22 THR A 232      21.926  -4.834  12.766  1.00 12.42           H
ATOM    347 HG23 THR A 232      20.749  -5.881  12.719  1.00 12.42           H
ATOM    348  N   ASN A 233      17.656  -1.949  12.866  1.00 17.35           N
ATOM    349  CA  ASN A 233      16.800  -0.892  12.361  1.00 22.94           C
ATOM    350  C   ASN A 233      16.362   0.023  13.491  1.00 23.61           C
ATOM    351  O   ASN A 233      15.189   0.305  13.658  1.00 25.30           O
ATOM    352  CB  ASN A 233      15.595  -1.470  11.614  1.00 13.64           C
ATOM    353  CG  ASN A 233      14.891  -0.394  10.771  1.00 20.29           C
ATOM    354  OD1 ASN A 233      15.553   0.486  10.238  1.00 21.84           O
ATOM    355  ND2 ASN A 233      13.565  -0.452  10.665  1.00 17.98           N
ATOM    356  H   ASN A 233      17.369  -2.364  13.566  1.00 20.79           H
ATOM    357  HA  ASN A 233      17.289  -0.346  11.714  1.00 27.50           H
ATOM    358  HB2 ASN A 233      15.880  -2.173  11.008  1.00 16.33           H
ATOM    359  HB3 ASN A 233      14.971  -1.851  12.249  1.00 16.33           H
ATOM    360 HD21 ASN A 233      13.124   0.152  10.210  1.00 21.54           H
ATOM    361 HD22 ASN A 233      13.132  -1.103  11.030  1.00 21.54           H
ATOM    362  N   ALA A 234      17.321   0.481  14.283  1.00 36.44           N
ATOM    363  CA  ALA A 234      17.153   1.385  15.434  1.00 48.55           C
ATOM    364  C   ALA A 234      15.838   2.177  15.554  1.00 59.00           C
ATOM    365  O   ALA A 234      15.485   2.974  14.669  1.00 60.83           O
ATOM    366  CB  ALA A 234      18.319   2.387  15.444  1.00 46.15           C
ATOM    367  H   ALA A 234      18.141   0.241  14.166  1.00 43.69           H
ATOM    368  HA  ALA A 234      17.234   0.853  16.246  1.00 58.23           H
ATOM    369  HB1 ALA A 234      18.205   3.004  16.181  1.00 55.35           H
ATOM    370  HB2 ALA A 234      19.151   1.896  15.562  1.00 55.35           H
ATOM    371  HB3 ALA A 234      18.347   2.880  14.605  1.00 55.35           H
ATOM    372  N   GLN A 235      15.159   1.990  16.704  1.00 61.62           N
ATOM    373  CA  GLN A 235      13.928   2.687  17.197  1.00 61.86           C
ATOM    374  C   GLN A 235      12.654   2.427  16.369  1.00 58.24           C
ATOM    375  O   GLN A 235      12.698   1.787  15.311  1.00 58.45           O
ATOM    376  CB  GLN A 235      14.112   4.223  17.330  1.00 63.24           C
ATOM    377  CG  GLN A 235      15.479   4.869  16.983  1.00 66.49           C
ATOM    378  CD  GLN A 235      15.960   5.793  18.080  1.00 71.65           C
ATOM    379  OE1 GLN A 235      15.671   5.564  19.256  1.00 72.11           O
ATOM    380  NE2 GLN A 235      16.698   6.844  17.706  1.00 70.82           N
ATOM    381  H   GLN A 235      15.416   1.393  17.263  1.00 73.91           H
ATOM    382  HA  GLN A 235      13.756   2.357  18.097  1.00 74.21           H
ATOM    383  HB2 GLN A 235      13.926   4.447  18.263  1.00 75.85           H
ATOM    384  HB3 GLN A 235      13.448   4.643  16.752  1.00 75.85           H
ATOM    385  HG2 GLN A 235      15.370   5.408  16.177  1.00 79.76           H
ATOM    386  HG3 GLN A 235      16.173   4.205  16.862  1.00 79.76           H
ATOM    387 HE21 GLN A 235      17.036   7.372  18.305  1.00 84.95           H
ATOM    388 HE22 GLN A 235      16.832   6.998  16.868  1.00 84.95           H
ATOM    389  HC  GLN A 235      11.769   2.776  16.704  1.00 69.86           H
ATOM    390  N   TRP A 239      10.286   4.860  15.218  1.00 92.41           N
ATOM    391  CA  TRP A 239      11.202   5.967  14.875  1.00 92.49           C
ATOM    392  C   TRP A 239      10.675   7.364  15.189  1.00 94.98           C
ATOM    393  O   TRP A 239      11.459   8.297  15.353  1.00 92.99           O
ATOM    394  CB  TRP A 239      11.562   5.944  13.386  1.00 90.31           C
ATOM    395  CG  TRP A 239      10.369   5.865  12.483  1.00 83.20           C
ATOM    396  CD1 TRP A 239       9.663   4.745  12.182  1.00 77.39           C
ATOM    397  CD2 TRP A 239       9.746   6.940  11.763  1.00 73.51           C
ATOM    398  NE1 TRP A 239       8.632   5.046  11.321  1.00 73.41           N
ATOM    399  CE2 TRP A 239       8.661   6.385  11.047  1.00 70.56           C
ATOM    400  CE3 TRP A 239       9.992   8.310  11.661  1.00 68.92           C
ATOM    401  CZ2 TRP A 239       7.820   7.147  10.236  1.00 69.19           C
ATOM    402  CZ3 TRP A 239       9.151   9.071  10.849  1.00 69.82           C
ATOM    403  CH2 TRP A 239       8.076   8.484  10.152  1.00 68.77           C
ATOM    404  H1  TRP A 239      10.706   4.009  15.038  1.00110.86           H
ATOM    405  H2  TRP A 239       9.457   4.919  14.735  1.00110.86           H
ATOM    406  HA  TRP A 239      12.025   5.836  15.384  1.00110.96           H
ATOM    407  HB2 TRP A 239      12.119   5.160  13.212  1.00108.34           H
ATOM    408  HB3 TRP A 239      12.044   6.766  13.174  1.00108.34           H
ATOM    409  HD1 TRP A 239       9.844   3.888  12.514  1.00 92.84           H
ATOM    410  HE1 TRP A 239       8.051   4.480  11.004  1.00 88.06           H
ATOM    411  HE3 TRP A 239      10.702   8.710  12.124  1.00 82.67           H
ATOM    412  HZ2 TRP A 239       7.098   6.759   9.772  1.00 83.00           H
ATOM    413  HZ3 TRP A 239       9.296   9.987  10.764  1.00 83.75           H
ATOM    414  HH2 TRP A 239       7.527   9.016   9.613  1.00 82.49           H
ATOM    415  N   LYS A 240       9.359   7.537  15.239  1.00101.03           N
ATOM    416  CA  LYS A 240       8.838   8.873  15.487  1.00101.03           C
ATOM    417  C   LYS A 240       9.141   9.265  16.927  1.00101.69           C
ATOM    418  O   LYS A 240       9.206   8.415  17.820  1.00103.66           O
ATOM    419  CB  LYS A 240       7.338   8.946  15.201  1.00102.38           C
ATOM    420  CG  LYS A 240       6.996  10.066  14.216  1.00102.63           C
ATOM    421  CD  LYS A 240       5.490  10.361  14.106  1.00107.64           C
ATOM    422  CE  LYS A 240       4.958  10.211  12.687  1.00103.01           C
ATOM    423  NZ  LYS A 240       4.216   8.937  12.521  1.00104.27           N1+
ATOM    424  H   LYS A 240       8.765   6.909  15.161  1.00121.20           H
ATOM    425  HA  LYS A 240       9.294   9.501  14.905  1.00121.21           H
ATOM    426  HB2 LYS A 240       7.047   8.105  14.815  1.00122.82           H
ATOM    427  HB3 LYS A 240       6.855   9.098  16.029  1.00122.82           H
ATOM    428  HG2 LYS A 240       7.434  10.873  14.522  1.00123.13           H
ATOM    429  HG3 LYS A 240       7.329   9.822  13.341  1.00123.13           H
ATOM    430  HD2 LYS A 240       4.994   9.754  14.676  1.00129.13           H
ATOM    431  HD3 LYS A 240       5.328  11.275  14.384  1.00129.13           H
ATOM    432  HE2 LYS A 240       4.349  10.938  12.495  1.00123.58           H
ATOM    433  HE3 LYS A 240       5.692  10.222  12.054  1.00123.58           H
ATOM    434  HZ1 LYS A 240       3.925   8.863  11.685  1.00125.09           H
ATOM    435  HZ2 LYS A 240       4.750   8.250  12.704  1.00125.09           H
ATOM    436  HZ3 LYS A 240       3.518   8.916  13.074  1.00125.09           H
ATOM    437  N   GLN A 241       9.347  10.563  17.141  1.00 95.35           N
ATOM    438  CA  GLN A 241       9.994  11.063  18.354  1.00 97.63           C
ATOM    439  C   GLN A 241      11.496  10.745  18.291  1.00 96.74           C
ATOM    440  O   GLN A 241      11.896   9.728  17.710  1.00 97.90           O
ATOM    441  CB  GLN A 241       9.349  10.478  19.634  1.00102.89           C
ATOM    442  CG  GLN A 241       7.822  10.721  19.791  1.00107.03           C
ATOM    443  CD  GLN A 241       7.262  10.243  21.143  1.00110.36           C
ATOM    444  OE1 GLN A 241       8.007   9.735  21.991  1.00109.23           O
ATOM    445  NE2 GLN A 241       5.940  10.422  21.348  1.00106.97           N
ATOM    446  H   GLN A 241       9.106  11.178  16.591  1.00114.38           H
ATOM    447  HA  GLN A 241       9.892  12.028  18.379  1.00117.13           H
ATOM    448  HB2 GLN A 241       9.504   9.525  19.687  1.00123.44           H
ATOM    449  HB3 GLN A 241       9.779  10.901  20.397  1.00123.44           H
ATOM    450  HG2 GLN A 241       7.647  11.675  19.715  1.00128.40           H
ATOM    451  HG3 GLN A 241       7.340  10.250  19.094  1.00128.40           H
ATOM    452 HE21 GLN A 241       5.448  10.777  20.732  1.00128.33           H
ATOM    453 HE22 GLN A 241       5.586  10.199  22.108  1.00128.33           H
ATOM    454  N   LYS A 242      12.332  11.630  18.863  1.00 92.62           N
ATOM    455  CA  LYS A 242      13.805  11.607  18.784  1.00 86.75           C
ATOM    456  C   LYS A 242      14.326  12.076  17.424  1.00 81.41           C
ATOM    457  O   LYS A 242      15.510  12.402  17.278  1.00 78.04           O
ATOM    458  CB  LYS A 242      14.385  10.216  19.067  1.00 87.05           C
ATOM    459  CG  LYS A 242      14.203   9.735  20.484  1.00 88.78           C
ATOM    460  CD  LYS A 242      13.716   8.303  20.516  1.00 88.73           C
ATOM    461  CE  LYS A 242      12.789   8.067  21.677  1.00 90.15           C
ATOM    462  NZ  LYS A 242      13.482   7.347  22.766  1.00 88.61           N1+
ATOM    463  H   LYS A 242      12.035  12.295  19.321  1.00111.12           H
ATOM    464  HA  LYS A 242      14.149  12.217  19.463  1.00104.07           H
ATOM    465  HB2 LYS A 242      14.007   9.569  18.458  1.00104.43           H
ATOM    466  HB3 LYS A 242      15.342  10.274  18.918  1.00104.43           H
ATOM    467  HG2 LYS A 242      15.059   9.768  20.936  1.00106.51           H
ATOM    468  HG3 LYS A 242      13.569  10.307  20.943  1.00106.51           H
ATOM    469  HD2 LYS A 242      13.242   8.090  19.700  1.00106.44           H
ATOM    470  HD3 LYS A 242      14.478   7.714  20.621  1.00106.44           H
ATOM    471  HE2 LYS A 242      12.477   8.915  22.029  1.00108.15           H
ATOM    472  HE3 LYS A 242      12.036   7.538  21.379  1.00108.15           H
ATOM    473  HZ1 LYS A 242      12.922   7.217  23.445  1.00106.30           H
ATOM    474  HZ2 LYS A 242      13.766   6.559  22.468  1.00106.30           H
ATOM    475  HZ3 LYS A 242      14.179   7.820  23.051  1.00106.30           H
ATOM    476  N   ARG A 243      13.449  12.111  16.426  1.00 75.63           N
ATOM    477  CA  ARG A 243      13.832  12.496  15.075  1.00 65.42           C
ATOM    478  C   ARG A 243      14.080  14.009  14.998  1.00 58.42           C
ATOM    479  O   ARG A 243      13.263  14.814  15.444  1.00 60.24           O
ATOM    480  CB  ARG A 243      12.733  12.011  14.106  1.00 62.46           C
ATOM    481  CG  ARG A 243      12.011  13.051  13.250  1.00 57.44           C
ATOM    482  CD  ARG A 243      10.715  12.536  12.580  1.00 58.18           C
ATOM    483  NE  ARG A 243       9.558  13.366  12.918  1.00 62.54           N
ATOM    484  CZ  ARG A 243       8.420  13.409  12.232  1.00 57.19           C
ATOM    485  NH1 ARG A 243       8.255  12.691  11.137  1.00 60.15           N
ATOM    486  NH2 ARG A 243       7.442  14.198  12.641  1.00 55.94           N1+
ATOM    487  H   ARG A 243      12.618  11.912  16.514  1.00 90.72           H
ATOM    488  HA  ARG A 243      14.663  12.051  14.842  1.00 78.48           H
ATOM    489  HB2 ARG A 243      13.133  11.372  13.500  1.00 74.92           H
ATOM    490  HB3 ARG A 243      12.054  11.556  14.630  1.00 74.92           H
ATOM    491  HG2 ARG A 243      11.768  13.806  13.801  1.00 68.90           H
ATOM    492  HG3 ARG A 243      12.609  13.334  12.544  1.00 68.90           H
ATOM    493  HD2 ARG A 243      10.823  12.541  11.616  1.00 69.78           H
ATOM    494  HD3 ARG A 243      10.532  11.637  12.890  1.00 69.78           H
ATOM    495  HE  ARG A 243       9.599  13.833  13.650  1.00 75.02           H
ATOM    496 HH11 ARG A 243       8.876  12.178  10.857  1.00 72.14           H
ATOM    497 HH12 ARG A 243       7.508  12.745  10.715  1.00 72.14           H
ATOM    498 HH21 ARG A 243       7.551  14.670  13.360  1.00 67.10           H
ATOM    499 HH22 ARG A 243       6.700  14.235  12.200  1.00 67.10           H
ATOM    500  N   LYS A 244      15.224  14.391  14.456  1.00 50.76           N
ATOM    501  CA  LYS A 244      15.590  15.782  14.249  1.00 52.16           C
ATOM    502  C   LYS A 244      15.484  16.112  12.767  1.00 46.74           C
ATOM    503  O   LYS A 244      15.894  15.314  11.918  1.00 41.06           O
ATOM    504  CB  LYS A 244      17.021  16.048  14.713  1.00 54.96           C
ATOM    505  CG  LYS A 244      17.451  15.231  15.913  1.00 64.36           C
ATOM    506  CD  LYS A 244      18.900  15.543  16.308  1.00 72.80           C
ATOM    507  CE  LYS A 244      18.970  16.611  17.387  1.00 77.40           C
ATOM    508  NZ  LYS A 244      20.254  17.385  17.366  1.00 77.45           N1+
ATOM    509  H   LYS A 244      15.818  13.838  14.183  1.00 60.88           H
ATOM    510  HA  LYS A 244      14.987  16.367  14.745  1.00 62.56           H
ATOM    511  HB2 LYS A 244      17.624  15.829  13.983  1.00 65.92           H
ATOM    512  HB3 LYS A 244      17.117  16.984  14.937  1.00 65.92           H
ATOM    513  HG2 LYS A 244      16.874  15.429  16.666  1.00 77.20           H
ATOM    514  HG3 LYS A 244      17.398  14.286  15.696  1.00 77.20           H
ATOM    515  HD2 LYS A 244      19.317  14.738  16.655  1.00 87.33           H
ATOM    516  HD3 LYS A 244      19.392  15.859  15.536  1.00 87.33           H
ATOM    517  HE2 LYS A 244      18.234  17.229  17.272  1.00 92.85           H
ATOM    518  HE3 LYS A 244      18.902  16.177  18.252  1.00 92.85           H
ATOM    519  HZ1 LYS A 244      20.252  17.993  18.016  1.00 92.90           H
ATOM    520  HZ2 LYS A 244      20.944  16.835  17.490  1.00 92.90           H
ATOM    521  HZ3 LYS A 244      20.348  17.796  16.583  1.00 92.90           H
ATOM    522  N   PHE A 245      14.949  17.290  12.459  1.00 39.35           N
ATOM    523  CA  PHE A 245      14.862  17.744  11.075  1.00 36.55           C
ATOM    524  C   PHE A 245      16.166  18.374  10.623  1.00 33.70           C
ATOM    525  O   PHE A 245      16.783  19.154  11.352  1.00 29.02           O
ATOM    526  CB  PHE A 245      13.730  18.754  10.893  1.00 39.09           C
ATOM    527  CG  PHE A 245      12.397  18.135  10.908  1.00 37.16           C
ATOM    528  CD1 PHE A 245      11.726  17.887   9.732  1.00 39.46           C
ATOM    529  CD2 PHE A 245      11.838  17.724  12.096  1.00 39.05           C
ATOM    530  CE1 PHE A 245      10.486  17.262   9.758  1.00 37.10           C
ATOM    531  CE2 PHE A 245      10.612  17.112  12.113  1.00 39.58           C
ATOM    532  CZ  PHE A 245       9.942  16.881  10.953  1.00 35.49           C
ATOM    533  H   PHE A 245      14.615  17.832  13.039  1.00 47.20           H
ATOM    534  HA  PHE A 245      14.682  16.982  10.500  1.00 43.83           H
ATOM    535  HB2 PHE A 245      13.768  19.421  11.600  1.00 46.88           H
ATOM    536  HB3 PHE A 245      13.834  19.184  10.032  1.00 46.88           H
ATOM    537  HD1 PHE A 245      12.102  18.146   8.913  1.00 47.33           H
ATOM    538  HD2 PHE A 245      12.293  17.877  12.901  1.00 46.83           H
ATOM    539  HE1 PHE A 245      10.019  17.102   8.965  1.00 44.49           H
ATOM    540  HE2 PHE A 245      10.231  16.849  12.921  1.00 47.46           H
ATOM    541  HZ  PHE A 245       9.106  16.467  10.980  1.00 42.56           H
ATOM    542  N   LEU A 246      16.601  18.002   9.433  1.00 30.55           N
ATOM    543  CA  LEU A 246      17.712  18.701   8.826  1.00 25.11           C
ATOM    544  C   LEU A 246      17.275  20.157   8.658  1.00 24.59           C
ATOM    545  O   LEU A 246      16.152  20.409   8.202  1.00 25.93           O
ATOM    546  CB  LEU A 246      18.110  18.053   7.501  1.00 20.23           C
ATOM    547  CG  LEU A 246      19.309  18.632   6.734  1.00 22.09           C
ATOM    548  CD1 LEU A 246      20.645  18.372   7.430  1.00 22.33           C
ATOM    549  CD2 LEU A 246      19.353  18.063   5.361  1.00 20.92           C
ATOM    550  H   LEU A 246      16.269  17.355   8.979  1.00 36.63           H
ATOM    551  HA  LEU A 246      18.470  18.649   9.426  1.00 30.10           H
ATOM    552  HB2 LEU A 246      18.312  17.129   7.695  1.00 24.24           H
ATOM    553  HB3 LEU A 246      17.348  18.085   6.906  1.00 24.24           H
ATOM    554  HG  LEU A 246      19.198  19.596   6.644  1.00 26.47           H
ATOM    555 HD11 LEU A 246      21.360  18.752   6.896  1.00 26.76           H
ATOM    556 HD12 LEU A 246      20.632  18.789   8.301  1.00 26.76           H
ATOM    557 HD13 LEU A 246      20.784  17.418   7.523  1.00 26.76           H
ATOM    558 HD21 LEU A 246      20.111  18.441   4.899  1.00 25.07           H
ATOM    559 HD22 LEU A 246      19.450  17.102   5.431  1.00 25.07           H
ATOM    560 HD23 LEU A 246      18.537  18.286   4.895  1.00 25.07           H
ATOM    561  N   PRO A 247      18.062  21.112   9.136  1.00 23.56           N
ATOM    562  CA  PRO A 247      17.672  22.529   9.093  1.00 29.36           C
ATOM    563  C   PRO A 247      17.236  22.930   7.701  1.00 21.69           C
ATOM    564  O   PRO A 247      17.878  22.568   6.727  1.00 22.24           O
ATOM    565  CB  PRO A 247      18.959  23.263   9.495  1.00 23.49           C
ATOM    566  CG  PRO A 247      19.733  22.275  10.289  1.00 31.68           C
ATOM    567  CD  PRO A 247      19.358  20.905   9.808  1.00 35.87           C
ATOM    568  HA  PRO A 247      16.958  22.724   9.732  1.00 35.20           H
ATOM    569  HB2 PRO A 247      19.461  23.540   8.701  1.00 28.16           H
ATOM    570  HB3 PRO A 247      18.728  24.031  10.036  1.00 28.16           H
ATOM    571  HG2 PRO A 247      20.680  22.430  10.139  1.00 37.99           H
ATOM    572  HG3 PRO A 247      19.519  22.367  11.230  1.00 37.99           H
ATOM    573  HD2 PRO A 247      20.020  20.580   9.173  1.00 43.01           H
ATOM    574  HD3 PRO A 247      19.241  20.304  10.567  1.00 43.01           H
ATOM    575  N   GLU A 248      16.173  23.726   7.625  1.00 24.16           N
ATOM    576  CA  GLU A 248      15.516  23.989   6.349  1.00 29.03           C
ATOM    577  C   GLU A 248      16.370  24.819   5.401  1.00 24.79           C
ATOM    578  O   GLU A 248      16.168  24.765   4.182  1.00 25.57           O
ATOM    579  CB  GLU A 248      14.166  24.675   6.579  1.00 26.18           C
ATOM    580  CG  GLU A 248      12.915  23.711   6.716  1.00 50.26           C
ATOM    581  CD  GLU A 248      12.902  22.415   5.768  1.00 58.67           C
ATOM    582  OE1 GLU A 248      13.809  22.232   4.907  1.00 55.13           O
ATOM    583  OE2 GLU A 248      11.971  21.562   5.889  1.00 58.01           O1-
ATOM    584  H   GLU A 248      15.819  24.125   8.305  1.00 28.96           H
ATOM    585  HA  GLU A 248      15.372  23.128   5.939  1.00 34.81           H
ATOM    586  HB2 GLU A 248      14.206  25.198   7.395  1.00 31.38           H
ATOM    587  HB3 GLU A 248      13.990  25.274   5.844  1.00 31.38           H
ATOM    588  HG2 GLU A 248      12.865  23.408   7.634  1.00 60.29           H
ATOM    589  HG3 GLU A 248      12.117  24.230   6.516  1.00 60.29           H
ATOM    590  N   ASP A 249      17.329  25.564   5.924  1.00 24.21           N
ATOM    591  CA  ASP A 249      18.245  26.265   5.054  1.00 29.59           C
ATOM    592  C   ASP A 249      19.176  25.319   4.301  1.00 27.36           C
ATOM    593  O   ASP A 249      19.687  25.712   3.251  1.00 27.03           O
ATOM    594  CB  ASP A 249      19.098  27.239   5.858  1.00 30.46           C
ATOM    595  CG  ASP A 249      19.999  26.519   6.925  1.00 28.18           C
ATOM    596  OD1 ASP A 249      19.431  25.923   7.863  1.00 25.49           O
ATOM    597  OD2 ASP A 249      21.254  26.547   6.821  1.00 25.86           O1-
ATOM    598  H   ASP A 249      17.459  25.676   6.767  1.00 29.02           H
ATOM    599  HA  ASP A 249      17.711  26.780   4.407  1.00 35.47           H
ATOM    600  HB2 ASP A 249      19.663  27.725   5.236  1.00 36.53           H
ATOM    601  HB3 ASP A 249      18.499  27.861   6.312  1.00 36.53           H
ATOM    602  N   ILE A 250      19.402  24.086   4.780  1.00 23.91           N
ATOM    603  CA  ILE A 250      20.619  23.381   4.362  1.00 27.78           C
ATOM    604  C   ILE A 250      20.622  23.138   2.858  1.00 33.93           C
ATOM    605  O   ILE A 250      21.531  23.605   2.145  1.00 43.43           O
ATOM    606  CB  ILE A 250      20.833  22.072   5.137  1.00 22.26           C
ATOM    607  CG1 ILE A 250      21.281  22.326   6.586  1.00 27.96           C
ATOM    608  CG2 ILE A 250      21.903  21.246   4.447  1.00 16.57           C
ATOM    609  CD1 ILE A 250      22.256  23.426   6.782  1.00 32.88           C
ATOM    610  H   ILE A 250      18.882  23.657   5.313  1.00 28.66           H
ATOM    611  HA  ILE A 250      21.380  23.973   4.515  1.00 33.31           H
ATOM    612  HB  ILE A 250      19.991  21.582   5.139  1.00 26.69           H
ATOM    613 HG12 ILE A 250      20.501  22.528   7.117  1.00 33.52           H
ATOM    614 HG13 ILE A 250      21.697  21.521   6.929  1.00 33.52           H
ATOM    615 HG21 ILE A 250      22.079  20.457   4.976  1.00 19.85           H
ATOM    616 HG22 ILE A 250      21.619  20.972   3.562  1.00 19.85           H
ATOM    617 HG23 ILE A 250      22.706  21.779   4.382  1.00 19.85           H
ATOM    618 HD11 ILE A 250      22.483  23.467   7.726  1.00 39.42           H
ATOM    619 HD12 ILE A 250      23.052  23.236   6.261  1.00 39.42           H
ATOM    620 HD13 ILE A 250      21.871  24.272   6.505  1.00 39.42           H
ATOM    621  N   GLY A 251      19.664  22.378   2.348  1.00 22.29           N
ATOM    622  CA  GLY A 251      19.834  22.017   0.931  1.00 27.14           C
ATOM    623  C   GLY A 251      18.629  22.331   0.080  1.00 27.78           C
ATOM    624  O   GLY A 251      18.099  21.473  -0.627  1.00 27.51           O
ATOM    625  H   GLY A 251      18.961  22.091   2.767  1.00 26.72           H
ATOM    626  HA2 GLY A 251      20.572  22.506   0.531  1.00 32.54           H
ATOM    627  HA3 GLY A 251      20.032  21.073   0.847  1.00 32.54           H
ATOM    628  N   GLN A 252      18.188  23.573   0.175  1.00 23.15           N
ATOM    629  CA  GLN A 252      16.907  24.032  -0.356  1.00 28.95           C
ATOM    630  C   GLN A 252      16.983  25.532  -0.532  1.00 28.99           C
ATOM    631  O   GLN A 252      17.196  26.255   0.448  1.00 17.16           O
ATOM    632  CB  GLN A 252      15.728  23.777   0.600  1.00 31.12           C
ATOM    633  CG  GLN A 252      15.209  22.376   0.665  1.00 48.72           C
ATOM    634  CD  GLN A 252      14.069  22.200   1.682  1.00 48.70           C
ATOM    635  OE1 GLN A 252      13.142  21.420   1.442  1.00 48.25           O
ATOM    636  NE2 GLN A 252      14.114  22.954   2.792  1.00 53.51           N
ATOM    637  H   GLN A 252      18.639  24.185   0.576  1.00 27.75           H
ATOM    638  HA  GLN A 252      16.734  23.618  -1.222  1.00 34.71           H
ATOM    639  HB2 GLN A 252      16.010  24.024   1.498  1.00 37.32           H
ATOM    640  HB3 GLN A 252      14.995  24.364   0.340  1.00 37.32           H
ATOM    641  HG2 GLN A 252      14.864  22.135  -0.209  1.00 58.44           H
ATOM    642  HG3 GLN A 252      15.931  21.783   0.913  1.00 58.44           H
ATOM    643 HE21 GLN A 252      14.765  23.500   2.931  1.00 64.18           H
ATOM    644 HE22 GLN A 252      13.463  22.923   3.350  1.00 64.18           H
ATOM    645  N   ALA A 253      16.743  26.005  -1.734  1.00 31.27           N
ATOM    646  CA  ALA A 253      16.458  27.417  -1.882  1.00 20.74           C
ATOM    647  C   ALA A 253      15.059  27.677  -1.339  1.00 24.19           C
ATOM    648  O   ALA A 253      14.138  26.885  -1.594  1.00 22.22           O
ATOM    649  CB  ALA A 253      16.567  27.851  -3.329  1.00 26.85           C
ATOM    650  H   ALA A 253      16.742  25.540  -2.459  1.00 37.50           H
ATOM    651  HA  ALA A 253      17.108  27.922  -1.368  1.00 24.86           H
ATOM    652  HB1 ALA A 253      16.359  28.793  -3.375  1.00 32.19           H
ATOM    653  HB2 ALA A 253      17.470  27.686  -3.652  1.00 32.19           H
ATOM    654  HB3 ALA A 253      15.931  27.343  -3.856  1.00 32.19           H
ATOM    655  N   PRO A 254      14.871  28.710  -0.527  1.00 26.44           N
ATOM    656  CA  PRO A 254      13.495  29.053  -0.112  1.00 26.95           C
ATOM    657  C   PRO A 254      12.543  29.209  -1.313  1.00 20.97           C
ATOM    658  O   PRO A 254      11.400  28.742  -1.284  1.00 21.20           O
ATOM    659  CB  PRO A 254      13.703  30.350   0.679  1.00 25.46           C
ATOM    660  CG  PRO A 254      15.170  30.262   1.200  1.00 20.15           C
ATOM    661  CD  PRO A 254      15.925  29.458   0.197  1.00 20.89           C
ATOM    662  HA  PRO A 254      13.149  28.379   0.507  1.00 32.31           H
ATOM    663  HB2 PRO A 254      13.601  31.120   0.092  1.00 30.52           H
ATOM    664  HB3 PRO A 254      13.087  30.387   1.426  1.00 30.52           H
ATOM    665  HG2 PRO A 254      15.546  31.156   1.254  1.00 24.15           H
ATOM    666  HG3 PRO A 254      15.198  29.837   2.074  1.00 24.15           H
ATOM    667  HD2 PRO A 254      16.396  30.050  -0.415  1.00 25.04           H
ATOM    668  HD3 PRO A 254      16.537  28.841   0.640  1.00 25.04           H
ATOM    669  N   ILE A 255      12.996  29.843  -2.380  1.00 22.31           N
ATOM    670  CA  ILE A 255      12.214  30.014  -3.607  1.00 20.13           C
ATOM    671  C   ILE A 255      12.985  29.312  -4.721  1.00 31.73           C
ATOM    672  O   ILE A 255      14.144  29.671  -4.980  1.00 20.84           O
ATOM    673  CB  ILE A 255      12.033  31.490  -3.982  1.00 24.15           C
ATOM    674  CG1 ILE A 255      11.355  32.293  -2.877  1.00 21.42           C
ATOM    675  CG2 ILE A 255      11.309  31.606  -5.330  1.00 28.43           C
ATOM    676  CD1 ILE A 255       9.916  32.071  -2.770  1.00 16.95           C
ATOM    677  H   ILE A 255      13.794  30.190  -2.415  1.00 26.74           H
ATOM    678  HA  ILE A 255      11.342  29.590  -3.507  1.00 24.13           H
ATOM    679  HB  ILE A 255      12.929  31.869  -4.096  1.00 28.95           H
ATOM    680 HG12 ILE A 255      11.759  32.068  -2.025  1.00 25.67           H
ATOM    681 HG13 ILE A 255      11.496  33.237  -3.067  1.00 25.67           H
ATOM    682 HG21 ILE A 255      11.210  32.548  -5.548  1.00 34.08           H
ATOM    683 HG22 ILE A 255      11.822  31.160  -6.029  1.00 34.08           H
ATOM    684 HG23 ILE A 255      10.438  31.189  -5.255  1.00 34.08           H
ATOM    685 HD11 ILE A 255       9.572  32.637  -2.064  1.00 20.31           H
ATOM    686 HD12 ILE A 255       9.497  32.307  -3.612  1.00 20.31           H
ATOM    687 HD13 ILE A 255       9.748  31.146  -2.545  1.00 20.31           H
ATOM    688  N   VAL A 256      12.345  28.331  -5.387  1.00 33.36           N
ATOM    689  CA  VAL A 256      12.990  27.503  -6.404  1.00 18.12           C
ATOM    690  C   VAL A 256      12.785  28.169  -7.754  1.00 21.42           C
ATOM    691  O   VAL A 256      11.643  28.370  -8.175  1.00 29.54           O
ATOM    692  CB  VAL A 256      12.424  26.063  -6.393  1.00 22.66           C
ATOM    693  CG1 VAL A 256      13.124  25.174  -7.425  1.00 21.52           C
ATOM    694  CG2 VAL A 256      12.574  25.416  -5.014  1.00 21.96           C
ATOM    695  H   VAL A 256      11.519  28.117  -5.263  1.00 40.00           H
ATOM    696  HA  VAL A 256      13.950  27.448  -6.247  1.00 21.72           H
ATOM    697  HB  VAL A 256      11.471  26.072  -6.613  1.00 27.17           H
ATOM    698 HG11 VAL A 256      12.731  24.290  -7.381  1.00 25.79           H
ATOM    699 HG12 VAL A 256      12.987  25.537  -8.317  1.00 25.79           H
ATOM    700 HG13 VAL A 256      14.072  25.121  -7.213  1.00 25.79           H
ATOM    701 HG21 VAL A 256      12.188  24.529  -5.047  1.00 26.32           H
ATOM    702 HG22 VAL A 256      13.511  25.357  -4.762  1.00 26.32           H
ATOM    703 HG23 VAL A 256      12.089  25.953  -4.373  1.00 26.32           H
ATOM    704  N   ASN A 257      13.883  28.433  -8.474  1.00 22.51           N
ATOM    705  CA  ASN A 257      13.849  29.127  -9.768  1.00 24.51           C
ATOM    706  C   ASN A 257      14.282  28.287 -10.971  1.00 31.65           C
ATOM    707  O   ASN A 257      14.135  28.756 -12.112  1.00 27.13           O
ATOM    708  CB  ASN A 257      14.751  30.374  -9.712  1.00 29.75           C
ATOM    709  CG  ASN A 257      14.236  31.386  -8.727  1.00 28.30           C
ATOM    710  OD1 ASN A 257      13.030  31.611  -8.637  1.00 31.94           O
ATOM    711  ND2 ASN A 257      15.133  31.951  -7.935  1.00 36.02           N
ATOM    712  H   ASN A 257      14.678  28.210  -8.216  1.00 26.98           H
ATOM    713  HA  ASN A 257      12.940  29.421  -9.939  1.00 29.38           H
ATOM    714  HB2 ASN A 257      15.653  30.119  -9.433  1.00 35.67           H
ATOM    715  HB3 ASN A 257      14.800  30.782 -10.595  1.00 35.67           H
ATOM    716 HD21 ASN A 257      14.887  32.517  -7.333  1.00 43.19           H
ATOM    717 HD22 ASN A 257      15.963  31.745  -8.019  1.00 43.19           H
ATOM    718  N   ALA A 258      14.860  27.107 -10.757  1.00 32.39           N
ATOM    719  CA  ALA A 258      15.273  26.193 -11.815  1.00 28.94           C
ATOM    720  C   ALA A 258      15.044  24.778 -11.320  1.00 24.08           C
ATOM    721  O   ALA A 258      14.928  24.546 -10.110  1.00 24.59           O
ATOM    722  CB  ALA A 258      16.755  26.339 -12.220  1.00 25.78           C
ATOM    723  H   ALA A 258      15.031  26.801  -9.970  1.00 38.83           H
ATOM    724  HA  ALA A 258      14.720  26.346 -12.597  1.00 34.69           H
ATOM    725  HB1 ALA A 258      16.968  25.692 -12.912  1.00 30.91           H
ATOM    726  HB2 ALA A 258      16.894  27.229 -12.557  1.00 30.91           H
ATOM    727  HB3 ALA A 258      17.333  26.191 -11.452  1.00 30.91           H
ATOM    728  N   PRO A 259      14.980  23.810 -12.226  1.00 24.63           N
ATOM    729  CA  PRO A 259      14.926  22.412 -11.796  1.00 30.45           C
ATOM    730  C   PRO A 259      16.072  22.086 -10.823  1.00 26.93           C
ATOM    731  O   PRO A 259      17.205  22.545 -10.977  1.00 29.25           O
ATOM    732  CB  PRO A 259      15.031  21.639 -13.118  1.00 32.93           C
ATOM    733  CG  PRO A 259      14.551  22.642 -14.174  1.00 27.57           C
ATOM    734  CD  PRO A 259      15.064  23.940 -13.693  1.00 29.31           C
ATOM    735  HA  PRO A 259      14.066  22.222 -11.377  1.00 36.51           H
ATOM    736  HB2 PRO A 259      15.951  21.364 -13.280  1.00 39.49           H
ATOM    737  HB3 PRO A 259      14.440  20.865 -13.087  1.00 39.49           H
ATOM    738  HG2 PRO A 259      14.914  22.416 -15.049  1.00 33.06           H
ATOM    739  HG3 PRO A 259      13.580  22.651 -14.191  1.00 33.06           H
ATOM    740  HD2 PRO A 259      15.992  24.053 -13.977  1.00 35.14           H
ATOM    741  HD3 PRO A 259      14.484  24.653 -14.014  1.00 35.14           H
ATOM    742  N   GLU A 260      15.734  21.342  -9.775  1.00 31.68           N
ATOM    743  CA  GLU A 260      16.604  20.966  -8.666  1.00 29.51           C
ATOM    744  C   GLU A 260      17.378  19.682  -8.958  1.00 31.86           C
ATOM    745  O   GLU A 260      16.942  18.850  -9.743  1.00 23.73           O
ATOM    746  CB  GLU A 260      15.748  20.726  -7.440  1.00 30.36           C
ATOM    747  CG  GLU A 260      15.765  21.832  -6.469  1.00 29.07           C
ATOM    748  CD  GLU A 260      14.555  21.795  -5.569  1.00 29.02           C
ATOM    749  OE1 GLU A 260      13.560  21.079  -5.863  1.00 28.51           O
ATOM    750  OE2 GLU A 260      14.614  22.491  -4.551  1.00 25.33           O1-
ATOM    751  H   GLU A 260      14.932  21.034  -9.689  1.00 37.99           H
ATOM    752  HA  GLU A 260      17.238  21.683  -8.481  1.00 35.38           H
ATOM    753  HB2 GLU A 260      14.829  20.582  -7.727  1.00 36.40           H
ATOM    754  HB3 GLU A 260      16.067  19.925  -6.993  1.00 36.40           H
ATOM    755  HG2 GLU A 260      16.557  21.728  -5.925  1.00 34.86           H
ATOM    756  HG3 GLU A 260      15.798  22.683  -6.935  1.00 34.86           H
ATOM    757  N   GLY A 261      18.502  19.503  -8.267  1.00 28.00           N
ATOM    758  CA  GLY A 261      19.202  18.233  -8.322  1.00 35.99           C
ATOM    759  C   GLY A 261      20.242  18.136  -9.407  1.00 35.81           C
ATOM    760  O   GLY A 261      20.731  17.028  -9.686  1.00 34.46           O
ATOM    761  H   GLY A 261      18.870  20.104  -7.774  1.00 33.57           H
ATOM    762  HA2 GLY A 261      19.644  18.093  -7.472  1.00 43.16           H
ATOM    763  HA3 GLY A 261      18.559  17.509  -8.450  1.00 43.16           H
ATOM    764  N   GLY A 262      20.602  19.269 -10.007  1.00 32.61           N
ATOM    765  CA  GLY A 262      21.409  19.300 -11.200  1.00 38.08           C
ATOM    766  C   GLY A 262      22.878  19.399 -10.880  1.00 41.45           C
ATOM    767  O   GLY A 262      23.711  18.960 -11.666  1.00 48.32           O
ATOM    768  H   GLY A 262      20.375  20.048  -9.721  1.00 39.10           H
ATOM    769  HA2 GLY A 262      21.260  18.496 -11.726  1.00 45.66           H
ATOM    770  HA3 GLY A 262      21.153  20.065 -11.733  1.00 45.66           H
ATOM    771  N   LYS A 263      23.198  20.037  -9.765  1.00 41.45           N
ATOM    772  CA  LYS A 263      24.514  19.991  -9.155  1.00 41.54           C
ATOM    773  C   LYS A 263      24.336  19.524  -7.710  1.00 37.59           C
ATOM    774  O   LYS A 263      23.250  19.594  -7.131  1.00 35.55           O
ATOM    775  CB  LYS A 263      25.239  21.363  -9.213  1.00 37.15           C
ATOM    776  CG  LYS A 263      25.565  21.906 -10.632  1.00 55.91           C
ATOM    777  CD  LYS A 263      26.391  20.916 -11.535  1.00 67.73           C
ATOM    778  CE  LYS A 263      26.476  21.362 -13.033  1.00 69.29           C
ATOM    779  NZ  LYS A 263      27.816  21.125 -13.673  1.00 71.97           N1+
ATOM    780  H   LYS A 263      22.641  20.534  -9.336  1.00 49.71           H
ATOM    781  HA  LYS A 263      25.063  19.338  -9.621  1.00 49.82           H
ATOM    782  HB2 LYS A 263      24.684  22.033  -8.785  1.00 44.56           H
ATOM    783  HB3 LYS A 263      26.078  21.296  -8.735  1.00 44.56           H
ATOM    784  HG2 LYS A 263      24.741  22.120 -11.097  1.00 67.06           H
ATOM    785  HG3 LYS A 263      26.094  22.714 -10.533  1.00 67.06           H
ATOM    786  HD2 LYS A 263      27.297  20.851 -11.195  1.00 81.24           H
ATOM    787  HD3 LYS A 263      25.970  20.044 -11.517  1.00 81.24           H
ATOM    788  HE2 LYS A 263      25.821  20.866 -13.549  1.00 83.11           H
ATOM    789  HE3 LYS A 263      26.284  22.310 -13.096  1.00 83.11           H
ATOM    790  HZ1 LYS A 263      27.800  21.403 -14.519  1.00 86.33           H
ATOM    791  HZ2 LYS A 263      28.442  21.584 -13.234  1.00 86.33           H
ATOM    792  HZ3 LYS A 263      28.021  20.262 -13.654  1.00 86.33           H
ATOM    793  N   VAL A 264      25.406  19.009  -7.139  1.00 24.62           N
ATOM    794  CA  VAL A 264      25.378  18.540  -5.762  1.00 28.62           C
ATOM    795  C   VAL A 264      25.593  19.717  -4.806  1.00 24.35           C
ATOM    796  O   VAL A 264      26.592  20.437  -4.899  1.00 21.20           O
ATOM    797  CB  VAL A 264      26.435  17.444  -5.556  1.00 20.99           C
ATOM    798  CG1 VAL A 264      26.432  16.956  -4.140  1.00 24.16           C
ATOM    799  CG2 VAL A 264      26.137  16.258  -6.462  1.00 25.24           C
ATOM    800  H   VAL A 264      26.161  18.915  -7.536  1.00 29.52           H
ATOM    801  HA  VAL A 264      24.494  18.174  -5.585  1.00 34.31           H
ATOM    802  HB  VAL A 264      27.320  17.799  -5.777  1.00 25.16           H
ATOM    803 HG11 VAL A 264      27.083  16.248  -4.045  1.00 28.97           H
ATOM    804 HG12 VAL A 264      26.652  17.692  -3.550  1.00 28.97           H
ATOM    805 HG13 VAL A 264      25.544  16.619  -3.932  1.00 28.97           H
ATOM    806 HG21 VAL A 264      26.807  15.574  -6.322  1.00 30.26           H
ATOM    807 HG22 VAL A 264      25.253  15.912  -6.256  1.00 30.26           H
ATOM    808 HG23 VAL A 264      26.161  16.562  -7.380  1.00 30.26           H
ATOM    809  N   ASP A 265      24.660  19.917  -3.874  1.00 19.38           N
ATOM    810  CA  ASP A 265      24.899  20.887  -2.804  1.00 18.65           C
ATOM    811  C   ASP A 265      25.871  20.269  -1.787  1.00 19.86           C
ATOM    812  O   ASP A 265      25.547  19.321  -1.063  1.00 16.83           O
ATOM    813  CB  ASP A 265      23.579  21.343  -2.189  1.00 20.90           C
ATOM    814  CG  ASP A 265      23.772  22.334  -1.059  1.00 17.86           C
ATOM    815  OD1 ASP A 265      24.042  21.912   0.065  1.00 16.52           O
ATOM    816  OD2 ASP A 265      23.708  23.550  -1.294  1.00 30.28           O1-
ATOM    817  H   ASP A 265      23.893  19.528  -3.857  1.00 23.23           H
ATOM    818  HA  ASP A 265      25.323  21.673  -3.190  1.00 22.35           H
ATOM    819  HB2 ASP A 265      23.054  21.797  -2.869  1.00 25.05           H
ATOM    820  HB3 ASP A 265      23.095  20.574  -1.856  1.00 25.05           H
ATOM    821  N   LEU A 266      27.080  20.807  -1.728  1.00 18.45           N
ATOM    822  CA  LEU A 266      28.127  20.187  -0.918  1.00 21.15           C
ATOM    823  C   LEU A 266      27.785  20.163   0.578  1.00 17.05           C
ATOM    824  O   LEU A 266      28.069  19.179   1.263  1.00 19.88           O
ATOM    825  CB  LEU A 266      29.441  20.921  -1.155  1.00 27.23           C
ATOM    826  CG  LEU A 266      30.012  20.848  -2.564  1.00 23.99           C
ATOM    827  CD1 LEU A 266      31.476  21.108  -2.435  1.00 37.37           C
ATOM    828  CD2 LEU A 266      29.788  19.508  -3.264  1.00 29.67           C
ATOM    829  H   LEU A 266      27.302  21.531  -2.136  1.00 22.11           H
ATOM    830  HA  LEU A 266      28.231  19.260  -1.204  1.00 25.35           H
ATOM    831  HB2 LEU A 266      29.285  21.866  -0.976  1.00 32.64           H
ATOM    832  HB3 LEU A 266      30.101  20.574  -0.534  1.00 32.64           H
ATOM    833  HG  LEU A 266      29.621  21.562  -3.107  1.00 28.75           H
ATOM    834 HD11 LEU A 266      31.879  21.062  -3.317  1.00 44.81           H
ATOM    835 HD12 LEU A 266      31.601  21.996  -2.059  1.00 44.81           H
ATOM    836 HD13 LEU A 266      31.872  20.441  -1.848  1.00 44.81           H
ATOM    837 HD21 LEU A 266      30.202  19.543  -4.141  1.00 35.58           H
ATOM    838 HD22 LEU A 266      30.190  18.803  -2.731  1.00 35.58           H
ATOM    839 HD23 LEU A 266      28.835  19.357  -3.358  1.00 35.58           H
ATOM    840  N   GLU A 267      27.151  21.213   1.102  1.00 18.22           N
ATOM    841  CA  GLU A 267      26.790  21.201   2.518  1.00 20.33           C
ATOM    842  C   GLU A 267      25.795  20.090   2.818  1.00 24.49           C
ATOM    843  O   GLU A 267      26.013  19.277   3.725  1.00 25.08           O
ATOM    844  CB  GLU A 267      26.210  22.552   2.945  1.00 23.19           C
ATOM    845  CG  GLU A 267      26.254  22.736   4.446  1.00 26.60           C
ATOM    846  CD  GLU A 267      25.291  23.833   4.886  1.00 32.20           C
ATOM    847  OE1 GLU A 267      24.609  24.384   4.005  1.00 29.09           O
ATOM    848  OE2 GLU A 267      25.213  24.135   6.094  1.00 29.13           O1-
ATOM    849  H   GLU A 267      26.924  21.927   0.665  1.00 21.83           H
ATOM    850  HA  GLU A 267      27.589  21.033   3.056  1.00 24.36           H
ATOM    851  HB2 GLU A 267      26.707  23.274   2.533  1.00 27.80           H
ATOM    852  HB3 GLU A 267      25.286  22.608   2.669  1.00 27.80           H
ATOM    853  HG2 GLU A 267      26.020  21.896   4.877  1.00 31.89           H
ATOM    854  HG3 GLU A 267      27.161  22.971   4.716  1.00 31.89           H
ATOM    855  N   ALA A 268      24.701  20.027   2.056  1.00 20.62           N
ATOM    856  CA  ALA A 268      23.781  18.918   2.219  1.00 22.38           C
ATOM    857  C   ALA A 268      24.518  17.594   2.058  1.00 20.00           C
ATOM    858  O   ALA A 268      24.386  16.719   2.920  1.00 18.74           O
ATOM    859  CB  ALA A 268      22.598  19.032   1.247  1.00 18.30           C
ATOM    860  H   ALA A 268      24.488  20.601   1.451  1.00 24.72           H
ATOM    861  HA  ALA A 268      23.421  18.962   3.121  1.00 26.83           H
ATOM    862  HB1 ALA A 268      21.980  18.306   1.423  1.00 21.93           H
ATOM    863  HB2 ALA A 268      22.152  19.881   1.395  1.00 21.93           H
ATOM    864  HB3 ALA A 268      22.918  18.996   0.333  1.00 21.93           H
ATOM    865  N   PHE A 269      25.336  17.443   0.988  1.00 20.80           N
ATOM    866  CA  PHE A 269      25.965  16.136   0.723  1.00 22.07           C
ATOM    867  C   PHE A 269      26.653  15.609   1.999  1.00 24.77           C
ATOM    868  O   PHE A 269      26.587  14.481   2.459  1.00 16.79           O
ATOM    869  CB  PHE A 269      26.991  16.349  -0.397  1.00 18.32           C
ATOM    870  CG  PHE A 269      27.775  15.113  -0.678  1.00 17.67           C
ATOM    871  CD1 PHE A 269      27.157  14.062  -1.365  1.00 20.60           C
ATOM    872  CD2 PHE A 269      29.120  15.020  -0.272  1.00 19.06           C
ATOM    873  CE1 PHE A 269      27.903  12.926  -1.689  1.00 21.70           C
ATOM    874  CE2 PHE A 269      29.855  13.880  -0.591  1.00 18.80           C
ATOM    875  CZ  PHE A 269      29.246  12.841  -1.310  1.00 19.53           C
ATOM    876  H   PHE A 269      25.522  18.242   0.340  1.00 24.93           H
ATOM    877  HA  PHE A 269      25.179  15.390   0.411  1.00 26.45           H
ATOM    878  HB2 PHE A 269      26.434  16.660  -1.313  1.00 21.95           H
ATOM    879  HB3 PHE A 269      27.658  17.212  -0.165  1.00 21.95           H
ATOM    880  HD1 PHE A 269      26.105  14.146  -1.646  1.00 24.69           H
ATOM    881  HD2 PHE A 269      29.569  15.837   0.285  1.00 22.85           H
ATOM    882  HE1 PHE A 269      27.422  12.106  -2.223  1.00 26.01           H
ATOM    883  HE2 PHE A 269      30.894  13.798  -0.280  1.00 22.53           H
ATOM    884  HZ  PHE A 269      29.822  11.951  -1.557  1.00 23.40           H
ATOM    885  N   SER A 270      27.403  16.589   2.622  1.00 19.85           N
ATOM    886  CA  SER A 270      28.280  16.317   3.781  1.00 20.69           C
ATOM    887  C   SER A 270      27.493  15.972   5.032  1.00 13.44           C
ATOM    888  O   SER A 270      27.963  15.182   5.857  1.00 17.32           O
ATOM    889  CB  SER A 270      29.212  17.494   4.124  1.00 22.67           C
ATOM    890  OG  SER A 270      28.544  18.591   4.706  1.00 27.03           O
ATOM    891  H   SER A 270      27.437  17.419   2.362  1.00 23.80           H
ATOM    892  HA  SER A 270      28.879  15.566   3.581  1.00 24.80           H
ATOM    893  HB2 SER A 270      29.836  17.200   4.810  1.00 27.18           H
ATOM    894  HB3 SER A 270      29.694  17.810   3.346  1.00 27.18           H
ATOM    895  HG  SER A 270      28.092  19.001   4.127  1.00 32.40           H
ATOM    896  N   HIS A 271      26.319  16.561   5.212  1.00 17.65           N
ATOM    897  CA  HIS A 271      25.426  16.049   6.248  1.00 18.97           C
ATOM    898  C   HIS A 271      24.960  14.635   5.930  1.00 19.90           C
ATOM    899  O   HIS A 271      24.844  13.819   6.852  1.00 21.19           O
ATOM    900  CB  HIS A 271      24.209  16.951   6.459  1.00 16.29           C
ATOM    901  CG  HIS A 271      24.495  18.181   7.246  1.00 21.96           C
ATOM    902  ND1 HIS A 271      24.998  19.328   6.672  1.00 27.54           N
ATOM    903  CD2 HIS A 271      24.348  18.450   8.559  1.00 18.38           C
ATOM    904  CE1 HIS A 271      25.153  20.249   7.601  1.00 24.86           C
ATOM    905  NE2 HIS A 271      24.760  19.742   8.752  1.00 20.12           N
ATOM    906  H   HIS A 271      26.041  17.249   4.774  1.00 21.15           H
ATOM    907  HA  HIS A 271      25.912  16.003   7.093  1.00 22.74           H
ATOM    908  HB2 HIS A 271      23.537  16.456   6.958  1.00 19.52           H
ATOM    909  HB3 HIS A 271      23.869  17.237   5.595  1.00 19.52           H
ATOM    910  HD1 HIS A 271      25.196  19.433   5.830  1.00 33.02           H
ATOM    911  HD2 HIS A 271      24.016  17.876   9.219  1.00 22.03           H
ATOM    912  HE1 HIS A 271      25.485  21.121   7.464  1.00 29.81           H
ATOM    913  N   PHE A 272      24.655  14.302   4.654  1.00 18.79           N
ATOM    914  CA  PHE A 272      24.241  12.904   4.464  1.00 15.06           C
ATOM    915  C   PHE A 272      25.410  11.947   4.717  1.00 16.87           C
ATOM    916  O   PHE A 272      25.238  10.879   5.303  1.00 18.66           O
ATOM    917  CB  PHE A 272      23.658  12.798   3.056  1.00 17.96           C
ATOM    918  CG  PHE A 272      22.365  13.565   2.963  1.00 13.52           C
ATOM    919  CD1 PHE A 272      21.312  13.339   3.867  1.00 18.97           C
ATOM    920  CD2 PHE A 272      22.217  14.518   1.950  1.00 14.09           C
ATOM    921  CE1 PHE A 272      20.103  14.021   3.702  1.00 18.04           C
ATOM    922  CE2 PHE A 272      21.019  15.219   1.817  1.00 13.98           C
ATOM    923  CZ  PHE A 272      19.963  14.980   2.698  1.00 14.80           C
ATOM    924  H   PHE A 272      24.644  14.960   3.856  1.00 22.52           H
ATOM    925  HA  PHE A 272      23.467  12.634   5.244  1.00 18.04           H
ATOM    926  HB2 PHE A 272      24.399  13.173   2.307  1.00 21.52           H
ATOM    927  HB3 PHE A 272      23.499  11.731   2.782  1.00 21.52           H
ATOM    928  HD1 PHE A 272      21.414  12.630   4.689  1.00 22.74           H
ATOM    929  HD2 PHE A 272      23.047  14.727   1.281  1.00 16.88           H
ATOM    930  HE1 PHE A 272      19.266  13.840   4.383  1.00 21.62           H
ATOM    931  HE2 PHE A 272      20.912  15.982   1.042  1.00 16.74           H
ATOM    932  HZ  PHE A 272      19.052  15.569   2.626  1.00 17.73           H
ATOM    933  N   THR A 273      26.663  12.309   4.263  1.00 14.52           N
ATOM    934  CA  THR A 273      27.738  11.297   4.289  1.00 19.80           C
ATOM    935  C   THR A 273      28.164  11.021   5.733  1.00 19.75           C
ATOM    936  O   THR A 273      28.795  10.032   6.075  1.00 18.14           O
ATOM    937  CB  THR A 273      28.998  11.716   3.493  1.00 20.11           C
ATOM    938  OG1 THR A 273      29.472  12.978   3.998  1.00 11.34           O
ATOM    939  CG2 THR A 273      28.702  11.843   2.007  1.00 18.69           C
ATOM    940  H   THR A 273      26.884  13.224   3.849  1.00 17.40           H
ATOM    941  HA  THR A 273      27.354  10.322   3.861  1.00 23.73           H
ATOM    942  HB  THR A 273      29.802  10.981   3.707  1.00 24.11           H
ATOM    943  HG1 THR A 273      30.269  13.250   3.489  1.00 13.57           H
ATOM    944 HG21 THR A 273      29.599  12.140   1.447  1.00 22.40           H
ATOM    945 HG22 THR A 273      28.331  10.913   1.579  1.00 22.40           H
ATOM    946 HG23 THR A 273      27.940  12.617   1.815  1.00 22.40           H
ATOM    947  N   LYS A 274      27.754  11.970   6.621  1.00 20.98           N
ATOM    948  CA  LYS A 274      27.925  11.833   8.074  1.00 29.57           C
ATOM    949  C   LYS A 274      27.081  10.687   8.646  1.00 24.89           C
ATOM    950  O   LYS A 274      27.453  10.186   9.706  1.00 26.77           O
ATOM    951  CB  LYS A 274      27.597  13.162   8.829  1.00 27.58           C
ATOM    952  CG  LYS A 274      28.711  13.750   9.729  1.00 39.12           C
ATOM    953  CD  LYS A 274      28.551  15.281   9.994  1.00 52.84           C
ATOM    954  CE  LYS A 274      29.244  15.747  11.303  1.00 59.65           C
ATOM    955  NZ  LYS A 274      30.079  16.978  11.128  1.00 58.55           N1+
ATOM    956  H   LYS A 274      27.360  12.713   6.393  1.00 25.15           H
ATOM    957  HA  LYS A 274      28.857  11.642   8.285  1.00 35.45           H
ATOM    958  HB2 LYS A 274      27.342  13.859   8.207  1.00 33.07           H
ATOM    959  HB3 LYS A 274      26.853  12.996   9.436  1.00 33.07           H
ATOM    960  HG2 LYS A 274      28.685  13.305  10.592  1.00 46.91           H
ATOM    961  HG3 LYS A 274      29.572  13.616   9.307  1.00 46.91           H
ATOM    962  HD2 LYS A 274      28.945  15.776   9.263  1.00 63.37           H
ATOM    963  HD3 LYS A 274      27.609  15.501  10.066  1.00 63.37           H
ATOM    964  HE2 LYS A 274      28.560  15.958  11.960  1.00 71.55           H
ATOM    965  HE3 LYS A 274      29.812  15.040  11.644  1.00 71.55           H
ATOM    966  HZ1 LYS A 274      30.452  17.207  11.904  1.00 70.23           H
ATOM    967  HZ2 LYS A 274      30.718  16.828  10.531  1.00 70.23           H
ATOM    968  HZ3 LYS A 274      29.568  17.653  10.846  1.00 70.23           H
ATOM    969  N   ILE A 275      25.925  10.290   8.049  1.00 21.40           N
ATOM    970  CA  ILE A 275      25.167   9.220   8.735  1.00 21.94           C
ATOM    971  C   ILE A 275      25.240   7.971   7.829  1.00 24.71           C
ATOM    972  O   ILE A 275      24.592   6.952   8.042  1.00 15.38           O
ATOM    973  CB  ILE A 275      23.725   9.708   8.970  1.00 19.69           C
ATOM    974  CG1 ILE A 275      23.072  10.013   7.612  1.00 20.04           C
ATOM    975  CG2 ILE A 275      23.759  10.930   9.889  1.00 24.50           C
ATOM    976  CD1 ILE A 275      21.561  10.189   7.698  1.00 17.38           C
ATOM    977  H   ILE A 275      25.458  10.810   7.289  1.00 25.65           H
ATOM    978  HA  ILE A 275      25.647   8.970   9.733  1.00 26.29           H
ATOM    979  HB  ILE A 275      23.166   8.896   9.486  1.00 23.60           H
ATOM    980 HG12 ILE A 275      23.528  10.914   7.166  1.00 24.02           H
ATOM    981 HG13 ILE A 275      23.295   9.200   6.900  1.00 24.02           H
ATOM    982 HG21 ILE A 275      22.745  11.284  10.110  1.00 29.37           H
ATOM    983 HG22 ILE A 275      24.203  10.695  10.865  1.00 29.37           H
ATOM    984 HG23 ILE A 275      24.302  11.770   9.458  1.00 29.37           H
ATOM    985 HD11 ILE A 275      21.132  10.407   6.717  1.00 20.83           H
ATOM    986 HD12 ILE A 275      21.075   9.287   8.075  1.00 20.83           H
ATOM    987 HD13 ILE A 275      21.289  11.017   8.355  1.00 20.83           H
ATOM    988  N   ILE A 276      26.098   7.990   6.737  1.00 17.40           N
ATOM    989  CA  ILE A 276      25.980   6.941   5.724  1.00 17.88           C
ATOM    990  C   ILE A 276      26.759   5.673   6.123  1.00 14.78           C
ATOM    991  O   ILE A 276      26.494   4.542   5.764  1.00 16.65           O
ATOM    992  CB  ILE A 276      26.364   7.478   4.322  1.00 12.75           C
ATOM    993  CG1 ILE A 276      25.584   6.624   3.306  1.00 11.25           C
ATOM    994  CG2 ILE A 276      27.851   7.428   4.044  1.00 19.25           C
ATOM    995  CD1 ILE A 276      25.091   7.445   2.150  1.00 15.58           C
ATOM    996  H   ILE A 276      26.697   8.789   6.516  1.00 20.85           H
ATOM    997  HA  ILE A 276      24.906   6.592   5.690  1.00 21.43           H
ATOM    998  HB  ILE A 276      26.039   8.541   4.263  1.00 15.27           H
ATOM    999 HG12 ILE A 276      26.201   5.785   2.951  1.00 13.47           H
ATOM   1000 HG13 ILE A 276      24.708   6.145   3.791  1.00 13.47           H
ATOM   1001 HG21 ILE A 276      28.071   7.804   3.040  1.00 23.07           H
ATOM   1002 HG22 ILE A 276      28.424   8.017   4.766  1.00 23.07           H
ATOM   1003 HG23 ILE A 276      28.238   6.398   4.068  1.00 23.07           H
ATOM   1004 HD11 ILE A 276      24.545   6.814   1.437  1.00 18.66           H
ATOM   1005 HD12 ILE A 276      24.394   8.221   2.486  1.00 18.66           H
ATOM   1006 HD13 ILE A 276      25.902   7.931   1.604  1.00 18.66           H
ATOM   1007  N   THR A 277      27.816   5.879   6.989  1.00 20.88           N
ATOM   1008  CA  THR A 277      28.600   4.758   7.519  1.00 15.13           C
ATOM   1009  C   THR A 277      27.747   3.927   8.444  1.00 18.26           C
ATOM   1010  O   THR A 277      27.588   2.727   8.191  1.00 12.45           O
ATOM   1011  CB  THR A 277      29.871   5.245   8.231  1.00 13.69           C
ATOM   1012  OG1 THR A 277      30.751   5.786   7.256  1.00 19.48           O
ATOM   1013  CG2 THR A 277      30.666   4.062   8.937  1.00 17.91           C
ATOM   1014  H   THR A 277      28.071   6.650   7.277  1.00 25.03           H
ATOM   1015  HA  THR A 277      28.906   4.195   6.783  1.00 18.12           H
ATOM   1016  HB  THR A 277      29.667   5.917   8.909  1.00 16.39           H
ATOM   1017  HG1 THR A 277      30.406   6.477   6.902  1.00 23.34           H
ATOM   1018 HG21 THR A 277      31.469   4.401   9.375  1.00 21.46           H
ATOM   1019 HG22 THR A 277      30.127   3.617   9.606  1.00 21.46           H
ATOM   1020 HG23 THR A 277      30.934   3.415   8.262  1.00 21.46           H
ATOM   1021  N   PRO A 278      27.135   4.477   9.483  1.00 15.52           N
ATOM   1022  CA  PRO A 278      26.115   3.694  10.177  1.00 16.28           C
ATOM   1023  C   PRO A 278      25.019   3.152   9.241  1.00 19.68           C
ATOM   1024  O   PRO A 278      24.605   2.005   9.464  1.00 15.17           O
ATOM   1025  CB  PRO A 278      25.551   4.673  11.218  1.00 19.97           C
ATOM   1026  CG  PRO A 278      26.205   5.974  10.991  1.00 16.07           C
ATOM   1027  CD  PRO A 278      27.232   5.874   9.956  1.00 14.03           C
ATOM   1028  HA  PRO A 278      26.559   2.956  10.649  1.00 19.51           H
ATOM   1029  HB2 PRO A 278      24.592   4.766  11.076  1.00 23.93           H
ATOM   1030  HB3 PRO A 278      25.738   4.353  12.115  1.00 23.93           H
ATOM   1031  HG2 PRO A 278      25.529   6.621  10.733  1.00 19.25           H
ATOM   1032  HG3 PRO A 278      26.616   6.255  11.827  1.00 19.25           H
ATOM   1033  HD2 PRO A 278      27.045   6.506   9.243  1.00 16.80           H
ATOM   1034  HD3 PRO A 278      28.107   6.053  10.347  1.00 16.80           H
ATOM   1035  N   ALA A 279      24.498   3.916   8.249  1.00 16.96           N
ATOM   1036  CA  ALA A 279      23.350   3.338   7.477  1.00 22.22           C
ATOM   1037  C   ALA A 279      23.711   1.965   6.857  1.00 12.82           C
ATOM   1038  O   ALA A 279      23.079   0.929   6.805  1.00 18.80           O
ATOM   1039  CB  ALA A 279      23.000   4.377   6.421  1.00 12.30           C
ATOM   1040  H   ALA A 279      24.830   4.859   8.023  1.00 20.33           H
ATOM   1041  HA  ALA A 279      22.484   3.147   8.168  1.00 26.63           H
ATOM   1042  HB1 ALA A 279      22.215   4.008   5.742  1.00 14.72           H
ATOM   1043  HB2 ALA A 279      22.572   5.267   6.911  1.00 14.72           H
ATOM   1044  HB3 ALA A 279      23.857   4.661   5.807  1.00 14.72           H
ATOM   1045  N   ILE A 280      24.947   2.013   6.279  1.00 14.96           N
ATOM   1046  CA  ILE A 280      25.576   0.915   5.506  1.00 20.52           C
ATOM   1047  C   ILE A 280      25.903  -0.255   6.420  1.00 18.71           C
ATOM   1048  O   ILE A 280      25.788  -1.420   6.012  1.00 13.71           O
ATOM   1049  CB  ILE A 280      26.893   1.334   4.777  1.00 12.43           C
ATOM   1050  CG1 ILE A 280      26.693   2.339   3.657  1.00 21.54           C
ATOM   1051  CG2 ILE A 280      27.653   0.118   4.175  1.00  7.59           C
ATOM   1052  CD1 ILE A 280      28.023   2.886   3.045  1.00 15.74           C
ATOM   1053  H   ILE A 280      25.452   2.706   6.325  1.00 17.93           H
ATOM   1054  HA  ILE A 280      24.939   0.602   4.823  1.00 24.59           H
ATOM   1055  HB  ILE A 280      27.509   1.739   5.422  1.00 14.88           H
ATOM   1056 HG12 ILE A 280      26.210   1.900   2.945  1.00 25.81           H
ATOM   1057 HG13 ILE A 280      26.189   3.092   3.987  1.00 25.81           H
ATOM   1058 HG21 ILE A 280      28.448   0.392   3.700  1.00  9.08           H
ATOM   1059 HG22 ILE A 280      27.902  -0.504   4.873  1.00  9.08           H
ATOM   1060 HG23 ILE A 280      27.078  -0.323   3.544  1.00  9.08           H
ATOM   1061 HD11 ILE A 280      27.819   3.549   2.372  1.00 18.86           H
ATOM   1062 HD12 ILE A 280      28.570   3.283   3.742  1.00 18.86           H
ATOM   1063 HD13 ILE A 280      28.508   2.164   2.620  1.00 18.86           H
ATOM   1064  N   THR A 281      26.417   0.017   7.634  1.00 19.26           N
ATOM   1065  CA  THR A 281      26.827  -1.131   8.445  1.00 24.01           C
ATOM   1066  C   THR A 281      25.602  -1.830   9.009  1.00 18.32           C
ATOM   1067  O   THR A 281      25.627  -3.054   9.191  1.00 19.75           O
ATOM   1068  CB  THR A 281      27.915  -0.786   9.540  1.00 23.01           C
ATOM   1069  OG1 THR A 281      27.424  -0.821  10.901  1.00 29.16           O
ATOM   1070  CG2 THR A 281      28.598   0.489   9.292  1.00 14.88           C
ATOM   1071  H   THR A 281      26.507   0.790   8.006  1.00 23.09           H
ATOM   1072  HA  THR A 281      27.227  -1.789   7.853  1.00 28.78           H
ATOM   1073  HB  THR A 281      28.617  -1.466   9.471  1.00 27.58           H
ATOM   1074  HG1 THR A 281      28.091  -0.758  11.427  1.00 34.96           H
ATOM   1075 HG21 THR A 281      29.352   0.601   9.891  1.00 17.83           H
ATOM   1076 HG22 THR A 281      28.914   0.512   8.387  1.00 17.83           H
ATOM   1077 HG23 THR A 281      27.967   1.192   9.448  1.00 17.83           H
ATOM   1078  N   ARG A 282      24.500  -1.116   9.140  1.00 15.02           N
ATOM   1079  CA  ARG A 282      23.244  -1.783   9.420  1.00 15.96           C
ATOM   1080  C   ARG A 282      22.810  -2.708   8.286  1.00 14.60           C
ATOM   1081  O   ARG A 282      22.287  -3.794   8.577  1.00 12.95           O
ATOM   1082  CB  ARG A 282      22.167  -0.751   9.733  1.00 14.85           C
ATOM   1083  CG  ARG A 282      22.557   0.029  10.939  1.00 25.24           C
ATOM   1084  CD  ARG A 282      21.366   0.554  11.701  1.00 39.13           C
ATOM   1085  NE  ARG A 282      21.286   1.993  11.592  1.00 41.93           N
ATOM   1086  CZ  ARG A 282      20.173   2.684  11.371  1.00 46.08           C
ATOM   1087  NH1 ARG A 282      18.981   2.109  11.161  1.00 45.65           N
ATOM   1088  NH2 ARG A 282      20.276   3.987  11.331  1.00 52.41           N1+
ATOM   1089  H   ARG A 282      24.453  -0.255   9.078  1.00 18.00           H
ATOM   1090  HA  ARG A 282      23.360  -2.347  10.212  1.00 19.13           H
ATOM   1091  HB2 ARG A 282      22.036  -0.141   8.994  1.00 17.79           H
ATOM   1092  HB3 ARG A 282      21.349  -1.219   9.934  1.00 17.79           H
ATOM   1093  HG2 ARG A 282      23.079  -0.538  11.537  1.00 30.26           H
ATOM   1094  HG3 ARG A 282      23.085   0.789  10.654  1.00 30.26           H
ATOM   1095  HD2 ARG A 282      20.551   0.160  11.385  1.00 46.92           H
ATOM   1096  HD3 ARG A 282      21.491   0.349  12.644  1.00 46.92           H
ATOM   1097  HE  ARG A 282      22.044   2.427  11.597  1.00 50.29           H
ATOM   1098 HH11 ARG A 282      18.893   1.259  11.199  1.00 54.75           H
ATOM   1099 HH12 ARG A 282      18.290   2.601  11.020  1.00 54.75           H
ATOM   1100 HH21 ARG A 282      21.052   4.364  11.435  1.00 62.87           H
ATOM   1101 HH22 ARG A 282      19.585   4.454  11.168  1.00 62.87           H
ATOM   1102  N   VAL A 283      22.972  -2.327   6.995  1.00 13.29           N
ATOM   1103  CA  VAL A 283      22.569  -3.309   5.968  1.00 12.22           C
ATOM   1104  C   VAL A 283      23.405  -4.605   6.133  1.00 12.24           C
ATOM   1105  O   VAL A 283      23.032  -5.755   6.081  1.00 14.53           O
ATOM   1106  CB  VAL A 283      22.713  -2.655   4.582  1.00 13.16           C
ATOM   1107  CG1 VAL A 283      22.281  -3.702   3.559  1.00  9.65           C
ATOM   1108  CG2 VAL A 283      21.880  -1.358   4.522  1.00 10.43           C
ATOM   1109  H   VAL A 283      23.336  -1.409   6.712  1.00 15.91           H
ATOM   1110  HA  VAL A 283      21.500  -3.604   6.141  1.00 14.63           H
ATOM   1111  HB  VAL A 283      23.775  -2.373   4.398  1.00 15.77           H
ATOM   1112 HG11 VAL A 283      22.306  -3.309   2.543  1.00 11.55           H
ATOM   1113 HG12 VAL A 283      22.927  -4.587   3.604  1.00 11.55           H
ATOM   1114 HG13 VAL A 283      21.257  -4.045   3.743  1.00 11.55           H
ATOM   1115 HG21 VAL A 283      21.914  -0.902   3.532  1.00 12.49           H
ATOM   1116 HG22 VAL A 283      20.831  -1.516   4.778  1.00 12.49           H
ATOM   1117 HG23 VAL A 283      22.261  -0.598   5.215  1.00 12.49           H
ATOM   1118  N   VAL A 284      24.737  -4.320   6.364  1.00 12.30           N
ATOM   1119  CA  VAL A 284      25.794  -5.347   6.462  1.00 12.63           C
ATOM   1120  C   VAL A 284      25.527  -6.258   7.643  1.00 12.30           C
ATOM   1121  O   VAL A 284      25.739  -7.471   7.557  1.00 16.74           O
ATOM   1122  CB  VAL A 284      27.222  -4.752   6.611  1.00 20.43           C
ATOM   1123  CG1 VAL A 284      28.262  -5.886   7.024  1.00 17.25           C
ATOM   1124  CG2 VAL A 284      27.797  -4.084   5.340  1.00 16.23           C
ATOM   1125  H   VAL A 284      25.046  -3.518   6.467  1.00 14.73           H
ATOM   1126  HA  VAL A 284      25.821  -5.890   5.645  1.00 15.12           H
ATOM   1127  HB  VAL A 284      27.226  -4.087   7.332  1.00 24.49           H
ATOM   1128 HG11 VAL A 284      29.150  -5.500   7.068  1.00 20.67           H
ATOM   1129 HG12 VAL A 284      28.053  -6.247   7.894  1.00 20.67           H
ATOM   1130 HG13 VAL A 284      28.257  -6.594   6.366  1.00 20.67           H
ATOM   1131 HG21 VAL A 284      28.715  -3.807   5.519  1.00 19.44           H
ATOM   1132 HG22 VAL A 284      27.804  -4.726   4.621  1.00 19.44           H
ATOM   1133 HG23 VAL A 284      27.271  -3.314   5.099  1.00 19.44           H
ATOM   1134  N   ASP A 285      25.153  -5.682   8.790  1.00 15.10           N
ATOM   1135  CA  ASP A 285      24.877  -6.504   9.975  1.00 16.43           C
ATOM   1136  C   ASP A 285      23.578  -7.284   9.822  1.00 13.57           C
ATOM   1137  O   ASP A 285      23.441  -8.383  10.382  1.00 15.85           O
ATOM   1138  CB  ASP A 285      24.817  -5.655  11.253  1.00 14.25           C
ATOM   1139  CG  ASP A 285      26.183  -5.062  11.643  1.00 19.37           C
ATOM   1140  OD1 ASP A 285      27.257  -5.527  11.148  1.00 22.06           O
ATOM   1141  OD2 ASP A 285      26.176  -4.166  12.507  1.00 18.48           O1-
ATOM   1142  H   ASP A 285      25.070  -4.827   8.902  1.00 18.09           H
ATOM   1143  HA  ASP A 285      25.598  -7.150  10.084  1.00 19.68           H
ATOM   1144  HB2 ASP A 285      24.191  -4.924  11.135  1.00 17.07           H
ATOM   1145  HB3 ASP A 285      24.528  -6.227  11.982  1.00 17.07           H
ATOM   1146  N   PHE A 286      22.627  -6.735   9.073  1.00 14.41           N
ATOM   1147  CA  PHE A 286      21.408  -7.462   8.759  1.00 15.19           C
ATOM   1148  C   PHE A 286      21.747  -8.729   8.013  1.00  8.79           C
ATOM   1149  O   PHE A 286      21.234  -9.801   8.322  1.00 13.07           O
ATOM   1150  CB  PHE A 286      20.464  -6.624   7.897  1.00 12.72           C
ATOM   1151  CG  PHE A 286      19.351  -7.445   7.254  1.00  9.01           C
ATOM   1152  CD1 PHE A 286      18.329  -7.965   8.011  1.00 13.13           C
ATOM   1153  CD2 PHE A 286      19.354  -7.698   5.895  1.00 10.12           C
ATOM   1154  CE1 PHE A 286      17.317  -8.734   7.426  1.00 15.27           C
ATOM   1155  CE2 PHE A 286      18.342  -8.455   5.284  1.00  8.36           C
ATOM   1156  CZ  PHE A 286      17.332  -8.987   6.047  1.00  9.83           C
ATOM   1157  H   PHE A 286      22.670  -5.953   8.732  1.00 17.26           H
ATOM   1158  HA  PHE A 286      20.942  -7.691   9.586  1.00 18.20           H
ATOM   1159  HB2 PHE A 286      20.076  -5.930   8.448  1.00 15.23           H
ATOM   1160  HB3 PHE A 286      20.985  -6.214   7.188  1.00 15.23           H
ATOM   1161  HD1 PHE A 286      18.327  -7.804   8.932  1.00 15.73           H
ATOM   1162  HD2 PHE A 286      20.040  -7.352   5.374  1.00 12.12           H
ATOM   1163  HE1 PHE A 286      16.635  -9.078   7.960  1.00 18.30           H
ATOM   1164  HE2 PHE A 286      18.372  -8.615   4.361  1.00 10.00           H
ATOM   1165  HZ  PHE A 286      16.663  -9.495   5.643  1.00 11.76           H
ATOM   1166  N   ALA A 287      22.546  -8.594   6.967  1.00 10.13           N
ATOM   1167  CA  ALA A 287      22.897  -9.736   6.139  1.00 13.55           C
ATOM   1168  C   ALA A 287      23.684 -10.785   6.925  1.00 15.69           C
ATOM   1169  O   ALA A 287      23.446 -11.994   6.765  1.00 11.68           O
ATOM   1170  CB  ALA A 287      23.679  -9.259   4.922  1.00 13.18           C
ATOM   1171  H   ALA A 287      22.875  -7.848   6.705  1.00 12.12           H
ATOM   1172  HA  ALA A 287      22.080 -10.155   5.815  1.00 16.23           H
ATOM   1173  HB1 ALA A 287      23.943 -10.019   4.380  1.00 15.79           H
ATOM   1174  HB2 ALA A 287      23.119  -8.660   4.412  1.00 15.79           H
ATOM   1175  HB3 ALA A 287      24.463  -8.785   5.234  1.00 15.79           H
ATOM   1176  N   LYS A 288      24.578 -10.344   7.817  1.00 10.52           N
ATOM   1177  CA  LYS A 288      25.465 -11.291   8.480  1.00 20.05           C
ATOM   1178  C   LYS A 288      24.724 -12.114   9.533  1.00 11.87           C
ATOM   1179  O   LYS A 288      25.177 -13.204   9.859  1.00 17.75           O
ATOM   1180  CB  LYS A 288      26.691 -10.561   9.105  1.00 20.21           C
ATOM   1181  CG  LYS A 288      27.500  -9.795   8.079  1.00 25.18           C
ATOM   1182  CD  LYS A 288      28.996 -10.159   8.050  1.00 42.64           C
ATOM   1183  CE  LYS A 288      29.882  -8.927   7.786  1.00 46.49           C
ATOM   1184  NZ  LYS A 288      30.204  -8.213   9.075  1.00 46.84           N1+
ATOM   1185  H   LYS A 288      24.667  -9.526   8.056  1.00 12.59           H
ATOM   1186  HA  LYS A 288      25.800 -11.900   7.792  1.00 24.03           H
ATOM   1187  HB2 LYS A 288      26.399  -9.913   9.766  1.00 24.22           H
ATOM   1188  HB3 LYS A 288      27.279 -11.206   9.531  1.00 24.22           H
ATOM   1189  HG2 LYS A 288      27.137  -9.989   7.201  1.00 30.18           H
ATOM   1190  HG3 LYS A 288      27.430  -8.847   8.258  1.00 30.18           H
ATOM   1191  HD2 LYS A 288      29.267 -10.550   8.894  1.00 51.14           H
ATOM   1192  HD3 LYS A 288      29.157 -10.786   7.325  1.00 51.14           H
ATOM   1193  HE2 LYS A 288      30.717  -9.205   7.365  1.00 55.76           H
ATOM   1194  HE3 LYS A 288      29.411  -8.312   7.200  1.00 55.76           H
ATOM   1195  HZ1 LYS A 288      30.718  -7.502   8.910  1.00 56.17           H
ATOM   1196  HZ2 LYS A 288      29.454  -7.949   9.475  1.00 56.17           H
ATOM   1197  HZ3 LYS A 288      30.645  -8.765   9.618  1.00 56.17           H
ATOM   1198  N   LYS A 289      23.572 -11.637  10.016  1.00 16.72           N
ATOM   1199  CA  LYS A 289      22.648 -12.407  10.853  1.00 16.03           C
ATOM   1200  C   LYS A 289      21.808 -13.450  10.070  1.00 18.32           C
ATOM   1201  O   LYS A 289      21.052 -14.223  10.673  1.00 17.74           O
ATOM   1202  CB  LYS A 289      21.744 -11.409  11.619  1.00 12.32           C
ATOM   1203  CG  LYS A 289      22.638 -10.496  12.571  1.00 13.64           C
ATOM   1204  CD  LYS A 289      21.885  -9.402  13.421  1.00 28.13           C
ATOM   1205  CE  LYS A 289      22.786  -8.728  14.520  1.00 25.34           C
ATOM   1206  NZ  LYS A 289      22.669  -9.501  15.825  1.00 34.27           N1+
ATOM   1207  H   LYS A 289      23.302 -10.832   9.866  1.00 20.03           H
ATOM   1208  HA  LYS A 289      23.177 -12.902  11.508  1.00 19.21           H
ATOM   1209  HB2 LYS A 289      21.255 -10.835  10.993  1.00 14.75           H
ATOM   1210  HB3 LYS A 289      21.113 -11.906  12.162  1.00 14.75           H
ATOM   1211  HG2 LYS A 289      23.119 -11.065  13.192  1.00 16.34           H
ATOM   1212  HG3 LYS A 289      23.284 -10.020  12.025  1.00 16.34           H
ATOM   1213  HD2 LYS A 289      21.562  -8.704  12.830  1.00 33.72           H
ATOM   1214  HD3 LYS A 289      21.140  -9.819  13.873  1.00 33.72           H
ATOM   1215  HE2 LYS A 289      23.715  -8.731  14.239  1.00 30.38           H
ATOM   1216  HE3 LYS A 289      22.499  -7.819  14.677  1.00 30.38           H
ATOM   1217  HZ1 LYS A 289      22.856  -8.973  16.520  1.00 41.10           H
ATOM   1218  HZ2 LYS A 289      21.842  -9.814  15.914  1.00 41.10           H
ATOM   1219  HZ3 LYS A 289      23.233 -10.193  15.824  1.00 41.10           H
ATOM   1220  N   LEU A 290      21.893 -13.518   8.754  1.00 16.90           N
ATOM   1221  CA  LEU A 290      21.141 -14.536   8.046  1.00 13.13           C
ATOM   1222  C   LEU A 290      21.997 -15.778   7.935  1.00 15.27           C
ATOM   1223  O   LEU A 290      23.096 -15.711   7.373  1.00 18.05           O
ATOM   1224  CB  LEU A 290      20.703 -14.061   6.682  1.00 10.77           C
ATOM   1225  CG  LEU A 290      19.864 -12.774   6.762  1.00 18.77           C
ATOM   1226  CD1 LEU A 290      19.332 -12.332   5.366  1.00 15.26           C
ATOM   1227  CD2 LEU A 290      18.709 -12.890   7.722  1.00 16.53           C
ATOM   1228  H   LEU A 290      22.369 -12.996   8.262  1.00 20.25           H
ATOM   1229  HA  LEU A 290      20.348 -14.758   8.547  1.00 15.73           H
ATOM   1230  HB2 LEU A 290      21.489 -13.888   6.152  1.00 12.90           H
ATOM   1231  HB3 LEU A 290      20.189 -14.763   6.257  1.00 12.90           H
ATOM   1232  HG  LEU A 290      20.442 -12.067   7.107  1.00 22.50           H
ATOM   1233 HD11 LEU A 290      18.797 -11.535   5.472  1.00 18.29           H
ATOM   1234 HD12 LEU A 290      20.090 -12.151   4.790  1.00 18.29           H
ATOM   1235 HD13 LEU A 290      18.797 -13.045   4.985  1.00 18.29           H
ATOM   1236 HD21 LEU A 290      18.207 -12.068   7.703  1.00 19.80           H
ATOM   1237 HD22 LEU A 290      18.145 -13.619   7.432  1.00 19.80           H
ATOM   1238 HD23 LEU A 290      19.049 -13.056   8.614  1.00 19.80           H
ATOM   1239  N   PRO A 291      21.564 -16.916   8.460  1.00 16.71           N
ATOM   1240  CA  PRO A 291      22.424 -18.100   8.340  1.00 16.95           C
ATOM   1241  C   PRO A 291      22.708 -18.467   6.879  1.00 16.84           C
ATOM   1242  O   PRO A 291      23.838 -18.858   6.546  1.00 15.92           O
ATOM   1243  CB  PRO A 291      21.641 -19.185   9.113  1.00 14.72           C
ATOM   1244  CG  PRO A 291      20.688 -18.466  10.004  1.00 16.22           C
ATOM   1245  CD  PRO A 291      20.421 -17.122   9.374  1.00 21.27           C
ATOM   1246  HA  PRO A 291      23.278 -17.956   8.792  1.00 20.31           H
ATOM   1247  HB2 PRO A 291      21.167 -19.773   8.502  1.00 17.63           H
ATOM   1248  HB3 PRO A 291      22.268 -19.701   9.650  1.00 17.63           H
ATOM   1249  HG2 PRO A 291      19.863 -18.976  10.077  1.00 19.44           H
ATOM   1250  HG3 PRO A 291      21.090 -18.359  10.876  1.00 19.44           H
ATOM   1251  HD2 PRO A 291      19.600 -17.167   8.846  1.00 25.49           H
ATOM   1252  HD3 PRO A 291      20.385 -16.421  10.054  1.00 25.49           H
ATOM   1253  N   MET A 292      21.737 -18.315   5.972  1.00 18.78           N
ATOM   1254  CA  MET A 292      22.035 -18.596   4.555  1.00 21.17           C
ATOM   1255  C   MET A 292      23.157 -17.695   3.989  1.00 22.23           C
ATOM   1256  O   MET A 292      23.996 -18.163   3.193  1.00 12.50           O
ATOM   1257  CB  MET A 292      20.773 -18.468   3.704  1.00 13.50           C
ATOM   1258  CG  MET A 292      19.703 -19.438   4.123  1.00 20.51           C
ATOM   1259  SD  MET A 292      18.072 -19.080   3.444  1.00 21.31           S
ATOM   1260  CE  MET A 292      17.129 -20.568   3.918  1.00 13.38           C
ATOM   1261  H   MET A 292      20.929 -18.068   6.149  1.00 22.51           H
ATOM   1262  HA  MET A 292      22.337 -19.521   4.488  1.00 25.37           H
ATOM   1263  HB2 MET A 292      20.418 -17.570   3.768  1.00 16.17           H
ATOM   1264  HB3 MET A 292      20.990 -18.666   2.780  1.00 16.17           H
ATOM   1265  HG2 MET A 292      19.948 -20.325   3.817  1.00 24.58           H
ATOM   1266  HG3 MET A 292      19.618 -19.456   5.089  1.00 24.58           H
ATOM   1267  HE1 MET A 292      16.214 -20.521   3.600  1.00 16.03           H
ATOM   1268  HE2 MET A 292      17.523 -21.369   3.543  1.00 16.03           H
ATOM   1269  HE3 MET A 292      17.134 -20.658   4.879  1.00 16.03           H
ATOM   1270  N   PHE A 293      23.190 -16.405   4.371  1.00 13.19           N
ATOM   1271  CA  PHE A 293      24.254 -15.524   3.872  1.00 15.16           C
ATOM   1272  C   PHE A 293      25.611 -15.987   4.416  1.00 16.22           C
ATOM   1273  O   PHE A 293      26.632 -15.917   3.716  1.00 10.70           O
ATOM   1274  CB  PHE A 293      23.909 -14.055   4.248  1.00 12.28           C
ATOM   1275  CG  PHE A 293      24.893 -13.018   3.765  1.00 14.02           C
ATOM   1276  CD1 PHE A 293      24.822 -12.498   2.459  1.00 14.85           C
ATOM   1277  CD2 PHE A 293      25.879 -12.522   4.622  1.00 12.14           C
ATOM   1278  CE1 PHE A 293      25.750 -11.511   2.013  1.00 10.21           C
ATOM   1279  CE2 PHE A 293      26.805 -11.556   4.175  1.00 10.22           C
ATOM   1280  CZ  PHE A 293      26.732 -11.055   2.870  1.00 10.99           C
ATOM   1281  H   PHE A 293      22.635 -16.032   4.910  1.00 15.80           H
ATOM   1282  HA  PHE A 293      24.301 -15.578   2.897  1.00 18.16           H
ATOM   1283  HB2 PHE A 293      23.048 -13.838   3.871  1.00 14.71           H
ATOM   1284  HB3 PHE A 293      23.875 -13.974   5.213  1.00 14.71           H
ATOM   1285  HD1 PHE A 293      24.166 -12.805   1.856  1.00 17.79           H
ATOM   1286  HD2 PHE A 293      25.945 -12.855   5.503  1.00 14.54           H
ATOM   1287  HE1 PHE A 293      25.711 -11.174   1.138  1.00 12.22           H
ATOM   1288  HE2 PHE A 293      27.472 -11.226   4.750  1.00 12.24           H
ATOM   1289  HZ  PHE A 293      27.346 -10.405   2.583  1.00 13.16           H
ATOM   1290  N   CYS A 294      25.628 -16.553   5.617  1.00 16.12           N
ATOM   1291  CA  CYS A 294      26.893 -16.975   6.206  1.00 19.62           C
ATOM   1292  C   CYS A 294      27.405 -18.301   5.603  1.00 17.26           C
ATOM   1293  O   CYS A 294      28.501 -18.728   5.927  1.00 17.29           O
ATOM   1294  CB  CYS A 294      26.734 -17.092   7.736  1.00 17.84           C
ATOM   1295  SG  CYS A 294      26.348 -15.544   8.562  1.00 14.88           S
ATOM   1296  H   CYS A 294      24.924 -16.724   6.085  1.00 19.32           H
ATOM   1297  HA  CYS A 294      27.566 -16.279   6.031  1.00 23.51           H
ATOM   1298  HB2 CYS A 294      26.023 -17.719   7.943  1.00 21.38           H
ATOM   1299  HB3 CYS A 294      27.560 -17.424   8.118  1.00 21.38           H
ATOM   1300  HG  CYS A 294      25.336 -15.088   8.110  1.00 17.82           H
ATOM   1301  N   GLU A 295      26.643 -18.964   4.740  1.00 19.10           N
ATOM   1302  CA  GLU A 295      27.132 -20.121   3.985  1.00 16.41           C
ATOM   1303  C   GLU A 295      27.765 -19.696   2.671  1.00 16.32           C
ATOM   1304  O   GLU A 295      28.309 -20.531   1.946  1.00 17.37           O
ATOM   1305  CB  GLU A 295      25.958 -21.098   3.687  1.00 15.79           C
ATOM   1306  CG  GLU A 295      25.063 -21.466   4.903  1.00 17.81           C
ATOM   1307  CD  GLU A 295      23.997 -22.562   4.590  1.00 21.37           C
ATOM   1308  OE1 GLU A 295      23.552 -22.705   3.422  1.00 24.32           O
ATOM   1309  OE2 GLU A 295      23.608 -23.307   5.520  1.00 23.34           O1-
ATOM   1310  H   GLU A 295      25.823 -18.742   4.564  1.00 22.89           H
ATOM   1311  HA  GLU A 295      27.806 -20.591   4.513  1.00 19.66           H
ATOM   1312  HB2 GLU A 295      25.379 -20.693   3.026  1.00 18.91           H
ATOM   1313  HB3 GLU A 295      26.322 -21.904   3.319  1.00 18.91           H
ATOM   1314  HG2 GLU A 295      25.639 -21.775   5.623  1.00 21.34           H
ATOM   1315  HG3 GLU A 295      24.599 -20.666   5.196  1.00 21.34           H
ATOM   1316  N   LEU A 296      27.657 -18.448   2.327  1.00 13.56           N
ATOM   1317  CA  LEU A 296      28.311 -18.148   1.078  1.00 14.70           C
ATOM   1318  C   LEU A 296      29.778 -17.787   1.304  1.00 11.49           C
ATOM   1319  O   LEU A 296      30.141 -17.232   2.337  1.00 13.18           O
ATOM   1320  CB  LEU A 296      27.602 -17.007   0.373  1.00 15.96           C
ATOM   1321  CG  LEU A 296      26.215 -17.395  -0.151  1.00 17.06           C
ATOM   1322  CD1 LEU A 296      25.488 -16.145  -0.534  1.00 15.29           C
ATOM   1323  CD2 LEU A 296      26.337 -18.360  -1.333  1.00 15.90           C
ATOM   1324  H   LEU A 296      27.256 -17.804   2.751  1.00 16.24           H
ATOM   1325  HA  LEU A 296      28.270 -18.929   0.502  1.00 17.61           H
ATOM   1326  HB2 LEU A 296      27.495 -16.272   0.998  1.00 19.12           H
ATOM   1327  HB3 LEU A 296      28.147 -16.707  -0.379  1.00 19.12           H
ATOM   1328  HG  LEU A 296      25.701 -17.835   0.552  1.00 20.44           H
ATOM   1329 HD11 LEU A 296      24.615 -16.387  -0.874  1.00 18.32           H
ATOM   1330 HD12 LEU A 296      25.402 -15.575   0.247  1.00 18.32           H
ATOM   1331 HD13 LEU A 296      25.997 -15.694  -1.223  1.00 18.32           H
ATOM   1332 HD21 LEU A 296      25.451 -18.609  -1.630  1.00 19.05           H
ATOM   1333 HD22 LEU A 296      26.823 -17.932  -2.059  1.00 19.05           H
ATOM   1334 HD23 LEU A 296      26.816 -19.151  -1.044  1.00 19.05           H
ATOM   1335  N   PRO A 297      30.622 -18.045   0.315  1.00 10.01           N
ATOM   1336  CA  PRO A 297      32.000 -17.558   0.386  1.00 20.72           C
ATOM   1337  C   PRO A 297      32.043 -16.037   0.424  1.00 19.10           C
ATOM   1338  O   PRO A 297      31.166 -15.358  -0.116  1.00 16.46           O
ATOM   1339  CB  PRO A 297      32.638 -18.069  -0.911  1.00 15.68           C
ATOM   1340  CG  PRO A 297      31.550 -18.960  -1.598  1.00 22.06           C
ATOM   1341  CD  PRO A 297      30.254 -18.439  -1.055  1.00 14.66           C
ATOM   1342  HA  PRO A 297      32.468 -17.920   1.163  1.00 24.83           H
ATOM   1343  HB2 PRO A 297      32.882 -17.319  -1.485  1.00 18.78           H
ATOM   1344  HB3 PRO A 297      33.424 -18.577  -0.670  1.00 18.78           H
ATOM   1345  HG2 PRO A 297      31.586 -18.868  -2.566  1.00 26.45           H
ATOM   1346  HG3 PRO A 297      31.692 -19.884  -1.343  1.00 26.45           H
ATOM   1347  HD2 PRO A 297      29.950 -17.662  -1.572  1.00 17.56           H
ATOM   1348  HD3 PRO A 297      29.599 -19.159  -1.047  1.00 17.56           H
ATOM   1349  N   CYS A 298      33.165 -15.528   0.959  1.00 19.02           N
ATOM   1350  CA  CYS A 298      33.381 -14.100   1.170  1.00 14.94           C
ATOM   1351  C   CYS A 298      33.209 -13.281  -0.112  1.00 15.54           C
ATOM   1352  O   CYS A 298      32.643 -12.199  -0.072  1.00 13.85           O
ATOM   1353  CB  CYS A 298      34.781 -13.889   1.752  1.00 13.31           C
ATOM   1354  SG  CYS A 298      35.292 -12.171   1.859  1.00 23.31           S
ATOM   1355  H   CYS A 298      33.819 -16.019   1.229  1.00 22.80           H
ATOM   1356  HA  CYS A 298      32.734 -13.787   1.835  1.00 17.90           H
ATOM   1357  HB2 CYS A 298      34.801 -14.239   2.653  1.00 15.94           H
ATOM   1358  HB3 CYS A 298      35.430 -14.358   1.207  1.00 15.94           H
ATOM   1359  HG  CYS A 298      36.076 -11.997   0.988  1.00 27.94           H
ATOM   1360  N   GLU A 299      33.698 -13.763  -1.256  1.00 15.43           N
ATOM   1361  CA  GLU A 299      33.559 -12.968  -2.478  1.00 14.67           C
ATOM   1362  C   GLU A 299      32.096 -12.821  -2.918  1.00 16.53           C
ATOM   1363  O   GLU A 299      31.725 -11.804  -3.499  1.00 15.82           O
ATOM   1364  CB  GLU A 299      34.349 -13.595  -3.626  1.00 13.29           C
ATOM   1365  CG  GLU A 299      34.647 -12.633  -4.767  1.00 21.99           C
ATOM   1366  CD  GLU A 299      35.868 -11.735  -4.553  1.00 14.52           C
ATOM   1367  OE1 GLU A 299      36.084 -10.896  -5.450  1.00 18.41           O
ATOM   1368  OE2 GLU A 299      36.574 -11.848  -3.528  1.00  8.10           O1-
ATOM   1369  H   GLU A 299      34.097 -14.523  -1.356  1.00 18.49           H
ATOM   1370  HA  GLU A 299      33.917 -12.078  -2.295  1.00 17.57           H
ATOM   1371  HB2 GLU A 299      35.189 -13.936  -3.296  1.00 15.91           H
ATOM   1372  HB3 GLU A 299      33.835 -14.331  -3.999  1.00 15.91           H
ATOM   1373  HG2 GLU A 299      34.766 -13.125  -5.592  1.00 26.36           H
ATOM   1374  HG3 GLU A 299      33.884 -12.038  -4.852  1.00 26.36           H
ATOM   1375  N   ASP A 300      31.267 -13.823  -2.687  1.00 14.76           N
ATOM   1376  CA  ASP A 300      29.856 -13.662  -3.010  1.00 19.41           C
ATOM   1377  C   ASP A 300      29.195 -12.732  -1.994  1.00 15.01           C
ATOM   1378  O   ASP A 300      28.337 -11.911  -2.346  1.00 15.85           O
ATOM   1379  CB  ASP A 300      29.163 -15.033  -3.028  1.00 18.67           C
ATOM   1380  CG  ASP A 300      29.300 -15.781  -4.373  1.00 16.70           C
ATOM   1381  OD1 ASP A 300      29.997 -15.335  -5.313  1.00 18.42           O
ATOM   1382  OD2 ASP A 300      28.689 -16.867  -4.487  1.00 12.83           O1-
ATOM   1383  H   ASP A 300      31.496 -14.576  -2.332  1.00 17.69           H
ATOM   1384  HA  ASP A 300      29.772 -13.266  -3.906  1.00 23.26           H
ATOM   1385  HB2 ASP A 300      29.549 -15.602  -2.343  1.00 22.37           H
ATOM   1386  HB3 ASP A 300      28.225 -14.914  -2.858  1.00 22.37           H
ATOM   1387  N   GLN A 301      29.598 -12.847  -0.730  1.00 16.25           N
ATOM   1388  CA  GLN A 301      29.064 -11.979   0.316  1.00 17.72           C
ATOM   1389  C   GLN A 301      29.283 -10.524  -0.061  1.00 18.09           C
ATOM   1390  O   GLN A 301      28.355  -9.702   0.012  1.00 12.57           O
ATOM   1391  CB  GLN A 301      29.724 -12.306   1.664  1.00 15.65           C
ATOM   1392  CG  GLN A 301      29.178 -13.586   2.279  1.00 20.85           C
ATOM   1393  CD  GLN A 301      29.671 -13.835   3.674  1.00 17.96           C
ATOM   1394  OE1 GLN A 301      30.494 -13.115   4.223  1.00 26.36           O
ATOM   1395  NE2 GLN A 301      29.130 -14.856   4.271  1.00 23.33           N
ATOM   1396  H   GLN A 301      30.190 -13.404  -0.456  1.00 19.47           H
ATOM   1397  HA  GLN A 301      28.102 -12.119   0.399  1.00 21.23           H
ATOM   1398  HB2 GLN A 301      30.679 -12.421   1.537  1.00 18.74           H
ATOM   1399  HB3 GLN A 301      29.556 -11.583   2.284  1.00 18.74           H
ATOM   1400  HG2 GLN A 301      28.196 -13.542   2.294  1.00 24.98           H
ATOM   1401  HG3 GLN A 301      29.448 -14.344   1.731  1.00 24.98           H
ATOM   1402 HE21 GLN A 301      28.581 -15.354   3.835  1.00 27.96           H
ATOM   1403 HE22 GLN A 301      29.320 -15.023   5.099  1.00 27.96           H
ATOM   1404  N   ILE A 302      30.498 -10.222  -0.535  1.00  9.97           N
ATOM   1405  CA  ILE A 302      30.904  -8.861  -0.888  1.00 14.94           C
ATOM   1406  C   ILE A 302      30.034  -8.328  -2.013  1.00 17.68           C
ATOM   1407  O   ILE A 302      29.435  -7.247  -1.914  1.00 10.35           O
ATOM   1408  CB  ILE A 302      32.390  -8.799  -1.319  1.00 15.33           C
ATOM   1409  CG1 ILE A 302      33.340  -9.154  -0.155  1.00 18.74           C
ATOM   1410  CG2 ILE A 302      32.669  -7.376  -1.854  1.00 12.60           C
ATOM   1411  CD1 ILE A 302      34.738  -9.533  -0.522  1.00 15.79           C
ATOM   1412  H   ILE A 302      31.113 -10.799  -0.654  1.00 11.93           H
ATOM   1413  HA  ILE A 302      30.781  -8.293  -0.110  1.00 17.90           H
ATOM   1414  HB  ILE A 302      32.533  -9.420  -2.055  1.00 18.37           H
ATOM   1415 HG12 ILE A 302      33.407  -8.381   0.428  1.00 22.46           H
ATOM   1416 HG13 ILE A 302      32.964  -9.893   0.341  1.00 22.46           H
ATOM   1417 HG21 ILE A 302      33.597  -7.313  -2.112  1.00 15.08           H
ATOM   1418 HG22 ILE A 302      32.104  -7.167  -2.619  1.00 15.08           H
ATOM   1419 HG23 ILE A 302      32.488  -6.733  -1.147  1.00 15.08           H
ATOM   1420 HD11 ILE A 302      35.220  -9.732   0.296  1.00 18.92           H
ATOM   1421 HD12 ILE A 302      34.712 -10.317  -1.079  1.00 18.92           H
ATOM   1422 HD13 ILE A 302      35.166  -8.802  -0.989  1.00 18.92           H
ATOM   1423  N   ILE A 303      30.014  -9.068  -3.126  1.00 15.71           N
ATOM   1424  CA  ILE A 303      29.229  -8.687  -4.295  1.00 13.99           C
ATOM   1425  C   ILE A 303      27.749  -8.509  -3.958  1.00 13.14           C
ATOM   1426  O   ILE A 303      27.095  -7.595  -4.485  1.00 19.23           O
ATOM   1427  CB  ILE A 303      29.431  -9.720  -5.420  1.00 13.37           C
ATOM   1428  CG1 ILE A 303      30.927  -9.779  -5.868  1.00 16.87           C
ATOM   1429  CG2 ILE A 303      28.517  -9.389  -6.599  1.00  7.80           C
ATOM   1430  CD1 ILE A 303      31.236 -10.900  -6.906  1.00 19.86           C
ATOM   1431  H   ILE A 303      30.468  -9.799  -3.229  1.00 18.82           H
ATOM   1432  HA  ILE A 303      29.572  -7.825  -4.607  1.00 16.76           H
ATOM   1433  HB  ILE A 303      29.200 -10.604  -5.078  1.00 16.02           H
ATOM   1434 HG12 ILE A 303      31.185  -8.935  -6.275  1.00 20.22           H
ATOM   1435 HG13 ILE A 303      31.482  -9.948  -5.092  1.00 20.22           H
ATOM   1436 HG21 ILE A 303      28.655 -10.023  -7.314  1.00  9.33           H
ATOM   1437 HG22 ILE A 303      27.601  -9.435  -6.326  1.00  9.33           H
ATOM   1438 HG23 ILE A 303      28.723  -8.492  -6.904  1.00  9.33           H
ATOM   1439 HD11 ILE A 303      32.181 -10.849  -7.148  1.00 23.81           H
ATOM   1440 HD12 ILE A 303      31.031 -11.757  -6.506  1.00 23.81           H
ATOM   1441 HD13 ILE A 303      30.696 -10.763  -7.698  1.00 23.81           H
ATOM   1442  N   LEU A 304      27.180  -9.376  -3.111  1.00  9.78           N
ATOM   1443  CA  LEU A 304      25.747  -9.241  -2.802  1.00 13.93           C
ATOM   1444  C   LEU A 304      25.471  -8.003  -1.945  1.00 10.50           C
ATOM   1445  O   LEU A 304      24.439  -7.349  -2.096  1.00 10.24           O
ATOM   1446  CB  LEU A 304      25.235 -10.476  -2.066  1.00  8.30           C
ATOM   1447  CG  LEU A 304      24.387 -11.596  -2.661  1.00 19.76           C
ATOM   1448  CD1 LEU A 304      24.112 -11.685  -4.211  1.00  7.58           C
ATOM   1449  CD2 LEU A 304      24.879 -12.856  -2.052  1.00 14.12           C
ATOM   1450  H   LEU A 304      27.589 -10.022  -2.711  1.00 11.71           H
ATOM   1451  HA  LEU A 304      25.253  -9.161  -3.644  1.00 16.69           H
ATOM   1452  HB2 LEU A 304      25.995 -10.914  -1.669  1.00  9.93           H
ATOM   1453  HB3 LEU A 304      24.678 -10.129  -1.354  1.00  9.93           H
ATOM   1454  HG  LEU A 304      23.515 -11.482  -2.274  1.00 23.68           H
ATOM   1455 HD11 LEU A 304      23.627 -12.497  -4.403  1.00  9.07           H
ATOM   1456 HD12 LEU A 304      23.565 -10.936  -4.497  1.00  9.07           H
ATOM   1457 HD13 LEU A 304      24.946 -11.675  -4.688  1.00  9.07           H
ATOM   1458 HD21 LEU A 304      24.391 -13.606  -2.426  1.00 16.91           H
ATOM   1459 HD22 LEU A 304      25.827 -12.923  -2.250  1.00 16.91           H
ATOM   1460 HD23 LEU A 304      24.708 -12.817  -1.093  1.00 16.91           H
ATOM   1461  N   LEU A 305      26.357  -7.693  -1.016  1.00 17.70           N
ATOM   1462  CA  LEU A 305      26.205  -6.458  -0.243  1.00 15.26           C
ATOM   1463  C   LEU A 305      26.351  -5.225  -1.121  1.00 12.53           C
ATOM   1464  O   LEU A 305      25.546  -4.301  -1.027  1.00 12.84           O
ATOM   1465  CB  LEU A 305      27.218  -6.433   0.908  1.00 12.98           C
ATOM   1466  CG  LEU A 305      27.019  -7.566   1.905  1.00 21.79           C
ATOM   1467  CD1 LEU A 305      28.332  -7.851   2.787  1.00 22.62           C
ATOM   1468  CD2 LEU A 305      25.734  -7.245   2.717  1.00 17.92           C
ATOM   1469  H   LEU A 305      27.038  -8.187  -0.814  1.00 21.22           H
ATOM   1470  HA  LEU A 305      25.299  -6.435   0.120  1.00 18.28           H
ATOM   1471  HB2 LEU A 305      28.107  -6.513   0.537  1.00 15.55           H
ATOM   1472  HB3 LEU A 305      27.134  -5.597   1.386  1.00 15.55           H
ATOM   1473  HG  LEU A 305      26.827  -8.379   1.398  1.00 26.11           H
ATOM   1474 HD11 LEU A 305      28.147  -8.561   3.421  1.00 27.12           H
ATOM   1475 HD12 LEU A 305      29.059  -8.121   2.200  1.00 27.12           H
ATOM   1476 HD13 LEU A 305      28.591  -7.048   3.273  1.00 27.12           H
ATOM   1477 HD21 LEU A 305      25.587  -7.946   3.371  1.00 21.47           H
ATOM   1478 HD22 LEU A 305      25.849  -6.385   3.143  1.00 21.47           H
ATOM   1479 HD23 LEU A 305      24.978  -7.196   2.113  1.00 21.47           H
ATOM   1480  N   LYS A 306      27.339  -5.205  -2.013  1.00 16.17           N
ATOM   1481  CA  LYS A 306      27.434  -4.119  -2.988  1.00 15.30           C
ATOM   1482  C   LYS A 306      26.150  -4.005  -3.824  1.00 13.62           C
ATOM   1483  O   LYS A 306      25.701  -2.895  -4.141  1.00 13.94           O
ATOM   1484  CB  LYS A 306      28.662  -4.339  -3.889  1.00 11.99           C
ATOM   1485  CG  LYS A 306      30.011  -4.179  -3.130  1.00 15.07           C
ATOM   1486  CD  LYS A 306      31.228  -4.461  -4.009  1.00 12.05           C
ATOM   1487  CE  LYS A 306      31.506  -3.321  -4.976  1.00 25.69           C
ATOM   1488  NZ  LYS A 306      32.943  -3.112  -5.300  1.00 31.30           N1+
ATOM   1489  H   LYS A 306      27.948  -5.805  -2.090  1.00 19.37           H
ATOM   1490  HA  LYS A 306      27.554  -3.276  -2.508  1.00 18.32           H
ATOM   1491  HB2 LYS A 306      28.625  -5.241  -4.244  1.00 14.36           H
ATOM   1492  HB3 LYS A 306      28.641  -3.706  -4.626  1.00 14.36           H
ATOM   1493  HG2 LYS A 306      30.087  -3.268  -2.792  1.00 18.05           H
ATOM   1494  HG3 LYS A 306      30.034  -4.803  -2.389  1.00 18.05           H
ATOM   1495  HD2 LYS A 306      32.005  -4.592  -3.451  1.00 14.43           H
ATOM   1496  HD3 LYS A 306      31.056  -5.259  -4.534  1.00 14.43           H
ATOM   1497  HE2 LYS A 306      31.060  -3.523  -5.809  1.00 30.80           H
ATOM   1498  HE3 LYS A 306      31.145  -2.499  -4.611  1.00 30.80           H
ATOM   1499  HZ1 LYS A 306      33.048  -2.359  -5.763  1.00 37.53           H
ATOM   1500  HZ2 LYS A 306      33.405  -3.050  -4.537  1.00 37.53           H
ATOM   1501  HZ3 LYS A 306      33.252  -3.791  -5.781  1.00 37.53           H
ATOM   1502  N   GLY A 307      25.551  -5.138  -4.189  1.00 11.00           N
ATOM   1503  CA  GLY A 307      24.424  -5.098  -5.092  1.00  8.51           C
ATOM   1504  C   GLY A 307      23.171  -4.577  -4.412  1.00 14.49           C
ATOM   1505  O   GLY A 307      22.414  -3.820  -5.005  1.00 13.88           O
ATOM   1506  H   GLY A 307      25.780  -5.925  -3.928  1.00 13.17           H
ATOM   1507  HA2 GLY A 307      24.625  -4.493  -5.828  1.00 10.18           H
ATOM   1508  HA3 GLY A 307      24.252  -5.976  -5.453  1.00 10.18           H
ATOM   1509  N   CYS A 308      22.939  -4.962  -3.151  1.00 12.84           N
ATOM   1510  CA  CYS A 308      21.660  -4.688  -2.523  1.00 12.34           C
ATOM   1511  C   CYS A 308      21.714  -3.534  -1.549  1.00 11.26           C
ATOM   1512  O   CYS A 308      20.666  -3.195  -0.994  1.00 10.92           O
ATOM   1513  CB  CYS A 308      21.134  -5.907  -1.751  1.00 11.97           C
ATOM   1514  SG  CYS A 308      21.956  -6.199  -0.130  1.00 11.94           S
ATOM   1515  H   CYS A 308      23.509  -5.346  -2.629  1.00 15.38           H
ATOM   1516  HA  CYS A 308      20.997  -4.473  -3.199  1.00 14.78           H
ATOM   1517  HB2 CYS A 308      20.197  -5.771  -1.560  1.00 14.34           H
ATOM   1518  HB3 CYS A 308      21.243  -6.705  -2.282  1.00 14.34           H
ATOM   1519  HG  CYS A 308      23.135  -6.347  -0.281  1.00 14.30           H
ATOM   1520  N   CYS A 309      22.905  -2.968  -1.283  1.00  8.76           N
ATOM   1521  CA  CYS A 309      23.025  -1.937  -0.256  1.00 10.63           C
ATOM   1522  C   CYS A 309      22.039  -0.788  -0.477  1.00  8.92           C
ATOM   1523  O   CYS A 309      21.251  -0.498   0.429  1.00  9.71           O
ATOM   1524  CB  CYS A 309      24.475  -1.393  -0.129  1.00 13.11           C
ATOM   1525  SG  CYS A 309      24.746  -0.585   1.494  1.00 10.54           S
ATOM   1526  H   CYS A 309      23.641  -3.204  -1.654  1.00 10.49           H
ATOM   1527  HA  CYS A 309      22.788  -2.342   0.592  1.00 12.73           H
ATOM   1528  HB2 CYS A 309      25.107  -2.119  -0.201  1.00 15.70           H
ATOM   1529  HB3 CYS A 309      24.660  -0.744  -0.823  1.00 15.70           H
ATOM   1530  HG  CYS A 309      25.856  -0.131   1.566  1.00 12.62           H
ATOM   1531  N   MET A 310      22.120  -0.059  -1.633  1.00  7.57           N
ATOM   1532  CA  MET A 310      21.234   1.096  -1.855  1.00 13.94           C
ATOM   1533  C   MET A 310      19.755   0.695  -1.849  1.00 12.52           C
ATOM   1534  O   MET A 310      18.869   1.435  -1.461  1.00 14.33           O
ATOM   1535  CB  MET A 310      21.555   1.803  -3.187  1.00 12.38           C
ATOM   1536  CG  MET A 310      20.663   3.020  -3.361  1.00 14.28           C
ATOM   1537  SD  MET A 310      20.777   4.192  -1.982  1.00 12.77           S
ATOM   1538  CE  MET A 310      22.496   4.084  -1.504  1.00 27.38           C
ATOM   1539  H   MET A 310      22.812  -0.273  -2.350  1.00  9.06           H
ATOM   1540  HA  MET A 310      21.331   1.810  -0.979  1.00 16.70           H
ATOM   1541  HB2 MET A 310      22.620   2.107  -3.230  1.00 14.82           H
ATOM   1542  HB3 MET A 310      21.437   1.111  -4.047  1.00 14.82           H
ATOM   1543  HG2 MET A 310      20.893   3.558  -4.296  1.00 17.11           H
ATOM   1544  HG3 MET A 310      19.589   2.748  -3.421  1.00 17.11           H
ATOM   1545  HE1 MET A 310      22.634   4.738  -0.615  1.00 32.82           H
ATOM   1546  HE2 MET A 310      22.814   3.070  -1.210  1.00 32.82           H
ATOM   1547  HE3 MET A 310      23.169   4.433  -2.292  1.00 32.82           H
ATOM   1548  N   GLU A 311      19.508  -0.551  -2.341  1.00  9.46           N
ATOM   1549  CA  GLU A 311      18.155  -1.111  -2.460  1.00  9.59           C
ATOM   1550  C   GLU A 311      17.535  -1.285  -1.085  1.00 13.82           C
ATOM   1551  O   GLU A 311      16.351  -0.984  -0.894  1.00 10.11           O
ATOM   1552  CB  GLU A 311      18.128  -2.476  -3.161  1.00  8.68           C
ATOM   1553  CG  GLU A 311      18.626  -2.557  -4.616  1.00 14.96           C
ATOM   1554  CD  GLU A 311      18.883  -3.987  -5.133  1.00 12.88           C
ATOM   1555  OE1 GLU A 311      18.803  -4.982  -4.373  1.00 15.85           O
ATOM   1556  OE2 GLU A 311      19.195  -4.136  -6.331  1.00 17.30           O1-
ATOM   1557  H   GLU A 311      20.120  -1.099  -2.593  1.00 11.32           H
ATOM   1558  HA  GLU A 311      17.585  -0.522  -2.995  1.00 11.47           H
ATOM   1559  HB2 GLU A 311      18.629  -3.105  -2.626  1.00 10.39           H
ATOM   1560  HB3 GLU A 311      17.201  -2.761  -3.190  1.00 10.39           H
ATOM   1561  HG2 GLU A 311      17.969  -2.141  -5.192  1.00 17.93           H
ATOM   1562  HG3 GLU A 311      19.459  -2.077  -4.680  1.00 17.93           H
ATOM   1563  N   ILE A 312      18.321  -1.773  -0.119  1.00 12.89           N
ATOM   1564  CA  ILE A 312      17.808  -1.901   1.248  1.00  9.89           C
ATOM   1565  C   ILE A 312      17.791  -0.549   1.960  1.00 10.83           C
ATOM   1566  O   ILE A 312      16.757  -0.196   2.538  1.00 10.02           O
ATOM   1567  CB  ILE A 312      18.578  -2.962   2.051  1.00  8.52           C
ATOM   1568  CG1 ILE A 312      18.341  -4.344   1.450  1.00  8.39           C
ATOM   1569  CG2 ILE A 312      18.084  -3.006   3.467  1.00 12.37           C
ATOM   1570  CD1 ILE A 312      19.201  -5.442   2.051  1.00 10.41           C
ATOM   1571  H   ILE A 312      19.132  -2.055  -0.247  1.00 15.44           H
ATOM   1572  HA  ILE A 312      16.888  -2.203   1.201  1.00 11.83           H
ATOM   1573  HB  ILE A 312      19.525  -2.754   2.054  1.00 10.19           H
ATOM   1574 HG12 ILE A 312      17.410  -4.579   1.580  1.00 10.04           H
ATOM   1575 HG13 ILE A 312      18.533  -4.327   0.508  1.00 10.04           H
ATOM   1576 HG21 ILE A 312      18.593  -3.659   3.956  1.00 14.82           H
ATOM   1577 HG22 ILE A 312      18.213  -2.138   3.875  1.00 14.82           H
ATOM   1578 HG23 ILE A 312      17.141  -3.231   3.467  1.00 14.82           H
ATOM   1579 HD11 ILE A 312      19.005  -6.289   1.618  1.00 12.46           H
ATOM   1580 HD12 ILE A 312      20.138  -5.228   1.922  1.00 12.46           H
ATOM   1581 HD13 ILE A 312      19.005  -5.502   2.990  1.00 12.46           H
ATOM   1582  N   MET A 313      18.887   0.262   1.900  1.00 10.23           N
ATOM   1583  CA  MET A 313      18.755   1.615   2.453  1.00 13.31           C
ATOM   1584  C   MET A 313      17.455   2.306   1.958  1.00 14.58           C
ATOM   1585  O   MET A 313      16.756   2.942   2.726  1.00 10.68           O
ATOM   1586  CB  MET A 313      19.988   2.441   2.084  1.00  9.16           C
ATOM   1587  CG  MET A 313      21.227   1.934   2.801  1.00 14.38           C
ATOM   1588  SD  MET A 313      22.630   2.927   2.251  1.00 21.50           S
ATOM   1589  CE  MET A 313      22.925   2.026   0.788  1.00 12.65           C
ATOM   1590  H   MET A 313      19.721   0.054   1.353  1.00 12.24           H
ATOM   1591  HA  MET A 313      18.685   1.528   3.583  1.00 15.94           H
ATOM   1592  HB2 MET A 313      20.148   2.455   0.988  1.00 10.96           H
ATOM   1593  HB3 MET A 313      19.823   3.503   2.381  1.00 10.96           H
ATOM   1594  HG2 MET A 313      21.146   2.028   3.905  1.00 17.23           H
ATOM   1595  HG3 MET A 313      21.420   0.859   2.662  1.00 17.23           H
ATOM   1596  HE1 MET A 313      23.796   2.423   0.258  1.00 15.15           H
ATOM   1597  HE2 MET A 313      23.107   0.965   1.029  1.00 15.15           H
ATOM   1598  HE3 MET A 313      22.005   2.064   0.168  1.00 15.15           H
ATOM   1599  N   SER A 314      17.119   2.199   0.611  1.00 11.38           N
ATOM   1600  CA  SER A 314      16.114   3.100   0.004  1.00 14.67           C
ATOM   1601  C   SER A 314      14.680   2.780   0.519  1.00 12.42           C
ATOM   1602  O   SER A 314      13.789   3.560   0.788  1.00 13.45           O
ATOM   1603  CB  SER A 314      16.188   2.983  -1.533  1.00  9.29           C
ATOM   1604  OG  SER A 314      17.356   3.653  -2.020  1.00 10.34           O
ATOM   1605  H   SER A 314      17.642   1.577  -0.006  1.00 13.62           H
ATOM   1606  HA  SER A 314      16.343   4.160   0.300  1.00 17.58           H
ATOM   1607  HB2 SER A 314      16.184   1.934  -1.873  1.00 11.11           H
ATOM   1608  HB3 SER A 314      15.358   3.534  -2.008  1.00 11.11           H
ATOM   1609  HG  SER A 314      18.187   3.237  -1.637  1.00 12.37           H
ATOM   1610  N   LEU A 315      14.552   1.431   0.631  1.00 12.69           N
ATOM   1611  CA  LEU A 315      13.407   0.700   1.208  1.00 14.61           C
ATOM   1612  C   LEU A 315      13.184   1.100   2.650  1.00 11.25           C
ATOM   1613  O   LEU A 315      12.072   1.505   2.996  1.00 14.28           O
ATOM   1614  CB  LEU A 315      13.568  -0.846   1.146  1.00  8.37           C
ATOM   1615  CG  LEU A 315      12.423  -1.694   1.824  1.00 12.47           C
ATOM   1616  CD1 LEU A 315      11.022  -1.306   1.296  1.00  8.52           C
ATOM   1617  CD2 LEU A 315      12.588  -3.200   1.698  1.00  9.41           C
ATOM   1618  H   LEU A 315      15.170   0.911   0.327  1.00 15.20           H
ATOM   1619  HA  LEU A 315      12.593   0.903   0.702  1.00 17.51           H
ATOM   1620  HB2 LEU A 315      13.629  -1.121   0.223  1.00 10.01           H
ATOM   1621  HB3 LEU A 315      14.384  -1.112   1.606  1.00 10.01           H
ATOM   1622  HG  LEU A 315      12.423  -1.507   2.786  1.00 14.93           H
ATOM   1623 HD11 LEU A 315      10.352  -1.807   1.778  1.00 10.20           H
ATOM   1624 HD12 LEU A 315      10.861  -0.358   1.430  1.00 10.20           H
ATOM   1625 HD13 LEU A 315      10.975  -1.512   0.356  1.00 10.20           H
ATOM   1626 HD21 LEU A 315      11.860  -3.646   2.155  1.00 11.26           H
ATOM   1627 HD22 LEU A 315      12.584  -3.453   0.763  1.00 11.26           H
ATOM   1628 HD23 LEU A 315      13.425  -3.461   2.112  1.00 11.26           H
ATOM   1629  N   ARG A 316      14.212   0.973   3.528  1.00 13.92           N
ATOM   1630  CA  ARG A 316      13.996   1.475   4.895  1.00 15.84           C
ATOM   1631  C   ARG A 316      13.549   2.953   4.944  1.00 19.44           C
ATOM   1632  O   ARG A 316      12.625   3.320   5.666  1.00 16.46           O
ATOM   1633  CB  ARG A 316      15.281   1.261   5.675  1.00 11.79           C
ATOM   1634  CG  ARG A 316      15.415  -0.212   6.031  1.00 12.03           C
ATOM   1635  CD  ARG A 316      16.789  -0.411   6.657  1.00  7.22           C
ATOM   1636  NE  ARG A 316      16.903  -1.763   7.236  1.00  9.74           N
ATOM   1637  CZ  ARG A 316      17.714  -2.013   8.318  1.00  9.99           C
ATOM   1638  NH1 ARG A 316      18.607  -1.106   8.739  1.00 11.76           N
ATOM   1639  NH2 ARG A 316      17.574  -3.277   8.929  1.00 10.40           N1+
ATOM   1640  H   ARG A 316      15.159   0.703   3.252  1.00 16.67           H
ATOM   1641  HA  ARG A 316      13.136   0.894   5.341  1.00 18.98           H
ATOM   1642  HB2 ARG A 316      16.165   1.606   5.094  1.00 14.11           H
ATOM   1643  HB3 ARG A 316      15.304   1.886   6.597  1.00 14.11           H
ATOM   1644  HG2 ARG A 316      14.607  -0.493   6.727  1.00 14.40           H
ATOM   1645  HG3 ARG A 316      15.294  -0.838   5.130  1.00 14.40           H
ATOM   1646  HD2 ARG A 316      17.576  -0.269   5.887  1.00  8.63           H
ATOM   1647  HD3 ARG A 316      16.966   0.378   7.434  1.00  8.63           H
ATOM   1648  HE  ARG A 316      16.184  -2.429   6.980  1.00 11.65           H
ATOM   1649 HH11 ARG A 316      18.613  -0.078   8.391  1.00 14.08           H
ATOM   1650 HH12 ARG A 316      19.270  -1.319   9.477  1.00 14.08           H
ATOM   1651 HH21 ARG A 316      17.157  -4.004   8.362  1.00 12.45           H
ATOM   1652 HH22 ARG A 316      18.402  -3.630   9.431  1.00 12.45           H
ATOM   1653  N   ALA A 317      14.249   3.825   4.137  1.00 12.66           N
ATOM   1654  CA  ALA A 317      13.989   5.273   4.283  1.00  8.31           C
ATOM   1655  C   ALA A 317      12.519   5.554   3.911  1.00 15.74           C
ATOM   1656  O   ALA A 317      11.746   6.313   4.466  1.00 20.67           O
ATOM   1657  CB  ALA A 317      14.952   6.054   3.417  1.00 10.87           C
ATOM   1658  H   ALA A 317      15.030   3.527   3.551  1.00 15.16           H
ATOM   1659  HA  ALA A 317      14.127   5.584   5.357  1.00  9.94           H
ATOM   1660  HB1 ALA A 317      14.732   7.125   3.450  1.00 13.01           H
ATOM   1661  HB2 ALA A 317      15.996   5.930   3.768  1.00 13.01           H
ATOM   1662  HB3 ALA A 317      14.916   5.743   2.368  1.00 13.01           H
ATOM   1663  N   ALA A 318      12.118   4.792   2.847  1.00 15.42           N
ATOM   1664  CA  ALA A 318      10.810   4.907   2.195  1.00 10.58           C
ATOM   1665  C   ALA A 318       9.695   4.446   3.127  1.00 12.96           C
ATOM   1666  O   ALA A 318       8.664   5.105   3.245  1.00 10.72           O
ATOM   1667  CB  ALA A 318      10.732   4.077   0.910  1.00 11.19           C
ATOM   1668  H   ALA A 318      12.634   4.214   2.460  1.00 18.47           H
ATOM   1669  HA  ALA A 318      10.664   5.834   1.918  1.00 12.67           H
ATOM   1670  HB1 ALA A 318       9.844   4.178   0.514  1.00 13.40           H
ATOM   1671  HB2 ALA A 318      11.392   4.367   0.274  1.00 13.40           H
ATOM   1672  HB3 ALA A 318      10.871   3.132   1.103  1.00 13.40           H
ATOM   1673  N   VAL A 319       9.892   3.340   3.831  1.00 11.44           N
ATOM   1674  CA  VAL A 319       8.894   3.035   4.834  1.00 16.96           C
ATOM   1675  C   VAL A 319       8.930   4.056   6.006  1.00 18.83           C
ATOM   1676  O   VAL A 319       7.927   4.130   6.711  1.00 23.54           O
ATOM   1677  CB  VAL A 319       8.909   1.559   5.355  1.00 20.44           C
ATOM   1678  CG1 VAL A 319       9.074   0.490   4.246  1.00  9.59           C
ATOM   1679  CG2 VAL A 319       9.849   1.350   6.532  1.00 24.84           C
ATOM   1680  H   VAL A 319      10.553   2.795   3.737  1.00 13.70           H
ATOM   1681  HA  VAL A 319       8.035   3.127   4.391  1.00 20.32           H
ATOM   1682  HB  VAL A 319       8.019   1.383   5.703  1.00 24.50           H
ATOM   1683 HG11 VAL A 319       9.025  -0.378   4.660  1.00 11.48           H
ATOM   1684 HG12 VAL A 319       8.358   0.581   3.602  1.00 11.48           H
ATOM   1685 HG13 VAL A 319       9.931   0.572   3.803  1.00 11.48           H
ATOM   1686 HG21 VAL A 319       9.779   0.418   6.786  1.00 29.78           H
ATOM   1687 HG22 VAL A 319      10.757   1.559   6.267  1.00 29.78           H
ATOM   1688 HG23 VAL A 319       9.566   1.905   7.278  1.00 29.78           H
ATOM   1689  N   ARG A 320       9.979   4.910   6.220  1.00 16.39           N
ATOM   1690  CA  ARG A 320       9.814   5.954   7.243  1.00 25.25           C
ATOM   1691  C   ARG A 320       9.286   7.296   6.690  1.00 23.91           C
ATOM   1692  O   ARG A 320       9.471   8.397   7.181  1.00 30.52           O
ATOM   1693  CB  ARG A 320      11.172   6.181   7.876  1.00 26.15           C
ATOM   1694  CG  ARG A 320      11.621   4.932   8.633  1.00 22.06           C
ATOM   1695  CD  ARG A 320      12.804   5.333   9.501  1.00 19.07           C
ATOM   1696  NE  ARG A 320      13.773   4.256   9.712  1.00 18.06           N
ATOM   1697  CZ  ARG A 320      14.818   3.990   8.775  1.00 18.72           C
ATOM   1698  NH1 ARG A 320      15.037   4.896   7.746  1.00 21.61           N
ATOM   1699  NH2 ARG A 320      15.650   2.978   8.905  1.00 12.40           N
ATOM   1700  H   ARG A 320      10.872   4.871   5.715  1.00 19.63           H
ATOM   1701  HA  ARG A 320       9.032   5.605   7.988  1.00 30.26           H
ATOM   1702  HB2 ARG A 320      11.112   7.065   8.543  1.00 31.35           H
ATOM   1703  HB3 ARG A 320      11.911   6.441   7.083  1.00 31.35           H
ATOM   1704  HG2 ARG A 320      11.894   4.134   7.914  1.00 26.44           H
ATOM   1705  HG3 ARG A 320      10.792   4.525   9.236  1.00 26.44           H
ATOM   1706  HD2 ARG A 320      12.435   5.668  10.498  1.00 22.85           H
ATOM   1707  HD3 ARG A 320      13.330   6.216   9.049  1.00 22.85           H
ATOM   1708  HE  ARG A 320      13.368   3.418  10.128  1.00 21.65           H
ATOM   1709 HH11 ARG A 320      15.849   4.792   7.133  1.00 25.91           H
ATOM   1710 HH12 ARG A 320      14.493   5.745   7.650  1.00 25.91           H
ATOM   1711 HH21 ARG A 320      15.516   2.308   9.657  1.00 14.85           H
ATOM   1712  N   TYR A 321       8.490   7.178   5.586  1.00 23.87           N
ATOM   1713  CA  TYR A 321       7.826   8.335   4.944  1.00 26.01           C
ATOM   1714  C   TYR A 321       6.755   8.897   5.853  1.00 27.39           C
ATOM   1715  O   TYR A 321       5.958   8.149   6.413  1.00 28.96           O
ATOM   1716  CB  TYR A 321       7.122   8.002   3.606  1.00 23.66           C
ATOM   1717  CG  TYR A 321       6.405   9.216   2.962  1.00 24.91           C
ATOM   1718  CD1 TYR A 321       7.109  10.364   2.602  1.00 31.45           C
ATOM   1719  CD2 TYR A 321       5.042   9.213   2.729  1.00 25.61           C
ATOM   1720  CE1 TYR A 321       6.482  11.468   2.029  1.00 26.10           C
ATOM   1721  CE2 TYR A 321       4.410  10.314   2.154  1.00 29.12           C
ATOM   1722  CZ  TYR A 321       5.134  11.442   1.816  1.00 29.96           C
ATOM   1723  OH  TYR A 321       4.503  12.532   1.234  1.00 30.64           O
ATOM   1724  H   TYR A 321       8.313   6.419   5.205  1.00 28.62           H
ATOM   1725  HA  TYR A 321       8.484   9.026   4.769  1.00 31.18           H
ATOM   1726  HB2 TYR A 321       7.764   7.673   2.966  1.00 28.37           H
ATOM   1727  HB3 TYR A 321       6.444   7.313   3.756  1.00 28.37           H
ATOM   1728  HD1 TYR A 321       8.031  10.400   2.747  1.00 37.71           H
ATOM   1729  HD2 TYR A 321       4.536   8.463   2.955  1.00 30.70           H
ATOM   1730  HE1 TYR A 321       6.981  12.221   1.796  1.00 31.29           H
ATOM   1731  HE2 TYR A 321       3.491  10.297   2.002  1.00 34.91           H
ATOM   1732  HH  TYR A 321       3.676  12.384   1.140  1.00 36.74           H
ATOM   1733  N   ASP A 322       6.718  10.214   5.977  1.00 26.95           N
ATOM   1734  CA  ASP A 322       5.739  10.865   6.856  1.00 36.77           C
ATOM   1735  C   ASP A 322       4.847  11.770   6.007  1.00 35.34           C
ATOM   1736  O   ASP A 322       5.327  12.768   5.430  1.00 29.04           O
ATOM   1737  CB  ASP A 322       6.395  11.629   8.013  1.00 37.14           C
ATOM   1738  CG  ASP A 322       5.390  12.523   8.792  1.00 41.50           C
ATOM   1739  OD1 ASP A 322       4.187  12.188   8.782  1.00 40.48           O
ATOM   1740  OD2 ASP A 322       5.783  13.556   9.405  1.00 33.74           O1-
ATOM   1741  H   ASP A 322       7.261  10.735   5.563  1.00 32.31           H
ATOM   1742  HA  ASP A 322       5.215  10.169   7.281  1.00 44.10           H
ATOM   1743  HB2 ASP A 322       6.717  10.967   8.652  1.00 44.54           H
ATOM   1744  HB3 ASP A 322       7.139  12.153   7.693  1.00 44.54           H
ATOM   1745  N   PRO A 323       3.579  11.405   5.853  1.00 27.36           N
ATOM   1746  CA  PRO A 323       2.708  12.121   4.925  1.00 31.74           C
ATOM   1747  C   PRO A 323       2.446  13.541   5.352  1.00 34.39           C
ATOM   1748  O   PRO A 323       2.258  14.406   4.493  1.00 38.28           O
ATOM   1749  CB  PRO A 323       1.433  11.279   4.957  1.00 27.72           C
ATOM   1750  CG  PRO A 323       1.882   9.927   5.445  1.00 34.36           C
ATOM   1751  CD  PRO A 323       2.923  10.219   6.426  1.00 33.92           C
ATOM   1752  HA  PRO A 323       3.085  12.116   4.021  1.00 38.05           H
ATOM   1753  HB2 PRO A 323       0.820  11.668   5.597  1.00 33.23           H
ATOM   1754  HB3 PRO A 323       1.043  11.223   4.077  1.00 33.23           H
ATOM   1755  HG2 PRO A 323       1.147   9.470   5.876  1.00 41.20           H
ATOM   1756  HG3 PRO A 323       2.241   9.399   4.712  1.00 41.20           H
ATOM   1757  HD2 PRO A 323       2.543  10.441   7.295  1.00 40.68           H
ATOM   1758  HD3 PRO A 323       3.532   9.457   6.469  1.00 40.68           H
ATOM   1759  N   GLU A 324       2.470  13.806   6.660  1.00 37.21           N
ATOM   1760  CA  GLU A 324       2.106  15.115   7.184  1.00 42.04           C
ATOM   1761  C   GLU A 324       3.250  16.125   7.039  1.00 41.89           C
ATOM   1762  O   GLU A 324       3.013  17.272   6.668  1.00 43.13           O
ATOM   1763  CB  GLU A 324       1.635  14.942   8.640  1.00 44.19           C
ATOM   1764  CG  GLU A 324       2.456  15.596   9.749  1.00 51.87           C
ATOM   1765  CD  GLU A 324       1.717  15.575  11.077  1.00 60.97           C
ATOM   1766  OE1 GLU A 324       0.480  15.402  11.044  1.00 67.55           O
ATOM   1767  OE2 GLU A 324       2.357  15.726  12.144  1.00 62.35           O1-
ATOM   1768  H   GLU A 324       2.693  13.234   7.270  1.00 44.62           H
ATOM   1769  HA  GLU A 324       1.348  15.455   6.673  1.00 50.42           H
ATOM   1770  HB2 GLU A 324       0.730  15.283   8.707  1.00 52.99           H
ATOM   1771  HB3 GLU A 324       1.620  13.993   8.837  1.00 52.99           H
ATOM   1772  HG2 GLU A 324       3.288  15.118   9.873  1.00 62.21           H
ATOM   1773  HG3 GLU A 324       2.626  16.524   9.530  1.00 62.21           H
ATOM   1774  N   SER A 325       4.492  15.730   7.283  1.00 36.36           N
ATOM   1775  CA  SER A 325       5.606  16.647   7.096  1.00 35.78           C
ATOM   1776  C   SER A 325       6.180  16.603   5.689  1.00 34.02           C
ATOM   1777  O   SER A 325       6.996  17.454   5.341  1.00 35.11           O
ATOM   1778  CB  SER A 325       6.710  16.327   8.102  1.00 40.08           C
ATOM   1779  OG  SER A 325       7.174  15.008   7.929  1.00 34.04           O
ATOM   1780  H   SER A 325       4.711  14.940   7.545  1.00 43.60           H
ATOM   1781  HA  SER A 325       5.306  17.559   7.266  1.00 42.91           H
ATOM   1782  HB2 SER A 325       7.447  16.943   7.987  1.00 48.07           H
ATOM   1783  HB3 SER A 325       6.354  16.403   9.001  1.00 48.07           H
ATOM   1784  HG  SER A 325       7.082  14.583   8.653  1.00 40.82           H
ATOM   1785  N   GLU A 326       5.776  15.628   4.887  1.00 33.01           N
ATOM   1786  CA  GLU A 326       6.381  15.353   3.585  1.00 36.15           C
ATOM   1787  C   GLU A 326       7.883  14.990   3.688  1.00 36.30           C
ATOM   1788  O   GLU A 326       8.675  15.335   2.804  1.00 27.40           O
ATOM   1789  CB  GLU A 326       6.194  16.532   2.634  1.00 40.24           C
ATOM   1790  CG  GLU A 326       4.807  17.183   2.582  1.00 45.93           C
ATOM   1791  CD  GLU A 326       4.077  16.770   1.359  1.00 51.79           C
ATOM   1792  OE1 GLU A 326       4.128  15.558   1.067  1.00 57.88           O
ATOM   1793  OE2 GLU A 326       3.504  17.642   0.672  1.00 57.76           O1-
ATOM   1794  H   GLU A 326       5.115  15.114   5.076  1.00 39.58           H
ATOM   1795  HA  GLU A 326       5.898  14.605   3.191  1.00 43.35           H
ATOM   1796  HB2 GLU A 326       6.834  17.215   2.875  1.00 48.26           H
ATOM   1797  HB3 GLU A 326       6.381  16.207   1.742  1.00 48.26           H
ATOM   1798  HG2 GLU A 326       4.276  16.945   3.357  1.00 55.09           H
ATOM   1799  HG3 GLU A 326       4.923  18.145   2.540  1.00 55.09           H
ATOM   1800  N   THR A 327       8.285  14.258   4.741  1.00 25.25           N
ATOM   1801  CA  THR A 327       9.688  13.904   4.937  1.00 29.63           C
ATOM   1802  C   THR A 327       9.934  12.392   4.982  1.00 27.00           C
ATOM   1803  O   THR A 327       9.047  11.585   5.271  1.00 24.89           O
ATOM   1804  CB  THR A 327      10.243  14.529   6.225  1.00 27.09           C
ATOM   1805  OG1 THR A 327       9.543  13.991   7.329  1.00 25.24           O
ATOM   1806  CG2 THR A 327      10.065  16.062   6.203  1.00 22.10           C
ATOM   1807  H   THR A 327       7.748  13.980   5.354  1.00 30.27           H
ATOM   1808  HA  THR A 327      10.200  14.271   4.202  1.00 35.53           H
ATOM   1809  HB  THR A 327      11.192  14.312   6.318  1.00 32.48           H
ATOM   1810  HG1 THR A 327       8.721  14.166   7.242  1.00 30.26           H
ATOM   1811 HG21 THR A 327      10.425  16.421   7.023  1.00 26.49           H
ATOM   1812 HG22 THR A 327      10.536  16.453   5.455  1.00 26.49           H
ATOM   1813 HG23 THR A 327       9.127  16.303   6.137  1.00 26.49           H
ATOM   1814  N   LEU A 328      11.167  12.018   4.656  1.00 24.30           N
ATOM   1815  CA  LEU A 328      11.714  10.704   4.978  1.00 24.81           C
ATOM   1816  C   LEU A 328      12.615  10.947   6.149  1.00 20.10           C
ATOM   1817  O   LEU A 328      13.179  12.031   6.268  1.00 22.85           O
ATOM   1818  CB  LEU A 328      12.559  10.094   3.854  1.00 22.28           C
ATOM   1819  CG  LEU A 328      11.851   9.964   2.517  1.00 26.63           C
ATOM   1820  CD1 LEU A 328      12.833   9.544   1.428  1.00 22.43           C
ATOM   1821  CD2 LEU A 328      10.726   8.970   2.691  1.00 29.05           C
ATOM   1822  H   LEU A 328      11.714  12.545   4.254  1.00 29.13           H
ATOM   1823  HA  LEU A 328      11.013  10.076   5.245  1.00 29.74           H
ATOM   1824  HB2 LEU A 328      13.345  10.651   3.718  1.00 26.71           H
ATOM   1825  HB3 LEU A 328      12.854   9.217   4.136  1.00 26.71           H
ATOM   1826  HG  LEU A 328      11.460  10.821   2.268  1.00 31.93           H
ATOM   1827 HD11 LEU A 328      12.354   9.453   0.594  1.00 26.88           H
ATOM   1828 HD12 LEU A 328      13.520  10.221   1.344  1.00 26.88           H
ATOM   1829 HD13 LEU A 328      13.241   8.698   1.662  1.00 26.88           H
ATOM   1830 HD21 LEU A 328      10.278   8.869   1.840  1.00 34.83           H
ATOM   1831 HD22 LEU A 328      11.091   8.116   2.966  1.00 34.83           H
ATOM   1832 HD23 LEU A 328      10.109   9.300   3.364  1.00 34.83           H
ATOM   1833  N   THR A 329      12.726   9.974   7.011  1.00 14.22           N
ATOM   1834  CA  THR A 329      13.657  10.036   8.130  1.00 25.14           C
ATOM   1835  C   THR A 329      14.767   9.014   7.828  1.00 21.23           C
ATOM   1836  O   THR A 329      14.495   7.827   7.906  1.00 20.58           O
ATOM   1837  CB  THR A 329      12.900   9.720   9.436  1.00 23.65           C
ATOM   1838  OG1 THR A 329      11.868  10.685   9.634  1.00 26.86           O
ATOM   1839  CG2 THR A 329      13.792   9.843  10.611  1.00 24.87           C
ATOM   1840  H   THR A 329      12.249   9.257   6.978  1.00 17.03           H
ATOM   1841  HA  THR A 329      14.034  10.926   8.210  1.00 30.14           H
ATOM   1842  HB  THR A 329      12.506   8.814   9.426  1.00 28.35           H
ATOM   1843  HG1 THR A 329      11.248  10.356  10.102  1.00 32.20           H
ATOM   1844 HG21 THR A 329      13.294   9.639  11.425  1.00 29.81           H
ATOM   1845 HG22 THR A 329      14.535   9.237  10.518  1.00 29.81           H
ATOM   1846 HG23 THR A 329      14.128  10.752  10.669  1.00 29.81           H
ATOM   1847  N   LEU A 330      16.005   9.442   7.469  1.00 23.27           N
ATOM   1848  CA  LEU A 330      17.051   8.463   7.175  1.00 17.19           C
ATOM   1849  C   LEU A 330      17.641   8.034   8.545  1.00 19.10           C
ATOM   1850  O   LEU A 330      17.842   8.817   9.464  1.00 22.68           O
ATOM   1851  CB  LEU A 330      18.111   9.160   6.325  1.00 18.07           C
ATOM   1852  CG  LEU A 330      17.511  10.062   5.228  1.00 20.76           C
ATOM   1853  CD1 LEU A 330      18.651  10.932   4.707  1.00 15.29           C
ATOM   1854  CD2 LEU A 330      16.824   9.269   4.114  1.00 12.33           C
ATOM   1855  H   LEU A 330      16.284  10.430   7.488  1.00 27.89           H
ATOM   1856  HA  LEU A 330      16.616   7.575   6.627  1.00 20.59           H
ATOM   1857  HB2 LEU A 330      18.738   9.781   6.990  1.00 21.65           H
ATOM   1858  HB3 LEU A 330      18.768   8.400   5.874  1.00 21.65           H
ATOM   1859  HG  LEU A 330      16.742  10.743   5.662  1.00 24.88           H
ATOM   1860 HD11 LEU A 330      18.339  11.572   3.882  1.00 18.32           H
ATOM   1861 HD12 LEU A 330      19.038  11.567   5.509  1.00 18.32           H
ATOM   1862 HD13 LEU A 330      19.471  10.311   4.337  1.00 18.32           H
ATOM   1863 HD21 LEU A 330      16.466   9.923   3.322  1.00 14.76           H
ATOM   1864 HD22 LEU A 330      17.498   8.537   3.664  1.00 14.76           H
ATOM   1865 HD23 LEU A 330      15.959   8.720   4.490  1.00 14.76           H
ATOM   1866  N   ASN A 331      17.883   6.682   8.677  1.00 18.59           N
ATOM   1867  CA  ASN A 331      18.548   6.031   9.820  1.00 21.83           C
ATOM   1868  C   ASN A 331      17.755   5.956  11.152  1.00 22.41           C
ATOM   1869  O   ASN A 331      18.207   5.583  12.225  1.00 24.92           O
ATOM   1870  CB  ASN A 331      19.876   6.709  10.187  1.00 21.87           C
ATOM   1871  CG  ASN A 331      20.922   6.214   9.225  1.00 22.23           C
ATOM   1872  OD1 ASN A 331      20.666   5.493   8.268  1.00 27.55           O
ATOM   1873  ND2 ASN A 331      22.240   6.513   9.521  1.00 21.28           N
ATOM   1874  H   ASN A 331      17.786   6.092   7.836  1.00 22.28           H
ATOM   1875  HA  ASN A 331      18.714   4.970   9.444  1.00 26.16           H
ATOM   1876  HB2 ASN A 331      19.762   7.818  10.149  1.00 26.22           H
ATOM   1877  HB3 ASN A 331      20.148   6.557  11.257  1.00 26.22           H
ATOM   1878 HD21 ASN A 331      22.949   6.279   8.832  1.00 25.50           H
ATOM   1879 HD22 ASN A 331      22.497   7.200  10.207  1.00 25.50           H
ATOM   1880  N   GLY A 332      16.455   6.295  10.982  1.00 24.01           N
ATOM   1881  CA  GLY A 332      15.478   6.605  12.007  1.00 28.53           C
ATOM   1882  C   GLY A 332      15.751   7.880  12.780  1.00 29.95           C
ATOM   1883  O   GLY A 332      15.126   8.080  13.825  1.00 35.47           O
ATOM   1884  H   GLY A 332      16.103   6.384  10.191  1.00 28.78           H
ATOM   1885  HA2 GLY A 332      14.607   6.728  11.581  1.00 34.21           H
ATOM   1886  HA3 GLY A 332      15.391   5.868  12.639  1.00 34.21           H
ATOM   1887  N   GLU A 333      16.649   8.754  12.293  1.00 27.49           N
ATOM   1888  CA  GLU A 333      17.062   9.939  13.045  1.00 33.56           C
ATOM   1889  C   GLU A 333      16.956  11.277  12.325  1.00 33.05           C
ATOM   1890  O   GLU A 333      16.783  12.302  12.988  1.00 28.74           O
ATOM   1891  CB  GLU A 333      18.524   9.842  13.498  1.00 35.99           C
ATOM   1892  CG  GLU A 333      19.354   8.750  12.903  1.00 42.98           C
ATOM   1893  CD  GLU A 333      20.695   8.680  13.581  1.00 47.12           C
ATOM   1894  OE1 GLU A 333      20.828   7.888  14.551  1.00 44.05           O
ATOM   1895  OE2 GLU A 333      21.580   9.455  13.152  1.00 49.90           O1-
ATOM   1896  H   GLU A 333      17.043   8.664  11.534  1.00 32.96           H
ATOM   1897  HA  GLU A 333      16.514   9.991  13.848  1.00 40.24           H
ATOM   1898  HB2 GLU A 333      18.963  10.676  13.251  1.00 43.16           H
ATOM   1899  HB3 GLU A 333      18.559   9.732  14.460  1.00 43.16           H
ATOM   1900  HG2 GLU A 333      18.918   7.887  13.004  1.00 51.54           H
ATOM   1901  HG3 GLU A 333      19.502   8.952  11.968  1.00 51.54           H
ATOM   1902  N   MET A 334      17.135  11.321  11.007  1.00 30.32           N
ATOM   1903  CA  MET A 334      17.249  12.602  10.320  1.00 29.02           C
ATOM   1904  C   MET A 334      16.147  12.704   9.291  1.00 27.77           C
ATOM   1905  O   MET A 334      16.180  12.006   8.264  1.00 23.39           O
ATOM   1906  CB  MET A 334      18.618  12.781   9.673  1.00 20.68           C
ATOM   1907  CG  MET A 334      18.763  14.116   8.987  1.00 26.44           C
ATOM   1908  SD  MET A 334      20.011  14.111   7.683  1.00 33.19           S
ATOM   1909  CE  MET A 334      21.507  14.038   8.732  1.00 31.53           C
ATOM   1910  H   MET A 334      17.171  10.632  10.489  1.00 36.35           H
ATOM   1911  HA  MET A 334      17.128  13.322  10.960  1.00 34.79           H
ATOM   1912  HB2 MET A 334      19.296  12.729  10.358  1.00 24.78           H
ATOM   1913  HB3 MET A 334      18.761  12.080   9.032  1.00 24.78           H
ATOM   1914  HG2 MET A 334      17.917  14.378   8.594  1.00 31.70           H
ATOM   1915  HG3 MET A 334      19.035  14.772   9.650  1.00 31.70           H
ATOM   1916  HE1 MET A 334      22.295  14.022   8.168  1.00 37.80           H
ATOM   1917  HE2 MET A 334      21.545  14.820   9.311  1.00 37.80           H
ATOM   1918  HE3 MET A 334      21.487  13.234   9.274  1.00 37.80           H
ATOM   1919  N   ALA A 335      15.208  13.609   9.545  1.00 23.66           N
ATOM   1920  CA  ALA A 335      14.117  13.851   8.618  1.00 22.02           C
ATOM   1921  C   ALA A 335      14.524  14.842   7.543  1.00 21.99           C
ATOM   1922  O   ALA A 335      15.091  15.901   7.831  1.00 26.72           O
ATOM   1923  CB  ALA A 335      12.896  14.355   9.355  1.00 31.15           C
ATOM   1924  H   ALA A 335      15.203  14.101  10.248  1.00 28.36           H
ATOM   1925  HA  ALA A 335      13.884  13.027   8.176  1.00 26.39           H
ATOM   1926  HB1 ALA A 335      12.190  14.528   8.713  1.00 37.35           H
ATOM   1927  HB2 ALA A 335      12.620  13.678   9.994  1.00 37.35           H
ATOM   1928  HB3 ALA A 335      13.148  15.171   9.814  1.00 37.35           H
ATOM   1929  N   VAL A 336      14.254  14.490   6.306  1.00 18.75           N
ATOM   1930  CA  VAL A 336      14.680  15.298   5.174  1.00 16.09           C
ATOM   1931  C   VAL A 336      13.512  15.458   4.224  1.00 18.95           C
ATOM   1932  O   VAL A 336      12.658  14.576   4.090  1.00 16.64           O
ATOM   1933  CB  VAL A 336      15.909  14.684   4.450  1.00 19.27           C
ATOM   1934  CG1 VAL A 336      17.005  14.559   5.382  1.00 22.13           C
ATOM   1935  CG2 VAL A 336      15.617  13.277   3.871  1.00 26.46           C
ATOM   1936  H   VAL A 336      13.808  13.780   6.102  1.00 22.47           H
ATOM   1937  HA  VAL A 336      14.918  16.200   5.457  1.00 19.28           H
ATOM   1938  HB  VAL A 336      16.183  15.264   3.718  1.00 23.09           H
ATOM   1939 HG11 VAL A 336      17.713  14.163   4.894  1.00 26.52           H
ATOM   1940 HG12 VAL A 336      17.253  15.431   5.712  1.00 26.52           H
ATOM   1941 HG13 VAL A 336      16.746  13.978   6.118  1.00 26.52           H
ATOM   1942 HG21 VAL A 336      16.417  12.940   3.435  1.00 31.72           H
ATOM   1943 HG22 VAL A 336      15.363  12.677   4.592  1.00 31.72           H
ATOM   1944 HG23 VAL A 336      14.901  13.341   3.221  1.00 31.72           H
ATOM   1945  N   THR A 337      13.483  16.592   3.538  1.00 19.39           N
ATOM   1946  CA  THR A 337      12.506  16.745   2.477  1.00 18.70           C
ATOM   1947  C   THR A 337      13.031  16.206   1.161  1.00 19.75           C
ATOM   1948  O   THR A 337      14.218  15.921   0.965  1.00 21.54           O
ATOM   1949  CB  THR A 337      12.154  18.194   2.217  1.00 15.64           C
ATOM   1950  OG1 THR A 337      13.335  18.820   1.704  1.00 14.30           O
ATOM   1951  CG2 THR A 337      11.701  18.872   3.494  1.00 23.42           C
ATOM   1952  H   THR A 337      14.004  17.268   3.659  1.00 23.23           H
ATOM   1953  HA  THR A 337      11.691  16.264   2.705  1.00 22.41           H
ATOM   1954  HB  THR A 337      11.439  18.244   1.550  1.00 18.74           H
ATOM   1955  HG1 THR A 337      13.199  19.643   1.620  1.00 17.13           H
ATOM   1956 HG21 THR A 337      11.463  19.792   3.304  1.00 28.07           H
ATOM   1957 HG22 THR A 337      10.921  18.411   3.835  1.00 28.07           H
ATOM   1958 HG23 THR A 337      12.396  18.862   4.172  1.00 28.07           H
ATOM   1959  N   ARG A 338      12.117  16.188   0.223  1.00 18.06           N
ATOM   1960  CA  ARG A 338      12.395  15.680  -1.104  1.00 20.85           C
ATOM   1961  C   ARG A 338      13.420  16.559  -1.787  1.00 17.04           C
ATOM   1962  O   ARG A 338      14.359  16.049  -2.402  1.00 13.97           O
ATOM   1963  CB  ARG A 338      11.048  15.600  -1.790  1.00 18.11           C
ATOM   1964  CG  ARG A 338      10.835  15.422  -3.244  1.00 22.12           C
ATOM   1965  CD  ARG A 338       9.300  15.069  -3.340  1.00 23.46           C
ATOM   1966  NE  ARG A 338       9.181  14.277  -4.496  1.00 32.70           N
ATOM   1967  CZ  ARG A 338       8.332  13.300  -4.669  1.00 19.41           C
ATOM   1968  NH1 ARG A 338       7.431  12.964  -3.756  1.00 21.96           N
ATOM   1969  NH2 ARG A 338       8.458  12.668  -5.801  1.00 27.81           N1+
ATOM   1970  H   ARG A 338      11.321  16.495   0.339  1.00 21.64           H
ATOM   1971  HA  ARG A 338      12.776  14.786  -1.052  1.00 24.99           H
ATOM   1972  HB2 ARG A 338      10.616  14.844  -1.360  1.00 21.70           H
ATOM   1973  HB3 ARG A 338      10.577  16.412  -1.554  1.00 21.70           H
ATOM   1974  HG2 ARG A 338      10.992  16.258  -3.706  1.00 26.51           H
ATOM   1975  HG3 ARG A 338      11.380  14.712  -3.626  1.00 26.51           H
ATOM   1976  HD2 ARG A 338       8.978  14.571  -2.565  1.00 28.12           H
ATOM   1977  HD3 ARG A 338       8.774  15.864  -3.478  1.00 28.12           H
ATOM   1978  HE  ARG A 338       9.664  14.508  -5.176  1.00 39.21           H
ATOM   1979 HH11 ARG A 338       7.379  13.399  -3.015  1.00 26.33           H
ATOM   1980 HH12 ARG A 338       6.885  12.314  -3.921  1.00 26.33           H
ATOM   1981 HH21 ARG A 338       9.065  12.933  -6.354  1.00 33.34           H
ATOM   1982 HH22 ARG A 338       7.934  12.029  -5.994  1.00 33.34           H
ATOM   1983  N   GLY A 339      13.352  17.871  -1.539  1.00 19.98           N
ATOM   1984  CA  GLY A 339      14.317  18.776  -2.131  1.00 19.14           C
ATOM   1985  C   GLY A 339      15.696  18.585  -1.538  1.00 21.10           C
ATOM   1986  O   GLY A 339      16.695  18.582  -2.262  1.00 14.41           O
ATOM   1987  H   GLY A 339      12.781  18.251  -1.012  1.00 23.94           H
ATOM   1988  HA2 GLY A 339      14.377  18.654  -3.094  1.00 22.94           H
ATOM   1989  HA3 GLY A 339      14.033  19.687  -1.972  1.00 22.94           H
ATOM   1990  N   GLN A 340      15.765  18.451  -0.211  1.00 16.26           N
ATOM   1991  CA  GLN A 340      17.045  18.284   0.475  1.00 15.78           C
ATOM   1992  C   GLN A 340      17.787  17.002   0.072  1.00 12.84           C
ATOM   1993  O   GLN A 340      18.996  17.064  -0.180  1.00 15.24           O
ATOM   1994  CB  GLN A 340      16.835  18.307   1.991  1.00 20.72           C
ATOM   1995  CG  GLN A 340      16.650  19.650   2.663  1.00 22.75           C
ATOM   1996  CD  GLN A 340      16.227  19.507   4.109  1.00 22.45           C
ATOM   1997  OE1 GLN A 340      15.438  18.618   4.420  1.00 25.22           O
ATOM   1998  NE2 GLN A 340      16.749  20.367   5.002  1.00 23.14           N
ATOM   1999  H   GLN A 340      15.076  18.488   0.309  1.00 19.48           H
ATOM   2000  HA  GLN A 340      17.622  19.033   0.230  1.00 18.90           H
ATOM   2001  HB2 GLN A 340      16.051  17.778   2.206  1.00 24.83           H
ATOM   2002  HB3 GLN A 340      17.616  17.898   2.395  1.00 24.83           H
ATOM   2003  HG2 GLN A 340      17.475  20.138   2.654  1.00 27.26           H
ATOM   2004  HG3 GLN A 340      15.956  20.146   2.219  1.00 27.26           H
ATOM   2005 HE21 GLN A 340      17.319  20.968   4.755  1.00 27.74           H
ATOM   2006 HE22 GLN A 340      16.529  20.320   5.833  1.00 27.74           H
ATOM   2007  N   LEU A 341      17.107  15.825   0.031  1.00 11.72           N
ATOM   2008  CA  LEU A 341      17.798  14.561  -0.317  1.00 15.18           C
ATOM   2009  C   LEU A 341      18.415  14.560  -1.757  1.00 17.04           C
ATOM   2010  O   LEU A 341      19.463  14.134  -2.184  1.00 17.35           O
ATOM   2011  CB  LEU A 341      16.745  13.471  -0.172  1.00 10.31           C
ATOM   2012  CG  LEU A 341      17.350  12.075  -0.318  1.00 16.93           C
ATOM   2013  CD1 LEU A 341      18.544  11.912   0.626  1.00 13.76           C
ATOM   2014  CD2 LEU A 341      16.248  11.071  -0.050  1.00 14.19           C
ATOM   2015  H   LEU A 341      16.099  15.782   0.275  1.00 14.04           H
ATOM   2016  HA  LEU A 341      18.668  14.429   0.390  1.00 18.19           H
ATOM   2017  HB2 LEU A 341      16.286  13.548   0.842  1.00 12.35           H
ATOM   2018  HB3 LEU A 341      15.903  13.596  -0.875  1.00 12.35           H
ATOM   2019  HG  LEU A 341      17.709  11.949  -1.365  1.00 20.28           H
ATOM   2020 HD11 LEU A 341      18.965  10.903   0.568  1.00 16.48           H
ATOM   2021 HD12 LEU A 341      19.353  12.602   0.391  1.00 16.48           H
ATOM   2022 HD13 LEU A 341      18.266  12.077   1.668  1.00 16.48           H
ATOM   2023 HD21 LEU A 341      16.601  10.041  -0.136  1.00 17.00           H
ATOM   2024 HD22 LEU A 341      15.849  11.181   0.964  1.00 17.00           H
ATOM   2025 HD23 LEU A 341      15.406  11.190  -0.738  1.00 17.00           H
ATOM   2026  N   LYS A 342      17.540  15.180  -2.638  1.00 12.92           N
ATOM   2027  CA  LYS A 342      17.728  15.494  -4.094  1.00 17.19           C
ATOM   2028  C   LYS A 342      18.899  16.439  -4.338  1.00 20.74           C
ATOM   2029  O   LYS A 342      19.825  16.143  -5.104  1.00 14.40           O
ATOM   2030  CB  LYS A 342      16.447  16.172  -4.671  1.00 18.42           C
ATOM   2031  CG  LYS A 342      16.353  16.749  -6.194  1.00 20.74           C
ATOM   2032  CD  LYS A 342      15.112  16.111  -6.910  1.00 22.91           C
ATOM   2033  CE  LYS A 342      14.158  17.019  -7.636  1.00 23.30           C
ATOM   2034  NZ  LYS A 342      12.742  16.565  -7.311  1.00 29.06           N1+
ATOM   2035  H   LYS A 342      16.763  15.436  -2.368  1.00 15.48           H
ATOM   2036  HA  LYS A 342      17.856  14.681  -4.629  1.00 20.59           H
ATOM   2037  HB2 LYS A 342      15.716  15.557  -4.558  1.00 22.07           H
ATOM   2038  HB3 LYS A 342      16.250  16.947  -4.125  1.00 22.07           H
ATOM   2039  HG2 LYS A 342      16.209  17.711  -6.201  1.00 24.86           H
ATOM   2040  HG3 LYS A 342      17.158  16.534  -6.691  1.00 24.86           H
ATOM   2041  HD2 LYS A 342      15.434  15.465  -7.554  1.00 27.47           H
ATOM   2042  HD3 LYS A 342      14.567  15.660  -6.255  1.00 27.47           H
ATOM   2043  HE2 LYS A 342      14.276  17.934  -7.357  1.00 27.93           H
ATOM   2044  HE3 LYS A 342      14.288  16.934  -8.593  1.00 27.93           H
ATOM   2045  HZ1 LYS A 342      12.151  17.205  -7.506  1.00 34.84           H
ATOM   2046  HZ2 LYS A 342      12.539  15.838  -7.783  1.00 34.84           H
ATOM   2047  HZ3 LYS A 342      12.672  16.369  -6.446  1.00 34.84           H
ATOM   2048  N   ASN A 343      18.853  17.612  -3.707  1.00 21.16           N
ATOM   2049  CA  ASN A 343      19.984  18.526  -3.803  1.00 22.59           C
ATOM   2050  C   ASN A 343      21.248  17.973  -3.114  1.00 14.94           C
ATOM   2051  O   ASN A 343      22.336  18.223  -3.614  1.00 16.07           O
ATOM   2052  CB  ASN A 343      19.568  19.905  -3.269  1.00 14.09           C
ATOM   2053  CG  ASN A 343      18.643  20.646  -4.228  1.00 20.30           C
ATOM   2054  OD1 ASN A 343      18.700  20.429  -5.429  1.00 32.29           O
ATOM   2055  ND2 ASN A 343      17.763  21.496  -3.693  1.00 23.02           N
ATOM   2056  H   ASN A 343      18.196  17.893  -3.224  1.00 25.36           H
ATOM   2057  HA  ASN A 343      20.219  18.640  -4.747  1.00 27.08           H
ATOM   2058  HB2 ASN A 343      19.074  19.786  -2.450  1.00 16.88           H
ATOM   2059  HB3 ASN A 343      20.351  20.451  -3.114  1.00 16.88           H
ATOM   2060 HD21 ASN A 343      17.230  21.948  -4.196  1.00 27.60           H
ATOM   2061 HD22 ASN A 343      17.724  21.599  -2.845  1.00 27.60           H
ATOM   2062  N   GLY A 344      21.164  17.221  -1.975  1.00 13.79           N
ATOM   2063  CA  GLY A 344      22.448  16.799  -1.384  1.00 15.39           C
ATOM   2064  C   GLY A 344      23.136  15.667  -2.125  1.00 16.87           C
ATOM   2065  O   GLY A 344      24.106  15.099  -1.640  1.00 17.81           O
ATOM   2066  H   GLY A 344      20.295  16.987  -1.481  1.00 16.52           H
ATOM   2067  HA2 GLY A 344      23.171  17.677  -1.370  1.00 18.44           H
ATOM   2068  HA3 GLY A 344      22.301  16.517  -0.310  1.00 18.44           H
ATOM   2069  N   GLY A 345      22.630  15.251  -3.358  1.00 11.60           N
ATOM   2070  CA  GLY A 345      23.367  14.252  -4.135  1.00 15.43           C
ATOM   2071  C   GLY A 345      22.479  13.241  -4.830  1.00 11.85           C
ATOM   2072  O   GLY A 345      22.884  12.731  -5.880  1.00 14.50           O
ATOM   2073  H   GLY A 345      21.937  15.780  -3.867  1.00 13.89           H
ATOM   2074  HA2 GLY A 345      24.016  14.740  -4.907  1.00 18.48           H
ATOM   2075  HA3 GLY A 345      24.083  13.704  -3.460  1.00 18.48           H
ATOM   2076  N   LEU A 346      21.227  12.911  -4.334  1.00 12.53           N
ATOM   2077  CA  LEU A 346      20.508  11.726  -4.872  1.00 14.51           C
ATOM   2078  C   LEU A 346      19.847  11.970  -6.230  1.00 13.76           C
ATOM   2079  O   LEU A 346      19.479  11.178  -7.082  1.00 13.12           O
ATOM   2080  CB  LEU A 346      19.458  11.212  -3.890  1.00 13.28           C
ATOM   2081  CG  LEU A 346      20.105  10.416  -2.726  1.00 14.19           C
ATOM   2082  CD1 LEU A 346      19.122   9.414  -2.130  1.00 16.16           C
ATOM   2083  CD2 LEU A 346      21.353   9.654  -3.175  1.00 17.51           C
ATOM   2084  H   LEU A 346      20.873  13.324  -3.461  1.00 15.01           H
ATOM   2085  HA  LEU A 346      21.277  10.927  -5.098  1.00 17.38           H
ATOM   2086  HB2 LEU A 346      18.867  12.052  -3.486  1.00 15.90           H
ATOM   2087  HB3 LEU A 346      18.739  10.561  -4.429  1.00 15.90           H
ATOM   2088  HG  LEU A 346      20.398  11.147  -1.942  1.00 17.00           H
ATOM   2089 HD11 LEU A 346      19.581   8.867  -1.294  1.00 19.36           H
ATOM   2090 HD12 LEU A 346      18.238   9.911  -1.735  1.00 19.36           H
ATOM   2091 HD13 LEU A 346      18.792   8.667  -2.855  1.00 19.36           H
ATOM   2092 HD21 LEU A 346      21.761   9.066  -2.344  1.00 20.98           H
ATOM   2093 HD22 LEU A 346      21.124   8.953  -3.979  1.00 20.98           H
ATOM   2094 HD23 LEU A 346      22.154  10.320  -3.506  1.00 20.98           H
ATOM   2095  N   GLY A 347      19.699  13.300  -6.494  1.00 15.87           N
ATOM   2096  CA  GLY A 347      19.005  13.814  -7.689  1.00 15.38           C
ATOM   2097  C   GLY A 347      17.614  13.231  -7.823  1.00 15.40           C
ATOM   2098  O   GLY A 347      16.864  13.179  -6.849  1.00 16.24           O
ATOM   2099  H   GLY A 347      19.992  13.943  -5.980  1.00 19.01           H
ATOM   2100  HA2 GLY A 347      18.866  14.775  -7.598  1.00 18.43           H
ATOM   2101  HA3 GLY A 347      19.491  13.643  -8.512  1.00 18.43           H
ATOM   2102  N   VAL A 348      17.256  12.767  -9.028  1.00 16.11           N
ATOM   2103  CA  VAL A 348      15.946  12.135  -9.251  1.00 18.99           C
ATOM   2104  C   VAL A 348      15.674  10.903  -8.358  1.00 16.46           C
ATOM   2105  O   VAL A 348      14.514  10.507  -8.185  1.00 15.78           O
ATOM   2106  CB  VAL A 348      15.831  11.742 -10.731  1.00 19.02           C
ATOM   2107  CG1 VAL A 348      16.799  10.639 -11.014  1.00 14.20           C
ATOM   2108  CG2 VAL A 348      14.395  11.324 -11.070  1.00 25.01           C
ATOM   2109  H   VAL A 348      17.747  12.804  -9.733  1.00 19.30           H
ATOM   2110  HA  VAL A 348      15.249  12.790  -9.067  1.00 22.76           H
ATOM   2111  HB  VAL A 348      16.067  12.504 -11.289  1.00 22.79           H
ATOM   2112 HG11 VAL A 348      16.743  10.407 -11.952  1.00 17.01           H
ATOM   2113 HG12 VAL A 348      17.693  10.942 -10.800  1.00 17.01           H
ATOM   2114 HG13 VAL A 348      16.579   9.871 -10.476  1.00 17.01           H
ATOM   2115 HG21 VAL A 348      14.357  11.086 -12.011  1.00 29.98           H
ATOM   2116 HG22 VAL A 348      14.134  10.560 -10.533  1.00 29.98           H
ATOM   2117 HG23 VAL A 348      13.796  12.069 -10.895  1.00 29.98           H
ATOM   2118  N   VAL A 349      16.715  10.263  -7.818  1.00 13.40           N
ATOM   2119  CA  VAL A 349      16.530   9.154  -6.895  1.00 15.06           C
ATOM   2120  C   VAL A 349      15.797   9.613  -5.641  1.00 16.12           C
ATOM   2121  O   VAL A 349      15.132   8.802  -4.999  1.00 11.30           O
ATOM   2122  CB  VAL A 349      17.908   8.528  -6.554  1.00 12.58           C
ATOM   2123  CG1 VAL A 349      17.844   7.471  -5.469  1.00 14.00           C
ATOM   2124  CG2 VAL A 349      18.447   7.891  -7.738  1.00 14.70           C
ATOM   2125  H   VAL A 349      17.543  10.452  -7.957  1.00 16.05           H
ATOM   2126  HA  VAL A 349      15.971   8.478  -7.325  1.00 18.04           H
ATOM   2127  HB  VAL A 349      18.529   9.229  -6.271  1.00 15.06           H
ATOM   2128 HG11 VAL A 349      18.744   7.131  -5.332  1.00 16.76           H
ATOM   2129 HG12 VAL A 349      17.526   7.873  -4.643  1.00 16.76           H
ATOM   2130 HG13 VAL A 349      17.267   6.738  -5.740  1.00 16.76           H
ATOM   2131 HG21 VAL A 349      19.302   7.507  -7.499  1.00 17.60           H
ATOM   2132 HG22 VAL A 349      17.838   7.193  -8.008  1.00 17.60           H
ATOM   2133 HG23 VAL A 349      18.550   8.547  -8.442  1.00 17.60           H
ATOM   2134  N   SER A 350      15.891  10.904  -5.277  1.00 10.83           N
ATOM   2135  CA  SER A 350      15.059  11.403  -4.198  1.00 14.62           C
ATOM   2136  C   SER A 350      13.593  11.209  -4.558  1.00 13.42           C
ATOM   2137  O   SER A 350      12.823  10.671  -3.758  1.00 10.53           O
ATOM   2138  CB  SER A 350      15.322  12.875  -3.896  1.00 15.33           C
ATOM   2139  OG  SER A 350      14.557  13.275  -2.779  1.00 13.34           O
ATOM   2140  H   SER A 350      16.392  11.493  -5.649  1.00 12.96           H
ATOM   2141  HA  SER A 350      15.252  10.894  -3.383  1.00 17.51           H
ATOM   2142  HB2 SER A 350      16.264  13.003  -3.707  1.00 18.37           H
ATOM   2143  HB3 SER A 350      15.057  13.412  -4.661  1.00 18.37           H
ATOM   2144  HG  SER A 350      14.657  14.105  -2.631  1.00 15.98           H
ATOM   2145  N   ASP A 351      13.208  11.585  -5.792  1.00 12.03           N
ATOM   2146  CA  ASP A 351      11.807  11.430  -6.197  1.00 14.68           C
ATOM   2147  C   ASP A 351      11.417   9.979  -6.120  1.00 11.30           C
ATOM   2148  O   ASP A 351      10.329   9.647  -5.649  1.00 10.22           O
ATOM   2149  CB  ASP A 351      11.539  11.941  -7.627  1.00 15.80           C
ATOM   2150  CG  ASP A 351      11.635  13.451  -7.721  1.00 14.50           C
ATOM   2151  OD1 ASP A 351      11.135  14.087  -6.795  1.00 16.52           O
ATOM   2152  OD2 ASP A 351      12.224  14.003  -8.663  1.00 24.29           O1-
ATOM   2153  H   ASP A 351      13.735  11.886  -6.404  1.00 14.40           H
ATOM   2154  HA  ASP A 351      11.226  11.935  -5.581  1.00 17.58           H
ATOM   2155  HB2 ASP A 351      12.164  11.552  -8.251  1.00 18.93           H
ATOM   2156  HB3 ASP A 351      10.624  11.697  -7.876  1.00 18.93           H
ATOM   2157  N   ALA A 352      12.305   9.087  -6.575  1.00 13.48           N
ATOM   2158  CA  ALA A 352      11.922   7.688  -6.569  1.00 13.54           C
ATOM   2159  C   ALA A 352      11.730   7.186  -5.130  1.00 16.58           C
ATOM   2160  O   ALA A 352      10.764   6.448  -4.900  1.00 18.91           O
ATOM   2161  CB  ALA A 352      12.894   6.835  -7.422  1.00 12.87           C
ATOM   2162  H   ALA A 352      13.090   9.255  -6.897  1.00 16.14           H
ATOM   2163  HA  ALA A 352      11.049   7.586  -7.001  1.00 16.21           H
ATOM   2164  HB1 ALA A 352      12.594   5.909  -7.449  1.00 15.42           H
ATOM   2165  HB2 ALA A 352      12.880   7.175  -8.338  1.00 15.42           H
ATOM   2166  HB3 ALA A 352      13.790   6.882  -7.071  1.00 15.42           H
ATOM   2167  N   ILE A 353      12.555   7.597  -4.123  1.00 10.57           N
ATOM   2168  CA  ILE A 353      12.382   6.929  -2.821  1.00  9.26           C
ATOM   2169  C   ILE A 353      11.074   7.415  -2.124  1.00 16.44           C
ATOM   2170  O   ILE A 353      10.269   6.813  -1.453  1.00 16.99           O
ATOM   2171  CB  ILE A 353      13.662   7.186  -2.000  1.00  7.38           C
ATOM   2172  CG1 ILE A 353      14.863   6.532  -2.697  1.00 12.70           C
ATOM   2173  CG2 ILE A 353      13.418   6.658  -0.609  1.00  9.98           C
ATOM   2174  CD1 ILE A 353      16.211   6.852  -2.054  1.00 17.15           C
ATOM   2175  H   ILE A 353      13.375   8.193  -4.279  1.00 12.66           H
ATOM   2176  HA  ILE A 353      12.251   5.827  -3.003  1.00 11.09           H
ATOM   2177  HB  ILE A 353      13.845   8.282  -1.935  1.00  8.83           H
ATOM   2178 HG12 ILE A 353      14.733   5.437  -2.726  1.00 15.21           H
ATOM   2179 HG13 ILE A 353      14.908   6.858  -3.751  1.00 15.21           H
ATOM   2180 HG21 ILE A 353      14.300   6.779   0.019  1.00 11.95           H
ATOM   2181 HG22 ILE A 353      12.593   7.176  -0.107  1.00 11.95           H
ATOM   2182 HG23 ILE A 353      13.154   5.590  -0.603  1.00 11.95           H
ATOM   2183 HD11 ILE A 353      17.025   6.340  -2.573  1.00 20.55           H
ATOM   2184 HD12 ILE A 353      16.420   7.920  -2.083  1.00 20.55           H
ATOM   2185 HD13 ILE A 353      16.240   6.523  -1.015  1.00 20.55           H
ATOM   2186  N   PHE A 354      10.880   8.766  -2.333  1.00 14.36           N
ATOM   2187  CA  PHE A 354       9.703   9.503  -1.825  1.00 14.99           C
ATOM   2188  C   PHE A 354       8.425   8.973  -2.436  1.00 17.88           C
ATOM   2189  O   PHE A 354       7.437   8.722  -1.716  1.00 16.75           O
ATOM   2190  CB  PHE A 354       9.736  11.021  -2.099  1.00 14.87           C
ATOM   2191  CG  PHE A 354      10.400  11.808  -0.989  1.00 20.75           C
ATOM   2192  CD1 PHE A 354      11.773  11.837  -0.912  1.00 13.06           C
ATOM   2193  CD2 PHE A 354       9.649  12.453   0.017  1.00 20.99           C
ATOM   2194  CE1 PHE A 354      12.430  12.485   0.135  1.00 15.73           C
ATOM   2195  CE2 PHE A 354      10.291  13.118   1.053  1.00 19.12           C
ATOM   2196  CZ  PHE A 354      11.697  13.147   1.097  1.00 21.21           C
ATOM   2197  H   PHE A 354      11.444   9.276  -2.743  1.00 17.20           H
ATOM   2198  HA  PHE A 354       9.636   9.407  -0.849  1.00 17.96           H
ATOM   2199  HB2 PHE A 354      10.162  11.225  -2.940  1.00 17.81           H
ATOM   2200  HB3 PHE A 354       8.811  11.328  -2.155  1.00 17.81           H
ATOM   2201  HD1 PHE A 354      12.253  11.389  -1.573  1.00 15.64           H
ATOM   2202  HD2 PHE A 354       8.714  12.443  -0.002  1.00 25.16           H
ATOM   2203  HE1 PHE A 354      13.362  12.510   0.164  1.00 18.85           H
ATOM   2204  HE2 PHE A 354       9.784  13.552   1.706  1.00 22.91           H
ATOM   2205  HZ  PHE A 354      12.138  13.591   1.791  1.00 25.42           H
ATOM   2206  N   ASP A 355       8.414   8.826  -3.770  1.00 11.78           N
ATOM   2207  CA  ASP A 355       7.236   8.287  -4.441  1.00 15.48           C
ATOM   2208  C   ASP A 355       6.976   6.868  -4.009  1.00 13.59           C
ATOM   2209  O   ASP A 355       5.830   6.492  -3.778  1.00 21.99           O
ATOM   2210  CB  ASP A 355       7.394   8.349  -5.954  1.00 15.80           C
ATOM   2211  CG  ASP A 355       7.249   9.752  -6.466  1.00 17.96           C
ATOM   2212  OD1 ASP A 355       6.847  10.551  -5.617  1.00 13.14           O
ATOM   2213  OD2 ASP A 355       7.520  10.072  -7.662  1.00 22.15           O1-
ATOM   2214  H   ASP A 355       9.070   9.006  -4.292  1.00 14.10           H
ATOM   2215  HA  ASP A 355       6.449   8.803  -4.193  1.00 18.54           H
ATOM   2216  HB2 ASP A 355       8.269   8.015  -6.205  1.00 18.93           H
ATOM   2217  HB3 ASP A 355       6.697   7.814  -6.370  1.00 18.93           H
ATOM   2218  N   LEU A 356       8.026   6.060  -3.914  1.00 18.43           N
ATOM   2219  CA  LEU A 356       7.885   4.714  -3.373  1.00 17.08           C
ATOM   2220  C   LEU A 356       7.349   4.759  -1.955  1.00 15.86           C
ATOM   2221  O   LEU A 356       6.478   3.964  -1.588  1.00 12.72           O
ATOM   2222  CB  LEU A 356       9.241   4.014  -3.385  1.00 19.12           C
ATOM   2223  CG  LEU A 356       9.241   2.614  -2.747  1.00 14.61           C
ATOM   2224  CD1 LEU A 356       8.410   1.751  -3.604  1.00  8.27           C
ATOM   2225  CD2 LEU A 356      10.694   2.038  -2.603  1.00 10.61           C
ATOM   2226  H   LEU A 356       8.835   6.269  -4.137  1.00 22.09           H
ATOM   2227  HA  LEU A 356       7.263   4.192  -3.918  1.00 20.46           H
ATOM   2228  HB2 LEU A 356       9.550   3.936  -4.304  1.00 22.91           H
ATOM   2229  HB3 LEU A 356       9.874   4.556  -2.891  1.00 22.91           H
ATOM   2230  HG  LEU A 356       8.830   2.652  -1.861  1.00 17.50           H
ATOM   2231 HD11 LEU A 356       8.389   0.867  -3.227  1.00  9.89           H
ATOM   2232 HD12 LEU A 356       7.509   2.107  -3.653  1.00  9.89           H
ATOM   2233 HD13 LEU A 356       8.806   1.719  -4.485  1.00  9.89           H
ATOM   2234 HD21 LEU A 356      10.628   1.160  -2.199  1.00 12.70           H
ATOM   2235 HD22 LEU A 356      11.127   1.972  -3.476  1.00 12.70           H
ATOM   2236 HD23 LEU A 356      11.226   2.604  -2.022  1.00 12.70           H
ATOM   2237  N   GLY A 357       7.888   5.669  -1.130  1.00 14.35           N
ATOM   2238  CA  GLY A 357       7.388   5.813   0.228  1.00 16.70           C
ATOM   2239  C   GLY A 357       5.915   6.178   0.251  1.00 17.16           C
ATOM   2240  O   GLY A 357       5.126   5.619   1.020  1.00 17.20           O
ATOM   2241  H   GLY A 357       8.524   6.214  -1.334  1.00 17.19           H
ATOM   2242  HA2 GLY A 357       7.513   4.988   0.725  1.00 20.01           H
ATOM   2243  HA3 GLY A 357       7.886   6.512   0.679  1.00 20.01           H
ATOM   2244  N   MET A 358       5.518   7.098  -0.611  1.00 16.04           N
ATOM   2245  CA  MET A 358       4.106   7.431  -0.690  1.00 20.38           C
ATOM   2246  C   MET A 358       3.284   6.202  -1.067  1.00 18.39           C
ATOM   2247  O   MET A 358       2.265   5.909  -0.430  1.00 16.87           O
ATOM   2248  CB  MET A 358       3.864   8.559  -1.695  1.00 16.51           C
ATOM   2249  CG  MET A 358       4.348   9.930  -1.248  1.00 23.12           C
ATOM   2250  SD  MET A 358       4.439  11.146  -2.581  1.00 21.41           S
ATOM   2251  CE  MET A 358       2.736  11.131  -3.154  1.00 28.65           C
ATOM   2252  H   MET A 358       6.033   7.520  -1.152  1.00 19.21           H
ATOM   2253  HA  MET A 358       3.825   7.740   0.190  1.00 24.42           H
ATOM   2254  HB2 MET A 358       4.331   8.329  -2.504  1.00 19.78           H
ATOM   2255  HB3 MET A 358       2.906   8.623  -1.877  1.00 19.78           H
ATOM   2256  HG2 MET A 358       3.739  10.273  -0.577  1.00 27.72           H
ATOM   2257  HG3 MET A 358       5.234   9.851  -0.870  1.00 27.72           H
ATOM   2258  HE1 MET A 358       2.655  11.745  -3.902  1.00 34.35           H
ATOM   2259  HE2 MET A 358       2.512  10.230  -3.441  1.00 34.35           H
ATOM   2260  HE3 MET A 358       2.148  11.412  -2.429  1.00 34.35           H
ATOM   2261  N   SER A 359       3.724   5.444  -2.078  1.00 13.81           N
ATOM   2262  CA  SER A 359       2.871   4.347  -2.545  1.00 18.08           C
ATOM   2263  C   SER A 359       2.861   3.165  -1.577  1.00 19.99           C
ATOM   2264  O   SER A 359       1.935   2.342  -1.616  1.00 16.69           O
ATOM   2265  CB  SER A 359       3.318   3.883  -3.935  1.00 20.28           C
ATOM   2266  OG  SER A 359       4.452   3.046  -3.875  1.00 21.87           O
ATOM   2267  H   SER A 359       4.489   5.525  -2.474  1.00 16.54           H
ATOM   2268  HA  SER A 359       1.951   4.666  -2.611  1.00 21.66           H
ATOM   2269  HB2 SER A 359       2.597   3.390  -4.358  1.00 24.31           H
ATOM   2270  HB3 SER A 359       3.553   4.664  -4.460  1.00 24.31           H
ATOM   2271  HG  SER A 359       5.099   3.468  -3.532  1.00 26.21           H
ATOM   2272  N   LEU A 360       3.834   3.098  -0.675  1.00 17.72           N
ATOM   2273  CA  LEU A 360       3.905   1.989   0.264  1.00 19.46           C
ATOM   2274  C   LEU A 360       2.959   2.148   1.465  1.00 24.60           C
ATOM   2275  O   LEU A 360       2.565   1.122   2.038  1.00 16.85           O
ATOM   2276  CB  LEU A 360       5.333   1.814   0.768  1.00 19.43           C
ATOM   2277  CG  LEU A 360       6.212   0.619   0.423  1.00 23.48           C
ATOM   2278  CD1 LEU A 360       5.647  -0.294  -0.653  1.00 20.89           C
ATOM   2279  CD2 LEU A 360       7.569   1.135   0.128  1.00 22.70           C
ATOM   2280  H   LEU A 360       4.449   3.688  -0.584  1.00 21.24           H
ATOM   2281  HA  LEU A 360       3.641   1.173  -0.205  1.00 23.33           H
ATOM   2282  HB2 LEU A 360       5.838   2.597   0.502  1.00 23.28           H
ATOM   2283  HB3 LEU A 360       5.279   1.798   1.739  1.00 23.28           H
ATOM   2284  HG  LEU A 360       6.308   0.071   1.218  1.00 28.14           H
ATOM   2285 HD11 LEU A 360       6.293  -0.986  -0.850  1.00 25.04           H
ATOM   2286 HD12 LEU A 360       4.830  -0.704  -0.331  1.00 25.04           H
ATOM   2287 HD13 LEU A 360       5.464   0.234  -1.442  1.00 25.04           H
ATOM   2288 HD21 LEU A 360       8.133   0.403  -0.149  1.00 27.21           H
ATOM   2289 HD22 LEU A 360       7.484   1.783  -0.582  1.00 27.21           H
ATOM   2290 HD23 LEU A 360       7.938   1.552   0.928  1.00 27.21           H
ATOM   2291  N   SER A 361       2.546   3.378   1.832  1.00 22.97           N
ATOM   2292  CA  SER A 361       1.657   3.537   2.994  1.00 22.73           C
ATOM   2293  C   SER A 361       0.446   2.634   2.912  1.00 15.95           C
ATOM   2294  O   SER A 361       0.051   2.031   3.912  1.00 20.92           O
ATOM   2295  CB  SER A 361       1.157   4.968   3.140  1.00 21.32           C
ATOM   2296  OG  SER A 361       2.204   5.866   2.873  1.00 30.04           O
ATOM   2297  H   SER A 361       2.742   4.109   1.423  1.00 27.54           H
ATOM   2298  HA  SER A 361       2.153   3.287   3.801  1.00 27.24           H
ATOM   2299  HB2 SER A 361       0.425   5.116   2.518  1.00 25.55           H
ATOM   2300  HB3 SER A 361       0.837   5.077   4.052  1.00 25.55           H
ATOM   2301  HG  SER A 361       1.895   6.652   2.872  1.00 36.02           H
ATOM   2302  N   SER A 362      -0.128   2.485   1.722  1.00 16.73           N
ATOM   2303  CA  SER A 362      -1.332   1.658   1.571  1.00 23.04           C
ATOM   2304  C   SER A 362      -1.036   0.168   1.735  1.00 25.42           C
ATOM   2305  O   SER A 362      -1.952  -0.605   2.037  1.00 21.13           O
ATOM   2306  CB  SER A 362      -2.007   1.914   0.203  1.00 16.51           C
ATOM   2307  OG  SER A 362      -1.138   1.679  -0.920  1.00 23.21           O
ATOM   2308  H   SER A 362       0.182   2.849   1.001  1.00 20.04           H
ATOM   2309  HA  SER A 362      -1.964   1.924   2.277  1.00 27.62           H
ATOM   2310  HB2 SER A 362      -2.786   1.345   0.118  1.00 19.79           H
ATOM   2311  HB3 SER A 362      -2.309   2.838   0.198  1.00 19.79           H
ATOM   2312  HG  SER A 362      -0.686   0.983  -0.784  1.00 27.82           H
ATOM   2313  N   PHE A 363       0.214  -0.255   1.544  1.00 22.69           N
ATOM   2314  CA  PHE A 363       0.544  -1.663   1.712  1.00 20.56           C
ATOM   2315  C   PHE A 363       0.609  -2.081   3.175  1.00 17.74           C
ATOM   2316  O   PHE A 363       0.611  -3.285   3.452  1.00 15.73           O
ATOM   2317  CB  PHE A 363       1.874  -1.981   1.035  1.00 15.70           C
ATOM   2318  CG  PHE A 363       1.791  -1.957  -0.452  1.00 19.23           C
ATOM   2319  CD1 PHE A 363       1.573  -0.760  -1.128  1.00 20.08           C
ATOM   2320  CD2 PHE A 363       1.913  -3.135  -1.179  1.00 19.62           C
ATOM   2321  CE1 PHE A 363       1.506  -0.739  -2.512  1.00 20.51           C
ATOM   2322  CE2 PHE A 363       1.845  -3.128  -2.540  1.00 14.75           C
ATOM   2323  CZ  PHE A 363       1.652  -1.922  -3.218  1.00 20.84           C
ATOM   2324  H   PHE A 363       0.873   0.251   1.315  1.00 27.20           H
ATOM   2325  HA  PHE A 363      -0.142  -2.197   1.268  1.00 24.64           H
ATOM   2326  HB2 PHE A 363       2.525  -1.319   1.315  1.00 18.81           H
ATOM   2327  HB3 PHE A 363       2.170  -2.862   1.309  1.00 18.81           H
ATOM   2328  HD1 PHE A 363       1.487   0.040  -0.644  1.00 24.07           H
ATOM   2329  HD2 PHE A 363       2.059  -3.947  -0.740  1.00 23.51           H
ATOM   2330  HE1 PHE A 363       1.366   0.065  -2.972  1.00 24.58           H
ATOM   2331  HE2 PHE A 363       1.943  -3.933  -3.007  1.00 17.67           H
ATOM   2332  HZ  PHE A 363       1.597  -1.918  -4.147  1.00 24.97           H
ATOM   2333  N   ASN A 364       0.709  -1.125   4.095  1.00 17.48           N
ATOM   2334  CA  ASN A 364       0.759  -1.401   5.534  1.00 15.27           C
ATOM   2335  C   ASN A 364       1.784  -2.501   5.874  1.00 19.43           C
ATOM   2336  O   ASN A 364       1.481  -3.476   6.559  1.00 13.90           O
ATOM   2337  CB  ASN A 364      -0.639  -1.786   6.049  1.00 19.73           C
ATOM   2338  CG  ASN A 364      -1.706  -0.677   5.820  1.00 20.13           C
ATOM   2339  OD1 ASN A 364      -1.513   0.474   6.216  1.00 22.76           O
ATOM   2340  ND2 ASN A 364      -2.827  -1.035   5.166  1.00 27.15           N
ATOM   2341  H   ASN A 364       0.735  -0.284   3.889  1.00 20.94           H
ATOM   2342  HA  ASN A 364       1.031  -0.585   5.988  1.00 18.29           H
ATOM   2343  HB2 ASN A 364      -0.928  -2.588   5.585  1.00 23.64           H
ATOM   2344  HB3 ASN A 364      -0.585  -1.959   7.002  1.00 23.64           H
ATOM   2345 HD21 ASN A 364      -3.460  -0.454   5.019  1.00 32.55           H
ATOM   2346 HD22 ASN A 364      -2.919  -1.845   4.894  1.00 32.55           H
ATOM   2347  N   LEU A 365       3.001  -2.360   5.352  1.00 21.33           N
ATOM   2348  CA  LEU A 365       4.051  -3.333   5.639  1.00 16.15           C
ATOM   2349  C   LEU A 365       4.318  -3.451   7.151  1.00 17.05           C
ATOM   2350  O   LEU A 365       4.230  -2.473   7.898  1.00 18.77           O
ATOM   2351  CB  LEU A 365       5.318  -2.937   4.875  1.00 18.52           C
ATOM   2352  CG  LEU A 365       5.210  -2.907   3.326  1.00 13.09           C
ATOM   2353  CD1 LEU A 365       6.607  -2.935   2.627  1.00 17.11           C
ATOM   2354  CD2 LEU A 365       4.421  -4.048   2.810  1.00 11.01           C
ATOM   2355  H   LEU A 365       3.216  -1.742   4.789  1.00 25.57           H
ATOM   2356  HA  LEU A 365       3.774  -4.203   5.307  1.00 19.35           H
ATOM   2357  HB2 LEU A 365       5.544  -2.039   5.148  1.00 22.20           H
ATOM   2358  HB3 LEU A 365       6.044  -3.533   5.125  1.00 22.20           H
ATOM   2359  HG  LEU A 365       4.760  -2.085   3.057  1.00 15.68           H
ATOM   2360 HD11 LEU A 365       6.495  -2.936   1.664  1.00 20.50           H
ATOM   2361 HD12 LEU A 365       7.096  -2.140   2.896  1.00 20.50           H
ATOM   2362 HD13 LEU A 365       7.093  -3.727   2.900  1.00 20.50           H
ATOM   2363 HD21 LEU A 365       4.415  -3.981   1.844  1.00 13.18           H
ATOM   2364 HD22 LEU A 365       4.833  -4.880   3.093  1.00 13.18           H
ATOM   2365 HD23 LEU A 365       3.524  -3.985   3.149  1.00 13.18           H
ATOM   2366  N   ASP A 366       4.611  -4.666   7.619  1.00 11.68           N
ATOM   2367  CA  ASP A 366       5.089  -4.809   8.986  1.00 14.85           C
ATOM   2368  C   ASP A 366       6.569  -5.193   8.958  1.00 15.95           C
ATOM   2369  O   ASP A 366       7.193  -5.300   7.885  1.00 12.77           O
ATOM   2370  CB  ASP A 366       4.226  -5.794   9.798  1.00  9.30           C
ATOM   2371  CG  ASP A 366       4.363  -7.268   9.368  1.00 11.45           C
ATOM   2372  OD1 ASP A 366       5.258  -7.675   8.629  1.00 10.14           O
ATOM   2373  OD2 ASP A 366       3.522  -8.070   9.798  1.00 18.97           O1-
ATOM   2374  H   ASP A 366       4.545  -5.391   7.162  1.00 13.98           H
ATOM   2375  HA  ASP A 366       5.027  -3.937   9.424  1.00 17.79           H
ATOM   2376  HB2 ASP A 366       4.498  -5.728  10.726  1.00 11.13           H
ATOM   2377  HB3 ASP A 366       3.291  -5.547   9.699  1.00 11.13           H
ATOM   2378  N   ASP A 367       7.135  -5.367  10.155  1.00 13.06           N
ATOM   2379  CA  ASP A 367       8.582  -5.601  10.273  1.00 15.00           C
ATOM   2380  C   ASP A 367       9.012  -6.848   9.504  1.00 14.56           C
ATOM   2381  O   ASP A 367      10.023  -6.833   8.804  1.00 10.04           O
ATOM   2382  CB  ASP A 367       8.986  -5.721  11.723  1.00 13.54           C
ATOM   2383  CG  ASP A 367       9.141  -4.358  12.412  1.00 14.48           C
ATOM   2384  OD1 ASP A 367       9.613  -3.422  11.778  1.00 21.70           O
ATOM   2385  OD2 ASP A 367       8.813  -4.213  13.602  1.00 20.27           O1-
ATOM   2386  H   ASP A 367       6.691  -5.342  10.891  1.00 15.64           H
ATOM   2387  HA  ASP A 367       9.062  -4.842   9.898  1.00 17.97           H
ATOM   2388  HB2 ASP A 367       8.321  -6.237  12.203  1.00 16.22           H
ATOM   2389  HB3 ASP A 367       9.840  -6.165  11.758  1.00 16.22           H
ATOM   2390  N   THR A 368       8.202  -7.899   9.571  1.00  8.13           N
ATOM   2391  CA  THR A 368       8.477  -9.147   8.895  1.00 11.42           C
ATOM   2392  C   THR A 368       8.449  -8.956   7.373  1.00 10.55           C
ATOM   2393  O   THR A 368       9.301  -9.474   6.645  1.00  7.92           O
ATOM   2394  CB  THR A 368       7.423 -10.194   9.370  1.00  7.83           C
ATOM   2395  OG1 THR A 368       7.727 -10.655  10.691  1.00 10.50           O
ATOM   2396  CG2 THR A 368       7.384 -11.401   8.496  1.00  8.85           C
ATOM   2397  H   THR A 368       7.455  -7.888   9.977  1.00  9.72           H
ATOM   2398  HA  THR A 368       9.381  -9.431   9.162  1.00 13.67           H
ATOM   2399  HB  THR A 368       6.540  -9.776   9.387  1.00  9.36           H
ATOM   2400  HG1 THR A 368       8.470 -11.046  10.715  1.00 12.57           H
ATOM   2401 HG21 THR A 368       6.714 -12.021   8.822  1.00 10.58           H
ATOM   2402 HG22 THR A 368       7.156 -11.137   7.600  1.00 10.58           H
ATOM   2403 HG23 THR A 368       8.245 -11.843   8.494  1.00 10.58           H
ATOM   2404  N   GLU A 369       7.486  -8.192   6.878  1.00 12.76           N
ATOM   2405  CA  GLU A 369       7.377  -7.981   5.452  1.00  9.09           C
ATOM   2406  C   GLU A 369       8.561  -7.168   4.921  1.00 12.23           C
ATOM   2407  O   GLU A 369       9.133  -7.501   3.875  1.00  7.37           O
ATOM   2408  CB  GLU A 369       6.014  -7.340   5.200  1.00 13.15           C
ATOM   2409  CG  GLU A 369       4.864  -8.378   5.244  1.00 13.76           C
ATOM   2410  CD  GLU A 369       3.478  -7.772   5.503  1.00 13.08           C
ATOM   2411  OE1 GLU A 369       3.372  -6.560   5.858  1.00 15.91           O
ATOM   2412  OE2 GLU A 369       2.487  -8.524   5.346  1.00 11.42           O1-
ATOM   2413  H   GLU A 369       6.884  -7.793   7.351  1.00 15.28           H
ATOM   2414  HA  GLU A 369       7.384  -8.844   5.000  1.00 10.88           H
ATOM   2415  HB2 GLU A 369       5.855  -6.706   5.919  1.00 15.74           H
ATOM   2416  HB3 GLU A 369       6.003  -6.879   4.346  1.00 15.74           H
ATOM   2417  HG2 GLU A 369       4.845  -8.841   4.388  1.00 16.48           H
ATOM   2418  HG3 GLU A 369       5.027  -9.028   5.947  1.00 16.48           H
ATOM   2419  N   VAL A 370       8.980  -6.125   5.654  1.00 11.85           N
ATOM   2420  CA  VAL A 370      10.130  -5.365   5.213  1.00  7.15           C
ATOM   2421  C   VAL A 370      11.360  -6.258   5.239  1.00  8.72           C
ATOM   2422  O   VAL A 370      12.124  -6.285   4.271  1.00  8.57           O
ATOM   2423  CB  VAL A 370      10.341  -4.102   6.056  1.00 11.24           C
ATOM   2424  CG1 VAL A 370      11.687  -3.396   5.637  1.00  6.83           C
ATOM   2425  CG2 VAL A 370       9.128  -3.133   5.921  1.00  9.15           C
ATOM   2426  H   VAL A 370       8.640  -5.880   6.401  1.00 14.19           H
ATOM   2427  HA  VAL A 370       9.952  -5.079   4.296  1.00  8.56           H
ATOM   2428  HB  VAL A 370      10.398  -4.359   6.991  1.00 13.45           H
ATOM   2429 HG11 VAL A 370      11.784  -2.586   6.149  1.00  8.17           H
ATOM   2430 HG12 VAL A 370      12.437  -3.991   5.799  1.00  8.17           H
ATOM   2431 HG13 VAL A 370      11.658  -3.164   4.701  1.00  8.17           H
ATOM   2432 HG21 VAL A 370       9.274  -2.339   6.466  1.00 10.95           H
ATOM   2433 HG22 VAL A 370       9.033  -2.881   4.993  1.00 10.95           H
ATOM   2434 HG23 VAL A 370       8.327  -3.578   6.222  1.00 10.95           H
ATOM   2435  N   ALA A 371      11.527  -7.046   6.331  1.00  9.01           N
ATOM   2436  CA  ALA A 371      12.697  -7.902   6.521  1.00  8.86           C
ATOM   2437  C   ALA A 371      12.841  -8.867   5.359  1.00 10.60           C
ATOM   2438  O   ALA A 371      13.942  -9.043   4.802  1.00  9.68           O
ATOM   2439  CB  ALA A 371      12.561  -8.703   7.825  1.00 10.02           C
ATOM   2440  H   ALA A 371      10.952  -7.106   6.975  1.00 10.78           H
ATOM   2441  HA  ALA A 371      13.506  -7.351   6.568  1.00 10.60           H
ATOM   2442  HB1 ALA A 371      13.354  -9.249   7.950  1.00 11.99           H
ATOM   2443  HB2 ALA A 371      12.464  -8.091   8.564  1.00 11.99           H
ATOM   2444  HB3 ALA A 371      11.774  -9.276   7.791  1.00 11.99           H
ATOM   2445  N   LEU A 372      11.714  -9.479   4.979  1.00 10.39           N
ATOM   2446  CA  LEU A 372      11.649 -10.466   3.897  1.00 12.53           C
ATOM   2447  C   LEU A 372      11.991  -9.820   2.561  1.00  9.05           C
ATOM   2448  O   LEU A 372      12.788 -10.361   1.785  1.00 14.78           O
ATOM   2449  CB  LEU A 372      10.245 -11.164   3.869  1.00  8.63           C
ATOM   2450  CG  LEU A 372      10.108 -12.178   5.024  1.00 11.75           C
ATOM   2451  CD1 LEU A 372       8.662 -12.579   5.330  1.00 15.00           C
ATOM   2452  CD2 LEU A 372      10.931 -13.405   4.707  1.00  8.35           C
ATOM   2453  H   LEU A 372      10.962  -9.319   5.344  1.00 12.44           H
ATOM   2454  HA  LEU A 372      12.326 -11.150   4.071  1.00 15.01           H
ATOM   2455  HB2 LEU A 372       9.534 -10.513   3.979  1.00 10.32           H
ATOM   2456  HB3 LEU A 372      10.099 -11.639   3.032  1.00 10.32           H
ATOM   2457  HG  LEU A 372      10.472 -11.788   5.837  1.00 14.07           H
ATOM   2458 HD11 LEU A 372       8.659 -13.235   6.047  1.00 17.96           H
ATOM   2459 HD12 LEU A 372       8.168 -11.793   5.602  1.00 17.96           H
ATOM   2460 HD13 LEU A 372       8.268 -12.962   4.533  1.00 17.96           H
ATOM   2461 HD21 LEU A 372      10.815 -14.030   5.429  1.00  9.99           H
ATOM   2462 HD22 LEU A 372      10.604 -13.784   3.880  1.00  9.99           H
ATOM   2463 HD23 LEU A 372      11.872 -13.173   4.620  1.00  9.99           H
ATOM   2464  N   LEU A 373      11.413  -8.662   2.270  1.00 12.51           N
ATOM   2465  CA  LEU A 373      11.845  -7.916   1.083  1.00 13.72           C
ATOM   2466  C   LEU A 373      13.373  -7.751   1.049  1.00 12.39           C
ATOM   2467  O   LEU A 373      14.006  -7.943   0.004  1.00  8.44           O
ATOM   2468  CB  LEU A 373      11.210  -6.530   1.048  1.00 12.21           C
ATOM   2469  CG  LEU A 373       9.783  -6.499   0.591  1.00 18.64           C
ATOM   2470  CD1 LEU A 373       9.201  -5.146   0.887  1.00 15.91           C
ATOM   2471  CD2 LEU A 373       9.751  -6.775  -0.934  1.00 21.71           C
ATOM   2472  H   LEU A 373      10.777  -8.299   2.729  1.00 14.98           H
ATOM   2473  HA  LEU A 373      11.568  -8.405   0.283  1.00 16.44           H
ATOM   2474  HB2 LEU A 373      11.261  -6.116   1.921  1.00 14.62           H
ATOM   2475  HB3 LEU A 373      11.706  -5.982   0.417  1.00 14.62           H
ATOM   2476  HG  LEU A 373       9.272  -7.189   1.059  1.00 22.34           H
ATOM   2477 HD11 LEU A 373       8.274  -5.137   0.599  1.00 19.06           H
ATOM   2478 HD12 LEU A 373       9.260  -5.000   1.836  1.00 19.06           H
ATOM   2479 HD13 LEU A 373       9.706  -4.472   0.412  1.00 19.06           H
ATOM   2480 HD21 LEU A 373       8.834  -6.745  -1.249  1.00 26.02           H
ATOM   2481 HD22 LEU A 373      10.286  -6.108  -1.393  1.00 26.02           H
ATOM   2482 HD23 LEU A 373      10.121  -7.649  -1.106  1.00 26.02           H
ATOM   2483  N   GLN A 374      13.962  -7.318   2.172  1.00 10.17           N
ATOM   2484  CA  GLN A 374      15.408  -7.107   2.218  1.00 12.53           C
ATOM   2485  C   GLN A 374      16.149  -8.403   1.906  1.00 10.32           C
ATOM   2486  O   GLN A 374      17.147  -8.404   1.177  1.00 10.19           O
ATOM   2487  CB  GLN A 374      15.833  -6.570   3.578  1.00 10.51           C
ATOM   2488  CG  GLN A 374      15.243  -5.213   3.908  1.00 10.13           C
ATOM   2489  CD  GLN A 374      15.574  -4.678   5.322  1.00  7.02           C
ATOM   2490  OE1 GLN A 374      15.341  -3.509   5.589  1.00  9.69           O
ATOM   2491  NE2 GLN A 374      16.048  -5.523   6.219  1.00  8.21           N
ATOM   2492  H   GLN A 374      13.555  -7.150   2.904  1.00 12.17           H
ATOM   2493  HA  GLN A 374      15.655  -6.439   1.551  1.00 15.01           H
ATOM   2494  HB2 GLN A 374      15.553  -7.198   4.259  1.00 12.58           H
ATOM   2495  HB3 GLN A 374      16.801  -6.491   3.573  1.00 12.58           H
ATOM   2496  HG2 GLN A 374      15.564  -4.579   3.248  1.00 12.13           H
ATOM   2497  HG3 GLN A 374      14.278  -5.284   3.823  1.00 12.13           H
ATOM   2498 HE21 GLN A 374      16.202  -6.338   6.006  1.00  9.82           H
ATOM   2499 HE22 GLN A 374      16.192  -5.249   7.025  1.00  9.82           H
ATOM   2500  N   ALA A 375      15.624  -9.529   2.374  1.00  9.58           N
ATOM   2501  CA  ALA A 375      16.334 -10.780   2.130  1.00  9.01           C
ATOM   2502  C   ALA A 375      16.197 -11.182   0.668  1.00  7.42           C
ATOM   2503  O   ALA A 375      17.150 -11.678   0.084  1.00  8.72           O
ATOM   2504  CB  ALA A 375      15.845 -11.869   3.112  1.00 12.72           C
ATOM   2505  H   ALA A 375      14.884  -9.591   2.818  1.00 11.46           H
ATOM   2506  HA  ALA A 375      17.286 -10.649   2.290  1.00 10.79           H
ATOM   2507  HB1 ALA A 375      16.323 -12.704   2.950  1.00 15.23           H
ATOM   2508  HB2 ALA A 375      16.044 -11.562   4.009  1.00 15.23           H
ATOM   2509  HB3 ALA A 375      14.889 -12.006   3.024  1.00 15.23           H
ATOM   2510  N   VAL A 376      15.033 -10.936   0.057  1.00 10.88           N
ATOM   2511  CA  VAL A 376      14.835 -11.167  -1.384  1.00 13.18           C
ATOM   2512  C   VAL A 376      15.801 -10.328  -2.209  1.00 13.44           C
ATOM   2513  O   VAL A 376      16.379 -10.798  -3.209  1.00  9.94           O
ATOM   2514  CB  VAL A 376      13.374 -10.858  -1.748  1.00  9.86           C
ATOM   2515  CG1 VAL A 376      13.119 -10.790  -3.256  1.00  8.64           C
ATOM   2516  CG2 VAL A 376      12.499 -11.904  -1.175  1.00 10.18           C
ATOM   2517  H   VAL A 376      14.327 -10.646   0.459  1.00 13.03           H
ATOM   2518  HA  VAL A 376      14.989 -12.109  -1.593  1.00 15.79           H
ATOM   2519  HB  VAL A 376      13.130 -10.004  -1.351  1.00 11.80           H
ATOM   2520 HG11 VAL A 376      12.179 -10.604  -3.408  1.00 10.34           H
ATOM   2521 HG12 VAL A 376      13.640 -10.074  -3.626  1.00 10.34           H
ATOM   2522 HG13 VAL A 376      13.361 -11.630  -3.681  1.00 10.34           H
ATOM   2523 HG21 VAL A 376      11.574 -11.718  -1.398  1.00 12.19           H
ATOM   2524 HG22 VAL A 376      12.760 -12.759  -1.544  1.00 12.19           H
ATOM   2525 HG23 VAL A 376      12.607 -11.907  -0.220  1.00 12.19           H
ATOM   2526  N   LEU A 377      15.967  -9.063  -1.813  1.00 13.35           N
ATOM   2527  CA  LEU A 377      16.881  -8.166  -2.498  1.00 11.62           C
ATOM   2528  C   LEU A 377      18.329  -8.591  -2.286  1.00 10.99           C
ATOM   2529  O   LEU A 377      19.162  -8.505  -3.205  1.00 11.95           O
ATOM   2530  CB  LEU A 377      16.660  -6.784  -1.943  1.00 13.11           C
ATOM   2531  CG  LEU A 377      15.422  -5.984  -2.283  1.00 12.37           C
ATOM   2532  CD1 LEU A 377      15.461  -4.793  -1.321  1.00 12.44           C
ATOM   2533  CD2 LEU A 377      15.393  -5.515  -3.757  1.00 15.08           C
ATOM   2534  H   LEU A 377      15.568  -8.702  -1.134  1.00 15.98           H
ATOM   2535  HA  LEU A 377      16.701  -8.156  -3.462  1.00 13.92           H
ATOM   2536  HB2 LEU A 377      16.661  -6.878  -0.975  1.00 15.70           H
ATOM   2537  HB3 LEU A 377      17.420  -6.264  -2.216  1.00 15.70           H
ATOM   2538  HG  LEU A 377      14.631  -6.523  -2.102  1.00 14.81           H
ATOM   2539 HD11 LEU A 377      14.695  -4.223  -1.487  1.00 14.89           H
ATOM   2540 HD12 LEU A 377      15.435  -5.116  -0.405  1.00 14.89           H
ATOM   2541 HD13 LEU A 377      16.283  -4.291  -1.471  1.00 14.89           H
ATOM   2542 HD21 LEU A 377      14.581  -5.014  -3.906  1.00 18.06           H
ATOM   2543 HD22 LEU A 377      16.157  -4.946  -3.926  1.00 18.06           H
ATOM   2544 HD23 LEU A 377      15.415  -6.285  -4.342  1.00 18.06           H
ATOM   2545  N   LEU A 378      18.641  -9.039  -1.064  1.00 13.74           N
ATOM   2546  CA  LEU A 378      19.988  -9.494  -0.736  1.00 12.24           C
ATOM   2547  C   LEU A 378      20.375 -10.675  -1.602  1.00 11.30           C
ATOM   2548  O   LEU A 378      21.490 -10.712  -2.143  1.00 13.92           O
ATOM   2549  CB  LEU A 378      20.070  -9.871   0.752  1.00 11.43           C
ATOM   2550  CG  LEU A 378      21.361 -10.589   1.171  1.00 10.02           C
ATOM   2551  CD1 LEU A 378      22.586  -9.618   1.056  1.00 12.15           C
ATOM   2552  CD2 LEU A 378      21.246 -11.066   2.584  1.00 11.15           C
ATOM   2553  H   LEU A 378      18.083  -9.097  -0.404  1.00 16.46           H
ATOM   2554  HA  LEU A 378      20.632  -8.775  -0.895  1.00 14.66           H
ATOM   2555  HB2 LEU A 378      19.982  -9.064   1.291  1.00 13.69           H
ATOM   2556  HB3 LEU A 378      19.327 -10.458   0.963  1.00 13.69           H
ATOM   2557  HG  LEU A 378      21.499 -11.379   0.599  1.00 12.00           H
ATOM   2558 HD11 LEU A 378      23.395 -10.086   1.310  1.00 14.55           H
ATOM   2559 HD12 LEU A 378      22.659  -9.321   0.131  1.00 14.55           H
ATOM   2560 HD13 LEU A 378      22.457  -8.846   1.638  1.00 14.55           H
ATOM   2561 HD21 LEU A 378      22.079 -11.500   2.830  1.00 13.35           H
ATOM   2562 HD22 LEU A 378      21.092 -10.317   3.173  1.00 13.35           H
ATOM   2563 HD23 LEU A 378      20.490 -11.675   2.638  1.00 13.35           H
ATOM   2564  N   MET A 379      19.480 -11.663  -1.722  1.00  7.76           N
ATOM   2565  CA  MET A 379      19.764 -12.923  -2.392  1.00  8.26           C
ATOM   2566  C   MET A 379      19.447 -12.838  -3.880  1.00 11.72           C
ATOM   2567  O   MET A 379      18.618 -13.596  -4.395  1.00 13.46           O
ATOM   2568  CB  MET A 379      18.974 -14.037  -1.720  1.00 15.02           C
ATOM   2569  CG  MET A 379      19.418 -14.286  -0.299  1.00 11.63           C
ATOM   2570  SD  MET A 379      21.172 -14.776  -0.241  1.00 15.69           S
ATOM   2571  CE  MET A 379      21.217 -15.308   1.438  1.00 19.43           C
ATOM   2572  H   MET A 379      18.674 -11.624  -1.417  1.00  9.28           H
ATOM   2573  HA  MET A 379      20.710 -13.114  -2.273  1.00  9.88           H
ATOM   2574  HB2 MET A 379      18.027 -13.815  -1.692  1.00 17.99           H
ATOM   2575  HB3 MET A 379      19.100 -14.855  -2.221  1.00 17.99           H
ATOM   2576  HG2 MET A 379      19.303 -13.467   0.211  1.00 13.92           H
ATOM   2577  HG3 MET A 379      18.884 -14.994   0.087  1.00 13.92           H
ATOM   2578  HE1 MET A 379      22.099 -15.642   1.654  1.00 23.28           H
ATOM   2579  HE2 MET A 379      20.999 -14.550   2.003  1.00 23.28           H
ATOM   2580  HE3 MET A 379      20.559 -16.021   1.527  1.00 23.28           H
ATOM   2581  N   SER A 380      20.011 -11.834  -4.571  1.00 10.45           N
ATOM   2582  CA  SER A 380      19.824 -11.697  -6.026  1.00 13.43           C
ATOM   2583  C   SER A 380      20.962 -12.418  -6.733  1.00 11.07           C
ATOM   2584  O   SER A 380      22.115 -11.996  -6.655  1.00 15.52           O
ATOM   2585  CB  SER A 380      19.772 -10.225  -6.447  1.00 12.82           C
ATOM   2586  OG  SER A 380      18.739  -9.527  -5.759  1.00 16.52           O
ATOM   2587  H   SER A 380      20.470 -11.198  -4.205  1.00 12.51           H
ATOM   2588  HA  SER A 380      18.987 -12.124  -6.300  1.00 16.08           H
ATOM   2589  HB2 SER A 380      20.619  -9.787  -6.280  1.00 15.35           H
ATOM   2590  HB3 SER A 380      19.576 -10.197  -7.396  1.00 15.35           H
ATOM   2591  HG  SER A 380      18.872  -9.556  -4.921  1.00 19.79           H
ATOM   2592  N   SER A 381      20.643 -13.483  -7.437  1.00 12.60           N
ATOM   2593  CA  SER A 381      21.669 -14.332  -8.023  1.00 19.76           C
ATOM   2594  C   SER A 381      22.277 -13.761  -9.306  1.00 18.15           C
ATOM   2595  O   SER A 381      23.191 -14.364  -9.846  1.00 13.52           O
ATOM   2596  CB  SER A 381      21.073 -15.700  -8.327  1.00 18.68           C
ATOM   2597  OG  SER A 381      20.098 -15.592  -9.363  1.00 23.24           O
ATOM   2598  H   SER A 381      19.837 -13.722  -7.605  1.00 15.09           H
ATOM   2599  HA  SER A 381      22.393 -14.464  -7.381  1.00 23.68           H
ATOM   2600  HB2 SER A 381      21.768 -16.299  -8.630  1.00 22.38           H
ATOM   2601  HB3 SER A 381      20.661 -16.057  -7.521  1.00 22.38           H
ATOM   2602  HG  SER A 381      19.757 -16.351  -9.517  1.00 27.85           H
ATOM   2603  N   ASP A 382      21.771 -12.647  -9.821  1.00 15.96           N
ATOM   2604  CA  ASP A 382      22.223 -12.093 -11.081  1.00 12.85           C
ATOM   2605  C   ASP A 382      23.214 -10.937 -10.901  1.00 17.06           C
ATOM   2606  O   ASP A 382      23.554 -10.254 -11.877  1.00 16.06           O
ATOM   2607  CB  ASP A 382      21.004 -11.650 -11.877  1.00 20.71           C
ATOM   2608  CG  ASP A 382      20.167 -10.576 -11.134  1.00 14.13           C
ATOM   2609  OD1 ASP A 382      20.114 -10.542  -9.885  1.00 20.90           O
ATOM   2610  OD2 ASP A 382      19.544  -9.763 -11.797  1.00 28.95           O1-
ATOM   2611  H   ASP A 382      21.133 -12.200  -9.450  1.00 19.13           H
ATOM   2612  HA  ASP A 382      22.673 -12.794 -11.591  1.00 15.39           H
ATOM   2613  HB2 ASP A 382      21.294 -11.304 -12.741  1.00 24.82           H
ATOM   2614  HB3 ASP A 382      20.436 -12.434 -12.021  1.00 24.82           H
ATOM   2615  N   ARG A 383      23.696 -10.696  -9.686  1.00 18.51           N
ATOM   2616  CA  ARG A 383      24.760  -9.718  -9.570  1.00 18.18           C
ATOM   2617  C   ARG A 383      25.957 -10.240 -10.374  1.00 20.01           C
ATOM   2618  O   ARG A 383      26.267 -11.445 -10.309  1.00 13.50           O
ATOM   2619  CB  ARG A 383      25.173  -9.448  -8.122  1.00 18.73           C
ATOM   2620  CG  ARG A 383      24.043  -9.255  -7.087  1.00 15.44           C
ATOM   2621  CD  ARG A 383      23.207  -7.958  -7.311  1.00 17.43           C
ATOM   2622  NE  ARG A 383      22.364  -7.691  -6.144  1.00 17.54           N
ATOM   2623  CZ  ARG A 383      21.401  -6.784  -6.098  1.00 10.89           C
ATOM   2624  NH1 ARG A 383      21.161  -5.996  -7.141  1.00 12.75           N
ATOM   2625  NH2 ARG A 383      20.683  -6.695  -4.986  1.00 16.21           N1+
ATOM   2626  H   ARG A 383      23.436 -11.066  -8.955  1.00 22.18           H
ATOM   2627  HA  ARG A 383      24.445  -8.881  -9.951  1.00 21.78           H
ATOM   2628  HB2 ARG A 383      25.720 -10.190  -7.829  1.00 22.45           H
ATOM   2629  HB3 ARG A 383      25.717  -8.640  -8.129  1.00 22.45           H
ATOM   2630  HG2 ARG A 383      23.445 -10.018  -7.111  1.00 18.49           H
ATOM   2631  HG3 ARG A 383      24.451  -9.204  -6.210  1.00 18.49           H
ATOM   2632  HD2 ARG A 383      23.800  -7.211  -7.442  1.00 20.89           H
ATOM   2633  HD3 ARG A 383      22.644  -8.068  -8.098  1.00 20.89           H
ATOM   2634  HE  ARG A 383      22.554  -8.122  -5.405  1.00 21.02           H
ATOM   2635 HH11 ARG A 383      21.630  -6.070  -7.853  1.00 15.27           H
ATOM   2636 HH12 ARG A 383      20.542  -5.399  -7.104  1.00 15.27           H
ATOM   2637 HH21 ARG A 383      20.856  -7.219  -4.315  1.00 19.43           H
ATOM   2638 HH22 ARG A 383      20.058  -6.109  -4.916  1.00 19.43           H
ATOM   2639  N   PRO A 384      26.615  -9.372 -11.160  1.00 16.35           N
ATOM   2640  CA  PRO A 384      27.809  -9.780 -11.918  1.00 18.23           C
ATOM   2641  C   PRO A 384      28.857 -10.308 -10.970  1.00 11.37           C
ATOM   2642  O   PRO A 384      29.025  -9.789  -9.866  1.00 18.11           O
ATOM   2643  CB  PRO A 384      28.277  -8.464 -12.581  1.00 17.39           C
ATOM   2644  CG  PRO A 384      27.086  -7.535 -12.490  1.00 22.42           C
ATOM   2645  CD  PRO A 384      26.443  -7.908 -11.206  1.00 21.64           C
ATOM   2646  HA  PRO A 384      27.601 -10.440 -12.604  1.00 21.84           H
ATOM   2647  HB2 PRO A 384      29.034  -8.092 -12.087  1.00 20.83           H
ATOM   2648  HB3 PRO A 384      28.513  -8.619 -13.509  1.00 20.83           H
ATOM   2649  HG2 PRO A 384      27.381  -6.616 -12.464  1.00 26.88           H
ATOM   2650  HG3 PRO A 384      26.482  -7.670 -13.238  1.00 26.88           H
ATOM   2651  HD2 PRO A 384      26.919  -7.488 -10.461  1.00 25.94           H
ATOM   2652  HD3 PRO A 384      25.500  -7.660 -11.239  1.00 25.94           H
ATOM   2653  N   GLY A 385      29.532 -11.370 -11.376  1.00 13.98           N
ATOM   2654  CA  GLY A 385      30.685 -11.858 -10.635  1.00 11.90           C
ATOM   2655  C   GLY A 385      30.395 -12.967  -9.637  1.00 21.12           C
ATOM   2656  O   GLY A 385      31.344 -13.551  -9.073  1.00 19.94           O
ATOM   2657  H   GLY A 385      29.314 -11.827 -12.074  1.00 16.74           H
ATOM   2658  HA2 GLY A 385      31.349 -12.175 -11.266  1.00 14.25           H
ATOM   2659  HA3 GLY A 385      31.069 -11.110 -10.151  1.00 14.25           H
ATOM   2660  N   LEU A 386      29.131 -13.321  -9.437  1.00 14.43           N
ATOM   2661  CA  LEU A 386      28.810 -14.324  -8.425  1.00 17.06           C
ATOM   2662  C   LEU A 386      29.318 -15.707  -8.819  1.00 16.68           C
ATOM   2663  O   LEU A 386      29.191 -16.129  -9.961  1.00 18.21           O
ATOM   2664  CB  LEU A 386      27.309 -14.365  -8.190  1.00 14.79           C
ATOM   2665  CG  LEU A 386      26.790 -13.113  -7.504  1.00 17.14           C
ATOM   2666  CD1 LEU A 386      25.257 -13.091  -7.507  1.00 16.04           C
ATOM   2667  CD2 LEU A 386      27.341 -13.090  -6.090  1.00 14.01           C
ATOM   2668  H   LEU A 386      28.459 -12.988  -9.870  1.00 17.29           H
ATOM   2669  HA  LEU A 386      29.248 -14.102  -7.589  1.00 20.44           H
ATOM   2670  HB2 LEU A 386      26.847 -14.468  -9.036  1.00 17.71           H
ATOM   2671  HB3 LEU A 386      27.120 -15.125  -7.623  1.00 17.71           H
ATOM   2672  HG  LEU A 386      27.124 -12.327  -7.977  1.00 20.54           H
ATOM   2673 HD11 LEU A 386      24.958 -12.284  -7.057  1.00 19.22           H
ATOM   2674 HD12 LEU A 386      24.948 -13.087  -8.426  1.00 19.22           H
ATOM   2675 HD13 LEU A 386      24.911 -13.876  -7.045  1.00 19.22           H
ATOM   2676 HD21 LEU A 386      27.008 -12.298  -5.644  1.00 16.78           H
ATOM   2677 HD22 LEU A 386      27.051 -13.885  -5.623  1.00 16.78           H
ATOM   2678 HD23 LEU A 386      28.304 -13.066  -6.115  1.00 16.78           H
ATOM   2679  N   ALA A 387      29.840 -16.432  -7.842  1.00 19.40           N
ATOM   2680  CA  ALA A 387      30.200 -17.826  -8.064  1.00 23.61           C
ATOM   2681  C   ALA A 387      29.017 -18.760  -7.785  1.00 17.84           C
ATOM   2682  O   ALA A 387      28.653 -19.551  -8.654  1.00 21.11           O
ATOM   2683  CB  ALA A 387      31.424 -18.188  -7.197  1.00 15.90           C
ATOM   2684  H   ALA A 387      29.987 -16.136  -7.047  1.00 23.24           H
ATOM   2685  HA  ALA A 387      30.471 -17.937  -9.003  1.00 28.30           H
ATOM   2686  HB1 ALA A 387      31.661 -19.115  -7.344  1.00 19.05           H
ATOM   2687  HB2 ALA A 387      32.172 -17.608  -7.442  1.00 19.05           H
ATOM   2688  HB3 ALA A 387      31.208 -18.051  -6.261  1.00 19.05           H
ATOM   2689  N   CYS A 388      28.370 -18.637  -6.620  1.00 17.12           N
ATOM   2690  CA  CYS A 388      27.369 -19.617  -6.164  1.00 18.30           C
ATOM   2691  C   CYS A 388      25.950 -19.211  -6.600  1.00 16.72           C
ATOM   2692  O   CYS A 388      25.032 -19.047  -5.805  1.00 11.10           O
ATOM   2693  CB  CYS A 388      27.460 -19.792  -4.653  1.00 13.83           C
ATOM   2694  SG  CYS A 388      29.067 -20.353  -4.169  1.00 16.90           S
ATOM   2695  H   CYS A 388      28.495 -17.986  -6.072  1.00 20.52           H
ATOM   2696  HA  CYS A 388      27.577 -20.487  -6.560  1.00 21.93           H
ATOM   2697  HB2 CYS A 388      27.286 -18.945  -4.225  1.00 16.57           H
ATOM   2698  HB3 CYS A 388      26.799 -20.434  -4.354  1.00 16.57           H
ATOM   2699  HG  CYS A 388      29.090 -20.476  -3.002  1.00 20.25           H
ATOM   2700  N   VAL A 389      25.797 -19.099  -7.913  1.00 14.67           N
ATOM   2701  CA  VAL A 389      24.583 -18.567  -8.513  1.00 18.40           C
ATOM   2702  C   VAL A 389      23.369 -19.425  -8.124  1.00 24.55           C
ATOM   2703  O   VAL A 389      22.319 -18.892  -7.719  1.00 14.26           O
ATOM   2704  CB  VAL A 389      24.781 -18.481 -10.039  1.00 19.49           C
ATOM   2705  CG1 VAL A 389      23.483 -18.456 -10.797  1.00 20.72           C
ATOM   2706  CG2 VAL A 389      25.636 -17.223 -10.386  1.00 22.16           C
ATOM   2707  H   VAL A 389      26.396 -19.326  -8.483  1.00 17.57           H
ATOM   2708  HA  VAL A 389      24.443 -17.659  -8.178  1.00 22.05           H
ATOM   2709  HB  VAL A 389      25.269 -19.280 -10.334  1.00 23.36           H
ATOM   2710 HG11 VAL A 389      23.705 -18.389 -11.737  1.00 24.83           H
ATOM   2711 HG12 VAL A 389      22.985 -19.277 -10.651  1.00 24.83           H
ATOM   2712 HG13 VAL A 389      22.959 -17.689 -10.532  1.00 24.83           H
ATOM   2713 HG21 VAL A 389      25.783 -17.195 -11.346  1.00 26.57           H
ATOM   2714 HG22 VAL A 389      25.168 -16.426 -10.093  1.00 26.57           H
ATOM   2715 HG23 VAL A 389      26.492 -17.291  -9.934  1.00 26.57           H
ATOM   2716  N   GLU A 390      23.506 -20.767  -8.231  1.00 22.64           N
ATOM   2717  CA  GLU A 390      22.370 -21.670  -8.012  1.00 25.32           C
ATOM   2718  C   GLU A 390      22.014 -21.744  -6.538  1.00 18.19           C
ATOM   2719  O   GLU A 390      20.832 -21.781  -6.189  1.00 18.72           O
ATOM   2720  CB  GLU A 390      22.645 -23.092  -8.539  1.00 23.11           C
ATOM   2721  CG  GLU A 390      22.729 -23.279 -10.058  1.00 27.35           C
ATOM   2722  CD  GLU A 390      21.415 -23.137 -10.803  1.00 49.41           C
ATOM   2723  OE1 GLU A 390      21.192 -22.022 -11.326  1.00 56.68           O
ATOM   2724  OE2 GLU A 390      20.633 -24.128 -10.915  1.00 54.55           O1-
ATOM   2725  H   GLU A 390      24.241 -21.170  -8.427  1.00 27.13           H
ATOM   2726  HA  GLU A 390      21.589 -21.325  -8.482  1.00 30.36           H
ATOM   2727  HB2 GLU A 390      23.480 -23.396  -8.156  1.00 27.70           H
ATOM   2728  HB3 GLU A 390      21.933 -23.671  -8.222  1.00 27.70           H
ATOM   2729  HG2 GLU A 390      23.288 -22.605 -10.440  1.00 32.80           H
ATOM   2730  HG3 GLU A 390      23.076 -24.163 -10.238  1.00 32.80           H
ATOM   2731  N   ARG A 391      23.016 -21.742  -5.662  1.00 14.73           N
ATOM   2732  CA  ARG A 391      22.747 -21.728  -4.221  1.00 14.88           C
ATOM   2733  C   ARG A 391      22.013 -20.457  -3.810  1.00 16.73           C
ATOM   2734  O   ARG A 391      21.130 -20.481  -2.943  1.00 13.03           O
ATOM   2735  CB  ARG A 391      24.077 -21.833  -3.486  1.00 19.59           C
ATOM   2736  CG  ARG A 391      23.993 -22.183  -2.027  1.00 20.22           C
ATOM   2737  CD  ARG A 391      23.817 -23.672  -1.811  1.00 17.09           C
ATOM   2738  NE  ARG A 391      23.412 -23.825  -0.444  1.00 21.79           N
ATOM   2739  CZ  ARG A 391      22.906 -24.934   0.072  1.00 23.60           C
ATOM   2740  NH1 ARG A 391      22.770 -25.990  -0.714  1.00 18.91           N
ATOM   2741  NH2 ARG A 391      22.561 -24.966   1.375  1.00 17.38           N1+
ATOM   2742  H   ARG A 391      23.852 -21.743  -5.872  1.00 17.65           H
ATOM   2743  HA  ARG A 391      22.198 -22.502  -3.972  1.00 17.83           H
ATOM   2744  HB2 ARG A 391      24.611 -22.519  -3.914  1.00 23.48           H
ATOM   2745  HB3 ARG A 391      24.544 -20.993  -3.562  1.00 23.48           H
ATOM   2746  HG2 ARG A 391      24.801 -21.902  -1.562  1.00 24.23           H
ATOM   2747  HG3 ARG A 391      23.224 -21.735  -1.642  1.00 24.23           H
ATOM   2748  HD2 ARG A 391      23.127 -24.030  -2.387  1.00 20.47           H
ATOM   2749  HD3 ARG A 391      24.651 -24.149  -1.954  1.00 20.47           H
ATOM   2750  HE  ARG A 391      23.524 -23.150   0.077  1.00 26.12           H
ATOM   2751 HH11 ARG A 391      23.005 -25.951  -1.539  1.00 22.66           H
ATOM   2752 HH12 ARG A 391      22.458 -26.716  -0.405  1.00 22.66           H
ATOM   2753 HH21 ARG A 391      22.659 -24.266   1.866  1.00 20.82           H
ATOM   2754 HH22 ARG A 391      22.238 -25.679   1.727  1.00 20.82           H
ATOM   2755  N   ILE A 392      22.379 -19.329  -4.416  1.00 13.94           N
ATOM   2756  CA  ILE A 392      21.795 -18.070  -3.998  1.00 17.49           C
ATOM   2757  C   ILE A 392      20.354 -18.003  -4.445  1.00 13.26           C
ATOM   2758  O   ILE A 392      19.485 -17.528  -3.717  1.00 12.43           O
ATOM   2759  CB  ILE A 392      22.603 -16.892  -4.574  1.00 14.42           C
ATOM   2760  CG1 ILE A 392      23.885 -16.693  -3.776  1.00 15.32           C
ATOM   2761  CG2 ILE A 392      21.736 -15.616  -4.573  1.00 16.34           C
ATOM   2762  CD1 ILE A 392      25.100 -16.233  -4.627  1.00 15.31           C
ATOM   2763  H   ILE A 392      22.950 -19.281  -5.061  1.00 16.70           H
ATOM   2764  HA  ILE A 392      21.813 -18.032  -3.019  1.00 20.96           H
ATOM   2765  HB  ILE A 392      22.846 -17.103  -5.491  1.00 17.28           H
ATOM   2766 HG12 ILE A 392      23.729 -16.007  -3.113  1.00 18.35           H
ATOM   2767 HG13 ILE A 392      24.106 -17.525  -3.325  1.00 18.35           H
ATOM   2768 HG21 ILE A 392      22.263 -14.877  -4.916  1.00 19.57           H
ATOM   2769 HG22 ILE A 392      20.968 -15.740  -5.149  1.00 19.57           H
ATOM   2770 HG23 ILE A 392      21.449 -15.422  -3.665  1.00 19.57           H
ATOM   2771 HD11 ILE A 392      25.869 -16.130  -4.044  1.00 18.35           H
ATOM   2772 HD12 ILE A 392      25.291 -16.892  -5.310  1.00 18.35           H
ATOM   2773 HD13 ILE A 392      24.894 -15.387  -5.051  1.00 18.35           H
ATOM   2774  N   GLU A 393      20.085 -18.467  -5.654  1.00 14.42           N
ATOM   2775  CA  GLU A 393      18.717 -18.469  -6.136  1.00 17.08           C
ATOM   2776  C   GLU A 393      17.841 -19.364  -5.278  1.00 14.73           C
ATOM   2777  O   GLU A 393      16.656 -19.070  -5.100  1.00 19.11           O
ATOM   2778  CB  GLU A 393      18.691 -18.926  -7.581  1.00 21.80           C
ATOM   2779  CG  GLU A 393      17.691 -18.232  -8.480  1.00 31.85           C
ATOM   2780  CD  GLU A 393      17.698 -18.904  -9.844  1.00 44.33           C
ATOM   2781  OE1 GLU A 393      16.975 -19.907  -9.992  1.00 47.12           O
ATOM   2782  OE2 GLU A 393      18.488 -18.488 -10.743  1.00 53.14           O1-
ATOM   2783  H   GLU A 393      20.670 -18.802  -6.188  1.00 17.27           H
ATOM   2784  HA  GLU A 393      18.351 -17.562  -6.106  1.00 20.46           H
ATOM   2785  HB2 GLU A 393      19.571 -18.770  -7.963  1.00 26.13           H
ATOM   2786  HB3 GLU A 393      18.490 -19.872  -7.616  1.00 26.13           H
ATOM   2787  HG2 GLU A 393      16.794 -18.276  -8.099  1.00 38.19           H
ATOM   2788  HG3 GLU A 393      17.954 -17.304  -8.597  1.00 38.19           H
ATOM   2789  N   LYS A 394      18.398 -20.458  -4.751  1.00 16.90           N
ATOM   2790  CA  LYS A 394      17.620 -21.395  -3.928  1.00 16.51           C
ATOM   2791  C   LYS A 394      17.264 -20.749  -2.599  1.00 15.12           C
ATOM   2792  O   LYS A 394      16.169 -20.949  -2.068  1.00 16.18           O
ATOM   2793  CB  LYS A 394      18.430 -22.667  -3.673  1.00 17.10           C
ATOM   2794  CG  LYS A 394      17.676 -23.811  -3.045  1.00 21.97           C
ATOM   2795  CD  LYS A 394      18.628 -24.973  -2.643  1.00 26.66           C
ATOM   2796  CE  LYS A 394      19.275 -25.605  -3.880  1.00 27.11           C
ATOM   2797  NZ  LYS A 394      20.719 -25.417  -3.915  1.00 30.93           N1+
ATOM   2798  H   LYS A 394      19.234 -20.662  -4.842  1.00 20.25           H
ATOM   2799  HA  LYS A 394      16.795 -21.665  -4.400  1.00 19.78           H
ATOM   2800  HB2 LYS A 394      18.825 -22.976  -4.506  1.00 20.49           H
ATOM   2801  HB3 LYS A 394      19.137 -22.447  -3.051  1.00 20.49           H
ATOM   2802  HG2 LYS A 394      17.229 -23.492  -2.248  1.00 26.33           H
ATOM   2803  HG3 LYS A 394      17.019 -24.150  -3.678  1.00 26.33           H
ATOM   2804  HD2 LYS A 394      19.333 -24.640  -2.065  1.00 31.97           H
ATOM   2805  HD3 LYS A 394      18.124 -25.662  -2.177  1.00 31.97           H
ATOM   2806  HE2 LYS A 394      19.145 -26.544  -3.853  1.00 32.50           H
ATOM   2807  HE3 LYS A 394      18.879 -25.240  -4.691  1.00 32.50           H
ATOM   2808  HZ1 LYS A 394      21.038 -25.801  -4.650  1.00 37.09           H
ATOM   2809  HZ2 LYS A 394      20.910 -24.551  -3.932  1.00 37.09           H
ATOM   2810  HZ3 LYS A 394      21.089 -25.785  -3.196  1.00 37.09           H
ATOM   2811  N   TYR A 395      18.195 -19.987  -2.048  1.00 11.08           N
ATOM   2812  CA  TYR A 395      17.910 -19.208  -0.851  1.00 11.46           C
ATOM   2813  C   TYR A 395      16.837 -18.175  -1.129  1.00 10.98           C
ATOM   2814  O   TYR A 395      15.981 -17.923  -0.287  1.00 11.50           O
ATOM   2815  CB  TYR A 395      19.164 -18.470  -0.390  1.00 16.75           C
ATOM   2816  CG  TYR A 395      20.310 -19.301   0.052  1.00 17.12           C
ATOM   2817  CD1 TYR A 395      20.112 -20.552   0.637  1.00 14.60           C
ATOM   2818  CD2 TYR A 395      21.625 -18.825  -0.116  1.00 17.41           C
ATOM   2819  CE1 TYR A 395      21.203 -21.321   1.047  1.00 18.49           C
ATOM   2820  CE2 TYR A 395      22.710 -19.585   0.284  1.00 17.48           C
ATOM   2821  CZ  TYR A 395      22.496 -20.817   0.875  1.00 17.02           C
ATOM   2822  OH  TYR A 395      23.572 -21.564   1.273  1.00 20.16           O
ATOM   2823  H   TYR A 395      18.993 -19.919  -2.371  1.00 13.26           H
ATOM   2824  HA  TYR A 395      17.608 -19.809  -0.140  1.00 13.73           H
ATOM   2825  HB2 TYR A 395      19.486 -17.957  -1.144  1.00 20.07           H
ATOM   2826  HB3 TYR A 395      18.943 -17.875   0.339  1.00 20.07           H
ATOM   2827  HD1 TYR A 395      19.232 -20.874   0.756  1.00 17.49           H
ATOM   2828  HD2 TYR A 395      21.778 -17.986  -0.506  1.00 20.86           H
ATOM   2829  HE1 TYR A 395      21.067 -22.165   1.441  1.00 22.15           H
ATOM   2830  HE2 TYR A 395      23.577 -19.249   0.165  1.00 20.95           H
ATOM   2831  HH  TYR A 395      23.529 -21.719   2.099  1.00 24.16           H
ATOM   2832  N   GLN A 396      16.948 -17.489  -2.268  1.00 12.24           N
ATOM   2833  CA  GLN A 396      15.972 -16.475  -2.618  1.00 14.01           C
ATOM   2834  C   GLN A 396      14.585 -17.091  -2.719  1.00 15.45           C
ATOM   2835  O   GLN A 396      13.615 -16.567  -2.149  1.00  9.17           O
ATOM   2836  CB  GLN A 396      16.352 -15.795  -3.925  1.00 10.63           C
ATOM   2837  CG  GLN A 396      15.427 -14.622  -4.126  1.00 11.51           C
ATOM   2838  CD  GLN A 396      15.619 -13.857  -5.395  1.00 10.35           C
ATOM   2839  OE1 GLN A 396      15.544 -14.404  -6.487  1.00 13.60           O
ATOM   2840  NE2 GLN A 396      15.808 -12.562  -5.261  1.00  9.83           N
ATOM   2841  H   GLN A 396      17.593 -17.593  -2.834  1.00 14.66           H
ATOM   2842  HA  GLN A 396      15.954 -15.803  -1.912  1.00 16.78           H
ATOM   2843  HB2 GLN A 396      17.274 -15.496  -3.877  1.00 12.72           H
ATOM   2844  HB3 GLN A 396      16.249 -16.413  -4.656  1.00 12.72           H
ATOM   2845  HG2 GLN A 396      14.518 -14.938  -4.123  1.00 13.79           H
ATOM   2846  HG3 GLN A 396      15.546 -14.003  -3.392  1.00 13.79           H
ATOM   2847 HE21 GLN A 396      15.823 -12.197  -4.477  1.00 11.77           H
ATOM   2848 HE22 GLN A 396      15.892 -12.086  -5.968  1.00 11.77           H
ATOM   2849  N   ASP A 397      14.500 -18.238  -3.414  1.00 12.28           N
ATOM   2850  CA  ASP A 397      13.248 -18.971  -3.538  1.00 15.05           C
ATOM   2851  C   ASP A 397      12.711 -19.369  -2.184  1.00 14.68           C
ATOM   2852  O   ASP A 397      11.509 -19.234  -1.937  1.00 17.40           O
ATOM   2853  CB  ASP A 397      13.446 -20.209  -4.400  1.00 15.48           C
ATOM   2854  CG  ASP A 397      13.678 -19.862  -5.821  1.00 17.87           C
ATOM   2855  OD1 ASP A 397      13.134 -18.853  -6.289  1.00 20.10           O
ATOM   2856  OD2 ASP A 397      14.403 -20.594  -6.502  1.00 31.19           O1-
ATOM   2857  H   ASP A 397      15.157 -18.614  -3.811  1.00 14.70           H
ATOM   2858  HA  ASP A 397      12.590 -18.396  -3.969  1.00 18.03           H
ATOM   2859  HB2 ASP A 397      14.216 -20.712  -4.097  1.00 18.55           H
ATOM   2860  HB3 ASP A 397      12.646 -20.756  -4.355  1.00 18.55           H
ATOM   2861  N   SER A 398      13.591 -19.801  -1.268  1.00 14.42           N
ATOM   2862  CA  SER A 398      13.165 -20.125   0.093  1.00 13.67           C
ATOM   2863  C   SER A 398      12.605 -18.893   0.794  1.00 16.13           C
ATOM   2864  O   SER A 398      11.500 -18.933   1.346  1.00 16.00           O
ATOM   2865  CB  SER A 398      14.308 -20.727   0.917  1.00 16.73           C
ATOM   2866  OG  SER A 398      14.795 -21.923   0.300  1.00 26.43           O
ATOM   2867  H   SER A 398      14.433 -19.908  -1.407  1.00 17.27           H
ATOM   2868  HA  SER A 398      12.461 -20.801   0.032  1.00 16.37           H
ATOM   2869  HB2 SER A 398      15.032 -20.088   1.006  1.00 20.05           H
ATOM   2870  HB3 SER A 398      13.982 -20.973   1.799  1.00 20.05           H
ATOM   2871  HG  SER A 398      15.030 -21.786  -0.506  1.00 31.69           H
ATOM   2872  N   PHE A 399      13.350 -17.795   0.789  1.00  8.05           N
ATOM   2873  CA  PHE A 399      12.805 -16.553   1.340  1.00 10.33           C
ATOM   2874  C   PHE A 399      11.470 -16.179   0.696  1.00 12.75           C
ATOM   2875  O   PHE A 399      10.528 -15.801   1.390  1.00  9.68           O
ATOM   2876  CB  PHE A 399      13.793 -15.413   1.175  1.00 10.21           C
ATOM   2877  CG  PHE A 399      14.827 -15.402   2.205  1.00 13.17           C
ATOM   2878  CD1 PHE A 399      14.449 -15.277   3.544  1.00 13.21           C
ATOM   2879  CD2 PHE A 399      16.176 -15.519   1.873  1.00 10.68           C
ATOM   2880  CE1 PHE A 399      15.377 -15.288   4.527  1.00  9.67           C
ATOM   2881  CE2 PHE A 399      17.120 -15.521   2.861  1.00 11.88           C
ATOM   2882  CZ  PHE A 399      16.718 -15.391   4.202  1.00 10.78           C
ATOM   2883  H   PHE A 399      14.154 -17.761   0.486  1.00  9.64           H
ATOM   2884  HA  PHE A 399      12.648 -16.678   2.288  1.00 12.36           H
ATOM   2885  HB2 PHE A 399      14.229 -15.498   0.318  1.00 12.22           H
ATOM   2886  HB3 PHE A 399      13.311 -14.574   1.202  1.00 12.22           H
ATOM   2887  HD1 PHE A 399      13.543 -15.213   3.768  1.00 15.82           H
ATOM   2888  HD2 PHE A 399      16.451 -15.599   0.978  1.00 12.79           H
ATOM   2889  HE1 PHE A 399      15.107 -15.204   5.415  1.00 11.57           H
ATOM   2890  HE2 PHE A 399      18.025 -15.591   2.639  1.00 14.22           H
ATOM   2891  HZ  PHE A 399      17.352 -15.391   4.883  1.00 12.90           H
ATOM   2892  N   LEU A 400      11.388 -16.267  -0.640  1.00 14.87           N
ATOM   2893  CA  LEU A 400      10.191 -15.883  -1.367  1.00 11.63           C
ATOM   2894  C   LEU A 400       8.995 -16.766  -1.017  1.00 18.49           C
ATOM   2895  O   LEU A 400       7.843 -16.298  -0.983  1.00 12.65           O
ATOM   2896  CB  LEU A 400      10.478 -15.962  -2.861  1.00 14.70           C
ATOM   2897  CG  LEU A 400      11.142 -14.776  -3.561  1.00 15.90           C
ATOM   2898  CD1 LEU A 400      11.458 -15.129  -5.028  1.00 19.50           C
ATOM   2899  CD2 LEU A 400      10.185 -13.624  -3.521  1.00 15.48           C
ATOM   2900  H   LEU A 400      12.021 -16.546  -1.157  1.00 17.81           H
ATOM   2901  HA  LEU A 400       9.970 -14.962  -1.141  1.00 13.92           H
ATOM   2902  HB2 LEU A 400      11.047 -16.728  -3.030  1.00 17.61           H
ATOM   2903  HB3 LEU A 400       9.638 -16.101  -3.308  1.00 17.61           H
ATOM   2904  HG  LEU A 400      11.969 -14.515  -3.102  1.00 19.05           H
ATOM   2905 HD11 LEU A 400      11.876 -14.358  -5.443  1.00 23.37           H
ATOM   2906 HD12 LEU A 400      12.057 -15.888  -5.067  1.00 23.37           H
ATOM   2907 HD13 LEU A 400      10.631 -15.340  -5.499  1.00 23.37           H
ATOM   2908 HD21 LEU A 400      10.594 -12.865  -3.959  1.00 18.55           H
ATOM   2909 HD22 LEU A 400       9.362 -13.857  -3.976  1.00 18.55           H
ATOM   2910 HD23 LEU A 400       9.992 -13.401  -2.603  1.00 18.55           H
ATOM   2911  N   LEU A 401       9.228 -18.063  -0.859  1.00 20.44           N
ATOM   2912  CA  LEU A 401       8.132 -18.950  -0.491  1.00 17.56           C
ATOM   2913  C   LEU A 401       7.624 -18.613   0.912  1.00 18.89           C
ATOM   2914  O   LEU A 401       6.410 -18.555   1.144  1.00 14.75           O
ATOM   2915  CB  LEU A 401       8.585 -20.414  -0.570  1.00 16.10           C
ATOM   2916  CG  LEU A 401       7.527 -21.494  -0.725  1.00 22.08           C
ATOM   2917  CD1 LEU A 401       6.619 -21.259  -1.934  1.00 16.36           C
ATOM   2918  CD2 LEU A 401       8.217 -22.892  -0.854  1.00 14.72           C
ATOM   2919  H   LEU A 401       9.998 -18.446  -0.969  1.00 24.50           H
ATOM   2920  HA  LEU A 401       7.414 -18.822  -1.138  1.00 21.04           H
ATOM   2921  HB2 LEU A 401       9.162 -20.507  -1.339  1.00 19.29           H
ATOM   2922  HB3 LEU A 401       9.100 -20.625   0.221  1.00 19.29           H
ATOM   2923  HG  LEU A 401       6.966 -21.485   0.075  1.00 26.46           H
ATOM   2924 HD11 LEU A 401       5.988 -21.993  -1.990  1.00 19.61           H
ATOM   2925 HD12 LEU A 401       6.133 -20.432  -1.814  1.00 19.61           H
ATOM   2926 HD13 LEU A 401       7.153 -21.223  -2.746  1.00 19.61           H
ATOM   2927 HD21 LEU A 401       7.540 -23.579  -0.966  1.00 17.63           H
ATOM   2928 HD22 LEU A 401       8.807 -22.887  -1.625  1.00 17.63           H
ATOM   2929 HD23 LEU A 401       8.742 -23.072  -0.054  1.00 17.63           H
ATOM   2930  N   ALA A 402       8.533 -18.375   1.859  1.00  9.47           N
ATOM   2931  CA  ALA A 402       8.071 -18.039   3.202  1.00 16.78           C
ATOM   2932  C   ALA A 402       7.334 -16.711   3.218  1.00 13.99           C
ATOM   2933  O   ALA A 402       6.404 -16.515   4.015  1.00  9.00           O
ATOM   2934  CB  ALA A 402       9.236 -17.961   4.180  1.00 11.27           C
ATOM   2935  H   ALA A 402       9.389 -18.417   1.747  1.00 11.34           H
ATOM   2936  HA  ALA A 402       7.455 -18.732   3.487  1.00 20.11           H
ATOM   2937  HB1 ALA A 402       8.882 -17.722   5.045  1.00 13.49           H
ATOM   2938  HB2 ALA A 402       9.675 -18.822   4.218  1.00 13.49           H
ATOM   2939  HB3 ALA A 402       9.858 -17.278   3.876  1.00 13.49           H
ATOM   2940  N   PHE A 403       7.765 -15.812   2.345  1.00  6.50           N
ATOM   2941  CA  PHE A 403       7.225 -14.474   2.230  1.00 15.44           C
ATOM   2942  C   PHE A 403       5.799 -14.541   1.727  1.00 11.59           C
ATOM   2943  O   PHE A 403       4.894 -13.908   2.271  1.00 19.18           O
ATOM   2944  CB  PHE A 403       8.098 -13.661   1.232  1.00 15.20           C
ATOM   2945  CG  PHE A 403       7.875 -12.160   1.266  1.00 14.01           C
ATOM   2946  CD1 PHE A 403       6.935 -11.573   2.106  1.00 12.42           C
ATOM   2947  CD2 PHE A 403       8.641 -11.316   0.452  1.00 14.02           C
ATOM   2948  CE1 PHE A 403       6.764 -10.175   2.120  1.00 10.61           C
ATOM   2949  CE2 PHE A 403       8.462  -9.925   0.495  1.00 14.94           C
ATOM   2950  CZ  PHE A 403       7.529  -9.365   1.325  1.00  8.78           C
ATOM   2951  H   PHE A 403       8.353 -15.971   1.754  1.00  7.77           H
ATOM   2952  HA  PHE A 403       7.240 -14.052   3.107  1.00 18.49           H
ATOM   2953  HB2 PHE A 403       9.038 -13.831   1.410  1.00 18.21           H
ATOM   2954  HB3 PHE A 403       7.909 -13.940   0.317  1.00 18.21           H
ATOM   2955  HD1 PHE A 403       6.406 -12.115   2.665  1.00 14.88           H
ATOM   2956  HD2 PHE A 403       9.292 -11.663  -0.126  1.00 16.79           H
ATOM   2957  HE1 PHE A 403       6.132  -9.781   2.687  1.00 12.70           H
ATOM   2958  HE2 PHE A 403       8.978  -9.379  -0.054  1.00 17.90           H
ATOM   2959  HZ  PHE A 403       7.418  -8.439   1.328  1.00 10.51           H
ATOM   2960  N   GLU A 404       5.601 -15.269   0.645  1.00 13.17           N
ATOM   2961  CA  GLU A 404       4.274 -15.417   0.076  1.00 18.55           C
ATOM   2962  C   GLU A 404       3.338 -16.086   1.075  1.00 17.15           C
ATOM   2963  O   GLU A 404       2.198 -15.661   1.241  1.00 14.25           O
ATOM   2964  CB  GLU A 404       4.373 -16.207  -1.227  1.00 19.32           C
ATOM   2965  CG  GLU A 404       3.076 -16.274  -2.027  1.00 25.36           C
ATOM   2966  CD  GLU A 404       3.173 -17.226  -3.199  1.00 24.19           C
ATOM   2967  OE1 GLU A 404       4.320 -17.539  -3.605  1.00 16.91           O
ATOM   2968  OE2 GLU A 404       2.087 -17.636  -3.693  1.00 30.31           O1-
ATOM   2969  H   GLU A 404       6.224 -15.689   0.215  1.00 15.77           H
ATOM   2970  HA  GLU A 404       3.904 -14.543  -0.147  1.00 22.23           H
ATOM   2971  HB2 GLU A 404       5.035 -15.789  -1.805  1.00 23.15           H
ATOM   2972  HB3 GLU A 404       4.649 -17.113  -1.023  1.00 23.15           H
ATOM   2973  HG2 GLU A 404       2.348 -16.573  -1.448  1.00 30.40           H
ATOM   2974  HG3 GLU A 404       2.880 -15.391  -2.380  1.00 30.40           H
ATOM   2975  N   HIS A 405       3.827 -17.091   1.791  1.00 15.45           N
ATOM   2976  CA  HIS A 405       3.007 -17.756   2.795  1.00 16.92           C
ATOM   2977  C   HIS A 405       2.657 -16.840   3.950  1.00 15.87           C
ATOM   2978  O   HIS A 405       1.553 -16.937   4.513  1.00 15.34           O
ATOM   2979  CB  HIS A 405       3.737 -18.992   3.299  1.00 14.98           C
ATOM   2980  CG  HIS A 405       3.826 -20.038   2.255  1.00 17.53           C
ATOM   2981  ND1 HIS A 405       4.617 -21.162   2.359  1.00 19.02           N1+
ATOM   2982  CD2 HIS A 405       3.196 -20.118   1.062  1.00 16.12           C
ATOM   2983  CE1 HIS A 405       4.456 -21.896   1.269  1.00 12.31           C
ATOM   2984  NE2 HIS A 405       3.598 -21.286   0.480  1.00 10.41           N
ATOM   2985  H   HIS A 405       4.620 -17.409   1.693  1.00 18.51           H
ATOM   2986  HA  HIS A 405       2.173 -18.042   2.377  1.00 20.28           H
ATOM   2987  HB2 HIS A 405       3.262 -19.361   4.063  1.00 17.94           H
ATOM   2988  HB3 HIS A 405       4.641 -18.747   3.561  1.00 17.94           H
ATOM   2989  HD1 HIS A 405       5.134 -21.366   3.029  1.00 22.79           H
ATOM   2990  HD2 HIS A 405       2.586 -19.495   0.713  1.00 19.31           H
ATOM   2991  HE1 HIS A 405       4.871 -22.710   1.078  1.00 14.74           H
ATOM   2992  HE2 HIS A 405       3.336 -21.566  -0.295  1.00 12.46           H
ATOM   2993  N   TYR A 406       3.590 -15.982   4.348  1.00 11.13           N
ATOM   2994  CA  TYR A 406       3.279 -14.977   5.353  1.00 13.63           C
ATOM   2995  C   TYR A 406       2.223 -14.015   4.835  1.00 14.69           C
ATOM   2996  O   TYR A 406       1.245 -13.721   5.525  1.00 14.75           O
ATOM   2997  CB  TYR A 406       4.533 -14.210   5.749  1.00 13.95           C
ATOM   2998  CG  TYR A 406       4.312 -13.291   6.915  1.00 12.95           C
ATOM   2999  CD1 TYR A 406       4.295 -13.790   8.206  1.00 18.48           C
ATOM   3000  CD2 TYR A 406       4.102 -11.930   6.738  1.00 14.93           C
ATOM   3001  CE1 TYR A 406       4.106 -12.955   9.300  1.00 12.35           C
ATOM   3002  CE2 TYR A 406       3.916 -11.077   7.854  1.00 16.30           C
ATOM   3003  CZ  TYR A 406       3.927 -11.612   9.124  1.00 14.17           C
ATOM   3004  OH  TYR A 406       3.735 -10.803  10.237  1.00 18.47           O
ATOM   3005  H   TYR A 406       4.403 -15.980   4.069  1.00 13.32           H
ATOM   3006  HA  TYR A 406       2.937 -15.424   6.153  1.00 16.32           H
ATOM   3007  HB2 TYR A 406       5.242 -14.827   5.991  1.00 16.71           H
ATOM   3008  HB3 TYR A 406       4.823 -13.680   4.992  1.00 16.71           H
ATOM   3009  HD1 TYR A 406       4.431 -14.705   8.351  1.00 22.14           H
ATOM   3010  HD2 TYR A 406       4.108 -11.558   5.870  1.00 17.89           H
ATOM   3011  HE1 TYR A 406       4.105 -13.307  10.163  1.00 14.79           H
ATOM   3012  HE2 TYR A 406       3.787 -10.159   7.744  1.00 19.53           H
ATOM   3013  HH  TYR A 406       3.548 -10.021   9.992  1.00 22.13           H
ATOM   3014  N   ILE A 407       2.407 -13.513   3.614  1.00 15.33           N
ATOM   3015  CA  ILE A 407       1.386 -12.668   2.990  1.00 15.61           C
ATOM   3016  C   ILE A 407       0.036 -13.386   2.927  1.00 16.48           C
ATOM   3017  O   ILE A 407      -1.013 -12.765   3.120  1.00 16.32           O
ATOM   3018  CB  ILE A 407       1.892 -12.232   1.603  1.00 13.97           C
ATOM   3019  CG1 ILE A 407       3.082 -11.271   1.787  1.00 17.33           C
ATOM   3020  CG2 ILE A 407       0.791 -11.693   0.704  1.00  9.72           C
ATOM   3021  CD1 ILE A 407       2.696  -9.924   2.114  1.00 21.20           C
ATOM   3022  H   ILE A 407       3.106 -13.648   3.124  1.00 18.36           H
ATOM   3023  HA  ILE A 407       1.249 -11.860   3.534  1.00 18.70           H
ATOM   3024  HB  ILE A 407       2.234 -13.026   1.169  1.00 16.73           H
ATOM   3025 HG12 ILE A 407       3.622 -11.593   2.523  1.00 20.77           H
ATOM   3026 HG13 ILE A 407       3.626 -11.251   0.984  1.00 20.77           H
ATOM   3027 HG21 ILE A 407       1.164 -11.436  -0.151  1.00 11.63           H
ATOM   3028 HG22 ILE A 407       0.139 -12.389   0.555  1.00 11.63           H
ATOM   3029 HG23 ILE A 407       0.382 -10.927   1.115  1.00 11.63           H
ATOM   3030 HD11 ILE A 407       3.492  -9.387   2.241  1.00 25.41           H
ATOM   3031 HD12 ILE A 407       2.161  -9.561   1.390  1.00 25.41           H
ATOM   3032 HD13 ILE A 407       2.180  -9.948   2.934  1.00 25.41           H
ATOM   3033  N   ASN A 408       0.026 -14.693   2.665  1.00 15.66           N
ATOM   3034  CA  ASN A 408      -1.251 -15.430   2.678  1.00 16.85           C
ATOM   3035  C   ASN A 408      -1.898 -15.409   4.075  1.00 19.59           C
ATOM   3036  O   ASN A 408      -3.126 -15.305   4.201  1.00 19.99           O
ATOM   3037  CB  ASN A 408      -1.053 -16.886   2.249  1.00 18.41           C
ATOM   3038  CG  ASN A 408      -0.721 -17.066   0.766  1.00 17.15           C
ATOM   3039  OD1 ASN A 408      -0.966 -16.207  -0.082  1.00 20.15           O
ATOM   3040  ND2 ASN A 408      -0.203 -18.236   0.454  1.00 15.27           N
ATOM   3041  H   ASN A 408       0.729 -15.159   2.480  1.00 18.76           H
ATOM   3042  HA  ASN A 408      -1.864 -15.019   2.037  1.00 20.19           H
ATOM   3043  HB2 ASN A 408      -0.314 -17.252   2.761  1.00 22.06           H
ATOM   3044  HB3 ASN A 408      -1.861 -17.392   2.441  1.00 22.06           H
ATOM   3045 HD21 ASN A 408      -0.027 -18.415  -0.371  1.00 18.29           H
ATOM   3046 HD22 ASN A 408      -0.062 -18.819   1.073  1.00 18.29           H
ATOM   3047  N   TYR A 409      -1.076 -15.535   5.130  1.00 18.57           N
ATOM   3048  CA  TYR A 409      -1.559 -15.460   6.505  1.00 15.41           C
ATOM   3049  C   TYR A 409      -2.029 -14.039   6.833  1.00 18.16           C
ATOM   3050  O   TYR A 409      -3.062 -13.880   7.473  1.00 14.99           O
ATOM   3051  CB  TYR A 409      -0.480 -15.949   7.514  1.00 18.10           C
ATOM   3052  CG  TYR A 409      -0.555 -15.162   8.789  1.00 23.41           C
ATOM   3053  CD1 TYR A 409      -1.514 -15.473   9.785  1.00 20.70           C
ATOM   3054  CD2 TYR A 409       0.247 -14.030   8.957  1.00 15.85           C
ATOM   3055  CE1 TYR A 409      -1.655 -14.659  10.919  1.00 21.24           C
ATOM   3056  CE2 TYR A 409       0.111 -13.224  10.078  1.00 16.69           C
ATOM   3057  CZ  TYR A 409      -0.834 -13.540  11.045  1.00 15.64           C
ATOM   3058  OH  TYR A 409      -0.930 -12.713  12.135  1.00 19.78           O
ATOM   3059  H   TYR A 409      -0.234 -15.661   5.057  1.00 22.26           H
ATOM   3060  HA  TYR A 409      -2.333 -16.050   6.584  1.00 18.46           H
ATOM   3061  HB2 TYR A 409      -0.652 -16.874   7.718  1.00 21.69           H
ATOM   3062  HB3 TYR A 409       0.402 -15.843   7.124  1.00 21.69           H
ATOM   3063  HD1 TYR A 409      -2.082 -16.213   9.684  1.00 24.81           H
ATOM   3064  HD2 TYR A 409       0.867 -13.799   8.293  1.00 18.99           H
ATOM   3065  HE1 TYR A 409      -2.287 -14.868  11.579  1.00 25.46           H
ATOM   3066  HE2 TYR A 409       0.653 -12.470  10.184  1.00 19.99           H
ATOM   3067  HH  TYR A 409      -0.447 -12.022  12.050  1.00 23.71           H
ATOM   3068  N   ARG A 410      -1.333 -12.998   6.323  1.00 16.71           N
ATOM   3069  CA  ARG A 410      -1.593 -11.597   6.715  1.00 16.60           C
ATOM   3070  C   ARG A 410      -2.928 -11.068   6.194  1.00 22.69           C
ATOM   3071  O   ARG A 410      -3.581 -10.248   6.863  1.00 16.08           O
ATOM   3072  CB  ARG A 410      -0.496 -10.667   6.182  1.00 14.08           C
ATOM   3073  CG  ARG A 410       0.739 -10.698   7.016  1.00 15.59           C
ATOM   3074  CD  ARG A 410       0.662  -9.690   8.088  1.00 20.72           C
ATOM   3075  NE  ARG A 410       1.036  -8.368   7.605  1.00 17.12           N
ATOM   3076  CZ  ARG A 410       0.758  -7.253   8.263  1.00 13.23           C
ATOM   3077  NH1 ARG A 410       0.102  -7.322   9.430  1.00 17.40           N
ATOM   3078  NH2 ARG A 410       1.149  -6.080   7.783  1.00 13.58           N1+
ATOM   3079  H   ARG A 410      -0.700 -13.088   5.745  1.00 20.02           H
ATOM   3080  HA  ARG A 410      -1.599 -11.524   7.689  1.00 19.89           H
ATOM   3081  HB2 ARG A 410      -0.264 -10.924   5.274  1.00 16.86           H
ATOM   3082  HB3 ARG A 410      -0.837  -9.753   6.167  1.00 16.86           H
ATOM   3083  HG2 ARG A 410       0.851 -11.567   7.429  1.00 18.68           H
ATOM   3084  HG3 ARG A 410       1.502 -10.492   6.466  1.00 18.68           H
ATOM   3085  HD2 ARG A 410      -0.236  -9.653   8.444  1.00 24.83           H
ATOM   3086  HD3 ARG A 410       1.280  -9.935   8.793  1.00 24.83           H
ATOM   3087  HE  ARG A 410       1.447  -8.309   6.832  1.00 20.51           H
ATOM   3088 HH11 ARG A 410      -0.159  -8.084   9.759  1.00 20.85           H
ATOM   3089 HH12 ARG A 410      -0.086  -6.597   9.875  1.00 20.85           H
ATOM   3090 HH21 ARG A 410       1.583  -6.012   7.034  1.00 16.26           H
ATOM   3091 HH22 ARG A 410       0.973  -5.374   8.228  1.00 16.26           H
ATOM   3092  N   LYS A 411      -3.299 -11.441   4.969  1.00 16.42           N
ATOM   3093  CA  LYS A 411      -4.613 -11.118   4.423  1.00 24.64           C
ATOM   3094  C   LYS A 411      -4.809  -9.614   4.257  1.00 23.35           C
ATOM   3095  O   LYS A 411      -5.838  -9.076   4.641  1.00 27.78           O
ATOM   3096  CB  LYS A 411      -5.727 -11.695   5.318  1.00 20.75           C
ATOM   3097  CG  LYS A 411      -5.883 -13.226   5.280  1.00 24.02           C
ATOM   3098  CD  LYS A 411      -6.619 -13.707   6.534  1.00 34.18           C
ATOM   3099  CE  LYS A 411      -8.077 -14.103   6.254  1.00 50.05           C
ATOM   3100  NZ  LYS A 411      -9.183 -13.186   6.808  1.00 55.04           N1+
ATOM   3101  H   LYS A 411      -2.804 -11.898   4.436  1.00 19.67           H
ATOM   3102  HA  LYS A 411      -4.695 -11.518   3.537  1.00 29.53           H
ATOM   3103  HB2 LYS A 411      -5.545 -11.436   6.237  1.00 24.88           H
ATOM   3104  HB3 LYS A 411      -6.572 -11.312   5.044  1.00 24.88           H
ATOM   3105  HG2 LYS A 411      -6.400 -13.469   4.499  1.00 28.80           H
ATOM   3106  HG3 LYS A 411      -5.016 -13.652   5.236  1.00 28.80           H
ATOM   3107  HD2 LYS A 411      -6.154 -14.471   6.901  1.00 40.98           H
ATOM   3108  HD3 LYS A 411      -6.640 -12.996   7.197  1.00 40.98           H
ATOM   3109  HE2 LYS A 411      -8.213 -14.175   5.298  1.00 60.02           H
ATOM   3110  HE3 LYS A 411      -8.208 -14.975   6.657  1.00 60.02           H
ATOM   3111  HZ1 LYS A 411      -9.985 -13.516   6.600  1.00 66.01           H
ATOM   3112  HZ2 LYS A 411      -9.122 -13.143   7.699  1.00 66.01           H
ATOM   3113  HZ3 LYS A 411      -9.116 -12.365   6.475  1.00 66.01           H
ATOM   3114  N   HIS A 412      -3.829  -8.929   3.667  1.00 19.93           N
ATOM   3115  CA  HIS A 412      -4.058  -7.542   3.286  1.00 16.20           C
ATOM   3116  C   HIS A 412      -5.291  -7.479   2.404  1.00 19.34           C
ATOM   3117  O   HIS A 412      -5.513  -8.360   1.573  1.00 17.38           O
ATOM   3118  CB  HIS A 412      -2.864  -6.975   2.518  1.00 22.49           C
ATOM   3119  CG  HIS A 412      -1.609  -6.897   3.314  1.00 19.26           C
ATOM   3120  ND1 HIS A 412      -1.083  -5.692   3.741  1.00 16.15           N1+
ATOM   3121  CD2 HIS A 412      -0.765  -7.864   3.756  1.00 15.90           C
ATOM   3122  CE1 HIS A 412       0.031  -5.921   4.415  1.00 12.01           C
ATOM   3123  NE2 HIS A 412       0.237  -7.234   4.456  1.00 12.54           N
ATOM   3124  H   HIS A 412      -3.050  -9.239   3.477  1.00 23.88           H
ATOM   3125  HA  HIS A 412      -4.212  -7.001   4.084  1.00 19.41           H
ATOM   3126  HB2 HIS A 412      -3.089  -6.062   2.245  1.00 26.96           H
ATOM   3127  HB3 HIS A 412      -2.687  -7.532   1.740  1.00 26.96           H
ATOM   3128  HD1 HIS A 412      -1.435  -4.907   3.581  1.00 19.35           H
ATOM   3129  HD2 HIS A 412      -0.856  -8.784   3.620  1.00 19.05           H
ATOM   3130  HE1 HIS A 412       0.556  -5.254   4.816  1.00 14.38           H
ATOM   3131  HE2 HIS A 412       0.901  -7.643   4.839  1.00 15.02           H
ATOM   3132  N   HIS A 413      -6.094  -6.429   2.563  1.00 25.36           N
ATOM   3133  CA  HIS A 413      -7.366  -6.349   1.819  1.00 26.05           C
ATOM   3134  C   HIS A 413      -7.234  -5.605   0.503  1.00 19.62           C
ATOM   3135  O   HIS A 413      -8.006  -4.703   0.225  1.00 25.98           O
ATOM   3136  CB  HIS A 413      -8.458  -5.728   2.692  1.00 23.73           C
ATOM   3137  CG  HIS A 413      -8.506  -6.342   4.043  1.00 38.22           C
ATOM   3138  ND1 HIS A 413      -8.163  -5.656   5.191  1.00 46.57           N
ATOM   3139  CD2 HIS A 413      -8.719  -7.626   4.416  1.00 43.36           C
ATOM   3140  CE1 HIS A 413      -8.210  -6.483   6.223  1.00 50.77           C
ATOM   3141  NE2 HIS A 413      -8.546  -7.683   5.779  1.00 52.36           N
ATOM   3142  H   HIS A 413      -5.922  -5.766   3.082  1.00 30.41           H
ATOM   3143  HA  HIS A 413      -7.643  -7.256   1.601  1.00 31.23           H
ATOM   3144  HB2 HIS A 413      -9.323  -5.898   2.284  1.00 28.45           H
ATOM   3145  HB3 HIS A 413      -8.289  -4.769   2.791  1.00 28.45           H
ATOM   3146  HD2 HIS A 413      -8.955  -8.338   3.853  1.00 52.00           H
ATOM   3147  HE1 HIS A 413      -8.035  -6.255   7.114  1.00 60.90           H
ATOM   3148  HE2 HIS A 413      -8.645  -8.388   6.267  1.00 62.80           H
ATOM   3149  N   VAL A 414      -6.276  -5.969  -0.338  1.00 19.30           N
ATOM   3150  CA  VAL A 414      -6.213  -5.413  -1.693  1.00 18.37           C
ATOM   3151  C   VAL A 414      -5.977  -6.584  -2.626  1.00 14.58           C
ATOM   3152  O   VAL A 414      -5.368  -7.583  -2.240  1.00 17.52           O
ATOM   3153  CB  VAL A 414      -5.136  -4.289  -1.870  1.00 21.72           C
ATOM   3154  CG1 VAL A 414      -5.043  -3.415  -0.635  1.00 25.62           C
ATOM   3155  CG2 VAL A 414      -3.802  -4.804  -2.093  1.00 21.09           C
ATOM   3156  H   VAL A 414      -5.648  -6.522  -0.136  1.00 23.12           H
ATOM   3157  HA  VAL A 414      -7.072  -5.016  -1.928  1.00 22.01           H
ATOM   3158  HB  VAL A 414      -5.365  -3.719  -2.630  1.00 26.03           H
ATOM   3159 HG11 VAL A 414      -4.368  -2.740  -0.795  1.00 30.71           H
ATOM   3160 HG12 VAL A 414      -5.905  -2.996  -0.485  1.00 30.71           H
ATOM   3161 HG13 VAL A 414      -4.789  -3.950   0.130  1.00 30.71           H
ATOM   3162 HG21 VAL A 414      -3.200  -4.052  -2.168  1.00 25.28           H
ATOM   3163 HG22 VAL A 414      -3.559  -5.352  -1.332  1.00 25.28           H
ATOM   3164 HG23 VAL A 414      -3.775  -5.316  -2.907  1.00 25.28           H
ATOM   3165  N   THR A 415      -6.500  -6.486  -3.838  1.00 16.22           N
ATOM   3166  CA  THR A 415      -6.431  -7.618  -4.772  1.00 21.06           C
ATOM   3167  C   THR A 415      -4.983  -7.808  -5.265  1.00 18.70           C
ATOM   3168  O   THR A 415      -4.251  -6.843  -5.491  1.00 16.30           O
ATOM   3169  CB  THR A 415      -7.361  -7.397  -5.989  1.00 17.69           C
ATOM   3170  OG1 THR A 415      -7.135  -6.101  -6.536  1.00 15.65           O
ATOM   3171  CG2 THR A 415      -8.860  -7.512  -5.678  1.00 17.05           C
ATOM   3172  H   THR A 415      -6.880  -5.772  -4.127  1.00 19.43           H
ATOM   3173  HA  THR A 415      -6.713  -8.439  -4.317  1.00 25.25           H
ATOM   3174  HB  THR A 415      -7.158  -8.067  -6.666  1.00 21.20           H
ATOM   3175  HG1 THR A 415      -7.637  -5.989  -7.211  1.00 18.75           H
ATOM   3176 HG21 THR A 415      -9.366  -7.394  -6.496  1.00 20.43           H
ATOM   3177 HG22 THR A 415      -9.074  -8.387  -5.312  1.00 20.43           H
ATOM   3178 HG23 THR A 415      -9.126  -6.818  -5.052  1.00 20.43           H
ATOM   3179  N   HIS A 416      -4.589  -9.052  -5.474  1.00 19.13           N
ATOM   3180  CA  HIS A 416      -3.281  -9.356  -6.056  1.00 22.75           C
ATOM   3181  C   HIS A 416      -2.170  -8.701  -5.239  1.00 19.76           C
ATOM   3182  O   HIS A 416      -1.264  -8.045  -5.767  1.00 19.06           O
ATOM   3183  CB  HIS A 416      -3.194  -8.861  -7.500  1.00 24.62           C
ATOM   3184  CG  HIS A 416      -4.277  -9.359  -8.408  1.00 24.67           C
ATOM   3185  ND1 HIS A 416      -4.398 -10.680  -8.802  1.00 22.51           N
ATOM   3186  CD2 HIS A 416      -5.238  -8.676  -9.067  1.00 21.26           C
ATOM   3187  CE1 HIS A 416      -5.405 -10.789  -9.649  1.00 24.19           C
ATOM   3188  NE2 HIS A 416      -5.933  -9.588  -9.824  1.00 30.76           N
ATOM   3189  H   HIS A 416      -5.081  -9.731  -5.304  1.00 22.93           H
ATOM   3190  HA  HIS A 416      -3.161 -10.327  -6.031  1.00 27.27           H
ATOM   3191  HB2 HIS A 416      -2.347  -9.153  -7.869  1.00 29.52           H
ATOM   3192  HB3 HIS A 416      -3.236  -7.881  -7.486  1.00 29.52           H
ATOM   3193  HD2 HIS A 416      -5.396  -7.757  -9.003  1.00 25.48           H
ATOM   3194  HE1 HIS A 416      -5.703 -11.582 -10.043  1.00 28.99           H
ATOM   3195  HE2 HIS A 416      -6.614  -9.398 -10.321  1.00 36.88           H
ATOM   3196  N   PHE A 417      -2.290  -8.791  -3.927  1.00 18.73           N
ATOM   3197  CA  PHE A 417      -1.354  -8.039  -3.107  1.00 21.03           C
ATOM   3198  C   PHE A 417       0.064  -8.538  -3.332  1.00 15.97           C
ATOM   3199  O   PHE A 417       0.979  -7.731  -3.476  1.00 16.14           O
ATOM   3200  CB  PHE A 417      -1.732  -8.111  -1.627  1.00 14.99           C
ATOM   3201  CG  PHE A 417      -0.824  -7.318  -0.732  1.00 14.65           C
ATOM   3202  CD1 PHE A 417      -1.052  -5.985  -0.493  1.00 18.37           C
ATOM   3203  CD2 PHE A 417       0.245  -7.915  -0.098  1.00 21.53           C
ATOM   3204  CE1 PHE A 417      -0.228  -5.251   0.376  1.00 21.83           C
ATOM   3205  CE2 PHE A 417       1.079  -7.174   0.765  1.00 22.92           C
ATOM   3206  CZ  PHE A 417       0.824  -5.853   1.008  1.00 18.05           C
ATOM   3207  H   PHE A 417      -2.869  -9.259  -3.501  1.00 22.45           H
ATOM   3208  HA  PHE A 417      -1.398  -7.105  -3.380  1.00 25.21           H
ATOM   3209  HB2 PHE A 417      -2.628  -7.763  -1.517  1.00 17.96           H
ATOM   3210  HB3 PHE A 417      -1.721  -9.034  -1.337  1.00 17.96           H
ATOM   3211  HD1 PHE A 417      -1.765  -5.553  -0.900  1.00 22.01           H
ATOM   3212  HD2 PHE A 417       0.421  -8.820  -0.238  1.00 25.81           H
ATOM   3213  HE1 PHE A 417      -0.392  -4.343   0.528  1.00 26.17           H
ATOM   3214  HE2 PHE A 417       1.796  -7.585   1.189  1.00 27.48           H
ATOM   3215  HZ  PHE A 417       1.379  -5.356   1.570  1.00 21.62           H
ATOM   3216  N   TRP A 418       0.242  -9.866  -3.435  1.00 15.33           N
ATOM   3217  CA  TRP A 418       1.567 -10.472  -3.564  1.00 17.64           C
ATOM   3218  C   TRP A 418       2.318  -9.944  -4.781  1.00 12.90           C
ATOM   3219  O   TRP A 418       3.390  -9.346  -4.624  1.00 13.32           O
ATOM   3220  CB  TRP A 418       1.415 -12.002  -3.600  1.00 12.37           C
ATOM   3221  CG  TRP A 418       2.674 -12.734  -3.807  1.00 15.57           C
ATOM   3222  CD1 TRP A 418       2.947 -13.600  -4.819  1.00 15.84           C
ATOM   3223  CD2 TRP A 418       3.873 -12.651  -3.023  1.00 14.12           C
ATOM   3224  NE1 TRP A 418       4.216 -14.072  -4.717  1.00 12.51           N
ATOM   3225  CE2 TRP A 418       4.815 -13.512  -3.624  1.00 19.04           C
ATOM   3226  CE3 TRP A 418       4.241 -11.943  -1.885  1.00 11.70           C
ATOM   3227  CZ2 TRP A 418       6.087 -13.692  -3.120  1.00 15.83           C
ATOM   3228  CZ3 TRP A 418       5.526 -12.123  -1.384  1.00 18.16           C
ATOM   3229  CH2 TRP A 418       6.428 -12.979  -2.001  1.00 20.71           C
ATOM   3230  H   TRP A 418      -0.407 -10.433  -3.431  1.00 18.36           H
ATOM   3231  HA  TRP A 418       2.072 -10.243  -2.763  1.00 21.14           H
ATOM   3232  HB2 TRP A 418       1.048 -12.297  -2.750  1.00 14.82           H
ATOM   3233  HB3 TRP A 418       0.815 -12.261  -4.308  1.00 14.82           H
ATOM   3234  HD1 TRP A 418       2.347 -13.846  -5.493  1.00 18.98           H
ATOM   3235  HE1 TRP A 418       4.588 -14.643  -5.254  1.00 14.98           H
ATOM   3236  HE3 TRP A 418       3.638 -11.364  -1.462  1.00 14.01           H
ATOM   3237  HZ2 TRP A 418       6.696 -14.265  -3.537  1.00 18.96           H
ATOM   3238  HZ3 TRP A 418       5.802 -11.670  -0.623  1.00 21.76           H
ATOM   3239  HH2 TRP A 418       7.284 -13.077  -1.629  1.00 24.82           H
ATOM   3240  N   PRO A 419       1.811 -10.104  -5.982  1.00 17.94           N
ATOM   3241  CA  PRO A 419       2.455  -9.491  -7.156  1.00 18.19           C
ATOM   3242  C   PRO A 419       2.572  -7.987  -7.054  1.00 15.53           C
ATOM   3243  O   PRO A 419       3.576  -7.415  -7.489  1.00 16.37           O
ATOM   3244  CB  PRO A 419       1.524  -9.906  -8.303  1.00 18.59           C
ATOM   3245  CG  PRO A 419       0.258 -10.310  -7.636  1.00 17.74           C
ATOM   3246  CD  PRO A 419       0.593 -10.859  -6.316  1.00 19.64           C
ATOM   3247  HA  PRO A 419       3.342  -9.882  -7.287  1.00 21.80           H
ATOM   3248  HB2 PRO A 419       1.372  -9.153  -8.892  1.00 22.28           H
ATOM   3249  HB3 PRO A 419       1.896 -10.659  -8.783  1.00 22.28           H
ATOM   3250  HG2 PRO A 419      -0.308  -9.534  -7.524  1.00 21.26           H
ATOM   3251  HG3 PRO A 419      -0.165 -10.989  -8.177  1.00 21.26           H
ATOM   3252  HD2 PRO A 419      -0.121 -10.672  -5.676  1.00 23.53           H
ATOM   3253  HD3 PRO A 419       0.784 -11.816  -6.373  1.00 23.53           H
ATOM   3254  N   LYS A 420       1.597  -7.314  -6.449  1.00 13.95           N
ATOM   3255  CA  LYS A 420       1.742  -5.877  -6.317  1.00 12.51           C
ATOM   3256  C   LYS A 420       2.957  -5.544  -5.469  1.00 13.56           C
ATOM   3257  O   LYS A 420       3.759  -4.686  -5.836  1.00 13.23           O
ATOM   3258  CB  LYS A 420       0.470  -5.271  -5.754  1.00 16.97           C
ATOM   3259  CG  LYS A 420      -0.572  -4.998  -6.878  1.00 24.02           C
ATOM   3260  CD  LYS A 420      -2.001  -4.764  -6.283  1.00 24.64           C
ATOM   3261  CE  LYS A 420      -3.126  -4.494  -7.299  1.00 22.59           C
ATOM   3262  NZ  LYS A 420      -4.432  -4.186  -6.541  1.00 29.02           N1+
ATOM   3263  H   LYS A 420       0.883  -7.650  -6.103  1.00 16.71           H
ATOM   3264  HA  LYS A 420       1.894  -5.483  -7.193  1.00 14.98           H
ATOM   3265  HB2 LYS A 420       0.086  -5.883  -5.105  1.00 20.33           H
ATOM   3266  HB3 LYS A 420       0.684  -4.423  -5.329  1.00 20.33           H
ATOM   3267  HG2 LYS A 420      -0.297  -4.199  -7.360  1.00 28.80           H
ATOM   3268  HG3 LYS A 420      -0.612  -5.751  -7.496  1.00 28.80           H
ATOM   3269  HD2 LYS A 420      -2.257  -5.541  -5.764  1.00 29.54           H
ATOM   3270  HD3 LYS A 420      -1.973  -3.990  -5.697  1.00 29.54           H
ATOM   3271  HE2 LYS A 420      -2.913  -3.721  -7.848  1.00 27.08           H
ATOM   3272  HE3 LYS A 420      -3.265  -5.272  -7.860  1.00 27.08           H
ATOM   3273  HZ1 LYS A 420      -5.109  -4.054  -7.109  1.00 34.79           H
ATOM   3274  HZ2 LYS A 420      -4.643  -4.866  -6.000  1.00 34.79           H
ATOM   3275  HZ3 LYS A 420      -4.336  -3.450  -6.040  1.00 34.79           H
ATOM   3276  N   LEU A 421       3.127  -6.253  -4.355  1.00 15.34           N
ATOM   3277  CA  LEU A 421       4.258  -6.055  -3.482  1.00 15.54           C
ATOM   3278  C   LEU A 421       5.534  -6.500  -4.177  1.00 19.11           C
ATOM   3279  O   LEU A 421       6.558  -5.802  -4.115  1.00 12.92           O
ATOM   3280  CB  LEU A 421       4.059  -6.814  -2.162  1.00 13.61           C
ATOM   3281  CG  LEU A 421       5.155  -6.643  -1.131  1.00 12.58           C
ATOM   3282  CD1 LEU A 421       5.449  -5.142  -0.879  1.00 14.04           C
ATOM   3283  CD2 LEU A 421       4.740  -7.348   0.168  1.00 15.11           C
ATOM   3284  H   LEU A 421       2.609  -6.876  -4.085  1.00 18.38           H
ATOM   3285  HA  LEU A 421       4.323  -5.106  -3.280  1.00 18.62           H
ATOM   3286  HB2 LEU A 421       3.234  -6.522  -1.749  1.00 16.30           H
ATOM   3287  HB3 LEU A 421       3.994  -7.767  -2.333  1.00 16.30           H
ATOM   3288  HG  LEU A 421       5.978  -7.055  -1.463  1.00 15.07           H
ATOM   3289 HD11 LEU A 421       6.145  -5.069  -0.210  1.00 16.82           H
ATOM   3290 HD12 LEU A 421       5.751  -4.719  -1.695  1.00 16.82           H
ATOM   3291 HD13 LEU A 421       4.647  -4.694  -0.565  1.00 16.82           H
ATOM   3292 HD21 LEU A 421       5.436  -7.238   0.843  1.00 18.10           H
ATOM   3293 HD22 LEU A 421       3.912  -6.947   0.493  1.00 18.10           H
ATOM   3294 HD23 LEU A 421       4.609  -8.291  -0.020  1.00 18.10           H
ATOM   3295  N   LEU A 422       5.479  -7.622  -4.907  1.00 16.78           N
ATOM   3296  CA  LEU A 422       6.709  -8.089  -5.550  1.00 18.78           C
ATOM   3297  C   LEU A 422       7.234  -7.065  -6.533  1.00 15.61           C
ATOM   3298  O   LEU A 422       8.451  -6.918  -6.699  1.00 15.27           O
ATOM   3299  CB  LEU A 422       6.514  -9.429  -6.260  1.00 19.58           C
ATOM   3300  CG  LEU A 422       6.611 -10.674  -5.358  1.00 23.98           C
ATOM   3301  CD1 LEU A 422       6.659 -11.944  -6.191  1.00 20.76           C
ATOM   3302  CD2 LEU A 422       7.841 -10.658  -4.549  1.00 20.27           C
ATOM   3303  H   LEU A 422       4.773  -8.097  -5.041  1.00 20.11           H
ATOM   3304  HA  LEU A 422       7.398  -8.175  -4.880  1.00 22.50           H
ATOM   3305  HB2 LEU A 422       5.634  -9.431  -6.661  1.00 23.46           H
ATOM   3306  HB3 LEU A 422       7.183  -9.493  -6.967  1.00 23.46           H
ATOM   3307  HG  LEU A 422       5.838 -10.706  -4.757  1.00 28.75           H
ATOM   3308 HD11 LEU A 422       6.760 -12.701  -5.592  1.00 24.88           H
ATOM   3309 HD12 LEU A 422       5.846 -12.032  -6.712  1.00 24.88           H
ATOM   3310 HD13 LEU A 422       7.426 -11.899  -6.784  1.00 24.88           H
ATOM   3311 HD21 LEU A 422       7.884 -11.475  -4.029  1.00 24.30           H
ATOM   3312 HD22 LEU A 422       8.595 -10.594  -5.158  1.00 24.30           H
ATOM   3313 HD23 LEU A 422       7.821  -9.893  -3.964  1.00 24.30           H
ATOM   3314  N   MET A 423       6.338  -6.305  -7.128  1.00 16.21           N
ATOM   3315  CA  MET A 423       6.714  -5.302  -8.114  1.00 12.58           C
ATOM   3316  C   MET A 423       7.658  -4.254  -7.520  1.00 14.20           C
ATOM   3317  O   MET A 423       8.517  -3.713  -8.230  1.00 10.29           O
ATOM   3318  CB  MET A 423       5.415  -4.668  -8.627  1.00 20.36           C
ATOM   3319  CG  MET A 423       5.532  -3.730  -9.776  1.00 24.41           C
ATOM   3320  SD  MET A 423       5.689  -4.558 -11.409  1.00 35.91           S
ATOM   3321  CE  MET A 423       7.312  -4.228 -11.452  1.00  6.72           C
ATOM   3322  H   MET A 423       5.491  -6.347  -6.970  1.00 19.43           H
ATOM   3323  HA  MET A 423       7.153  -5.744  -8.866  1.00 15.06           H
ATOM   3324  HB2 MET A 423       4.826  -5.382  -8.907  1.00 24.40           H
ATOM   3325  HB3 MET A 423       4.996  -4.184  -7.894  1.00 24.40           H
ATOM   3326  HG2 MET A 423       4.742  -3.162  -9.772  1.00 29.26           H
ATOM   3327  HG3 MET A 423       6.312  -3.181  -9.611  1.00 29.26           H
ATOM   3328  HE1 MET A 423       7.596  -4.423 -12.332  1.00  8.04           H
ATOM   3329  HE2 MET A 423       7.410  -3.295 -11.267  1.00  8.04           H
ATOM   3330  HE3 MET A 423       7.758  -4.767 -10.790  1.00  8.04           H
ATOM   3331  N   LYS A 424       7.484  -3.940  -6.225  1.00 16.50           N
ATOM   3332  CA  LYS A 424       8.363  -3.016  -5.517  1.00 12.54           C
ATOM   3333  C   LYS A 424       9.825  -3.483  -5.504  1.00 12.39           C
ATOM   3334  O   LYS A 424      10.726  -2.635  -5.462  1.00 12.17           O
ATOM   3335  CB  LYS A 424       7.860  -2.797  -4.073  1.00 11.27           C
ATOM   3336  CG  LYS A 424       6.380  -2.313  -3.959  1.00 18.62           C
ATOM   3337  CD  LYS A 424       6.074  -1.080  -4.859  1.00 11.33           C
ATOM   3338  CE  LYS A 424       4.625  -0.483  -4.643  1.00 16.66           C
ATOM   3339  NZ  LYS A 424       4.278   0.642  -5.560  1.00 19.88           N1+
ATOM   3340  H   LYS A 424       6.845  -4.236  -5.733  1.00 19.78           H
ATOM   3341  HA  LYS A 424       8.339  -2.162  -5.980  1.00 15.02           H
ATOM   3342  HB2 LYS A 424       7.942  -3.623  -3.565  1.00 13.49           H
ATOM   3343  HB3 LYS A 424       8.420  -2.119  -3.659  1.00 13.49           H
ATOM   3344  HG2 LYS A 424       5.773  -3.034  -4.203  1.00 22.31           H
ATOM   3345  HG3 LYS A 424       6.218  -2.046  -3.043  1.00 22.31           H
ATOM   3346  HD2 LYS A 424       6.731  -0.388  -4.679  1.00 13.56           H
ATOM   3347  HD3 LYS A 424       6.146  -1.358  -5.779  1.00 13.56           H
ATOM   3348  HE2 LYS A 424       3.965  -1.179  -4.778  1.00 19.97           H
ATOM   3349  HE3 LYS A 424       4.548  -0.147  -3.739  1.00 19.97           H
ATOM   3350  HZ1 LYS A 424       3.393   0.670  -5.690  1.00 23.83           H
ATOM   3351  HZ2 LYS A 424       4.535   1.406  -5.197  1.00 23.83           H
ATOM   3352  HZ3 LYS A 424       4.682   0.535  -6.344  1.00 23.83           H
ATOM   3353  N   VAL A 425      10.090  -4.798  -5.562  1.00 11.33           N
ATOM   3354  CA  VAL A 425      11.480  -5.263  -5.718  1.00 12.59           C
ATOM   3355  C   VAL A 425      12.073  -4.742  -7.016  1.00 18.33           C
ATOM   3356  O   VAL A 425      13.235  -4.311  -7.048  1.00 13.77           O
ATOM   3357  CB  VAL A 425      11.607  -6.802  -5.673  1.00 15.23           C
ATOM   3358  CG1 VAL A 425      13.074  -7.206  -5.721  1.00 15.71           C
ATOM   3359  CG2 VAL A 425      10.950  -7.434  -4.449  1.00 13.58           C
ATOM   3360  H   VAL A 425       9.500  -5.427  -5.522  1.00 13.57           H
ATOM   3361  HA  VAL A 425      12.029  -4.902  -4.999  1.00 15.08           H
ATOM   3362  HB  VAL A 425      11.196  -7.173  -6.473  1.00 18.25           H
ATOM   3363 HG11 VAL A 425      13.128  -8.172  -5.697  1.00 18.82           H
ATOM   3364 HG12 VAL A 425      13.477  -6.885  -6.544  1.00 18.82           H
ATOM   3365 HG13 VAL A 425      13.523  -6.836  -4.949  1.00 18.82           H
ATOM   3366 HG21 VAL A 425      11.084  -8.397  -4.493  1.00 16.27           H
ATOM   3367 HG22 VAL A 425      11.349  -7.074  -3.639  1.00 16.27           H
ATOM   3368 HG23 VAL A 425      10.004  -7.240  -4.475  1.00 16.27           H
ATOM   3369  N   THR A 426      11.296  -4.799  -8.114  1.00 19.50           N
ATOM   3370  CA  THR A 426      11.742  -4.263  -9.411  1.00 17.62           C
ATOM   3371  C   THR A 426      12.008  -2.765  -9.314  1.00 16.94           C
ATOM   3372  O   THR A 426      13.018  -2.250  -9.824  1.00 18.44           O
ATOM   3373  CB  THR A 426      10.670  -4.567 -10.505  1.00 20.12           C
ATOM   3374  OG1 THR A 426      10.608  -5.967 -10.747  1.00 16.16           O
ATOM   3375  CG2 THR A 426      10.948  -3.901 -11.823  1.00 20.83           C
ATOM   3376  H   THR A 426      10.500  -5.132  -8.132  1.00 23.37           H
ATOM   3377  HA  THR A 426      12.581  -4.700  -9.665  1.00 21.11           H
ATOM   3378  HB  THR A 426       9.789  -4.280 -10.207  1.00 24.11           H
ATOM   3379  HG1 THR A 426      10.167  -6.311 -10.141  1.00 19.36           H
ATOM   3380 HG21 THR A 426      10.221  -4.119 -12.430  1.00 24.96           H
ATOM   3381 HG22 THR A 426      10.991  -2.945 -11.711  1.00 24.96           H
ATOM   3382 HG23 THR A 426      11.776  -4.233 -12.199  1.00 24.96           H
ATOM   3383  N   ASP A 427      11.159  -2.049  -8.608  1.00 13.09           N
ATOM   3384  CA  ASP A 427      11.405  -0.615  -8.473  1.00 15.62           C
ATOM   3385  C   ASP A 427      12.681  -0.337  -7.679  1.00 15.31           C
ATOM   3386  O   ASP A 427      13.493   0.507  -8.075  1.00 12.69           O
ATOM   3387  CB  ASP A 427      10.212   0.026  -7.804  1.00 18.83           C
ATOM   3388  CG  ASP A 427       8.927  -0.149  -8.616  1.00 14.09           C
ATOM   3389  OD1 ASP A 427       8.953  -0.422  -9.838  1.00 14.30           O
ATOM   3390  OD2 ASP A 427       7.871  -0.034  -8.016  1.00 12.26           O1-
ATOM   3391  H   ASP A 427      10.473  -2.367  -8.197  1.00 15.68           H
ATOM   3392  HA  ASP A 427      11.522  -0.220  -9.362  1.00 18.72           H
ATOM   3393  HB2 ASP A 427      10.101  -0.402  -6.937  1.00 22.56           H
ATOM   3394  HB3 ASP A 427      10.381   0.966  -7.676  1.00 22.56           H
ATOM   3395  N   LEU A 428      12.886  -1.064  -6.570  1.00  9.11           N
ATOM   3396  CA  LEU A 428      14.047  -0.844  -5.733  1.00 12.22           C
ATOM   3397  C   LEU A 428      15.331  -1.238  -6.471  1.00 14.28           C
ATOM   3398  O   LEU A 428      16.343  -0.542  -6.361  1.00 12.97           O
ATOM   3399  CB  LEU A 428      13.893  -1.609  -4.396  1.00  9.28           C
ATOM   3400  CG  LEU A 428      12.888  -0.937  -3.464  1.00  6.53           C
ATOM   3401  CD1 LEU A 428      12.304  -1.918  -2.505  1.00  8.54           C
ATOM   3402  CD2 LEU A 428      13.521   0.234  -2.694  1.00 11.27           C
ATOM   3403  H   LEU A 428      12.389  -1.705  -6.300  1.00 10.90           H
ATOM   3404  HA  LEU A 428      14.103   0.117  -5.554  1.00 14.63           H
ATOM   3405  HB2 LEU A 428      13.586  -2.517  -4.572  1.00 11.10           H
ATOM   3406  HB3 LEU A 428      14.749  -1.646  -3.939  1.00 11.10           H
ATOM   3407  HG  LEU A 428      12.160  -0.577  -3.998  1.00  7.80           H
ATOM   3408 HD11 LEU A 428      11.663  -1.449  -1.958  1.00 10.21           H
ATOM   3409 HD12 LEU A 428      11.862  -2.607  -3.009  1.00 10.21           H
ATOM   3410 HD13 LEU A 428      13.006  -2.291  -1.943  1.00 10.21           H
ATOM   3411 HD21 LEU A 428      12.863   0.636  -2.115  1.00 13.49           H
ATOM   3412 HD22 LEU A 428      14.244  -0.105  -2.147  1.00 13.49           H
ATOM   3413 HD23 LEU A 428      13.858   0.891  -3.322  1.00 13.49           H
ATOM   3414  N   ARG A 429      15.292  -2.303  -7.284  1.00 15.55           N
ATOM   3415  CA  ARG A 429      16.405  -2.592  -8.207  1.00 18.59           C
ATOM   3416  C   ARG A 429      16.742  -1.376  -9.094  1.00 10.56           C
ATOM   3417  O   ARG A 429      17.910  -0.987  -9.204  1.00 13.64           O
ATOM   3418  CB  ARG A 429      16.083  -3.880  -9.039  1.00 16.33           C
ATOM   3419  CG  ARG A 429      16.185  -5.106  -8.065  1.00 35.93           C
ATOM   3420  CD  ARG A 429      15.564  -6.530  -8.430  1.00 40.14           C
ATOM   3421  NE  ARG A 429      16.175  -7.189  -9.587  1.00 46.54           N
ATOM   3422  CZ  ARG A 429      17.465  -7.563  -9.672  1.00 55.57           C
ATOM   3423  NH1 ARG A 429      18.336  -7.356  -8.684  1.00 39.02           N
ATOM   3424  NH2 ARG A 429      17.902  -8.159 -10.780  1.00 61.49           N1+
ATOM   3425  H   ARG A 429      14.640  -2.866  -7.314  1.00 18.63           H
ATOM   3426  HA  ARG A 429      17.217  -2.796  -7.691  1.00 22.28           H
ATOM   3427  HB2 ARG A 429      15.179  -3.853  -9.383  1.00 19.56           H
ATOM   3428  HB3 ARG A 429      16.690  -4.008  -9.783  1.00 19.56           H
ATOM   3429  HG2 ARG A 429      17.123  -5.239  -7.867  1.00 43.08           H
ATOM   3430  HG3 ARG A 429      15.741  -4.839  -7.242  1.00 43.08           H
ATOM   3431  HD2 ARG A 429      15.662  -7.127  -7.666  1.00 48.14           H
ATOM   3432  HD3 ARG A 429      14.620  -6.422  -8.616  1.00 48.14           H
ATOM   3433  HE  ARG A 429      15.636  -7.417 -10.232  1.00 55.82           H
ATOM   3434 HH11 ARG A 429      18.098  -6.958  -7.964  1.00 46.79           H
ATOM   3435 HH12 ARG A 429      19.156  -7.592  -8.791  1.00 46.79           H
ATOM   3436 HH21 ARG A 429      17.351  -8.318 -11.434  1.00 73.76           H
ATOM   3437 HH22 ARG A 429      18.728  -8.398 -10.839  1.00 73.76           H
ATOM   3438  N   MET A 430      15.754  -0.748  -9.734  1.00 14.80           N
ATOM   3439  CA  MET A 430      16.101   0.391 -10.604  1.00 15.55           C
ATOM   3440  C   MET A 430      16.692   1.506  -9.801  1.00 10.12           C
ATOM   3441  O   MET A 430      17.528   2.235 -10.316  1.00 12.52           O
ATOM   3442  CB  MET A 430      14.948   1.078 -11.333  1.00 18.05           C
ATOM   3443  CG  MET A 430      13.761   0.392 -11.553  1.00 31.93           C
ATOM   3444  SD  MET A 430      14.215  -0.513 -12.985  1.00 38.27           S
ATOM   3445  CE  MET A 430      12.917  -0.007 -13.871  1.00  6.92           C
ATOM   3446  H   MET A 430      14.921  -0.934  -9.659  1.00 17.73           H
ATOM   3447  HA  MET A 430      16.759   0.123 -11.269  1.00 18.63           H
ATOM   3448  HB2 MET A 430      14.706   1.871 -10.832  1.00 21.63           H
ATOM   3449  HB3 MET A 430      15.271   1.338 -12.206  1.00 21.63           H
ATOM   3450  HG2 MET A 430      13.519  -0.175 -10.807  1.00 38.28           H
ATOM   3451  HG3 MET A 430      13.068   1.033 -11.756  1.00 38.28           H
ATOM   3452  HE1 MET A 430      12.962  -0.437 -14.731  1.00  8.27           H
ATOM   3453  HE2 MET A 430      12.135  -0.269 -13.372  1.00  8.27           H
ATOM   3454  HE3 MET A 430      12.992   0.946 -13.954  1.00  8.27           H
ATOM   3455  N   ILE A 431      16.131   1.752  -8.606  1.00 13.37           N
ATOM   3456  CA  ILE A 431      16.618   2.824  -7.739  1.00 13.56           C
ATOM   3457  C   ILE A 431      18.081   2.598  -7.432  1.00 15.14           C
ATOM   3458  O   ILE A 431      18.898   3.530  -7.493  1.00 13.65           O
ATOM   3459  CB  ILE A 431      15.754   2.925  -6.455  1.00 17.41           C
ATOM   3460  CG1 ILE A 431      14.415   3.606  -6.770  1.00 20.00           C
ATOM   3461  CG2 ILE A 431      16.481   3.705  -5.351  1.00 18.06           C
ATOM   3462  CD1 ILE A 431      13.287   3.367  -5.739  1.00 13.55           C
ATOM   3463  H   ILE A 431      15.461   1.320  -8.273  1.00 16.02           H
ATOM   3464  HA  ILE A 431      16.555   3.674  -8.206  1.00 16.24           H
ATOM   3465  HB  ILE A 431      15.565   2.028  -6.124  1.00 20.86           H
ATOM   3466 HG12 ILE A 431      14.568   4.559  -6.823  1.00 23.96           H
ATOM   3467 HG13 ILE A 431      14.102   3.287  -7.628  1.00 23.96           H
ATOM   3468 HG21 ILE A 431      15.906   3.755  -4.572  1.00 21.64           H
ATOM   3469 HG22 ILE A 431      17.307   3.253  -5.118  1.00 21.64           H
ATOM   3470 HG23 ILE A 431      16.678   4.600  -5.669  1.00 21.64           H
ATOM   3471 HD11 ILE A 431      12.488   3.829  -6.033  1.00 16.23           H
ATOM   3472 HD12 ILE A 431      13.103   2.425  -5.683  1.00 16.23           H
ATOM   3473 HD13 ILE A 431      13.573   3.699  -4.874  1.00 16.23           H
ATOM   3474  N   GLY A 432      18.452   1.343  -7.167  1.00  8.89           N
ATOM   3475  CA  GLY A 432      19.856   1.052  -6.953  1.00 17.72           C
ATOM   3476  C   GLY A 432      20.701   1.346  -8.182  1.00 15.73           C
ATOM   3477  O   GLY A 432      21.763   1.973  -8.096  1.00 14.97           O
ATOM   3478  H   GLY A 432      17.919   0.667  -7.110  1.00 10.64           H
ATOM   3479  HA2 GLY A 432      20.175   1.562  -6.186  1.00 21.23           H
ATOM   3480  HA3 GLY A 432      19.935   0.110  -6.737  1.00 21.23           H
ATOM   3481  N   ALA A 433      20.239   0.898  -9.342  1.00 12.40           N
ATOM   3482  CA  ALA A 433      20.967   1.150 -10.581  1.00 15.96           C
ATOM   3483  C   ALA A 433      21.105   2.643 -10.810  1.00 17.37           C
ATOM   3484  O   ALA A 433      22.199   3.153 -11.108  1.00 14.81           O
ATOM   3485  CB  ALA A 433      20.255   0.462 -11.756  1.00 14.48           C
ATOM   3486  H   ALA A 433      19.505   0.465  -9.424  1.00 14.85           H
ATOM   3487  HA  ALA A 433      21.857   0.767 -10.492  1.00 19.13           H
ATOM   3488  HB1 ALA A 433      20.680   0.664 -12.604  1.00 17.35           H
ATOM   3489  HB2 ALA A 433      20.257  -0.493 -11.582  1.00 17.35           H
ATOM   3490  HB3 ALA A 433      19.346   0.780 -11.790  1.00 17.35           H
ATOM   3491  N   CYS A 434      20.028   3.365 -10.571  1.00 17.11           N
ATOM   3492  CA  CYS A 434      20.069   4.801 -10.756  1.00 16.18           C
ATOM   3493  C   CYS A 434      21.034   5.477  -9.763  1.00 19.75           C
ATOM   3494  O   CYS A 434      21.764   6.407 -10.165  1.00 15.96           O
ATOM   3495  CB  CYS A 434      18.645   5.347 -10.673  1.00 13.54           C
ATOM   3496  SG  CYS A 434      18.495   7.060 -11.073  1.00 16.57           S
ATOM   3497  H   CYS A 434      19.279   3.049 -10.287  1.00 20.50           H
ATOM   3498  HA  CYS A 434      20.411   4.996 -11.642  1.00 19.39           H
ATOM   3499  HB2 CYS A 434      18.120   4.860 -11.320  1.00 16.22           H
ATOM   3500  HB3 CYS A 434      18.297   5.205  -9.782  1.00 16.22           H
ATOM   3501  HG  CYS A 434      18.860   7.208 -12.218  1.00 19.86           H
ATOM   3502  N   HIS A 435      21.066   5.044  -8.462  1.00 16.12           N
ATOM   3503  CA  HIS A 435      21.939   5.721  -7.481  1.00 11.79           C
ATOM   3504  C   HIS A 435      23.412   5.569  -7.891  1.00 12.16           C
ATOM   3505  O   HIS A 435      24.313   6.332  -7.615  1.00 14.18           O
ATOM   3506  CB  HIS A 435      21.706   5.023  -6.128  1.00 15.86           C
ATOM   3507  CG  HIS A 435      22.764   5.329  -5.151  1.00 13.19           C
ATOM   3508  ND1 HIS A 435      23.808   4.446  -4.863  1.00 16.56           N
ATOM   3509  CD2 HIS A 435      22.975   6.470  -4.367  1.00 13.74           C
ATOM   3510  CE1 HIS A 435      24.620   5.067  -3.913  1.00 15.83           C
ATOM   3511  NE2 HIS A 435      24.118   6.291  -3.610  1.00 15.25           N
ATOM   3512  H   HIS A 435      20.396   4.349  -8.101  1.00 19.31           H
ATOM   3513  HA  HIS A 435      21.717   6.822  -7.423  1.00 14.12           H
ATOM   3514  HB2 HIS A 435      21.611   3.922  -6.263  1.00 19.00           H
ATOM   3515  HB3 HIS A 435      20.714   5.354  -5.719  1.00 19.00           H
ATOM   3516  HD1 HIS A 435      23.914   3.508  -5.242  1.00 19.85           H
ATOM   3517  HD2 HIS A 435      22.390   7.375  -4.327  1.00 16.46           H
ATOM   3518  HE1 HIS A 435      25.522   4.639  -3.500  1.00 18.97           H
ATOM   3519  N   ALA A 436      23.683   4.407  -8.581  1.00 12.13           N
ATOM   3520  CA  ALA A 436      25.047   4.049  -9.023  1.00 16.30           C
ATOM   3521  C   ALA A 436      25.566   5.061 -10.028  1.00 20.07           C
ATOM   3522  O   ALA A 436      26.739   5.458  -9.976  1.00 19.44           O
ATOM   3523  CB  ALA A 436      25.152   2.618  -9.617  1.00 12.13           C
ATOM   3524  H   ALA A 436      23.094   3.805  -8.794  1.00 14.52           H
ATOM   3525  HA  ALA A 436      25.653   4.072  -8.267  1.00 19.53           H
ATOM   3526  HB1 ALA A 436      26.074   2.458  -9.894  1.00 14.52           H
ATOM   3527  HB2 ALA A 436      24.916   1.957  -8.947  1.00 14.52           H
ATOM   3528  HB3 ALA A 436      24.590   2.528 -10.401  1.00 14.52           H
ATOM   3529  N   SER A 437      24.684   5.588 -10.863  1.00 19.85           N
ATOM   3530  CA  SER A 437      25.065   6.746 -11.668  1.00 21.49           C
ATOM   3531  C   SER A 437      25.253   8.000 -10.802  1.00 22.99           C
ATOM   3532  O   SER A 437      26.215   8.740 -11.006  1.00 20.44           O
ATOM   3533  CB  SER A 437      24.026   6.981 -12.770  1.00 27.92           C
ATOM   3534  OG  SER A 437      23.861   8.362 -13.070  1.00 25.69           O
ATOM   3535  H   SER A 437      23.875   5.309 -10.959  1.00 23.79           H
ATOM   3536  HA  SER A 437      25.920   6.551 -12.106  1.00 25.75           H
ATOM   3537  HB2 SER A 437      24.311   6.512 -13.575  1.00 33.48           H
ATOM   3538  HB3 SER A 437      23.176   6.614 -12.479  1.00 33.48           H
ATOM   3539  HG  SER A 437      23.222   8.680 -12.630  1.00 30.80           H
ATOM   3540  N   ARG A 438      24.367   8.255  -9.818  1.00 19.50           N
ATOM   3541  CA  ARG A 438      24.569   9.404  -8.919  1.00 17.20           C
ATOM   3542  C   ARG A 438      25.902   9.347  -8.161  1.00 14.67           C
ATOM   3543  O   ARG A 438      26.505  10.386  -7.891  1.00 13.57           O
ATOM   3544  CB  ARG A 438      23.432   9.521  -7.918  1.00 12.00           C
ATOM   3545  CG  ARG A 438      22.008   9.630  -8.562  1.00 20.74           C
ATOM   3546  CD  ARG A 438      21.922  10.851  -9.421  1.00 13.29           C
ATOM   3547  NE  ARG A 438      22.355  12.044  -8.676  1.00 19.69           N
ATOM   3548  CZ  ARG A 438      22.978  13.099  -9.221  1.00 21.34           C
ATOM   3549  NH1 ARG A 438      23.270  13.139 -10.514  1.00 25.26           N
ATOM   3550  NH2 ARG A 438      23.335  14.117  -8.460  1.00 25.32           N1+
ATOM   3551  H   ARG A 438      23.644   7.796  -9.681  1.00 23.37           H
ATOM   3552  HA  ARG A 438      24.566  10.212  -9.467  1.00 20.61           H
ATOM   3553  HB2 ARG A 438      23.441   8.753  -7.321  1.00 14.37           H
ATOM   3554  HB3 ARG A 438      23.575  10.337  -7.416  1.00 14.37           H
ATOM   3555  HG2 ARG A 438      21.823   8.857  -9.124  1.00 24.86           H
ATOM   3556  HG3 ARG A 438      21.337   9.688  -7.856  1.00 24.86           H
ATOM   3557  HD2 ARG A 438      22.477  10.724 -10.210  1.00 15.92           H
ATOM   3558  HD3 ARG A 438      20.999  10.963  -9.685  1.00 15.92           H
ATOM   3559  HE  ARG A 438      22.207  12.050  -7.814  1.00 23.59           H
ATOM   3560 HH11 ARG A 438      23.047  12.492 -11.019  1.00 30.29           H
ATOM   3561 HH12 ARG A 438      23.670  13.828 -10.841  1.00 30.29           H
ATOM   3562 HH21 ARG A 438      23.148  14.096  -7.616  1.00 30.35           H
ATOM   3563 HH22 ARG A 438      23.735  14.799  -8.812  1.00 30.35           H
ATOM   3564  N   PHE A 439      26.345   8.159  -7.760  1.00 10.31           N
ATOM   3565  CA  PHE A 439      27.653   8.026  -7.134  1.00 19.45           C
ATOM   3566  C   PHE A 439      28.758   8.548  -8.054  1.00 18.06           C
ATOM   3567  O   PHE A 439      29.705   9.182  -7.593  1.00 14.14           O
ATOM   3568  CB  PHE A 439      27.952   6.563  -6.757  1.00 16.48           C
ATOM   3569  CG  PHE A 439      29.120   6.445  -5.905  1.00 17.56           C
ATOM   3570  CD1 PHE A 439      29.051   6.852  -4.568  1.00 15.16           C
ATOM   3571  CD2 PHE A 439      30.314   5.985  -6.424  1.00 19.88           C
ATOM   3572  CE1 PHE A 439      30.158   6.795  -3.767  1.00 16.49           C
ATOM   3573  CE2 PHE A 439      31.441   5.910  -5.607  1.00 22.86           C
ATOM   3574  CZ  PHE A 439      31.355   6.341  -4.284  1.00 18.19           C
ATOM   3575  H   PHE A 439      25.921   7.431  -7.849  1.00 12.34           H
ATOM   3576  HA  PHE A 439      27.628   8.554  -6.310  1.00 23.31           H
ATOM   3577  HB2 PHE A 439      27.206   6.188  -6.275  1.00 19.75           H
ATOM   3578  HB3 PHE A 439      28.120   6.052  -7.564  1.00 19.75           H
ATOM   3579  HD1 PHE A 439      28.250   7.173  -4.217  1.00 18.16           H
ATOM   3580  HD2 PHE A 439      30.363   5.719  -7.317  1.00 23.82           H
ATOM   3581  HE1 PHE A 439      30.104   7.062  -2.878  1.00 19.76           H
ATOM   3582  HE2 PHE A 439      32.254   5.603  -5.951  1.00 27.41           H
ATOM   3583  HZ  PHE A 439      32.103   6.286  -3.734  1.00 21.80           H
ATOM   3584  N   LEU A 440      28.640   8.311  -9.365  1.00 20.48           N
ATOM   3585  CA  LEU A 440      29.688   8.757 -10.273  1.00 18.35           C
ATOM   3586  C   LEU A 440      29.699  10.271 -10.365  1.00 18.38           C
ATOM   3587  O   LEU A 440      30.773  10.879 -10.442  1.00 13.00           O
ATOM   3588  CB  LEU A 440      29.500   8.127 -11.647  1.00 10.73           C
ATOM   3589  CG  LEU A 440      29.649   6.613 -11.681  1.00 16.64           C
ATOM   3590  CD1 LEU A 440      29.401   6.061 -13.104  1.00 13.07           C
ATOM   3591  CD2 LEU A 440      31.065   6.230 -11.269  1.00 20.24           C
ATOM   3592  H   LEU A 440      27.964   7.915  -9.741  1.00 24.55           H
ATOM   3593  HA  LEU A 440      30.560   8.491  -9.915  1.00 21.99           H
ATOM   3594  HB2 LEU A 440      28.611   8.335 -11.959  1.00 12.84           H
ATOM   3595  HB3 LEU A 440      30.148   8.519 -12.241  1.00 12.84           H
ATOM   3596  HG  LEU A 440      29.006   6.209 -11.057  1.00 19.94           H
ATOM   3597 HD11 LEU A 440      29.521   5.101 -13.091  1.00 15.65           H
ATOM   3598 HD12 LEU A 440      28.497   6.277 -13.378  1.00 15.65           H
ATOM   3599 HD13 LEU A 440      30.034   6.459 -13.720  1.00 15.65           H
ATOM   3600 HD21 LEU A 440      31.145   5.266 -11.312  1.00 24.26           H
ATOM   3601 HD22 LEU A 440      31.693   6.648 -11.881  1.00 24.26           H
ATOM   3602 HD23 LEU A 440      31.239   6.526 -10.366  1.00 24.26           H
ATOM   3603  N   HIS A 441      28.510  10.890 -10.342  1.00 17.85           N
ATOM   3604  CA  HIS A 441      28.431  12.343 -10.326  1.00 20.57           C
ATOM   3605  C   HIS A 441      28.907  12.884  -8.981  1.00 24.13           C
ATOM   3606  O   HIS A 441      29.586  13.910  -8.965  1.00 23.31           O
ATOM   3607  CB  HIS A 441      26.996  12.850 -10.664  1.00 19.63           C
ATOM   3608  CG  HIS A 441      26.554  12.566 -12.083  1.00 30.76           C
ATOM   3609  ND1 HIS A 441      26.928  13.353 -13.157  1.00 28.84           N
ATOM   3610  CD2 HIS A 441      25.755  11.594 -12.599  1.00 26.04           C
ATOM   3611  CE1 HIS A 441      26.400  12.868 -14.271  1.00 31.49           C
ATOM   3612  NE2 HIS A 441      25.687  11.800 -13.962  1.00 37.10           N
ATOM   3613  H   HIS A 441      27.751  10.484 -10.329  1.00 21.39           H
ATOM   3614  HA  HIS A 441      29.031  12.691 -11.010  1.00 24.65           H
ATOM   3615  HB2 HIS A 441      26.966  13.817 -10.554  1.00 23.53           H
ATOM   3616  HB3 HIS A 441      26.347  12.423 -10.077  1.00 23.53           H
ATOM   3617  HD2 HIS A 441      25.340  10.904 -12.125  1.00 31.22           H
ATOM   3618  HE1 HIS A 441      26.511  13.221 -15.136  1.00 37.76           H
ATOM   3619  HE2 HIS A 441      25.244  11.319 -14.529  1.00 44.49           H
ATOM   3620  N   MET A 442      28.572  12.216  -7.840  1.00 21.05           N
ATOM   3621  CA  MET A 442      29.015  12.751  -6.541  1.00 24.94           C
ATOM   3622  C   MET A 442      30.555  12.854  -6.489  1.00 21.77           C
ATOM   3623  O   MET A 442      31.199  13.679  -5.887  1.00 27.59           O
ATOM   3624  CB  MET A 442      28.556  11.742  -5.468  1.00 20.07           C
ATOM   3625  CG  MET A 442      27.065  11.824  -5.236  1.00 18.44           C
ATOM   3626  SD  MET A 442      26.637  10.363  -4.222  1.00 20.10           S
ATOM   3627  CE  MET A 442      24.841  10.491  -4.241  1.00 19.02           C
ATOM   3628  H   MET A 442      28.030  11.344  -7.834  1.00 25.23           H
ATOM   3629  HA  MET A 442      28.621  13.791  -6.393  1.00 29.90           H
ATOM   3630  HB2 MET A 442      28.830  10.712  -5.813  1.00 24.05           H
ATOM   3631  HB3 MET A 442      29.111  11.910  -4.522  1.00 24.05           H
ATOM   3632  HG2 MET A 442      26.784  12.753  -4.727  1.00 22.10           H
ATOM   3633  HG3 MET A 442      26.495  11.786  -6.186  1.00 22.10           H
ATOM   3634  HE1 MET A 442      24.441   9.671  -3.616  1.00 22.80           H
ATOM   3635  HE2 MET A 442      24.511  11.443  -3.822  1.00 22.80           H
ATOM   3636  HE3 MET A 442      24.433  10.399  -5.251  1.00 22.80           H
ATOM   3637  N   LYS A 443      31.166  11.796  -7.142  1.00 19.32           N
ATOM   3638  CA  LYS A 443      32.630  11.567  -7.230  1.00 26.44           C
ATOM   3639  C   LYS A 443      33.332  12.656  -8.018  1.00 22.12           C
ATOM   3640  O   LYS A 443      34.454  13.050  -7.694  1.00 29.41           O
ATOM   3641  CB  LYS A 443      32.993  10.230  -7.927  1.00 26.78           C
ATOM   3642  CG  LYS A 443      32.946   8.902  -7.117  1.00 23.61           C
ATOM   3643  CD  LYS A 443      33.736   8.948  -5.821  1.00 25.42           C
ATOM   3644  CE  LYS A 443      35.297   8.841  -6.010  1.00 36.83           C
ATOM   3645  NZ  LYS A 443      35.753   7.973  -7.179  1.00 32.44           N1+
ATOM   3646  H   LYS A 443      30.722  11.157  -7.536  1.00 23.15           H
ATOM   3647  HA  LYS A 443      33.012  11.530  -6.334  1.00 31.69           H
ATOM   3648  HB2 LYS A 443      32.462  10.096  -8.737  1.00 32.10           H
ATOM   3649  HB3 LYS A 443      33.920  10.305  -8.212  1.00 32.10           H
ATOM   3650  HG2 LYS A 443      32.024   8.674  -6.913  1.00 28.31           H
ATOM   3651  HG3 LYS A 443      33.332   8.194  -7.668  1.00 28.31           H
ATOM   3652  HD2 LYS A 443      33.538   9.782  -5.372  1.00 30.47           H
ATOM   3653  HD3 LYS A 443      33.447   8.206  -5.264  1.00 30.47           H
ATOM   3654  HE2 LYS A 443      35.658   9.731  -6.151  1.00 44.17           H
ATOM   3655  HE3 LYS A 443      35.681   8.469  -5.199  1.00 44.17           H
ATOM   3656  HZ1 LYS A 443      36.643   7.951  -7.215  1.00 38.90           H
ATOM   3657  HZ2 LYS A 443      35.449   7.142  -7.090  1.00 38.90           H
ATOM   3658  HZ3 LYS A 443      35.455   8.315  -7.948  1.00 38.90           H
ATOM   3659  N   VAL A 444      32.726  13.091  -9.106  1.00 28.40           N
ATOM   3660  CA  VAL A 444      33.313  14.165  -9.887  1.00 28.65           C
ATOM   3661  C   VAL A 444      33.123  15.504  -9.178  1.00 29.50           C
ATOM   3662  O   VAL A 444      33.997  16.367  -9.243  1.00 26.19           O
ATOM   3663  CB  VAL A 444      32.685  14.176 -11.289  1.00 27.91           C
ATOM   3664  CG1 VAL A 444      32.986  15.503 -12.011  1.00 38.10           C
ATOM   3665  CG2 VAL A 444      33.155  12.974 -12.115  1.00 28.97           C
ATOM   3666  H   VAL A 444      31.972  12.797  -9.403  1.00 34.05           H
ATOM   3667  HA  VAL A 444      34.272  14.006  -9.987  1.00 34.34           H
ATOM   3668  HB  VAL A 444      31.716  14.104 -11.195  1.00 33.46           H
ATOM   3669 HG11 VAL A 444      32.592  15.477 -12.900  1.00 45.69           H
ATOM   3670 HG12 VAL A 444      32.602  16.242 -11.516  1.00 45.69           H
ATOM   3671 HG13 VAL A 444      33.947  15.627 -12.084  1.00 45.69           H
ATOM   3672 HG21 VAL A 444      32.755  13.029 -12.999  1.00 34.74           H
ATOM   3673 HG22 VAL A 444      34.122  12.998 -12.194  1.00 34.74           H
ATOM   3674 HG23 VAL A 444      32.876  12.153 -11.685  1.00 34.74           H
ATOM   3675  N   GLU A 445      31.976  15.714  -8.515  1.00 23.87           N
ATOM   3676  CA  GLU A 445      31.647  17.046  -8.014  1.00 30.87           C
ATOM   3677  C   GLU A 445      31.990  17.242  -6.554  1.00 27.62           C
ATOM   3678  O   GLU A 445      32.053  18.383  -6.100  1.00 31.32           O
ATOM   3679  CB  GLU A 445      30.150  17.366  -8.180  1.00 25.18           C
ATOM   3680  CG  GLU A 445      29.602  17.129  -9.554  1.00 26.69           C
ATOM   3681  CD  GLU A 445      28.115  17.413  -9.688  1.00 24.13           C
ATOM   3682  OE1 GLU A 445      27.544  18.156  -8.859  1.00 23.74           O
ATOM   3683  OE2 GLU A 445      27.524  16.891 -10.656  1.00 36.31           O1-
ATOM   3684  H   GLU A 445      31.386  15.108  -8.358  1.00 28.61           H
ATOM   3685  HA  GLU A 445      32.147  17.707  -8.528  1.00 37.01           H
ATOM   3686  HB2 GLU A 445      29.639  16.825  -7.566  1.00 30.18           H
ATOM   3687  HB3 GLU A 445      30.020  18.305  -7.981  1.00 30.18           H
ATOM   3688  HG2 GLU A 445      30.074  17.712 -10.168  1.00 32.00           H
ATOM   3689  HG3 GLU A 445      29.748  16.202  -9.810  1.00 32.00           H
ATOM   3690  N   CYS A 446      32.182  16.211  -5.830  1.00 26.71           N
ATOM   3691  CA  CYS A 446      32.402  16.454  -4.440  1.00 25.94           C
ATOM   3692  C   CYS A 446      33.853  16.195  -4.061  1.00 31.35           C
ATOM   3693  O   CYS A 446      34.505  15.292  -4.609  1.00 26.42           O
ATOM   3694  CB  CYS A 446      31.489  15.571  -3.611  1.00 24.88           C
ATOM   3695  SG  CYS A 446      29.750  15.857  -4.106  1.00 20.96           S
ATOM   3696  H   CYS A 446      32.185  15.385  -6.083  1.00 32.03           H
ATOM   3697  HA  CYS A 446      32.160  17.371  -4.229  1.00 31.09           H
ATOM   3698  HB2 CYS A 446      31.710  14.646  -3.776  1.00 29.82           H
ATOM   3699  HB3 CYS A 446      31.635  15.774  -2.676  1.00 29.82           H
ATOM   3700  HG  CYS A 446      29.055  15.177  -3.400  1.00 25.12           H
ATOM   3701  N   PRO A 447      34.371  16.969  -3.118  1.00 29.33           N
ATOM   3702  CA  PRO A 447      35.747  16.731  -2.667  1.00 38.22           C
ATOM   3703  C   PRO A 447      35.871  15.440  -1.857  1.00 30.49           C
ATOM   3704  O   PRO A 447      35.044  15.073  -1.016  1.00 26.71           O
ATOM   3705  CB  PRO A 447      36.106  17.985  -1.851  1.00 32.81           C
ATOM   3706  CG  PRO A 447      34.773  18.681  -1.566  1.00 33.75           C
ATOM   3707  CD  PRO A 447      33.776  18.215  -2.592  1.00 27.93           C
ATOM   3708  HA  PRO A 447      36.345  16.689  -3.439  1.00 45.83           H
ATOM   3709  HB2 PRO A 447      36.561  17.728  -1.033  1.00 39.34           H
ATOM   3710  HB3 PRO A 447      36.685  18.564  -2.385  1.00 39.34           H
ATOM   3711  HG2 PRO A 447      34.504  18.453  -0.667  1.00 40.47           H
ATOM   3712  HG3 PRO A 447      34.894  19.640  -1.641  1.00 40.47           H
ATOM   3713  HD2 PRO A 447      32.920  18.014  -2.174  1.00 33.49           H
ATOM   3714  HD3 PRO A 447      33.671  18.875  -3.306  1.00 33.49           H
ATOM   3715  N   THR A 448      36.908  14.733  -2.204  1.00 27.92           N
ATOM   3716  CA  THR A 448      37.301  13.448  -1.682  1.00 30.22           C
ATOM   3717  C   THR A 448      37.167  13.299  -0.158  1.00 32.57           C
ATOM   3718  O   THR A 448      36.760  12.247   0.348  1.00 27.63           O
ATOM   3719  CB  THR A 448      38.725  13.295  -2.204  1.00 33.44           C
ATOM   3720  OG1 THR A 448      38.853  12.040  -2.875  1.00 34.29           O
ATOM   3721  CG2 THR A 448      39.741  13.502  -1.111  1.00 29.69           C
ATOM   3722  H   THR A 448      37.431  15.029  -2.816  1.00 33.47           H
ATOM   3723  HA  THR A 448      36.743  12.761  -2.085  1.00 36.23           H
ATOM   3724  HB  THR A 448      38.906  13.992  -2.866  1.00 40.09           H
ATOM   3725  HG1 THR A 448      39.621  11.972  -3.209  1.00 41.12           H
ATOM   3726 HG21 THR A 448      40.622  13.430  -1.502  1.00 35.60           H
ATOM   3727 HG22 THR A 448      39.642  14.392  -0.741  1.00 35.60           H
ATOM   3728 HG23 THR A 448      39.650  12.840  -0.413  1.00 35.60           H
ATOM   3729  N   GLU A 449      37.471  14.357   0.579  1.00 34.22           N
ATOM   3730  CA  GLU A 449      37.469  14.284   2.028  1.00 32.07           C
ATOM   3731  C   GLU A 449      36.083  14.072   2.584  1.00 26.15           C
ATOM   3732  O   GLU A 449      35.933  13.719   3.752  1.00 31.59           O
ATOM   3733  CB  GLU A 449      38.023  15.576   2.638  1.00 41.11           C
ATOM   3734  CG  GLU A 449      39.251  16.164   1.914  1.00 48.68           C
ATOM   3735  CD  GLU A 449      38.885  17.308   0.961  1.00 51.70           C
ATOM   3736  OE1 GLU A 449      37.980  18.117   1.293  1.00 48.02           O
ATOM   3737  OE2 GLU A 449      39.510  17.393  -0.123  1.00 59.17           O1-
ATOM   3738  H   GLU A 449      37.676  15.125   0.248  1.00 41.03           H
ATOM   3739  HA  GLU A 449      38.043  13.542   2.291  1.00 38.45           H
ATOM   3740  HB2 GLU A 449      37.322  16.251   2.612  1.00 49.30           H
ATOM   3741  HB3 GLU A 449      38.264  15.402   3.562  1.00 49.30           H
ATOM   3742  HG2 GLU A 449      39.879  16.503   2.576  1.00 58.39           H
ATOM   3743  HG3 GLU A 449      39.683  15.463   1.398  1.00 58.39           H
ATOM   3744  N   LEU A 450      35.064  14.329   1.820  1.00 23.33           N
ATOM   3745  CA  LEU A 450      33.752  14.130   2.377  1.00 25.17           C
ATOM   3746  C   LEU A 450      33.193  12.738   2.083  1.00 23.78           C
ATOM   3747  O   LEU A 450      32.014  12.515   2.378  1.00 22.52           O
ATOM   3748  CB  LEU A 450      32.780  15.175   1.854  1.00 26.10           C
ATOM   3749  CG  LEU A 450      33.183  16.625   1.649  1.00 23.70           C
ATOM   3750  CD1 LEU A 450      32.528  17.088   0.345  1.00 27.41           C
ATOM   3751  CD2 LEU A 450      32.686  17.505   2.788  1.00 20.68           C
ATOM   3752  H   LEU A 450      35.106  14.594   1.007  1.00 27.96           H
ATOM   3753  HA  LEU A 450      33.806  14.251   3.350  1.00 30.17           H
ATOM   3754  HB2 LEU A 450      32.462  14.857   0.995  1.00 31.28           H
ATOM   3755  HB3 LEU A 450      32.038  15.188   2.474  1.00 31.28           H
ATOM   3756  HG  LEU A 450      34.156  16.699   1.574  1.00 28.41           H
ATOM   3757 HD11 LEU A 450      32.742  18.015   0.195  1.00 32.86           H
ATOM   3758 HD12 LEU A 450      32.860  16.540  -0.387  1.00 32.86           H
ATOM   3759 HD13 LEU A 450      31.563  17.002   0.415  1.00 32.86           H
ATOM   3760 HD21 LEU A 450      32.974  18.413   2.621  1.00 24.78           H
ATOM   3761 HD22 LEU A 450      31.718  17.482   2.821  1.00 24.78           H
ATOM   3762 HD23 LEU A 450      33.064  17.194   3.622  1.00 24.78           H
ATOM   3763  N   PHE A 451      33.993  11.807   1.493  1.00 20.50           N
ATOM   3764  CA  PHE A 451      33.533  10.445   1.208  1.00 21.70           C
ATOM   3765  C   PHE A 451      34.103   9.542   2.266  1.00 17.38           C
ATOM   3766  O   PHE A 451      35.277   9.159   2.161  1.00 16.88           O
ATOM   3767  CB  PHE A 451      33.996   9.943  -0.161  1.00 19.05           C
ATOM   3768  CG  PHE A 451      33.296  10.526  -1.333  1.00 16.58           C
ATOM   3769  CD1 PHE A 451      33.708  11.744  -1.868  1.00 19.98           C
ATOM   3770  CD2 PHE A 451      32.292   9.798  -1.984  1.00 18.98           C
ATOM   3771  CE1 PHE A 451      33.097  12.275  -2.967  1.00 19.67           C
ATOM   3772  CE2 PHE A 451      31.650  10.343  -3.105  1.00 22.02           C
ATOM   3773  CZ  PHE A 451      32.065  11.580  -3.589  1.00 26.94           C
ATOM   3774  H   PHE A 451      34.809  11.956   1.263  1.00 24.57           H
ATOM   3775  HA  PHE A 451      32.555  10.397   1.247  1.00 26.01           H
ATOM   3776  HB2 PHE A 451      34.936  10.139  -0.237  1.00 22.83           H
ATOM   3777  HB3 PHE A 451      33.855   8.986  -0.177  1.00 22.83           H
ATOM   3778  HD1 PHE A 451      34.397  12.230  -1.460  1.00 23.95           H
ATOM   3779  HD2 PHE A 451      32.015   8.966  -1.644  1.00 22.74           H
ATOM   3780  HE1 PHE A 451      33.360  13.103  -3.307  1.00 23.58           H
ATOM   3781  HE2 PHE A 451      30.965   9.893  -3.543  1.00 26.39           H
ATOM   3782  HZ  PHE A 451      31.652  11.946  -4.339  1.00 32.29           H
ATOM   3783  N   PRO A 452      33.313   9.106   3.254  1.00 17.63           N
ATOM   3784  CA  PRO A 452      33.842   8.164   4.235  1.00 14.94           C
ATOM   3785  C   PRO A 452      34.277   6.868   3.577  1.00 16.52           C
ATOM   3786  O   PRO A 452      33.756   6.475   2.518  1.00 18.43           O
ATOM   3787  CB  PRO A 452      32.656   7.970   5.197  1.00 14.25           C
ATOM   3788  CG  PRO A 452      31.799   9.264   4.986  1.00 16.92           C
ATOM   3789  CD  PRO A 452      31.915   9.470   3.541  1.00 15.76           C
ATOM   3790  HA  PRO A 452      34.578   8.571   4.723  1.00 17.90           H
ATOM   3791  HB2 PRO A 452      32.132   7.183   4.976  1.00 17.07           H
ATOM   3792  HB3 PRO A 452      32.971   7.930   6.118  1.00 17.07           H
ATOM   3793  HG2 PRO A 452      30.875   9.126   5.266  1.00 20.27           H
ATOM   3794  HG3 PRO A 452      32.192  10.018   5.457  1.00 20.27           H
ATOM   3795  HD2 PRO A 452      31.273   8.897   3.081  1.00 18.88           H
ATOM   3796  HD3 PRO A 452      31.767  10.406   3.347  1.00 18.88           H
ATOM   3797  N   PRO A 453      35.284   6.200   4.144  1.00 18.23           N
ATOM   3798  CA  PRO A 453      35.835   4.979   3.500  1.00 17.34           C
ATOM   3799  C   PRO A 453      34.821   3.840   3.326  1.00 14.09           C
ATOM   3800  O   PRO A 453      34.865   3.119   2.329  1.00 15.26           O
ATOM   3801  CB  PRO A 453      37.005   4.601   4.439  1.00 19.20           C
ATOM   3802  CG  PRO A 453      36.672   5.247   5.778  1.00 22.56           C
ATOM   3803  CD  PRO A 453      35.885   6.497   5.451  1.00 19.44           C
ATOM   3804  HA  PRO A 453      36.196   5.221   2.622  1.00 20.78           H
ATOM   3805  HB2 PRO A 453      37.079   3.637   4.528  1.00 23.01           H
ATOM   3806  HB3 PRO A 453      37.831   4.992   4.100  1.00 23.01           H
ATOM   3807  HG2 PRO A 453      36.143   4.642   6.324  1.00 27.04           H
ATOM   3808  HG3 PRO A 453      37.493   5.484   6.235  1.00 27.04           H
ATOM   3809  HD2 PRO A 453      35.193   6.645   6.125  1.00 23.30           H
ATOM   3810  HD3 PRO A 453      36.463   7.279   5.348  1.00 23.30           H
ATOM   3811  N   LEU A 454      33.862   3.671   4.223  1.00 17.51           N
ATOM   3812  CA  LEU A 454      32.833   2.678   3.935  1.00 14.16           C
ATOM   3813  C   LEU A 454      31.868   3.126   2.813  1.00 17.81           C
ATOM   3814  O   LEU A 454      31.444   2.262   2.026  1.00 19.57           O
ATOM   3815  CB  LEU A 454      32.118   2.305   5.241  1.00 18.56           C
ATOM   3816  CG  LEU A 454      31.159   1.072   5.237  1.00 22.99           C
ATOM   3817  CD1 LEU A 454      31.762  -0.295   4.872  1.00 17.96           C
ATOM   3818  CD2 LEU A 454      30.470   0.943   6.621  1.00 19.35           C
ATOM   3819  H   LEU A 454      33.817   4.078   4.984  1.00 20.98           H
ATOM   3820  HA  LEU A 454      33.276   1.867   3.614  1.00 16.96           H
ATOM   3821  HB2 LEU A 454      32.807   2.133   5.907  1.00 22.24           H
ATOM   3822  HB3 LEU A 454      31.616   3.076   5.542  1.00 22.24           H
ATOM   3823  HG  LEU A 454      30.464   1.243   4.571  1.00 27.55           H
ATOM   3824 HD11 LEU A 454      31.051  -0.958   4.907  1.00 21.53           H
ATOM   3825 HD12 LEU A 454      32.123  -0.247   3.978  1.00 21.53           H
ATOM   3826 HD13 LEU A 454      32.458  -0.524   5.504  1.00 21.53           H
ATOM   3827 HD21 LEU A 454      29.864   0.186   6.591  1.00 23.19           H
ATOM   3828 HD22 LEU A 454      31.143   0.809   7.310  1.00 23.19           H
ATOM   3829 HD23 LEU A 454      29.980   1.759   6.813  1.00 23.19           H
ATOM   3830  N   PHE A 455      31.560   4.436   2.640  1.00 16.42           N
ATOM   3831  CA  PHE A 455      30.730   4.783   1.469  1.00 18.95           C
ATOM   3832  C   PHE A 455      31.345   4.269   0.138  1.00 20.24           C
ATOM   3833  O   PHE A 455      30.798   3.752  -0.814  1.00 18.81           O
ATOM   3834  CB  PHE A 455      30.645   6.305   1.528  1.00 16.09           C
ATOM   3835  CG  PHE A 455      29.657   6.901   0.583  1.00 21.09           C
ATOM   3836  CD1 PHE A 455      28.500   6.216   0.188  1.00 19.06           C
ATOM   3837  CD2 PHE A 455      29.896   8.212   0.141  1.00 18.71           C
ATOM   3838  CE1 PHE A 455      27.601   6.847  -0.668  1.00 15.65           C
ATOM   3839  CE2 PHE A 455      28.997   8.829  -0.725  1.00 21.75           C
ATOM   3840  CZ  PHE A 455      27.844   8.148  -1.128  1.00 16.68           C
ATOM   3841  H   PHE A 455      32.020   5.172   3.173  1.00 19.67           H
ATOM   3842  HA  PHE A 455      29.723   4.283   1.553  1.00 22.71           H
ATOM   3843  HB2 PHE A 455      30.340   6.595   2.560  1.00 19.28           H
ATOM   3844  HB3 PHE A 455      31.666   6.739   1.390  1.00 19.28           H
ATOM   3845  HD1 PHE A 455      28.305   5.206   0.544  1.00 22.84           H
ATOM   3846  HD2 PHE A 455      30.784   8.734   0.475  1.00 22.43           H
ATOM   3847  HE1 PHE A 455      26.698   6.328  -0.975  1.00 18.75           H
ATOM   3848  HE2 PHE A 455      29.205   9.838  -1.075  1.00 26.07           H
ATOM   3849  HZ  PHE A 455      27.123   8.642  -1.787  1.00 19.98           H
ATOM   3850  N   LEU A 456      32.694   4.562   0.101  1.00 13.36           N
ATOM   3851  CA  LEU A 456      33.575   4.268  -1.053  1.00 15.30           C
ATOM   3852  C   LEU A 456      33.748   2.782  -1.244  1.00 16.73           C
ATOM   3853  O   LEU A 456      33.772   2.296  -2.365  1.00 10.71           O
ATOM   3854  CB  LEU A 456      35.014   4.813  -0.919  1.00 14.77           C
ATOM   3855  CG  LEU A 456      35.288   6.322  -0.908  1.00 23.77           C
ATOM   3856  CD1 LEU A 456      36.804   6.778  -0.723  1.00 12.00           C
ATOM   3857  CD2 LEU A 456      34.687   6.906  -2.201  1.00 15.77           C
ATOM   3858  H   LEU A 456      33.106   4.942   0.762  1.00 16.00           H
ATOM   3859  HA  LEU A 456      33.197   4.647  -1.870  1.00 18.33           H
ATOM   3860  HB2 LEU A 456      35.429   4.432  -0.128  1.00 17.69           H
ATOM   3861  HB3 LEU A 456      35.519   4.472  -1.685  1.00 17.69           H
ATOM   3862  HG  LEU A 456      34.794   6.698  -0.153  1.00 28.49           H
ATOM   3863 HD11 LEU A 456      36.851   7.752  -0.738  1.00 14.37           H
ATOM   3864 HD12 LEU A 456      37.148   6.456   0.121  1.00 14.37           H
ATOM   3865 HD13 LEU A 456      37.343   6.431  -1.447  1.00 14.37           H
ATOM   3866 HD21 LEU A 456      34.822   7.865  -2.207  1.00 18.89           H
ATOM   3867 HD22 LEU A 456      35.118   6.509  -2.972  1.00 18.89           H
ATOM   3868 HD23 LEU A 456      33.742   6.708  -2.203  1.00 18.89           H
ATOM   3869  N   GLU A 457      33.941   2.051  -0.164  1.00 17.99           N
ATOM   3870  CA  GLU A 457      34.187   0.634  -0.343  1.00 21.43           C
ATOM   3871  C   GLU A 457      32.956  -0.072  -0.918  1.00 16.70           C
ATOM   3872  O   GLU A 457      33.086  -0.937  -1.786  1.00 12.17           O
ATOM   3873  CB  GLU A 457      34.660   0.076   0.990  1.00 19.08           C
ATOM   3874  CG  GLU A 457      34.813  -1.398   1.042  1.00 20.21           C
ATOM   3875  CD  GLU A 457      35.439  -1.833   2.393  1.00 23.15           C
ATOM   3876  OE1 GLU A 457      34.672  -2.276   3.285  1.00 26.02           O
ATOM   3877  OE2 GLU A 457      36.668  -1.674   2.575  1.00 25.29           O1-
ATOM   3878  H   GLU A 457      33.935   2.349   0.652  1.00 21.56           H
ATOM   3879  HA  GLU A 457      34.918   0.510  -0.981  1.00 25.69           H
ATOM   3880  HB2 GLU A 457      35.537   0.455   1.183  1.00 22.87           H
ATOM   3881  HB3 GLU A 457      34.044   0.349   1.683  1.00 22.87           H
ATOM   3882  HG2 GLU A 457      33.936  -1.810   0.940  1.00 24.23           H
ATOM   3883  HG3 GLU A 457      35.382  -1.668   0.311  1.00 24.23           H
ATOM   3884  N   VAL A 458      31.756   0.354  -0.544  1.00 20.38           N
ATOM   3885  CA  VAL A 458      30.580  -0.381  -1.002  1.00 11.99           C
ATOM   3886  C   VAL A 458      30.164   0.046  -2.400  1.00 16.97           C
ATOM   3887  O   VAL A 458      29.755  -0.793  -3.206  1.00 17.79           O
ATOM   3888  CB  VAL A 458      29.419  -0.228  -0.010  1.00 15.98           C
ATOM   3889  CG1 VAL A 458      28.146  -0.610  -0.645  1.00 20.52           C
ATOM   3890  CG2 VAL A 458      29.618  -1.144   1.146  1.00 21.18           C
ATOM   3891  H   VAL A 458      31.607   1.053  -0.061  1.00 24.42           H
ATOM   3892  HA  VAL A 458      30.802  -1.328  -1.051  1.00 14.36           H
ATOM   3893  HB  VAL A 458      29.363   0.691   0.312  1.00 19.15           H
ATOM   3894 HG11 VAL A 458      27.442  -0.556   0.021  1.00 24.59           H
ATOM   3895 HG12 VAL A 458      27.941  -0.015  -1.382  1.00 24.59           H
ATOM   3896 HG13 VAL A 458      28.218  -1.524  -0.962  1.00 24.59           H
ATOM   3897 HG21 VAL A 458      28.869  -1.048   1.753  1.00 25.38           H
ATOM   3898 HG22 VAL A 458      29.663  -2.053   0.811  1.00 25.38           H
ATOM   3899 HG23 VAL A 458      30.449  -0.917   1.586  1.00 25.38           H
ATOM   3900  N   PHE A 459      30.299   1.316  -2.740  1.00 17.19           N
ATOM   3901  CA  PHE A 459      29.799   1.800  -4.024  1.00 20.55           C
ATOM   3902  C   PHE A 459      30.891   2.056  -5.068  1.00 24.57           C
ATOM   3903  O   PHE A 459      30.571   2.431  -6.191  1.00 32.90           O
ATOM   3904  CB  PHE A 459      28.963   3.069  -3.786  1.00 16.44           C
ATOM   3905  CG  PHE A 459      27.715   2.813  -2.998  1.00 19.64           C
ATOM   3906  CD1 PHE A 459      26.692   2.061  -3.560  1.00 15.74           C
ATOM   3907  CD2 PHE A 459      27.563   3.267  -1.680  1.00 21.76           C
ATOM   3908  CE1 PHE A 459      25.533   1.822  -2.847  1.00 15.74           C
ATOM   3909  CE2 PHE A 459      26.399   3.020  -0.994  1.00 16.73           C
ATOM   3910  CZ  PHE A 459      25.395   2.294  -1.596  1.00 14.72           C
ATOM   3911  H   PHE A 459      30.691   1.912  -2.253  1.00 20.60           H
ATOM   3912  HA  PHE A 459      29.198   1.129  -4.397  1.00 24.63           H
ATOM   3913  HB2 PHE A 459      29.490   3.728  -3.305  1.00 19.70           H
ATOM   3914  HB3 PHE A 459      28.701   3.445  -4.640  1.00 19.70           H
ATOM   3915  HD1 PHE A 459      26.767   1.732  -4.436  1.00 18.86           H
ATOM   3916  HD2 PHE A 459      28.230   3.773  -1.258  1.00 26.08           H
ATOM   3917  HE1 PHE A 459      24.836   1.327  -3.225  1.00 18.86           H
ATOM   3918  HE2 PHE A 459      26.291   3.333  -0.122  1.00 20.04           H
ATOM   3919  HZ  PHE A 459      24.614   2.100  -1.152  1.00 17.64           H
ATOM   3920  N   GLU A 460      32.153   1.841  -4.754  1.00 23.55           N
ATOM   3921  CA  GLU A 460      33.187   1.826  -5.782  1.00 36.67           C
ATOM   3922  C   GLU A 460      33.249   0.463  -6.485  1.00 38.57           C
ATOM   3923  O   GLU A 460      33.109  -0.580  -5.849  1.00 41.94           O
ATOM   3924  CB  GLU A 460      34.537   2.133  -5.127  1.00 36.77           C
ATOM   3925  CG  GLU A 460      35.479   2.976  -5.893  1.00 45.57           C
ATOM   3926  CD  GLU A 460      35.191   4.466  -5.801  1.00 42.45           C
ATOM   3927  OE1 GLU A 460      34.678   4.920  -4.768  1.00 48.10           O
ATOM   3928  OE2 GLU A 460      35.511   5.204  -6.744  1.00 34.62           O1-
ATOM   3929  H   GLU A 460      32.432   1.724  -3.947  1.00 28.23           H
ATOM   3930  HA  GLU A 460      33.000   2.506  -6.452  1.00 43.97           H
ATOM   3931  HB2 GLU A 460      34.376   2.615  -4.313  1.00 44.10           H
ATOM   3932  HB3 GLU A 460      34.986   1.298  -4.923  1.00 44.10           H
ATOM   3933  HG2 GLU A 460      36.354   2.839  -5.500  1.00 54.65           H
ATOM   3934  HG3 GLU A 460      35.490   2.699  -6.822  1.00 54.65           H
ATOM   3935  N   ASP A 461      33.451   0.480  -7.803  1.00 48.26           N
ATOM   3936  CA  ASP A 461      33.947  -0.677  -8.606  1.00 53.76           C
ATOM   3937  C   ASP A 461      33.109  -1.933  -8.751  1.00 59.67           C
ATOM   3938  CB  ASP A 461      35.289  -1.158  -8.071  1.00 54.00           C
ATOM   3939  CG  ASP A 461      36.410  -0.262  -8.486  1.00 65.57           C
ATOM   3940  OD1 ASP A 461      36.515  -0.000  -9.711  1.00 69.38           O1-
ATOM   3941  OD2 ASP A 461      37.165   0.196  -7.597  1.00 65.72           O
ATOM   3942  OXT ASP A 461      33.514  -2.739  -9.614  1.00 62.76           O1-
ATOM   3943  H   ASP A 461      33.290   1.172  -8.281  1.00 57.88           H
ATOM   3944  HA  ASP A 461      34.090  -0.344  -9.510  1.00 64.49           H
ATOM   3945  HB2 ASP A 461      35.272  -1.203  -7.106  1.00 64.76           H
ATOM   3946  HB3 ASP A 461      35.467  -2.036  -8.447  1.00 64.76           H
TER
ATOM   3947  N   LYS B 211      30.992   7.647 -22.092  1.00 42.67           N
ATOM   3948  CA  LYS B 211      29.786   7.193 -22.801  1.00 41.21           C
ATOM   3949  C   LYS B 211      28.596   7.736 -22.043  1.00 36.32           C
ATOM   3950  O   LYS B 211      28.541   7.635 -20.825  1.00 39.54           O
ATOM   3951  CB  LYS B 211      29.689   5.650 -22.888  1.00 39.74           C
ATOM   3952  CG  LYS B 211      30.941   4.966 -23.485  1.00 47.76           C
ATOM   3953  CD  LYS B 211      30.732   3.467 -23.792  1.00 50.80           C
ATOM   3954  CE  LYS B 211      31.247   2.567 -22.633  1.00 53.95           C
ATOM   3955  NZ  LYS B 211      31.120   1.109 -22.928  1.00 54.17           N1+
ATOM   3956  H1  LYS B 211      31.773   7.311 -22.535  1.00 51.18           H
ATOM   3957  H2  LYS B 211      30.976   7.345 -21.180  1.00 51.18           H
ATOM   3958  HA  LYS B 211      29.796   7.557 -23.710  1.00 49.42           H
ATOM   3959  HB2 LYS B 211      28.928   5.421 -23.457  1.00 47.65           H
ATOM   3960  HB3 LYS B 211      29.558   5.290 -21.994  1.00 47.65           H
ATOM   3961  HG2 LYS B 211      31.670   5.036 -22.840  1.00 57.28           H
ATOM   3962  HG3 LYS B 211      31.182   5.408 -24.324  1.00 57.28           H
ATOM   3963  HD2 LYS B 211      31.245   3.255 -24.597  1.00 60.93           H
ATOM   3964  HD3 LYS B 211      29.780   3.295 -23.931  1.00 60.93           H
ATOM   3965  HE2 LYS B 211      30.738   2.755 -21.823  1.00 64.71           H
ATOM   3966  HE3 LYS B 211      32.198   2.746 -22.500  1.00 64.71           H
ATOM   3967  HZ1 LYS B 211      30.263   0.897 -23.075  1.00 64.97           H
ATOM   3968  HZ2 LYS B 211      31.601   0.906 -23.659  1.00 64.97           H
ATOM   3969  HZ3 LYS B 211      31.430   0.636 -22.235  1.00 64.97           H
ATOM   3970  N   PRO B 212      27.625   8.302 -22.737  1.00 32.54           N
ATOM   3971  CA  PRO B 212      26.513   8.904 -22.010  1.00 27.40           C
ATOM   3972  C   PRO B 212      25.710   7.834 -21.294  1.00 30.78           C
ATOM   3973  O   PRO B 212      25.697   6.656 -21.672  1.00 32.01           O
ATOM   3974  CB  PRO B 212      25.699   9.625 -23.099  1.00 34.54           C
ATOM   3975  CG  PRO B 212      26.119   8.989 -24.398  1.00 35.80           C
ATOM   3976  CD  PRO B 212      27.500   8.434 -24.206  1.00 35.44           C
ATOM   3977  HA  PRO B 212      26.848   9.557 -21.369  1.00 32.85           H
ATOM   3978  HB2 PRO B 212      24.747   9.503 -22.950  1.00 41.42           H
ATOM   3979  HB3 PRO B 212      25.910  10.577 -23.102  1.00 41.42           H
ATOM   3980  HG2 PRO B 212      25.486   8.290 -24.635  1.00 42.93           H
ATOM   3981  HG3 PRO B 212      26.132   9.675 -25.084  1.00 42.93           H
ATOM   3982  HD2 PRO B 212      27.574   7.562 -24.646  1.00 42.49           H
ATOM   3983  HD3 PRO B 212      28.158   9.069 -24.555  1.00 42.49           H
ATOM   3984  N   GLU B 213      25.082   8.254 -20.219  1.00 29.27           N
ATOM   3985  CA  GLU B 213      24.244   7.402 -19.401  1.00 33.78           C
ATOM   3986  C   GLU B 213      22.806   7.897 -19.492  1.00 26.91           C
ATOM   3987  O   GLU B 213      22.517   8.865 -20.209  1.00 25.48           O
ATOM   3988  CB  GLU B 213      24.798   7.357 -17.956  1.00 32.27           C
ATOM   3989  CG  GLU B 213      26.001   6.320 -17.928  1.00 43.66           C
ATOM   3990  CD  GLU B 213      26.408   5.708 -16.560  1.00 50.15           C
ATOM   3991  OE1 GLU B 213      25.697   5.788 -15.511  1.00 32.79           O
ATOM   3992  OE2 GLU B 213      27.497   5.063 -16.582  1.00 57.64           O1-
ATOM   3993  H   GLU B 213      25.156   9.058 -19.922  1.00 35.10           H
ATOM   3994  HA  GLU B 213      24.276   6.491 -19.752  1.00 40.51           H
ATOM   3995  HB2 GLU B 213      25.143   8.230 -17.717  1.00 38.70           H
ATOM   3996  HB3 GLU B 213      24.129   7.089 -17.318  1.00 38.70           H
ATOM   3997  HG2 GLU B 213      25.770   5.568 -18.501  1.00 52.36           H
ATOM   3998  HG3 GLU B 213      26.793   6.749 -18.295  1.00 52.36           H
ATOM   3999  N   PRO B 214      21.861   7.192 -18.871  1.00 24.21           N
ATOM   4000  CA  PRO B 214      20.445   7.544 -19.066  1.00 24.62           C
ATOM   4001  C   PRO B 214      20.164   8.928 -18.520  1.00 20.65           C
ATOM   4002  O   PRO B 214      20.577   9.260 -17.420  1.00 24.42           O
ATOM   4003  CB  PRO B 214      19.702   6.473 -18.263  1.00 17.09           C
ATOM   4004  CG  PRO B 214      20.622   5.273 -18.279  1.00 22.40           C
ATOM   4005  CD  PRO B 214      22.012   5.906 -18.161  1.00 25.60           C
ATOM   4006  HA  PRO B 214      20.186   7.504 -20.009  1.00 29.51           H
ATOM   4007  HB2 PRO B 214      19.572   6.792 -17.355  1.00 20.48           H
ATOM   4008  HB3 PRO B 214      18.854   6.286 -18.682  1.00 20.48           H
ATOM   4009  HG2 PRO B 214      20.438   4.709 -17.513  1.00 26.85           H
ATOM   4010  HG3 PRO B 214      20.515   4.773 -19.106  1.00 26.85           H
ATOM   4011  HD2 PRO B 214      22.213   6.092 -17.222  1.00 30.69           H
ATOM   4012  HD3 PRO B 214      22.689   5.335 -18.577  1.00 30.69           H
ATOM   4013  N   THR B 215      19.430   9.726 -19.271  1.00 22.09           N
ATOM   4014  CA  THR B 215      18.921  10.943 -18.668  1.00 20.99           C
ATOM   4015  C   THR B 215      17.842  10.620 -17.644  1.00 20.02           C
ATOM   4016  O   THR B 215      17.360   9.483 -17.536  1.00 21.98           O
ATOM   4017  CB  THR B 215      18.308  11.848 -19.702  1.00 26.73           C
ATOM   4018  OG1 THR B 215      17.117  11.197 -20.159  1.00 27.91           O
ATOM   4019  CG2 THR B 215      19.351  12.118 -20.864  1.00 25.07           C
ATOM   4020  H   THR B 215      19.214   9.585 -20.088  1.00 26.47           H
ATOM   4021  HA  THR B 215      19.645  11.417 -18.226  1.00 25.15           H
ATOM   4022  HB  THR B 215      18.062  12.710 -19.293  1.00 32.04           H
ATOM   4023  HG1 THR B 215      17.009  11.341 -20.955  1.00 33.46           H
ATOM   4024 HG21 THR B 215      18.946  12.691 -21.531  1.00 30.05           H
ATOM   4025 HG22 THR B 215      20.134  12.570 -20.505  1.00 30.05           H
ATOM   4026 HG23 THR B 215      19.634  11.296 -21.297  1.00 30.05           H
ATOM   4027  N   ASP B 216      17.409  11.657 -16.926  1.00 17.20           N
ATOM   4028  CA  ASP B 216      16.309  11.467 -15.985  1.00 24.75           C
ATOM   4029  C   ASP B 216      15.083  10.928 -16.714  1.00 24.52           C
ATOM   4030  O   ASP B 216      14.410  10.001 -16.239  1.00 20.22           O
ATOM   4031  CB  ASP B 216      15.968  12.795 -15.280  1.00 24.22           C
ATOM   4032  CG  ASP B 216      16.977  13.173 -14.209  1.00 22.39           C
ATOM   4033  OD1 ASP B 216      17.898  12.360 -13.964  1.00 23.19           O
ATOM   4034  OD2 ASP B 216      16.856  14.278 -13.605  1.00 23.28           O1-
ATOM   4035  H   ASP B 216      17.717  12.462 -16.982  1.00 20.61           H
ATOM   4036  HA  ASP B 216      16.582  10.819 -15.313  1.00 29.66           H
ATOM   4037  HB2 ASP B 216      15.949  13.516 -15.938  1.00 29.03           H
ATOM   4038  HB3 ASP B 216      15.090  12.721 -14.869  1.00 29.03           H
ATOM   4039  N   GLU B 217      14.788  11.512 -17.872  1.00 23.53           N
ATOM   4040  CA  GLU B 217      13.656  11.087 -18.674  1.00 27.40           C
ATOM   4041  C   GLU B 217      13.855   9.654 -19.176  1.00 25.03           C
ATOM   4042  O   GLU B 217      12.887   8.903 -19.286  1.00 18.13           O
ATOM   4043  CB  GLU B 217      13.440  12.060 -19.846  1.00 25.65           C
ATOM   4044  CG  GLU B 217      13.040  13.540 -19.405  1.00 39.45           C
ATOM   4045  CD  GLU B 217      14.247  14.554 -19.221  1.00 46.82           C
ATOM   4046  OE1 GLU B 217      15.362  14.166 -18.793  1.00 33.89           O
ATOM   4047  OE2 GLU B 217      14.074  15.772 -19.506  1.00 56.27           O1-
ATOM   4048  H   GLU B 217      15.247  12.144 -18.219  1.00 28.21           H
ATOM   4049  HA  GLU B 217      12.855  11.114 -18.114  1.00 32.85           H
ATOM   4050  HB2 GLU B 217      14.265  12.109 -20.355  1.00 30.75           H
ATOM   4051  HB3 GLU B 217      12.731  11.727 -20.418  1.00 30.75           H
ATOM   4052  HG2 GLU B 217      12.436  13.911 -20.069  1.00 47.31           H
ATOM   4053  HG3 GLU B 217      12.587  13.493 -18.548  1.00 47.31           H
ATOM   4054  N   GLU B 218      15.097   9.247 -19.453  1.00 20.03           N
ATOM   4055  CA  GLU B 218      15.339   7.875 -19.883  1.00 17.43           C
ATOM   4056  C   GLU B 218      15.167   6.871 -18.734  1.00 23.02           C
ATOM   4057  O   GLU B 218      14.667   5.754 -18.960  1.00 21.83           O
ATOM   4058  CB  GLU B 218      16.712   7.801 -20.547  1.00 22.50           C
ATOM   4059  CG  GLU B 218      16.641   8.549 -21.942  1.00 23.90           C
ATOM   4060  CD  GLU B 218      17.955   8.628 -22.678  1.00 21.34           C
ATOM   4061  OE1 GLU B 218      19.006   8.495 -21.985  1.00 23.73           O
ATOM   4062  OE2 GLU B 218      17.937   8.824 -23.935  1.00 19.31           O1-
ATOM   4063  H   GLU B 218      15.796   9.747 -19.430  1.00 24.01           H
ATOM   4064  HA  GLU B 218      14.675   7.651 -20.562  1.00 20.88           H
ATOM   4065  HB2 GLU B 218      17.372   8.244 -19.988  1.00 26.96           H
ATOM   4066  HB3 GLU B 218      16.961   6.879 -20.686  1.00 26.96           H
ATOM   4067  HG2 GLU B 218      16.014   8.061 -22.502  1.00 28.65           H
ATOM   4068  HG3 GLU B 218      16.303   9.456 -21.813  1.00 28.65           H
ATOM   4069  N   TRP B 219      15.498   7.275 -17.491  1.00 24.79           N
ATOM   4070  CA  TRP B 219      15.176   6.456 -16.318  1.00 18.00           C
ATOM   4071  C   TRP B 219      13.697   6.255 -16.168  1.00 22.08           C
ATOM   4072  O   TRP B 219      13.263   5.154 -15.837  1.00 21.49           O
ATOM   4073  CB  TRP B 219      15.696   7.049 -15.023  1.00 15.81           C
ATOM   4074  CG  TRP B 219      17.128   6.730 -14.904  1.00 17.92           C
ATOM   4075  CD1 TRP B 219      18.159   7.614 -14.963  1.00 18.10           C
ATOM   4076  CD2 TRP B 219      17.710   5.425 -14.782  1.00 17.77           C
ATOM   4077  NE1 TRP B 219      19.346   6.941 -14.884  1.00 18.23           N
ATOM   4078  CE2 TRP B 219      19.107   5.602 -14.780  1.00 18.38           C
ATOM   4079  CE3 TRP B 219      17.185   4.121 -14.688  1.00 19.72           C
ATOM   4080  CZ2 TRP B 219      20.002   4.544 -14.655  1.00 23.72           C
ATOM   4081  CZ3 TRP B 219      18.090   3.054 -14.557  1.00 25.08           C
ATOM   4082  CH2 TRP B 219      19.472   3.276 -14.547  1.00 25.05           C
ATOM   4083  H   TRP B 219      15.909   8.007 -17.303  1.00 29.71           H
ATOM   4084  HA  TRP B 219      15.583   5.584 -16.433  1.00 21.57           H
ATOM   4085  HB2 TRP B 219      15.557   8.006 -15.024  1.00 18.94           H
ATOM   4086  HB3 TRP B 219      15.212   6.652 -14.276  1.00 18.94           H
ATOM   4087  HD1 TRP B 219      18.068   8.543 -15.068  1.00 21.69           H
ATOM   4088  HE1 TRP B 219      20.136   7.297 -14.893  1.00 21.84           H
ATOM   4089  HE3 TRP B 219      16.263   3.955 -14.706  1.00 23.64           H
ATOM   4090  HZ2 TRP B 219      20.926   4.695 -14.630  1.00 28.44           H
ATOM   4091  HZ3 TRP B 219      17.778   2.175 -14.492  1.00 30.06           H
ATOM   4092  HH2 TRP B 219      20.041   2.543 -14.456  1.00 30.03           H
ATOM   4093  N   GLU B 220      12.912   7.311 -16.379  1.00 21.53           N
ATOM   4094  CA  GLU B 220      11.466   7.190 -16.290  1.00 21.17           C
ATOM   4095  C   GLU B 220      10.912   6.191 -17.328  1.00 25.71           C
ATOM   4096  O   GLU B 220       9.955   5.460 -17.041  1.00 22.99           O
ATOM   4097  CB  GLU B 220      10.830   8.564 -16.509  1.00 21.93           C
ATOM   4098  CG  GLU B 220       9.491   8.799 -15.844  1.00 32.95           C
ATOM   4099  CD  GLU B 220       8.360   9.084 -16.863  1.00 52.42           C
ATOM   4100  OE1 GLU B 220       8.248  10.230 -17.366  1.00 54.48           O
ATOM   4101  OE2 GLU B 220       7.580   8.148 -17.178  1.00 66.44           O1-
ATOM   4102  H   GLU B 220      13.202   8.101 -16.588  1.00 25.81           H
ATOM   4103  HA  GLU B 220      11.244   6.882 -15.385  1.00 25.37           H
ATOM   4104  HB2 GLU B 220      11.440   9.246 -16.193  1.00 26.28           H
ATOM   4105  HB3 GLU B 220      10.692   8.677 -17.462  1.00 26.28           H
ATOM   4106  HG2 GLU B 220       9.259   8.034 -15.299  1.00 39.51           H
ATOM   4107  HG3 GLU B 220       9.564   9.584 -15.281  1.00 39.51           H
ATOM   4108  N   LEU B 221      11.446   6.193 -18.558  1.00 21.44           N
ATOM   4109  CA  LEU B 221      10.987   5.222 -19.565  1.00 23.14           C
ATOM   4110  C   LEU B 221      11.431   3.823 -19.186  1.00 17.94           C
ATOM   4111  O   LEU B 221      10.691   2.850 -19.362  1.00 15.83           O
ATOM   4112  CB  LEU B 221      11.562   5.503 -20.954  1.00 16.39           C
ATOM   4113  CG  LEU B 221      10.826   6.102 -22.140  1.00 31.31           C
ATOM   4114  CD1 LEU B 221      11.682   5.859 -23.376  1.00 21.19           C
ATOM   4115  CD2 LEU B 221       9.386   5.628 -22.398  1.00 25.84           C
ATOM   4116  H   LEU B 221      12.070   6.724 -18.818  1.00 25.69           H
ATOM   4117  HA  LEU B 221      10.011   5.240 -19.620  1.00 27.74           H
ATOM   4118  HB2 LEU B 221      12.338   6.068 -20.828  1.00 19.64           H
ATOM   4119  HB3 LEU B 221      11.863   4.646 -21.285  1.00 19.64           H
ATOM   4120  HG  LEU B 221      10.793   7.066 -21.993  1.00 37.54           H
ATOM   4121 HD11 LEU B 221      11.217   6.243 -24.137  1.00 25.39           H
ATOM   4122 HD12 LEU B 221      12.541   6.295 -23.258  1.00 25.39           H
ATOM   4123 HD13 LEU B 221      11.803   4.907 -23.499  1.00 25.39           H
ATOM   4124 HD21 LEU B 221       9.056   6.082 -23.189  1.00 30.98           H
ATOM   4125 HD22 LEU B 221       9.375   4.670 -22.536  1.00 30.98           H
ATOM   4126 HD23 LEU B 221       8.828   5.870 -21.640  1.00 30.98           H
ATOM   4127  N   ILE B 222      12.671   3.717 -18.725  1.00 16.23           N
ATOM   4128  CA  ILE B 222      13.223   2.448 -18.296  1.00 15.72           C
ATOM   4129  C   ILE B 222      12.336   1.829 -17.232  1.00 15.96           C
ATOM   4130  O   ILE B 222      12.046   0.626 -17.280  1.00 20.75           O
ATOM   4131  CB  ILE B 222      14.676   2.643 -17.809  1.00 14.20           C
ATOM   4132  CG1 ILE B 222      15.619   2.814 -18.999  1.00 20.19           C
ATOM   4133  CG2 ILE B 222      15.108   1.424 -16.879  1.00 15.48           C
ATOM   4134  CD1 ILE B 222      17.076   3.303 -18.647  1.00 25.09           C
ATOM   4135  H   ILE B 222      13.215   4.371 -18.639  1.00 19.44           H
ATOM   4136  HA  ILE B 222      13.226   1.827 -19.051  1.00 18.83           H
ATOM   4137  HB  ILE B 222      14.697   3.472 -17.295  1.00 17.00           H
ATOM   4138 HG12 ILE B 222      15.700   1.957 -19.444  1.00 24.20           H
ATOM   4139 HG13 ILE B 222      15.224   3.453 -19.607  1.00 24.20           H
ATOM   4140 HG21 ILE B 222      16.033   1.557 -16.618  1.00 18.54           H
ATOM   4141 HG22 ILE B 222      14.551   1.377 -16.078  1.00 18.54           H
ATOM   4142 HG23 ILE B 222      15.033   0.598 -17.380  1.00 18.54           H
ATOM   4143 HD11 ILE B 222      17.599   3.357 -19.463  1.00 30.07           H
ATOM   4144 HD12 ILE B 222      17.025   4.179 -18.235  1.00 30.07           H
ATOM   4145 HD13 ILE B 222      17.488   2.678 -18.033  1.00 30.07           H
ATOM   4146  N   LYS B 223      11.871   2.638 -16.272  1.00 18.51           N
ATOM   4147  CA  LYS B 223      10.972   2.147 -15.235  1.00 19.08           C
ATOM   4148  C   LYS B 223       9.652   1.712 -15.859  1.00 20.78           C
ATOM   4149  O   LYS B 223       9.148   0.625 -15.573  1.00 23.98           O
ATOM   4150  CB  LYS B 223      10.750   3.224 -14.126  1.00 33.93           C
ATOM   4151  CG  LYS B 223      11.907   3.418 -12.946  1.00 40.33           C
ATOM   4152  CD  LYS B 223      12.909   4.722 -12.962  1.00 42.69           C
ATOM   4153  CE  LYS B 223      12.923   5.715 -11.697  1.00 37.13           C
ATOM   4154  NZ  LYS B 223      12.434   7.145 -12.203  1.00 23.67           N1+
ATOM   4155  H   LYS B 223      12.020   3.481 -16.228  1.00 22.18           H
ATOM   4156  HA  LYS B 223      11.325   1.364 -14.825  1.00 22.87           H
ATOM   4157  HB2 LYS B 223      10.638   4.083 -14.563  1.00 40.69           H
ATOM   4158  HB3 LYS B 223       9.921   3.008 -13.664  1.00 40.69           H
ATOM   4159  HG2 LYS B 223      11.453   3.431 -12.089  1.00 48.36           H
ATOM   4160  HG3 LYS B 223      12.491   2.651 -12.982  1.00 48.36           H
ATOM   4161  HD2 LYS B 223      13.822   4.416 -13.078  1.00 51.20           H
ATOM   4162  HD3 LYS B 223      12.653   5.271 -13.718  1.00 51.20           H
ATOM   4163  HE2 LYS B 223      12.317   5.400 -11.006  1.00 44.52           H
ATOM   4164  HE3 LYS B 223      13.826   5.787 -11.339  1.00 44.52           H
ATOM   4165  HZ1 LYS B 223      12.419   7.716 -11.528  1.00 28.38           H
ATOM   4166  HZ2 LYS B 223      12.987   7.471 -12.828  1.00 28.38           H
ATOM   4167  HZ3 LYS B 223      11.609   7.103 -12.543  1.00 28.38           H
ATOM   4168  N   THR B 224       9.079   2.540 -16.726  1.00 22.04           N
ATOM   4169  CA  THR B 224       7.798   2.194 -17.356  1.00 22.68           C
ATOM   4170  C   THR B 224       7.884   0.866 -18.112  1.00 19.22           C
ATOM   4171  O   THR B 224       7.067  -0.038 -17.892  1.00 25.12           O
ATOM   4172  CB  THR B 224       7.363   3.318 -18.305  1.00 20.48           C
ATOM   4173  OG1 THR B 224       7.066   4.488 -17.546  1.00 21.40           O
ATOM   4174  CG2 THR B 224       6.109   2.961 -19.100  1.00 17.74           C
ATOM   4175  H   THR B 224       9.409   3.304 -16.953  1.00 26.42           H
ATOM   4176  HA  THR B 224       7.109   2.103 -16.662  1.00 27.19           H
ATOM   4177  HB  THR B 224       8.102   3.506 -18.923  1.00 24.55           H
ATOM   4178  HG1 THR B 224       7.756   4.744 -17.124  1.00 25.65           H
ATOM   4179 HG21 THR B 224       5.897   3.692 -19.708  1.00 21.26           H
ATOM   4180 HG22 THR B 224       6.249   2.158 -19.617  1.00 21.26           H
ATOM   4181 HG23 THR B 224       5.360   2.826 -18.495  1.00 21.26           H
ATOM   4182  N   VAL B 225       8.852   0.738 -19.021  1.00 13.80           N
ATOM   4183  CA  VAL B 225       8.935  -0.470 -19.834  1.00 15.01           C
ATOM   4184  C   VAL B 225       9.280  -1.691 -18.957  1.00 17.97           C
ATOM   4185  O   VAL B 225       8.749  -2.792 -19.161  1.00 14.78           O
ATOM   4186  CB  VAL B 225       9.925  -0.233 -21.012  1.00 16.57           C
ATOM   4187  CG1 VAL B 225      11.418  -0.264 -20.594  1.00 12.70           C
ATOM   4188  CG2 VAL B 225       9.668  -1.218 -22.126  1.00 23.62           C
ATOM   4189  H   VAL B 225       9.464   1.325 -19.172  1.00 16.53           H
ATOM   4190  HA  VAL B 225       8.060  -0.620 -20.236  1.00 17.98           H
ATOM   4191  HB  VAL B 225       9.772   0.656 -21.397  1.00 19.85           H
ATOM   4192 HG11 VAL B 225      11.958  -0.113 -21.384  1.00 15.21           H
ATOM   4193 HG12 VAL B 225      11.600   0.434 -19.952  1.00 15.21           H
ATOM   4194 HG13 VAL B 225      11.627  -1.131 -20.219  1.00 15.21           H
ATOM   4195 HG21 VAL B 225      10.291  -1.029 -22.843  1.00 28.31           H
ATOM   4196 HG22 VAL B 225       9.810  -2.115 -21.784  1.00 28.31           H
ATOM   4197 HG23 VAL B 225       8.758  -1.116 -22.450  1.00 28.31           H
ATOM   4198  N   THR B 226      10.100  -1.507 -17.923  1.00 17.22           N
ATOM   4199  CA  THR B 226      10.533  -2.662 -17.140  1.00 24.26           C
ATOM   4200  C   THR B 226       9.379  -3.243 -16.325  1.00 18.68           C
ATOM   4201  O   THR B 226       9.188  -4.467 -16.273  1.00 17.45           O
ATOM   4202  CB  THR B 226      11.692  -2.283 -16.220  1.00 22.61           C
ATOM   4203  OG1 THR B 226      12.829  -1.842 -16.991  1.00 18.90           O
ATOM   4204  CG2 THR B 226      12.081  -3.469 -15.425  1.00 22.32           C
ATOM   4205  H   THR B 226      10.395  -0.740 -17.668  1.00 20.63           H
ATOM   4206  HA  THR B 226      10.836  -3.352 -17.765  1.00 29.08           H
ATOM   4207  HB  THR B 226      11.399  -1.573 -15.621  1.00 27.11           H
ATOM   4208  HG1 THR B 226      12.620  -1.177 -17.476  1.00 22.65           H
ATOM   4209 HG21 THR B 226      12.839  -3.240 -14.865  1.00 26.76           H
ATOM   4210 HG22 THR B 226      11.349  -3.769 -14.867  1.00 26.76           H
ATOM   4211 HG23 THR B 226      12.337  -4.180 -16.028  1.00 26.76           H
ATOM   4212  N   GLU B 227       8.604  -2.380 -15.696  1.00 13.58           N
ATOM   4213  CA  GLU B 227       7.374  -2.812 -15.040  1.00 20.37           C
ATOM   4214  C   GLU B 227       6.463  -3.538 -16.015  1.00 16.79           C
ATOM   4215  O   GLU B 227       5.884  -4.592 -15.706  1.00 15.05           O
ATOM   4216  CB  GLU B 227       6.651  -1.587 -14.465  1.00 18.30           C
ATOM   4217  CG  GLU B 227       7.189  -1.239 -13.136  1.00 18.51           C
ATOM   4218  CD  GLU B 227       6.544  -0.070 -12.483  1.00 25.53           C
ATOM   4219  OE1 GLU B 227       5.913   0.743 -13.185  1.00 35.99           O
ATOM   4220  OE2 GLU B 227       6.690   0.026 -11.244  1.00 31.95           O1-
ATOM   4221  H   GLU B 227       8.763  -1.534 -15.654  1.00 16.26           H
ATOM   4222  HA  GLU B 227       7.605  -3.398 -14.294  1.00 24.42           H
ATOM   4223  HB2 GLU B 227       6.773  -0.811 -15.041  1.00 21.93           H
ATOM   4224  HB3 GLU B 227       5.706  -1.765 -14.368  1.00 21.93           H
ATOM   4225  HG2 GLU B 227       6.990  -1.973 -12.563  1.00 22.18           H
ATOM   4226  HG3 GLU B 227       8.146  -1.097 -13.196  1.00 22.18           H
ATOM   4227  N   ALA B 228       6.268  -2.933 -17.179  1.00 20.52           N
ATOM   4228  CA  ALA B 228       5.390  -3.508 -18.181  1.00 18.84           C
ATOM   4229  C   ALA B 228       5.731  -4.971 -18.400  1.00 13.40           C
ATOM   4230  O   ALA B 228       4.843  -5.837 -18.412  1.00 16.74           O
ATOM   4231  CB  ALA B 228       5.535  -2.726 -19.482  1.00 19.83           C
ATOM   4232  H   ALA B 228       6.627  -2.180 -17.400  1.00 24.59           H
ATOM   4233  HA  ALA B 228       4.465  -3.449 -17.868  1.00 22.58           H
ATOM   4234  HB1 ALA B 228       4.945  -3.107 -20.151  1.00 23.76           H
ATOM   4235  HB2 ALA B 228       5.311  -1.801 -19.307  1.00 23.76           H
ATOM   4236  HB3 ALA B 228       6.457  -2.794 -19.784  1.00 23.76           H
ATOM   4237  N   HIS B 229       7.033  -5.250 -18.514  1.00 15.45           N
ATOM   4238  CA  HIS B 229       7.563  -6.577 -18.812  1.00 16.38           C
ATOM   4239  C   HIS B 229       7.477  -7.506 -17.610  1.00 16.71           C
ATOM   4240  O   HIS B 229       7.058  -8.664 -17.749  1.00 17.30           O
ATOM   4241  CB  HIS B 229       9.023  -6.456 -19.265  1.00 16.61           C
ATOM   4242  CG  HIS B 229       9.735  -7.769 -19.375  1.00 17.39           C
ATOM   4243  ND1 HIS B 229       9.203  -8.842 -20.064  1.00 21.38           N
ATOM   4244  CD2 HIS B 229      10.920  -8.193 -18.875  1.00 15.11           C
ATOM   4245  CE1 HIS B 229      10.027  -9.867 -19.979  1.00 16.06           C
ATOM   4246  NE2 HIS B 229      11.073  -9.503 -19.254  1.00 17.05           N
ATOM   4247  H   HIS B 229       7.652  -4.661 -18.409  1.00 18.51           H
ATOM   4248  HA  HIS B 229       7.044  -6.983 -19.536  1.00 19.63           H
ATOM   4249  HB2 HIS B 229       9.520  -5.921 -18.619  1.00 19.90           H
ATOM   4250  HB3 HIS B 229       9.036  -6.032 -20.134  1.00 19.90           H
ATOM   4251  HD2 HIS B 229      11.522  -7.704 -18.360  1.00 18.10           H
ATOM   4252  HE1 HIS B 229       9.875 -10.706 -20.362  1.00 19.24           H
ATOM   4253  HE2 HIS B 229      11.753 -10.000 -19.064  1.00 20.43           H
ATOM   4254  N   VAL B 230       7.954  -7.060 -16.435  1.00 19.31           N
ATOM   4255  CA  VAL B 230       7.938  -7.975 -15.297  1.00 21.45           C
ATOM   4256  C   VAL B 230       6.496  -8.261 -14.862  1.00 15.76           C
ATOM   4257  O   VAL B 230       6.172  -9.408 -14.581  1.00 17.87           O
ATOM   4258  CB  VAL B 230       8.832  -7.478 -14.143  1.00 26.05           C
ATOM   4259  CG1 VAL B 230      10.275  -7.431 -14.596  1.00 16.75           C
ATOM   4260  CG2 VAL B 230       8.478  -6.160 -13.734  1.00 27.12           C
ATOM   4261  H   VAL B 230       8.299  -6.286 -16.289  1.00 23.14           H
ATOM   4262  HA  VAL B 230       8.317  -8.828 -15.578  1.00 25.70           H
ATOM   4263  HB  VAL B 230       8.746  -8.062 -13.364  1.00 31.23           H
ATOM   4264 HG11 VAL B 230      10.823  -7.126 -13.858  1.00 20.07           H
ATOM   4265 HG12 VAL B 230      10.535  -8.322 -14.861  1.00 20.07           H
ATOM   4266 HG13 VAL B 230      10.365  -6.828 -15.348  1.00 20.07           H
ATOM   4267 HG21 VAL B 230       9.075  -5.918 -13.007  1.00 32.51           H
ATOM   4268 HG22 VAL B 230       8.602  -5.537 -14.459  1.00 32.51           H
ATOM   4269 HG23 VAL B 230       7.554  -6.170 -13.444  1.00 32.51           H
ATOM   4270  N   ALA B 231       5.586  -7.258 -14.913  1.00 18.74           N
ATOM   4271  CA  ALA B 231       4.166  -7.500 -14.607  1.00 17.95           C
ATOM   4272  C   ALA B 231       3.519  -8.546 -15.521  1.00 22.88           C
ATOM   4273  O   ALA B 231       2.484  -9.119 -15.154  1.00 23.41           O
ATOM   4274  CB  ALA B 231       3.300  -6.216 -14.724  1.00 13.99           C
ATOM   4275  H   ALA B 231       5.770  -6.441 -15.132  1.00 22.45           H
ATOM   4276  HA  ALA B 231       4.103  -7.813 -13.683  1.00 21.51           H
ATOM   4277  HB1 ALA B 231       2.373  -6.443 -14.533  1.00 16.76           H
ATOM   4278  HB2 ALA B 231       3.593  -5.543 -14.098  1.00 16.76           H
ATOM   4279  HB3 ALA B 231       3.362  -5.856 -15.620  1.00 16.76           H
ATOM   4280  N   THR B 232       4.036  -8.748 -16.738  1.00 23.42           N
ATOM   4281  CA  THR B 232       3.423  -9.672 -17.688  1.00 19.25           C
ATOM   4282  C   THR B 232       4.317 -10.850 -17.985  1.00 23.58           C
ATOM   4283  O   THR B 232       4.121 -11.501 -19.021  1.00 26.08           O
ATOM   4284  CB  THR B 232       3.087  -9.024 -19.032  1.00 14.87           C
ATOM   4285  OG1 THR B 232       4.298  -8.503 -19.644  1.00 17.42           O
ATOM   4286  CG2 THR B 232       2.077  -7.964 -18.864  1.00 19.78           C
ATOM   4287  H   THR B 232       4.746  -8.361 -17.027  1.00 28.08           H
ATOM   4288  HA  THR B 232       2.594 -10.010 -17.306  1.00 23.07           H
ATOM   4289  HB  THR B 232       2.690  -9.710 -19.599  1.00 17.81           H
ATOM   4290  HG1 THR B 232       4.644  -7.898 -19.159  1.00 20.87           H
ATOM   4291 HG21 THR B 232       1.895  -7.567 -19.725  1.00 23.71           H
ATOM   4292 HG22 THR B 232       1.259  -8.323 -18.493  1.00 23.71           H
ATOM   4293 HG23 THR B 232       2.411  -7.281 -18.270  1.00 23.71           H
ATOM   4294  N   ASN B 233       5.300 -11.117 -17.132  1.00 17.58           N
ATOM   4295  CA  ASN B 233       6.248 -12.206 -17.338  1.00 24.27           C
ATOM   4296  C   ASN B 233       6.273 -13.182 -16.159  1.00 34.75           C
ATOM   4297  O   ASN B 233       7.320 -13.745 -15.850  1.00 34.98           O
ATOM   4298  CB  ASN B 233       7.650 -11.639 -17.571  1.00 25.55           C
ATOM   4299  CG  ASN B 233       8.616 -12.672 -18.212  1.00 31.52           C
ATOM   4300  OD1 ASN B 233       8.251 -13.423 -19.140  1.00 25.70           O
ATOM   4301  ND2 ASN B 233       9.857 -12.700 -17.717  1.00 25.91           N
ATOM   4302  H   ASN B 233       5.454 -10.645 -16.430  1.00 21.06           H
ATOM   4303  HA  ASN B 233       5.994 -12.690 -18.146  1.00 29.09           H
ATOM   4304  HB2 ASN B 233       7.596 -10.867 -18.154  1.00 30.63           H
ATOM   4305  HB3 ASN B 233       8.020 -11.353 -16.720  1.00 30.63           H
ATOM   4306 HD21 ASN B 233      10.433 -13.255 -18.035  1.00 31.06           H
ATOM   4307 HD22 ASN B 233      10.085 -12.166 -17.076  1.00 31.06           H
ATOM   4308  N   ALA B 234       5.139 -13.360 -15.478  1.00 41.01           N
ATOM   4309  CA  ALA B 234       4.950 -14.341 -14.400  1.00 49.32           C
ATOM   4310  C   ALA B 234       6.203 -15.076 -13.903  1.00 49.81           C
ATOM   4311  O   ALA B 234       6.773 -15.891 -14.629  1.00 54.91           O
ATOM   4312  CB  ALA B 234       3.923 -15.365 -14.868  1.00 42.85           C
ATOM   4313  H   ALA B 234       4.440 -12.885 -15.632  1.00 49.18           H
ATOM   4314  HA  ALA B 234       4.561 -13.879 -13.638  1.00 59.16           H
ATOM   4315  HB1 ALA B 234       3.800 -16.040 -14.187  1.00 51.39           H
ATOM   4316  HB2 ALA B 234       3.083 -14.905 -15.031  1.00 51.39           H
ATOM   4317  HB3 ALA B 234       4.234 -15.771 -15.693  1.00 51.39           H
ATOM   4318  N   GLN B 235       6.608 -14.817 -12.660  1.00 54.12           N
ATOM   4319  CA  GLN B 235       7.779 -15.443 -11.994  1.00 63.09           C
ATOM   4320  C   GLN B 235       9.058 -15.537 -12.846  1.00 59.03           C
ATOM   4321  O   GLN B 235      10.141 -15.823 -12.315  1.00 59.06           O
ATOM   4322  CB  GLN B 235       7.424 -16.856 -11.483  1.00 64.11           C
ATOM   4323  CG  GLN B 235       6.627 -16.850 -10.159  1.00 73.52           C
ATOM   4324  CD  GLN B 235       6.155 -18.238  -9.762  1.00 79.52           C
ATOM   4325  OE1 GLN B 235       6.632 -19.236 -10.312  1.00 82.52           O
ATOM   4326  NE2 GLN B 235       5.202 -18.311  -8.826  1.00 78.84           N
ATOM   4327  H   GLN B 235       6.194 -14.261 -12.158  1.00 64.92           H
ATOM   4328  HA  GLN B 235       7.983 -14.908 -11.208  1.00 75.67           H
ATOM   4329  HB2 GLN B 235       8.253 -17.346 -11.316  1.00 76.90           H
ATOM   4330  HB3 GLN B 235       6.885 -17.320 -12.155  1.00 76.90           H
ATOM   4331  HG2 GLN B 235       5.830 -16.295 -10.272  1.00 88.20           H
ATOM   4332  HG3 GLN B 235       7.192 -16.506  -9.443  1.00 88.20           H
ATOM   4333 HE21 GLN B 235       4.917 -19.083  -8.557  1.00 94.57           H
ATOM   4334 HE22 GLN B 235       4.873 -17.588  -8.491  1.00 94.57           H
ATOM   4335  HC  GLN B 235       9.040 -15.389 -13.836  1.00 70.80           H
ATOM   4336  N   TRP B 239      11.874 -18.806 -12.047  1.00 91.08           N
ATOM   4337  CA  TRP B 239      11.338 -20.026 -12.662  1.00 93.53           C
ATOM   4338  C   TRP B 239      12.263 -21.238 -12.496  1.00 97.84           C
ATOM   4339  O   TRP B 239      11.822 -22.370 -12.721  1.00 96.30           O
ATOM   4340  CB  TRP B 239      11.053 -19.803 -14.168  1.00 91.17           C
ATOM   4341  CG  TRP B 239      12.271 -19.949 -15.110  1.00 86.98           C
ATOM   4342  CD1 TRP B 239      12.664 -21.077 -15.798  1.00 83.04           C
ATOM   4343  CD2 TRP B 239      13.217 -18.929 -15.457  1.00 83.10           C
ATOM   4344  NE1 TRP B 239      13.804 -20.817 -16.540  1.00 76.26           N
ATOM   4345  CE2 TRP B 239      14.163 -19.509 -16.346  1.00 76.53           C
ATOM   4346  CE3 TRP B 239      13.369 -17.584 -15.090  1.00 85.38           C
ATOM   4347  CZ2 TRP B 239      15.241 -18.789 -16.874  1.00 75.13           C
ATOM   4348  CZ3 TRP B 239      14.446 -16.863 -15.625  1.00 84.73           C
ATOM   4349  CH2 TRP B 239      15.361 -17.471 -16.511  1.00 77.62           C
ATOM   4350  H1  TRP B 239      11.231 -18.093 -12.125  1.00109.27           H
ATOM   4351  H2  TRP B 239      12.699 -18.552 -12.473  1.00109.27           H
ATOM   4352  HA  TRP B 239      10.491 -20.245 -12.224  1.00112.21           H
ATOM   4353  HB2 TRP B 239      10.688 -18.903 -14.283  1.00109.37           H
ATOM   4354  HB3 TRP B 239      10.396 -20.472 -14.443  1.00109.37           H
ATOM   4355  HD1 TRP B 239      12.232 -21.907 -15.765  1.00 99.62           H
ATOM   4356  HE1 TRP B 239      14.230 -21.383 -17.046  1.00 91.48           H
ATOM   4357  HE3 TRP B 239      12.765 -17.170 -14.502  1.00102.43           H
ATOM   4358  HZ2 TRP B 239      15.855 -19.183 -17.466  1.00 90.13           H
ATOM   4359  HZ3 TRP B 239      14.557 -15.963 -15.394  1.00101.65           H
ATOM   4360  HH2 TRP B 239      16.068 -16.960 -16.849  1.00 93.11           H
ATOM   4361  N   LYS B 240      13.529 -20.990 -12.122  1.00 98.71           N
ATOM   4362  CA  LYS B 240      14.536 -22.034 -11.919  1.00 97.16           C
ATOM   4363  C   LYS B 240      13.877 -23.361 -11.573  1.00 98.83           C
ATOM   4364  O   LYS B 240      14.194 -24.397 -12.165  1.00 97.70           O
ATOM   4365  H   LYS B 240      13.834 -20.194 -11.978  1.00118.42           H
ATOM   4366  N   GLN B 241      12.944 -23.331 -10.624  1.00 99.45           N
ATOM   4367  CA  GLN B 241      11.926 -24.370 -10.528  1.00 98.61           C
ATOM   4368  C   GLN B 241      10.572 -23.719 -10.269  1.00 96.47           C
ATOM   4369  O   GLN B 241      10.372 -23.041  -9.256  1.00 96.56           O
ATOM   4370  CB  GLN B 241      12.257 -25.411  -9.458  1.00101.10           C
ATOM   4371  CG  GLN B 241      12.190 -26.845 -10.002  1.00104.18           C
ATOM   4372  CD  GLN B 241      10.816 -27.208 -10.564  1.00105.32           C
ATOM   4373  OE1 GLN B 241       9.787 -26.793 -10.035  1.00108.08           O
ATOM   4374  NE2 GLN B 241      10.800 -27.989 -11.638  1.00105.69           N
ATOM   4375  H   GLN B 241      12.886 -22.721 -10.021  1.00119.31           H
ATOM   4376  HA  GLN B 241      11.870 -24.832 -11.382  1.00118.30           H
ATOM   4377  HB2 GLN B 241      13.155 -25.257  -9.124  1.00121.29           H
ATOM   4378  HB3 GLN B 241      11.625 -25.338  -8.728  1.00121.29           H
ATOM   4379  HG2 GLN B 241      12.833 -26.935 -10.724  1.00124.99           H
ATOM   4380  HG3 GLN B 241      12.404 -27.468  -9.291  1.00124.99           H
ATOM   4381 HE21 GLN B 241      11.535 -28.257 -11.992  1.00126.79           H
ATOM   4382 HE22 GLN B 241      10.045 -28.232 -11.975  1.00126.79           H
ATOM   4383  N   LYS B 242       9.708 -23.840 -11.282  1.00 93.67           N
ATOM   4384  CA  LYS B 242       8.247 -23.947 -11.167  1.00 91.07           C
ATOM   4385  C   LYS B 242       7.764 -24.705 -12.395  1.00 82.67           C
ATOM   4386  O   LYS B 242       6.580 -24.679 -12.751  1.00 79.59           O
ATOM   4387  CB  LYS B 242       7.567 -22.580 -11.071  1.00 90.48           C
ATOM   4388  CG  LYS B 242       6.290 -22.556 -10.205  1.00 94.16           C
ATOM   4389  CD  LYS B 242       6.595 -22.163  -8.751  1.00 98.59           C
ATOM   4390  CE  LYS B 242       5.364 -21.643  -7.991  1.00 98.68           C
ATOM   4391  NZ  LYS B 242       5.753 -20.746  -6.843  1.00 99.07           N1+
ATOM   4392  H   LYS B 242       9.984 -23.895 -12.091  1.00112.37           H
ATOM   4393  HA  LYS B 242       8.000 -24.468 -10.379  1.00109.25           H
ATOM   4394  HB2 LYS B 242       8.201 -21.947 -10.704  1.00108.54           H
ATOM   4395  HB3 LYS B 242       7.319 -22.307 -11.965  1.00108.54           H
ATOM   4396  HG2 LYS B 242       5.670 -21.909 -10.571  1.00112.96           H
ATOM   4397  HG3 LYS B 242       5.886 -23.438 -10.201  1.00112.96           H
ATOM   4398  HD2 LYS B 242       6.930 -22.940  -8.279  1.00118.28           H
ATOM   4399  HD3 LYS B 242       7.265 -21.463  -8.746  1.00118.28           H
ATOM   4400  HE2 LYS B 242       4.799 -21.139  -8.595  1.00118.39           H
ATOM   4401  HE3 LYS B 242       4.871 -22.396  -7.631  1.00118.39           H
ATOM   4402  HZ1 LYS B 242       5.027 -20.455  -6.420  1.00118.86           H
ATOM   4403  HZ2 LYS B 242       6.265 -21.191  -6.267  1.00118.86           H
ATOM   4404  HZ3 LYS B 242       6.210 -20.044  -7.148  1.00118.86           H
ATOM   4405  N   ARG B 243       8.687 -25.408 -13.019  1.00 78.17           N
ATOM   4406  CA  ARG B 243       8.683 -25.756 -14.422  1.00 71.91           C
ATOM   4407  C   ARG B 243       8.531 -27.264 -14.539  1.00 68.73           C
ATOM   4408  O   ARG B 243       8.987 -28.019 -13.677  1.00 70.55           O
ATOM   4409  CB  ARG B 243       9.991 -25.265 -15.081  1.00 69.53           C
ATOM   4410  CG  ARG B 243      11.040 -26.337 -15.357  1.00 68.80           C
ATOM   4411  CD  ARG B 243      12.446 -25.760 -15.547  1.00 68.13           C
ATOM   4412  NE  ARG B 243      13.380 -26.422 -14.631  1.00 74.18           N
ATOM   4413  CZ  ARG B 243      14.667 -26.638 -14.887  1.00 72.54           C
ATOM   4414  NH1 ARG B 243      15.194 -26.248 -16.051  1.00 71.27           N
ATOM   4415  NH2 ARG B 243      15.427 -27.256 -13.981  1.00 71.27           N1+
ATOM   4416  H   ARG B 243       9.379 -25.714 -12.606  1.00 93.77           H
ATOM   4417  HA  ARG B 243       7.929 -25.328 -14.866  1.00 86.26           H
ATOM   4418  HB2 ARG B 243       9.790 -24.830 -15.920  1.00 83.40           H
ATOM   4419  HB3 ARG B 243      10.405 -24.622 -14.481  1.00 83.40           H
ATOM   4420  HG2 ARG B 243      11.086 -26.954 -14.609  1.00 82.53           H
ATOM   4421  HG3 ARG B 243      10.804 -26.811 -16.164  1.00 82.53           H
ATOM   4422  HD2 ARG B 243      12.734 -25.899 -16.463  1.00 81.73           H
ATOM   4423  HD3 ARG B 243      12.446 -24.814 -15.342  1.00 81.73           H
ATOM   4424  HE  ARG B 243      13.081 -26.672 -13.856  1.00 88.98           H
ATOM   4425 HH11 ARG B 243      14.705 -25.848 -16.638  1.00 85.49           H
ATOM   4426 HH12 ARG B 243      16.031 -26.391 -16.210  1.00 85.49           H
ATOM   4427 HH21 ARG B 243      15.083 -27.506 -13.236  1.00 85.50           H
ATOM   4428 HH22 ARG B 243      16.262 -27.400 -14.140  1.00 85.50           H
ATOM   4429  N   LYS B 244       7.887 -27.693 -15.616  1.00 61.65           N
ATOM   4430  CA  LYS B 244       7.406 -29.061 -15.739  1.00 59.58           C
ATOM   4431  C   LYS B 244       7.781 -29.570 -17.121  1.00 55.09           C
ATOM   4432  O   LYS B 244       7.193 -29.160 -18.126  1.00 53.87           O
ATOM   4433  CB  LYS B 244       5.897 -29.120 -15.494  1.00 62.76           C
ATOM   4434  CG  LYS B 244       5.492 -28.758 -14.061  1.00 65.22           C
ATOM   4435  CD  LYS B 244       4.072 -28.230 -14.031  1.00 74.29           C
ATOM   4436  CE  LYS B 244       3.339 -28.634 -12.757  1.00 77.59           C
ATOM   4437  NZ  LYS B 244       1.861 -28.400 -12.851  1.00 80.27           N1+
ATOM   4438  H   LYS B 244       7.706 -27.192 -16.292  1.00 73.94           H
ATOM   4439  HA  LYS B 244       7.847 -29.618 -15.073  1.00 71.47           H
ATOM   4440  HB2 LYS B 244       5.454 -28.490 -16.087  1.00 75.28           H
ATOM   4441  HB3 LYS B 244       5.578 -30.015 -15.674  1.00 75.28           H
ATOM   4442  HG2 LYS B 244       5.532 -29.549 -13.504  1.00 78.23           H
ATOM   4443  HG3 LYS B 244       6.080 -28.071 -13.705  1.00 78.23           H
ATOM   4444  HD2 LYS B 244       4.090 -27.261 -14.072  1.00 89.12           H
ATOM   4445  HD3 LYS B 244       3.582 -28.587 -14.787  1.00 89.12           H
ATOM   4446  HE2 LYS B 244       3.484 -29.578 -12.589  1.00 93.07           H
ATOM   4447  HE3 LYS B 244       3.680 -28.111 -12.015  1.00 93.07           H
ATOM   4448  HZ1 LYS B 244       1.458 -28.644 -12.097  1.00 96.29           H
ATOM   4449  HZ2 LYS B 244       1.701 -27.537 -13.000  1.00 96.29           H
ATOM   4450  HZ3 LYS B 244       1.524 -28.875 -13.526  1.00 96.29           H
ATOM   4451  N   PHE B 245       8.783 -30.434 -17.164  1.00 53.37           N
ATOM   4452  CA  PHE B 245       9.259 -31.021 -18.412  1.00 51.65           C
ATOM   4453  C   PHE B 245       8.166 -31.817 -19.116  1.00 44.07           C
ATOM   4454  O   PHE B 245       7.687 -32.817 -18.587  1.00 45.24           O
ATOM   4455  CB  PHE B 245      10.441 -31.940 -18.112  1.00 46.54           C
ATOM   4456  CG  PHE B 245      11.633 -31.237 -17.550  1.00 47.62           C
ATOM   4457  CD1 PHE B 245      12.723 -30.949 -18.368  1.00 48.36           C
ATOM   4458  CD2 PHE B 245      11.682 -30.862 -16.204  1.00 49.55           C
ATOM   4459  CE1 PHE B 245      13.831 -30.308 -17.857  1.00 43.79           C
ATOM   4460  CE2 PHE B 245      12.801 -30.219 -15.693  1.00 45.72           C
ATOM   4461  CZ  PHE B 245      13.866 -29.941 -16.518  1.00 45.67           C
ATOM   4462  H   PHE B 245       9.217 -30.684 -16.467  1.00 64.02           H
ATOM   4463  HA  PHE B 245       9.552 -30.314 -19.020  1.00 61.95           H
ATOM   4464  HB2 PHE B 245      10.158 -32.598 -17.455  1.00 55.82           H
ATOM   4465  HB3 PHE B 245      10.709 -32.392 -18.924  1.00 55.82           H
ATOM   4466  HD1 PHE B 245      12.703 -31.192 -19.273  1.00 58.00           H
ATOM   4467  HD2 PHE B 245      10.961 -31.051 -15.633  1.00 59.43           H
ATOM   4468  HE1 PHE B 245      14.559 -30.114 -18.411  1.00 52.52           H
ATOM   4469  HE2 PHE B 245      12.835 -29.973 -14.792  1.00 54.83           H
ATOM   4470  HZ  PHE B 245      14.618 -29.509 -16.175  1.00 54.77           H
ATOM   4471  N   LEU B 246       7.801 -31.391 -20.320  1.00 43.31           N
ATOM   4472  CA  LEU B 246       6.786 -32.095 -21.104  1.00 44.17           C
ATOM   4473  C   LEU B 246       7.244 -33.523 -21.454  1.00 41.02           C
ATOM   4474  O   LEU B 246       8.325 -33.696 -22.041  1.00 40.74           O
ATOM   4475  CB  LEU B 246       6.497 -31.264 -22.363  1.00 39.32           C
ATOM   4476  CG  LEU B 246       5.611 -31.828 -23.481  1.00 38.31           C
ATOM   4477  CD1 LEU B 246       4.129 -31.513 -23.262  1.00 31.58           C
ATOM   4478  CD2 LEU B 246       6.071 -31.269 -24.805  1.00 36.56           C
ATOM   4479  H   LEU B 246       8.121 -30.685 -20.696  1.00 51.94           H
ATOM   4480  HA  LEU B 246       5.967 -32.143 -20.579  1.00 52.98           H
ATOM   4481  HB2 LEU B 246       6.052 -30.460 -22.062  1.00 47.15           H
ATOM   4482  HB3 LEU B 246       7.341 -31.004 -22.759  1.00 47.15           H
ATOM   4483  HG  LEU B 246       5.708 -32.798 -23.516  1.00 45.94           H
ATOM   4484 HD11 LEU B 246       3.617 -31.887 -23.992  1.00 37.87           H
ATOM   4485 HD12 LEU B 246       3.841 -31.911 -22.425  1.00 37.87           H
ATOM   4486 HD13 LEU B 246       4.003 -30.553 -23.231  1.00 37.87           H
ATOM   4487 HD21 LEU B 246       5.520 -31.655 -25.500  1.00 43.84           H
ATOM   4488 HD22 LEU B 246       5.975 -30.303 -24.797  1.00 43.84           H
ATOM   4489 HD23 LEU B 246       6.998 -31.517 -24.943  1.00 43.84           H
ATOM   4490  N   PRO B 247       6.452 -34.557 -21.140  1.00 44.32           N
ATOM   4491  CA  PRO B 247       6.945 -35.951 -21.245  1.00 46.29           C
ATOM   4492  C   PRO B 247       7.632 -36.264 -22.582  1.00 48.04           C
ATOM   4493  O   PRO B 247       7.143 -35.928 -23.667  1.00 50.16           O
ATOM   4494  CB  PRO B 247       5.676 -36.800 -21.039  1.00 44.06           C
ATOM   4495  CG  PRO B 247       4.679 -35.911 -20.336  1.00 42.45           C
ATOM   4496  CD  PRO B 247       5.078 -34.471 -20.590  1.00 43.85           C
ATOM   4497  HA  PRO B 247       7.566 -36.144 -20.523  1.00 55.52           H
ATOM   4498  HB2 PRO B 247       5.330 -37.097 -21.893  1.00 52.84           H
ATOM   4499  HB3 PRO B 247       5.889 -37.567 -20.481  1.00 52.84           H
ATOM   4500  HG2 PRO B 247       3.792 -36.079 -20.693  1.00 50.91           H
ATOM   4501  HG3 PRO B 247       4.689 -36.106 -19.386  1.00 50.91           H
ATOM   4502  HD2 PRO B 247       4.470 -34.060 -21.233  1.00 52.59           H
ATOM   4503  HD3 PRO B 247       5.097 -33.987 -19.742  1.00 52.59           H
ATOM   4504  N   GLU B 248       8.784 -36.927 -22.502  1.00 48.01           N
ATOM   4505  CA  GLU B 248       9.654 -37.024 -23.668  1.00 47.85           C
ATOM   4506  C   GLU B 248       9.078 -37.897 -24.789  1.00 47.41           C
ATOM   4507  O   GLU B 248       9.651 -37.890 -25.890  1.00 53.16           O
ATOM   4508  CB  GLU B 248      11.044 -37.526 -23.237  1.00 44.04           C
ATOM   4509  CG  GLU B 248      11.669 -36.735 -22.081  1.00 53.87           C
ATOM   4510  CD  GLU B 248      11.904 -35.225 -22.381  1.00 64.45           C
ATOM   4511  OE1 GLU B 248      11.772 -34.785 -23.559  1.00 68.29           O
ATOM   4512  OE2 GLU B 248      12.216 -34.471 -21.417  1.00 65.74           O1-
ATOM   4513  H   GLU B 248       9.079 -37.315 -21.795  1.00 57.58           H
ATOM   4514  HA  GLU B 248       9.775 -36.131 -24.039  1.00 57.38           H
ATOM   4515  HB2 GLU B 248      10.978 -38.452 -22.953  1.00 52.81           H
ATOM   4516  HB3 GLU B 248      11.652 -37.470 -23.989  1.00 52.81           H
ATOM   4517  HG2 GLU B 248      11.081 -36.789 -21.311  1.00 64.62           H
ATOM   4518  HG3 GLU B 248      12.525 -37.141 -21.859  1.00 64.62           H
ATOM   4519  N   ASP B 249       7.961 -38.619 -24.562  1.00 46.22           N
ATOM   4520  CA  ASP B 249       7.242 -39.313 -25.645  1.00 47.07           C
ATOM   4521  C   ASP B 249       6.326 -38.417 -26.500  1.00 50.98           C
ATOM   4522  O   ASP B 249       5.795 -38.903 -27.515  1.00 45.49           O
ATOM   4523  CB  ASP B 249       6.362 -40.418 -25.080  1.00 45.75           C
ATOM   4524  CG  ASP B 249       5.267 -39.882 -24.178  1.00 47.47           C
ATOM   4525  OD1 ASP B 249       5.595 -39.405 -23.058  1.00 46.54           O
ATOM   4526  OD2 ASP B 249       4.083 -39.934 -24.591  1.00 43.12           O1-
ATOM   4527  H   ASP B 249       7.623 -38.744 -23.776  1.00 55.43           H
ATOM   4528  HA  ASP B 249       7.891 -39.744 -26.229  1.00 56.45           H
ATOM   4529  HB2 ASP B 249       5.927 -40.881 -25.811  1.00 54.87           H
ATOM   4530  HB3 ASP B 249       6.911 -41.030 -24.563  1.00 54.87           H
ATOM   4531  N   ILE B 250       6.080 -37.152 -26.122  1.00 48.39           N
ATOM   4532  CA  ILE B 250       5.092 -36.369 -26.867  1.00 48.44           C
ATOM   4533  C   ILE B 250       5.650 -35.918 -28.224  1.00 47.99           C
ATOM   4534  O   ILE B 250       4.962 -36.019 -29.251  1.00 53.49           O
ATOM   4535  CB  ILE B 250       4.577 -35.179 -26.041  1.00 46.71           C
ATOM   4536  CG1 ILE B 250       4.101 -35.629 -24.659  1.00 50.26           C
ATOM   4537  CG2 ILE B 250       3.352 -34.548 -26.745  1.00 47.48           C
ATOM   4538  CD1 ILE B 250       2.979 -36.687 -24.667  1.00 57.50           C
ATOM   4539  H   ILE B 250       6.454 -36.757 -25.455  1.00 58.03           H
ATOM   4540  HA  ILE B 250       4.323 -36.952 -27.047  1.00 58.10           H
ATOM   4541  HB  ILE B 250       5.292 -34.523 -25.950  1.00 56.02           H
ATOM   4542 HG12 ILE B 250       4.847 -35.990 -24.167  1.00 60.28           H
ATOM   4543 HG13 ILE B 250       3.757 -34.850 -24.196  1.00 60.28           H
ATOM   4544 HG21 ILE B 250       3.009 -33.819 -26.207  1.00 56.94           H
ATOM   4545 HG22 ILE B 250       3.621 -34.219 -27.616  1.00 56.94           H
ATOM   4546 HG23 ILE B 250       2.663 -35.224 -26.858  1.00 56.94           H
ATOM   4547 HD11 ILE B 250       2.751 -36.906 -23.749  1.00 68.97           H
ATOM   4548 HD12 ILE B 250       2.196 -36.335 -25.117  1.00 68.97           H
ATOM   4549 HD13 ILE B 250       3.294 -37.482 -25.122  1.00 68.97           H
ATOM   4550  N   GLY B 251       6.885 -35.430 -28.276  1.00 41.20           N
ATOM   4551  CA  GLY B 251       7.339 -35.007 -29.593  1.00 42.50           C
ATOM   4552  C   GLY B 251       8.580 -35.669 -30.134  1.00 42.70           C
ATOM   4553  O   GLY B 251       9.265 -35.059 -30.953  1.00 45.32           O
ATOM   4554  H   GLY B 251       7.437 -35.338 -27.618  1.00 49.40           H
ATOM   4555  HA2 GLY B 251       6.652 -35.182 -30.257  1.00 50.97           H
ATOM   4556  HA3 GLY B 251       7.495 -34.054 -29.585  1.00 50.97           H
ATOM   4557  N   GLN B 252       8.885 -36.902 -29.728  1.00 50.55           N
ATOM   4558  CA  GLN B 252      10.059 -37.595 -30.269  1.00 52.50           C
ATOM   4559  C   GLN B 252       9.948 -37.621 -31.792  1.00 51.88           C
ATOM   4560  O   GLN B 252       8.851 -37.449 -32.333  1.00 51.39           O
ATOM   4561  CB  GLN B 252      10.199 -39.040 -29.742  1.00 52.95           C
ATOM   4562  CG  GLN B 252       9.438 -39.422 -28.470  1.00 55.78           C
ATOM   4563  CD  GLN B 252       8.331 -40.463 -28.704  1.00 63.58           C
ATOM   4564  OE1 GLN B 252       8.339 -41.527 -28.071  1.00 60.96           O
ATOM   4565  NE2 GLN B 252       7.372 -40.156 -29.598  1.00 65.14           N
ATOM   4566  H   GLN B 252       8.420 -37.344 -29.162  1.00 60.62           H
ATOM   4567  HA  GLN B 252      10.866 -37.106 -30.024  1.00 62.97           H
ATOM   4568  HB2 GLN B 252       9.916 -39.650 -30.440  1.00 63.51           H
ATOM   4569  HB3 GLN B 252      11.136 -39.195 -29.550  1.00 63.51           H
ATOM   4570  HG2 GLN B 252      10.070 -39.829 -27.861  1.00 66.90           H
ATOM   4571  HG3 GLN B 252       9.059 -38.643 -28.044  1.00 66.90           H
ATOM   4572 HE21 GLN B 252       7.412 -39.416 -30.039  1.00 78.13           H
ATOM   4573 HE22 GLN B 252       6.722 -40.700 -29.734  1.00 78.13           H
ATOM   4574  N   ALA B 253      11.062 -37.833 -32.497  1.00 52.31           N
ATOM   4575  CA  ALA B 253      11.036 -37.821 -33.982  1.00 49.91           C
ATOM   4576  C   ALA B 253      11.100 -39.221 -34.628  1.00 50.02           C
ATOM   4577  O   ALA B 253      11.287 -40.245 -33.943  1.00 49.77           O
ATOM   4578  CB  ALA B 253      12.192 -36.954 -34.502  1.00 48.22           C
ATOM   4579  H   ALA B 253      11.842 -37.963 -32.147  1.00 62.74           H
ATOM   4580  HA  ALA B 253      10.206 -37.411 -34.283  1.00 59.86           H
ATOM   4581  HB1 ALA B 253      13.052 -37.350 -34.237  1.00 57.84           H
ATOM   4582  HB2 ALA B 253      12.114 -36.047 -34.135  1.00 57.84           H
ATOM   4583  HB3 ALA B 253      12.145 -36.932 -35.477  1.00 57.84           H
ATOM   4584  HC  ALA B 253      11.013 -39.345 -35.620  1.00 60.00           H
ATOM   4585  N   LYS B 263       4.923 -34.752 -41.094  1.00 47.24           N
ATOM   4586  CA  LYS B 263       5.364 -33.600 -40.299  1.00 48.90           C
ATOM   4587  C   LYS B 263       4.304 -33.332 -39.227  1.00 50.12           C
ATOM   4588  O   LYS B 263       3.251 -33.968 -39.218  1.00 53.23           O
ATOM   4589  CB  LYS B 263       5.572 -32.345 -41.175  1.00 48.77           C
ATOM   4590  CG  LYS B 263       6.952 -32.197 -41.833  1.00 51.97           C
ATOM   4591  CD  LYS B 263       6.900 -31.077 -42.888  1.00 54.69           C
ATOM   4592  CE  LYS B 263       8.224 -30.322 -42.999  1.00 56.30           C
ATOM   4593  NZ  LYS B 263       9.384 -31.268 -43.176  1.00 62.84           N1+
ATOM   4594  H1  LYS B 263       5.561 -34.954 -41.786  1.00 56.66           H
ATOM   4595  H2  LYS B 263       4.065 -34.575 -41.493  1.00 56.66           H
ATOM   4596  HA  LYS B 263       6.212 -33.821 -39.862  1.00 58.65           H
ATOM   4597  HB2 LYS B 263       5.430 -31.553 -40.627  1.00 58.49           H
ATOM   4598  HB3 LYS B 263       4.922 -32.369 -41.900  1.00 58.49           H
ATOM   4599  HG2 LYS B 263       7.188 -33.027 -42.289  1.00 62.33           H
ATOM   4600  HG3 LYS B 263       7.613 -31.965 -41.154  1.00 62.33           H
ATOM   4601  HD2 LYS B 263       6.203 -30.438 -42.645  1.00 65.60           H
ATOM   4602  HD3 LYS B 263       6.719 -31.480 -43.758  1.00 65.60           H
ATOM   4603  HE2 LYS B 263       8.371 -29.813 -42.179  1.00 67.53           H
ATOM   4604  HE3 LYS B 263       8.189 -29.734 -43.778  1.00 67.53           H
ATOM   4605  HZ1 LYS B 263       9.435 -31.819 -42.473  1.00 75.37           H
ATOM   4606  HZ2 LYS B 263       9.275 -31.754 -43.922  1.00 75.37           H
ATOM   4607  HZ3 LYS B 263      10.147 -30.804 -43.239  1.00 75.37           H
ATOM   4608  N   VAL B 264       4.596 -32.403 -38.320  1.00 40.15           N
ATOM   4609  CA  VAL B 264       3.627 -31.899 -37.338  1.00 42.30           C
ATOM   4610  C   VAL B 264       2.945 -32.992 -36.482  1.00 37.26           C
ATOM   4611  O   VAL B 264       1.896 -33.538 -36.858  1.00 37.45           O
ATOM   4612  CB  VAL B 264       2.576 -31.013 -38.060  1.00 42.33           C
ATOM   4613  CG1 VAL B 264       1.435 -30.694 -37.165  1.00 39.79           C
ATOM   4614  CG2 VAL B 264       3.172 -29.651 -38.526  1.00 39.54           C
ATOM   4615  H   VAL B 264       5.374 -32.026 -38.273  1.00 48.15           H
ATOM   4616  HA  VAL B 264       4.114 -31.323 -36.730  1.00 50.73           H
ATOM   4617  HB  VAL B 264       2.235 -31.482 -38.849  1.00 50.77           H
ATOM   4618 HG11 VAL B 264       0.862 -30.105 -37.668  1.00 47.72           H
ATOM   4619 HG12 VAL B 264       0.949 -31.498 -36.935  1.00 47.72           H
ATOM   4620 HG13 VAL B 264       1.760 -30.253 -36.367  1.00 47.72           H
ATOM   4621 HG21 VAL B 264       2.465 -29.134 -38.940  1.00 47.42           H
ATOM   4622 HG22 VAL B 264       3.510 -29.173 -37.758  1.00 47.42           H
ATOM   4623 HG23 VAL B 264       3.886 -29.802 -39.163  1.00 47.42           H
ATOM   4624  N   ASP B 265       3.505 -33.256 -35.287  1.00 28.88           N
ATOM   4625  CA  ASP B 265       2.953 -34.182 -34.276  1.00 28.73           C
ATOM   4626  C   ASP B 265       1.705 -33.602 -33.610  1.00 35.65           C
ATOM   4627  O   ASP B 265       1.790 -32.674 -32.786  1.00 29.19           O
ATOM   4628  CB  ASP B 265       4.035 -34.472 -33.232  1.00 34.99           C
ATOM   4629  CG  ASP B 265       3.629 -35.531 -32.209  1.00 39.29           C
ATOM   4630  OD1 ASP B 265       2.760 -35.241 -31.346  1.00 34.79           O
ATOM   4631  OD2 ASP B 265       4.208 -36.654 -32.264  1.00 47.90           O1-
ATOM   4632  H   ASP B 265       4.259 -32.917 -35.062  1.00 34.63           H
ATOM   4633  HA  ASP B 265       2.692 -35.018 -34.703  1.00 34.45           H
ATOM   4634  HB2 ASP B 265       4.834 -34.775 -33.688  1.00 41.96           H
ATOM   4635  HB3 ASP B 265       4.230 -33.654 -32.753  1.00 41.96           H
ATOM   4636  N   LEU B 266       0.540 -34.171 -33.941  1.00 27.85           N
ATOM   4637  CA  LEU B 266      -0.713 -33.592 -33.481  1.00 31.33           C
ATOM   4638  C   LEU B 266      -0.810 -33.589 -31.964  1.00 35.01           C
ATOM   4639  O   LEU B 266      -1.599 -32.819 -31.398  1.00 31.81           O
ATOM   4640  CB  LEU B 266      -1.939 -34.332 -34.057  1.00 26.29           C
ATOM   4641  CG  LEU B 266      -2.272 -34.134 -35.562  1.00 37.86           C
ATOM   4642  CD1 LEU B 266      -3.793 -34.340 -35.892  1.00 44.06           C
ATOM   4643  CD2 LEU B 266      -1.786 -32.772 -36.131  1.00 34.56           C
ATOM   4644  H   LEU B 266       0.463 -34.889 -34.407  1.00 33.39           H
ATOM   4645  HA  LEU B 266      -0.746 -32.668 -33.778  1.00 37.56           H
ATOM   4646  HB2 LEU B 266      -1.799 -35.283 -33.928  1.00 31.52           H
ATOM   4647  HB3 LEU B 266      -2.722 -34.075 -33.545  1.00 31.52           H
ATOM   4648  HG  LEU B 266      -1.793 -34.826 -36.059  1.00 45.40           H
ATOM   4649 HD11 LEU B 266      -3.935 -34.196 -36.841  1.00 52.84           H
ATOM   4650 HD12 LEU B 266      -4.051 -35.247 -35.661  1.00 52.84           H
ATOM   4651 HD13 LEU B 266      -4.323 -33.710 -35.380  1.00 52.84           H
ATOM   4652 HD21 LEU B 266      -2.036 -32.716 -37.068  1.00 41.44           H
ATOM   4653 HD22 LEU B 266      -2.207 -32.057 -35.631  1.00 41.44           H
ATOM   4654 HD23 LEU B 266      -0.823 -32.722 -36.039  1.00 41.44           H
ATOM   4655  N   GLU B 267      -0.037 -34.431 -31.296  1.00 32.23           N
ATOM   4656  CA  GLU B 267      -0.193 -34.541 -29.858  1.00 35.71           C
ATOM   4657  C   GLU B 267       0.587 -33.422 -29.217  1.00 34.95           C
ATOM   4658  O   GLU B 267       0.033 -32.595 -28.482  1.00 32.34           O
ATOM   4659  CB  GLU B 267       0.292 -35.917 -29.371  1.00 38.56           C
ATOM   4660  CG  GLU B 267      -0.014 -36.195 -27.916  1.00 41.24           C
ATOM   4661  CD  GLU B 267       0.640 -37.470 -27.430  1.00 49.17           C
ATOM   4662  OE1 GLU B 267       1.207 -38.217 -28.271  1.00 54.11           O
ATOM   4663  OE2 GLU B 267       0.597 -37.705 -26.200  1.00 45.95           O1-
ATOM   4664  H   GLU B 267       0.588 -34.918 -31.647  1.00 38.64           H
ATOM   4665  HA  GLU B 267      -1.139 -34.451 -29.623  1.00 42.82           H
ATOM   4666  HB2 GLU B 267      -0.142 -36.611 -29.895  1.00 46.24           H
ATOM   4667  HB3 GLU B 267       1.253 -35.993 -29.494  1.00 46.24           H
ATOM   4668  HG2 GLU B 267       0.332 -35.474 -27.365  1.00 49.45           H
ATOM   4669  HG3 GLU B 267      -0.974 -36.274 -27.795  1.00 49.45           H
ATOM   4670  N   ALA B 268       1.862 -33.338 -29.577  1.00 32.06           N
ATOM   4671  CA  ALA B 268       2.621 -32.169 -29.207  1.00 31.73           C
ATOM   4672  C   ALA B 268       1.905 -30.858 -29.589  1.00 31.12           C
ATOM   4673  O   ALA B 268       1.882 -29.932 -28.766  1.00 26.45           O
ATOM   4674  CB  ALA B 268       4.004 -32.261 -29.826  1.00 33.44           C
ATOM   4675  H   ALA B 268       2.291 -33.938 -30.027  1.00 38.45           H
ATOM   4676  HA  ALA B 268       2.727 -32.178 -28.237  1.00 38.04           H
ATOM   4677  HB1 ALA B 268       4.531 -31.498 -29.550  1.00 40.10           H
ATOM   4678  HB2 ALA B 268       4.416 -33.071 -29.497  1.00 40.10           H
ATOM   4679  HB3 ALA B 268       3.928 -32.298 -30.795  1.00 40.10           H
ATOM   4680  N   PHE B 269       1.367 -30.709 -30.832  1.00 28.93           N
ATOM   4681  CA  PHE B 269       1.009 -29.328 -31.240  1.00 31.81           C
ATOM   4682  C   PHE B 269      -0.022 -28.757 -30.238  1.00 28.13           C
ATOM   4683  O   PHE B 269      -0.052 -27.680 -29.681  1.00 33.95           O
ATOM   4684  CB  PHE B 269       0.494 -29.418 -32.677  1.00 26.92           C
ATOM   4685  CG  PHE B 269      -0.233 -28.183 -33.121  1.00 21.94           C
ATOM   4686  CD1 PHE B 269       0.512 -27.072 -33.525  1.00 24.02           C
ATOM   4687  CD2 PHE B 269      -1.628 -28.171 -33.220  1.00 25.63           C
ATOM   4688  CE1 PHE B 269      -0.148 -25.968 -34.058  1.00 31.57           C
ATOM   4689  CE2 PHE B 269      -2.284 -27.078 -33.789  1.00 23.24           C
ATOM   4690  CZ  PHE B 269      -1.540 -25.978 -34.218  1.00 24.51           C
ATOM   4691  H   PHE B 269       1.387 -31.481 -31.539  1.00 34.69           H
ATOM   4692  HA  PHE B 269       1.908 -28.647 -31.185  1.00 38.14           H
ATOM   4693  HB2 PHE B 269       1.383 -29.589 -33.336  1.00 32.27           H
ATOM   4694  HB3 PHE B 269      -0.128 -30.326 -32.828  1.00 32.27           H
ATOM   4695  HD1 PHE B 269       1.604 -27.096 -33.446  1.00 28.79           H
ATOM   4696  HD2 PHE B 269      -2.201 -29.034 -32.889  1.00 30.73           H
ATOM   4697  HE1 PHE B 269       0.430 -25.091 -34.352  1.00 37.86           H
ATOM   4698  HE2 PHE B 269      -3.368 -27.086 -33.882  1.00 27.85           H
ATOM   4699  HZ  PHE B 269      -2.037 -25.111 -34.645  1.00 29.38           H
ATOM   4700  N   SER B 270      -0.999 -29.694 -30.002  1.00 33.63           N
ATOM   4701  CA  SER B 270      -2.128 -29.647 -29.045  1.00 32.27           C
ATOM   4702  C   SER B 270      -1.717 -29.187 -27.649  1.00 26.28           C
ATOM   4703  O   SER B 270      -2.385 -28.340 -27.035  1.00 27.67           O
ATOM   4704  CB  SER B 270      -2.813 -31.041 -28.916  1.00 33.58           C
ATOM   4705  OG  SER B 270      -3.955 -30.948 -28.036  1.00 41.59           O
ATOM   4706  H   SER B 270      -1.043 -30.424 -30.463  1.00 40.33           H
ATOM   4707  HA  SER B 270      -2.836 -29.055 -29.367  1.00 38.70           H
ATOM   4708  HB2 SER B 270      -3.123 -31.364 -29.774  1.00 40.27           H
ATOM   4709  HB3 SER B 270      -2.212 -31.711 -28.528  1.00 40.27           H
ATOM   4710  HG  SER B 270      -4.350 -31.703 -27.948  1.00 49.88           H
ATOM   4711  N   HIS B 271      -0.614 -29.751 -27.129  1.00 27.91           N
ATOM   4712  CA  HIS B 271      -0.039 -29.231 -25.889  1.00 33.86           C
ATOM   4713  C   HIS B 271       0.493 -27.795 -26.053  1.00 36.23           C
ATOM   4714  O   HIS B 271       0.420 -27.016 -25.087  1.00 31.64           O
ATOM   4715  CB  HIS B 271       1.067 -30.178 -25.352  1.00 31.46           C
ATOM   4716  CG  HIS B 271       0.533 -31.341 -24.567  1.00 38.21           C
ATOM   4717  ND1 HIS B 271       0.000 -32.467 -25.172  1.00 36.95           N
ATOM   4718  CD2 HIS B 271       0.432 -31.544 -23.230  1.00 36.29           C
ATOM   4719  CE1 HIS B 271      -0.395 -33.316 -24.241  1.00 41.34           C
ATOM   4720  NE2 HIS B 271      -0.145 -32.781 -23.057  1.00 43.59           N
ATOM   4721  H   HIS B 271      -0.185 -30.422 -27.468  1.00 33.46           H
ATOM   4722  HA  HIS B 271      -0.749 -29.222 -25.211  1.00 40.60           H
ATOM   4723  HB2 HIS B 271       1.654 -29.694 -24.750  1.00 37.72           H
ATOM   4724  HB3 HIS B 271       1.573 -30.551 -26.094  1.00 37.72           H
ATOM   4725  HD1 HIS B 271      -0.060 -32.608 -26.029  1.00 44.31           H
ATOM   4726  HD2 HIS B 271       0.701 -30.960 -22.548  1.00 43.52           H
ATOM   4727  HE1 HIS B 271      -0.787 -34.157 -24.396  1.00 49.57           H
ATOM   4728  N   PHE B 272       1.022 -27.396 -27.242  1.00 31.29           N
ATOM   4729  CA  PHE B 272       1.491 -25.993 -27.293  1.00 25.83           C
ATOM   4730  C   PHE B 272       0.285 -25.040 -27.413  1.00 25.90           C
ATOM   4731  O   PHE B 272       0.255 -23.976 -26.785  1.00 28.38           O
ATOM   4732  CB  PHE B 272       2.525 -25.882 -28.422  1.00 22.49           C
ATOM   4733  CG  PHE B 272       3.706 -26.791 -28.197  1.00 26.73           C
ATOM   4734  CD1 PHE B 272       4.336 -26.850 -26.946  1.00 31.57           C
ATOM   4735  CD2 PHE B 272       4.176 -27.601 -29.241  1.00 30.77           C
ATOM   4736  CE1 PHE B 272       5.442 -27.677 -26.756  1.00 32.30           C
ATOM   4737  CE2 PHE B 272       5.286 -28.424 -29.045  1.00 30.97           C
ATOM   4738  CZ  PHE B 272       5.936 -28.452 -27.810  1.00 25.60           C
ATOM   4739  H   PHE B 272       1.207 -28.038 -28.035  1.00 37.52           H
ATOM   4740  HA  PHE B 272       1.971 -25.720 -26.297  1.00 30.96           H
ATOM   4741  HB2 PHE B 272       2.034 -26.118 -29.395  1.00 26.96           H
ATOM   4742  HB3 PHE B 272       2.887 -24.836 -28.486  1.00 26.96           H
ATOM   4743  HD1 PHE B 272       3.960 -26.263 -26.107  1.00 37.85           H
ATOM   4744  HD2 PHE B 272       3.668 -27.595 -30.206  1.00 36.89           H
ATOM   4745  HE1 PHE B 272       5.911 -27.733 -25.775  1.00 38.73           H
ATOM   4746  HE2 PHE B 272       5.647 -29.054 -29.870  1.00 37.13           H
ATOM   4747  HZ  PHE B 272       6.798 -29.094 -27.657  1.00 30.69           H
ATOM   4748  N   THR B 273      -0.796 -25.360 -28.214  1.00 27.76           N
ATOM   4749  CA  THR B 273      -1.819 -24.313 -28.450  1.00 30.85           C
ATOM   4750  C   THR B 273      -2.689 -24.003 -27.223  1.00 27.86           C
ATOM   4751  O   THR B 273      -3.397 -23.023 -27.046  1.00 24.99           O
ATOM   4752  CB  THR B 273      -2.783 -24.683 -29.599  1.00 31.82           C
ATOM   4753  OG1 THR B 273      -3.403 -25.925 -29.226  1.00 31.99           O
ATOM   4754  CG2 THR B 273      -2.009 -24.785 -30.895  1.00 35.12           C
ATOM   4755  H   THR B 273      -0.945 -26.281 -28.651  1.00 33.28           H
ATOM   4756  HA  THR B 273      -1.286 -23.346 -28.700  1.00 36.98           H
ATOM   4757  HB  THR B 273      -3.593 -23.926 -29.659  1.00 38.16           H
ATOM   4758  HG1 THR B 273      -4.049 -26.201 -29.920  1.00 38.36           H
ATOM   4759 HG21 THR B 273      -2.661 -25.005 -31.746  1.00 42.12           H
ATOM   4760 HG22 THR B 273      -1.468 -23.856 -31.102  1.00 42.12           H
ATOM   4761 HG23 THR B 273      -1.269 -25.601 -30.852  1.00 42.12           H
ATOM   4762  N   LYS B 274      -2.538 -24.984 -26.287  1.00 36.73           N
ATOM   4763  CA  LYS B 274      -3.093 -24.926 -24.939  1.00 35.33           C
ATOM   4764  C   LYS B 274      -2.477 -23.768 -24.174  1.00 36.93           C
ATOM   4765  O   LYS B 274      -3.224 -23.070 -23.479  1.00 35.53           O
ATOM   4766  CB  LYS B 274      -2.890 -26.277 -24.171  1.00 43.65           C
ATOM   4767  CG  LYS B 274      -3.797 -26.564 -22.836  1.00 52.09           C
ATOM   4768  CD  LYS B 274      -4.992 -27.624 -23.011  1.00 63.62           C
ATOM   4769  CE  LYS B 274      -4.617 -29.146 -22.749  1.00 67.62           C
ATOM   4770  NZ  LYS B 274      -5.476 -29.877 -21.725  1.00 60.31           N1+
ATOM   4771  H   LYS B 274      -2.072 -25.707 -26.415  1.00 44.05           H
ATOM   4772  HA  LYS B 274      -4.063 -24.787 -24.990  1.00 42.37           H
ATOM   4773  HB2 LYS B 274      -3.079 -27.010 -24.775  1.00 52.35           H
ATOM   4774  HB3 LYS B 274      -1.964 -26.351 -23.885  1.00 52.35           H
ATOM   4775  HG2 LYS B 274      -3.229 -26.912 -22.129  1.00 62.47           H
ATOM   4776  HG3 LYS B 274      -4.195 -25.740 -22.527  1.00 62.47           H
ATOM   4777  HD2 LYS B 274      -5.709 -27.400 -22.393  1.00 76.31           H
ATOM   4778  HD3 LYS B 274      -5.327 -27.571 -23.918  1.00 76.31           H
ATOM   4779  HE2 LYS B 274      -4.703 -29.638 -23.582  1.00 81.12           H
ATOM   4780  HE3 LYS B 274      -3.701 -29.200 -22.439  1.00 81.12           H
ATOM   4781  HZ1 LYS B 274      -5.198 -30.720 -21.636  1.00 72.34           H
ATOM   4782  HZ2 LYS B 274      -5.416 -29.476 -20.932  1.00 72.34           H
ATOM   4783  HZ3 LYS B 274      -6.329 -29.883 -21.978  1.00 72.34           H
ATOM   4784  N   ILE B 275      -1.137 -23.522 -24.283  1.00 31.37           N
ATOM   4785  CA  ILE B 275      -0.598 -22.402 -23.500  1.00 26.34           C
ATOM   4786  C   ILE B 275      -0.428 -21.151 -24.382  1.00 31.83           C
ATOM   4787  O   ILE B 275      -0.045 -20.067 -23.942  1.00 33.33           O
ATOM   4788  CB  ILE B 275       0.722 -22.869 -22.860  1.00 28.52           C
ATOM   4789  CG1 ILE B 275       1.806 -22.921 -23.934  1.00 26.84           C
ATOM   4790  CG2 ILE B 275       0.501 -24.223 -22.181  1.00 37.97           C
ATOM   4791  CD1 ILE B 275       3.105 -23.450 -23.375  1.00 21.78           C
ATOM   4792  H   ILE B 275      -0.489 -24.112 -24.823  1.00 37.62           H
ATOM   4793  HA  ILE B 275      -1.343 -22.134 -22.693  1.00 31.58           H
ATOM   4794  HB  ILE B 275       0.999 -22.121 -22.085  1.00 34.19           H
ATOM   4795 HG12 ILE B 275       1.481 -23.542 -24.787  1.00 32.17           H
ATOM   4796 HG13 ILE B 275       1.964 -21.907 -24.340  1.00 32.17           H
ATOM   4797 HG21 ILE B 275       1.409 -24.542 -21.655  1.00 45.54           H
ATOM   4798 HG22 ILE B 275      -0.288 -24.167 -21.424  1.00 45.54           H
ATOM   4799 HG23 ILE B 275       0.248 -25.024 -22.880  1.00 45.54           H
ATOM   4800 HD11 ILE B 275       3.892 -23.454 -24.127  1.00 26.11           H
ATOM   4801 HD12 ILE B 275       3.451 -22.842 -22.536  1.00 26.11           H
ATOM   4802 HD13 ILE B 275       2.983 -24.474 -23.007  1.00 26.11           H
ATOM   4803  N   ILE B 276      -0.822 -21.244 -25.703  1.00 26.69           N
ATOM   4804  CA  ILE B 276      -0.500 -20.166 -26.647  1.00 28.33           C
ATOM   4805  C   ILE B 276      -1.308 -18.918 -26.312  1.00 21.82           C
ATOM   4806  O   ILE B 276      -0.885 -17.783 -26.431  1.00 23.34           O
ATOM   4807  CB  ILE B 276      -0.715 -20.624 -28.112  1.00 30.39           C
ATOM   4808  CG1 ILE B 276       0.160 -19.761 -29.029  1.00 27.69           C
ATOM   4809  CG2 ILE B 276      -2.173 -20.580 -28.559  1.00 28.44           C
ATOM   4810  CD1 ILE B 276       1.579 -20.286 -29.025  1.00 28.54           C
ATOM   4811  H   ILE B 276      -1.101 -22.134 -26.120  1.00 32.00           H
ATOM   4812  HA  ILE B 276       0.585 -19.881 -26.522  1.00 33.97           H
ATOM   4813  HB  ILE B 276      -0.369 -21.686 -28.180  1.00 36.44           H
ATOM   4814 HG12 ILE B 276      -0.233 -19.770 -30.057  1.00 33.20           H
ATOM   4815 HG13 ILE B 276       0.143 -18.702 -28.709  1.00 33.20           H
[truncated: 267,293 more chars]
