# Supplementary material for: High-throughput quantum-mechanics/molecular-mechanics (ONIOM) macromolecular crystallographic refinement with PHENIX/DivCon: the impact of mixed Hamiltonian methods on ligand and protein structure
Source: Acta Crystallogr D Struct Biol. 2018 Oct 29;74(Pt 11):1063–77. doi: 10.1107/S2059798318012913 (PMC6213575; doi:10.1107/S2059798318012913)
Supplement: Supplementary file 3 [file d-74-01063-sup3.gz › results_regionQM/1NAV-H_refine_001.pdb]

REMARK Date 2017-01-10 Time 21:29:41 EST -0500 (1484101781.99 s)
REMARK PHENIX refinement
REMARK 
REMARK ****************** INPUT FILES AND LABELS ******************************
REMARK Reflections:
REMARK   file name      : 1NAV.sf
REMARK   labels         : ['r1navsf,wavelength_id=1,_refln.F_meas_au,_refln.F_meas_sigma_au']
REMARK R-free flags:
REMARK   file name      : 1NAV.sf
REMARK   label          : r1navsf,wavelength_id=1,_refln.status
REMARK   test_flag_value: 0
REMARK Model file name(s): 
REMARK   /scratch/oleg/2711159.gondor.quantumbioinc.com/1NAV-H.pdb
REMARK 
REMARK ******************** REFINEMENT SUMMARY: QUICK FACTS *******************
REMARK Start: r_work = 0.2373 r_free = 0.2416 bonds = 0.012 angles = 1.391
REMARK Final: r_work = 0.2150 r_free = 0.2517 bonds = 0.015 angles = 1.791
REMARK ************************************************************************
REMARK 
REMARK ****************** REFINEMENT STATISTICS STEP BY STEP ******************
REMARK leading digit, like 1_, means number of macro-cycle                     
REMARK 0    : statistics at the very beginning when nothing is done yet        
REMARK 1_bss: bulk solvent correction and/or (anisotropic) scaling             
REMARK 1_xyz: refinement of coordinates                                        
REMARK 1_adp: refinement of ADPs (Atomic Displacement Parameters)              
REMARK 1_occ: refinement of occupancies                                        
REMARK ------------------------------------------------------------------------
REMARK  stage       r-work r-free bonds angles b_min b_max b_ave n_water shift
REMARK       0    : 0.3718 0.3976 0.012  1.39  25.1 110.1  59.1  84      0.000
REMARK       1_bss: 0.2373 0.2416 0.012  1.39  27.3 112.3  61.3  84      0.000
REMARK 1_settarget: 0.2373 0.2416 0.012  1.39  27.3 112.3  61.3  84      0.000
REMARK       1_nqh: 0.2374 0.2411 0.012  1.39  27.3 112.3  61.3  84      0.007
REMARK    1_weight: 0.2374 0.2411 0.012  1.39  27.3 112.3  61.3  84      0.007
REMARK    1_checkH: 0.2378 0.2407 0.012  1.39  27.3 112.3  61.3  84      0.469
REMARK    1_xyzrec: 0.2288 0.2518 0.016  1.63  27.3 112.3  61.3  84      0.546
REMARK    1_checkH: 0.2288 0.2518 0.016  1.63  27.3 112.3  61.3  84      0.546
REMARK       1_adp: 0.2204 0.2533 0.016  1.63  30.5 115.4  61.6  84      0.546
REMARK   1_regHadp: 0.2194 0.2523 0.016  1.63  30.5 115.4  61.6  84      0.546
REMARK       1_occ: 0.2190 0.2522 0.016  1.63  30.5 115.4  61.6  84      0.546
REMARK       2_bss: 0.2189 0.2527 0.016  1.63  30.5 115.4  61.6  84      0.546
REMARK 2_settarget: 0.2189 0.2527 0.016  1.63  30.5 115.4  61.6  84      0.546
REMARK 2_updatecdl: 0.2189 0.2527 0.016  1.64  30.5 115.4  61.6  84      0.546
REMARK       2_nqh: 0.2189 0.2527 0.016  1.64  30.5 115.4  61.6  84      0.546
REMARK    2_weight: 0.2189 0.2527 0.016  1.64  30.5 115.4  61.6  84      0.546
REMARK    2_checkH: 0.2189 0.2527 0.016  1.64  30.5 115.4  61.6  84      0.546
REMARK    2_xyzrec: 0.2175 0.2529 0.015  1.78  30.5 115.4  61.6  84      0.561
REMARK    2_checkH: 0.2175 0.2530 0.015  1.78  30.5 115.4  61.6  84      0.562
REMARK       2_adp: 0.2162 0.2534 0.015  1.78  31.0 116.5  61.6  84      0.562
REMARK   2_regHadp: 0.2164 0.2536 0.015  1.78  31.0 116.5  61.6  84      0.562
REMARK       2_occ: 0.2170 0.2539 0.015  1.78  31.0 116.5  61.6  84      0.562
REMARK       3_bss: 0.2168 0.2537 0.015  1.78  31.5 117.0  62.2  84      0.562
REMARK 3_settarget: 0.2168 0.2537 0.015  1.78  31.5 117.0  62.2  84      0.562
REMARK 3_updatecdl: 0.2168 0.2537 0.015  1.78  31.5 117.0  62.2  84      0.562
REMARK       3_nqh: 0.2168 0.2537 0.015  1.78  31.5 117.0  62.2  84      0.562
REMARK    3_weight: 0.2168 0.2537 0.015  1.78  31.5 117.0  62.2  84      0.562
REMARK    3_checkH: 0.2168 0.2537 0.015  1.78  31.5 117.0  62.2  84      0.562
REMARK    3_xyzrec: 0.2159 0.2532 0.015  1.79  31.5 117.0  62.2  84      0.563
REMARK    3_checkH: 0.2159 0.2532 0.015  1.79  31.5 117.0  62.2  84      0.563
REMARK       3_adp: 0.2151 0.2524 0.015  1.79  32.9 118.2  62.3  84      0.563
REMARK   3_regHadp: 0.2152 0.2524 0.015  1.79  32.9 118.2  62.3  84      0.563
REMARK       3_occ: 0.2150 0.2520 0.015  1.79  32.9 118.2  62.3  84      0.563
REMARK         end: 0.2150 0.2517 0.015  1.79  32.9 118.2  62.3  84      0.563
REMARK ------------------------------------------------------------------------
REMARK MODEL CONTENT.
REMARK  ELEMENT        ATOM RECORD COUNT   OCCUPANCY SUM
REMARK        C                     1282         1280.30
REMARK       Cl                        2            2.00
REMARK        H                     2058         2057.00
REMARK        O                      363          363.00
REMARK        N                      333          330.83
REMARK        S                       17           17.00
REMARK      O1-                       43           43.00
REMARK    TOTAL                     4098         4093.13
REMARK -----------------------------------------------------------------------
REMARK r_free_flags.md5.hexdigest e29a33278bcb24f9cce5432848fbc13b
REMARK 
REMARK ---------------------------------------------------------------
REMARK  Atom Name   Residue Name    Residue ID     Chain     Charge  
REMARK ---------------------------------------------------------------
REMARK     C01           IH5            600          A       0.1523  
REMARK     C03           IH5            600          A      -0.2379  
REMARK     C05           IH5            600          A       -0.006  
REMARK     C07           IH5            600          A       0.1391  
REMARK     C09           IH5            600          A       0.0065  
REMARK     C10           IH5            600          A      -0.1947  
REMARK     C11           IH5            600          A       -0.238  
REMARK     C12           IH5            600          A       -0.233  
REMARK     C13           IH5            600          A       -0.486  
REMARK     C14           IH5            600          A       0.0157  
REMARK     C15           IH5            600          A       0.6945  
REMARK     C16           IH5            600          A      -0.5178  
REMARK     C18           IH5            600          A       -0.499  
REMARK      C2           IH5            600          A       0.2543  
REMARK      C4           IH5            600          A      -0.2013  
REMARK      C6           IH5            600          A       -0.053  
REMARK      C8           IH5            600          A       0.1659  
REMARK      O1           IH5            600          A      -0.5642  
REMARK      O2           IH5            600          A      -0.3413  
REMARK      O3           IH5            600          A      -0.5024  
REMARK      O4           IH5            600          A      -0.5969  
REMARK     CL5           IH5            600          A       0.0227  
REMARK     CL6           IH5            600          A      -0.0325  
REMARK     H03           IH5            600          A       0.1898  
REMARK     H10           IH5            600          A       0.1743  
REMARK     H11           IH5            600          A       0.208   
REMARK     H12           IH5            600          A       0.1832  
REMARK     H14           IH5            600          A       0.1039  
REMARK      H4           IH5            600          A       0.1976  
REMARK     HO1           IH5            600          A       0.3698  
REMARK     HO3           IH5            600          A       0.3848  
REMARK     H13           IH5            600          A       0.2538  
REMARK     H13           IH5            600          A       0.2076  
REMARK     H16           IH5            600          A       0.1769  
REMARK     H16           IH5            600          A       0.1857  
REMARK     H16           IH5            600          A       0.1604  
REMARK     H18           IH5            600          A       0.1709  
REMARK     H18           IH5            600          A       0.1422  
REMARK     H18           IH5            600          A       0.1883  
REMARK ---------------------------------------------------------------
REMARK IF THIS FILE IS FOR PDB DEPOSITION: REMOVE ALL FROM THIS LINE UP.
REMARK   3
REMARK   3 REFINEMENT.
REMARK   3   PROGRAM     : PHENIX (1.11.1_2575: ???)
REMARK   3   AUTHORS     : Adams,Afonine,Bunkoczi,Burnley,Chen,Dar,Davis,
REMARK   3               : Draizen,Echols,Gildea,Gros,Grosse-Kunstleve,Headd,
REMARK   3               : Hintze,Hung,Ioerger,Liebschner,McCoy,McKee,Moriarty,
REMARK   3               : Oeffner,Poon,Read,Richardson,Richardson,Sacchettini,
REMARK   3               : Sauter,Sobolev,Storoni,Terwilliger,Williams,Zwart
REMARK   3
REMARK   3  REFINEMENT TARGET : ML
REMARK   3  
REMARK   3  DATA USED IN REFINEMENT.
REMARK   3   RESOLUTION RANGE HIGH (ANGSTROMS) : 2.480   
REMARK   3   RESOLUTION RANGE LOW  (ANGSTROMS) : 19.750  
REMARK   3   MIN(FOBS/SIGMA_FOBS)              : 1.33  
REMARK   3   COMPLETENESS FOR RANGE        (%) : 98.06 
REMARK   3   NUMBER OF REFLECTIONS             : 17057     
REMARK   3   NUMBER OF REFLECTIONS (NON-ANOMALOUS) : 17057     
REMARK   3  
REMARK   3  FIT TO DATA USED IN REFINEMENT.
REMARK   3   R VALUE     (WORKING + TEST SET) : 0.2168
REMARK   3   R VALUE            (WORKING SET) : 0.2150
REMARK   3   FREE R VALUE                     : 0.2517
REMARK   3   FREE R VALUE TEST SET SIZE   (%) : 5.05  
REMARK   3   FREE R VALUE TEST SET COUNT      : 861       
REMARK   3  
REMARK   3  FIT TO DATA USED IN REFINEMENT (IN BINS).
REMARK   3   BIN  RESOLUTION RANGE  COMPL.    NWORK NFREE   RWORK  RFREE  CCWORK CCFREE
REMARK   3     1 19.7510 -  4.4914    0.98     2869   153  0.1773 0.2144   0.933  0.903
REMARK   3     2  4.4914 -  3.5718    0.99     2750   146  0.1898 0.2052   0.919  0.904
REMARK   3     3  3.5718 -  3.1223    1.00     2733   126  0.2455 0.3005   0.864  0.811
REMARK   3     4  3.1223 -  2.8378    1.00     2712   142  0.2818 0.3176   0.819  0.790
REMARK   3     5  2.8378 -  2.6349    1.00     2668   160  0.2876 0.3562   0.816  0.741
REMARK   3     6  2.6349 -  2.4798    0.92     2464   134  0.2854 0.3109   0.807  0.783
REMARK   3  
REMARK   3  BULK SOLVENT MODELLING.
REMARK   3   METHOD USED        : FLAT BULK SOLVENT MODEL
REMARK   3   SOLVENT RADIUS     : 1.11    
REMARK   3   SHRINKAGE RADIUS   : 0.90    
REMARK   3   GRID STEP FACTOR   : 4.00    
REMARK   3  
REMARK   3  ERROR ESTIMATES.
REMARK   3   COORDINATE ERROR (MAXIMUM-LIKELIHOOD BASED)     : 0.28    
REMARK   3   PHASE ERROR (DEGREES, MAXIMUM-LIKELIHOOD BASED) : 26.75   
REMARK   3  
REMARK   3  STRUCTURE FACTORS CALCULATION ALGORITHM : FFT
REMARK   3  
REMARK   3  RESTRAINTS LIBRARY
REMARK   3    GEOSTD + MON.LIB. + CDL v1.2
REMARK   3  
REMARK   3  DEVIATIONS FROM IDEAL VALUES.
REMARK   3                 RMSD     MAX  COUNT
REMARK   3   BOND      :  0.015   0.103   2052
REMARK   3   ANGLE     :  1.791  16.486   2777
REMARK   3   CHIRALITY :  0.065   0.242    314
REMARK   3   PLANARITY :  0.018   0.263    357
REMARK   3   DIHEDRAL  : 18.527 179.769   1244
REMARK   3   MIN NONBONDED DISTANCE : 2.204 
REMARK   3  
REMARK   3  MOLPROBITY STATISTICS.
REMARK   3   ALL-ATOM CLASHSCORE : 5.03
REMARK   3   RAMACHANDRAN PLOT:
REMARK   3     OUTLIERS : 0.40  %
REMARK   3     ALLOWED  : 6.07  %
REMARK   3     FAVORED  : 93.52 %
REMARK   3   ROTAMER OUTLIERS : 3.70 %
REMARK   3   CBETA DEVIATIONS : 0
REMARK   3   PEPTIDE PLANE:
REMARK   3     CIS-PROLINE     : 0
REMARK   3     CIS-GENERAL     : 0
REMARK   3     TWISTED PROLINE : 0
REMARK   3     TWISTED GENERAL : 0
REMARK   3  
REMARK   3  ATOMIC DISPLACEMENT PARAMETERS.
REMARK   3   WILSON B : 54.18
REMARK   3   RMS(B_ISO_OR_EQUIVALENT_BONDED) : 5.19
REMARK   3   ATOMS          NUMBER OF ATOMS
REMARK   3                    ISO.  ANISO. 
REMARK   3    ALL         :   4098       0
REMARK   3    ALL (NO H)  :   2040       0
REMARK   3    SOLVENT     :     28       0
REMARK   3    NON-SOLVENT :   2012       0
REMARK   3    HYDROGENS   :   2058       0
REMARK   3
REMARK   3
REMARK   3   OTHER REFINEMENT REMARKS:
REMARK   3   XRAY REFINEMENT USING QUANTUM MECHANICAL FUNCTIONAL
REMARK   3   PROGRAM      :QuantumBio DivCon 6 build-7.1.1-b4015.17
REMARK   3   AUTHORS      :BORBULEVYCH O.Y., PLUMLEY J., 
REMARK   3                :MARTIN, R.I., WESTERHOFF L.M. 
REMARK   3
REMARK   3   REFERENCE     :BORBULEVYCH O.Y., PLUMLEY J.A.,
REMARK   3                 :MARTIN, R.I., MERZ, K.M.,  WESTERHOFF L.M.
REMARK   3                 :ACTA CRYSTLLOGRAPHICA SECTION D, 2014, 
REMARK   3                 :V. D70, pp. 1233-1247
REMARK   3   QM METHOD(HAMILTONIAN): PM6
REMARK   3   REGION QM REFINEMENT: 
REMARK   3      MAIN/BUFFER QM REGION RADII (A): 3.0 / 2.5
REMARK   3      LIGAND / STRAIN ENERGY: IH5_A_600 / 9.33 KCAL/MOLE
REMARK   3
HELIX    1   1 GLU A  148  LEU A  154  1               Generated by MOE    7
HELIX    2   2 GLU A  164  ARG A  176  1               Generated by MOE   13
HELIX    3   3 LEU A  212  LYS A  234  1               Generated by MOE   23
HELIX    4   4 PRO A  237  SER A  240  1               Generated by MOE    4
HELIX    5   5 CYS A  244  VAL A  265  1               Generated by MOE   22
HELIX    6   6 ARG A  284  ASN A  289  1               Generated by MOE    6
HELIX    7   7 VAL A  294  LEU A  306  1               Generated by MOE   13
HELIX    8   8 ASP A  313  LEU A  324  1               Generated by MOE   12
HELIX    9   9 VAL A  335  ARG A  356  1               Generated by MOE   22
HELIX   10  10 PHE A  363  GLU A  391  1               Generated by MOE   29
HELIX   11  11 THR A  394  LEU A  396  5               Generated by MOE    3
HELIX   12  12 PRO A  399  PHE A  405  1               Generated by MOE    7
SHEET    1       THR A 273  LEU A 276                  Generated by MOE
SHEET    2       MET A 280  MET A 280                  Generated by MOE
SHEET    3       ALA A 281  ALA A 281                  Generated by MOE
SHEET    4       VAL A 282  LYS A 283                  Generated by MOE
CRYST1  109.319  109.319  134.652  90.00  90.00 120.00 P 65 2 2
SCALE1      0.009148  0.005281  0.000000        0.00000
SCALE2      0.000000  0.010563  0.000000        0.00000
SCALE3      0.000000  0.000000  0.007427        0.00000
ATOM      1  N   HIS A 146      51.611 -13.143  49.114  1.00 94.08           N
ATOM      2  CA  HIS A 146      51.085 -13.857  47.964  1.00 93.37           C
ATOM      3  C   HIS A 146      49.564 -13.836  47.996  1.00 92.29           C
ATOM      4  O   HIS A 146      48.965 -12.790  48.222  1.00 93.22           O
ATOM      5  CB  HIS A 146      51.608 -15.296  47.943  1.00 98.49           C
ATOM      6  CG  HIS A 146      53.096 -15.390  47.836  1.00110.20           C
ATOM      7  ND1 HIS A 146      53.790 -14.991  46.710  1.00112.30           N
ATOM      8  CD2 HIS A 146      54.030 -15.819  48.721  1.00111.62           C
ATOM      9  CE1 HIS A 146      55.086 -15.177  46.903  1.00108.69           C
ATOM     10  NE2 HIS A 146      55.258 -15.678  48.115  1.00112.74           N
ATOM     11  H1  HIS A 146      51.279 -12.243  49.103  1.00112.91           H
ATOM     12  H2  HIS A 146      52.568 -13.121  49.070  1.00112.91           H
ATOM     13  HA  HIS A 146      51.373 -13.415  47.151  1.00112.05           H
ATOM     14  HB2 HIS A 146      51.245 -15.762  47.173  1.00118.20           H
ATOM     15  HB3 HIS A 146      51.337 -15.739  48.764  1.00118.20           H
ATOM     16  HD2 HIS A 146      53.869 -16.145  49.579  1.00133.95           H
ATOM     17  HE1 HIS A 146      55.764 -14.989  46.293  1.00130.44           H
ATOM     18  HE2 HIS A 146      56.015 -15.880  48.469  1.00135.30           H
ATOM     19  N   MET A 147      48.945 -14.992  47.751  1.00 84.85           N
ATOM     20  CA  MET A 147      47.497 -15.146  47.755  1.00 76.25           C
ATOM     21  C   MET A 147      46.835 -14.274  46.705  1.00 72.35           C
ATOM     22  O   MET A 147      45.626 -14.022  46.751  1.00 68.89           O
ATOM     23  CB  MET A 147      46.932 -14.868  49.142  1.00 71.41           C
ATOM     24  CG  MET A 147      47.488 -15.802  50.189  1.00 78.32           C
ATOM     25  SD  MET A 147      47.172 -17.551  49.811  1.00 83.03           S
ATOM     26  CE  MET A 147      48.824 -18.215  49.655  1.00 78.19           C
ATOM     27  H   MET A 147      49.342 -15.729  47.558  1.00101.82           H
ATOM     28  HA  MET A 147      47.292 -16.067  47.534  1.00 91.51           H
ATOM     29  HB2 MET A 147      47.145 -13.963  49.406  1.00 85.70           H
ATOM     30  HB3 MET A 147      45.969 -15.000  49.118  1.00 85.70           H
ATOM     31  HG2 MET A 147      48.446 -15.678  50.255  1.00 93.99           H
ATOM     32  HG3 MET A 147      47.065 -15.614  51.039  1.00 93.99           H
ATOM     33  HE1 MET A 147      48.759 -19.164  49.460  1.00 93.84           H
ATOM     34  HE2 MET A 147      49.287 -17.759  48.933  1.00 93.84           H
ATOM     35  HE3 MET A 147      49.295 -18.079  50.489  1.00 93.84           H
ATOM     36  N   GLU A 148      47.607 -13.858  45.711  1.00 70.15           N
ATOM     37  CA  GLU A 148      47.086 -12.905  44.748  1.00 72.46           C
ATOM     38  C   GLU A 148      45.989 -13.518  43.897  1.00 59.07           C
ATOM     39  O   GLU A 148      44.995 -12.855  43.599  1.00 59.54           O
ATOM     40  CB  GLU A 148      48.231 -12.361  43.892  1.00 80.73           C
ATOM     41  CG  GLU A 148      49.042 -13.416  43.177  1.00 86.82           C
ATOM     42  CD  GLU A 148      50.115 -12.827  42.266  1.00 92.73           C
ATOM     43  OE1 GLU A 148      49.803 -11.946  41.423  1.00 86.18           O
ATOM     44  OE2 GLU A 148      51.286 -13.252  42.403  1.00102.29           O1-
ATOM     45  H   GLU A 148      48.422 -14.098  45.585  1.00 84.19           H
ATOM     46  HA  GLU A 148      46.687 -12.163  45.225  1.00 86.97           H
ATOM     47  HB2 GLU A 148      47.866 -11.763  43.222  1.00 96.89           H
ATOM     48  HB3 GLU A 148      48.844 -11.878  44.466  1.00 96.89           H
ATOM     49  HG2 GLU A 148      49.474 -13.982  43.836  1.00104.19           H
ATOM     50  HG3 GLU A 148      48.443 -13.949  42.628  1.00104.19           H
ATOM     51  N   GLU A 149      46.139 -14.778  43.487  1.00 69.77           N
ATOM     52  CA  GLU A 149      45.085 -15.405  42.686  1.00 69.55           C
ATOM     53  C   GLU A 149      43.775 -15.474  43.459  1.00 65.53           C
ATOM     54  O   GLU A 149      42.704 -15.160  42.916  1.00 60.10           O
ATOM     55  CB  GLU A 149      45.502 -16.801  42.267  1.00 61.68           C
ATOM     56  CG  GLU A 149      46.808 -16.874  41.457  1.00 67.09           C
ATOM     57  CD  GLU A 149      46.749 -16.130  40.124  1.00 74.77           C
ATOM     58  OE1 GLU A 149      45.629 -15.926  39.581  1.00 70.98           O
ATOM     59  OE2 GLU A 149      47.845 -15.759  39.615  1.00 75.34           O1-
ATOM     60  H   GLU A 149      46.818 -15.279  43.648  1.00 83.73           H
ATOM     61  HA  GLU A 149      44.938 -14.883  41.879  1.00 83.47           H
ATOM     62  HB2 GLU A 149      45.606 -17.338  43.066  1.00 74.02           H
ATOM     63  HB3 GLU A 149      44.795 -17.172  41.720  1.00 74.02           H
ATOM     64  HG2 GLU A 149      47.536 -16.507  41.979  1.00 80.52           H
ATOM     65  HG3 GLU A 149      46.991 -17.808  41.260  1.00 80.52           H
ATOM     66  N   MET A 150      43.847 -15.875  44.735  1.00 59.82           N
ATOM     67  CA  MET A 150      42.650 -15.966  45.562  1.00 62.89           C
ATOM     68  C   MET A 150      42.035 -14.598  45.760  1.00 60.49           C
ATOM     69  O   MET A 150      40.834 -14.394  45.530  1.00 62.58           O
ATOM     70  CB  MET A 150      42.987 -16.581  46.922  1.00 59.43           C
ATOM     71  CG  MET A 150      43.337 -18.044  46.837  1.00 69.57           C
ATOM     72  SD  MET A 150      43.023 -18.999  48.324  1.00 64.20           S
ATOM     73  CE  MET A 150      44.480 -18.619  49.208  1.00 74.95           C
ATOM     74  H   MET A 150      44.571 -16.104  45.135  1.00 71.79           H
ATOM     75  HA  MET A 150      42.011 -16.547  45.117  1.00 75.48           H
ATOM     76  HB2 MET A 150      43.745 -16.114  47.301  1.00 71.33           H
ATOM     77  HB3 MET A 150      42.222 -16.495  47.507  1.00 71.33           H
ATOM     78  HG2 MET A 150      42.845 -18.454  46.107  1.00 83.49           H
ATOM     79  HG3 MET A 150      44.289 -18.108  46.667  1.00 83.49           H
ATOM     80  HE1 MET A 150      44.413 -19.030  50.079  1.00 89.95           H
ATOM     81  HE2 MET A 150      45.234 -18.983  48.726  1.00 89.95           H
ATOM     82  HE3 MET A 150      44.555 -17.654  49.290  1.00 89.95           H
ATOM     83  N   ILE A 151      42.847 -13.644  46.201  1.00 62.00           N
ATOM     84  CA  ILE A 151      42.353 -12.283  46.384  1.00 62.60           C
ATOM     85  C   ILE A 151      41.681 -11.811  45.111  1.00 61.70           C
ATOM     86  O   ILE A 151      40.525 -11.347  45.105  1.00 59.00           O
ATOM     87  CB  ILE A 151      43.505 -11.356  46.781  1.00 59.35           C
ATOM     88  CG1 ILE A 151      44.021 -11.784  48.145  1.00 65.49           C
ATOM     89  CG2 ILE A 151      43.027  -9.940  46.807  1.00 57.20           C
ATOM     90  CD1 ILE A 151      45.315 -11.138  48.529  1.00 69.90           C
ATOM     91  H   ILE A 151      43.680 -13.755  46.381  1.00 74.41           H
ATOM     92  HA  ILE A 151      41.693 -12.278  47.098  1.00 75.12           H
ATOM     93  HB  ILE A 151      44.217 -11.445  46.132  1.00 71.23           H
ATOM     94 HG12 ILE A 151      43.355 -11.578  48.821  1.00 78.60           H
ATOM     95 HG13 ILE A 151      44.179 -12.742  48.131  1.00 78.60           H
ATOM     96 HG21 ILE A 151      43.747  -9.370  47.106  1.00 68.65           H
ATOM     97 HG22 ILE A 151      42.731  -9.672  45.929  1.00 68.65           H
ATOM     98 HG23 ILE A 151      42.282  -9.885  47.434  1.00 68.65           H
ATOM     99 HD11 ILE A 151      45.586 -11.476  49.400  1.00 83.89           H
ATOM    100 HD12 ILE A 151      45.990 -11.345  47.867  1.00 83.89           H
ATOM    101 HD13 ILE A 151      45.172 -10.181  48.580  1.00 83.89           H
ATOM    102  N   ARG A 152      42.381 -11.983  43.999  1.00 50.58           N
ATOM    103  CA  ARG A 152      41.797 -11.630  42.718  1.00 65.05           C
ATOM    104  C   ARG A 152      40.414 -12.267  42.534  1.00 60.48           C
ATOM    105  O   ARG A 152      39.426 -11.564  42.276  1.00 59.00           O
ATOM    106  CB  ARG A 152      42.766 -12.008  41.599  1.00 60.14           C
ATOM    107  CG  ARG A 152      42.358 -11.509  40.239  1.00 60.51           C
ATOM    108  CD  ARG A 152      43.430 -11.821  39.223  1.00 72.87           C
ATOM    109  NE  ARG A 152      43.099 -11.305  37.903  1.00 78.75           N
ATOM    110  CZ  ARG A 152      43.873 -11.475  36.833  1.00 86.58           C
ATOM    111  NH1 ARG A 152      45.022 -12.157  36.937  1.00 89.20           N
ATOM    112  NH2 ARG A 152      43.505 -10.964  35.663  1.00 83.82           N1+
ATOM    113  H   ARG A 152      43.178 -12.301  43.960  1.00 60.70           H
ATOM    114  HA  ARG A 152      41.681 -10.669  42.690  1.00 78.06           H
ATOM    115  HB2 ARG A 152      43.633 -11.631  41.805  1.00 72.17           H
ATOM    116  HB3 ARG A 152      42.832 -12.975  41.555  1.00 72.17           H
ATOM    117  HG2 ARG A 152      41.529 -11.923  39.967  1.00 72.61           H
ATOM    118  HG3 ARG A 152      42.254 -10.544  40.276  1.00 72.61           H
ATOM    119  HD2 ARG A 152      44.263 -11.401  39.504  1.00 87.45           H
ATOM    120  HD3 ARG A 152      43.548 -12.781  39.155  1.00 87.45           H
ATOM    121  HE  ARG A 152      42.394 -10.821  37.819  1.00 94.51           H
ATOM    122 HH11 ARG A 152      45.272 -12.485  37.694  1.00107.05           H
ATOM    123 HH12 ARG A 152      45.519 -12.259  36.242  1.00107.05           H
ATOM    124 HH21 ARG A 152      42.762 -10.528  35.602  1.00100.59           H
ATOM    125 HH22 ARG A 152      44.001 -11.072  34.966  1.00100.59           H
ATOM    126  N   SER A 153      40.306 -13.598  42.664  1.00 63.59           N
ATOM    127  CA  SER A 153      38.995 -14.233  42.422  1.00 68.61           C
ATOM    128  C   SER A 153      37.970 -13.919  43.515  1.00 56.12           C
ATOM    129  O   SER A 153      36.773 -13.969  43.259  1.00 54.82           O
ATOM    130  CB  SER A 153      39.133 -15.739  42.317  1.00 66.97           C
ATOM    131  OG  SER A 153      39.670 -16.202  43.533  1.00 69.18           O
ATOM    132  H   SER A 153      40.942 -14.134  42.884  1.00 76.32           H
ATOM    133  HA  SER A 153      38.637 -13.909  41.580  1.00 82.34           H
ATOM    134  HB2 SER A 153      38.261 -16.136  42.167  1.00 80.37           H
ATOM    135  HB3 SER A 153      39.737 -15.956  41.588  1.00 80.37           H
ATOM    136  HG  SER A 153      39.863 -15.549  44.029  1.00 83.03           H
ATOM    137  N   LEU A 154      38.412 -13.581  44.715  1.00 60.76           N
ATOM    138  CA  LEU A 154      37.503 -13.159  45.773  1.00 68.92           C
ATOM    139  C   LEU A 154      36.913 -11.769  45.575  1.00 71.35           C
ATOM    140  O   LEU A 154      35.975 -11.425  46.293  1.00 73.69           O
ATOM    141  CB  LEU A 154      38.236 -13.186  47.116  1.00 65.94           C
ATOM    142  CG  LEU A 154      38.192 -14.532  47.838  1.00 66.76           C
ATOM    143  CD1 LEU A 154      39.074 -14.481  49.068  1.00 62.08           C
ATOM    144  CD2 LEU A 154      36.739 -14.905  48.196  1.00 63.32           C
ATOM    145  H   LEU A 154      39.244 -13.579  44.939  1.00 72.92           H
ATOM    146  HA  LEU A 154      36.767 -13.783  45.793  1.00 82.71           H
ATOM    147  HB2 LEU A 154      39.172 -12.982  46.958  1.00 79.14           H
ATOM    148  HB3 LEU A 154      37.844 -12.517  47.695  1.00 79.14           H
ATOM    149  HG  LEU A 154      38.538 -15.216  47.248  1.00 80.12           H
ATOM    150 HD11 LEU A 154      39.041 -15.344  49.509  1.00 74.51           H
ATOM    151 HD12 LEU A 154      39.981 -14.275  48.800  1.00 74.51           H
ATOM    152 HD13 LEU A 154      38.739 -13.792  49.664  1.00 74.51           H
ATOM    153 HD21 LEU A 154      36.738 -15.748  48.673  1.00 75.99           H
ATOM    154 HD22 LEU A 154      36.361 -14.207  48.757  1.00 75.99           H
ATOM    155 HD23 LEU A 154      36.218 -14.991  47.384  1.00 75.99           H
ATOM    156  N   GLN A 155      37.452 -10.952  44.665  1.00 74.28           N
ATOM    157  CA  GLN A 155      36.947  -9.598  44.453  1.00 68.65           C
ATOM    158  C   GLN A 155      35.597  -9.653  43.753  1.00 69.59           C
ATOM    159  O   GLN A 155      35.400 -10.456  42.837  1.00 65.85           O
ATOM    160  CB  GLN A 155      37.947  -8.794  43.612  1.00 67.88           C
ATOM    161  CG  GLN A 155      38.372  -7.455  44.169  1.00 69.78           C
ATOM    162  CD  GLN A 155      39.170  -7.552  45.428  1.00 74.34           C
ATOM    163  OE1 GLN A 155      39.696  -8.613  45.766  1.00 84.12           O
ATOM    164  NE2 GLN A 155      39.245  -6.452  46.161  1.00 75.06           N
ATOM    165  H   GLN A 155      38.113 -11.162  44.160  1.00 89.15           H
ATOM    166  HA  GLN A 155      36.828  -9.155  45.307  1.00 82.38           H
ATOM    167  HB2 GLN A 155      38.757  -9.320  43.516  1.00 81.46           H
ATOM    168  HB3 GLN A 155      37.554  -8.636  42.742  1.00 81.46           H
ATOM    169  HG2 GLN A 155      38.914  -6.995  43.509  1.00 83.74           H
ATOM    170  HG3 GLN A 155      37.578  -6.938  44.370  1.00 83.74           H
ATOM    171 HE21 GLN A 155      38.888  -5.724  45.879  1.00 90.08           H
ATOM    172 HE22 GLN A 155      39.659  -6.464  46.916  1.00 90.08           H
ATOM    173  N   GLN A 156      34.662  -8.793  44.185  1.00 72.32           N
ATOM    174  CA  GLN A 156      33.362  -8.685  43.524  1.00 66.53           C
ATOM    175  C   GLN A 156      33.469  -7.826  42.268  1.00 69.03           C
ATOM    176  O   GLN A 156      34.113  -6.776  42.273  1.00 71.12           O
ATOM    177  CB  GLN A 156      32.318  -8.067  44.458  1.00 74.55           C
ATOM    178  CG  GLN A 156      31.842  -8.895  45.685  1.00 78.21           C
ATOM    179  CD  GLN A 156      31.136 -10.256  45.347  1.00 84.45           C
ATOM    180  OE1 GLN A 156      30.487 -10.422  44.295  1.00 75.68           O
ATOM    181  NE2 GLN A 156      31.275 -11.228  46.266  1.00 78.68           N
ATOM    182  H   GLN A 156      34.760  -8.264  44.856  1.00 86.80           H
ATOM    183  HA  GLN A 156      33.054  -9.570  43.259  1.00 79.84           H
ATOM    184  HB2 GLN A 156      32.698  -7.246  44.803  1.00 89.47           H
ATOM    185  HB3 GLN A 156      31.531  -7.858  43.927  1.00 89.47           H
ATOM    186  HG2 GLN A 156      32.617  -9.090  46.234  1.00 93.86           H
ATOM    187  HG3 GLN A 156      31.218  -8.353  46.197  1.00 93.86           H
ATOM    188 HE21 GLN A 156      31.807 -11.115  46.934  1.00 94.43           H
ATOM    189 HE22 GLN A 156      30.853 -11.969  46.172  1.00 94.43           H
ATOM    190  N   ARG A 157      32.806  -8.250  41.197  1.00 65.78           N
ATOM    191  CA  ARG A 157      32.896  -7.578  39.902  1.00 61.82           C
ATOM    192  C   ARG A 157      31.520  -7.122  39.440  1.00 64.06           C
ATOM    193  O   ARG A 157      31.033  -7.552  38.387  1.00 60.26           O
ATOM    194  CB  ARG A 157      33.510  -8.467  38.827  1.00 61.60           C
ATOM    195  CG  ARG A 157      34.778  -9.157  39.219  1.00 62.00           C
ATOM    196  CD  ARG A 157      35.856  -8.220  39.694  1.00 65.16           C
ATOM    197  NE  ARG A 157      37.123  -8.938  39.804  1.00 67.10           N
ATOM    198  CZ  ARG A 157      38.292  -8.396  40.135  1.00 74.02           C
ATOM    199  NH1 ARG A 157      38.420  -7.092  40.405  1.00 76.76           N
ATOM    200  NH2 ARG A 157      39.353  -9.171  40.182  1.00 67.55           N1+
ATOM    201  H   ARG A 157      32.285  -8.933  41.201  1.00 78.94           H
ATOM    202  HA  ARG A 157      33.460  -6.796  39.999  1.00 74.20           H
ATOM    203  HB2 ARG A 157      32.862  -9.139  38.568  1.00 73.93           H
ATOM    204  HB3 ARG A 157      33.710  -7.915  38.053  1.00 73.93           H
ATOM    205  HG2 ARG A 157      34.581  -9.771  39.941  1.00 74.41           H
ATOM    206  HG3 ARG A 157      35.117  -9.643  38.448  1.00 74.41           H
ATOM    207  HD2 ARG A 157      35.969  -7.519  39.031  1.00 78.20           H
ATOM    208  HD3 ARG A 157      35.617  -7.851  40.557  1.00 78.20           H
ATOM    209  HE  ARG A 157      37.099  -9.791  39.720  1.00 80.53           H
ATOM    210 HH11 ARG A 157      37.732  -6.574  40.365  1.00 92.13           H
ATOM    211 HH12 ARG A 157      39.189  -6.768  40.611  1.00 92.13           H
ATOM    212 HH21 ARG A 157      39.273 -10.013  40.017  1.00 81.07           H
ATOM    213 HH22 ARG A 157      40.116  -8.842  40.401  1.00 81.07           H
ATOM    214  N   PRO A 158      30.892  -6.215  40.177  1.00 62.16           N
ATOM    215  CA  PRO A 158      29.602  -5.671  39.748  1.00 59.05           C
ATOM    216  C   PRO A 158      29.616  -5.260  38.281  1.00 69.81           C
ATOM    217  O   PRO A 158      30.549  -4.616  37.800  1.00 71.28           O
ATOM    218  CB  PRO A 158      29.426  -4.459  40.666  1.00 62.35           C
ATOM    219  CG  PRO A 158      30.289  -4.756  41.854  1.00 67.97           C
ATOM    220  CD  PRO A 158      31.465  -5.443  41.293  1.00 68.36           C
ATOM    221  HA  PRO A 158      28.890  -6.307  39.899  1.00 70.87           H
ATOM    222  HB2 PRO A 158      29.745  -3.656  40.225  1.00 74.83           H
ATOM    223  HB3 PRO A 158      28.498  -4.369  40.923  1.00 74.83           H
ATOM    224  HG2 PRO A 158      30.537  -3.952  42.329  1.00 81.57           H
ATOM    225  HG3 PRO A 158      29.819  -5.368  42.449  1.00 81.57           H
ATOM    226  HD2 PRO A 158      32.102  -4.788  40.964  1.00 82.03           H
ATOM    227  HD3 PRO A 158      31.855  -6.021  41.962  1.00 82.03           H
ATOM    228  N   GLU A 159      28.573  -5.623  37.569  1.00 69.91           N
ATOM    229  CA  GLU A 159      28.352  -5.101  36.234  1.00 72.21           C
ATOM    230  C   GLU A 159      27.727  -3.714  36.329  1.00 73.44           C
ATOM    231  O   GLU A 159      27.409  -3.207  37.416  1.00 71.78           O
ATOM    232  CB  GLU A 159      27.457  -6.045  35.441  1.00 69.01           C
ATOM    233  CG  GLU A 159      28.068  -7.393  35.249  1.00 70.82           C
ATOM    234  CD  GLU A 159      28.731  -7.559  33.906  1.00 77.30           C
ATOM    235  OE1 GLU A 159      28.262  -6.921  32.922  1.00 69.78           O
ATOM    236  OE2 GLU A 159      29.705  -8.354  33.834  1.00 73.45           O1-
ATOM    237  H   GLU A 159      27.973  -6.171  37.840  1.00 83.90           H
ATOM    238  HA  GLU A 159      29.204  -5.040  35.778  1.00 86.66           H
ATOM    239  HB2 GLU A 159      26.631  -6.162  35.940  1.00 82.82           H
ATOM    240  HB3 GLU A 159      27.247  -5.676  34.574  1.00 82.82           H
ATOM    241  HG2 GLU A 159      28.722  -7.551  35.947  1.00 84.99           H
ATOM    242  HG3 GLU A 159      27.358  -8.058  35.310  1.00 84.99           H
ATOM    243  N   PRO A 160      27.541  -3.059  35.188  1.00 72.39           N
ATOM    244  CA  PRO A 160      26.890  -1.745  35.176  1.00 77.06           C
ATOM    245  C   PRO A 160      25.389  -1.843  35.402  1.00 78.86           C
ATOM    246  O   PRO A 160      24.685  -2.599  34.730  1.00 76.22           O
ATOM    247  CB  PRO A 160      27.205  -1.217  33.773  1.00 76.98           C
ATOM    248  CG  PRO A 160      28.391  -2.030  33.330  1.00 74.42           C
ATOM    249  CD  PRO A 160      28.168  -3.364  33.895  1.00 75.53           C
ATOM    250  HA  PRO A 160      27.286  -1.158  35.843  1.00 92.49           H
ATOM    251  HB2 PRO A 160      26.448  -1.376  33.196  1.00 92.38           H
ATOM    252  HB3 PRO A 160      27.413  -0.271  33.807  1.00 92.38           H
ATOM    253  HG2 PRO A 160      28.459  -2.060  32.363  1.00 89.31           H
ATOM    254  HG3 PRO A 160      29.194  -1.651  33.721  1.00 89.31           H
ATOM    255  HD2 PRO A 160      27.557  -3.866  33.332  1.00 90.65           H
ATOM    256  HD3 PRO A 160      29.013  -3.823  34.012  1.00 90.65           H
ATOM    257  N   THR A 161      24.905  -1.012  36.313  1.00 80.19           N
ATOM    258  CA  THR A 161      23.483  -0.865  36.523  1.00 76.29           C
ATOM    259  C   THR A 161      22.880  -0.101  35.344  1.00 79.55           C
ATOM    260  O   THR A 161      23.561   0.708  34.720  1.00 90.18           O
ATOM    261  CB  THR A 161      23.237  -0.118  37.827  1.00 80.46           C
ATOM    262  OG1 THR A 161      23.332   1.300  37.609  1.00 77.48           O
ATOM    263  CG2 THR A 161      24.259  -0.544  38.901  1.00 74.70           C
ATOM    264  H   THR A 161      25.400  -0.500  36.773  1.00 96.23           H
ATOM    265  HA  THR A 161      23.087  -1.746  36.586  1.00 91.56           H
ATOM    266  HB  THR A 161      22.357  -0.340  38.155  1.00 96.56           H
ATOM    267  HG1 THR A 161      23.295   1.697  38.349  1.00 92.98           H
ATOM    268 HG21 THR A 161      24.081  -0.100  39.741  1.00 89.65           H
ATOM    269 HG22 THR A 161      24.203  -1.506  39.039  1.00 89.65           H
ATOM    270 HG23 THR A 161      25.165  -0.333  38.634  1.00 89.65           H
ATOM    271  N   PRO A 162      21.616  -0.358  34.980  1.00 90.80           N
ATOM    272  CA  PRO A 162      21.013   0.409  33.865  1.00 91.56           C
ATOM    273  C   PRO A 162      20.639   1.824  34.286  1.00 87.95           C
ATOM    274  O   PRO A 162      19.477   2.231  34.339  1.00102.81           O
ATOM    275  CB  PRO A 162      19.812  -0.461  33.484  1.00 94.15           C
ATOM    276  CG  PRO A 162      20.213  -1.820  33.891  1.00 86.98           C
ATOM    277  CD  PRO A 162      20.853  -1.584  35.233  1.00 87.86           C
ATOM    278  HA  PRO A 162      21.633   0.471  33.127  1.00109.88           H
ATOM    279  HB2 PRO A 162      19.034  -0.164  33.981  1.00112.99           H
ATOM    280  HB3 PRO A 162      19.661  -0.394  32.525  1.00112.99           H
ATOM    281  HG2 PRO A 162      19.439  -2.396  33.956  1.00104.38           H
ATOM    282  HG3 PRO A 162      20.858  -2.165  33.254  1.00104.38           H
ATOM    283  HD2 PRO A 162      20.182  -1.428  35.916  1.00105.45           H
ATOM    284  HD3 PRO A 162      21.441  -2.324  35.452  1.00105.45           H
ATOM    285  N   GLU A 163      21.652   2.536  34.658  1.00 82.21           N
ATOM    286  CA  GLU A 163      21.693   3.940  34.950  1.00 81.05           C
ATOM    287  C   GLU A 163      23.055   4.222  34.362  1.00 87.05           C
ATOM    288  O   GLU A 163      23.225   5.061  33.471  1.00 86.37           O
ATOM    289  CB  GLU A 163      21.647   4.218  36.444  1.00 85.94           C
ATOM    290  CG  GLU A 163      20.459   5.025  36.933  1.00 95.26           C
ATOM    291  CD  GLU A 163      20.824   5.928  38.108  1.00102.30           C
ATOM    292  OE1 GLU A 163      19.925   6.285  38.913  1.00105.72           O
ATOM    293  OE2 GLU A 163      22.020   6.269  38.230  1.00 98.62           O1-
ATOM    294  H   GLU A 163      22.411   2.155  34.725  1.00 98.66           H
ATOM    295  HA  GLU A 163      20.998   4.422  34.485  1.00 97.27           H
ATOM    296  HB2 GLU A 163      21.648   3.368  36.917  1.00103.14           H
ATOM    297  HB3 GLU A 163      22.448   4.709  36.680  1.00103.14           H
ATOM    298  HG2 GLU A 163      20.122   5.586  36.221  1.00114.31           H
ATOM    299  HG3 GLU A 163      19.769   4.414  37.236  1.00114.31           H
ATOM    300  N   GLU A 164      24.004   3.408  34.836  1.00 82.69           N
ATOM    301  CA  GLU A 164      25.351   3.354  34.292  1.00 79.80           C
ATOM    302  C   GLU A 164      25.364   2.882  32.846  1.00 79.97           C
ATOM    303  O   GLU A 164      26.122   3.410  32.027  1.00 78.94           O
ATOM    304  CB  GLU A 164      26.193   2.449  35.173  1.00 72.04           C
ATOM    305  CG  GLU A 164      26.102   2.857  36.635  1.00 73.02           C
ATOM    306  CD  GLU A 164      26.943   2.012  37.511  1.00 70.07           C
ATOM    307  OE1 GLU A 164      27.158   0.838  37.110  1.00 67.03           O
ATOM    308  OE2 GLU A 164      27.375   2.520  38.584  1.00 66.26           O1-
ATOM    309  H   GLU A 164      23.881   2.873  35.496  1.00 99.24           H
ATOM    310  HA  GLU A 164      25.742   4.243  34.326  1.00 95.77           H
ATOM    311  HB2 GLU A 164      25.877   1.537  35.083  1.00 86.45           H
ATOM    312  HB3 GLU A 164      27.120   2.504  34.895  1.00 86.45           H
ATOM    313  HG2 GLU A 164      26.363   3.785  36.742  1.00 87.63           H
ATOM    314  HG3 GLU A 164      25.189   2.733  36.939  1.00 87.63           H
ATOM    315  N   TRP A 165      24.537   1.905  32.491  1.00 78.35           N
ATOM    316  CA  TRP A 165      24.546   1.525  31.086  1.00 78.49           C
ATOM    317  C   TRP A 165      24.039   2.653  30.204  1.00 81.07           C
ATOM    318  O   TRP A 165      24.356   2.691  29.017  1.00 76.81           O
ATOM    319  CB  TRP A 165      23.704   0.286  30.846  1.00 85.53           C
ATOM    320  CG  TRP A 165      24.398  -0.977  31.117  1.00 79.49           C
ATOM    321  CD1 TRP A 165      24.084  -1.877  32.073  1.00 80.57           C
ATOM    322  CD2 TRP A 165      25.535  -1.496  30.427  1.00 82.52           C
ATOM    323  NE1 TRP A 165      24.951  -2.942  32.028  1.00 80.01           N
ATOM    324  CE2 TRP A 165      25.854  -2.733  31.020  1.00 81.43           C
ATOM    325  CE3 TRP A 165      26.319  -1.034  29.371  1.00 81.79           C
ATOM    326  CZ2 TRP A 165      26.932  -3.512  30.600  1.00 76.21           C
ATOM    327  CZ3 TRP A 165      27.386  -1.818  28.942  1.00 73.82           C
ATOM    328  CH2 TRP A 165      27.679  -3.044  29.561  1.00 76.29           C
ATOM    329  H   TRP A 165      23.981   1.488  33.000  1.00 94.02           H
ATOM    330  HA  TRP A 165      25.455   1.326  30.820  1.00 94.20           H
ATOM    331  HB2 TRP A 165      22.922   0.328  31.422  1.00102.65           H
ATOM    332  HB3 TRP A 165      23.429   0.272  29.917  1.00102.65           H
ATOM    333  HD1 TRP A 165      23.376  -1.792  32.669  1.00 96.69           H
ATOM    334  HE1 TRP A 165      24.931  -3.625  32.549  1.00 96.02           H
ATOM    335  HE3 TRP A 165      26.123  -0.224  28.961  1.00 98.16           H
ATOM    336  HZ2 TRP A 165      27.129  -4.324  31.006  1.00 91.47           H
ATOM    337  HZ3 TRP A 165      27.911  -1.523  28.237  1.00 88.59           H
ATOM    338  HH2 TRP A 165      28.397  -3.548  29.257  1.00 91.55           H
ATOM    339  N   ASP A 166      23.235   3.559  30.748  1.00 85.19           N
ATOM    340  CA  ASP A 166      22.814   4.703  29.957  1.00 87.91           C
ATOM    341  C   ASP A 166      23.952   5.708  29.833  1.00 82.60           C
ATOM    342  O   ASP A 166      24.286   6.119  28.720  1.00 84.30           O
ATOM    343  CB  ASP A 166      21.555   5.341  30.561  1.00 87.19           C
ATOM    344  CG  ASP A 166      20.287   4.502  30.297  1.00 90.11           C
ATOM    345  OD1 ASP A 166      20.210   3.844  29.230  1.00 85.15           O
ATOM    346  OD2 ASP A 166      19.365   4.501  31.151  1.00 90.16           O1-
ATOM    347  H   ASP A 166      22.926   3.535  31.551  1.00102.24           H
ATOM    348  HA  ASP A 166      22.597   4.400  29.060  1.00105.49           H
ATOM    349  HB2 ASP A 166      21.675   5.452  31.518  1.00104.64           H
ATOM    350  HB3 ASP A 166      21.422   6.213  30.152  1.00104.64           H
ATOM    351  N   LEU A 167      24.587   6.088  30.951  1.00 80.58           N
ATOM    352  CA  LEU A 167      25.804   6.892  30.863  1.00 77.84           C
ATOM    353  C   LEU A 167      26.763   6.293  29.868  1.00 71.67           C
ATOM    354  O   LEU A 167      27.197   6.962  28.927  1.00 73.63           O
ATOM    355  CB  LEU A 167      26.504   6.972  32.198  1.00 71.78           C
ATOM    356  CG  LEU A 167      25.707   7.631  33.274  1.00 79.01           C
ATOM    357  CD1 LEU A 167      26.661   7.713  34.476  1.00 74.70           C
ATOM    358  CD2 LEU A 167      25.211   9.002  32.800  1.00 80.52           C
ATOM    359  H   LEU A 167      24.354   5.872  31.750  1.00 96.71           H
ATOM    360  HA  LEU A 167      25.592   7.784  30.552  1.00 93.41           H
ATOM    361  HB2 LEU A 167      26.725   6.076  32.499  1.00 86.15           H
ATOM    362  HB3 LEU A 167      27.317   7.487  32.089  1.00 86.15           H
ATOM    363  HG  LEU A 167      24.943   7.078  33.492  1.00 94.82           H
ATOM    364 HD11 LEU A 167      26.194   8.139  35.214  1.00 89.65           H
ATOM    365 HD12 LEU A 167      26.936   6.820  34.729  1.00 89.65           H
ATOM    366 HD13 LEU A 167      27.434   8.242  34.226  1.00 89.65           H
ATOM    367 HD21 LEU A 167      24.735   9.439  33.523  1.00 96.63           H
ATOM    368 HD22 LEU A 167      25.976   9.536  32.537  1.00 96.63           H
ATOM    369 HD23 LEU A 167      24.614   8.890  32.043  1.00 96.63           H
ATOM    370  N   ILE A 168      27.087   5.016  30.062  1.00 67.29           N
ATOM    371  CA  ILE A 168      28.032   4.322  29.210  1.00 71.18           C
ATOM    372  C   ILE A 168      27.635   4.374  27.744  1.00 70.70           C
ATOM    373  O   ILE A 168      28.500   4.286  26.872  1.00 76.17           O
ATOM    374  CB  ILE A 168      28.201   2.871  29.711  1.00 66.34           C
ATOM    375  CG1 ILE A 168      28.854   2.887  31.110  1.00 71.50           C
ATOM    376  CG2 ILE A 168      29.034   2.063  28.742  1.00 61.27           C
ATOM    377  CD1 ILE A 168      29.003   1.532  31.783  1.00 74.04           C
ATOM    378  H   ILE A 168      26.762   4.524  30.687  1.00 80.75           H
ATOM    379  HA  ILE A 168      28.891   4.761  29.291  1.00 85.43           H
ATOM    380  HB  ILE A 168      27.325   2.464  29.779  1.00 79.61           H
ATOM    381 HG12 ILE A 168      29.745   3.260  31.029  1.00 85.80           H
ATOM    382 HG13 ILE A 168      28.336   3.447  31.704  1.00 85.80           H
ATOM    383 HG21 ILE A 168      29.142   1.164  29.090  1.00 73.53           H
ATOM    384 HG22 ILE A 168      28.608   2.026  27.876  1.00 73.53           H
ATOM    385 HG23 ILE A 168      29.905   2.483  28.665  1.00 73.53           H
ATOM    386 HD11 ILE A 168      29.424   1.649  32.653  1.00 88.85           H
ATOM    387 HD12 ILE A 168      28.131   1.125  31.888  1.00 88.85           H
ATOM    388 HD13 ILE A 168      29.563   0.967  31.226  1.00 88.85           H
ATOM    389  N   HIS A 169      26.364   4.549  27.435  1.00 71.20           N
ATOM    390  CA  HIS A 169      25.985   4.537  26.026  1.00 79.35           C
ATOM    391  C   HIS A 169      26.017   5.927  25.417  1.00 75.44           C
ATOM    392  O   HIS A 169      26.499   6.100  24.284  1.00 66.49           O
ATOM    393  CB  HIS A 169      24.599   3.901  25.873  1.00 80.02           C
ATOM    394  CG  HIS A 169      24.637   2.416  26.023  1.00 86.37           C
ATOM    395  ND1 HIS A 169      23.708   1.704  26.756  1.00 81.69           N
ATOM    396  CD2 HIS A 169      25.551   1.514  25.584  1.00 83.52           C
ATOM    397  CE1 HIS A 169      24.038   0.423  26.738  1.00 86.13           C
ATOM    398  NE2 HIS A 169      25.150   0.282  26.033  1.00 83.18           N
ATOM    399  H   HIS A 169      25.721   4.681  27.993  1.00 85.44           H
ATOM    400  HA  HIS A 169      26.618   3.985  25.536  1.00 95.23           H
ATOM    401  HB2 HIS A 169      24.227   4.122  25.006  1.00 96.03           H
ATOM    402  HB3 HIS A 169      24.029   4.248  26.581  1.00 96.03           H
ATOM    403  HD2 HIS A 169      26.308   1.697  25.072  1.00100.24           H
ATOM    404  HE1 HIS A 169      23.563  -0.270  27.137  1.00103.37           H
ATOM    405  HE2 HIS A 169      25.558  -0.459  25.872  1.00 99.82           H
ATOM    406  N   ILE A 170      25.514   6.906  26.170  1.00 71.15           N
ATOM    407  CA  ILE A 170      25.653   8.306  25.792  1.00 72.83           C
ATOM    408  C   ILE A 170      27.123   8.624  25.589  1.00 72.92           C
ATOM    409  O   ILE A 170      27.564   8.950  24.481  1.00 70.71           O
ATOM    410  CB  ILE A 170      25.035   9.220  26.867  1.00 74.04           C
ATOM    411  CG1 ILE A 170      23.546   8.877  27.091  1.00 79.88           C
ATOM    412  CG2 ILE A 170      25.216  10.678  26.486  1.00 65.74           C
ATOM    413  CD1 ILE A 170      22.879   9.588  28.302  1.00 80.01           C
ATOM    414  H   ILE A 170      25.111   6.779  26.917  1.00 85.39           H
ATOM    415  HA  ILE A 170      25.190   8.454  24.949  1.00 87.41           H
ATOM    416  HB  ILE A 170      25.514   9.068  27.698  1.00 88.86           H
ATOM    417 HG12 ILE A 170      23.046   9.107  26.293  1.00 95.87           H
ATOM    418 HG13 ILE A 170      23.471   7.925  27.251  1.00 95.87           H
ATOM    419 HG21 ILE A 170      24.820  11.236  27.173  1.00 78.90           H
ATOM    420 HG22 ILE A 170      26.157  10.885  26.400  1.00 78.90           H
ATOM    421 HG23 ILE A 170      24.775  10.829  25.636  1.00 78.90           H
ATOM    422 HD11 ILE A 170      21.959   9.293  28.370  1.00 96.02           H
ATOM    423 HD12 ILE A 170      23.362   9.349  29.109  1.00 96.02           H
ATOM    424 HD13 ILE A 170      22.907  10.548  28.167  1.00 96.02           H
ATOM    425  N   ALA A 171      27.904   8.494  26.665  1.00 67.04           N
ATOM    426  CA  ALA A 171      29.323   8.797  26.606  1.00 63.53           C
ATOM    427  C   ALA A 171      29.993   8.092  25.445  1.00 64.82           C
ATOM    428  O   ALA A 171      30.768   8.702  24.698  1.00 66.54           O
ATOM    429  CB  ALA A 171      29.991   8.411  27.915  1.00 65.36           C
ATOM    430  H   ALA A 171      27.631   8.232  27.439  1.00 80.45           H
ATOM    431  HA  ALA A 171      29.434   9.752  26.478  1.00 76.25           H
ATOM    432  HB1 ALA A 171      30.931   8.638  27.863  1.00 78.43           H
ATOM    433  HB2 ALA A 171      29.563   8.909  28.634  1.00 78.43           H
ATOM    434  HB3 ALA A 171      29.880   7.462  28.049  1.00 78.43           H
ATOM    435  N   THR A 172      29.727   6.798  25.277  1.00 67.55           N
ATOM    436  CA  THR A 172      30.425   6.078  24.217  1.00 67.89           C
ATOM    437  C   THR A 172      30.104   6.663  22.854  1.00 68.02           C
ATOM    438  O   THR A 172      30.947   6.632  21.943  1.00 62.51           O
ATOM    439  CB  THR A 172      30.070   4.599  24.235  1.00 56.46           C
ATOM    440  OG1 THR A 172      30.527   4.000  25.453  1.00 62.96           O
ATOM    441  CG2 THR A 172      30.730   3.881  23.056  1.00 59.51           C
ATOM    442  H   THR A 172      29.176   6.331  25.744  1.00 81.07           H
ATOM    443  HA  THR A 172      31.382   6.156  24.359  1.00 81.48           H
ATOM    444  HB  THR A 172      29.105   4.505  24.164  1.00 67.76           H
ATOM    445  HG1 THR A 172      29.881   3.653  25.866  1.00 75.56           H
ATOM    446 HG21 THR A 172      30.513   2.937  23.072  1.00 71.42           H
ATOM    447 HG22 THR A 172      30.418   4.247  22.213  1.00 71.42           H
ATOM    448 HG23 THR A 172      31.691   3.981  23.103  1.00 71.42           H
ATOM    449  N   GLU A 173      28.894   7.175  22.687  1.00 65.86           N
ATOM    450  CA  GLU A 173      28.535   7.706  21.386  1.00 73.47           C
ATOM    451  C   GLU A 173      28.991   9.144  21.239  1.00 65.59           C
ATOM    452  O   GLU A 173      29.472   9.529  20.166  1.00 63.92           O
ATOM    453  CB  GLU A 173      27.024   7.568  21.152  1.00 74.29           C
ATOM    454  CG  GLU A 173      26.613   6.107  20.817  1.00 73.89           C
ATOM    455  CD  GLU A 173      27.481   5.476  19.709  1.00 79.74           C
ATOM    456  OE1 GLU A 173      27.682   4.239  19.731  1.00 81.99           O
ATOM    457  OE2 GLU A 173      27.985   6.211  18.823  1.00 86.38           O1-
ATOM    458  H   GLU A 173      28.280   7.220  23.290  1.00 79.04           H
ATOM    459  HA  GLU A 173      29.002   7.190  20.711  1.00 88.17           H
ATOM    460  HB2 GLU A 173      26.550   7.842  21.954  1.00 89.16           H
ATOM    461  HB3 GLU A 173      26.769   8.130  20.404  1.00 89.16           H
ATOM    462  HG2 GLU A 173      26.713   5.560  21.614  1.00 88.68           H
ATOM    463  HG3 GLU A 173      25.689   6.093  20.525  1.00 88.68           H
ATOM    464  N   ALA A 174      28.905   9.920  22.319  1.00 63.88           N
ATOM    465  CA  ALA A 174      29.505  11.246  22.318  1.00 67.44           C
ATOM    466  C   ALA A 174      30.952  11.158  21.876  1.00 63.38           C
ATOM    467  O   ALA A 174      31.432  12.008  21.120  1.00 63.88           O
ATOM    468  CB  ALA A 174      29.411  11.887  23.707  1.00 66.58           C
ATOM    469  H   ALA A 174      28.521   9.692  23.052  1.00 76.66           H
ATOM    470  HA  ALA A 174      29.025  11.811  21.685  1.00 80.94           H
ATOM    471  HB1 ALA A 174      29.760  12.793  23.645  1.00 79.90           H
ATOM    472  HB2 ALA A 174      28.484  11.917  23.983  1.00 79.90           H
ATOM    473  HB3 ALA A 174      29.938  11.375  24.337  1.00 79.90           H
ATOM    474  N   HIS A 175      31.647  10.101  22.293  1.00 66.11           N
ATOM    475  CA  HIS A 175      33.044   9.941  21.904  1.00 61.98           C
ATOM    476  C   HIS A 175      33.155   9.506  20.453  1.00 58.59           C
ATOM    477  O   HIS A 175      33.917  10.093  19.685  1.00 63.65           O
ATOM    478  CB  HIS A 175      33.744   8.949  22.837  1.00 57.49           C
ATOM    479  CG  HIS A 175      35.101   8.546  22.375  1.00 58.01           C
ATOM    480  ND1 HIS A 175      36.114   9.454  22.139  1.00 61.19           N
ATOM    481  CD2 HIS A 175      35.617   7.328  22.109  1.00 58.35           C
ATOM    482  CE1 HIS A 175      37.190   8.808  21.728  1.00 53.10           C
ATOM    483  NE2 HIS A 175      36.918   7.517  21.709  1.00 60.36           N
ATOM    484  H   HIS A 175      31.336   9.475  22.792  1.00 79.34           H
ATOM    485  HA  HIS A 175      33.502  10.793  21.993  1.00 74.38           H
ATOM    486  HB2 HIS A 175      33.207   8.145  22.890  1.00 69.00           H
ATOM    487  HB3 HIS A 175      33.836   9.347  23.717  1.00 69.00           H
ATOM    488  HD2 HIS A 175      35.174   6.513  22.178  1.00 70.03           H
ATOM    489  HE1 HIS A 175      38.009   9.190  21.505  1.00 63.73           H
ATOM    490  HE2 HIS A 175      37.466   6.893  21.482  1.00 72.44           H
ATOM    491  N   ARG A 176      32.396   8.482  20.051  1.00 68.55           N
ATOM    492  CA  ARG A 176      32.544   7.924  18.702  1.00 67.15           C
ATOM    493  C   ARG A 176      32.214   8.945  17.643  1.00 64.80           C
ATOM    494  O   ARG A 176      32.874   9.009  16.602  1.00 68.27           O
ATOM    495  CB  ARG A 176      31.630   6.723  18.499  1.00 71.94           C
ATOM    496  CG  ARG A 176      32.215   5.380  18.910  1.00 76.46           C
ATOM    497  CD  ARG A 176      31.097   4.396  19.043  1.00 79.70           C
ATOM    498  NE  ARG A 176      31.576   3.054  19.335  1.00 85.66           N
ATOM    499  CZ  ARG A 176      30.818   2.097  19.875  1.00 89.79           C
ATOM    500  NH1 ARG A 176      29.532   2.332  20.185  1.00 89.41           N
ATOM    501  NH2 ARG A 176      31.340   0.899  20.108  1.00 87.24           N1+
ATOM    502  H   ARG A 176      31.794   8.101  20.532  1.00 82.27           H
ATOM    503  HA  ARG A 176      33.463   7.648  18.567  1.00 80.58           H
ATOM    504  HB2 ARG A 176      30.818   6.870  19.012  1.00 86.34           H
ATOM    505  HB3 ARG A 176      31.410   6.668  17.556  1.00 86.34           H
ATOM    506  HG2 ARG A 176      32.844   5.056  18.251  1.00 91.76           H
ATOM    507  HG3 ARG A 176      32.644   5.475  19.779  1.00 91.76           H
ATOM    508  HD2 ARG A 176      30.534   4.681  19.785  1.00 95.64           H
ATOM    509  HD3 ARG A 176      30.578   4.374  18.225  1.00 95.64           H
ATOM    510  HE  ARG A 176      32.423   2.917  19.288  1.00102.80           H
ATOM    511 HH11 ARG A 176      29.179   3.104  20.032  1.00107.30           H
ATOM    512 HH12 ARG A 176      29.048   1.706  20.527  1.00107.30           H
ATOM    513 HH21 ARG A 176      32.163   0.742  19.917  1.00104.69           H
ATOM    514 HH22 ARG A 176      30.851   0.281  20.456  1.00104.69           H
ATOM    515  N   SER A 177      31.167   9.719  17.872  1.00 57.61           N
ATOM    516  CA  SER A 177      30.770  10.718  16.917  1.00 58.05           C
ATOM    517  C   SER A 177      31.713  11.907  16.872  1.00 71.22           C
ATOM    518  O   SER A 177      31.540  12.766  16.008  1.00 74.01           O
ATOM    519  CB  SER A 177      29.371  11.191  17.261  1.00 62.44           C
ATOM    520  OG  SER A 177      29.345  11.721  18.548  1.00 61.94           O
ATOM    521  H   SER A 177      30.677   9.686  18.580  1.00 69.14           H
ATOM    522  HA  SER A 177      30.753  10.308  16.039  1.00 69.67           H
ATOM    523  HB2 SER A 177      29.082  11.865  16.625  1.00 74.94           H
ATOM    524  HB3 SER A 177      28.770  10.428  17.244  1.00 74.94           H
ATOM    525  HG  SER A 177      29.527  11.115  19.102  1.00 74.33           H
ATOM    526  N   THR A 178      32.687  11.999  17.780  1.00 74.44           N
ATOM    527  CA  THR A 178      33.557  13.160  17.832  1.00 61.72           C
ATOM    528  C   THR A 178      35.027  12.780  17.726  1.00 64.62           C
ATOM    529  O   THR A 178      35.887  13.535  18.173  1.00 66.82           O
ATOM    530  CB  THR A 178      33.319  13.976  19.101  1.00 63.82           C
ATOM    531  OG1 THR A 178      33.697  13.207  20.252  1.00 66.19           O
ATOM    532  CG2 THR A 178      31.858  14.395  19.227  1.00 62.13           C
ATOM    533  H   THR A 178      32.859  11.409  18.381  1.00 89.34           H
ATOM    534  HA  THR A 178      33.346  13.739  17.086  1.00 74.07           H
ATOM    535  HB  THR A 178      33.855  14.778  19.065  1.00 76.59           H
ATOM    536  HG1 THR A 178      33.259  12.489  20.263  1.00 79.44           H
ATOM    537 HG21 THR A 178      31.744  14.951  20.018  1.00 74.56           H
ATOM    538 HG22 THR A 178      31.584  14.904  18.450  1.00 74.56           H
ATOM    539 HG23 THR A 178      31.290  13.615  19.306  1.00 74.56           H
ATOM    540  N   ASN A 179      35.369  11.658  17.093  1.00 64.59           N
ATOM    541  CA  ASN A 179      36.798  11.401  16.906  1.00 78.06           C
ATOM    542  C   ASN A 179      37.098  10.679  15.589  1.00 85.85           C
ATOM    543  O   ASN A 179      38.088   9.938  15.498  1.00 82.85           O
ATOM    544  CB  ASN A 179      37.370  10.614  18.100  1.00 75.90           C
ATOM    545  CG  ASN A 179      36.950   9.186  18.087  1.00 86.42           C
ATOM    546  OD1 ASN A 179      35.861   8.854  17.596  1.00 92.94           O
ATOM    547  ND2 ASN A 179      37.797   8.308  18.629  1.00 84.33           N
ATOM    548  H   ASN A 179      34.826  11.074  16.774  1.00 77.51           H
ATOM    549  HA  ASN A 179      37.266  12.250  16.878  1.00 93.68           H
ATOM    550  HB2 ASN A 179      38.338  10.638  18.084  1.00 91.09           H
ATOM    551  HB3 ASN A 179      37.043  11.003  18.928  1.00 91.09           H
ATOM    552 HD21 ASN A 179      37.578   7.475  18.648  1.00101.21           H
ATOM    553 HD22 ASN A 179      38.530   8.575  18.984  1.00101.21           H
ATOM    554  N   ALA A 180      36.287  10.910  14.560  1.00 84.59           N
ATOM    555  CA  ALA A 180      36.501  10.288  13.253  1.00 88.03           C
ATOM    556  C   ALA A 180      36.427   8.758  13.368  1.00 87.36           C
ATOM    557  O   ALA A 180      37.280   8.024  12.861  1.00 84.98           O
ATOM    558  CB  ALA A 180      37.852  10.742  12.655  1.00 74.94           C
ATOM    559  H   ALA A 180      35.598  11.425  14.600  1.00101.51           H
ATOM    560  HA  ALA A 180      35.790  10.573  12.656  1.00105.64           H
ATOM    561  HB1 ALA A 180      38.577  10.466  13.234  1.00 89.94           H
ATOM    562  HB2 ALA A 180      37.838  11.708  12.579  1.00 89.94           H
ATOM    563  HB3 ALA A 180      37.951  10.341  11.778  1.00 89.94           H
ATOM    564  HC  ALA A 180      35.682   8.311  13.869  1.00104.84           H
ATOM    565  N   LYS A 186      43.360   4.890  10.046  1.00107.28           N
ATOM    566  CA  LYS A 186      44.710   4.357   9.877  1.00113.45           C
ATOM    567  C   LYS A 186      44.949   3.964   8.434  1.00110.92           C
ATOM    568  O   LYS A 186      46.097   3.880   7.987  1.00109.89           O
ATOM    569  CB  LYS A 186      44.944   3.143  10.784  1.00114.20           C
ATOM    570  CG  LYS A 186      46.351   2.512  10.654  1.00114.24           C
ATOM    571  CD  LYS A 186      46.590   1.412  11.706  1.00111.01           C
ATOM    572  CE  LYS A 186      48.050   0.912  11.714  1.00111.67           C
ATOM    573  NZ  LYS A 186      48.345  -0.027  12.851  1.00104.57           N1+
ATOM    574  H1  LYS A 186      42.723   4.210   9.823  1.00128.74           H
ATOM    575  H2  LYS A 186      43.247   5.632   9.448  1.00128.74           H
ATOM    576  HA  LYS A 186      45.360   5.041  10.105  1.00136.15           H
ATOM    577  HB2 LYS A 186      44.295   2.457  10.557  1.00137.05           H
ATOM    578  HB3 LYS A 186      44.827   3.419  11.707  1.00137.05           H
ATOM    579  HG2 LYS A 186      47.025   3.202  10.778  1.00137.09           H
ATOM    580  HG3 LYS A 186      46.448   2.110   9.774  1.00137.09           H
ATOM    581  HD2 LYS A 186      46.013   0.657  11.513  1.00133.22           H
ATOM    582  HD3 LYS A 186      46.393   1.771  12.586  1.00133.22           H
ATOM    583  HE2 LYS A 186      48.649   1.673  11.798  1.00134.02           H
ATOM    584  HE3 LYS A 186      48.230   0.442  10.884  1.00134.02           H
ATOM    585  HZ1 LYS A 186      48.190   0.377  13.629  1.00125.50           H
ATOM    586  HZ2 LYS A 186      47.822  -0.746  12.789  1.00125.50           H
ATOM    587  HZ3 LYS A 186      49.196  -0.283  12.822  1.00125.50           H
ATOM    588  N   GLN A 187      43.861   3.711   7.707  1.00112.09           N
ATOM    589  CA  GLN A 187      43.966   3.287   6.316  1.00118.17           C
ATOM    590  C   GLN A 187      44.760   4.303   5.496  1.00116.11           C
ATOM    591  O   GLN A 187      45.957   4.107   5.234  1.00111.48           O
ATOM    592  CB  GLN A 187      42.568   3.074   5.723  1.00115.64           C
ATOM    593  H   GLN A 187      43.053   3.765   7.994  1.00134.51           H
ATOM    594  HA  GLN A 187      44.442   2.440   6.280  1.00141.81           H
ATOM    595  HB1 GLN A 187      42.112   2.393   6.243  1.00138.77           H
ATOM    596  HB3 GLN A 187      42.664   2.765   4.808  1.00138.77           H
ATOM    597  N   ARG A 188      44.105   5.393   5.089  1.00112.81           N
ATOM    598  CA  ARG A 188      44.755   6.418   4.266  1.00116.56           C
ATOM    599  C   ARG A 188      45.307   7.557   5.140  1.00114.32           C
ATOM    600  O   ARG A 188      45.000   8.741   4.957  1.00107.59           O
ATOM    601  CB  ARG A 188      43.779   6.936   3.210  1.00105.88           C
ATOM    602  H   ARG A 188      43.277   5.549   5.256  1.00135.38           H
ATOM    603  HA  ARG A 188      45.507   6.009   3.806  1.00139.88           H
ATOM    604  HB1 ARG A 188      43.495   6.183   2.670  1.00127.07           H
ATOM    605  HB3 ARG A 188      44.241   7.571   2.645  1.00127.07           H
ATOM    606  N   ARG A 189      46.161   7.180   6.097  1.00107.84           N
ATOM    607  CA  ARG A 189      46.780   8.141   7.004  1.00102.66           C
ATOM    608  C   ARG A 189      48.110   8.625   6.428  1.00 98.18           C
ATOM    609  O   ARG A 189      49.043   7.837   6.229  1.00 96.59           O
ATOM    610  CB  ARG A 189      46.976   7.524   8.393  1.00103.09           C
ATOM    611  CG  ARG A 189      47.960   6.356   8.477  1.00101.33           C
ATOM    612  CD  ARG A 189      48.359   6.089   9.903  1.00 98.28           C
ATOM    613  NE  ARG A 189      49.434   5.104   9.989  1.00101.65           N
ATOM    614  CZ  ARG A 189      50.203   4.906  11.063  1.00103.46           C
ATOM    615  NH1 ARG A 189      50.031   5.626  12.187  1.00 99.36           N
ATOM    616  NH2 ARG A 189      51.166   3.991  11.013  1.00100.90           N1+
ATOM    617  H   ARG A 189      46.382   6.365   6.262  1.00129.41           H
ATOM    618  HA  ARG A 189      46.193   8.909   7.098  1.00123.20           H
ATOM    619  HB2 ARG A 189      47.286   8.214   8.997  1.00123.72           H
ATOM    620  HB3 ARG A 189      46.115   7.195   8.699  1.00123.72           H
ATOM    621  HG2 ARG A 189      47.537   5.557   8.134  1.00121.61           H
ATOM    622  HG3 ARG A 189      48.766   6.544   7.982  1.00121.61           H
ATOM    623  HD2 ARG A 189      48.688   6.917  10.286  1.00117.95           H
ATOM    624  HD3 ARG A 189      47.593   5.766  10.405  1.00117.95           H
ATOM    625  HE  ARG A 189      49.601   4.639   9.287  1.00121.99           H
ATOM    626 HH11 ARG A 189      49.412   6.222  12.229  1.00119.24           H
ATOM    627 HH12 ARG A 189      50.532   5.485  12.873  1.00119.24           H
ATOM    628 HH21 ARG A 189      51.283   3.530  10.297  1.00121.09           H
ATOM    629 HH22 ARG A 189      51.666   3.853  11.700  1.00121.09           H
ATOM    630  N   LYS A 190      48.199   9.924   6.171  1.00 97.45           N
ATOM    631  CA  LYS A 190      49.408  10.494   5.605  1.00 89.69           C
ATOM    632  C   LYS A 190      50.441  10.716   6.697  1.00 82.65           C
ATOM    633  O   LYS A 190      50.131  11.261   7.757  1.00 80.47           O
ATOM    634  CB  LYS A 190      49.090  11.801   4.887  1.00 81.75           C
ATOM    635  H   LYS A 190      47.573  10.494   6.310  1.00116.94           H
ATOM    636  HA  LYS A 190      49.779   9.863   4.970  1.00107.64           H
ATOM    637  HB1 LYS A 190      48.439  11.602   4.196  1.00 98.10           H
ATOM    638  HB3 LYS A 190      49.908  12.114   4.470  1.00 98.10           H
ATOM    639  N   PHE A 191      51.658  10.251   6.450  1.00 85.23           N
ATOM    640  CA  PHE A 191      52.746  10.491   7.367  1.00 72.52           C
ATOM    641  C   PHE A 191      53.215  11.920   7.238  1.00 75.31           C
ATOM    642  O   PHE A 191      52.999  12.591   6.234  1.00 78.65           O
ATOM    643  CB  PHE A 191      53.902   9.539   7.104  1.00 73.92           C
ATOM    644  CG  PHE A 191      53.625   8.122   7.562  1.00 84.68           C
ATOM    645  CD1 PHE A 191      52.603   7.382   6.990  1.00 84.90           C
ATOM    646  CD2 PHE A 191      54.365   7.551   8.585  1.00 81.30           C
ATOM    647  CE1 PHE A 191      52.331   6.101   7.428  1.00 89.09           C
ATOM    648  CE2 PHE A 191      54.102   6.268   9.028  1.00 85.02           C
ATOM    649  CZ  PHE A 191      53.089   5.537   8.453  1.00 86.44           C
ATOM    650  H   PHE A 191      51.879   9.797   5.757  1.00102.28           H
ATOM    651  HA  PHE A 191      52.436  10.352   8.275  1.00 87.03           H
ATOM    652  HB2 PHE A 191      54.078   9.529   6.153  1.00 88.72           H
ATOM    653  HB3 PHE A 191      54.680   9.863   7.581  1.00 88.72           H
ATOM    654  HD1 PHE A 191      52.093   7.752   6.306  1.00101.89           H
ATOM    655  HD2 PHE A 191      55.045   8.040   8.984  1.00 97.57           H
ATOM    656  HE1 PHE A 191      51.649   5.612   7.029  1.00106.91           H
ATOM    657  HE2 PHE A 191      54.611   5.900   9.714  1.00102.03           H
ATOM    658  HZ  PHE A 191      52.916   4.670   8.747  1.00103.74           H
ATOM    659  N   LEU A 192      53.849  12.402   8.287  1.00 79.88           N
ATOM    660  CA  LEU A 192      54.377  13.739   8.252  1.00 66.57           C
ATOM    661  C   LEU A 192      55.785  13.642   7.709  1.00 69.83           C
ATOM    662  O   LEU A 192      56.598  12.892   8.267  1.00 75.33           O
ATOM    663  CB  LEU A 192      54.392  14.357   9.626  1.00 73.34           C
ATOM    664  CG  LEU A 192      54.850  15.819   9.764  1.00 73.80           C
ATOM    665  CD1 LEU A 192      53.843  16.783   9.195  1.00 70.22           C
ATOM    666  CD2 LEU A 192      55.108  16.131  11.220  1.00 67.45           C
ATOM    667  H   LEU A 192      53.987  11.962   9.006  1.00 95.86           H
ATOM    668  HA  LEU A 192      53.830  14.280   7.670  1.00 79.90           H
ATOM    669  HB2 LEU A 192      53.501  14.289   9.995  1.00 88.01           H
ATOM    670  HB3 LEU A 192      55.006  13.830  10.158  1.00 88.01           H
ATOM    671  HG  LEU A 192      55.683  15.943   9.287  1.00 88.57           H
ATOM    672 HD11 LEU A 192      54.160  17.688   9.339  1.00 84.27           H
ATOM    673 HD12 LEU A 192      53.738  16.607   8.247  1.00 84.27           H
ATOM    674 HD13 LEU A 192      53.003  16.651   9.651  1.00 84.27           H
ATOM    675 HD21 LEU A 192      55.382  17.053  11.312  1.00 80.94           H
ATOM    676 HD22 LEU A 192      54.284  15.980  11.711  1.00 80.94           H
ATOM    677 HD23 LEU A 192      55.801  15.538  11.552  1.00 80.94           H
ATOM    678  N   PRO A 193      56.114  14.354   6.669  1.00 73.88           N
ATOM    679  CA  PRO A 193      57.449  14.239   6.053  1.00 69.79           C
ATOM    680  C   PRO A 193      58.617  14.191   7.030  1.00 69.55           C
ATOM    681  O   PRO A 193      58.678  14.959   7.983  1.00 76.11           O
ATOM    682  CB  PRO A 193      57.493  15.487   5.162  1.00 70.26           C
ATOM    683  CG  PRO A 193      56.048  15.658   4.753  1.00 69.14           C
ATOM    684  CD  PRO A 193      55.248  15.319   5.967  1.00 71.60           C
ATOM    685  HA  PRO A 193      57.500  13.458   5.485  1.00 83.75           H
ATOM    686  HB2 PRO A 193      57.791  16.250   5.687  1.00 84.32           H
ATOM    687  HB3 PRO A 193      58.073  15.349   4.400  1.00 84.32           H
ATOM    688  HG2 PRO A 193      55.880  16.575   4.481  1.00 82.98           H
ATOM    689  HG3 PRO A 193      55.838  15.046   4.033  1.00 82.98           H
ATOM    690  HD2 PRO A 193      55.108  16.108   6.511  1.00 85.93           H
ATOM    691  HD3 PRO A 193      54.410  14.906   5.714  1.00 85.93           H
ATOM    692  N   ASP A 194      59.564  13.295   6.784  1.00 75.44           N
ATOM    693  CA  ASP A 194      60.744  13.131   7.627  1.00 68.56           C
ATOM    694  C   ASP A 194      61.672  14.321   7.649  1.00 72.21           C
ATOM    695  O   ASP A 194      62.611  14.312   8.453  1.00 82.54           O
ATOM    696  CB  ASP A 194      61.579  11.945   7.164  1.00 83.75           C
ATOM    697  CG  ASP A 194      60.763  10.688   6.978  1.00 91.08           C
ATOM    698  OD1 ASP A 194      60.098  10.251   7.952  1.00 89.21           O
ATOM    699  OD2 ASP A 194      60.798  10.132   5.857  1.00 96.85           O1-
ATOM    700  H   ASP A 194      59.532  12.757   6.115  1.00 90.54           H
ATOM    701  HA  ASP A 194      60.455  12.968   8.534  1.00 82.28           H
ATOM    702  HB2 ASP A 194      62.014  12.164   6.324  1.00100.50           H
ATOM    703  HB3 ASP A 194      62.249  11.763   7.842  1.00100.50           H
ATOM    704  N   ASP A 195      61.510  15.294   6.760  1.00 72.46           N
ATOM    705  CA  ASP A 195      62.359  16.482   6.851  1.00 84.15           C
ATOM    706  C   ASP A 195      61.804  17.513   7.829  1.00 75.84           C
ATOM    707  O   ASP A 195      62.535  18.420   8.248  1.00 72.22           O
ATOM    708  CB  ASP A 195      62.540  17.112   5.465  1.00 80.04           C
ATOM    709  CG  ASP A 195      61.237  17.326   4.759  1.00 83.30           C
ATOM    710  OD1 ASP A 195      60.544  18.314   5.058  1.00 86.08           O
ATOM    711  OD2 ASP A 195      60.892  16.491   3.907  1.00 97.63           O1-
ATOM    712  H   ASP A 195      60.939  15.291   6.119  1.00 86.96           H
ATOM    713  HA  ASP A 195      63.237  16.222   7.169  1.00100.99           H
ATOM    714  HB2 ASP A 195      62.981  17.970   5.547  1.00 96.05           H
ATOM    715  HB3 ASP A 195      63.071  16.515   4.914  1.00 96.05           H
ATOM    716  N   ILE A 196      60.551  17.360   8.229  1.00 72.63           N
ATOM    717  CA  ILE A 196      59.878  18.307   9.102  1.00 71.28           C
ATOM    718  C   ILE A 196      60.194  17.962  10.556  1.00 69.76           C
ATOM    719  O   ILE A 196      59.841  16.888  11.053  1.00 66.83           O
ATOM    720  CB  ILE A 196      58.369  18.303   8.839  1.00 70.43           C
ATOM    721  CG1 ILE A 196      58.105  18.689   7.378  1.00 68.75           C
ATOM    722  CG2 ILE A 196      57.655  19.281   9.797  1.00 70.23           C
ATOM    723  CD1 ILE A 196      56.644  18.705   6.975  1.00 68.85           C
ATOM    724  H   ILE A 196      60.058  16.690   8.010  1.00 87.16           H
ATOM    725  HA  ILE A 196      60.210  19.196   8.909  1.00 85.54           H
ATOM    726  HB  ILE A 196      58.035  17.405   8.992  1.00 84.52           H
ATOM    727 HG12 ILE A 196      58.449  19.583   7.228  1.00 82.51           H
ATOM    728 HG13 ILE A 196      58.560  18.061   6.799  1.00 82.51           H
ATOM    729 HG21 ILE A 196      56.702  19.273   9.625  1.00 84.28           H
ATOM    730 HG22 ILE A 196      57.823  19.009  10.712  1.00 84.28           H
ATOM    731 HG23 ILE A 196      58.011  20.167   9.653  1.00 84.28           H
ATOM    732 HD11 ILE A 196      56.568  18.927   6.036  1.00 82.63           H
ATOM    733 HD12 ILE A 196      56.262  17.826   7.139  1.00 82.63           H
ATOM    734 HD13 ILE A 196      56.175  19.369   7.505  1.00 82.63           H
ATOM    735  N   GLY A 197      60.873  18.874  11.233  1.00 77.56           N
ATOM    736  CA  GLY A 197      61.230  18.691  12.620  1.00 64.90           C
ATOM    737  C   GLY A 197      62.227  17.591  12.852  1.00 68.70           C
ATOM    738  O   GLY A 197      62.063  16.823  13.806  1.00 70.37           O
ATOM    739  H   GLY A 197      61.150  19.618  10.899  1.00 93.07           H
ATOM    740  HA2 GLY A 197      61.621  19.515  12.957  1.00 77.89           H
ATOM    741  HA3 GLY A 197      60.434  18.488  13.130  1.00 77.89           H
ATOM    742  N   GLN A 198      63.270  17.505  12.021  1.00 77.81           N
ATOM    743  CA  GLN A 198      64.289  16.472  12.173  1.00 74.94           C
ATOM    744  C   GLN A 198      65.279  16.921  13.240  1.00 76.85           C
ATOM    745  O   GLN A 198      65.929  17.965  13.104  1.00 86.82           O
ATOM    746  CB  GLN A 198      64.991  16.191  10.841  1.00 70.26           C
ATOM    747  H   GLN A 198      63.420  18.056  11.376  1.00 93.38           H
ATOM    748  HA  GLN A 198      63.880  15.649  12.472  1.00 89.93           H
ATOM    749  HB1 GLN A 198      64.338  15.891  10.186  1.00 84.31           H
ATOM    750  HB3 GLN A 198      65.671  15.514  10.966  1.00 84.31           H
ATOM    751  N   SER A 199      65.373  16.162  14.318  1.00 77.46           N
ATOM    752  CA  SER A 199      66.258  16.550  15.407  1.00 81.30           C
ATOM    753  C   SER A 199      67.710  16.518  14.879  1.00 84.84           C
ATOM    754  O   SER A 199      68.295  17.545  14.483  1.00 84.13           O
ATOM    755  CB  SER A 199      66.038  15.627  16.626  1.00 73.56           C
ATOM    756  H   SER A 199      64.933  15.433  14.450  1.00 92.96           H
ATOM    757  HA  SER A 199      66.051  17.458  15.680  1.00 97.57           H
ATOM    758  HB1 SER A 199      66.211  14.707  16.366  1.00 88.28           H
ATOM    759  HB3 SER A 199      66.609  15.891  17.358  1.00 88.28           H
ATOM    760  HC  SER A 199      68.225  15.666  14.804  1.00101.81           H
ATOM    761  N   PRO A 205      74.225  25.978  20.146  1.00109.14           N1+
ATOM    762  CA  PRO A 205      72.904  26.246  19.564  1.00105.29           C
ATOM    763  C   PRO A 205      71.881  26.604  20.653  1.00109.26           C
ATOM    764  O   PRO A 205      72.201  27.395  21.568  1.00100.94           O
ATOM    765  CB  PRO A 205      72.560  24.923  18.849  1.00 99.26           C
ATOM    766  CG  PRO A 205      73.886  24.305  18.571  1.00105.45           C
ATOM    767  CD  PRO A 205      74.705  24.631  19.796  1.00105.16           C
ATOM    768  H2  PRO A 205      74.191  26.151  21.090  1.00130.97           H
ATOM    769  H3  PRO A 205      74.780  26.637  19.723  1.00130.97           H
ATOM    770  HA  PRO A 205      72.951  26.966  18.912  1.00126.36           H
ATOM    771  HB2 PRO A 205      72.086  25.103  18.020  1.00119.13           H
ATOM    772  HB3 PRO A 205      72.043  24.346  19.429  1.00119.13           H
ATOM    773  HG2 PRO A 205      74.275  24.724  17.785  1.00126.54           H
ATOM    774  HG3 PRO A 205      73.796  23.348  18.449  1.00126.54           H
ATOM    775  HD2 PRO A 205      74.505  24.011  20.514  1.00126.20           H
ATOM    776  HD3 PRO A 205      75.652  24.654  19.586  1.00126.20           H
ATOM    777  N   ASP A 206      70.667  26.046  20.543  1.00113.20           N
ATOM    778  CA  ASP A 206      69.594  26.235  21.525  1.00108.74           C
ATOM    779  C   ASP A 206      69.071  24.848  21.873  1.00105.50           C
ATOM    780  O   ASP A 206      68.509  24.157  21.013  1.00101.67           O
ATOM    781  CB  ASP A 206      68.464  27.125  20.982  1.00106.51           C
ATOM    782  CG  ASP A 206      67.458  27.579  22.079  1.00110.54           C
ATOM    783  OD1 ASP A 206      67.016  26.733  22.908  1.00102.80           O
ATOM    784  OD2 ASP A 206      67.095  28.791  22.095  1.00107.96           O1-
ATOM    785  H   ASP A 206      70.435  25.531  19.893  1.00135.84           H
ATOM    786  HA  ASP A 206      69.952  26.650  22.326  1.00130.50           H
ATOM    787  HB2 ASP A 206      68.841  27.916  20.562  1.00127.82           H
ATOM    788  HB3 ASP A 206      67.979  26.611  20.325  1.00127.82           H
ATOM    789  N   GLY A 207      69.278  24.432  23.123  1.00101.47           N
ATOM    790  CA  GLY A 207      68.790  23.134  23.550  1.00 93.83           C
ATOM    791  C   GLY A 207      67.275  22.990  23.491  1.00 83.07           C
ATOM    792  O   GLY A 207      66.764  21.864  23.422  1.00 82.12           O
ATOM    793  H   GLY A 207      69.700  24.882  23.724  1.00121.77           H
ATOM    794  HA2 GLY A 207      69.196  22.451  22.994  1.00112.60           H
ATOM    795  HA3 GLY A 207      69.083  22.989  24.466  1.00112.60           H
ATOM    796  N   ASP A 208      66.544  24.097  23.535  1.00 86.11           N
ATOM    797  CA  ASP A 208      65.085  24.061  23.531  1.00 90.21           C
ATOM    798  C   ASP A 208      64.559  24.968  22.435  1.00 83.50           C
ATOM    799  O   ASP A 208      63.736  25.856  22.664  1.00 82.71           O
ATOM    800  CB  ASP A 208      64.500  24.467  24.894  1.00 88.16           C
ATOM    801  CG  ASP A 208      63.153  23.772  25.211  1.00 78.81           C
ATOM    802  OD1 ASP A 208      62.640  23.960  26.342  1.00 68.41           O
ATOM    803  OD2 ASP A 208      62.632  23.022  24.346  1.00 77.99           O1-
ATOM    804  H   ASP A 208      66.875  24.893  23.571  1.00103.34           H
ATOM    805  HA  ASP A 208      64.786  23.160  23.337  1.00108.26           H
ATOM    806  HB2 ASP A 208      65.133  24.209  25.585  1.00105.80           H
ATOM    807  HB3 ASP A 208      64.364  25.429  24.924  1.00105.80           H
ATOM    808  N   LYS A 209      65.023  24.758  21.211  1.00 77.22           N
ATOM    809  CA  LYS A 209      64.483  25.533  20.113  1.00 77.08           C
ATOM    810  C   LYS A 209      63.265  24.815  19.563  1.00 62.22           C
ATOM    811  O   LYS A 209      63.155  23.592  19.615  1.00 64.09           O
ATOM    812  CB  LYS A 209      65.520  25.768  19.016  1.00 73.50           C
ATOM    813  H   LYS A 209      65.628  24.188  20.996  1.00 92.67           H
ATOM    814  HA  LYS A 209      64.200  26.402  20.437  1.00 92.50           H
ATOM    815  HB1 LYS A 209      66.253  26.262  19.400  1.00 88.20           H
ATOM    816  HB3 LYS A 209      65.104  26.309  18.327  1.00 88.20           H
ATOM    817  N   VAL A 210      62.320  25.595  19.092  1.00 58.65           N
ATOM    818  CA  VAL A 210      61.104  25.063  18.523  1.00 53.00           C
ATOM    819  C   VAL A 210      61.217  25.156  17.007  1.00 50.63           C
ATOM    820  O   VAL A 210      61.406  26.234  16.444  1.00 51.21           O
ATOM    821  CB  VAL A 210      59.877  25.813  19.041  1.00 49.98           C
ATOM    822  CG1 VAL A 210      58.625  25.304  18.349  1.00 51.01           C
ATOM    823  CG2 VAL A 210      59.769  25.611  20.538  1.00 60.18           C
ATOM    824  H   VAL A 210      62.363  26.454  19.093  1.00 70.38           H
ATOM    825  HA  VAL A 210      61.024  24.131  18.776  1.00 63.61           H
ATOM    826  HB  VAL A 210      59.967  26.760  18.862  1.00 59.99           H
ATOM    827 HG11 VAL A 210      57.859  25.766  18.720  1.00 61.22           H
ATOM    828 HG12 VAL A 210      58.687  25.471  17.398  1.00 61.22           H
ATOM    829 HG13 VAL A 210      58.546  24.349  18.511  1.00 61.22           H
ATOM    830 HG21 VAL A 210      58.972  26.062  20.860  1.00 72.23           H
ATOM    831 HG22 VAL A 210      59.709  24.659  20.721  1.00 72.23           H
ATOM    832 HG23 VAL A 210      60.555  25.976  20.971  1.00 72.23           H
ATOM    833  N   ASP A 211      61.088  24.034  16.338  1.00 48.01           N
ATOM    834  CA  ASP A 211      61.111  24.030  14.889  1.00 42.79           C
ATOM    835  C   ASP A 211      59.831  24.662  14.371  1.00 48.81           C
ATOM    836  O   ASP A 211      58.756  24.073  14.500  1.00 50.73           O
ATOM    837  CB  ASP A 211      61.258  22.594  14.446  1.00 48.33           C
ATOM    838  CG  ASP A 211      61.245  22.442  12.983  1.00 48.57           C
ATOM    839  OD1 ASP A 211      62.205  21.873  12.472  1.00 63.31           O
ATOM    840  OD2 ASP A 211      60.256  22.845  12.362  1.00 50.14           O1-
ATOM    841  H   ASP A 211      60.997  23.259  16.697  1.00 57.62           H
ATOM    842  HA  ASP A 211      61.865  24.537  14.556  1.00 51.36           H
ATOM    843  HB2 ASP A 211      62.080  22.224  14.783  1.00 58.00           H
ATOM    844  HB3 ASP A 211      60.497  22.106  14.812  1.00 58.00           H
ATOM    845  N   LEU A 212      59.922  25.876  13.808  1.00 45.16           N
ATOM    846  CA  LEU A 212      58.700  26.591  13.434  1.00 41.95           C
ATOM    847  C   LEU A 212      57.917  25.877  12.363  1.00 44.22           C
ATOM    848  O   LEU A 212      56.686  26.002  12.303  1.00 46.75           O
ATOM    849  CB  LEU A 212      59.006  27.974  12.931  1.00 44.15           C
ATOM    850  CG  LEU A 212      59.638  28.855  13.974  1.00 50.71           C
ATOM    851  CD1 LEU A 212      59.739  30.234  13.383  1.00 51.26           C
ATOM    852  CD2 LEU A 212      58.827  28.883  15.221  1.00 48.00           C
ATOM    853  H   LEU A 212      60.656  26.300  13.645  1.00 54.20           H
ATOM    854  HA  LEU A 212      58.121  26.653  14.203  1.00 50.35           H
ATOM    855  HB2 LEU A 212      59.608  27.912  12.167  1.00 52.98           H
ATOM    856  HB3 LEU A 212      58.178  28.388  12.660  1.00 52.98           H
ATOM    857  HG  LEU A 212      60.529  28.532  14.182  1.00 60.86           H
ATOM    858 HD11 LEU A 212      60.168  30.815  14.031  1.00 61.52           H
ATOM    859 HD12 LEU A 212      60.273  30.192  12.571  1.00 61.52           H
ATOM    860 HD13 LEU A 212      58.846  30.555  13.185  1.00 61.52           H
ATOM    861 HD21 LEU A 212      59.216  29.530  15.832  1.00 57.61           H
ATOM    862 HD22 LEU A 212      57.921  29.141  14.990  1.00 57.61           H
ATOM    863 HD23 LEU A 212      58.845  28.008  15.634  1.00 57.61           H
ATOM    864  N   GLU A 213      58.604  25.178  11.470  1.00 49.25           N
ATOM    865  CA  GLU A 213      57.890  24.492  10.410  1.00 44.98           C
ATOM    866  C   GLU A 213      56.988  23.428  11.013  1.00 52.21           C
ATOM    867  O   GLU A 213      55.772  23.393  10.752  1.00 50.36           O
ATOM    868  CB  GLU A 213      58.893  23.898   9.429  1.00 48.94           C
ATOM    869  CG  GLU A 213      58.271  22.907   8.463  1.00 57.05           C
ATOM    870  CD  GLU A 213      59.184  22.522   7.317  1.00 57.11           C
ATOM    871  OE1 GLU A 213      60.405  22.252   7.544  1.00 54.05           O
ATOM    872  OE2 GLU A 213      58.655  22.524   6.183  1.00 58.17           O1-
ATOM    873  H   GLU A 213      59.461  25.082  11.460  1.00 59.10           H
ATOM    874  HA  GLU A 213      57.326  25.116   9.932  1.00 53.98           H
ATOM    875  HB2 GLU A 213      59.292  24.615   8.916  1.00 58.73           H
ATOM    876  HB3 GLU A 213      59.582  23.428   9.929  1.00 58.73           H
ATOM    877  HG2 GLU A 213      58.053  22.106   8.957  1.00 68.46           H
ATOM    878  HG3 GLU A 213      57.470  23.297   8.088  1.00 68.46           H
ATOM    879  N   ALA A 214      57.566  22.593  11.888  1.00 51.23           N
ATOM    880  CA  ALA A 214      56.784  21.585  12.608  1.00 52.40           C
ATOM    881  C   ALA A 214      55.685  22.222  13.449  1.00 42.24           C
ATOM    882  O   ALA A 214      54.513  21.840  13.316  1.00 41.45           O
ATOM    883  CB  ALA A 214      57.689  20.725  13.482  1.00 50.17           C
ATOM    884  H   ALA A 214      58.405  22.594  12.081  1.00 61.48           H
ATOM    885  HA  ALA A 214      56.372  20.998  11.956  1.00 62.89           H
ATOM    886  HB1 ALA A 214      57.146  20.051  13.921  1.00 60.21           H
ATOM    887  HB2 ALA A 214      58.351  20.287  12.918  1.00 60.21           H
ATOM    888  HB3 ALA A 214      58.130  21.280  14.133  1.00 60.21           H
ATOM    889  N   PHE A 215      56.036  23.224  14.297  1.00 40.33           N
ATOM    890  CA  PHE A 215      55.014  23.854  15.158  1.00 42.68           C
ATOM    891  C   PHE A 215      53.735  24.123  14.353  1.00 39.99           C
ATOM    892  O   PHE A 215      52.541  23.994  14.587  1.00 46.04           O
ATOM    893  CB  PHE A 215      55.652  25.143  15.686  1.00 47.31           C
ATOM    894  CG  PHE A 215      54.630  25.887  16.460  1.00 45.26           C
ATOM    895  CD1 PHE A 215      54.216  25.413  17.712  1.00 47.43           C
ATOM    896  CD2 PHE A 215      54.105  27.065  15.933  1.00 39.39           C
ATOM    897  CE1 PHE A 215      53.325  26.163  18.476  1.00 42.91           C
ATOM    898  CE2 PHE A 215      53.247  27.846  16.721  1.00 45.32           C
ATOM    899  CZ  PHE A 215      52.874  27.411  18.000  1.00 53.86           C
ATOM    900  H   PHE A 215      57.009  23.617  14.285  1.00 48.40           H
ATOM    901  HA  PHE A 215      54.754  23.159  16.006  1.00 51.22           H
ATOM    902  HB2 PHE A 215      56.528  24.880  16.326  1.00 56.79           H
ATOM    903  HB3 PHE A 215      56.089  25.751  14.860  1.00 56.79           H
ATOM    904  HD1 PHE A 215      54.617  24.467  18.075  1.00 56.92           H
ATOM    905  HD2 PHE A 215      54.387  27.364  14.923  1.00 47.27           H
ATOM    906  HE1 PHE A 215      52.987  25.801  19.438  1.00 51.50           H
ATOM    907  HE2 PHE A 215      52.854  28.781  16.334  1.00 54.39           H
ATOM    908  HZ  PHE A 215      52.217  28.030  18.608  1.00 64.64           H
ATOM    909  N   SER A 216      54.085  24.614  13.141  1.00 47.49           N
ATOM    910  CA  SER A 216      53.073  25.180  12.225  1.00 51.52           C
ATOM    911  C   SER A 216      52.179  24.105  11.672  1.00 48.42           C
ATOM    912  O   SER A 216      50.958  24.311  11.508  1.00 50.03           O
ATOM    913  CB  SER A 216      53.684  25.886  11.021  1.00 46.67           C
ATOM    914  OG  SER A 216      52.590  26.286  10.199  1.00 57.11           O
ATOM    915  H   SER A 216      54.888  24.637  12.827  1.00 56.99           H
ATOM    916  HA  SER A 216      52.515  25.818  12.693  1.00 61.83           H
ATOM    917  HB2 SER A 216      54.201  26.663  11.273  1.00 56.02           H
ATOM    918  HB3 SER A 216      54.235  25.262  10.518  1.00 56.02           H
ATOM    919  HG  SER A 216      52.844  26.677   9.497  1.00 68.54           H
ATOM    920  N   GLU A 217      52.798  22.986  11.294  1.00 43.12           N
ATOM    921  CA  GLU A 217      52.027  21.821  10.907  1.00 47.08           C
ATOM    922  C   GLU A 217      51.120  21.371  12.045  1.00 48.30           C
ATOM    923  O   GLU A 217      49.970  21.028  11.776  1.00 50.81           O
ATOM    924  CB  GLU A 217      52.953  20.693  10.446  1.00 52.16           C
ATOM    925  CG  GLU A 217      53.654  20.947   9.107  1.00 56.25           C
ATOM    926  CD  GLU A 217      52.650  21.190   7.981  1.00 67.00           C
ATOM    927  OE1 GLU A 217      51.882  20.246   7.679  1.00 67.54           O
ATOM    928  OE2 GLU A 217      52.600  22.328   7.423  1.00 67.85           O1-
ATOM    929  H   GLU A 217      53.657  22.882  11.255  1.00 51.75           H
ATOM    930  HA  GLU A 217      51.455  22.071  10.169  1.00 56.50           H
ATOM    931  HB2 GLU A 217      53.640  20.551  11.114  1.00 62.60           H
ATOM    932  HB3 GLU A 217      52.421  19.891  10.331  1.00 62.60           H
ATOM    933  HG2 GLU A 217      54.251  21.711   9.181  1.00 67.51           H
ATOM    934  HG3 GLU A 217      54.165  20.159   8.863  1.00 67.51           H
ATOM    935  N   PHE A 218      51.581  21.399  13.339  1.00 50.60           N
ATOM    936  CA  PHE A 218      50.641  20.963  14.370  1.00 36.87           C
ATOM    937  C   PHE A 218      49.551  22.020  14.538  1.00 42.92           C
ATOM    938  O   PHE A 218      48.414  21.668  14.882  1.00 47.80           O
ATOM    939  CB  PHE A 218      51.454  20.666  15.645  1.00 39.86           C
ATOM    940  CG  PHE A 218      52.454  19.562  15.372  1.00 40.61           C
ATOM    941  CD1 PHE A 218      53.820  19.799  15.557  1.00 42.24           C
ATOM    942  CD2 PHE A 218      52.068  18.322  14.869  1.00 45.61           C
ATOM    943  CE1 PHE A 218      54.769  18.797  15.343  1.00 43.36           C
ATOM    944  CE2 PHE A 218      53.025  17.317  14.650  1.00 52.99           C
ATOM    945  CZ  PHE A 218      54.372  17.529  14.914  1.00 48.06           C
ATOM    946  H   PHE A 218      52.541  21.685  13.587  1.00 60.73           H
ATOM    947  HA  PHE A 218      50.103  20.028  14.023  1.00 44.26           H
ATOM    948  HB2 PHE A 218      51.975  21.593  15.971  1.00 47.84           H
ATOM    949  HB3 PHE A 218      50.775  20.406  16.475  1.00 47.84           H
ATOM    950  HD1 PHE A 218      54.156  20.798  15.843  1.00 50.69           H
ATOM    951  HD2 PHE A 218      51.024  18.139  14.624  1.00 54.74           H
ATOM    952  HE1 PHE A 218      55.832  19.008  15.506  1.00 52.04           H
ATOM    953  HE2 PHE A 218      52.724  16.357  14.239  1.00 63.60           H
ATOM    954  HZ  PHE A 218      55.107  16.747  14.746  1.00 57.68           H
ATOM    955  N   THR A 219      49.852  23.369  14.455  1.00 44.81           N
ATOM    956  CA  THR A 219      48.807  24.325  14.918  1.00 49.15           C
ATOM    957  C   THR A 219      47.624  24.425  13.938  1.00 47.82           C
ATOM    958  O   THR A 219      46.480  24.751  14.222  1.00 60.08           O
ATOM    959  CB  THR A 219      49.328  25.752  15.150  1.00 49.41           C
ATOM    960  OG1 THR A 219      49.811  26.243  13.890  1.00 58.00           O
ATOM    961  CG2 THR A 219      50.429  25.739  16.184  1.00 44.23           C
ATOM    962  H   THR A 219      50.705  23.766  14.032  1.00 53.78           H
ATOM    963  HA  THR A 219      48.388  23.923  15.888  1.00 58.99           H
ATOM    964  HB  THR A 219      48.475  26.402  15.450  1.00 59.30           H
ATOM    965  HG1 THR A 219      50.084  27.193  13.993  1.00 69.61           H
ATOM    966 HG21 THR A 219      50.838  26.750  16.315  1.00 53.08           H
ATOM    967 HG22 THR A 219      50.115  25.359  17.155  1.00 53.08           H
ATOM    968 HG23 THR A 219      51.273  25.112  15.820  1.00 53.08           H
ATOM    969  N   LYS A 220      47.970  24.066  12.674  1.00 52.71           N
ATOM    970  CA  LYS A 220      47.022  24.008  11.559  1.00 60.33           C
ATOM    971  C   LYS A 220      45.961  22.960  11.786  1.00 50.52           C
ATOM    972  O   LYS A 220      44.829  23.111  11.322  1.00 58.34           O
ATOM    973  CB  LYS A 220      47.740  23.694  10.245  1.00 55.26           C
ATOM    974  CG  LYS A 220      48.124  24.960   9.486  1.00 62.58           C
ATOM    975  CD  LYS A 220      48.540  24.705   8.034  1.00 66.59           C
ATOM    976  CE  LYS A 220      49.794  23.853   7.940  1.00 72.00           C
ATOM    977  NZ  LYS A 220      50.315  23.731   6.533  1.00 83.53           N1+
ATOM    978  H   LYS A 220      48.769  23.838  12.438  1.00 63.27           H
ATOM    979  HA  LYS A 220      46.583  24.870  11.470  1.00 72.41           H
ATOM    980  HB2 LYS A 220      48.549  23.196  10.436  1.00 66.32           H
ATOM    981  HB3 LYS A 220      47.149  23.164   9.688  1.00 66.32           H
ATOM    982  HG2 LYS A 220      47.364  25.568   9.471  1.00 75.11           H
ATOM    983  HG3 LYS A 220      48.869  25.380   9.943  1.00 75.11           H
ATOM    984  HD2 LYS A 220      47.822  24.252   7.563  1.00 79.91           H
ATOM    985  HD3 LYS A 220      48.728  25.558   7.610  1.00 79.91           H
ATOM    986  HE2 LYS A 220      50.493  24.262   8.478  1.00 86.40           H
ATOM    987  HE3 LYS A 220      49.596  22.962   8.268  1.00 86.40           H
ATOM    988  HZ1 LYS A 220      51.101  23.313   6.536  1.00100.25           H
ATOM    989  HZ2 LYS A 220      49.741  23.264   6.035  1.00100.25           H
ATOM    990  HZ3 LYS A 220      50.419  24.539   6.173  1.00100.25           H
ATOM    991  N   ILE A 221      46.286  21.919  12.532  1.00 53.77           N
ATOM    992  CA  ILE A 221      45.298  20.925  12.907  1.00 52.16           C
ATOM    993  C   ILE A 221      44.866  20.991  14.393  1.00 54.36           C
ATOM    994  O   ILE A 221      44.078  20.131  14.796  1.00 54.34           O
ATOM    995  CB  ILE A 221      45.804  19.516  12.543  1.00 51.78           C
ATOM    996  CG1 ILE A 221      46.984  19.137  13.401  1.00 55.43           C
ATOM    997  CG2 ILE A 221      46.279  19.469  11.108  1.00 56.22           C
ATOM    998  CD1 ILE A 221      47.496  17.720  13.156  1.00 55.73           C
ATOM    999  H   ILE A 221      47.082  21.745  12.805  1.00 64.53           H
ATOM   1000  HA  ILE A 221      44.497  21.065  12.379  1.00 62.60           H
ATOM   1001  HB  ILE A 221      45.102  18.861  12.654  1.00 62.15           H
ATOM   1002 HG12 ILE A 221      47.707  19.755  13.223  1.00 66.52           H
ATOM   1003 HG13 ILE A 221      46.710  19.184  14.328  1.00 66.52           H
ATOM   1004 HG21 ILE A 221      46.605  18.583  10.892  1.00 67.47           H
ATOM   1005 HG22 ILE A 221      45.548  19.690  10.511  1.00 67.47           H
ATOM   1006 HG23 ILE A 221      47.001  20.110  11.000  1.00 67.47           H
ATOM   1007 HD11 ILE A 221      48.204  17.536  13.796  1.00 66.89           H
ATOM   1008 HD12 ILE A 221      46.767  17.094  13.296  1.00 66.89           H
ATOM   1009 HD13 ILE A 221      47.848  17.635  12.259  1.00 66.89           H
ATOM   1010  N   ILE A 222      45.358  21.932  15.237  1.00 53.77           N
ATOM   1011  CA  ILE A 222      45.035  21.653  16.645  1.00 53.86           C
ATOM   1012  C   ILE A 222      43.563  22.043  16.905  1.00 54.02           C
ATOM   1013  O   ILE A 222      42.806  21.608  17.772  1.00 56.02           O
ATOM   1014  CB  ILE A 222      46.011  22.462  17.506  1.00 51.41           C
ATOM   1015  CG1 ILE A 222      45.763  22.064  18.956  1.00 43.12           C
ATOM   1016  CG2 ILE A 222      45.822  23.974  17.277  1.00 48.05           C
ATOM   1017  CD1 ILE A 222      47.016  21.541  19.584  1.00 50.39           C
ATOM   1018  H   ILE A 222      46.124  22.578  14.993  1.00 64.54           H
ATOM   1019  HA  ILE A 222      45.136  20.548  16.857  1.00 64.64           H
ATOM   1020  HB  ILE A 222      47.045  22.169  17.179  1.00 61.71           H
ATOM   1021 HG12 ILE A 222      45.379  22.955  19.514  1.00 51.76           H
ATOM   1022 HG13 ILE A 222      44.945  21.316  19.047  1.00 51.76           H
ATOM   1023 HG21 ILE A 222      46.572  24.527  17.853  1.00 57.67           H
ATOM   1024 HG22 ILE A 222      45.944  24.284  16.224  1.00 57.67           H
ATOM   1025 HG23 ILE A 222      44.830  24.316  17.576  1.00 57.67           H
ATOM   1026 HD11 ILE A 222      46.847  21.256  20.633  1.00 60.48           H
ATOM   1027 HD12 ILE A 222      47.402  20.660  19.057  1.00 60.48           H
ATOM   1028 HD13 ILE A 222      47.798  22.314  19.565  1.00 60.48           H
ATOM   1029  N   THR A 223      43.143  23.037  16.064  1.00 47.55           N
ATOM   1030  CA  THR A 223      41.849  23.709  16.237  1.00 53.72           C
ATOM   1031  C   THR A 223      40.724  22.723  16.016  1.00 55.60           C
ATOM   1032  O   THR A 223      39.795  22.667  16.832  1.00 53.66           O
ATOM   1033  CB  THR A 223      41.694  24.909  15.280  1.00 46.10           C
ATOM   1034  OG1 THR A 223      42.826  25.763  15.374  1.00 53.98           O
ATOM   1035  CG2 THR A 223      40.523  25.758  15.634  1.00 48.45           C
ATOM   1036  H   THR A 223      43.587  23.325  15.385  1.00 57.06           H
ATOM   1037  HA  THR A 223      41.784  24.045  17.147  1.00 64.47           H
ATOM   1038  HB  THR A 223      41.562  24.633  14.370  1.00 55.33           H
ATOM   1039  HG1 THR A 223      42.800  26.335  14.760  1.00 64.78           H
ATOM   1040 HG21 THR A 223      40.426  26.471  14.993  1.00 58.14           H
ATOM   1041 HG22 THR A 223      39.706  25.249  15.677  1.00 58.14           H
ATOM   1042 HG23 THR A 223      40.703  26.164  16.505  1.00 58.14           H
ATOM   1043  N   PRO A 224      40.744  21.914  14.977  1.00 55.30           N
ATOM   1044  CA  PRO A 224      39.822  20.785  14.958  1.00 44.32           C
ATOM   1045  C   PRO A 224      40.028  19.808  16.120  1.00 51.74           C
ATOM   1046  O   PRO A 224      39.021  19.462  16.753  1.00 54.71           O
ATOM   1047  CB  PRO A 224      40.084  20.168  13.590  1.00 50.75           C
ATOM   1048  CG  PRO A 224      40.640  21.339  12.775  1.00 58.85           C
ATOM   1049  CD  PRO A 224      41.506  22.037  13.723  1.00 55.13           C
ATOM   1050  HA  PRO A 224      38.918  21.124  14.985  1.00 53.19           H
ATOM   1051  HB2 PRO A 224      40.759  19.473  13.685  1.00 60.91           H
ATOM   1052  HB3 PRO A 224      39.266  19.824  13.212  1.00 60.91           H
ATOM   1053  HG2 PRO A 224      41.171  21.012  12.031  1.00 70.62           H
ATOM   1054  HG3 PRO A 224      39.924  21.918  12.471  1.00 70.62           H
ATOM   1055  HD2 PRO A 224      42.354  21.570  13.806  1.00 66.16           H
ATOM   1056  HD3 PRO A 224      41.638  22.948  13.442  1.00 66.16           H
ATOM   1057  N   ALA A 225      41.264  19.365  16.461  1.00 53.05           N
ATOM   1058  CA  ALA A 225      41.362  18.429  17.610  1.00 46.13           C
ATOM   1059  C   ALA A 225      40.563  18.918  18.841  1.00 45.32           C
ATOM   1060  O   ALA A 225      39.875  18.210  19.584  1.00 51.55           O
ATOM   1061  CB  ALA A 225      42.845  18.264  17.859  1.00 48.04           C
ATOM   1062  H   ALA A 225      42.132  19.748  16.050  1.00 63.67           H
ATOM   1063  HA  ALA A 225      40.876  17.457  17.325  1.00 55.37           H
ATOM   1064  HB1 ALA A 225      43.055  17.575  18.682  1.00 57.66           H
ATOM   1065  HB2 ALA A 225      43.337  17.871  16.954  1.00 57.66           H
ATOM   1066  HB3 ALA A 225      43.322  19.231  18.102  1.00 57.66           H
ATOM   1067  N   ILE A 226      40.726  20.235  19.076  1.00 48.49           N
ATOM   1068  CA  ILE A 226      40.167  20.935  20.221  1.00 47.18           C
ATOM   1069  C   ILE A 226      38.686  21.030  20.053  1.00 50.67           C
ATOM   1070  O   ILE A 226      37.921  20.995  21.017  1.00 47.48           O
ATOM   1071  CB  ILE A 226      40.748  22.359  20.327  1.00 45.90           C
ATOM   1072  CG1 ILE A 226      42.211  22.349  20.714  1.00 47.18           C
ATOM   1073  CG2 ILE A 226      39.989  23.203  21.377  1.00 43.27           C
ATOM   1074  CD1 ILE A 226      42.890  23.755  20.582  1.00 53.91           C
ATOM   1075  H   ILE A 226      41.165  20.762  18.558  1.00 58.19           H
ATOM   1076  HA  ILE A 226      40.364  20.439  21.034  1.00 56.62           H
ATOM   1077  HB  ILE A 226      40.639  22.792  19.468  1.00 55.09           H
ATOM   1078 HG12 ILE A 226      42.292  22.058  21.631  1.00 56.62           H
ATOM   1079 HG13 ILE A 226      42.676  21.736  20.125  1.00 56.62           H
ATOM   1080 HG21 ILE A 226      40.388  24.078  21.442  1.00 51.93           H
ATOM   1081 HG22 ILE A 226      39.058  23.277  21.134  1.00 51.93           H
ATOM   1082 HG23 ILE A 226      40.059  22.758  22.237  1.00 51.93           H
ATOM   1083 HD11 ILE A 226      43.827  23.669  20.831  1.00 64.70           H
ATOM   1084 HD12 ILE A 226      42.824  24.066  19.667  1.00 64.70           H
ATOM   1085 HD13 ILE A 226      42.460  24.390  21.178  1.00 64.70           H
ATOM   1086  N   THR A 227      38.276  21.288  18.828  1.00 53.43           N
ATOM   1087  CA  THR A 227      36.864  21.328  18.547  1.00 53.10           C
ATOM   1088  C   THR A 227      36.253  19.959  18.707  1.00 49.09           C
ATOM   1089  O   THR A 227      35.137  19.877  19.243  1.00 49.12           O
ATOM   1090  CB  THR A 227      36.591  21.896  17.157  1.00 54.31           C
ATOM   1091  OG1 THR A 227      36.952  23.274  17.152  1.00 52.68           O
ATOM   1092  CG2 THR A 227      35.084  21.786  16.832  1.00 45.76           C
ATOM   1093  H   THR A 227      38.787  21.464  18.158  1.00 64.12           H
ATOM   1094  HA  THR A 227      36.432  21.912  19.193  1.00 63.73           H
ATOM   1095  HB  THR A 227      37.104  21.409  16.498  1.00 65.18           H
ATOM   1096  HG1 THR A 227      37.784  23.358  17.250  1.00 63.23           H
ATOM   1097 HG21 THR A 227      34.912  22.085  15.929  1.00 54.92           H
ATOM   1098 HG22 THR A 227      34.787  20.859  16.891  1.00 54.92           H
ATOM   1099 HG23 THR A 227      34.569  22.312  17.458  1.00 54.92           H
ATOM   1100  N   ARG A 228      36.957  18.854  18.336  1.00 47.53           N
ATOM   1101  CA  ARG A 228      36.229  17.597  18.615  1.00 50.09           C
ATOM   1102  C   ARG A 228      35.885  17.376  20.100  1.00 53.80           C
ATOM   1103  O   ARG A 228      35.003  16.666  20.538  1.00 58.93           O
ATOM   1104  CB  ARG A 228      37.118  16.484  18.153  1.00 47.96           C
ATOM   1105  CG  ARG A 228      37.355  16.675  16.647  1.00 47.53           C
ATOM   1106  CD  ARG A 228      37.839  15.383  16.045  1.00 56.74           C
ATOM   1107  NE  ARG A 228      38.467  15.634  14.732  1.00 66.06           N
ATOM   1108  CZ  ARG A 228      39.800  15.928  14.586  1.00 69.56           C
ATOM   1109  NH1 ARG A 228      40.712  15.735  15.627  1.00 70.72           N
ATOM   1110  NH2 ARG A 228      40.258  16.327  13.347  1.00 75.65           N1+
ATOM   1111  H   ARG A 228      37.947  18.861  18.102  1.00 57.05           H
ATOM   1112  HA  ARG A 228      35.213  17.658  18.077  1.00 60.11           H
ATOM   1113  HB2 ARG A 228      38.094  16.542  18.695  1.00 57.56           H
ATOM   1114  HB3 ARG A 228      36.653  15.508  18.384  1.00 57.56           H
ATOM   1115  HG2 ARG A 228      36.414  17.030  16.164  1.00 57.04           H
ATOM   1116  HG3 ARG A 228      38.069  17.517  16.477  1.00 57.04           H
ATOM   1117  HD2 ARG A 228      38.543  14.851  16.728  1.00 68.09           H
ATOM   1118  HD3 ARG A 228      36.972  14.686  15.895  1.00 68.09           H
ATOM   1119  HE  ARG A 228      37.812  15.823  13.959  1.00 79.28           H
ATOM   1120 HH11 ARG A 228      40.384  15.772  16.593  1.00 84.88           H
ATOM   1121 HH12 ARG A 228      41.668  16.099  15.488  1.00 84.88           H
ATOM   1122 HH21 ARG A 228      39.696  16.149  12.507  1.00 90.79           H
ATOM   1123 HH22 ARG A 228      41.284  16.352  13.163  1.00 90.79           H
ATOM   1124  N   VAL A 229      36.801  17.937  20.951  1.00 48.26           N
ATOM   1125  CA  VAL A 229      36.752  17.768  22.409  1.00 42.63           C
ATOM   1126  C   VAL A 229      35.629  18.593  22.983  1.00 48.38           C
ATOM   1127  O   VAL A 229      34.915  18.163  23.890  1.00 51.56           O
ATOM   1128  CB  VAL A 229      38.074  18.183  23.102  1.00 44.61           C
ATOM   1129  CG1 VAL A 229      37.915  18.181  24.652  1.00 38.43           C
ATOM   1130  CG2 VAL A 229      39.192  17.330  22.744  1.00 42.13           C
ATOM   1131  H   VAL A 229      37.476  18.414  20.707  1.00 57.92           H
ATOM   1132  HA  VAL A 229      36.577  16.838  22.632  1.00 51.17           H
ATOM   1133  HB  VAL A 229      38.304  19.088  22.852  1.00 53.54           H
ATOM   1134 HG11 VAL A 229      38.752  18.447  25.044  1.00 46.13           H
ATOM   1135 HG12 VAL A 229      37.221  18.792  24.952  1.00 46.13           H
ATOM   1136 HG13 VAL A 229      37.697  17.279  24.953  1.00 46.13           H
ATOM   1137 HG21 VAL A 229      39.968  17.629  23.253  1.00 50.57           H
ATOM   1138 HG22 VAL A 229      39.001  16.412  22.984  1.00 50.57           H
ATOM   1139 HG23 VAL A 229      39.373  17.400  21.792  1.00 50.57           H
ATOM   1140  N   VAL A 230      35.532  19.834  22.553  1.00 50.62           N
ATOM   1141  CA  VAL A 230      34.363  20.613  22.923  1.00 53.74           C
ATOM   1142  C   VAL A 230      33.107  19.884  22.505  1.00 50.80           C
ATOM   1143  O   VAL A 230      32.143  19.790  23.278  1.00 51.67           O
ATOM   1144  CB  VAL A 230      34.412  22.008  22.296  1.00 51.40           C
ATOM   1145  CG1 VAL A 230      33.192  22.815  22.727  1.00 53.19           C
ATOM   1146  CG2 VAL A 230      35.640  22.741  22.796  1.00 49.14           C
ATOM   1147  H   VAL A 230      36.100  20.223  22.035  1.00 60.75           H
ATOM   1148  HA  VAL A 230      34.362  20.705  23.887  1.00 64.50           H
ATOM   1149  HB  VAL A 230      34.438  21.923  21.330  1.00 61.68           H
ATOM   1150 HG11 VAL A 230      33.250  23.703  22.340  1.00 63.84           H
ATOM   1151 HG12 VAL A 230      32.386  22.374  22.430  1.00 63.84           H
ATOM   1152 HG13 VAL A 230      33.207  22.886  23.695  1.00 63.84           H
ATOM   1153 HG21 VAL A 230      35.661  23.625  22.406  1.00 58.98           H
ATOM   1154 HG22 VAL A 230      35.604  22.802  23.759  1.00 58.98           H
ATOM   1155 HG23 VAL A 230      36.426  22.243  22.513  1.00 58.98           H
ATOM   1156  N   ASP A 231      33.106  19.338  21.282  1.00 48.24           N
ATOM   1157  CA  ASP A 231      31.930  18.624  20.777  1.00 51.06           C
ATOM   1158  C   ASP A 231      31.642  17.381  21.609  1.00 55.13           C
ATOM   1159  O   ASP A 231      30.488  17.012  21.812  1.00 62.30           O
ATOM   1160  CB  ASP A 231      32.116  18.217  19.306  1.00 44.97           C
ATOM   1161  CG  ASP A 231      32.171  19.397  18.360  1.00 51.40           C
ATOM   1162  OD1 ASP A 231      31.721  20.519  18.719  1.00 52.02           O
ATOM   1163  OD2 ASP A 231      32.678  19.185  17.229  1.00 58.46           O1-
ATOM   1164  H   ASP A 231      33.771  19.374  20.735  1.00 57.90           H
ATOM   1165  HA  ASP A 231      31.163  19.213  20.830  1.00 61.28           H
ATOM   1166  HB2 ASP A 231      32.963  17.751  19.209  1.00 53.97           H
ATOM   1167  HB3 ASP A 231      31.400  17.629  19.034  1.00 53.97           H
ATOM   1168  N   PHE A 232      32.679  16.712  22.087  1.00 57.88           N
ATOM   1169  CA  PHE A 232      32.460  15.580  22.975  1.00 58.92           C
ATOM   1170  C   PHE A 232      31.781  16.023  24.255  1.00 55.92           C
ATOM   1171  O   PHE A 232      30.831  15.386  24.723  1.00 58.51           O
ATOM   1172  CB  PHE A 232      33.788  14.893  23.297  1.00 56.37           C
ATOM   1173  CG  PHE A 232      33.713  13.965  24.454  1.00 51.65           C
ATOM   1174  CD1 PHE A 232      33.116  12.724  24.313  1.00 58.09           C
ATOM   1175  CD2 PHE A 232      34.211  14.326  25.694  1.00 47.04           C
ATOM   1176  CE1 PHE A 232      33.032  11.863  25.368  1.00 52.62           C
ATOM   1177  CE2 PHE A 232      34.149  13.444  26.764  1.00 44.19           C
ATOM   1178  CZ  PHE A 232      33.532  12.231  26.601  1.00 50.56           C
ATOM   1179  H   PHE A 232      33.504  16.900  21.929  1.00 69.47           H
ATOM   1180  HA  PHE A 232      31.877  14.945  22.527  1.00 70.71           H
ATOM   1181  HB2 PHE A 232      34.070  14.380  22.520  1.00 67.65           H
ATOM   1182  HB3 PHE A 232      34.442  15.579  23.504  1.00 67.65           H
ATOM   1183  HD1 PHE A 232      32.769  12.476  23.490  1.00 69.72           H
ATOM   1184  HD2 PHE A 232      34.616  15.147  25.799  1.00 56.46           H
ATOM   1185  HE1 PHE A 232      32.627  11.034  25.250  1.00 63.15           H
ATOM   1186  HE2 PHE A 232      34.483  13.691  27.589  1.00 53.03           H
ATOM   1187  HZ  PHE A 232      33.478  11.635  27.312  1.00 60.68           H
ATOM   1188  N   ALA A 233      32.248  17.117  24.834  1.00 50.90           N
ATOM   1189  CA  ALA A 233      31.686  17.538  26.100  1.00 55.56           C
ATOM   1190  C   ALA A 233      30.239  17.963  25.930  1.00 63.48           C
ATOM   1191  O   ALA A 233      29.403  17.704  26.798  1.00 60.60           O
ATOM   1192  CB  ALA A 233      32.517  18.675  26.665  1.00 51.52           C
ATOM   1193  H   ALA A 233      32.869  17.624  24.522  1.00 61.09           H
ATOM   1194  HA  ALA A 233      31.711  16.791  26.716  1.00 66.68           H
ATOM   1195  HB1 ALA A 233      32.127  18.955  27.506  1.00 61.83           H
ATOM   1196  HB2 ALA A 233      33.427  18.377  26.802  1.00 61.83           H
ATOM   1197  HB3 ALA A 233      32.491  19.405  26.026  1.00 61.83           H
ATOM   1198  N   LYS A 234      29.931  18.623  24.812  1.00 67.29           N
ATOM   1199  CA  LYS A 234      28.580  19.126  24.582  1.00 68.48           C
ATOM   1200  C   LYS A 234      27.552  17.994  24.534  1.00 63.76           C
ATOM   1201  O   LYS A 234      26.385  18.202  24.888  1.00 69.84           O
ATOM   1202  CB  LYS A 234      28.559  19.952  23.285  1.00 67.05           C
ATOM   1203  CG  LYS A 234      29.337  21.275  23.384  1.00 63.09           C
ATOM   1204  CD  LYS A 234      29.527  21.916  22.026  1.00 64.32           C
ATOM   1205  CE  LYS A 234      28.255  22.590  21.529  1.00 68.31           C
ATOM   1206  NZ  LYS A 234      28.373  23.021  20.101  1.00 69.51           N1+
ATOM   1207  H   LYS A 234      30.488  18.795  24.178  1.00 80.76           H
ATOM   1208  HA  LYS A 234      28.341  19.717  25.316  1.00 82.19           H
ATOM   1209  HB2 LYS A 234      28.953  19.431  22.565  1.00 80.46           H
ATOM   1210  HB3 LYS A 234      27.641  20.171  23.065  1.00 80.46           H
ATOM   1211  HG2 LYS A 234      28.864  21.899  23.957  1.00 75.71           H
ATOM   1212  HG3 LYS A 234      30.216  21.093  23.750  1.00 75.71           H
ATOM   1213  HD2 LYS A 234      30.199  22.609  22.108  1.00 77.19           H
ATOM   1214  HD3 LYS A 234      29.804  21.249  21.379  1.00 77.19           H
ATOM   1215  HE2 LYS A 234      27.527  21.951  21.585  1.00 81.98           H
ATOM   1216  HE3 LYS A 234      28.060  23.369  22.074  1.00 81.98           H
ATOM   1217  HZ1 LYS A 234      27.584  23.337  19.822  1.00 83.42           H
ATOM   1218  HZ2 LYS A 234      28.986  23.656  20.016  1.00 83.42           H
ATOM   1219  HZ3 LYS A 234      28.595  22.323  19.592  1.00 83.42           H
ATOM   1220  N   LYS A 235      27.970  16.795  24.138  1.00 59.97           N
ATOM   1221  CA  LYS A 235      27.083  15.649  24.009  1.00 62.47           C
ATOM   1222  C   LYS A 235      26.913  14.876  25.312  1.00 67.45           C
ATOM   1223  O   LYS A 235      26.337  13.770  25.298  1.00 58.67           O
ATOM   1224  CB  LYS A 235      27.603  14.708  22.929  1.00 56.98           C
ATOM   1225  CG  LYS A 235      27.549  15.350  21.598  1.00 55.82           C
ATOM   1226  CD  LYS A 235      28.163  14.466  20.527  1.00 57.67           C
ATOM   1227  CE  LYS A 235      27.914  15.121  19.206  1.00 59.17           C
ATOM   1228  NZ  LYS A 235      28.459  14.274  18.151  1.00 59.09           N1+
ATOM   1229  H   LYS A 235      28.791  16.617  23.950  1.00 71.97           H
ATOM   1230  HA  LYS A 235      26.212  15.975  23.735  1.00 74.98           H
ATOM   1231  HB2 LYS A 235      28.533  14.507  23.114  1.00 68.38           H
ATOM   1232  HB3 LYS A 235      27.084  13.892  22.912  1.00 68.38           H
ATOM   1233  HG2 LYS A 235      26.631  15.544  21.365  1.00 66.99           H
ATOM   1234  HG3 LYS A 235      28.052  16.179  21.637  1.00 66.99           H
ATOM   1235  HD2 LYS A 235      29.116  14.377  20.659  1.00 69.22           H
ATOM   1236  HD3 LYS A 235      27.740  13.594  20.526  1.00 69.22           H
ATOM   1237  HE2 LYS A 235      26.961  15.228  19.066  1.00 71.01           H
ATOM   1238  HE3 LYS A 235      28.356  15.987  19.174  1.00 71.01           H
ATOM   1239  HZ1 LYS A 235      29.082  14.730  17.697  1.00 70.92           H
ATOM   1240  HZ2 LYS A 235      28.818  13.542  18.494  1.00 70.92           H
ATOM   1241  HZ3 LYS A 235      27.805  14.051  17.586  1.00 70.92           H
ATOM   1242  N   LEU A 236      27.393  15.432  26.428  1.00 59.80           N
ATOM   1243  CA  LEU A 236      27.279  14.775  27.712  1.00 62.40           C
ATOM   1244  C   LEU A 236      26.306  15.590  28.518  1.00 64.87           C
ATOM   1245  O   LEU A 236      26.584  16.758  28.818  1.00 67.17           O
ATOM   1246  CB  LEU A 236      28.603  14.647  28.465  1.00 59.17           C
ATOM   1247  CG  LEU A 236      29.722  13.824  27.824  1.00 58.10           C
ATOM   1248  CD1 LEU A 236      30.891  13.671  28.808  1.00 53.96           C
ATOM   1249  CD2 LEU A 236      29.244  12.467  27.304  1.00 53.42           C
ATOM   1250  H   LEU A 236      27.786  16.195  26.460  1.00 71.77           H
ATOM   1251  HA  LEU A 236      26.949  13.879  27.570  1.00 74.89           H
ATOM   1252  HB2 LEU A 236      28.955  15.537  28.627  1.00 71.01           H
ATOM   1253  HB3 LEU A 236      28.411  14.226  29.312  1.00 71.01           H
ATOM   1254  HG  LEU A 236      30.057  14.320  27.062  1.00 69.72           H
ATOM   1255 HD11 LEU A 236      31.601  13.172  28.376  1.00 64.76           H
ATOM   1256 HD12 LEU A 236      31.207  14.552  29.055  1.00 64.76           H
ATOM   1257 HD13 LEU A 236      30.583  13.197  29.596  1.00 64.76           H
ATOM   1258 HD21 LEU A 236      29.992  12.008  26.888  1.00 64.12           H
ATOM   1259 HD22 LEU A 236      28.908  11.944  28.047  1.00 64.12           H
ATOM   1260 HD23 LEU A 236      28.545  12.604  26.652  1.00 64.12           H
ATOM   1261  N   PRO A 237      25.176  15.019  28.869  1.00 75.66           N
ATOM   1262  CA  PRO A 237      24.126  15.783  29.559  1.00 62.97           C
ATOM   1263  C   PRO A 237      24.638  16.599  30.726  1.00 68.92           C
ATOM   1264  O   PRO A 237      24.489  17.820  30.752  1.00 75.96           O
ATOM   1265  CB  PRO A 237      23.176  14.679  30.016  1.00 74.61           C
ATOM   1266  CG  PRO A 237      23.308  13.630  28.915  1.00 75.72           C
ATOM   1267  CD  PRO A 237      24.772  13.621  28.595  1.00 70.83           C
ATOM   1268  HA  PRO A 237      23.667  16.369  28.941  1.00 75.57           H
ATOM   1269  HB2 PRO A 237      23.491  14.312  30.860  1.00 89.54           H
ATOM   1270  HB3 PRO A 237      22.271  15.013  30.092  1.00 89.54           H
ATOM   1271  HG2 PRO A 237      23.011  12.762  29.228  1.00 90.88           H
ATOM   1272  HG3 PRO A 237      22.796  13.914  28.142  1.00 90.88           H
ATOM   1273  HD2 PRO A 237      25.250  13.013  29.184  1.00 85.01           H
ATOM   1274  HD3 PRO A 237      24.908  13.398  27.661  1.00 85.01           H
ATOM   1275  N   MET A 238      25.256  15.953  31.705  1.00 69.23           N
ATOM   1276  CA  MET A 238      25.664  16.691  32.886  1.00 71.63           C
ATOM   1277  C   MET A 238      26.623  17.818  32.552  1.00 75.57           C
ATOM   1278  O   MET A 238      26.886  18.658  33.426  1.00 75.25           O
ATOM   1279  CB  MET A 238      26.303  15.721  33.882  1.00 80.21           C
ATOM   1280  CG  MET A 238      25.357  14.642  34.424  1.00 82.99           C
ATOM   1281  SD  MET A 238      26.221  13.159  35.063  1.00 87.06           S
ATOM   1282  CE  MET A 238      26.351  12.160  33.572  1.00 85.50           C
ATOM   1283  H   MET A 238      25.452  15.113  31.706  1.00 83.09           H
ATOM   1284  HA  MET A 238      24.880  17.075  33.311  1.00 85.97           H
ATOM   1285  HB2 MET A 238      27.036  15.266  33.440  1.00 96.26           H
ATOM   1286  HB3 MET A 238      26.641  16.225  34.641  1.00 96.26           H
ATOM   1287  HG2 MET A 238      24.844  15.021  35.156  1.00 99.59           H
ATOM   1288  HG3 MET A 238      24.757  14.364  33.713  1.00 99.59           H
ATOM   1289  HE1 MET A 238      26.789  11.326  33.797  1.00102.61           H
ATOM   1290  HE2 MET A 238      25.460  11.985  33.224  1.00102.61           H
ATOM   1291  HE3 MET A 238      26.869  12.643  32.908  1.00102.61           H
ATOM   1292  N   PHE A 239      27.170  17.842  31.324  1.00 75.35           N
ATOM   1293  CA  PHE A 239      28.031  18.936  30.882  1.00 74.51           C
ATOM   1294  C   PHE A 239      27.244  20.031  30.170  1.00 71.48           C
ATOM   1295  O   PHE A 239      27.350  21.202  30.543  1.00 69.99           O
ATOM   1296  CB  PHE A 239      29.147  18.451  29.940  1.00 66.06           C
ATOM   1297  CG  PHE A 239      30.050  19.576  29.450  1.00 61.19           C
ATOM   1298  CD1 PHE A 239      31.115  20.025  30.217  1.00 58.87           C
ATOM   1299  CD2 PHE A 239      29.801  20.200  28.245  1.00 64.26           C
ATOM   1300  CE1 PHE A 239      31.925  21.057  29.778  1.00 58.20           C
ATOM   1301  CE2 PHE A 239      30.586  21.233  27.814  1.00 56.19           C
ATOM   1302  CZ  PHE A 239      31.654  21.660  28.571  1.00 58.42           C
ATOM   1303  H   PHE A 239      27.049  17.236  30.727  1.00 90.43           H
ATOM   1304  HA  PHE A 239      28.444  19.320  31.664  1.00 89.42           H
ATOM   1305  HB2 PHE A 239      29.695  17.806  30.409  1.00 79.28           H
ATOM   1306  HB3 PHE A 239      28.741  18.037  29.163  1.00 79.28           H
ATOM   1307  HD1 PHE A 239      31.291  19.620  31.034  1.00 70.65           H
ATOM   1308  HD2 PHE A 239      29.088  19.918  27.721  1.00 77.12           H
ATOM   1309  HE1 PHE A 239      32.636  21.346  30.302  1.00 69.85           H
ATOM   1310  HE2 PHE A 239      30.409  21.624  26.993  1.00 67.44           H
ATOM   1311  HZ  PHE A 239      32.184  22.354  28.259  1.00 70.11           H
ATOM   1312  N   SER A 240      26.481  19.657  29.132  1.00 73.24           N
ATOM   1313  CA  SER A 240      25.678  20.623  28.387  1.00 74.87           C
ATOM   1314  C   SER A 240      24.929  21.572  29.318  1.00 69.08           C
ATOM   1315  O   SER A 240      24.880  22.777  29.059  1.00 78.24           O
ATOM   1316  CB  SER A 240      24.718  19.886  27.458  1.00 68.39           C
ATOM   1317  H   SER A 240      26.412  18.848  28.846  1.00 87.89           H
ATOM   1318  HA  SER A 240      26.273  21.157  27.841  1.00 89.85           H
ATOM   1319  HB1 SER A 240      25.239  19.329  26.860  1.00 82.08           H
ATOM   1320  HB3 SER A 240      24.247  20.556  26.943  1.00 82.08           H
ATOM   1321  N   GLU A 241      24.432  21.069  30.456  1.00 70.23           N
ATOM   1322  CA  GLU A 241      23.649  21.835  31.436  1.00 73.78           C
ATOM   1323  C   GLU A 241      24.465  22.764  32.331  1.00 76.13           C
ATOM   1324  O   GLU A 241      23.887  23.375  33.240  1.00 77.77           O
ATOM   1325  CB  GLU A 241      22.883  20.892  32.380  1.00 81.45           C
ATOM   1326  CG  GLU A 241      22.165  19.733  31.716  1.00 82.92           C
ATOM   1327  CD  GLU A 241      21.489  18.795  32.708  1.00 84.96           C
ATOM   1328  OE1 GLU A 241      21.983  18.630  33.851  1.00 84.37           O
ATOM   1329  OE2 GLU A 241      20.458  18.208  32.327  1.00 89.69           O1-
ATOM   1330  H   GLU A 241      24.542  20.248  30.691  1.00 84.28           H
ATOM   1331  HA  GLU A 241      22.999  22.374  30.956  1.00 88.55           H
ATOM   1332  HB2 GLU A 241      23.509  20.530  33.024  1.00 97.75           H
ATOM   1333  HB3 GLU A 241      22.212  21.411  32.848  1.00 97.75           H
ATOM   1334  HG2 GLU A 241      21.479  20.078  31.125  1.00 99.51           H
ATOM   1335  HG3 GLU A 241      22.809  19.222  31.208  1.00 99.51           H
ATOM   1336  N   LEU A 242      25.742  22.832  32.183  1.00 73.91           N
ATOM   1337  CA  LEU A 242      26.486  23.673  33.106  1.00 73.99           C
ATOM   1338  C   LEU A 242      26.525  25.123  32.621  1.00 68.53           C
ATOM   1339  O   LEU A 242      26.316  25.413  31.434  1.00 64.08           O
ATOM   1340  CB  LEU A 242      27.907  23.115  33.276  1.00 78.35           C
ATOM   1341  CG  LEU A 242      28.069  21.852  34.140  1.00 78.29           C
ATOM   1342  CD1 LEU A 242      29.248  21.009  33.648  1.00 70.69           C
ATOM   1343  CD2 LEU A 242      28.274  22.253  35.584  1.00 74.58           C
ATOM   1344  H   LEU A 242      26.221  22.392  31.621  1.00 88.70           H
ATOM   1345  HA  LEU A 242      26.060  23.646  33.974  1.00 88.80           H
ATOM   1346  HB2 LEU A 242      28.241  22.878  32.395  1.00 94.03           H
ATOM   1347  HB3 LEU A 242      28.473  23.803  33.664  1.00 94.03           H
ATOM   1348  HG  LEU A 242      27.266  21.311  34.088  1.00 93.95           H
ATOM   1349 HD11 LEU A 242      29.314  20.201  34.180  1.00 84.83           H
ATOM   1350 HD12 LEU A 242      29.117  20.799  32.720  1.00 84.83           H
ATOM   1351 HD13 LEU A 242      30.064  21.529  33.745  1.00 84.83           H
ATOM   1352 HD21 LEU A 242      28.403  21.455  36.121  1.00 89.51           H
ATOM   1353 HD22 LEU A 242      29.062  22.819  35.641  1.00 89.51           H
ATOM   1354 HD23 LEU A 242      27.497  22.741  35.893  1.00 89.51           H
ATOM   1355  N   PRO A 243      26.780  26.064  33.526  1.00 63.82           N
ATOM   1356  CA  PRO A 243      27.010  27.448  33.109  1.00 63.78           C
ATOM   1357  C   PRO A 243      28.182  27.545  32.154  1.00 73.90           C
ATOM   1358  O   PRO A 243      29.180  26.840  32.290  1.00 75.23           O
ATOM   1359  CB  PRO A 243      27.334  28.170  34.419  1.00 60.96           C
ATOM   1360  CG  PRO A 243      26.766  27.308  35.468  1.00 71.88           C
ATOM   1361  CD  PRO A 243      26.964  25.909  34.974  1.00 72.52           C
ATOM   1362  HA  PRO A 243      26.214  27.816  32.702  1.00 76.55           H
ATOM   1363  HB2 PRO A 243      28.297  28.215  34.519  1.00 73.16           H
ATOM   1364  HB3 PRO A 243      26.945  29.053  34.415  1.00 73.16           H
ATOM   1365  HG2 PRO A 243      27.216  27.464  36.313  1.00 86.27           H
ATOM   1366  HG3 PRO A 243      25.817  27.493  35.536  1.00 86.27           H
ATOM   1367  HD2 PRO A 243      27.866  25.605  35.173  1.00 87.03           H
ATOM   1368  HD3 PRO A 243      26.290  25.316  35.338  1.00 87.03           H
ATOM   1369  N   CYS A 244      28.079  28.479  31.216  1.00 78.19           N
ATOM   1370  CA  CYS A 244      29.146  28.654  30.248  1.00 74.81           C
ATOM   1371  C   CYS A 244      30.494  28.780  30.939  1.00 68.68           C
ATOM   1372  O   CYS A 244      31.469  28.163  30.506  1.00 63.85           O
ATOM   1373  CB  CYS A 244      28.895  29.882  29.382  1.00 69.11           C
ATOM   1374  SG  CYS A 244      30.061  29.923  28.003  1.00 69.53           S
ATOM   1375  H   CYS A 244      27.418  29.021  31.130  1.00 93.83           H
ATOM   1376  HA  CYS A 244      29.182  27.881  29.667  1.00 89.78           H
ATOM   1377  HB2 CYS A 244      27.994  29.859  29.026  1.00 82.94           H
ATOM   1378  HB3 CYS A 244      29.034  30.682  29.917  1.00 82.94           H
ATOM   1379  HG  CYS A 244      29.855  30.913  27.355  1.00 83.45           H
ATOM   1380  N   GLU A 245      30.578  29.593  32.003  1.00 65.79           N
ATOM   1381  CA  GLU A 245      31.870  29.801  32.647  1.00 69.19           C
ATOM   1382  C   GLU A 245      32.459  28.478  33.129  1.00 69.07           C
ATOM   1383  O   GLU A 245      33.664  28.249  33.007  1.00 68.87           O
ATOM   1384  CB  GLU A 245      31.745  30.766  33.814  1.00 68.08           C
ATOM   1385  CG  GLU A 245      31.294  32.159  33.464  1.00 78.92           C
ATOM   1386  CD  GLU A 245      31.309  33.051  34.697  0.00 79.16           C
ATOM   1387  OE1 GLU A 245      30.599  32.711  35.675  1.00 82.98           O
ATOM   1388  OE2 GLU A 245      32.052  34.056  34.709  1.00 80.08           O1-
ATOM   1389  H   GLU A 245      29.923  30.025  32.354  1.00 78.96           H
ATOM   1390  HA  GLU A 245      32.490  30.191  32.009  1.00 83.03           H
ATOM   1391  HB2 GLU A 245      31.112  30.399  34.449  1.00 81.70           H
ATOM   1392  HB3 GLU A 245      32.618  30.844  34.237  1.00 81.70           H
ATOM   1393  HG2 GLU A 245      31.896  32.532  32.802  1.00 94.71           H
ATOM   1394  HG3 GLU A 245      30.388  32.123  33.116  1.00 94.71           H
ATOM   1395  N   ASP A 246      31.624  27.595  33.681  1.00 69.61           N
ATOM   1396  CA  ASP A 246      32.102  26.292  34.132  1.00 62.94           C
ATOM   1397  C   ASP A 246      32.573  25.446  32.950  1.00 60.06           C
ATOM   1398  O   ASP A 246      33.643  24.823  33.001  1.00 58.83           O
ATOM   1399  CB  ASP A 246      30.995  25.556  34.893  1.00 64.45           C
ATOM   1400  CG  ASP A 246      30.822  26.050  36.318  1.00 67.40           C
ATOM   1401  OD1 ASP A 246      31.585  26.922  36.789  1.00 66.25           O
ATOM   1402  OD2 ASP A 246      29.882  25.570  36.968  1.00 69.14           O1-
ATOM   1403  H   ASP A 246      30.776  27.712  33.767  1.00 83.54           H
ATOM   1404  HA  ASP A 246      32.853  26.429  34.731  1.00 75.54           H
ATOM   1405  HB2 ASP A 246      30.154  25.707  34.434  1.00 77.35           H
ATOM   1406  HB3 ASP A 246      31.185  24.608  34.908  1.00 77.35           H
ATOM   1407  N   GLN A 247      31.794  25.401  31.869  1.00 53.46           N
ATOM   1408  CA  GLN A 247      32.241  24.648  30.704  1.00 61.44           C
ATOM   1409  C   GLN A 247      33.637  25.078  30.275  1.00 56.29           C
ATOM   1410  O   GLN A 247      34.482  24.228  29.996  1.00 59.49           O
ATOM   1411  CB  GLN A 247      31.245  24.804  29.573  1.00 59.02           C
ATOM   1412  CG  GLN A 247      29.888  24.272  29.925  1.00 64.78           C
ATOM   1413  CD  GLN A 247      28.829  24.726  28.939  1.00 66.98           C
ATOM   1414  OE1 GLN A 247      28.797  25.876  28.554  1.00 76.23           O
ATOM   1415  NE2 GLN A 247      27.975  23.818  28.520  1.00 66.69           N
ATOM   1416  H   GLN A 247      31.033  25.787  31.782  1.00 64.16           H
ATOM   1417  HA  GLN A 247      32.284  23.706  30.934  1.00 73.74           H
ATOM   1418  HB2 GLN A 247      31.151  25.744  29.356  1.00 70.83           H
ATOM   1419  HB3 GLN A 247      31.570  24.314  28.803  1.00 70.83           H
ATOM   1420  HG2 GLN A 247      29.911  23.302  29.930  1.00 77.74           H
ATOM   1421  HG3 GLN A 247      29.642  24.601  30.802  1.00 77.74           H
ATOM   1422 HE21 GLN A 247      28.074  22.995  28.758  1.00 80.03           H
ATOM   1423 HE22 GLN A 247      27.338  24.040  27.993  1.00 80.03           H
ATOM   1424  N   ILE A 248      33.915  26.387  30.297  1.00 56.13           N
ATOM   1425  CA  ILE A 248      35.226  26.905  29.907  1.00 58.18           C
ATOM   1426  C   ILE A 248      36.308  26.302  30.784  1.00 57.49           C
ATOM   1427  O   ILE A 248      37.294  25.734  30.286  1.00 55.58           O
ATOM   1428  CB  ILE A 248      35.276  28.442  30.017  1.00 57.69           C
ATOM   1429  CG1 ILE A 248      34.243  29.136  29.133  1.00 64.72           C
ATOM   1430  CG2 ILE A 248      36.678  28.968  29.704  1.00 50.26           C
ATOM   1431  CD1 ILE A 248      34.312  28.803  27.716  1.00 67.99           C
ATOM   1432  H   ILE A 248      33.363  26.992  30.552  1.00 67.36           H
ATOM   1433  HA  ILE A 248      35.411  26.647  28.990  1.00 69.83           H
ATOM   1434  HB  ILE A 248      35.084  28.676  30.942  1.00 69.23           H
ATOM   1435 HG12 ILE A 248      33.361  28.896  29.443  1.00 77.67           H
ATOM   1436 HG13 ILE A 248      34.370  30.096  29.207  1.00 77.67           H
ATOM   1437 HG21 ILE A 248      36.672  29.935  29.767  1.00 60.31           H
ATOM   1438 HG22 ILE A 248      37.323  28.614  30.334  1.00 60.31           H
ATOM   1439 HG23 ILE A 248      36.899  28.699  28.806  1.00 60.31           H
ATOM   1440 HD11 ILE A 248      33.588  29.259  27.256  1.00 81.59           H
ATOM   1441 HD12 ILE A 248      35.169  29.102  27.372  1.00 81.59           H
ATOM   1442 HD13 ILE A 248      34.221  27.845  27.613  1.00 81.59           H
ATOM   1443  N   ILE A 249      36.176  26.500  32.104  1.00 48.75           N
ATOM   1444  CA  ILE A 249      37.173  26.008  33.056  1.00 58.53           C
ATOM   1445  C   ILE A 249      37.409  24.512  32.878  1.00 51.78           C
ATOM   1446  O   ILE A 249      38.555  24.065  32.885  1.00 50.85           O
ATOM   1447  CB  ILE A 249      36.744  26.330  34.492  1.00 57.11           C
ATOM   1448  CG1 ILE A 249      36.752  27.850  34.698  1.00 58.67           C
ATOM   1449  CG2 ILE A 249      37.649  25.647  35.497  1.00 54.96           C
ATOM   1450  CD1 ILE A 249      36.131  28.285  36.043  1.00 64.45           C
ATOM   1451  H   ILE A 249      35.520  26.913  32.473  1.00 58.51           H
ATOM   1452  HA  ILE A 249      38.015  26.464  32.896  1.00 70.25           H
ATOM   1453  HB  ILE A 249      35.844  25.988  34.623  1.00 68.54           H
ATOM   1454 HG12 ILE A 249      37.665  28.167  34.666  1.00 70.42           H
ATOM   1455 HG13 ILE A 249      36.226  28.253  33.993  1.00 70.42           H
ATOM   1456 HG21 ILE A 249      37.348  25.855  36.392  1.00 65.96           H
ATOM   1457 HG22 ILE A 249      37.612  24.689  35.370  1.00 65.96           H
ATOM   1458 HG23 ILE A 249      38.555  25.969  35.370  1.00 65.96           H
ATOM   1459 HD11 ILE A 249      36.141  29.248  36.108  1.00 77.34           H
ATOM   1460 HD12 ILE A 249      35.214  27.957  36.076  1.00 77.34           H
ATOM   1461 HD13 ILE A 249      36.641  27.902  36.776  1.00 77.34           H
ATOM   1462  N   LEU A 250      36.330  23.726  32.744  1.00 48.20           N
ATOM   1463  CA  LEU A 250      36.468  22.284  32.579  1.00 52.69           C
ATOM   1464  C   LEU A 250      37.234  21.976  31.312  1.00 56.22           C
ATOM   1465  O   LEU A 250      38.181  21.175  31.316  1.00 50.71           O
ATOM   1466  CB  LEU A 250      35.099  21.598  32.520  1.00 48.24           C
ATOM   1467  CG  LEU A 250      34.235  21.592  33.785  1.00 51.24           C
ATOM   1468  CD1 LEU A 250      33.103  20.622  33.629  1.00 48.21           C
ATOM   1469  CD2 LEU A 250      35.051  21.292  34.981  1.00 51.12           C
ATOM   1470  H   LEU A 250      35.519  24.008  32.735  1.00 57.85           H
ATOM   1471  HA  LEU A 250      36.969  21.921  33.324  1.00 63.24           H
ATOM   1472  HB2 LEU A 250      34.570  22.037  31.830  1.00 57.90           H
ATOM   1473  HB3 LEU A 250      35.227  20.671  32.263  1.00 57.90           H
ATOM   1474  HG  LEU A 250      33.851  22.473  33.911  1.00 61.49           H
ATOM   1475 HD11 LEU A 250      32.558  20.655  34.430  1.00 57.86           H
ATOM   1476 HD12 LEU A 250      32.585  20.896  32.855  1.00 57.86           H
ATOM   1477 HD13 LEU A 250      33.450  19.731  33.488  1.00 57.86           H
ATOM   1478 HD21 LEU A 250      34.465  21.319  35.752  1.00 61.35           H
ATOM   1479 HD22 LEU A 250      35.435  20.406  34.869  1.00 61.35           H
ATOM   1480 HD23 LEU A 250      35.750  21.952  35.080  1.00 61.35           H
ATOM   1481  N   LEU A 251      36.823  22.611  30.212  1.00 49.12           N
ATOM   1482  CA  LEU A 251      37.496  22.417  28.937  1.00 47.42           C
ATOM   1483  C   LEU A 251      38.963  22.788  29.024  1.00 42.41           C
ATOM   1484  O   LEU A 251      39.826  22.034  28.569  1.00 45.50           O
ATOM   1485  CB  LEU A 251      36.786  23.225  27.863  1.00 50.91           C
ATOM   1486  CG  LEU A 251      36.030  22.432  26.811  1.00 54.95           C
ATOM   1487  CD1 LEU A 251      35.469  21.083  27.278  1.00 54.83           C
ATOM   1488  CD2 LEU A 251      34.917  23.327  26.335  1.00 52.81           C
ATOM   1489  H   LEU A 251      36.161  23.156  30.194  1.00 58.96           H
ATOM   1490  HA  LEU A 251      37.479  21.482  28.715  1.00 56.92           H
ATOM   1491  HB2 LEU A 251      36.138  23.816  28.285  1.00 61.11           H
ATOM   1492  HB3 LEU A 251      37.449  23.755  27.401  1.00 61.11           H
ATOM   1493  HG  LEU A 251      36.621  22.251  26.063  1.00 65.95           H
ATOM   1494 HD11 LEU A 251      34.985  20.672  26.545  1.00 65.80           H
ATOM   1495 HD12 LEU A 251      36.190  20.494  27.545  1.00 65.80           H
ATOM   1496 HD13 LEU A 251      34.870  21.243  28.026  1.00 65.80           H
ATOM   1497 HD21 LEU A 251      34.437  22.856  25.630  1.00 63.38           H
ATOM   1498 HD22 LEU A 251      34.330  23.536  27.073  1.00 63.38           H
ATOM   1499 HD23 LEU A 251      35.313  24.134  25.977  1.00 63.38           H
ATOM   1500  N   LYS A 252      39.278  23.903  29.675  1.00 45.32           N
ATOM   1501  CA  LYS A 252      40.679  24.304  29.776  1.00 45.40           C
ATOM   1502  C   LYS A 252      41.464  23.313  30.615  1.00 48.40           C
ATOM   1503  O   LYS A 252      42.669  23.115  30.396  1.00 43.86           O
ATOM   1504  CB  LYS A 252      40.777  25.739  30.336  1.00 48.38           C
ATOM   1505  CG  LYS A 252      40.146  26.807  29.420  1.00 53.58           C
ATOM   1506  CD  LYS A 252      40.314  28.249  29.919  1.00 55.98           C
ATOM   1507  CE  LYS A 252      41.713  28.763  29.738  1.00 60.48           C
ATOM   1508  NZ  LYS A 252      41.735  30.243  29.999  1.00 81.93           N1+
ATOM   1509  H   LYS A 252      38.717  24.440  30.043  1.00 54.39           H
ATOM   1510  HA  LYS A 252      41.072  24.301  28.887  1.00 54.49           H
ATOM   1511  HB2 LYS A 252      40.314  25.767  31.186  1.00 58.07           H
ATOM   1512  HB3 LYS A 252      41.710  25.969  30.458  1.00 58.07           H
ATOM   1513  HG2 LYS A 252      40.567  26.760  28.546  1.00 64.31           H
ATOM   1514  HG3 LYS A 252      39.196  26.633  29.327  1.00 64.31           H
ATOM   1515  HD2 LYS A 252      39.728  28.844  29.424  1.00 67.18           H
ATOM   1516  HD3 LYS A 252      40.094  28.287  30.860  1.00 67.18           H
ATOM   1517  HE2 LYS A 252      42.303  28.324  30.368  1.00 72.59           H
ATOM   1518  HE3 LYS A 252      42.001  28.603  28.827  1.00 72.59           H
ATOM   1519  HZ1 LYS A 252      42.375  30.633  29.518  1.00 98.32           H
ATOM   1520  HZ2 LYS A 252      40.947  30.602  29.781  1.00 98.32           H
ATOM   1521  HZ3 LYS A 252      41.888  30.395  30.863  1.00 98.32           H
ATOM   1522  N   GLY A 253      40.782  22.661  31.553  1.00 48.40           N
ATOM   1523  CA  GLY A 253      41.427  21.722  32.438  1.00 51.21           C
ATOM   1524  C   GLY A 253      41.709  20.358  31.837  1.00 48.03           C
ATOM   1525  O   GLY A 253      42.633  19.688  32.291  1.00 48.79           O
ATOM   1526  H   GLY A 253      39.936  22.735  31.680  1.00 58.09           H
ATOM   1527  HA2 GLY A 253      42.289  22.101  32.671  1.00 61.46           H
ATOM   1528  HA3 GLY A 253      40.910  21.621  33.252  1.00 61.46           H
ATOM   1529  N   CYS A 254      40.997  19.963  30.784  1.00 41.65           N
ATOM   1530  CA  CYS A 254      41.146  18.622  30.269  1.00 35.70           C
ATOM   1531  C   CYS A 254      41.459  18.574  28.796  1.00 40.47           C
ATOM   1532  O   CYS A 254      41.683  17.484  28.263  1.00 38.93           O
ATOM   1533  CB  CYS A 254      39.886  17.821  30.545  1.00 39.09           C
ATOM   1534  SG  CYS A 254      38.527  18.250  29.455  1.00 46.57           S
ATOM   1535  H   CYS A 254      40.450  20.458  30.341  1.00 49.99           H
ATOM   1536  HA  CYS A 254      41.883  18.186  30.725  1.00 42.85           H
ATOM   1537  HB2 CYS A 254      40.081  16.884  30.428  1.00 46.91           H
ATOM   1538  HB3 CYS A 254      39.596  18.007  31.456  1.00 46.91           H
ATOM   1539  HG  CYS A 254      38.056  19.299  29.796  1.00 55.90           H
ATOM   1540  N   CYS A 255      41.542  19.713  28.129  1.00 42.41           N
ATOM   1541  CA  CYS A 255      41.694  19.657  26.687  1.00 42.28           C
ATOM   1542  C   CYS A 255      43.007  18.980  26.285  1.00 37.25           C
ATOM   1543  O   CYS A 255      42.971  18.068  25.465  1.00 32.88           O
ATOM   1544  CB  CYS A 255      41.568  21.056  26.064  1.00 46.55           C
ATOM   1545  SG  CYS A 255      41.355  20.952  24.318  1.00 50.82           S
ATOM   1546  H   CYS A 255      41.497  20.500  28.476  1.00 50.90           H
ATOM   1547  HA  CYS A 255      40.976  19.112  26.330  1.00 50.75           H
ATOM   1548  HB2 CYS A 255      40.794  21.508  26.423  1.00 55.86           H
ATOM   1549  HB3 CYS A 255      42.374  21.562  26.252  1.00 55.86           H
ATOM   1550  HG  CYS A 255      42.339  20.439  23.859  1.00 60.99           H
ATOM   1551  N   MET A 256      44.192  19.394  26.817  1.00 40.60           N
ATOM   1552  CA  MET A 256      45.393  18.694  26.281  1.00 39.59           C
ATOM   1553  C   MET A 256      45.348  17.167  26.516  1.00 37.66           C
ATOM   1554  O   MET A 256      45.718  16.243  25.802  1.00 36.89           O
ATOM   1555  CB  MET A 256      46.589  19.289  26.998  1.00 36.26           C
ATOM   1556  CG  MET A 256      47.861  18.618  26.562  1.00 39.03           C
ATOM   1557  SD  MET A 256      47.937  18.579  24.768  1.00 36.35           S
ATOM   1558  CE  MET A 256      49.532  17.760  24.582  1.00 39.77           C
ATOM   1559  H   MET A 256      44.264  20.010  27.650  1.00 48.72           H
ATOM   1560  HA  MET A 256      45.399  18.825  25.161  1.00 47.52           H
ATOM   1561  HB2 MET A 256      46.610  20.388  26.808  1.00 43.52           H
ATOM   1562  HB3 MET A 256      46.453  19.199  28.105  1.00 43.52           H
ATOM   1563  HG2 MET A 256      48.742  19.140  26.964  1.00 46.84           H
ATOM   1564  HG3 MET A 256      47.917  17.578  26.965  1.00 46.84           H
ATOM   1565  HE1 MET A 256      49.758  17.670  23.512  1.00 47.73           H
ATOM   1566  HE2 MET A 256      50.327  18.317  25.085  1.00 47.73           H
ATOM   1567  HE3 MET A 256      49.510  16.738  24.995  1.00 47.73           H
ATOM   1568  N   GLU A 257      44.818  16.886  27.725  1.00 38.07           N
ATOM   1569  CA  GLU A 257      44.664  15.521  28.246  1.00 41.44           C
ATOM   1570  C   GLU A 257      43.828  14.656  27.323  1.00 41.38           C
ATOM   1571  O   GLU A 257      44.209  13.535  26.978  1.00 43.88           O
ATOM   1572  CB  GLU A 257      43.977  15.524  29.611  1.00 42.17           C
ATOM   1573  CG  GLU A 257      44.829  15.792  30.786  1.00 41.42           C
ATOM   1574  CD  GLU A 257      44.741  17.183  31.288  1.00 58.90           C
ATOM   1575  OE1 GLU A 257      44.936  17.259  32.530  1.00 55.10           O
ATOM   1576  OE2 GLU A 257      44.499  18.166  30.463  1.00 54.61           O1-
ATOM   1577  H   GLU A 257      44.526  17.493  28.275  1.00 45.70           H
ATOM   1578  HA  GLU A 257      45.543  15.126  28.341  1.00 49.74           H
ATOM   1579  HB2 GLU A 257      43.250  16.157  29.628  1.00 50.61           H
ATOM   1580  HB3 GLU A 257      43.634  14.625  29.740  1.00 50.61           H
ATOM   1581  HG2 GLU A 257      44.510  15.227  31.507  1.00 49.71           H
ATOM   1582  HG3 GLU A 257      45.749  15.575  30.569  1.00 49.71           H
ATOM   1583  N   ILE A 258      42.636  15.117  26.990  1.00 41.57           N
ATOM   1584  CA  ILE A 258      41.846  14.325  26.073  1.00 42.04           C
ATOM   1585  C   ILE A 258      42.512  14.281  24.710  1.00 36.57           C
ATOM   1586  O   ILE A 258      42.466  13.243  24.051  1.00 42.58           O
ATOM   1587  CB  ILE A 258      40.414  14.856  25.995  1.00 41.27           C
ATOM   1588  CG1 ILE A 258      39.742  14.613  27.325  1.00 38.25           C
ATOM   1589  CG2 ILE A 258      39.655  14.182  24.888  1.00 44.21           C
ATOM   1590  CD1 ILE A 258      38.366  15.267  27.365  1.00 45.95           C
ATOM   1591  H   ILE A 258      42.277  15.840  27.281  1.00 49.90           H
ATOM   1592  HA  ILE A 258      41.797  13.415  26.405  1.00 50.46           H
ATOM   1593  HB  ILE A 258      40.435  15.813  25.828  1.00 49.53           H
ATOM   1594 HG12 ILE A 258      39.654  13.658  27.477  1.00 45.91           H
ATOM   1595 HG13 ILE A 258      40.284  15.010  28.028  1.00 45.91           H
ATOM   1596 HG21 ILE A 258      38.776  14.578  24.829  1.00 53.06           H
ATOM   1597 HG22 ILE A 258      40.110  14.298  24.040  1.00 53.06           H
ATOM   1598 HG23 ILE A 258      39.582  13.239  25.102  1.00 53.06           H
ATOM   1599 HD11 ILE A 258      37.980  15.159  28.249  1.00 55.15           H
ATOM   1600 HD12 ILE A 258      38.467  16.215  27.170  1.00 55.15           H
ATOM   1601 HD13 ILE A 258      37.795  14.857  26.703  1.00 55.15           H
ATOM   1602  N   MET A 259      43.129  15.393  24.247  1.00 40.45           N
ATOM   1603  CA  MET A 259      43.736  15.319  22.909  1.00 39.13           C
ATOM   1604  C   MET A 259      44.836  14.246  22.946  1.00 37.63           C
ATOM   1605  O   MET A 259      45.027  13.492  22.006  1.00 39.68           O
ATOM   1606  CB  MET A 259      44.185  16.744  22.611  1.00 45.45           C
ATOM   1607  CG  MET A 259      43.068  17.512  21.910  1.00 49.87           C
ATOM   1608  SD  MET A 259      43.624  19.203  21.637  1.00 47.60           S
ATOM   1609  CE  MET A 259      45.290  19.176  21.243  1.00 60.44           C
ATOM   1610  H   MET A 259      43.160  16.305  24.756  1.00 48.55           H
ATOM   1611  HA  MET A 259      42.976  14.945  22.157  1.00 46.96           H
ATOM   1612  HB2 MET A 259      44.438  17.275  23.562  1.00 54.55           H
ATOM   1613  HB3 MET A 259      45.115  16.723  22.017  1.00 54.55           H
ATOM   1614  HG2 MET A 259      42.812  17.020  20.943  1.00 59.85           H
ATOM   1615  HG3 MET A 259      42.127  17.555  22.499  1.00 59.85           H
ATOM   1616  HE1 MET A 259      45.629  20.227  21.143  1.00 72.54           H
ATOM   1617  HE2 MET A 259      45.916  18.733  22.041  1.00 72.54           H
ATOM   1618  HE3 MET A 259      45.527  18.664  20.286  1.00 72.54           H
ATOM   1619  N   SER A 260      45.556  14.169  24.099  1.00 34.33           N
ATOM   1620  CA  SER A 260      46.798  13.380  24.189  1.00 38.37           C
ATOM   1621  C   SER A 260      46.512  11.869  24.210  1.00 41.37           C
ATOM   1622  O   SER A 260      47.118  10.953  23.685  1.00 44.86           O
ATOM   1623  CB  SER A 260      47.503  13.802  25.504  1.00 40.45           C
ATOM   1624  OG  SER A 260      48.168  15.059  25.253  1.00 46.89           O
ATOM   1625  H   SER A 260      45.284  14.695  24.963  1.00 41.20           H
ATOM   1626  HA  SER A 260      47.434  13.592  23.287  1.00 46.05           H
ATOM   1627  HB2 SER A 260      46.803  13.900  26.358  1.00 48.55           H
ATOM   1628  HB3 SER A 260      48.331  13.119  25.755  1.00 48.55           H
ATOM   1629  HG  SER A 260      47.488  15.796  25.202  1.00 56.28           H
ATOM   1630  N   LEU A 261      45.388  11.650  24.935  1.00 38.26           N
ATOM   1631  CA  LEU A 261      44.709  10.365  24.995  1.00 42.24           C
ATOM   1632  C   LEU A 261      44.236   9.932  23.617  1.00 48.53           C
ATOM   1633  O   LEU A 261      44.484   8.791  23.222  1.00 47.20           O
ATOM   1634  CB  LEU A 261      43.528  10.411  25.964  1.00 41.60           C
ATOM   1635  CG  LEU A 261      42.737   9.086  26.123  1.00 47.11           C
ATOM   1636  CD1 LEU A 261      43.595   8.016  26.791  1.00 43.83           C
ATOM   1637  CD2 LEU A 261      41.494   9.250  26.941  1.00 40.43           C
ATOM   1638  H   LEU A 261      44.998  12.255  25.411  1.00 45.92           H
ATOM   1639  HA  LEU A 261      45.317   9.694  25.330  1.00 50.69           H
ATOM   1640  HB2 LEU A 261      43.865  10.658  26.840  1.00 49.93           H
ATOM   1641  HB3 LEU A 261      42.905  11.088  25.646  1.00 49.93           H
ATOM   1642  HG  LEU A 261      42.461   8.757  25.254  1.00 56.54           H
ATOM   1643 HD11 LEU A 261      43.093   7.190  26.849  1.00 52.61           H
ATOM   1644 HD12 LEU A 261      44.406   7.879  26.278  1.00 52.61           H
ATOM   1645 HD13 LEU A 261      43.821   8.312  27.686  1.00 52.61           H
ATOM   1646 HD21 LEU A 261      41.079   8.374  27.026  1.00 48.52           H
ATOM   1647 HD22 LEU A 261      41.731   9.567  27.825  1.00 48.52           H
ATOM   1648 HD23 LEU A 261      40.873   9.864  26.523  1.00 48.52           H
ATOM   1649  N   ARG A 262      43.536  10.808  22.861  1.00 44.76           N
ATOM   1650  CA  ARG A 262      43.165  10.286  21.529  1.00 43.29           C
ATOM   1651  C   ARG A 262      44.421   9.965  20.721  1.00 43.25           C
ATOM   1652  O   ARG A 262      44.440   9.080  19.879  1.00 52.17           O
ATOM   1653  CB  ARG A 262      42.279  11.365  20.936  1.00 39.46           C
ATOM   1654  CG  ARG A 262      41.013  11.498  21.813  1.00 45.83           C
ATOM   1655  CD  ARG A 262      40.111  12.584  21.255  1.00 53.51           C
ATOM   1656  NE  ARG A 262      38.704  12.251  21.611  1.00 52.47           N
ATOM   1657  CZ  ARG A 262      37.655  12.903  20.996  1.00 54.60           C
ATOM   1658  NH1 ARG A 262      37.909  13.897  20.076  1.00 61.56           N
ATOM   1659  NH2 ARG A 262      36.357  12.491  21.206  1.00 59.07           N1+
ATOM   1660  H   ARG A 262      43.237  11.737  23.188  1.00 53.72           H
ATOM   1661  HA  ARG A 262      42.623   9.302  21.651  1.00 51.95           H
ATOM   1662  HB2 ARG A 262      42.819  12.337  20.929  1.00 47.36           H
ATOM   1663  HB3 ARG A 262      42.036  11.116  19.889  1.00 47.36           H
ATOM   1664  HG2 ARG A 262      40.493  10.526  21.889  1.00 55.00           H
ATOM   1665  HG3 ARG A 262      41.298  11.759  22.867  1.00 55.00           H
ATOM   1666  HD2 ARG A 262      40.365  13.584  21.680  1.00 64.22           H
ATOM   1667  HD3 ARG A 262      40.216  12.668  20.147  1.00 64.22           H
ATOM   1668  HE  ARG A 262      38.542  11.454  22.230  1.00 62.97           H
ATOM   1669 HH11 ARG A 262      38.851  14.306  19.958  1.00 73.87           H
ATOM   1670 HH12 ARG A 262      37.140  14.509  19.769  1.00 73.87           H
ATOM   1671 HH21 ARG A 262      36.140  11.792  21.919  1.00 70.89           H
ATOM   1672 HH22 ARG A 262      35.568  13.093  20.966  1.00 70.89           H
ATOM   1673  N   ALA A 263      45.548  10.709  20.972  1.00 44.47           N
ATOM   1674  CA  ALA A 263      46.741  10.527  20.111  1.00 49.45           C
ATOM   1675  C   ALA A 263      47.348   9.138  20.376  1.00 46.99           C
ATOM   1676  O   ALA A 263      47.815   8.336  19.594  1.00 52.33           O
ATOM   1677  CB  ALA A 263      47.783  11.610  20.406  1.00 38.91           C
ATOM   1678  H   ALA A 263      45.587  11.441  21.703  1.00 53.37           H
ATOM   1679  HA  ALA A 263      46.402  10.563  19.040  1.00 59.35           H
ATOM   1680  HB1 ALA A 263      48.699  11.445  19.830  1.00 46.70           H
ATOM   1681  HB2 ALA A 263      47.388  12.593  20.133  1.00 46.70           H
ATOM   1682  HB3 ALA A 263      48.057  11.642  21.476  1.00 46.70           H
ATOM   1683  N   ALA A 264      47.380   8.918  21.712  1.00 42.83           N
ATOM   1684  CA  ALA A 264      48.058   7.794  22.347  1.00 48.53           C
ATOM   1685  C   ALA A 264      47.337   6.487  22.094  1.00 51.22           C
ATOM   1686  O   ALA A 264      47.983   5.446  21.997  1.00 52.72           O
ATOM   1687  CB  ALA A 264      48.156   8.005  23.863  1.00 48.34           C
ATOM   1688  H   ALA A 264      47.011   9.441  22.290  1.00 51.40           H
ATOM   1689  HA  ALA A 264      48.955   7.719  21.992  1.00 58.24           H
ATOM   1690  HB1 ALA A 264      48.540   7.210  24.276  1.00 58.02           H
ATOM   1691  HB2 ALA A 264      48.686   8.777  24.094  1.00 58.02           H
ATOM   1692  HB3 ALA A 264      47.245   8.112  24.194  1.00 58.02           H
ATOM   1693  N   VAL A 265      46.001   6.495  22.070  1.00 52.42           N
ATOM   1694  CA  VAL A 265      45.321   5.263  21.688  1.00 55.31           C
ATOM   1695  C   VAL A 265      45.526   4.997  20.216  1.00 55.05           C
ATOM   1696  O   VAL A 265      45.591   3.836  19.811  1.00 64.26           O
ATOM   1697  CB  VAL A 265      43.831   5.282  22.056  1.00 46.33           C
ATOM   1698  CG1 VAL A 265      43.682   5.511  23.556  1.00 47.40           C
ATOM   1699  CG2 VAL A 265      43.108   6.311  21.300  1.00 58.43           C
ATOM   1700  H   VAL A 265      45.495   7.165  22.274  1.00 62.91           H
ATOM   1701  HA  VAL A 265      45.726   4.523  22.166  1.00 66.38           H
ATOM   1702  HB  VAL A 265      43.445   4.428  21.816  1.00 55.60           H
ATOM   1703 HG11 VAL A 265      42.738   5.521  23.779  1.00 56.89           H
ATOM   1704 HG12 VAL A 265      44.137   4.798  24.029  1.00 56.89           H
ATOM   1705 HG13 VAL A 265      44.083   6.360  23.785  1.00 56.89           H
ATOM   1706 HG21 VAL A 265      42.174   6.293  21.553  1.00 70.12           H
ATOM   1707 HG22 VAL A 265      43.501   7.174  21.522  1.00 70.12           H
ATOM   1708 HG23 VAL A 265      43.206   6.138  20.352  1.00 70.12           H
ATOM   1709  N   ARG A 266      45.683   6.049  19.391  1.00 56.64           N
ATOM   1710  CA  ARG A 266      46.022   5.878  17.978  1.00 52.23           C
ATOM   1711  C   ARG A 266      47.516   5.532  17.790  1.00 53.55           C
ATOM   1712  O   ARG A 266      48.072   5.668  16.687  1.00 62.19           O
ATOM   1713  CB  ARG A 266      45.662   7.131  17.164  1.00 55.65           C
ATOM   1714  CG  ARG A 266      44.167   7.509  17.024  1.00 54.50           C
ATOM   1715  CD  ARG A 266      43.312   6.421  16.459  0.67 58.31           C
ATOM   1716  NE  ARG A 266      43.791   5.922  15.181  0.00 64.68           N
ATOM   1717  CZ  ARG A 266      43.524   6.483  14.013  0.63 67.91           C
ATOM   1718  NH1 ARG A 266      42.785   7.582  13.939  0.00 69.36           N
ATOM   1719  NH2 ARG A 266      44.004   5.946  12.915  0.83 67.80           N1+
ATOM   1720  H   ARG A 266      45.619   6.871  19.635  1.00 67.98           H
ATOM   1721  HA  ARG A 266      45.502   5.147  17.616  1.00 62.69           H
ATOM   1722  HB2 ARG A 266      46.109   7.894  17.573  1.00 66.78           H
ATOM   1723  HB3 ARG A 266      46.008   7.013  16.264  1.00 66.78           H
ATOM   1724  HG2 ARG A 266      43.822   7.757  17.896  1.00 65.41           H
ATOM   1725  HG3 ARG A 266      44.093   8.271  16.423  1.00 65.41           H
ATOM   1726  HD2 ARG A 266      43.282   5.683  17.085  0.00 69.98           H
ATOM   1727  HD3 ARG A 266      42.421   6.779  16.320  1.00 69.98           H
ATOM   1728  HE  ARG A 266      44.182   5.159  15.156  1.00 77.62           H
ATOM   1729 HH11 ARG A 266      42.473   7.955  14.652  1.00 83.24           H
ATOM   1730 HH12 ARG A 266      42.633   7.939  13.172  1.00 83.24           H
ATOM   1731 HH21 ARG A 266      44.476   5.235  12.967  1.00 81.37           H
ATOM   1732 HH22 ARG A 266      43.834   6.311  12.153  1.00 81.37           H
ATOM   1733  N   TYR A 267      48.201   5.120  18.852  1.00 47.94           N
ATOM   1734  CA  TYR A 267      49.602   4.744  18.716  1.00 57.43           C
ATOM   1735  C   TYR A 267      49.772   3.413  17.989  1.00 61.76           C
ATOM   1736  O   TYR A 267      49.196   2.403  18.395  1.00 64.35           O
ATOM   1737  CB  TYR A 267      50.261   4.617  20.076  1.00 53.11           C
ATOM   1738  CG  TYR A 267      51.666   4.098  19.937  1.00 59.90           C
ATOM   1739  CD1 TYR A 267      52.664   4.891  19.391  1.00 59.33           C
ATOM   1740  CD2 TYR A 267      51.991   2.813  20.304  1.00 62.83           C
ATOM   1741  CE1 TYR A 267      53.965   4.430  19.241  1.00 60.19           C
ATOM   1742  CE2 TYR A 267      53.297   2.337  20.169  1.00 61.68           C
ATOM   1743  CZ  TYR A 267      54.275   3.149  19.632  1.00 63.27           C
ATOM   1744  OH  TYR A 267      55.573   2.700  19.474  1.00 63.20           O
ATOM   1745  H   TYR A 267      47.890   5.055  19.650  1.00 57.54           H
ATOM   1746  HA  TYR A 267      50.053   5.430  18.201  1.00 68.93           H
ATOM   1747  HB2 TYR A 267      50.277   5.479  20.508  1.00 63.73           H
ATOM   1748  HB3 TYR A 267      49.754   3.985  20.609  1.00 63.73           H
ATOM   1749  HD1 TYR A 267      52.458   5.756  19.124  1.00 71.21           H
ATOM   1750  HD2 TYR A 267      51.335   2.266  20.674  1.00 75.40           H
ATOM   1751  HE1 TYR A 267      54.619   4.978  18.875  1.00 72.23           H
ATOM   1752  HE2 TYR A 267      53.502   1.471  20.434  1.00 74.03           H
ATOM   1753  HH  TYR A 267      56.035   3.299  19.110  1.00 75.85           H
ATOM   1754  N   ASP A 268      50.634   3.406  16.974  1.00 63.67           N
ATOM   1755  CA  ASP A 268      50.939   2.236  16.160  1.00 66.79           C
ATOM   1756  C   ASP A 268      52.321   1.702  16.507  1.00 67.38           C
ATOM   1757  O   ASP A 268      53.324   2.384  16.258  1.00 65.71           O
ATOM   1758  CB  ASP A 268      50.876   2.586  14.675  1.00 72.89           C
ATOM   1759  CG  ASP A 268      51.255   1.412  13.779  1.00 76.66           C
ATOM   1760  OD1 ASP A 268      51.401   1.619  12.552  1.00 80.79           O
ATOM   1761  OD2 ASP A 268      51.416   0.287  14.301  1.00 78.47           O1-
ATOM   1762  H   ASP A 268      51.075   4.103  16.727  1.00 76.41           H
ATOM   1763  HA  ASP A 268      50.283   1.545  16.323  1.00 80.16           H
ATOM   1764  HB2 ASP A 268      49.976   2.857  14.448  1.00 87.47           H
ATOM   1765  HB3 ASP A 268      51.499   3.308  14.492  1.00 87.47           H
ATOM   1766  N   PRO A 269      52.443   0.495  17.052  1.00 66.88           N
ATOM   1767  CA  PRO A 269      53.786  -0.015  17.356  1.00 62.42           C
ATOM   1768  C   PRO A 269      54.597  -0.364  16.112  1.00 70.06           C
ATOM   1769  O   PRO A 269      55.836  -0.247  16.130  1.00 68.54           O
ATOM   1770  CB  PRO A 269      53.490  -1.247  18.220  1.00 66.48           C
ATOM   1771  CG  PRO A 269      52.069  -0.966  18.833  1.00 61.63           C
ATOM   1772  CD  PRO A 269      51.371  -0.301  17.689  1.00 69.33           C
ATOM   1773  HA  PRO A 269      54.282   0.632  17.884  1.00 74.91           H
ATOM   1774  HB2 PRO A 269      53.459  -2.037  17.658  1.00 79.78           H
ATOM   1775  HB3 PRO A 269      54.160  -1.346  18.915  1.00 79.78           H
ATOM   1776  HG2 PRO A 269      51.626  -1.794  19.071  1.00 73.97           H
ATOM   1777  HG3 PRO A 269      52.135  -0.376  19.597  1.00 73.97           H
ATOM   1778  HD2 PRO A 269      51.033  -0.966  17.067  1.00 83.20           H
ATOM   1779  HD3 PRO A 269      50.665   0.270  18.021  1.00 83.20           H
ATOM   1780  N   GLU A 270      53.938  -0.796  15.033  1.00 63.91           N
ATOM   1781  CA  GLU A 270      54.677  -1.178  13.838  1.00 72.63           C
ATOM   1782  C   GLU A 270      55.579  -0.030  13.415  1.00 77.18           C
ATOM   1783  O   GLU A 270      56.812  -0.122  13.501  1.00 71.22           O
ATOM   1784  CB  GLU A 270      53.707  -1.581  12.705  1.00 71.82           C
ATOM   1785  H   GLU A 270      53.087  -0.855  14.967  1.00 76.70           H
ATOM   1786  HA  GLU A 270      55.242  -1.940  14.045  1.00 87.17           H
ATOM   1787  HB1 GLU A 270      53.174  -2.343  12.979  1.00 86.20           H
ATOM   1788  HB3 GLU A 270      54.209  -1.807  11.905  1.00 86.20           H
ATOM   1789  N   SER A 271      54.961   1.110  13.062  1.00 76.75           N
ATOM   1790  CA  SER A 271      55.686   2.318  12.677  1.00 65.91           C
ATOM   1791  C   SER A 271      56.214   3.143  13.845  1.00 66.80           C
ATOM   1792  O   SER A 271      57.003   4.061  13.605  1.00 72.68           O
ATOM   1793  CB  SER A 271      54.794   3.215  11.828  1.00 66.38           C
ATOM   1794  OG  SER A 271      53.608   3.540  12.513  1.00 71.70           O
ATOM   1795  H   SER A 271      54.099   1.201  13.023  1.00 92.11           H
ATOM   1796  HA  SER A 271      56.447   2.058  12.139  1.00 79.09           H
ATOM   1797  HB2 SER A 271      55.268   4.031  11.608  1.00 79.67           H
ATOM   1798  HB3 SER A 271      54.561   2.735  11.015  1.00 79.67           H
ATOM   1799  HG  SER A 271      53.609   3.163  13.262  1.00 86.05           H
ATOM   1800  N   ASP A 272      55.836   2.862  15.092  1.00 62.38           N
ATOM   1801  CA  ASP A 272      56.256   3.702  16.223  1.00 64.98           C
ATOM   1802  C   ASP A 272      55.865   5.164  15.990  1.00 59.65           C
ATOM   1803  O   ASP A 272      56.692   6.067  16.095  1.00 60.16           O
ATOM   1804  CB  ASP A 272      57.762   3.583  16.455  1.00 54.07           C
ATOM   1805  CG  ASP A 272      58.212   4.115  17.816  1.00 55.94           C
ATOM   1806  OD1 ASP A 272      57.391   4.248  18.751  1.00 59.78           O
ATOM   1807  OD2 ASP A 272      59.426   4.375  17.975  1.00 56.03           O1-
ATOM   1808  H   ASP A 272      55.343   2.189  15.314  1.00 74.86           H
ATOM   1809  HA  ASP A 272      55.807   3.392  17.026  1.00 77.99           H
ATOM   1810  HB2 ASP A 272      57.985   2.635  16.441  1.00 64.89           H
ATOM   1811  HB3 ASP A 272      58.241   4.045  15.756  1.00 64.89           H
ATOM   1812  N   THR A 273      54.602   5.385  15.625  1.00 54.52           N
ATOM   1813  CA  THR A 273      54.055   6.715  15.411  1.00 57.57           C
ATOM   1814  C   THR A 273      52.686   6.867  16.070  1.00 60.53           C
ATOM   1815  O   THR A 273      52.027   5.891  16.427  1.00 65.10           O
ATOM   1816  CB  THR A 273      53.876   7.041  13.926  1.00 57.24           C
ATOM   1817  OG1 THR A 273      52.828   6.232  13.381  1.00 64.18           O
ATOM   1818  CG2 THR A 273      55.150   6.794  13.186  1.00 66.12           C
ATOM   1819  H   THR A 273      54.034   4.759  15.483  1.00 65.43           H
ATOM   1820  HA  THR A 273      54.666   7.360  15.793  1.00 69.09           H
ATOM   1821  HB  THR A 273      53.648   7.975  13.815  1.00 68.70           H
ATOM   1822  HG1 THR A 273      53.135   5.478  13.179  1.00 77.02           H
ATOM   1823 HG21 THR A 273      55.049   6.995  12.244  1.00 79.36           H
ATOM   1824 HG22 THR A 273      55.848   7.352  13.554  1.00 79.36           H
ATOM   1825 HG23 THR A 273      55.409   5.861  13.288  1.00 79.36           H
ATOM   1826  N   LEU A 274      52.261   8.118  16.193  1.00 57.28           N
ATOM   1827  CA  LEU A 274      50.934   8.509  16.636  1.00 58.15           C
ATOM   1828  C   LEU A 274      50.171   9.024  15.438  1.00 54.91           C
ATOM   1829  O   LEU A 274      50.767   9.456  14.457  1.00 59.56           O
ATOM   1830  CB  LEU A 274      50.981   9.645  17.660  1.00 58.15           C
ATOM   1831  CG  LEU A 274      51.744   9.325  18.912  1.00 59.07           C
ATOM   1832  CD1 LEU A 274      51.862  10.560  19.686  1.00 57.45           C
ATOM   1833  CD2 LEU A 274      50.956   8.328  19.685  1.00 65.21           C
ATOM   1834  H   LEU A 274      52.753   8.792  15.983  1.00 68.75           H
ATOM   1835  HA  LEU A 274      50.464   7.750  17.014  1.00 69.78           H
ATOM   1836  HB2 LEU A 274      51.406  10.412  17.247  1.00 69.79           H
ATOM   1837  HB3 LEU A 274      50.074   9.878  17.916  1.00 69.79           H
ATOM   1838  HG  LEU A 274      52.617   8.964  18.704  1.00 70.89           H
ATOM   1839 HD11 LEU A 274      52.313  10.360  20.522  1.00 68.95           H
ATOM   1840 HD12 LEU A 274      52.377  11.201  19.170  1.00 68.95           H
ATOM   1841 HD13 LEU A 274      50.973  10.900  19.856  1.00 68.95           H
ATOM   1842 HD21 LEU A 274      51.430   8.136  20.512  1.00 78.26           H
ATOM   1843 HD22 LEU A 274      50.084   8.707  19.879  1.00 78.26           H
ATOM   1844 HD23 LEU A 274      50.860   7.519  19.161  1.00 78.26           H
ATOM   1845  N   THR A 275      48.859   9.076  15.547  1.00 55.11           N
ATOM   1846  CA  THR A 275      48.089   9.706  14.491  1.00 56.26           C
ATOM   1847  C   THR A 275      47.299  10.861  15.076  1.00 55.15           C
ATOM   1848  O   THR A 275      46.428  10.640  15.930  1.00 60.18           O
ATOM   1849  CB  THR A 275      47.219   8.670  13.817  1.00 60.60           C
ATOM   1850  OG1 THR A 275      48.098   7.757  13.159  1.00 64.21           O
ATOM   1851  CG2 THR A 275      46.350   9.292  12.807  1.00 64.06           C
ATOM   1852  H   THR A 275      48.393   8.757  16.198  1.00 66.14           H
ATOM   1853  HA  THR A 275      48.687  10.057  13.823  1.00 67.52           H
ATOM   1854  HB  THR A 275      46.671   8.204  14.471  1.00 72.72           H
ATOM   1855  HG1 THR A 275      47.650   7.124  12.837  1.00 77.05           H
ATOM   1856 HG21 THR A 275      45.820   8.603  12.381  1.00 76.88           H
ATOM   1857 HG22 THR A 275      45.759   9.950  13.206  1.00 76.88           H
ATOM   1858 HG23 THR A 275      46.905   9.719  12.138  1.00 76.88           H
ATOM   1859  N   LEU A 276      47.636  12.098  14.655  1.00 55.98           N
ATOM   1860  CA  LEU A 276      46.980  13.262  15.266  1.00 52.49           C
ATOM   1861  C   LEU A 276      45.766  13.482  14.384  1.00 59.45           C
ATOM   1862  O   LEU A 276      45.722  13.122  13.232  1.00 71.25           O
ATOM   1863  CB  LEU A 276      47.947  14.437  15.236  1.00 52.89           C
ATOM   1864  CG  LEU A 276      49.262  14.130  15.971  1.00 48.05           C
ATOM   1865  CD1 LEU A 276      50.087  15.407  15.875  1.00 51.91           C
ATOM   1866  CD2 LEU A 276      49.020  13.718  17.427  1.00 50.80           C
ATOM   1867  H   LEU A 276      48.359  12.270  13.924  1.00 67.18           H
ATOM   1868  HA  LEU A 276      46.677  13.021  16.326  1.00 63.00           H
ATOM   1869  HB2 LEU A 276      48.163  14.734  14.187  1.00 63.48           H
ATOM   1870  HB3 LEU A 276      47.465  15.319  15.702  1.00 63.48           H
ATOM   1871  HG  LEU A 276      49.808  13.294  15.466  1.00 57.67           H
ATOM   1872 HD11 LEU A 276      51.072  15.281  16.344  1.00 62.30           H
ATOM   1873 HD12 LEU A 276      50.270  15.696  14.840  1.00 62.30           H
ATOM   1874 HD13 LEU A 276      49.584  16.254  16.360  1.00 62.30           H
ATOM   1875 HD21 LEU A 276      49.977  13.528  17.929  1.00 60.96           H
ATOM   1876 HD22 LEU A 276      48.507  14.490  18.008  1.00 60.96           H
ATOM   1877 HD23 LEU A 276      48.425  12.803  17.499  1.00 60.96           H
ATOM   1878  N   SER A 277      44.609  13.976  15.023  1.00 72.39           N
ATOM   1879  CA  SER A 277      43.426  14.247  14.164  1.00 72.71           C
ATOM   1880  C   SER A 277      42.973  13.010  13.342  1.00 78.49           C
ATOM   1881  O   SER A 277      42.232  13.165  12.388  1.00 87.52           O
ATOM   1882  CB  SER A 277      43.640  15.384  13.157  1.00 77.06           C
ATOM   1883  OG  SER A 277      43.114  16.582  13.831  1.00 84.97           O
ATOM   1884  H   SER A 277      44.723  14.615  15.810  1.00 86.87           H
ATOM   1885  HA  SER A 277      42.591  14.519  14.872  1.00 87.25           H
ATOM   1886  HB2 SER A 277      44.690  15.549  12.848  1.00 92.48           H
ATOM   1887  HB3 SER A 277      43.074  15.253  12.197  1.00 92.48           H
ATOM   1888  HG  SER A 277      43.421  17.384  13.329  1.00101.97           H
ATOM   1889  N   GLY A 278      43.383  11.752  13.771  1.00 82.98           N
ATOM   1890  CA  GLY A 278      42.999  10.484  13.106  1.00 87.37           C
ATOM   1891  C   GLY A 278      43.435  10.169  11.616  1.00 88.13           C
ATOM   1892  O   GLY A 278      43.046   9.121  11.104  1.00 83.96           O
ATOM   1893  H   GLY A 278      44.021  11.640  14.566  1.00 99.59           H
ATOM   1894  HA2 GLY A 278      43.487   9.702  13.732  1.00104.85           H
ATOM   1895  HA3 GLY A 278      41.888  10.384  13.144  1.00104.85           H
ATOM   1896  N   GLU A 279      44.375  11.040  11.131  1.00 80.78           N
ATOM   1897  CA  GLU A 279      44.932  11.244   9.783  1.00 77.12           C
ATOM   1898  C   GLU A 279      46.464  11.446   9.697  1.00 74.83           C
ATOM   1899  O   GLU A 279      47.122  10.701   8.970  1.00 82.35           O
ATOM   1900  CB  GLU A 279      44.274  12.466   9.152  1.00 81.10           C
ATOM   1901  CG  GLU A 279      43.919  13.625  10.126  1.00 88.60           C
ATOM   1902  CD  GLU A 279      44.536  14.965   9.691  1.00 98.26           C
ATOM   1903  OE1 GLU A 279      44.364  15.991  10.400  1.00 93.64           O
ATOM   1904  OE2 GLU A 279      45.202  14.985   8.629  1.00 99.48           O1-
ATOM   1905  H   GLU A 279      44.748  11.594  11.661  1.00 96.94           H
ATOM   1906  HA  GLU A 279      44.719  10.474   9.228  1.00 92.55           H
ATOM   1907  HB2 GLU A 279      44.894  12.825   8.496  1.00 97.33           H
ATOM   1908  HB3 GLU A 279      43.459  12.186   8.715  1.00 97.33           H
ATOM   1909  HG2 GLU A 279      42.954  13.734  10.135  1.00106.32           H
ATOM   1910  HG3 GLU A 279      44.239  13.434  11.020  1.00106.32           H
ATOM   1911  N   MET A 280      47.055  12.465  10.353  1.00 66.26           N
ATOM   1912  CA  MET A 280      48.502  12.708  10.263  1.00 63.63           C
ATOM   1913  C   MET A 280      49.304  11.822  11.213  1.00 64.48           C
ATOM   1914  O   MET A 280      49.066  11.816  12.421  1.00 65.55           O
ATOM   1915  CB  MET A 280      48.824  14.165  10.584  1.00 64.16           C
ATOM   1916  CG  MET A 280      50.310  14.578  10.355  1.00 67.62           C
ATOM   1917  SD  MET A 280      50.601  16.323  10.807  1.00 82.00           S
ATOM   1918  CE  MET A 280      50.353  16.224  12.520  1.00 66.66           C
ATOM   1919  H   MET A 280      46.646  13.049  10.833  1.00 79.52           H
ATOM   1920  HA  MET A 280      48.800  12.533   9.358  1.00 76.37           H
ATOM   1921  HB2 MET A 280      48.272  14.744  10.034  1.00 77.00           H
ATOM   1922  HB3 MET A 280      48.620  14.322  11.515  1.00 77.00           H
ATOM   1923  HG2 MET A 280      50.903  14.033  10.895  1.00 81.15           H
ATOM   1924  HG3 MET A 280      50.537  14.478   9.416  1.00 81.15           H
ATOM   1925  HE1 MET A 280      50.485  17.101  12.917  1.00 80.00           H
ATOM   1926  HE2 MET A 280      49.449  15.913  12.693  1.00 80.00           H
ATOM   1927  HE3 MET A 280      50.992  15.594  12.879  1.00 80.00           H
ATOM   1928  N   ALA A 281      50.300  11.128  10.688  1.00 60.56           N
ATOM   1929  CA  ALA A 281      51.122  10.255  11.503  1.00 59.94           C
ATOM   1930  C   ALA A 281      52.446  10.931  11.797  1.00 60.89           C
ATOM   1931  O   ALA A 281      53.143  11.364  10.880  1.00 61.27           O
ATOM   1932  CB  ALA A 281      51.383   8.917  10.813  1.00 69.94           C
ATOM   1933  H   ALA A 281      50.518  11.142   9.858  1.00 72.68           H
ATOM   1934  HA  ALA A 281      50.665  10.087  12.336  1.00 71.94           H
ATOM   1935  HB1 ALA A 281      51.898   8.355  11.415  1.00 83.94           H
ATOM   1936  HB2 ALA A 281      50.540   8.492  10.601  1.00 83.94           H
ATOM   1937  HB3 ALA A 281      51.891   9.082  10.005  1.00 83.94           H
ATOM   1938  N   VAL A 282      52.804  10.973  13.072  1.00 59.61           N
ATOM   1939  CA  VAL A 282      53.974  11.696  13.533  1.00 51.22           C
ATOM   1940  C   VAL A 282      54.845  10.762  14.339  1.00 58.43           C
ATOM   1941  O   VAL A 282      54.353   9.871  15.050  1.00 53.18           O
ATOM   1942  CB  VAL A 282      53.593  12.923  14.394  1.00 51.26           C
ATOM   1943  CG1 VAL A 282      52.715  13.839  13.611  1.00 62.15           C
ATOM   1944  CG2 VAL A 282      52.832  12.547  15.629  1.00 57.97           C
ATOM   1945  H   VAL A 282      52.364  10.594  13.705  1.00 71.54           H
ATOM   1946  HA  VAL A 282      54.489  12.003  12.774  1.00 61.48           H
ATOM   1947  HB  VAL A 282      54.403  13.381  14.670  1.00 61.52           H
ATOM   1948 HG11 VAL A 282      52.430  14.550  14.204  1.00 74.59           H
ATOM   1949 HG12 VAL A 282      53.231  14.202  12.870  1.00 74.59           H
ATOM   1950 HG13 VAL A 282      51.943  13.358  13.286  1.00 74.59           H
ATOM   1951 HG21 VAL A 282      52.637  13.356  16.129  1.00 69.57           H
ATOM   1952 HG22 VAL A 282      51.997  12.125  15.364  1.00 69.57           H
ATOM   1953 HG23 VAL A 282      53.360  11.946  16.179  1.00 69.57           H
ATOM   1954  N   LYS A 283      56.144  11.023  14.244  1.00 50.94           N
ATOM   1955  CA  LYS A 283      57.194  10.399  15.021  1.00 48.68           C
ATOM   1956  C   LYS A 283      57.452  11.222  16.272  1.00 56.75           C
ATOM   1957  O   LYS A 283      57.364  12.458  16.261  1.00 56.70           O
ATOM   1958  CB  LYS A 283      58.485  10.333  14.196  1.00 57.57           C
ATOM   1959  CG  LYS A 283      58.392   9.473  12.921  1.00 65.95           C
ATOM   1960  CD  LYS A 283      58.600   7.999  13.291  1.00 75.30           C
ATOM   1961  CE  LYS A 283      58.769   7.073  12.106  1.00 72.91           C
ATOM   1962  NZ  LYS A 283      59.056   5.682  12.596  1.00 77.54           N1+
ATOM   1963  H   LYS A 283      56.454  11.615  13.701  1.00 61.14           H
ATOM   1964  HA  LYS A 283      56.919   9.507  15.277  1.00 58.42           H
ATOM   1965  HB2 LYS A 283      58.703  11.233  13.910  1.00 69.09           H
ATOM   1966  HB3 LYS A 283      59.200   9.988  14.751  1.00 69.09           H
ATOM   1967  HG2 LYS A 283      57.514   9.571  12.521  1.00 79.15           H
ATOM   1968  HG3 LYS A 283      59.084   9.736  12.296  1.00 79.15           H
ATOM   1969  HD2 LYS A 283      59.400   7.929  13.835  1.00 90.36           H
ATOM   1970  HD3 LYS A 283      57.834   7.700  13.802  1.00 90.36           H
ATOM   1971  HE2 LYS A 283      57.951   7.064  11.579  1.00 87.50           H
ATOM   1972  HE3 LYS A 283      59.518   7.372  11.568  1.00 87.50           H
ATOM   1973  HZ1 LYS A 283      59.429   5.198  11.947  1.00 93.06           H
ATOM   1974  HZ2 LYS A 283      59.608   5.710  13.294  1.00 93.06           H
ATOM   1975  HZ3 LYS A 283      58.297   5.288  12.848  1.00 93.06           H
ATOM   1976  N   ARG A 284      57.825  10.530  17.342  1.00 48.77           N
ATOM   1977  CA  ARG A 284      58.218  11.202  18.564  1.00 54.33           C
ATOM   1978  C   ARG A 284      59.072  12.463  18.306  1.00 57.46           C
ATOM   1979  O   ARG A 284      58.766  13.544  18.828  1.00 48.52           O
ATOM   1980  CB  ARG A 284      58.944  10.185  19.447  1.00 55.59           C
ATOM   1981  CG  ARG A 284      59.311  10.709  20.818  1.00 56.39           C
ATOM   1982  CD  ARG A 284      60.141   9.705  21.611  1.00 62.08           C
ATOM   1983  NE  ARG A 284      61.502   9.562  21.071  1.00 76.46           N
ATOM   1984  CZ  ARG A 284      62.460  10.505  21.086  1.00 74.74           C
ATOM   1985  NH1 ARG A 284      62.264  11.715  21.618  1.00 71.89           N
ATOM   1986  NH2 ARG A 284      63.640  10.242  20.547  1.00 77.48           N1+
ATOM   1987  H   ARG A 284      57.876   9.671  17.383  1.00 58.53           H
ATOM   1988  HA  ARG A 284      57.431  11.497  19.029  1.00 65.20           H
ATOM   1989  HB2 ARG A 284      58.352   9.432  19.579  1.00 66.72           H
ATOM   1990  HB3 ARG A 284      59.755   9.892  19.003  1.00 66.72           H
ATOM   1991  HG2 ARG A 284      59.804  11.538  20.728  1.00 67.68           H
ATOM   1992  HG3 ARG A 284      58.486  10.862  21.305  1.00 67.68           H
ATOM   1993  HD2 ARG A 284      60.182   9.968  22.541  1.00 74.51           H
ATOM   1994  HD3 ARG A 284      59.708   8.843  21.543  1.00 74.51           H
ATOM   1995  HE  ARG A 284      61.715   8.786  20.765  1.00 91.76           H
ATOM   1996 HH11 ARG A 284      61.500  11.918  21.966  1.00 86.27           H
ATOM   1997 HH12 ARG A 284      62.896  12.300  21.611  1.00 86.27           H
ATOM   1998 HH21 ARG A 284      63.794   9.470  20.207  1.00 92.98           H
ATOM   1999 HH22 ARG A 284      64.257  10.844  20.564  1.00 92.98           H
ATOM   2000  N   GLU A 285      60.125  12.359  17.482  1.00 53.71           N
ATOM   2001  CA  GLU A 285      61.056  13.488  17.304  1.00 53.35           C
ATOM   2002  C   GLU A 285      60.337  14.694  16.717  1.00 49.97           C
ATOM   2003  O   GLU A 285      60.540  15.828  17.161  1.00 48.21           O
ATOM   2004  CB  GLU A 285      62.240  13.089  16.405  1.00 58.62           C
ATOM   2005  CG  GLU A 285      63.077  11.823  16.852  1.00 75.82           C
ATOM   2006  CD  GLU A 285      62.330  10.423  16.697  1.00 76.55           C
ATOM   2007  OE1 GLU A 285      61.453  10.264  15.821  1.00 71.93           O
ATOM   2008  OE2 GLU A 285      62.623   9.456  17.457  1.00 88.00           O1-
ATOM   2009  H   GLU A 285      60.310  11.662  17.018  1.00 64.46           H
ATOM   2010  HA  GLU A 285      61.414  13.750  18.166  1.00 64.03           H
ATOM   2011  HB2 GLU A 285      61.887  12.883  15.525  1.00 70.36           H
ATOM   2012  HB3 GLU A 285      62.852  13.837  16.335  1.00 70.36           H
ATOM   2013  HG2 GLU A 285      63.864  11.789  16.283  1.00 90.99           H
ATOM   2014  HG3 GLU A 285      63.355  11.941  17.776  1.00 90.99           H
ATOM   2015  N   GLN A 286      59.436  14.458  15.767  1.00 46.09           N
ATOM   2016  CA  GLN A 286      58.723  15.554  15.140  1.00 49.60           C
ATOM   2017  C   GLN A 286      57.855  16.267  16.156  1.00 52.10           C
ATOM   2018  O   GLN A 286      57.925  17.494  16.311  1.00 48.23           O
ATOM   2019  CB  GLN A 286      57.861  15.033  13.988  1.00 45.38           C
ATOM   2020  CG  GLN A 286      58.659  14.152  12.990  1.00 57.90           C
ATOM   2021  CD  GLN A 286      57.828  13.694  11.819  1.00 60.67           C
ATOM   2022  OE1 GLN A 286      56.788  13.050  11.974  1.00 63.22           O
ATOM   2023  NE2 GLN A 286      58.265  14.056  10.628  1.00 64.74           N
ATOM   2024  H   GLN A 286      59.203  13.677  15.493  1.00 55.31           H
ATOM   2025  HA  GLN A 286      59.369  16.187  14.791  1.00 59.53           H
ATOM   2026  HB2 GLN A 286      57.146  14.499  14.359  1.00 54.47           H
ATOM   2027  HB3 GLN A 286      57.487  15.782  13.505  1.00 54.47           H
ATOM   2028  HG2 GLN A 286      59.396  14.677  12.636  1.00 69.49           H
ATOM   2029  HG3 GLN A 286      59.006  13.367  13.440  1.00 69.49           H
ATOM   2030 HE21 GLN A 286      58.967  14.552  10.556  1.00 77.70           H
ATOM   2031 HE22 GLN A 286      57.844  13.798   9.923  1.00 77.70           H
ATOM   2032  N   LEU A 287      57.011  15.511  16.852  1.00 49.03           N
ATOM   2033  CA  LEU A 287      56.127  16.131  17.815  1.00 45.80           C
ATOM   2034  C   LEU A 287      56.931  16.812  18.900  1.00 47.59           C
ATOM   2035  O   LEU A 287      56.542  17.865  19.411  1.00 45.00           O
ATOM   2036  CB  LEU A 287      55.217  15.067  18.393  1.00 49.67           C
ATOM   2037  CG  LEU A 287      54.120  15.552  19.297  1.00 47.30           C
ATOM   2038  CD1 LEU A 287      53.279  16.537  18.599  1.00 45.60           C
ATOM   2039  CD2 LEU A 287      53.277  14.360  19.707  1.00 50.38           C
ATOM   2040  H   LEU A 287      56.949  14.656  16.807  1.00 58.85           H
ATOM   2041  HA  LEU A 287      55.596  16.808  17.366  1.00 54.97           H
ATOM   2042  HB2 LEU A 287      54.807  14.588  17.656  1.00 59.61           H
ATOM   2043  HB3 LEU A 287      55.763  14.458  18.918  1.00 59.61           H
ATOM   2044  HG  LEU A 287      54.517  15.965  20.071  1.00 56.77           H
ATOM   2045 HD11 LEU A 287      52.534  16.773  19.174  1.00 54.73           H
ATOM   2046 HD12 LEU A 287      53.811  17.321  18.405  1.00 54.73           H
ATOM   2047 HD13 LEU A 287      52.948  16.133  17.777  1.00 54.73           H
ATOM   2048 HD21 LEU A 287      52.556  14.677  20.276  1.00 60.47           H
ATOM   2049 HD22 LEU A 287      52.907  13.946  18.909  1.00 60.47           H
ATOM   2050 HD23 LEU A 287      53.830  13.724  20.187  1.00 60.47           H
ATOM   2051  N   LYS A 288      58.098  16.260  19.208  1.00 43.51           N
ATOM   2052  CA  LYS A 288      58.943  16.866  20.221  1.00 46.69           C
ATOM   2053  C   LYS A 288      59.508  18.205  19.746  1.00 44.86           C
ATOM   2054  O   LYS A 288      59.489  19.195  20.475  1.00 45.78           O
ATOM   2055  CB  LYS A 288      60.062  15.894  20.576  1.00 43.76           C
ATOM   2056  CG  LYS A 288      61.104  16.472  21.569  1.00 44.25           C
ATOM   2057  CD  LYS A 288      62.113  15.454  21.944  1.00 53.09           C
ATOM   2058  CE  LYS A 288      62.879  15.786  23.278  1.00 72.17           C
ATOM   2059  NZ  LYS A 288      63.594  14.514  23.840  1.00 71.39           N1+
ATOM   2060  H   LYS A 288      58.426  15.551  18.851  1.00 52.22           H
ATOM   2061  HA  LYS A 288      58.412  17.032  21.016  1.00 56.04           H
ATOM   2062  HB2 LYS A 288      59.674  15.091  20.944  1.00 52.52           H
ATOM   2063  HB3 LYS A 288      60.541  15.677  19.762  1.00 52.52           H
ATOM   2064  HG2 LYS A 288      61.566  17.219  21.167  1.00 53.11           H
ATOM   2065  HG3 LYS A 288      60.648  16.756  22.383  1.00 53.11           H
ATOM   2066  HD2 LYS A 288      61.655  14.605  22.076  1.00 63.72           H
ATOM   2067  HD3 LYS A 288      62.757  15.379  21.227  1.00 63.72           H
ATOM   2068  HE2 LYS A 288      63.545  16.471  23.104  1.00 86.62           H
ATOM   2069  HE3 LYS A 288      62.252  16.106  23.947  1.00 86.62           H
ATOM   2070  HZ1 LYS A 288      64.233  14.762  24.412  1.00 85.68           H
ATOM   2071  HZ2 LYS A 288      63.014  13.994  24.266  1.00 85.68           H
ATOM   2072  HZ3 LYS A 288      63.969  14.052  23.174  1.00 85.68           H
ATOM   2073  N   ASN A 289      60.045  18.248  18.533  1.00 52.01           N
ATOM   2074  CA  ASN A 289      60.611  19.495  18.042  1.00 48.91           C
ATOM   2075  C   ASN A 289      59.540  20.503  17.634  1.00 47.72           C
ATOM   2076  O   ASN A 289      59.838  21.711  17.644  1.00 45.92           O
ATOM   2077  CB  ASN A 289      61.543  19.206  16.858  1.00 47.16           C
ATOM   2078  CG  ASN A 289      62.679  18.288  17.221  1.00 46.48           C
ATOM   2079  OD1 ASN A 289      63.150  18.294  18.350  1.00 46.09           O
ATOM   2080  ND2 ASN A 289      63.140  17.493  16.258  1.00 57.88           N
ATOM   2081  H   ASN A 289      60.115  17.577  17.994  1.00 62.42           H
ATOM   2082  HA  ASN A 289      61.148  19.898  18.741  1.00 58.70           H
ATOM   2083  HB2 ASN A 289      61.028  18.776  16.155  1.00 56.61           H
ATOM   2084  HB3 ASN A 289      61.909  20.039  16.526  1.00 56.61           H
ATOM   2085 HD21 ASN A 289      63.811  16.973  16.417  1.00 69.47           H
ATOM   2086 HD22 ASN A 289      62.773  17.493  15.480  1.00 69.47           H
ATOM   2087  N   GLY A 290      58.319  20.050  17.276  1.00 40.37           N
ATOM   2088  CA  GLY A 290      57.323  21.067  16.891  1.00 41.81           C
ATOM   2089  C   GLY A 290      56.829  21.847  18.082  1.00 38.89           C
ATOM   2090  O   GLY A 290      55.948  22.674  17.968  1.00 41.28           O
ATOM   2091  H   GLY A 290      58.086  19.058  17.151  1.00 48.46           H
ATOM   2092  HA2 GLY A 290      57.736  21.752  16.092  1.00 50.19           H
ATOM   2093  HA3 GLY A 290      56.443  20.563  16.401  1.00 50.19           H
ATOM   2094  N   GLY A 291      57.249  21.450  19.372  1.00 43.85           N
ATOM   2095  CA  GLY A 291      56.901  22.322  20.495  1.00 42.58           C
ATOM   2096  C   GLY A 291      56.602  21.520  21.750  1.00 44.53           C
ATOM   2097  O   GLY A 291      56.707  22.041  22.862  1.00 50.42           O
ATOM   2098  H   GLY A 291      58.066  20.862  19.531  1.00 52.62           H
ATOM   2099  HA2 GLY A 291      57.724  23.059  20.707  1.00 51.11           H
ATOM   2100  HA3 GLY A 291      55.995  22.943  20.229  1.00 51.11           H
ATOM   2101  N   LEU A 292      56.210  20.195  21.726  1.00 46.57           N
ATOM   2102  CA  LEU A 292      55.626  19.563  22.954  1.00 43.74           C
ATOM   2103  C   LEU A 292      56.691  19.187  24.007  1.00 44.36           C
ATOM   2104  O   LEU A 292      56.698  18.980  25.209  1.00 49.77           O
ATOM   2105  CB  LEU A 292      54.920  18.288  22.533  1.00 44.55           C
ATOM   2106  CG  LEU A 292      53.520  18.618  22.031  1.00 46.21           C
ATOM   2107  CD1 LEU A 292      52.694  17.332  22.088  1.00 42.77           C
ATOM   2108  CD2 LEU A 292      52.886  19.688  22.918  1.00 40.74           C
ATOM   2109  H   LEU A 292      56.067  19.692  20.834  1.00 55.89           H
ATOM   2110  HA  LEU A 292      54.949  20.297  23.481  1.00 52.49           H
ATOM   2111  HB2 LEU A 292      55.501  17.734  21.765  1.00 53.46           H
ATOM   2112  HB3 LEU A 292      54.834  17.602  23.407  1.00 53.46           H
ATOM   2113  HG  LEU A 292      53.576  19.010  20.983  1.00 55.46           H
ATOM   2114 HD11 LEU A 292      51.685  17.501  21.677  1.00 51.33           H
ATOM   2115 HD12 LEU A 292      53.147  16.537  21.482  1.00 51.33           H
ATOM   2116 HD13 LEU A 292      52.586  16.952  23.102  1.00 51.33           H
ATOM   2117 HD21 LEU A 292      51.866  19.906  22.573  1.00 48.89           H
ATOM   2118 HD22 LEU A 292      52.849  19.373  23.962  1.00 48.89           H
ATOM   2119 HD23 LEU A 292      53.450  20.631  22.870  1.00 48.89           H
ATOM   2120  N   GLY A 293      57.860  19.068  23.349  1.00 40.13           N
ATOM   2121  CA  GLY A 293      59.144  18.713  23.938  1.00 45.39           C
ATOM   2122  C   GLY A 293      59.128  17.351  24.585  1.00 44.65           C
ATOM   2123  O   GLY A 293      58.846  16.346  23.950  1.00 41.69           O
ATOM   2124  H   GLY A 293      57.934  19.209  22.507  1.00 48.17           H
ATOM   2125  HA2 GLY A 293      59.814  18.699  23.239  1.00 54.47           H
ATOM   2126  HA3 GLY A 293      59.417  19.371  24.598  1.00 54.47           H
ATOM   2127  N   VAL A 294      59.479  17.296  25.869  1.00 46.38           N
ATOM   2128  CA  VAL A 294      59.381  16.040  26.616  1.00 48.13           C
ATOM   2129  C   VAL A 294      57.942  15.521  26.625  1.00 43.73           C
ATOM   2130  O   VAL A 294      57.711  14.303  26.670  1.00 40.35           O
ATOM   2131  CB  VAL A 294      59.907  16.250  28.057  1.00 48.53           C
ATOM   2132  CG1 VAL A 294      59.073  17.306  28.805  1.00 44.64           C
ATOM   2133  CG2 VAL A 294      59.882  15.011  28.843  1.00 47.24           C
ATOM   2134  H   VAL A 294      59.777  17.968  26.324  1.00 55.66           H
ATOM   2135  HA  VAL A 294      59.935  15.368  26.189  1.00 57.76           H
ATOM   2136  HB  VAL A 294      60.826  16.553  28.014  1.00 58.25           H
ATOM   2137 HG11 VAL A 294      59.415  17.387  29.713  1.00 53.57           H
ATOM   2138 HG12 VAL A 294      59.155  18.157  28.343  1.00 53.57           H
ATOM   2139 HG13 VAL A 294      58.148  17.033  28.830  1.00 53.57           H
ATOM   2140 HG21 VAL A 294      60.214  15.209  29.734  1.00 56.70           H
ATOM   2141 HG22 VAL A 294      58.971  14.680  28.902  1.00 56.70           H
ATOM   2142 HG23 VAL A 294      60.453  14.359  28.406  1.00 56.70           H
ATOM   2143  N   VAL A 295      56.950  16.423  26.608  1.00 39.08           N
ATOM   2144  CA  VAL A 295      55.562  15.960  26.531  1.00 42.11           C
ATOM   2145  C   VAL A 295      55.395  14.971  25.400  1.00 42.02           C
ATOM   2146  O   VAL A 295      54.627  14.006  25.507  1.00 44.08           O
ATOM   2147  CB  VAL A 295      54.585  17.129  26.372  1.00 40.18           C
ATOM   2148  CG1 VAL A 295      53.215  16.611  26.266  1.00 39.74           C
ATOM   2149  CG2 VAL A 295      54.714  18.067  27.581  1.00 47.17           C
ATOM   2150  H   VAL A 295      57.055  17.272  26.636  1.00 46.90           H
ATOM   2151  HA  VAL A 295      55.340  15.509  27.360  1.00 50.54           H
ATOM   2152  HB  VAL A 295      54.780  17.623  25.564  1.00 48.22           H
ATOM   2153 HG11 VAL A 295      52.617  17.367  26.177  1.00 47.70           H
ATOM   2154 HG12 VAL A 295      53.150  16.056  25.477  1.00 47.70           H
ATOM   2155 HG13 VAL A 295      53.002  16.110  27.066  1.00 47.70           H
ATOM   2156 HG21 VAL A 295      54.126  18.830  27.458  1.00 56.61           H
ATOM   2157 HG22 VAL A 295      54.454  17.571  28.375  1.00 56.61           H
ATOM   2158 HG23 VAL A 295      55.629  18.368  27.668  1.00 56.61           H
ATOM   2159  N   SER A 296      56.115  15.177  24.303  1.00 42.70           N
ATOM   2160  CA  SER A 296      56.034  14.207  23.228  1.00 44.02           C
ATOM   2161  C   SER A 296      56.531  12.862  23.711  1.00 42.12           C
ATOM   2162  O   SER A 296      55.889  11.829  23.490  1.00 44.93           O
ATOM   2163  CB  SER A 296      56.832  14.664  22.001  1.00 37.71           C
ATOM   2164  OG  SER A 296      56.805  13.599  21.019  1.00 41.71           O
ATOM   2165  H   SER A 296      56.638  15.843  24.168  1.00 51.24           H
ATOM   2166  HA  SER A 296      55.104  14.097  22.975  1.00 52.83           H
ATOM   2167  HB2 SER A 296      56.437  15.461  21.616  1.00 45.27           H
ATOM   2168  HB3 SER A 296      57.748  14.841  22.269  1.00 45.27           H
ATOM   2169  HG  SER A 296      57.264  13.812  20.352  1.00 50.06           H
ATOM   2170  N   ASP A 297      57.693  12.851  24.363  1.00 48.41           N
ATOM   2171  CA  ASP A 297      58.193  11.601  24.941  1.00 41.67           C
ATOM   2172  C   ASP A 297      57.122  10.974  25.805  1.00 42.37           C
ATOM   2173  O   ASP A 297      56.868   9.771  25.733  1.00 46.00           O
ATOM   2174  CB  ASP A 297      59.459  11.866  25.759  1.00 47.70           C
ATOM   2175  CG  ASP A 297      60.658  12.214  24.875  1.00 52.16           C
ATOM   2176  OD1 ASP A 297      61.495  13.082  25.193  1.00 54.01           O
ATOM   2177  OD2 ASP A 297      60.752  11.586  23.832  1.00 60.34           O1-
ATOM   2178  H   ASP A 297      58.196  13.540  24.487  1.00 58.10           H
ATOM   2179  HA  ASP A 297      58.407  10.979  24.232  1.00 50.01           H
ATOM   2180  HB2 ASP A 297      59.302  12.608  26.369  1.00 57.24           H
ATOM   2181  HB3 ASP A 297      59.673  11.069  26.265  1.00 57.24           H
ATOM   2182  N   ALA A 298      56.415  11.799  26.567  1.00 43.91           N
ATOM   2183  CA  ALA A 298      55.370  11.281  27.438  1.00 44.14           C
ATOM   2184  C   ALA A 298      54.189  10.699  26.667  1.00 45.95           C
ATOM   2185  O   ALA A 298      53.705   9.636  27.065  1.00 43.39           O
ATOM   2186  CB  ALA A 298      54.903  12.359  28.409  1.00 47.14           C
ATOM   2187  H   ALA A 298      56.539  12.653  26.612  1.00 52.70           H
ATOM   2188  HA  ALA A 298      55.747  10.558  27.959  1.00 52.97           H
ATOM   2189  HB1 ALA A 298      54.256  11.970  29.015  1.00 56.57           H
ATOM   2190  HB2 ALA A 298      55.670  12.691  28.904  1.00 56.57           H
ATOM   2191  HB3 ALA A 298      54.500  13.087  27.902  1.00 56.57           H
ATOM   2192  N   ILE A 299      53.661  11.370  25.596  1.00 47.68           N
ATOM   2193  CA  ILE A 299      52.411  10.797  25.041  1.00 41.53           C
ATOM   2194  C   ILE A 299      52.655   9.388  24.418  1.00 44.77           C
ATOM   2195  O   ILE A 299      51.936   8.429  24.256  1.00 43.62           O
ATOM   2196  CB  ILE A 299      51.909  11.799  24.025  1.00 34.62           C
ATOM   2197  CG1 ILE A 299      51.436  13.043  24.795  1.00 39.11           C
ATOM   2198  CG2 ILE A 299      50.820  11.138  23.177  1.00 44.90           C
ATOM   2199  CD1 ILE A 299      51.092  14.191  23.860  1.00 35.55           C
ATOM   2200  H   ILE A 299      54.098  12.186  25.162  1.00 57.23           H
ATOM   2201  HA  ILE A 299      51.679  10.649  25.888  1.00 49.84           H
ATOM   2202  HB  ILE A 299      52.746  12.094  23.327  1.00 41.55           H
ATOM   2203 HG12 ILE A 299      50.544  12.782  25.394  1.00 46.94           H
ATOM   2204 HG13 ILE A 299      52.201  13.370  25.520  1.00 46.94           H
ATOM   2205 HG21 ILE A 299      50.400  11.841  22.458  1.00 53.89           H
ATOM   2206 HG22 ILE A 299      51.217  10.279  22.614  1.00 53.89           H
ATOM   2207 HG23 ILE A 299      49.989  10.778  23.793  1.00 53.89           H
ATOM   2208 HD11 ILE A 299      50.689  15.031  24.436  1.00 42.67           H
ATOM   2209 HD12 ILE A 299      51.967  14.529  23.310  1.00 42.67           H
ATOM   2210 HD13 ILE A 299      50.316  13.887  23.147  1.00 42.67           H
ATOM   2211  N   PHE A 300      53.923   9.330  23.916  1.00 42.36           N
ATOM   2212  CA  PHE A 300      54.452   8.143  23.223  1.00 49.96           C
ATOM   2213  C   PHE A 300      54.650   7.007  24.205  1.00 48.30           C
ATOM   2214  O   PHE A 300      54.166   5.891  23.985  1.00 46.78           O
ATOM   2215  CB  PHE A 300      55.784   8.426  22.489  1.00 49.00           C
ATOM   2216  CG  PHE A 300      55.597   8.836  21.031  1.00 53.35           C
ATOM   2217  CD1 PHE A 300      55.359  10.156  20.697  1.00 53.62           C
ATOM   2218  CD2 PHE A 300      55.592   7.901  20.009  1.00 56.57           C
ATOM   2219  CE1 PHE A 300      55.119  10.536  19.386  1.00 55.12           C
ATOM   2220  CE2 PHE A 300      55.359   8.287  18.699  1.00 58.45           C
ATOM   2221  CZ  PHE A 300      55.132   9.621  18.394  1.00 57.56           C
ATOM   2222  H   PHE A 300      54.495   9.968  23.969  1.00 50.84           H
ATOM   2223  HA  PHE A 300      53.817   7.861  22.548  1.00 59.96           H
ATOM   2224  HB2 PHE A 300      56.273   9.124  22.950  1.00 58.81           H
ATOM   2225  HB3 PHE A 300      56.321   7.614  22.494  1.00 58.81           H
ATOM   2226  HD1 PHE A 300      55.346  10.800  21.366  1.00 64.36           H
ATOM   2227  HD2 PHE A 300      55.730   7.003  20.194  1.00 67.89           H
ATOM   2228  HE1 PHE A 300      54.977  11.432  19.181  1.00 66.16           H
ATOM   2229  HE2 PHE A 300      55.359   7.653  18.018  1.00 70.15           H
ATOM   2230  HZ  PHE A 300      54.982   9.885  17.512  1.00 69.08           H
ATOM   2231  N   GLU A 301      55.351   7.289  25.297  1.00 45.18           N
ATOM   2232  CA  GLU A 301      55.462   6.353  26.409  1.00 46.14           C
ATOM   2233  C   GLU A 301      54.086   5.859  26.816  1.00 46.35           C
ATOM   2234  O   GLU A 301      53.852   4.655  26.923  1.00 55.66           O
ATOM   2235  CB  GLU A 301      56.190   7.046  27.569  1.00 56.72           C
ATOM   2236  CG  GLU A 301      56.226   6.250  28.862  1.00 70.68           C
ATOM   2237  CD  GLU A 301      56.821   7.019  30.063  1.00 67.88           C
ATOM   2238  OE1 GLU A 301      56.339   6.864  31.201  1.00 82.62           O
ATOM   2239  OE2 GLU A 301      57.765   7.782  29.879  1.00 80.18           O1-
ATOM   2240  H   GLU A 301      55.754   8.041  25.417  1.00 54.22           H
ATOM   2241  HA  GLU A 301      55.992   5.589  26.136  1.00 55.37           H
ATOM   2242  HB2 GLU A 301      57.110   7.208  27.301  1.00 68.08           H
ATOM   2243  HB3 GLU A 301      55.762   7.901  27.754  1.00 68.08           H
ATOM   2244  HG2 GLU A 301      55.318   6.030  29.107  1.00 84.82           H
ATOM   2245  HG3 GLU A 301      56.744   5.442  28.727  1.00 84.82           H
ATOM   2246  N   LEU A 302      53.121   6.774  26.936  1.00 50.11           N
ATOM   2247  CA  LEU A 302      51.763   6.370  27.287  1.00 48.66           C
ATOM   2248  C   LEU A 302      51.143   5.518  26.202  1.00 50.93           C
ATOM   2249  O   LEU A 302      50.438   4.546  26.495  1.00 59.35           O
ATOM   2250  CB  LEU A 302      50.885   7.598  27.538  1.00 47.92           C
ATOM   2251  CG  LEU A 302      49.383   7.355  27.693  1.00 43.70           C
ATOM   2252  CD1 LEU A 302      49.112   6.591  28.950  1.00 51.17           C
ATOM   2253  CD2 LEU A 302      48.624   8.659  27.723  1.00 49.73           C
ATOM   2254  H   LEU A 302      53.222   7.617  26.814  1.00 60.14           H
ATOM   2255  HA  LEU A 302      51.796   5.832  28.093  1.00 58.41           H
ATOM   2256  HB2 LEU A 302      51.183   8.035  28.352  1.00 57.52           H
ATOM   2257  HB3 LEU A 302      50.991   8.199  26.787  1.00 57.52           H
ATOM   2258  HG  LEU A 302      49.053   6.828  26.946  1.00 52.45           H
ATOM   2259 HD11 LEU A 302      48.158   6.458  29.030  1.00 61.41           H
ATOM   2260 HD12 LEU A 302      49.575   5.744  28.906  1.00 61.41           H
ATOM   2261 HD13 LEU A 302      49.446   7.115  29.695  1.00 61.41           H
ATOM   2262 HD21 LEU A 302      47.677   8.475  27.816  1.00 59.68           H
ATOM   2263 HD22 LEU A 302      48.942   9.182  28.474  1.00 59.68           H
ATOM   2264 HD23 LEU A 302      48.788   9.130  26.893  1.00 59.68           H
ATOM   2265  N   GLY A 303      51.343   5.901  24.942  1.00 49.99           N
ATOM   2266  CA  GLY A 303      50.744   5.164  23.840  1.00 47.76           C
ATOM   2267  C   GLY A 303      51.285   3.755  23.767  1.00 56.46           C
ATOM   2268  O   GLY A 303      50.541   2.799  23.516  1.00 55.62           O
ATOM   2269  H   GLY A 303      51.812   6.584  24.705  1.00 60.00           H
ATOM   2270  HA2 GLY A 303      49.779   5.145  23.939  1.00 57.33           H
ATOM   2271  HA3 GLY A 303      50.961   5.604  23.007  1.00 57.33           H
ATOM   2272  N   LYS A 304      52.591   3.611  23.997  1.00 56.56           N
ATOM   2273  CA  LYS A 304      53.207   2.293  24.034  1.00 55.27           C
ATOM   2274  C   LYS A 304      52.556   1.455  25.117  1.00 60.39           C
ATOM   2275  O   LYS A 304      52.081   0.343  24.862  1.00 63.99           O
ATOM   2276  CB  LYS A 304      54.712   2.402  24.307  1.00 53.41           C
ATOM   2277  CG  LYS A 304      55.608   2.847  23.148  1.00 59.35           C
ATOM   2278  CD  LYS A 304      57.118   2.527  23.480  1.00 67.65           C
ATOM   2279  CE  LYS A 304      58.107   2.876  22.384  1.00 67.64           C
ATOM   2280  NZ  LYS A 304      58.338   4.338  22.290  1.00 78.75           N1+
ATOM   2281  H   LYS A 304      53.133   4.262  24.143  1.00 67.88           H
ATOM   2282  HA  LYS A 304      53.079   1.858  23.175  1.00 66.33           H
ATOM   2283  HB2 LYS A 304      54.855   3.023  25.037  1.00 64.09           H
ATOM   2284  HB3 LYS A 304      55.016   1.522  24.581  1.00 64.09           H
ATOM   2285  HG2 LYS A 304      55.351   2.365  22.345  1.00 71.22           H
ATOM   2286  HG3 LYS A 304      55.509   3.799  23.013  1.00 71.22           H
ATOM   2287  HD2 LYS A 304      57.387   3.018  24.273  1.00 81.19           H
ATOM   2288  HD3 LYS A 304      57.206   1.571  23.633  1.00 81.19           H
ATOM   2289  HE2 LYS A 304      58.961   2.453  22.574  1.00 81.17           H
ATOM   2290  HE3 LYS A 304      57.764   2.562  21.531  1.00 81.17           H
ATOM   2291  HZ1 LYS A 304      58.903   4.514  21.623  1.00 94.51           H
ATOM   2292  HZ2 LYS A 304      57.561   4.739  22.109  1.00 94.51           H
ATOM   2293  HZ3 LYS A 304      58.659   4.655  23.052  1.00 94.51           H
ATOM   2294  N   SER A 305      52.471   2.011  26.332  1.00 58.02           N
ATOM   2295  CA  SER A 305      51.942   1.248  27.448  1.00 50.96           C
ATOM   2296  C   SER A 305      50.461   0.925  27.287  1.00 54.22           C
ATOM   2297  O   SER A 305      50.000  -0.092  27.809  1.00 65.36           O
ATOM   2298  CB  SER A 305      52.181   1.986  28.746  1.00 51.90           C
ATOM   2299  OG  SER A 305      51.367   3.121  28.810  1.00 63.71           O
ATOM   2300  H   SER A 305      52.718   2.810  26.530  1.00 69.63           H
ATOM   2301  HA  SER A 305      52.411   0.403  27.480  1.00 61.16           H
ATOM   2302  HB2 SER A 305      51.932   1.385  29.467  1.00 62.28           H
ATOM   2303  HB3 SER A 305      53.116   2.226  28.813  1.00 62.28           H
ATOM   2304  HG  SER A 305      51.055   3.283  28.046  1.00 76.45           H
ATOM   2305  N   LEU A 306      49.707   1.729  26.556  1.00 56.48           N
ATOM   2306  CA  LEU A 306      48.274   1.468  26.417  1.00 57.82           C
ATOM   2307  C   LEU A 306      47.961   0.421  25.377  1.00 59.97           C
ATOM   2308  O   LEU A 306      46.808  -0.024  25.323  1.00 57.50           O
ATOM   2309  CB  LEU A 306      47.505   2.742  26.034  1.00 56.13           C
ATOM   2310  CG  LEU A 306      47.340   3.831  27.118  1.00 56.45           C
ATOM   2311  CD1 LEU A 306      46.455   4.948  26.605  1.00 53.67           C
ATOM   2312  CD2 LEU A 306      46.793   3.268  28.385  1.00 53.58           C
ATOM   2313  H   LEU A 306      49.986   2.419  26.121  1.00 67.78           H
ATOM   2314  HA  LEU A 306      47.933   1.140  27.260  1.00 69.39           H
ATOM   2315  HB2 LEU A 306      47.985   3.160  25.300  1.00 67.36           H
ATOM   2316  HB3 LEU A 306      46.619   2.494  25.733  1.00 67.36           H
ATOM   2317  HG  LEU A 306      48.204   4.215  27.326  1.00 67.74           H
ATOM   2318 HD11 LEU A 306      46.340   5.609  27.301  1.00 64.42           H
ATOM   2319 HD12 LEU A 306      46.883   5.357  25.835  1.00 64.42           H
ATOM   2320 HD13 LEU A 306      45.594   4.580  26.351  1.00 64.42           H
ATOM   2321 HD21 LEU A 306      46.687   3.979  29.029  1.00 64.31           H
ATOM   2322 HD22 LEU A 306      45.929   2.864  28.186  1.00 64.31           H
ATOM   2323 HD23 LEU A 306      47.405   2.604  28.735  1.00 64.31           H
ATOM   2324  N   SER A 307      48.917   0.064  24.509  1.00 60.88           N
ATOM   2325  CA  SER A 307      48.641  -1.004  23.553  1.00 72.82           C
ATOM   2326  C   SER A 307      48.169  -2.263  24.285  1.00 65.01           C
ATOM   2327  O   SER A 307      47.242  -2.944  23.842  1.00 67.22           O
ATOM   2328  CB  SER A 307      49.881  -1.315  22.707  1.00 67.58           C
ATOM   2329  OG  SER A 307      50.151  -0.304  21.764  1.00 75.47           O
ATOM   2330  H   SER A 307      49.706   0.403  24.462  1.00 73.06           H
ATOM   2331  HA  SER A 307      47.930  -0.716  22.956  1.00 87.39           H
ATOM   2332  HB2 SER A 307      50.646  -1.440  23.290  1.00 81.10           H
ATOM   2333  HB3 SER A 307      49.707  -2.129  22.208  1.00 81.10           H
ATOM   2334  HG  SER A 307      50.900  -0.445  21.406  1.00 90.58           H
ATOM   2335  N   ALA A 308      48.783  -2.562  25.429  1.00 54.33           N
ATOM   2336  CA  ALA A 308      48.434  -3.760  26.183  1.00 63.96           C
ATOM   2337  C   ALA A 308      47.018  -3.709  26.770  1.00 70.51           C
ATOM   2338  O   ALA A 308      46.411  -4.767  27.003  1.00 75.50           O
ATOM   2339  CB  ALA A 308      49.459  -3.976  27.300  1.00 66.09           C
ATOM   2340  H   ALA A 308      49.405  -2.083  25.785  1.00 65.20           H
ATOM   2341  HA  ALA A 308      48.482  -4.514  25.581  1.00 76.76           H
ATOM   2342  HB1 ALA A 308      49.223  -4.765  27.805  1.00 79.32           H
ATOM   2343  HB2 ALA A 308      50.340  -4.082  26.907  1.00 79.32           H
ATOM   2344  HB3 ALA A 308      49.457  -3.196  27.883  1.00 79.32           H
ATOM   2345  N   PHE A 309      46.474  -2.514  27.036  1.00 59.97           N
ATOM   2346  CA  PHE A 309      45.177  -2.424  27.695  1.00 56.11           C
ATOM   2347  C   PHE A 309      44.005  -2.685  26.747  1.00 62.14           C
ATOM   2348  O   PHE A 309      42.895  -2.952  27.211  1.00 60.75           O
ATOM   2349  CB  PHE A 309      45.031  -1.055  28.351  1.00 56.27           C
ATOM   2350  CG  PHE A 309      45.924  -0.858  29.544  1.00 53.21           C
ATOM   2351  CD1 PHE A 309      45.395  -0.598  30.778  1.00 55.86           C
ATOM   2352  CD2 PHE A 309      47.276  -0.957  29.434  1.00 52.01           C
ATOM   2353  CE1 PHE A 309      46.211  -0.427  31.896  1.00 53.44           C
ATOM   2354  CE2 PHE A 309      48.100  -0.769  30.538  1.00 54.65           C
ATOM   2355  CZ  PHE A 309      47.561  -0.518  31.769  1.00 54.89           C
ATOM   2356  H   PHE A 309      46.836  -1.757  26.855  1.00 71.97           H
ATOM   2357  HA  PHE A 309      45.135  -3.089  28.398  1.00 67.35           H
ATOM   2358  HB2 PHE A 309      45.246  -0.374  27.695  1.00 67.53           H
ATOM   2359  HB3 PHE A 309      44.114  -0.948  28.642  1.00 67.53           H
ATOM   2360  HD1 PHE A 309      44.471  -0.532  30.867  1.00 67.04           H
ATOM   2361  HD2 PHE A 309      47.649  -1.137  28.603  1.00 62.42           H
ATOM   2362  HE1 PHE A 309      45.834  -0.240  32.725  1.00 64.13           H
ATOM   2363  HE2 PHE A 309      49.021  -0.843  30.446  1.00 65.59           H
ATOM   2364  HZ  PHE A 309      48.110  -0.397  32.509  1.00 65.88           H
ATOM   2365  N   ASN A 310      44.216  -2.622  25.442  1.00 58.54           N
ATOM   2366  CA  ASN A 310      43.141  -2.850  24.479  1.00 67.81           C
ATOM   2367  C   ASN A 310      41.905  -2.050  24.830  1.00 68.61           C
ATOM   2368  O   ASN A 310      40.776  -2.549  24.772  1.00 68.12           O
ATOM   2369  CB  ASN A 310      42.782  -4.320  24.371  1.00 72.11           C
ATOM   2370  CG  ASN A 310      43.870  -5.131  23.711  1.00 83.06           C
ATOM   2371  OD1 ASN A 310      43.894  -5.241  22.486  1.00 86.24           O
ATOM   2372  ND2 ASN A 310      44.804  -5.680  24.514  1.00 77.12           N
ATOM   2373  H   ASN A 310      44.976  -2.439  25.081  1.00 70.25           H
ATOM   2374  HA  ASN A 310      43.443  -2.548  23.607  1.00 81.38           H
ATOM   2375  HB2 ASN A 310      42.618  -4.673  25.258  1.00 86.54           H
ATOM   2376  HB3 ASN A 310      41.986  -4.397  23.821  1.00 86.54           H
ATOM   2377 HD21 ASN A 310      45.441  -6.145  24.169  1.00 92.55           H
ATOM   2378 HD22 ASN A 310      44.780  -5.543  25.362  1.00 92.55           H
ATOM   2379  N   LEU A 311      42.117  -0.789  25.182  1.00 65.70           N
ATOM   2380  CA  LEU A 311      40.979   0.048  25.493  1.00 62.34           C
ATOM   2381  C   LEU A 311      40.061   0.092  24.291  1.00 56.91           C
ATOM   2382  O   LEU A 311      40.512   0.140  23.142  1.00 59.03           O
ATOM   2383  CB  LEU A 311      41.425   1.451  25.871  1.00 56.40           C
ATOM   2384  CG  LEU A 311      42.366   1.570  27.058  1.00 55.70           C
ATOM   2385  CD1 LEU A 311      42.531   3.060  27.420  1.00 54.14           C
ATOM   2386  CD2 LEU A 311      41.862   0.804  28.243  1.00 55.34           C
ATOM   2387  H   LEU A 311      42.884  -0.406  25.238  1.00 78.85           H
ATOM   2388  HA  LEU A 311      40.484  -0.335  26.234  1.00 74.81           H
ATOM   2389  HB2 LEU A 311      41.861   1.860  25.111  1.00 67.69           H
ATOM   2390  HB3 LEU A 311      40.630   1.960  26.100  1.00 67.69           H
ATOM   2391  HG  LEU A 311      43.231   1.209  26.814  1.00 66.85           H
ATOM   2392 HD11 LEU A 311      43.153   3.140  28.161  1.00 64.97           H
ATOM   2393 HD12 LEU A 311      42.862   3.541  26.651  1.00 64.97           H
ATOM   2394 HD13 LEU A 311      41.670   3.416  27.686  1.00 64.97           H
ATOM   2395 HD21 LEU A 311      42.481   0.921  28.982  1.00 66.41           H
ATOM   2396 HD22 LEU A 311      40.984   1.134  28.488  1.00 66.41           H
ATOM   2397 HD23 LEU A 311      41.815  -0.135  28.009  1.00 66.41           H
ATOM   2398  N   ASP A 312      38.769   0.043  24.561  1.00 54.07           N
ATOM   2399  CA  ASP A 312      37.770   0.188  23.522  1.00 60.48           C
ATOM   2400  C   ASP A 312      37.163   1.583  23.577  1.00 52.64           C
ATOM   2401  O   ASP A 312      37.402   2.353  24.501  1.00 59.22           O
ATOM   2402  CB  ASP A 312      36.704  -0.906  23.674  1.00 60.32           C
ATOM   2403  CG  ASP A 312      35.772  -0.669  24.835  1.00 67.86           C
ATOM   2404  OD1 ASP A 312      36.213  -0.182  25.904  1.00 70.12           O
ATOM   2405  OD2 ASP A 312      34.571  -0.978  24.682  1.00 74.19           O1-
ATOM   2406  H   ASP A 312      38.442  -0.086  25.343  1.00 64.89           H
ATOM   2407  HA  ASP A 312      38.193   0.083  22.656  1.00 72.58           H
ATOM   2408  HB2 ASP A 312      36.181  -0.951  22.861  1.00 72.39           H
ATOM   2409  HB3 ASP A 312      37.157  -1.752  23.829  1.00 72.39           H
ATOM   2410  N   ASP A 313      36.364   1.907  22.566  1.00 53.65           N
ATOM   2411  CA  ASP A 313      35.780   3.236  22.490  1.00 53.97           C
ATOM   2412  C   ASP A 313      35.121   3.647  23.782  1.00 58.81           C
ATOM   2413  O   ASP A 313      34.995   4.851  24.056  1.00 62.79           O
ATOM   2414  CB  ASP A 313      34.755   3.324  21.366  1.00 57.46           C
ATOM   2415  CG  ASP A 313      35.386   3.189  19.986  1.00 69.40           C
ATOM   2416  OD1 ASP A 313      36.633   3.053  19.878  1.00 64.99           O
ATOM   2417  OD2 ASP A 313      34.624   3.207  18.998  1.00 75.72           O1-
ATOM   2418  H   ASP A 313      36.158   1.383  21.916  1.00 64.39           H
ATOM   2419  HA  ASP A 313      36.479   3.875  22.299  1.00 64.78           H
ATOM   2420  HB2 ASP A 313      34.112   2.611  21.487  1.00 68.96           H
ATOM   2421  HB3 ASP A 313      34.305   4.181  21.413  1.00 68.96           H
ATOM   2422  N   THR A 314      34.657   2.685  24.577  1.00 56.37           N
ATOM   2423  CA  THR A 314      33.894   3.062  25.767  1.00 56.57           C
ATOM   2424  C   THR A 314      34.816   3.419  26.911  1.00 52.51           C
ATOM   2425  O   THR A 314      34.565   4.368  27.675  1.00 52.75           O
ATOM   2426  CB  THR A 314      32.947   1.922  26.175  1.00 63.13           C
ATOM   2427  OG1 THR A 314      31.887   1.833  25.215  1.00 59.19           O
ATOM   2428  CG2 THR A 314      32.323   2.167  27.554  1.00 58.97           C
ATOM   2429  H   THR A 314      34.755   1.840  24.453  1.00 67.65           H
ATOM   2430  HA  THR A 314      33.358   3.847  25.563  1.00 67.90           H
ATOM   2431  HB  THR A 314      33.437   1.087  26.219  1.00 75.76           H
ATOM   2432  HG1 THR A 314      31.408   2.521  25.253  1.00 71.04           H
ATOM   2433 HG21 THR A 314      31.732   1.433  27.774  1.00 70.77           H
ATOM   2434 HG22 THR A 314      33.000   2.237  28.246  1.00 70.77           H
ATOM   2435 HG23 THR A 314      31.801   2.988  27.534  1.00 70.77           H
ATOM   2436  N   GLU A 315      35.861   2.630  27.077  1.00 51.59           N
ATOM   2437  CA  GLU A 315      36.809   2.937  28.121  1.00 55.24           C
ATOM   2438  C   GLU A 315      37.454   4.286  27.840  1.00 53.57           C
ATOM   2439  O   GLU A 315      37.473   5.171  28.707  1.00 48.59           O
ATOM   2440  CB  GLU A 315      37.810   1.792  28.221  1.00 55.02           C
ATOM   2441  CG  GLU A 315      37.077   0.489  28.659  1.00 63.30           C
ATOM   2442  CD  GLU A 315      37.901  -0.761  28.502  1.00 62.22           C
ATOM   2443  OE1 GLU A 315      38.454  -0.960  27.407  1.00 68.32           O
ATOM   2444  OE2 GLU A 315      38.017  -1.523  29.477  1.00 63.94           O1-
ATOM   2445  H   GLU A 315      36.042   1.929  26.610  1.00 61.92           H
ATOM   2446  HA  GLU A 315      36.333   3.005  28.964  1.00 66.29           H
ATOM   2447  HB2 GLU A 315      38.233   1.642  27.361  1.00 66.03           H
ATOM   2448  HB3 GLU A 315      38.473   2.006  28.893  1.00 66.03           H
ATOM   2449  HG2 GLU A 315      36.831   0.557  29.595  1.00 75.97           H
ATOM   2450  HG3 GLU A 315      36.278   0.370  28.127  1.00 75.97           H
ATOM   2451  N   VAL A 316      37.880   4.502  26.594  1.00 51.91           N
ATOM   2452  CA  VAL A 316      38.448   5.793  26.217  1.00 46.71           C
ATOM   2453  C   VAL A 316      37.445   6.893  26.507  1.00 53.18           C
ATOM   2454  O   VAL A 316      37.757   7.915  27.144  1.00 48.67           O
ATOM   2455  CB  VAL A 316      38.851   5.774  24.734  1.00 51.74           C
ATOM   2456  CG1 VAL A 316      39.184   7.152  24.263  1.00 52.79           C
ATOM   2457  CG2 VAL A 316      40.016   4.867  24.538  1.00 46.28           C
ATOM   2458  H   VAL A 316      37.841   3.933  25.951  1.00 62.30           H
ATOM   2459  HA  VAL A 316      39.249   5.964  26.737  1.00 56.06           H
ATOM   2460  HB  VAL A 316      38.119   5.425  24.201  1.00 62.09           H
ATOM   2461 HG11 VAL A 316      39.463   7.087  23.338  1.00 63.36           H
ATOM   2462 HG12 VAL A 316      38.399   7.718  24.337  1.00 63.36           H
ATOM   2463 HG13 VAL A 316      39.908   7.498  24.803  1.00 63.36           H
ATOM   2464 HG21 VAL A 316      40.258   4.872  23.601  1.00 55.55           H
ATOM   2465 HG22 VAL A 316      40.761   5.172  25.076  1.00 55.55           H
ATOM   2466 HG23 VAL A 316      39.760   3.969  24.816  1.00 55.55           H
ATOM   2467  N   ALA A 317      36.204   6.659  26.087  1.00 52.73           N
ATOM   2468  CA  ALA A 317      35.127   7.622  26.281  1.00 46.56           C
ATOM   2469  C   ALA A 317      34.917   7.955  27.749  1.00 42.41           C
ATOM   2470  O   ALA A 317      34.738   9.120  28.119  1.00 49.24           O
ATOM   2471  CB  ALA A 317      33.844   7.065  25.658  1.00 56.37           C
ATOM   2472  H   ALA A 317      35.963   5.930  25.695  1.00 63.29           H
ATOM   2473  HA  ALA A 317      35.369   8.442  25.825  1.00 55.88           H
ATOM   2474  HB1 ALA A 317      33.134   7.714  25.779  1.00 67.65           H
ATOM   2475  HB2 ALA A 317      33.996   6.911  24.710  1.00 67.65           H
ATOM   2476  HB3 ALA A 317      33.610   6.228  26.087  1.00 67.65           H
ATOM   2477  N   LEU A 318      34.905   6.954  28.607  1.00 50.75           N
ATOM   2478  CA  LEU A 318      34.618   7.240  30.007  1.00 47.44           C
ATOM   2479  C   LEU A 318      35.822   7.878  30.679  1.00 47.47           C
ATOM   2480  O   LEU A 318      35.698   8.781  31.533  1.00 44.42           O
ATOM   2481  CB  LEU A 318      34.241   5.933  30.712  1.00 55.26           C
ATOM   2482  CG  LEU A 318      32.997   5.195  30.222  1.00 54.23           C
ATOM   2483  CD1 LEU A 318      32.834   3.850  30.939  1.00 58.91           C
ATOM   2484  CD2 LEU A 318      31.838   6.042  30.519  1.00 51.74           C
ATOM   2485  H   LEU A 318      35.034   6.123  28.422  1.00 60.91           H
ATOM   2486  HA  LEU A 318      33.881   7.870  30.059  1.00 56.93           H
ATOM   2487  HB2 LEU A 318      34.980   5.312  30.587  1.00 66.32           H
ATOM   2488  HB3 LEU A 318      34.129   6.112  31.660  1.00 66.32           H
ATOM   2489  HG  LEU A 318      33.036   5.051  29.265  1.00 65.08           H
ATOM   2490 HD11 LEU A 318      32.050   3.396  30.592  1.00 70.70           H
ATOM   2491 HD12 LEU A 318      33.626   3.304  30.821  1.00 70.70           H
ATOM   2492 HD13 LEU A 318      32.691   4.048  31.876  1.00 70.70           H
ATOM   2493 HD21 LEU A 318      31.035   5.562  30.264  1.00 62.09           H
ATOM   2494 HD22 LEU A 318      31.827   6.238  31.470  1.00 62.09           H
ATOM   2495 HD23 LEU A 318      31.912   6.862  30.007  1.00 62.09           H
ATOM   2496  N   LEU A 319      36.999   7.402  30.305  1.00 43.56           N
ATOM   2497  CA  LEU A 319      38.215   8.075  30.711  1.00 48.85           C
ATOM   2498  C   LEU A 319      38.167   9.580  30.341  1.00 43.90           C
ATOM   2499  O   LEU A 319      38.447  10.454  31.171  1.00 39.92           O
ATOM   2500  CB  LEU A 319      39.378   7.319  30.072  1.00 44.48           C
ATOM   2501  CG  LEU A 319      40.745   7.763  30.446  1.00 53.01           C
ATOM   2502  CD1 LEU A 319      40.842   7.895  31.922  1.00 48.45           C
ATOM   2503  CD2 LEU A 319      41.675   6.725  29.950  1.00 55.35           C
ATOM   2504  H   LEU A 319      37.127   6.710  29.811  1.00 52.27           H
ATOM   2505  HA  LEU A 319      38.286   8.001  31.673  1.00 58.63           H
ATOM   2506  HB2 LEU A 319      39.304   6.383  30.313  1.00 53.39           H
ATOM   2507  HB3 LEU A 319      39.306   7.403  29.104  1.00 53.39           H
ATOM   2508  HG  LEU A 319      40.951   8.608  30.024  1.00 63.62           H
ATOM   2509 HD11 LEU A 319      41.761   8.119  32.136  1.00 58.15           H
ATOM   2510 HD12 LEU A 319      40.261   8.599  32.232  1.00 58.15           H
ATOM   2511 HD13 LEU A 319      40.605   7.042  32.319  1.00 58.15           H
ATOM   2512 HD21 LEU A 319      42.579   6.976  30.201  1.00 66.43           H
ATOM   2513 HD22 LEU A 319      41.444   5.866  30.343  1.00 66.43           H
ATOM   2514 HD23 LEU A 319      41.604   6.677  28.981  1.00 66.43           H
ATOM   2515  N   GLN A 320      37.701   9.909  29.140  1.00 41.68           N
ATOM   2516  CA  GLN A 320      37.543  11.320  28.795  1.00 39.28           C
ATOM   2517  C   GLN A 320      36.549  11.992  29.705  1.00 50.40           C
ATOM   2518  O   GLN A 320      36.783  13.109  30.190  1.00 45.18           O
ATOM   2519  CB  GLN A 320      37.094  11.462  27.365  1.00 42.67           C
ATOM   2520  CG  GLN A 320      38.199  10.973  26.382  1.00 43.73           C
ATOM   2521  CD  GLN A 320      37.777  11.068  24.944  1.00 47.84           C
ATOM   2522  OE1 GLN A 320      38.555  10.773  24.051  1.00 49.45           O
ATOM   2523  NE2 GLN A 320      36.533  11.505  24.704  1.00 48.26           N
ATOM   2524  H   GLN A 320      37.472   9.354  28.522  1.00 50.02           H
ATOM   2525  HA  GLN A 320      38.391  11.785  28.903  1.00 47.15           H
ATOM   2526  HB2 GLN A 320      36.292  10.944  27.235  1.00 51.21           H
ATOM   2527  HB3 GLN A 320      36.919  12.395  27.206  1.00 51.21           H
ATOM   2528  HG2 GLN A 320      38.995  11.509  26.505  1.00 52.49           H
ATOM   2529  HG3 GLN A 320      38.404  10.041  26.560  1.00 52.49           H
ATOM   2530 HE21 GLN A 320      36.015  11.743  25.347  1.00 57.92           H
ATOM   2531 HE22 GLN A 320      36.262  11.561  23.895  1.00 57.92           H
ATOM   2532  N   ALA A 321      35.413  11.339  29.935  1.00 45.48           N
ATOM   2533  CA  ALA A 321      34.417  11.940  30.808  1.00 45.67           C
ATOM   2534  C   ALA A 321      34.978  12.144  32.193  1.00 48.17           C
ATOM   2535  O   ALA A 321      34.729  13.177  32.832  1.00 50.86           O
ATOM   2536  CB  ALA A 321      33.171  11.068  30.890  1.00 51.79           C
ATOM   2537  H   ALA A 321      35.200  10.567  29.609  1.00 54.59           H
ATOM   2538  HA  ALA A 321      34.180  12.809  30.452  1.00 54.81           H
ATOM   2539  HB1 ALA A 321      32.519  11.494  31.465  1.00 62.15           H
ATOM   2540  HB2 ALA A 321      32.810  10.949  29.998  1.00 62.15           H
ATOM   2541  HB3 ALA A 321      33.435  10.210  31.265  1.00 62.15           H
ATOM   2542  N   VAL A 322      35.736  11.172  32.688  1.00 48.62           N
ATOM   2543  CA  VAL A 322      36.324  11.354  34.014  1.00 47.43           C
ATOM   2544  C   VAL A 322      37.243  12.562  34.014  1.00 45.49           C
ATOM   2545  O   VAL A 322      37.351  13.287  35.019  1.00 44.87           O
ATOM   2546  CB  VAL A 322      37.062  10.074  34.453  1.00 47.80           C
ATOM   2547  CG1 VAL A 322      37.864  10.312  35.736  1.00 46.42           C
ATOM   2548  CG2 VAL A 322      36.045   8.920  34.618  1.00 52.79           C
ATOM   2549  H   VAL A 322      35.908  10.422  32.299  1.00 58.36           H
ATOM   2550  HA  VAL A 322      35.621  11.524  34.657  1.00 56.92           H
ATOM   2551  HB  VAL A 322      37.694   9.822  33.758  1.00 57.37           H
ATOM   2552 HG11 VAL A 322      38.316   9.481  35.950  1.00 55.71           H
ATOM   2553 HG12 VAL A 322      38.520  11.008  35.604  1.00 55.71           H
ATOM   2554 HG13 VAL A 322      37.262  10.559  36.459  1.00 55.71           H
ATOM   2555 HG21 VAL A 322      36.521   8.110  34.850  1.00 63.35           H
ATOM   2556 HG22 VAL A 322      35.400   9.140  35.308  1.00 63.35           H
ATOM   2557 HG23 VAL A 322      35.590   8.796  33.774  1.00 63.35           H
ATOM   2558  N   LEU A 323      37.995  12.741  32.923  1.00 44.60           N
ATOM   2559  CA  LEU A 323      38.939  13.860  32.858  1.00 47.66           C
ATOM   2560  C   LEU A 323      38.188  15.175  32.752  1.00 49.70           C
ATOM   2561  O   LEU A 323      38.521  16.149  33.431  1.00 47.10           O
ATOM   2562  CB  LEU A 323      39.878  13.676  31.660  1.00 45.78           C
ATOM   2563  CG  LEU A 323      40.908  12.542  31.722  1.00 44.24           C
ATOM   2564  CD1 LEU A 323      41.535  12.244  30.395  1.00 37.68           C
ATOM   2565  CD2 LEU A 323      41.968  12.899  32.725  1.00 45.23           C
ATOM   2566  H   LEU A 323      37.980  12.232  32.220  1.00 53.52           H
ATOM   2567  HA  LEU A 323      39.458  13.884  33.677  1.00 57.20           H
ATOM   2568  HB2 LEU A 323      39.320  13.471  30.885  1.00 54.94           H
ATOM   2569  HB3 LEU A 323      40.354  14.503  31.511  1.00 54.94           H
ATOM   2570  HG  LEU A 323      40.477  11.726  32.016  1.00 53.10           H
ATOM   2571 HD11 LEU A 323      42.191  11.541  30.509  1.00 45.23           H
ATOM   2572 HD12 LEU A 323      40.843  11.971  29.774  1.00 45.23           H
ATOM   2573 HD13 LEU A 323      41.973  13.051  30.082  1.00 45.23           H
ATOM   2574 HD21 LEU A 323      42.630  12.190  32.743  1.00 54.28           H
ATOM   2575 HD22 LEU A 323      42.382  13.730  32.443  1.00 54.28           H
ATOM   2576 HD23 LEU A 323      41.566  13.002  33.599  1.00 54.28           H
ATOM   2577  N   LEU A 324      37.131  15.202  31.934  1.00 49.45           N
ATOM   2578  CA  LEU A 324      36.341  16.413  31.761  1.00 45.60           C
ATOM   2579  C   LEU A 324      35.726  16.874  33.067  1.00 51.70           C
ATOM   2580  O   LEU A 324      35.826  18.056  33.441  1.00 50.43           O
ATOM   2581  CB  LEU A 324      35.273  16.155  30.724  1.00 45.26           C
ATOM   2582  CG  LEU A 324      34.287  17.269  30.537  1.00 51.33           C
ATOM   2583  CD1 LEU A 324      34.991  18.556  30.050  1.00 46.52           C
ATOM   2584  CD2 LEU A 324      33.218  16.801  29.552  1.00 48.17           C
ATOM   2585  H   LEU A 324      36.849  14.537  31.463  1.00 59.35           H
ATOM   2586  HA  LEU A 324      36.918  17.127  31.445  1.00 54.73           H
ATOM   2587  HB2 LEU A 324      35.715  16.004  29.871  1.00 54.32           H
ATOM   2588  HB3 LEU A 324      34.787  15.365  30.994  1.00 54.32           H
ATOM   2589  HG  LEU A 324      33.855  17.451  31.383  1.00 61.60           H
ATOM   2590 HD11 LEU A 324      34.339  19.269  29.953  1.00 55.83           H
ATOM   2591 HD12 LEU A 324      35.655  18.822  30.706  1.00 55.83           H
ATOM   2592 HD13 LEU A 324      35.408  18.378  29.197  1.00 55.83           H
ATOM   2593 HD21 LEU A 324      32.567  17.511  29.441  1.00 57.82           H
ATOM   2594 HD22 LEU A 324      33.641  16.599  28.704  1.00 57.82           H
ATOM   2595 HD23 LEU A 324      32.791  16.010  29.906  1.00 57.82           H
ATOM   2596  N   MET A 325      35.099  15.959  33.790  1.00 50.47           N
ATOM   2597  CA  MET A 325      34.333  16.344  34.971  1.00 52.88           C
ATOM   2598  C   MET A 325      35.198  16.354  36.229  1.00 55.86           C
ATOM   2599  O   MET A 325      34.985  15.608  37.163  1.00 64.96           O
ATOM   2600  CB  MET A 325      33.163  15.400  35.128  1.00 55.13           C
ATOM   2601  CG  MET A 325      32.285  15.280  33.890  1.00 58.90           C
ATOM   2602  SD  MET A 325      31.540  16.838  33.321  1.00 62.63           S
ATOM   2603  CE  MET A 325      30.534  17.299  34.675  1.00 62.64           C
ATOM   2604  H   MET A 325      35.084  15.116  33.613  1.00 60.58           H
ATOM   2605  HA  MET A 325      33.974  17.233  34.833  1.00 63.46           H
ATOM   2606  HB2 MET A 325      33.520  14.520  35.315  1.00 66.16           H
ATOM   2607  HB3 MET A 325      32.618  15.708  35.867  1.00 66.16           H
ATOM   2608  HG2 MET A 325      32.826  14.922  33.169  1.00 70.68           H
ATOM   2609  HG3 MET A 325      31.564  14.663  34.097  1.00 70.68           H
ATOM   2610  HE1 MET A 325      30.086  18.133  34.472  1.00 75.17           H
ATOM   2611  HE2 MET A 325      29.875  16.598  34.812  1.00 75.17           H
ATOM   2612  HE3 MET A 325      31.074  17.389  35.471  1.00 75.17           H
ATOM   2613  N   SER A 326      36.196  17.214  36.241  1.00 57.77           N
ATOM   2614  CA  SER A 326      37.118  17.327  37.360  1.00 54.90           C
ATOM   2615  C   SER A 326      36.870  18.645  38.054  1.00 63.24           C
ATOM   2616  O   SER A 326      36.632  19.662  37.404  1.00 65.91           O
ATOM   2617  CB  SER A 326      38.606  17.345  36.938  1.00 60.89           C
ATOM   2618  OG  SER A 326      39.083  16.102  36.532  1.00 75.21           O
ATOM   2619  H   SER A 326      36.353  17.768  35.604  1.00 69.34           H
ATOM   2620  HA  SER A 326      36.963  16.608  37.992  1.00 65.89           H
ATOM   2621  HB2 SER A 326      38.724  17.970  36.208  1.00 73.08           H
ATOM   2622  HB3 SER A 326      39.137  17.635  37.699  1.00 73.08           H
ATOM   2623  HG  SER A 326      38.509  15.730  36.044  1.00 90.25           H
ATOM   2624  N   THR A 327      37.034  18.647  39.369  1.00 72.85           N
ATOM   2625  CA  THR A 327      36.974  19.873  40.140  1.00 60.19           C
ATOM   2626  C   THR A 327      38.356  20.355  40.529  1.00 63.63           C
ATOM   2627  O   THR A 327      38.487  21.178  41.437  1.00 69.18           O
ATOM   2628  CB  THR A 327      36.083  19.659  41.355  1.00 65.39           C
ATOM   2629  OG1 THR A 327      36.570  18.560  42.137  1.00 68.63           O
ATOM   2630  CG2 THR A 327      34.682  19.345  40.874  1.00 64.36           C
ATOM   2631  H   THR A 327      37.174  17.942  39.839  1.00 87.43           H
ATOM   2632  HA  THR A 327      36.566  20.572  39.608  1.00 72.23           H
ATOM   2633  HB  THR A 327      36.061  20.455  41.903  1.00 78.47           H
ATOM   2634  HG1 THR A 327      36.100  18.471  42.829  1.00 82.36           H
ATOM   2635 HG21 THR A 327      34.098  19.207  41.638  1.00 77.24           H
ATOM   2636 HG22 THR A 327      34.339  20.085  40.347  1.00 77.24           H
ATOM   2637 HG23 THR A 327      34.680  18.548  40.330  1.00 77.24           H
ATOM   2638  N   ASP A 328      39.380  19.918  39.789  1.00 71.10           N
ATOM   2639  CA  ASP A 328      40.766  20.276  40.080  1.00 75.53           C
ATOM   2640  C   ASP A 328      41.040  21.780  39.928  1.00 81.28           C
ATOM   2641  O   ASP A 328      41.891  22.325  40.641  1.00 79.44           O
ATOM   2642  CB  ASP A 328      41.696  19.470  39.164  1.00 79.59           C
ATOM   2643  CG  ASP A 328      41.757  17.975  39.553  1.00 91.56           C
ATOM   2644  OD1 ASP A 328      40.690  17.366  39.787  1.00 99.58           O
ATOM   2645  OD2 ASP A 328      42.862  17.392  39.612  1.00 95.41           O1-
ATOM   2646  H   ASP A 328      39.292  19.417  39.096  1.00 85.33           H
ATOM   2647  HA  ASP A 328      40.965  20.030  40.995  1.00 90.65           H
ATOM   2648  HB2 ASP A 328      41.374  19.537  38.248  1.00 95.52           H
ATOM   2649  HB3 ASP A 328      42.594  19.832  39.223  1.00 95.52           H
ATOM   2650  N   ARG A 329      40.362  22.472  39.014  1.00 75.36           N
ATOM   2651  CA  ARG A 329      40.651  23.884  38.810  1.00 74.74           C
ATOM   2652  C   ARG A 329      39.748  24.783  39.658  1.00 81.76           C
ATOM   2653  O   ARG A 329      38.693  24.373  40.151  1.00 78.77           O
ATOM   2654  CB  ARG A 329      40.493  24.249  37.341  1.00 75.52           C
ATOM   2655  CG  ARG A 329      41.620  23.730  36.468  1.00 73.33           C
ATOM   2656  CD  ARG A 329      41.287  23.920  34.999  1.00 79.75           C
ATOM   2657  NE  ARG A 329      41.564  25.261  34.475  1.00 76.61           N
ATOM   2658  CZ  ARG A 329      42.753  25.653  34.017  1.00 77.71           C
ATOM   2659  NH1 ARG A 329      43.790  24.813  34.036  1.00 70.56           N
ATOM   2660  NH2 ARG A 329      42.905  26.891  33.546  1.00 79.65           N1+
ATOM   2661  H   ARG A 329      39.741  22.155  38.508  1.00 90.44           H
ATOM   2662  HA  ARG A 329      41.567  24.062  39.068  1.00 89.69           H
ATOM   2663  HB2 ARG A 329      39.659  23.877  37.015  1.00 90.63           H
ATOM   2664  HB3 ARG A 329      40.475  25.216  37.259  1.00 90.63           H
ATOM   2665  HG2 ARG A 329      42.437  24.214  36.665  1.00 88.01           H
ATOM   2666  HG3 ARG A 329      41.738  22.782  36.632  1.00 88.01           H
ATOM   2667  HD2 ARG A 329      41.806  23.290  34.485  1.00 95.71           H
ATOM   2668  HD3 ARG A 329      40.339  23.753  34.871  1.00 95.71           H
ATOM   2669  HE  ARG A 329      40.895  25.792  34.359  1.00 91.93           H
ATOM   2670 HH11 ARG A 329      43.700  24.013  34.341  1.00 84.69           H
ATOM   2671 HH12 ARG A 329      44.556  25.075  33.747  1.00 84.69           H
ATOM   2672 HH21 ARG A 329      42.237  27.435  33.537  1.00 95.58           H
ATOM   2673 HH22 ARG A 329      43.671  27.150  33.260  1.00 95.58           H
ATOM   2674  N   SER A 330      40.175  26.033  39.804  1.00 76.91           N
ATOM   2675  CA  SER A 330      39.430  27.001  40.579  1.00 79.73           C
ATOM   2676  C   SER A 330      38.418  27.769  39.721  1.00 77.21           C
ATOM   2677  O   SER A 330      38.397  27.677  38.492  1.00 76.01           O
ATOM   2678  CB  SER A 330      40.401  27.950  41.229  1.00 77.38           C
ATOM   2679  OG  SER A 330      40.985  28.733  40.228  1.00 79.55           O
ATOM   2680  H   SER A 330      40.904  26.346  39.470  1.00 92.30           H
ATOM   2681  HA  SER A 330      38.945  26.539  41.280  1.00 95.69           H
ATOM   2682  HB2 SER A 330      39.928  28.515  41.864  1.00 92.86           H
ATOM   2683  HB3 SER A 330      41.085  27.431  41.680  1.00 92.86           H
ATOM   2684  HG  SER A 330      41.430  29.353  40.582  1.00 95.47           H
ATOM   2685  N   GLY A 331      37.561  28.534  40.402  1.00 72.26           N
ATOM   2686  CA  GLY A 331      36.583  29.385  39.760  1.00 73.60           C
ATOM   2687  C   GLY A 331      35.285  28.703  39.404  1.00 73.45           C
ATOM   2688  O   GLY A 331      34.382  29.348  38.849  1.00 67.74           O
ATOM   2689  H   GLY A 331      37.531  28.576  41.261  1.00 86.72           H
ATOM   2690  HA2 GLY A 331      36.372  30.128  40.350  1.00 88.33           H
ATOM   2691  HA3 GLY A 331      36.966  29.746  38.947  1.00 88.33           H
ATOM   2692  N   LEU A 332      35.161  27.420  39.676  1.00 69.86           N
ATOM   2693  CA  LEU A 332      33.980  26.718  39.219  1.00 72.66           C
ATOM   2694  C   LEU A 332      32.770  27.139  40.035  1.00 73.82           C
ATOM   2695  O   LEU A 332      32.870  27.539  41.200  1.00 71.63           O
ATOM   2696  CB  LEU A 332      34.194  25.203  39.309  1.00 80.59           C
ATOM   2697  CG  LEU A 332      34.865  24.530  38.106  1.00 74.71           C
ATOM   2698  CD1 LEU A 332      35.239  23.092  38.473  1.00 79.43           C
ATOM   2699  CD2 LEU A 332      33.941  24.538  36.917  1.00 68.54           C
ATOM   2700  H   LEU A 332      35.736  26.942  40.105  1.00 83.84           H
ATOM   2701  HA  LEU A 332      33.811  26.952  38.296  1.00 87.20           H
ATOM   2702  HB2 LEU A 332      34.774  25.032  40.072  1.00 96.71           H
ATOM   2703  HB3 LEU A 332      33.337  24.772  39.451  1.00 96.71           H
ATOM   2704  HG  LEU A 332      35.673  25.004  37.866  1.00 89.65           H
ATOM   2705 HD11 LEU A 332      35.623  22.655  37.696  1.00 95.33           H
ATOM   2706 HD12 LEU A 332      35.875  23.096  39.203  1.00 95.33           H
ATOM   2707 HD13 LEU A 332      34.431  22.620  38.739  1.00 95.33           H
ATOM   2708 HD21 LEU A 332      34.362  24.064  36.185  1.00 82.26           H
ATOM   2709 HD22 LEU A 332      33.116  24.091  37.168  1.00 82.26           H
ATOM   2710 HD23 LEU A 332      33.755  25.454  36.664  1.00 82.26           H
ATOM   2711  N   LEU A 333      31.615  27.051  39.410  1.00 74.02           N
ATOM   2712  CA  LEU A 333      30.405  27.414  40.115  1.00 73.89           C
ATOM   2713  C   LEU A 333      29.777  26.150  40.676  1.00 78.52           C
ATOM   2714  O   LEU A 333      29.882  25.882  41.875  1.00 81.15           O
ATOM   2715  CB  LEU A 333      29.459  28.158  39.174  1.00 76.71           C
ATOM   2716  CG  LEU A 333      28.577  29.210  39.821  1.00 84.63           C
ATOM   2717  CD1 LEU A 333      27.643  28.554  40.841  1.00 88.67           C
ATOM   2718  CD2 LEU A 333      29.444  30.320  40.452  1.00 82.54           C
ATOM   2719  H   LEU A 333      31.505  26.794  38.598  1.00 88.83           H
ATOM   2720  HA  LEU A 333      30.633  27.984  40.860  1.00 88.68           H
ATOM   2721  HB2 LEU A 333      30.006  28.624  38.523  1.00 92.05           H
ATOM   2722  HB3 LEU A 333      28.877  27.526  38.720  1.00 92.05           H
ATOM   2723  HG  LEU A 333      28.025  29.613  39.136  1.00101.56           H
ATOM   2724 HD11 LEU A 333      27.050  29.222  41.217  1.00106.41           H
ATOM   2725 HD12 LEU A 333      27.125  27.866  40.391  1.00106.41           H
ATOM   2726 HD13 LEU A 333      28.179  28.154  41.545  1.00106.41           H
ATOM   2727 HD21 LEU A 333      28.853  30.988  40.833  1.00 99.05           H
ATOM   2728 HD22 LEU A 333      29.997  29.946  41.154  1.00 99.05           H
ATOM   2729 HD23 LEU A 333      29.997  30.722  39.766  1.00 99.05           H
ATOM   2730  N   CYS A 334      29.172  25.345  39.804  1.00 74.68           N
ATOM   2731  CA  CYS A 334      28.495  24.120  40.194  1.00 66.59           C
ATOM   2732  C   CYS A 334      29.447  23.015  40.618  1.00 70.31           C
ATOM   2733  O   CYS A 334      29.403  21.923  40.051  1.00 65.65           O
ATOM   2734  CB  CYS A 334      27.657  23.614  39.038  1.00 68.51           C
ATOM   2735  SG  CYS A 334      26.632  24.907  38.358  1.00 79.91           S
ATOM   2736  H   CYS A 334      29.154  25.488  38.956  1.00 89.62           H
ATOM   2737  HA  CYS A 334      27.905  24.321  40.937  1.00 79.92           H
ATOM   2738  HB2 CYS A 334      28.250  23.296  38.344  1.00 82.23           H
ATOM   2739  HB3 CYS A 334      27.089  22.889  39.343  1.00 82.23           H
ATOM   2740  HG  CYS A 334      25.999  24.415  37.466  1.00 95.90           H
ATOM   2741  N   VAL A 335      30.294  23.268  41.620  1.00 75.70           N
ATOM   2742  CA  VAL A 335      31.234  22.242  42.079  1.00 73.05           C
ATOM   2743  C   VAL A 335      30.507  20.944  42.416  1.00 78.58           C
ATOM   2744  O   VAL A 335      30.937  19.853  42.024  1.00 81.42           O
ATOM   2745  CB  VAL A 335      32.041  22.745  43.283  1.00 75.50           C
ATOM   2746  CG1 VAL A 335      32.956  21.663  43.781  1.00 76.55           C
ATOM   2747  CG2 VAL A 335      32.857  23.972  42.904  1.00 78.65           C
ATOM   2748  H   VAL A 335      30.347  24.018  42.039  1.00 90.85           H
ATOM   2749  HA  VAL A 335      31.860  22.052  41.364  1.00 87.67           H
ATOM   2750  HB  VAL A 335      31.427  22.981  43.995  1.00 90.60           H
ATOM   2751 HG11 VAL A 335      33.462  22.019  44.530  1.00 91.87           H
ATOM   2752 HG12 VAL A 335      32.436  20.900  44.073  1.00 91.87           H
ATOM   2753 HG13 VAL A 335      33.558  21.408  43.067  1.00 91.87           H
ATOM   2754 HG21 VAL A 335      33.349  24.268  43.688  1.00 94.39           H
ATOM   2755 HG22 VAL A 335      33.475  23.736  42.196  1.00 94.39           H
ATOM   2756 HG23 VAL A 335      32.261  24.679  42.605  1.00 94.39           H
ATOM   2757  N   ASP A 336      29.393  21.034  43.143  1.00 81.78           N
ATOM   2758  CA  ASP A 336      28.704  19.814  43.549  1.00 78.60           C
ATOM   2759  C   ASP A 336      28.256  19.013  42.340  1.00 67.45           C
ATOM   2760  O   ASP A 336      28.511  17.810  42.257  1.00 71.05           O
ATOM   2761  CB  ASP A 336      27.506  20.137  44.450  1.00 82.47           C
ATOM   2762  CG  ASP A 336      27.910  20.483  45.872  1.00 86.73           C
ATOM   2763  OD1 ASP A 336      27.032  20.953  46.630  1.00 97.74           O
ATOM   2764  OD2 ASP A 336      29.100  20.315  46.228  1.00 78.73           O1-
ATOM   2765  H   ASP A 336      29.020  21.766  43.402  1.00 98.14           H
ATOM   2766  HA  ASP A 336      29.323  19.262  44.050  1.00 94.33           H
ATOM   2767  HB2 ASP A 336      27.038  20.907  44.086  1.00 98.97           H
ATOM   2768  HB3 ASP A 336      26.915  19.369  44.486  1.00 98.97           H
ATOM   2769  N   LYS A 337      27.547  19.648  41.408  1.00 69.74           N
ATOM   2770  CA  LYS A 337      26.983  18.891  40.296  1.00 70.03           C
ATOM   2771  C   LYS A 337      28.081  18.212  39.472  1.00 75.59           C
ATOM   2772  O   LYS A 337      27.883  17.107  38.941  1.00 72.96           O
ATOM   2773  CB  LYS A 337      26.128  19.798  39.411  1.00 72.34           C
ATOM   2774  CG  LYS A 337      25.695  19.091  38.125  1.00 82.97           C
ATOM   2775  CD  LYS A 337      24.923  19.977  37.154  1.00 88.79           C
ATOM   2776  CE  LYS A 337      23.638  19.283  36.702  1.00 95.63           C
ATOM   2777  NZ  LYS A 337      23.130  19.724  35.383  1.00 88.35           N1+
ATOM   2778  H   LYS A 337      27.361  20.488  41.407  1.00 83.69           H
ATOM   2779  HA  LYS A 337      26.405  18.197  40.652  1.00 84.04           H
ATOM   2780  HB2 LYS A 337      25.332  20.059  39.892  1.00 86.82           H
ATOM   2781  HB3 LYS A 337      26.642  20.587  39.167  1.00 86.82           H
ATOM   2782  HG2 LYS A 337      26.481  18.787  37.645  1.00 99.57           H
ATOM   2783  HG3 LYS A 337      25.147  18.330  38.358  1.00 99.57           H
ATOM   2784  HD2 LYS A 337      24.711  20.826  37.574  1.00106.56           H
ATOM   2785  HD3 LYS A 337      25.471  20.114  36.364  1.00106.56           H
ATOM   2786  HE2 LYS A 337      23.781  18.324  36.656  1.00114.77           H
ATOM   2787  HE3 LYS A 337      22.948  19.483  37.356  1.00114.77           H
ATOM   2788  HZ1 LYS A 337      22.743  19.032  34.987  1.00106.03           H
ATOM   2789  HZ2 LYS A 337      22.532  20.376  35.487  1.00106.03           H
ATOM   2790  HZ3 LYS A 337      23.802  20.013  34.884  1.00106.03           H
ATOM   2791  N   ILE A 338      29.232  18.870  39.324  1.00 72.26           N
ATOM   2792  CA  ILE A 338      30.342  18.276  38.582  1.00 75.95           C
ATOM   2793  C   ILE A 338      30.898  17.084  39.353  1.00 73.41           C
ATOM   2794  O   ILE A 338      31.066  15.982  38.811  1.00 67.68           O
ATOM   2795  CB  ILE A 338      31.432  19.339  38.315  1.00 73.25           C
ATOM   2796  CG1 ILE A 338      30.866  20.556  37.573  1.00 67.65           C
ATOM   2797  CG2 ILE A 338      32.560  18.770  37.484  1.00 66.69           C
ATOM   2798  CD1 ILE A 338      31.837  21.711  37.494  1.00 73.97           C
ATOM   2799  H   ILE A 338      29.390  19.659  39.631  1.00 86.72           H
ATOM   2800  HA  ILE A 338      30.019  17.955  37.723  1.00 91.14           H
ATOM   2801  HB  ILE A 338      31.792  19.630  39.169  1.00 87.91           H
ATOM   2802 HG12 ILE A 338      30.629  20.303  36.670  1.00 81.18           H
ATOM   2803 HG13 ILE A 338      30.083  20.874  38.044  1.00 81.18           H
ATOM   2804 HG21 ILE A 338      33.275  19.418  37.437  1.00 80.04           H
ATOM   2805 HG22 ILE A 338      32.886  17.960  37.902  1.00 80.04           H
ATOM   2806 HG23 ILE A 338      32.228  18.576  36.598  1.00 80.04           H
ATOM   2807 HD11 ILE A 338      31.412  22.466  37.061  1.00 88.77           H
ATOM   2808 HD12 ILE A 338      32.116  21.954  38.391  1.00 88.77           H
ATOM   2809 HD13 ILE A 338      32.613  21.438  36.979  1.00 88.77           H
ATOM   2810  N   GLU A 339      31.185  17.300  40.635  1.00 73.08           N
ATOM   2811  CA  GLU A 339      31.608  16.227  41.525  1.00 72.54           C
ATOM   2812  C   GLU A 339      30.715  15.002  41.374  1.00 69.87           C
ATOM   2813  O   GLU A 339      31.194  13.876  41.231  1.00 69.47           O
ATOM   2814  CB  GLU A 339      31.589  16.747  42.961  1.00 79.81           C
ATOM   2815  CG  GLU A 339      32.308  15.897  43.952  1.00 83.95           C
ATOM   2816  CD  GLU A 339      33.765  15.802  43.610  1.00 90.81           C
ATOM   2817  OE1 GLU A 339      34.424  16.879  43.657  1.00 87.97           O
ATOM   2818  OE2 GLU A 339      34.225  14.676  43.261  1.00 88.41           O1-
ATOM   2819  H   GLU A 339      31.150  18.074  41.009  1.00 87.70           H
ATOM   2820  HA  GLU A 339      32.516  15.975  41.303  1.00 87.05           H
ATOM   2821  HB2 GLU A 339      32.022  17.619  42.975  1.00 95.78           H
ATOM   2822  HB3 GLU A 339      30.668  16.836  43.252  1.00 95.78           H
ATOM   2823  HG2 GLU A 339      32.240  16.313  44.828  1.00100.75           H
ATOM   2824  HG3 GLU A 339      31.924  15.007  43.968  1.00100.75           H
ATOM   2825  N   LYS A 340      29.410  15.204  41.391  1.00 67.86           N
ATOM   2826  CA  LYS A 340      28.518  14.059  41.332  1.00 67.86           C
ATOM   2827  C   LYS A 340      28.622  13.371  39.995  1.00 65.05           C
ATOM   2828  O   LYS A 340      28.380  12.167  39.891  1.00 71.19           O
ATOM   2829  CB  LYS A 340      27.063  14.488  41.592  1.00 64.69           C
ATOM   2830  H   LYS A 340      29.028  15.971  41.429  1.00 81.44           H
ATOM   2831  HA  LYS A 340      28.784  13.429  42.019  1.00 81.43           H
ATOM   2832  HB1 LYS A 340      26.997  14.918  42.459  1.00 77.64           H
ATOM   2833  HB3 LYS A 340      26.489  13.714  41.561  1.00 77.64           H
ATOM   2834  N   SER A 341      28.932  14.115  38.952  1.00 67.48           N
ATOM   2835  CA  SER A 341      29.028  13.500  37.639  1.00 67.44           C
ATOM   2836  C   SER A 341      30.320  12.698  37.516  1.00 59.98           C
ATOM   2837  O   SER A 341      30.343  11.624  36.892  1.00 55.29           O
ATOM   2838  CB  SER A 341      28.937  14.603  36.575  1.00 69.12           C
ATOM   2839  OG  SER A 341      28.989  14.078  35.254  1.00 67.66           O
ATOM   2840  H   SER A 341      29.051  14.965  38.964  1.00 80.99           H
ATOM   2841  HA  SER A 341      28.288  12.880  37.521  1.00 80.94           H
ATOM   2842  HB2 SER A 341      28.102  15.083  36.694  1.00 82.96           H
ATOM   2843  HB3 SER A 341      29.682  15.212  36.691  1.00 82.96           H
ATOM   2844  HG  SER A 341      28.402  13.485  35.146  1.00 81.20           H
ATOM   2845  N   GLN A 342      31.392  13.230  38.106  1.00 59.72           N
ATOM   2846  CA  GLN A 342      32.670  12.531  38.204  1.00 63.78           C
ATOM   2847  C   GLN A 342      32.448  11.157  38.818  1.00 63.99           C
ATOM   2848  O   GLN A 342      32.629  10.116  38.172  1.00 56.06           O
ATOM   2849  CB  GLN A 342      33.615  13.404  39.050  1.00 68.14           C
ATOM   2850  CG  GLN A 342      34.979  12.856  39.525  1.00 65.57           C
ATOM   2851  CD  GLN A 342      36.000  12.836  38.442  1.00 66.97           C
ATOM   2852  OE1 GLN A 342      35.738  12.370  37.336  1.00 69.48           O
ATOM   2853  NE2 GLN A 342      37.190  13.320  38.749  1.00 70.37           N
ATOM   2854  H   GLN A 342      31.395  14.003  38.485  1.00 71.68           H
ATOM   2855  HA  GLN A 342      33.061  12.419  37.323  1.00 76.54           H
ATOM   2856  HB2 GLN A 342      33.794  14.210  38.546  1.00 81.77           H
ATOM   2857  HB3 GLN A 342      33.129  13.644  39.855  1.00 81.77           H
ATOM   2858  HG2 GLN A 342      35.317  13.410  40.247  1.00 78.69           H
ATOM   2859  HG3 GLN A 342      34.854  11.946  39.831  1.00 78.69           H
ATOM   2860 HE21 GLN A 342      37.355  13.560  39.556  1.00 84.46           H
ATOM   2861 HE22 GLN A 342      37.801  13.373  38.144  1.00 84.46           H
ATOM   2862  N   GLU A 343      31.972  11.159  40.061  1.00 67.70           N
ATOM   2863  CA  GLU A 343      31.745   9.927  40.791  1.00 63.80           C
ATOM   2864  C   GLU A 343      30.886   8.973  39.991  1.00 56.42           C
ATOM   2865  O   GLU A 343      31.204   7.793  39.866  1.00 58.78           O
ATOM   2866  CB  GLU A 343      31.108  10.276  42.118  1.00 63.09           C
ATOM   2867  CG  GLU A 343      32.054  10.977  43.076  1.00 65.92           C
ATOM   2868  CD  GLU A 343      31.295  11.698  44.167  1.00 83.61           C
ATOM   2869  OE1 GLU A 343      30.056  11.445  44.303  1.00 79.54           O
ATOM   2870  OE2 GLU A 343      31.927  12.541  44.865  1.00 89.37           O1-
ATOM   2871  H   GLU A 343      31.764  11.867  40.505  1.00 81.24           H
ATOM   2872  HA  GLU A 343      32.595   9.485  40.963  1.00 76.57           H
ATOM   2873  HB2 GLU A 343      30.356  10.865  41.963  1.00 75.71           H
ATOM   2874  HB3 GLU A 343      30.812   9.456  42.541  1.00 75.71           H
ATOM   2875  HG2 GLU A 343      32.650  10.326  43.488  1.00 79.11           H
ATOM   2876  HG3 GLU A 343      32.582  11.628  42.590  1.00 79.11           H
ATOM   2877  N   ALA A 344      29.839   9.474  39.367  1.00 57.30           N
ATOM   2878  CA  ALA A 344      28.979   8.571  38.617  1.00 50.99           C
ATOM   2879  C   ALA A 344      29.709   7.998  37.416  1.00 58.80           C
ATOM   2880  O   ALA A 344      29.492   6.835  37.047  1.00 60.30           O
ATOM   2881  CB  ALA A 344      27.715   9.296  38.176  1.00 48.91           C
ATOM   2882  H   ALA A 344      29.619  10.302  39.352  1.00 68.76           H
ATOM   2883  HA  ALA A 344      28.709   7.842  39.188  1.00 61.20           H
ATOM   2884  HB1 ALA A 344      27.144   8.697  37.679  1.00 58.69           H
ATOM   2885  HB2 ALA A 344      27.260   9.645  38.955  1.00 58.69           H
ATOM   2886  HB3 ALA A 344      27.987  10.042  37.610  1.00 58.69           H
ATOM   2887  N   TYR A 345      30.552   8.802  36.758  1.00 55.02           N
ATOM   2888  CA  TYR A 345      31.255   8.250  35.602  1.00 59.87           C
ATOM   2889  C   TYR A 345      32.319   7.271  36.058  1.00 51.47           C
ATOM   2890  O   TYR A 345      32.489   6.200  35.470  1.00 48.39           O
ATOM   2891  CB  TYR A 345      31.891   9.350  34.763  1.00 55.71           C
ATOM   2892  CG  TYR A 345      30.963   9.928  33.722  1.00 54.79           C
ATOM   2893  CD1 TYR A 345      30.541  11.239  33.804  1.00 57.67           C
ATOM   2894  CD2 TYR A 345      30.538   9.175  32.646  1.00 55.00           C
ATOM   2895  CE1 TYR A 345      29.707  11.775  32.849  1.00 56.11           C
ATOM   2896  CE2 TYR A 345      29.700   9.705  31.672  1.00 51.45           C
ATOM   2897  CZ  TYR A 345      29.280  11.006  31.799  1.00 53.78           C
ATOM   2898  OH  TYR A 345      28.444  11.591  30.877  1.00 63.09           O
ATOM   2899  H   TYR A 345      30.734   9.619  36.953  1.00 66.04           H
ATOM   2900  HA  TYR A 345      30.620   7.768  35.046  1.00 71.85           H
ATOM   2901  HB2 TYR A 345      32.161  10.074  35.353  1.00 66.86           H
ATOM   2902  HB3 TYR A 345      32.673   8.999  34.315  1.00 66.86           H
ATOM   2903  HD1 TYR A 345      30.811  11.768  34.516  1.00 69.21           H
ATOM   2904  HD2 TYR A 345      30.825   8.295  32.572  1.00 66.01           H
ATOM   2905  HE1 TYR A 345      29.419  12.652  32.922  1.00 67.34           H
ATOM   2906  HE2 TYR A 345      29.419   9.184  30.956  1.00 61.75           H
ATOM   2907  HH  TYR A 345      28.217  11.017  30.309  1.00 75.71           H
ATOM   2908  N   LEU A 346      33.052   7.629  37.102  1.00 51.92           N
ATOM   2909  CA  LEU A 346      34.051   6.723  37.646  1.00 56.40           C
ATOM   2910  C   LEU A 346      33.424   5.374  37.963  1.00 62.37           C
ATOM   2911  O   LEU A 346      33.915   4.308  37.548  1.00 65.01           O
ATOM   2912  CB  LEU A 346      34.680   7.337  38.897  1.00 51.71           C
ATOM   2913  CG  LEU A 346      36.067   7.969  38.770  1.00 69.76           C
ATOM   2914  CD1 LEU A 346      36.621   8.417  40.119  1.00 70.77           C
ATOM   2915  CD2 LEU A 346      36.993   6.968  38.160  1.00 58.54           C
ATOM   2916  H   LEU A 346      32.986   8.381  37.509  1.00 62.31           H
ATOM   2917  HA  LEU A 346      34.733   6.589  36.973  1.00 67.69           H
ATOM   2918  HB2 LEU A 346      34.096   8.049  39.210  1.00 62.07           H
ATOM   2919  HB3 LEU A 346      34.741   6.652  39.574  1.00 62.07           H
ATOM   2920  HG  LEU A 346      36.027   8.750  38.195  1.00 83.72           H
ATOM   2921 HD11 LEU A 346      37.505   8.800  39.992  1.00 84.93           H
ATOM   2922 HD12 LEU A 346      36.025   9.079  40.502  1.00 84.93           H
ATOM   2923 HD13 LEU A 346      36.681   7.640  40.701  1.00 84.93           H
ATOM   2924 HD21 LEU A 346      37.886   7.351  38.135  1.00 70.25           H
ATOM   2925 HD22 LEU A 346      36.990   6.171  38.716  1.00 70.25           H
ATOM   2926 HD23 LEU A 346      36.714   6.747  37.262  1.00 70.25           H
ATOM   2927  N   LEU A 347      32.311   5.410  38.675  1.00 58.09           N
ATOM   2928  CA  LEU A 347      31.661   4.177  39.071  1.00 59.25           C
ATOM   2929  C   LEU A 347      31.205   3.415  37.849  1.00 56.14           C
ATOM   2930  O   LEU A 347      31.483   2.219  37.693  1.00 60.48           O
ATOM   2931  CB  LEU A 347      30.479   4.496  39.983  1.00 67.95           C
ATOM   2932  CG  LEU A 347      29.998   3.331  40.846  1.00 73.64           C
ATOM   2933  CD1 LEU A 347      31.106   2.857  41.788  1.00 61.97           C
ATOM   2934  CD2 LEU A 347      28.790   3.760  41.627  1.00 63.29           C
ATOM   2935  H   LEU A 347      31.911   6.128  38.925  1.00 69.72           H
ATOM   2936  HA  LEU A 347      32.306   3.635  39.545  1.00 71.10           H
ATOM   2937  HB2 LEU A 347      30.740   5.214  40.583  1.00 81.55           H
ATOM   2938  HB3 LEU A 347      29.734   4.781  39.429  1.00 81.55           H
ATOM   2939  HG  LEU A 347      29.745   2.594  40.275  1.00 88.37           H
ATOM   2940 HD11 LEU A 347      30.758   2.142  42.339  1.00 74.37           H
ATOM   2941 HD12 LEU A 347      31.859   2.537  41.270  1.00 74.37           H
ATOM   2942 HD13 LEU A 347      31.379   3.602  42.349  1.00 74.37           H
ATOM   2943 HD21 LEU A 347      28.489   3.021  42.179  1.00 75.95           H
ATOM   2944 HD22 LEU A 347      29.037   4.513  42.191  1.00 75.95           H
ATOM   2945 HD23 LEU A 347      28.092   4.017  41.007  1.00 75.95           H
ATOM   2946  N   ALA A 348      30.515   4.100  36.953  1.00 52.70           N
ATOM   2947  CA  ALA A 348      30.094   3.441  35.728  1.00 55.58           C
ATOM   2948  C   ALA A 348      31.300   2.875  34.995  1.00 57.43           C
ATOM   2949  O   ALA A 348      31.261   1.747  34.478  1.00 58.97           O
ATOM   2950  CB  ALA A 348      29.317   4.431  34.870  1.00 58.53           C
ATOM   2951  H   ALA A 348      30.271   4.925  37.033  1.00 63.24           H
ATOM   2952  HA  ALA A 348      29.503   2.702  35.948  1.00 66.71           H
ATOM   2953  HB1 ALA A 348      29.006   3.986  34.068  1.00 70.24           H
ATOM   2954  HB2 ALA A 348      28.566   4.759  35.389  1.00 70.24           H
ATOM   2955  HB3 ALA A 348      29.895   5.176  34.646  1.00 70.24           H
ATOM   2956  N   PHE A 349      32.397   3.638  34.972  1.00 61.32           N
ATOM   2957  CA  PHE A 349      33.612   3.208  34.296  1.00 54.71           C
ATOM   2958  C   PHE A 349      34.127   1.934  34.917  1.00 51.30           C
ATOM   2959  O   PHE A 349      34.379   0.939  34.224  1.00 52.06           O
ATOM   2960  CB  PHE A 349      34.656   4.328  34.389  1.00 58.03           C
ATOM   2961  CG  PHE A 349      35.875   4.162  33.477  1.00 52.63           C
ATOM   2962  CD1 PHE A 349      35.944   3.167  32.549  1.00 53.40           C
ATOM   2963  CD2 PHE A 349      36.947   5.033  33.578  1.00 49.26           C
ATOM   2964  CE1 PHE A 349      37.045   3.026  31.724  1.00 53.06           C
ATOM   2965  CE2 PHE A 349      38.049   4.903  32.770  1.00 47.72           C
ATOM   2966  CZ  PHE A 349      38.090   3.876  31.830  1.00 54.19           C
ATOM   2967  H   PHE A 349      32.466   4.409  35.347  1.00 73.59           H
ATOM   2968  HA  PHE A 349      33.414   2.999  33.375  1.00 65.66           H
ATOM   2969  HB2 PHE A 349      34.223   5.164  34.148  1.00 69.65           H
ATOM   2970  HB3 PHE A 349      34.963   4.375  35.306  1.00 69.65           H
ATOM   2971  HD1 PHE A 349      35.230   2.583  32.461  1.00 64.09           H
ATOM   2972  HD2 PHE A 349      36.921   5.711  34.206  1.00 59.12           H
ATOM   2973  HE1 PHE A 349      37.064   2.343  31.096  1.00 63.67           H
ATOM   2974  HE2 PHE A 349      38.758   5.490  32.858  1.00 57.27           H
ATOM   2975  HZ  PHE A 349      38.822   3.768  31.274  1.00 65.03           H
ATOM   2976  N   GLU A 350      34.251   1.931  36.240  1.00 54.72           N
ATOM   2977  CA  GLU A 350      34.750   0.741  36.921  1.00 52.08           C
ATOM   2978  C   GLU A 350      33.896  -0.479  36.609  1.00 54.77           C
ATOM   2979  O   GLU A 350      34.424  -1.566  36.359  1.00 60.32           O
ATOM   2980  CB  GLU A 350      34.805   0.993  38.416  1.00 55.14           C
ATOM   2981  CG  GLU A 350      35.325  -0.194  39.190  1.00 55.49           C
ATOM   2982  CD  GLU A 350      35.431   0.095  40.672  1.00 53.43           C
ATOM   2983  OE1 GLU A 350      35.847  -0.793  41.411  1.00 61.89           O
ATOM   2984  OE2 GLU A 350      35.115   1.208  41.114  1.00 57.51           O1-
ATOM   2985  H   GLU A 350      34.056   2.590  36.756  1.00 65.67           H
ATOM   2986  HA  GLU A 350      35.651   0.553  36.611  1.00 62.51           H
ATOM   2987  HB2 GLU A 350      35.390   1.747  38.591  1.00 66.17           H
ATOM   2988  HB3 GLU A 350      33.909   1.196  38.725  1.00 66.17           H
ATOM   2989  HG2 GLU A 350      34.723  -0.942  39.070  1.00 66.59           H
ATOM   2990  HG3 GLU A 350      36.207  -0.422  38.867  1.00 66.59           H
ATOM   2991  N   HIS A 351      32.574  -0.319  36.573  1.00 63.40           N
ATOM   2992  CA  HIS A 351      31.734  -1.484  36.331  1.00 58.34           C
ATOM   2993  C   HIS A 351      31.801  -1.917  34.886  1.00 58.33           C
ATOM   2994  O   HIS A 351      31.579  -3.092  34.576  1.00 67.46           O
ATOM   2995  CB  HIS A 351      30.295  -1.203  36.754  1.00 59.83           C
ATOM   2996  CG  HIS A 351      30.167  -0.878  38.208  1.00 53.33           C
ATOM   2997  ND1 HIS A 351      29.094  -0.196  38.732  1.00 56.14           N1+
ATOM   2998  CD2 HIS A 351      31.009  -1.103  39.242  1.00 54.59           C
ATOM   2999  CE1 HIS A 351      29.289   0.001  40.024  1.00 55.70           C
ATOM   3000  NE2 HIS A 351      30.440  -0.548  40.361  1.00 57.37           N
ATOM   3001  H   HIS A 351      32.152   0.427  36.681  1.00 76.09           H
ATOM   3002  HA  HIS A 351      32.071  -2.212  36.873  1.00 70.01           H
ATOM   3003  HB2 HIS A 351      29.728  -1.958  36.530  1.00 71.80           H
ATOM   3004  HB3 HIS A 351      30.003  -0.413  36.272  1.00 71.80           H
ATOM   3005  HD1 HIS A 351      28.415   0.087  38.282  1.00 67.38           H
ATOM   3006  HD2 HIS A 351      31.827  -1.540  39.202  1.00 65.52           H
ATOM   3007  HE1 HIS A 351      28.699   0.429  40.605  1.00 66.84           H
ATOM   3008  HE2 HIS A 351      30.774  -0.567  41.156  1.00 68.85           H
ATOM   3009  N   TYR A 352      32.114  -1.002  33.985  1.00 59.68           N
ATOM   3010  CA  TYR A 352      32.308  -1.413  32.602  1.00 55.40           C
ATOM   3011  C   TYR A 352      33.608  -2.173  32.437  1.00 60.93           C
ATOM   3012  O   TYR A 352      33.735  -3.018  31.546  1.00 57.08           O
ATOM   3013  CB  TYR A 352      32.318  -0.203  31.697  1.00 61.59           C
ATOM   3014  CG  TYR A 352      32.445  -0.610  30.287  1.00 59.28           C
ATOM   3015  CD1 TYR A 352      31.344  -1.051  29.585  1.00 62.55           C
ATOM   3016  CD2 TYR A 352      33.668  -0.591  29.655  1.00 55.92           C
ATOM   3017  CE1 TYR A 352      31.446  -1.433  28.280  1.00 59.04           C
ATOM   3018  CE2 TYR A 352      33.776  -0.975  28.361  1.00 62.91           C
ATOM   3019  CZ  TYR A 352      32.652  -1.408  27.676  1.00 59.85           C
ATOM   3020  OH  TYR A 352      32.730  -1.814  26.369  1.00 61.78           O
ATOM   3021  H   TYR A 352      32.218  -0.161  34.144  1.00 71.63           H
ATOM   3022  HA  TYR A 352      31.584  -1.996  32.329  1.00 66.49           H
ATOM   3023  HB2 TYR A 352      31.498   0.296  31.808  1.00 73.92           H
ATOM   3024  HB3 TYR A 352      33.083   0.356  31.917  1.00 73.92           H
ATOM   3025  HD1 TYR A 352      30.515  -1.074  30.001  1.00 75.07           H
ATOM   3026  HD2 TYR A 352      34.424  -0.299  30.111  1.00 67.11           H
ATOM   3027  HE1 TYR A 352      30.701  -1.729  27.816  1.00 70.85           H
ATOM   3028  HE2 TYR A 352      34.603  -0.947  27.944  1.00 75.50           H
ATOM   3029  HH  TYR A 352      33.441  -1.533  26.025  1.00 74.15           H
ATOM   3030  N   VAL A 353      34.587  -1.867  33.280  1.00 66.66           N
ATOM   3031  CA  VAL A 353      35.847  -2.593  33.259  1.00 66.44           C
ATOM   3032  C   VAL A 353      35.669  -3.968  33.875  1.00 69.13           C
ATOM   3033  O   VAL A 353      36.301  -4.950  33.447  1.00 69.62           O
ATOM   3034  CB  VAL A 353      36.910  -1.777  34.000  1.00 63.69           C
ATOM   3035  CG1 VAL A 353      38.114  -2.628  34.335  1.00 57.76           C
ATOM   3036  CG2 VAL A 353      37.276  -0.570  33.171  1.00 60.79           C
ATOM   3037  H   VAL A 353      34.552  -1.241  33.871  1.00 80.00           H
ATOM   3038  HA  VAL A 353      36.139  -2.696  32.336  1.00 79.74           H
ATOM   3039  HB  VAL A 353      36.528  -1.465  34.837  1.00 76.44           H
ATOM   3040 HG11 VAL A 353      38.758  -2.081  34.818  1.00 69.32           H
ATOM   3041 HG12 VAL A 353      37.844  -3.367  34.901  1.00 69.32           H
ATOM   3042 HG13 VAL A 353      38.501  -2.956  33.512  1.00 69.32           H
ATOM   3043 HG21 VAL A 353      37.949  -0.064  33.654  1.00 72.96           H
ATOM   3044 HG22 VAL A 353      37.616  -0.855  32.310  1.00 72.96           H
ATOM   3045 HG23 VAL A 353      36.478  -0.029  33.059  1.00 72.96           H
ATOM   3046  N   ASN A 354      34.862  -4.054  34.931  1.00 66.26           N
ATOM   3047  CA  ASN A 354      34.479  -5.370  35.416  1.00 68.39           C
ATOM   3048  C   ASN A 354      33.863  -6.173  34.274  1.00 62.68           C
ATOM   3049  O   ASN A 354      34.228  -7.327  34.035  1.00 66.09           O
ATOM   3050  CB  ASN A 354      33.496  -5.251  36.583  1.00 64.14           C
ATOM   3051  CG  ASN A 354      34.144  -4.792  37.852  1.00 57.05           C
ATOM   3052  OD1 ASN A 354      35.281  -5.148  38.159  1.00 51.92           O
ATOM   3053  ND2 ASN A 354      33.402  -4.020  38.635  1.00 59.91           N
ATOM   3054  H   ASN A 354      34.521  -3.389  35.360  1.00 79.52           H
ATOM   3055  HA  ASN A 354      35.268  -5.837  35.733  1.00 82.08           H
ATOM   3056  HB2 ASN A 354      32.793  -4.624  36.358  1.00 76.97           H
ATOM   3057  HB3 ASN A 354      33.115  -6.126  36.753  1.00 76.97           H
ATOM   3058 HD21 ASN A 354      33.734  -3.708  39.371  1.00 71.90           H
ATOM   3059 HD22 ASN A 354      32.601  -3.824  38.405  1.00 71.90           H
ATOM   3060  N   HIS A 355      32.947  -5.555  33.531  1.00 64.31           N
ATOM   3061  CA  HIS A 355      32.235  -6.272  32.475  1.00 64.67           C
ATOM   3062  C   HIS A 355      33.148  -6.737  31.346  1.00 70.94           C
ATOM   3063  O   HIS A 355      32.826  -7.711  30.666  1.00 76.67           O
ATOM   3064  CB  HIS A 355      31.129  -5.398  31.896  1.00 67.92           C
ATOM   3065  CG  HIS A 355      30.552  -5.936  30.620  1.00 77.59           C
ATOM   3066  ND1 HIS A 355      29.643  -6.977  30.587  1.00 81.13           N
ATOM   3067  CD2 HIS A 355      30.781  -5.598  29.330  1.00 77.14           C
ATOM   3068  CE1 HIS A 355      29.336  -7.248  29.331  1.00 85.83           C
ATOM   3069  NE2 HIS A 355      30.016  -6.429  28.549  1.00 85.00           N
ATOM   3070  H   HIS A 355      32.716  -4.734  33.627  1.00 77.18           H
ATOM   3071  HA  HIS A 355      31.822  -7.057  32.860  1.00 77.62           H
ATOM   3072  HB2 HIS A 355      31.501  -4.523  31.709  1.00 81.52           H
ATOM   3073  HB3 HIS A 355      30.414  -5.317  32.546  1.00 81.52           H
ATOM   3074  HD1 HIS A 355      29.333  -7.396  31.272  1.00 97.37           H
ATOM   3075  HD2 HIS A 355      31.350  -4.926  29.025  1.00 92.58           H
ATOM   3076  HE1 HIS A 355      28.748  -7.912  29.042  1.00103.00           H
ATOM   3077  N   ARG A 356      34.268  -6.050  31.099  1.00 75.51           N
ATOM   3078  CA  ARG A 356      35.113  -6.404  29.963  1.00 69.69           C
ATOM   3079  C   ARG A 356      36.075  -7.542  30.271  1.00 69.57           C
ATOM   3080  O   ARG A 356      36.560  -8.197  29.343  1.00 68.39           O
ATOM   3081  CB  ARG A 356      35.908  -5.182  29.484  1.00 75.58           C
ATOM   3082  CG  ARG A 356      35.074  -4.108  28.761  1.00 66.94           C
ATOM   3083  CD  ARG A 356      35.934  -3.416  27.731  1.00 72.20           C
ATOM   3084  NE  ARG A 356      36.114  -4.198  26.521  1.00 80.05           N
ATOM   3085  CZ  ARG A 356      37.173  -4.127  25.711  1.00 83.44           C
ATOM   3086  NH1 ARG A 356      38.186  -3.317  25.997  1.00 79.77           N
ATOM   3087  NH2 ARG A 356      37.229  -4.887  24.613  1.00 83.10           N1+
ATOM   3088  H   ARG A 356      34.546  -5.376  31.554  1.00 90.62           H
ATOM   3089  HA  ARG A 356      34.547  -6.699  29.233  1.00 83.64           H
ATOM   3090  HB2 ARG A 356      36.335  -4.766  30.252  1.00 90.70           H
ATOM   3091  HB3 ARG A 356      36.589  -5.477  28.860  1.00 90.70           H
ATOM   3092  HG2 ARG A 356      34.308  -4.505  28.325  1.00 80.33           H
ATOM   3093  HG3 ARG A 356      34.786  -3.445  29.409  1.00 80.33           H
ATOM   3094  HD2 ARG A 356      35.508  -2.595  27.458  1.00 86.64           H
ATOM   3095  HD3 ARG A 356      36.805  -3.234  28.118  1.00 86.64           H
ATOM   3096  HE  ARG A 356      35.456  -4.693  26.275  1.00 96.07           H
ATOM   3097 HH11 ARG A 356      38.160  -2.820  26.700  1.00 95.73           H
ATOM   3098 HH12 ARG A 356      38.864  -3.279  25.470  1.00 95.73           H
ATOM   3099 HH21 ARG A 356      36.575  -5.415  24.422  1.00 99.72           H
ATOM   3100 HH22 ARG A 356      37.912  -4.845  24.092  1.00 99.72           H
ATOM   3101  N   LYS A 357      36.360  -7.795  31.540  1.00 71.83           N
ATOM   3102  CA  LYS A 357      37.197  -8.929  31.925  1.00 77.18           C
ATOM   3103  C   LYS A 357      38.498  -8.930  31.123  1.00 72.91           C
ATOM   3104  O   LYS A 357      38.665  -9.692  30.165  1.00 73.22           O
ATOM   3105  CB  LYS A 357      36.414 -10.238  31.761  1.00 77.54           C
ATOM   3106  CG  LYS A 357      34.973 -10.208  32.359  1.00 80.62           C
ATOM   3107  CD  LYS A 357      34.254 -11.535  32.169  1.00 85.56           C
ATOM   3108  CE  LYS A 357      32.842 -11.527  32.762  1.00 85.10           C
ATOM   3109  NZ  LYS A 357      32.220 -12.893  32.633  1.00 88.51           N1+
ATOM   3110  H   LYS A 357      36.074  -7.324  32.200  1.00 86.20           H
ATOM   3111  HA  LYS A 357      37.435  -8.841  32.861  1.00 92.62           H
ATOM   3112  HB2 LYS A 357      36.337 -10.443  30.821  1.00 93.06           H
ATOM   3113  HB3 LYS A 357      36.898 -10.944  32.220  1.00 93.06           H
ATOM   3114  HG2 LYS A 357      35.013 -10.029  33.311  1.00 96.75           H
ATOM   3115  HG3 LYS A 357      34.451  -9.523  31.909  1.00 96.75           H
ATOM   3116  HD2 LYS A 357      34.183 -11.726  31.218  1.00102.68           H
ATOM   3117  HD3 LYS A 357      34.761 -12.236  32.605  1.00102.68           H
ATOM   3118  HE2 LYS A 357      32.888 -11.294  33.701  1.00102.13           H
ATOM   3119  HE3 LYS A 357      32.290 -10.891  32.279  1.00102.13           H
ATOM   3120  HZ1 LYS A 357      31.398 -12.890  32.970  1.00106.21           H
ATOM   3121  HZ2 LYS A 357      32.178 -13.127  31.774  1.00106.21           H
ATOM   3122  HZ3 LYS A 357      32.712 -13.496  33.068  1.00106.21           H
ATOM   3123  N   HIS A 358      39.403  -8.036  31.489  1.00 76.95           N
ATOM   3124  CA  HIS A 358      40.704  -7.945  30.853  1.00 78.12           C
ATOM   3125  C   HIS A 358      41.598  -9.001  31.467  1.00 76.21           C
ATOM   3126  O   HIS A 358      41.635  -9.150  32.691  1.00 74.42           O
ATOM   3127  CB  HIS A 358      41.332  -6.547  31.056  1.00 68.33           C
ATOM   3128  CG  HIS A 358      40.773  -5.488  30.160  1.00 60.14           C
ATOM   3129  ND1 HIS A 358      41.405  -5.083  29.010  1.00 63.21           N1+
ATOM   3130  CD2 HIS A 358      39.640  -4.748  30.246  1.00 68.54           C
ATOM   3131  CE1 HIS A 358      40.678  -4.154  28.414  1.00 65.49           C
ATOM   3132  NE2 HIS A 358      39.606  -3.927  29.146  1.00 61.20           N
ATOM   3133  H   HIS A 358      39.273  -7.463  32.117  1.00 92.35           H
ATOM   3134  HA  HIS A 358      40.616  -8.118  29.906  1.00 93.76           H
ATOM   3135  HB2 HIS A 358      42.283  -6.603  30.880  1.00 82.01           H
ATOM   3136  HB3 HIS A 358      41.191  -6.266  31.974  1.00 82.01           H
ATOM   3137  HD1 HIS A 358      42.149  -5.405  28.715  1.00 75.86           H
ATOM   3138  HD2 HIS A 358      38.999  -4.791  30.923  1.00 82.25           H
ATOM   3139  HE1 HIS A 358      40.891  -3.720  27.621  1.00 78.59           H
ATOM   3140  HE2 HIS A 358      38.990  -3.355  28.966  1.00 73.44           H
ATOM   3141  N   ASN A 359      42.360  -9.703  30.621  1.00 75.88           N
ATOM   3142  CA  ASN A 359      43.254 -10.742  31.133  1.00 86.41           C
ATOM   3143  C   ASN A 359      44.501 -10.158  31.767  1.00 83.67           C
ATOM   3144  O   ASN A 359      45.581 -10.742  31.668  1.00 89.05           O
ATOM   3145  CB  ASN A 359      43.624 -11.725  30.022  1.00 80.92           C
ATOM   3146  H   ASN A 359      42.396  -9.580  29.771  1.00 91.07           H
ATOM   3147  HA  ASN A 359      42.776 -11.237  31.822  1.00103.69           H
ATOM   3148  HB1 ASN A 359      42.812 -12.128  29.677  1.00 97.11           H
ATOM   3149  HB3 ASN A 359      44.183 -12.422  30.406  1.00 97.11           H
ATOM   3150  N   ILE A 360      44.394  -9.003  32.412  1.00 71.84           N
ATOM   3151  CA  ILE A 360      45.547  -8.261  32.899  1.00 73.20           C
ATOM   3152  C   ILE A 360      45.389  -8.077  34.400  1.00 70.04           C
ATOM   3153  O   ILE A 360      44.303  -7.721  34.863  1.00 70.57           O
ATOM   3154  CB  ILE A 360      45.718  -6.897  32.201  1.00 73.35           C
ATOM   3155  CG1 ILE A 360      45.741  -7.088  30.676  1.00 79.98           C
ATOM   3156  CG2 ILE A 360      46.996  -6.242  32.653  1.00 66.73           C
ATOM   3157  CD1 ILE A 360      45.688  -5.773  29.842  1.00 79.81           C
ATOM   3158  H   ILE A 360      43.648  -8.608  32.579  1.00 86.22           H
ATOM   3159  HA  ILE A 360      46.336  -8.777  32.704  1.00 87.85           H
ATOM   3160  HB  ILE A 360      44.976  -6.319  32.440  1.00 88.02           H
ATOM   3161 HG12 ILE A 360      46.568  -7.535  30.447  1.00 95.99           H
ATOM   3162 HG13 ILE A 360      44.987  -7.639  30.412  1.00 95.99           H
ATOM   3163 HG21 ILE A 360      47.090  -5.389  32.207  1.00 80.09           H
ATOM   3164 HG22 ILE A 360      46.962  -6.105  33.613  1.00 80.09           H
ATOM   3165 HG23 ILE A 360      47.738  -6.818  32.423  1.00 80.09           H
ATOM   3166 HD11 ILE A 360      45.712  -5.994  28.900  1.00 95.78           H
ATOM   3167 HD12 ILE A 360      44.862  -5.304  30.046  1.00 95.78           H
ATOM   3168 HD13 ILE A 360      46.449  -5.214  30.072  1.00 95.78           H
ATOM   3169  N   PRO A 361      46.420  -8.326  35.188  1.00 70.91           N
ATOM   3170  CA  PRO A 361      46.289  -8.184  36.637  1.00 66.66           C
ATOM   3171  C   PRO A 361      46.149  -6.736  37.031  1.00 68.07           C
ATOM   3172  O   PRO A 361      46.814  -5.858  36.480  1.00 66.87           O
ATOM   3173  CB  PRO A 361      47.601  -8.776  37.171  1.00 68.43           C
ATOM   3174  CG  PRO A 361      48.034  -9.723  36.095  1.00 74.22           C
ATOM   3175  CD  PRO A 361      47.655  -9.036  34.818  1.00 72.02           C
ATOM   3176  HA  PRO A 361      45.527  -8.687  36.957  1.00 80.00           H
ATOM   3177  HB2 PRO A 361      48.264  -8.073  37.275  1.00 82.12           H
ATOM   3178  HB3 PRO A 361      47.454  -9.235  38.009  1.00 82.12           H
ATOM   3179  HG2 PRO A 361      48.987  -9.878  36.139  1.00 89.07           H
ATOM   3180  HG3 PRO A 361      47.542 -10.558  36.177  1.00 89.07           H
ATOM   3181  HD2 PRO A 361      48.345  -8.413  34.541  1.00 86.43           H
ATOM   3182  HD3 PRO A 361      47.471  -9.697  34.132  1.00 86.43           H
ATOM   3183  N   HIS A 362      45.283  -6.489  38.009  1.00 72.33           N
ATOM   3184  CA  HIS A 362      45.104  -5.144  38.540  1.00 69.11           C
ATOM   3185  C   HIS A 362      44.863  -4.131  37.415  1.00 61.42           C
ATOM   3186  O   HIS A 362      45.408  -3.027  37.421  1.00 60.14           O
ATOM   3187  CB  HIS A 362      46.315  -4.731  39.375  1.00 67.53           C
ATOM   3188  CG  HIS A 362      46.711  -5.729  40.411  1.00 71.90           C
ATOM   3189  ND1 HIS A 362      45.810  -6.289  41.291  1.00 68.50           N1+
ATOM   3190  CD2 HIS A 362      47.922  -6.239  40.732  1.00 72.38           C
ATOM   3191  CE1 HIS A 362      46.448  -7.106  42.104  1.00 66.02           C
ATOM   3192  NE2 HIS A 362      47.730  -7.097  41.787  1.00 72.91           N
ATOM   3193  H   HIS A 362      44.790  -7.084  38.382  1.00 86.81           H
ATOM   3194  HA  HIS A 362      44.327  -5.142  39.119  1.00 82.94           H
ATOM   3195  HB2 HIS A 362      46.113  -3.896  39.827  1.00 81.05           H
ATOM   3196  HB3 HIS A 362      47.074  -4.611  38.782  1.00 81.05           H
ATOM   3197  HD1 HIS A 362      44.966  -6.124  41.315  1.00 82.21           H
ATOM   3198  HD2 HIS A 362      48.733  -6.054  40.313  1.00 86.87           H
ATOM   3199  HE1 HIS A 362      46.060  -7.605  42.784  1.00 79.23           H
ATOM   3200  HE2 HIS A 362      48.346  -7.562  42.175  1.00 87.50           H
ATOM   3201  N   PHE A 363      44.031  -4.511  36.444  1.00 53.92           N
ATOM   3202  CA  PHE A 363      43.774  -3.650  35.297  1.00 58.01           C
ATOM   3203  C   PHE A 363      43.172  -2.314  35.710  1.00 62.88           C
ATOM   3204  O   PHE A 363      43.666  -1.253  35.315  1.00 56.46           O
ATOM   3205  CB  PHE A 363      42.845  -4.337  34.331  1.00 50.02           C
ATOM   3206  CG  PHE A 363      42.538  -3.538  33.123  1.00 57.39           C
ATOM   3207  CD1 PHE A 363      43.326  -3.635  32.005  1.00 59.25           C
ATOM   3208  CD2 PHE A 363      41.455  -2.696  33.098  1.00 56.93           C
ATOM   3209  CE1 PHE A 363      43.027  -2.891  30.870  1.00 61.69           C
ATOM   3210  CE2 PHE A 363      41.142  -1.971  31.959  1.00 53.52           C
ATOM   3211  CZ  PHE A 363      41.934  -2.062  30.853  1.00 52.10           C
ATOM   3212  H   PHE A 363      43.608  -5.261  36.425  1.00 64.71           H
ATOM   3213  HA  PHE A 363      44.606  -3.480  34.831  1.00 69.62           H
ATOM   3214  HB2 PHE A 363      43.257  -5.165  34.037  1.00 60.03           H
ATOM   3215  HB3 PHE A 363      42.008  -4.512  34.786  1.00 60.03           H
ATOM   3216  HD1 PHE A 363      44.064  -4.200  32.015  1.00 71.11           H
ATOM   3217  HD2 PHE A 363      40.910  -2.635  33.844  1.00 68.32           H
ATOM   3218  HE1 PHE A 363      43.563  -2.954  30.112  1.00 74.04           H
ATOM   3219  HE2 PHE A 363      40.408  -1.403  31.954  1.00 64.23           H
ATOM   3220  HZ  PHE A 363      41.737  -1.563  30.093  1.00 62.53           H
ATOM   3221  N   TRP A 364      42.083  -2.340  36.468  1.00 62.15           N
ATOM   3222  CA  TRP A 364      41.440  -1.078  36.811  1.00 53.06           C
ATOM   3223  C   TRP A 364      42.386  -0.174  37.561  1.00 51.38           C
ATOM   3224  O   TRP A 364      42.558   0.973  37.144  1.00 53.72           O
ATOM   3225  CB  TRP A 364      40.154  -1.331  37.596  1.00 49.66           C
ATOM   3226  CG  TRP A 364      39.522  -0.098  38.189  1.00 53.25           C
ATOM   3227  CD1 TRP A 364      39.493   0.247  39.500  1.00 52.33           C
ATOM   3228  CD2 TRP A 364      38.825   0.951  37.482  1.00 50.37           C
ATOM   3229  NE1 TRP A 364      38.814   1.432  39.667  1.00 59.97           N
ATOM   3230  CE2 TRP A 364      38.396   1.880  38.437  1.00 50.92           C
ATOM   3231  CE3 TRP A 364      38.538   1.190  36.134  1.00 53.71           C
ATOM   3232  CZ2 TRP A 364      37.707   3.032  38.093  1.00 51.32           C
ATOM   3233  CZ3 TRP A 364      37.830   2.365  35.789  1.00 51.92           C
ATOM   3234  CH2 TRP A 364      37.415   3.244  36.773  1.00 47.09           C
ATOM   3235  H   TRP A 364      41.706  -3.047  36.781  1.00 74.58           H
ATOM   3236  HA  TRP A 364      41.195  -0.617  35.996  1.00 63.67           H
ATOM   3237  HB2 TRP A 364      39.500  -1.718  36.991  1.00 59.60           H
ATOM   3238  HB3 TRP A 364      40.333  -1.953  38.316  1.00 59.60           H
ATOM   3239  HD1 TRP A 364      39.855  -0.262  40.188  1.00 62.80           H
ATOM   3240  HE1 TRP A 364      38.681   1.818  40.426  1.00 71.97           H
ATOM   3241  HE3 TRP A 364      38.812   0.579  35.488  1.00 64.46           H
ATOM   3242  HZ2 TRP A 364      37.432   3.637  38.743  1.00 61.60           H
ATOM   3243  HZ3 TRP A 364      37.609   2.550  34.901  1.00 62.31           H
ATOM   3244  HH2 TRP A 364      36.951   4.013  36.532  1.00 56.51           H
ATOM   3245  N   PRO A 365      43.023  -0.594  38.635  1.00 60.25           N
ATOM   3246  CA  PRO A 365      43.991   0.305  39.286  1.00 58.72           C
ATOM   3247  C   PRO A 365      45.027   0.852  38.321  1.00 59.24           C
ATOM   3248  O   PRO A 365      45.360   2.040  38.400  1.00 57.13           O
ATOM   3249  CB  PRO A 365      44.628  -0.589  40.366  1.00 57.42           C
ATOM   3250  CG  PRO A 365      43.566  -1.602  40.662  1.00 58.04           C
ATOM   3251  CD  PRO A 365      42.944  -1.901  39.313  1.00 61.74           C
ATOM   3252  HA  PRO A 365      43.527   1.039  39.712  1.00 70.48           H
ATOM   3253  HB2 PRO A 365      45.409  -1.032  39.992  1.00 68.91           H
ATOM   3254  HB3 PRO A 365      44.859  -0.080  41.155  1.00 68.91           H
ATOM   3255  HG2 PRO A 365      43.960  -2.400  41.046  1.00 69.66           H
ATOM   3256  HG3 PRO A 365      42.909  -1.219  41.258  1.00 69.66           H
ATOM   3257  HD2 PRO A 365      43.476  -2.552  38.831  1.00 74.09           H
ATOM   3258  HD3 PRO A 365      42.032  -2.205  39.421  1.00 74.09           H
ATOM   3259  N   LYS A 366      45.547   0.008  37.417  1.00 56.39           N
ATOM   3260  CA  LYS A 366      46.585   0.440  36.494  1.00 56.02           C
ATOM   3261  C   LYS A 366      46.055   1.499  35.548  1.00 51.77           C
ATOM   3262  O   LYS A 366      46.749   2.476  35.239  1.00 52.95           O
ATOM   3263  CB  LYS A 366      47.106  -0.749  35.689  1.00 56.59           C
ATOM   3264  CG  LYS A 366      48.140  -1.660  36.404  1.00 52.61           C
ATOM   3265  CD  LYS A 366      48.478  -2.860  35.475  1.00 60.93           C
ATOM   3266  CE  LYS A 366      49.700  -3.672  35.897  1.00 66.37           C
ATOM   3267  NZ  LYS A 366      49.454  -4.423  37.133  1.00 75.59           N1+
ATOM   3268  H   LYS A 366      45.316  -0.817  37.324  1.00 67.67           H
ATOM   3269  HA  LYS A 366      47.318   0.826  36.997  1.00 67.23           H
ATOM   3270  HB2 LYS A 366      46.346  -1.299  35.447  1.00 67.92           H
ATOM   3271  HB3 LYS A 366      47.519  -0.410  34.879  1.00 67.92           H
ATOM   3272  HG2 LYS A 366      48.949  -1.169  36.602  1.00 63.14           H
ATOM   3273  HG3 LYS A 366      47.744  -2.007  37.217  1.00 63.14           H
ATOM   3274  HD2 LYS A 366      47.718  -3.460  35.428  1.00 73.12           H
ATOM   3275  HD3 LYS A 366      48.674  -2.509  34.590  1.00 73.12           H
ATOM   3276  HE2 LYS A 366      49.915  -4.310  35.197  1.00 79.66           H
ATOM   3277  HE3 LYS A 366      50.447  -3.073  36.051  1.00 79.66           H
ATOM   3278  HZ1 LYS A 366      50.157  -4.933  37.333  1.00 90.72           H
ATOM   3279  HZ2 LYS A 366      49.310  -3.851  37.803  1.00 90.72           H
ATOM   3280  HZ3 LYS A 366      48.734  -4.941  37.041  1.00 90.72           H
ATOM   3281  N   LEU A 367      44.842   1.289  35.051  1.00 49.86           N
ATOM   3282  CA  LEU A 367      44.208   2.243  34.151  1.00 55.86           C
ATOM   3283  C   LEU A 367      44.005   3.567  34.850  1.00 55.84           C
ATOM   3284  O   LEU A 367      44.138   4.637  34.252  1.00 54.31           O
ATOM   3285  CB  LEU A 367      42.863   1.705  33.682  1.00 49.94           C
ATOM   3286  CG  LEU A 367      42.161   2.502  32.589  1.00 55.80           C
ATOM   3287  CD1 LEU A 367      43.039   2.614  31.376  1.00 54.41           C
ATOM   3288  CD2 LEU A 367      40.818   1.867  32.180  1.00 55.35           C
ATOM   3289  H   LEU A 367      44.361   0.602  35.231  1.00 59.85           H
ATOM   3290  HA  LEU A 367      44.789   2.382  33.387  1.00 67.04           H
ATOM   3291  HB2 LEU A 367      43.017   0.814  33.327  1.00 59.94           H
ATOM   3292  HB3 LEU A 367      42.268   1.663  34.446  1.00 59.94           H
ATOM   3293  HG  LEU A 367      41.996   3.394  32.916  1.00 66.97           H
ATOM   3294 HD11 LEU A 367      42.558   3.118  30.700  1.00 65.30           H
ATOM   3295 HD12 LEU A 367      43.863   3.065  31.605  1.00 65.30           H
ATOM   3296 HD13 LEU A 367      43.226   1.716  31.050  1.00 65.30           H
ATOM   3297 HD21 LEU A 367      40.412   2.398  31.477  1.00 66.42           H
ATOM   3298 HD22 LEU A 367      40.985   0.970  31.852  1.00 66.42           H
ATOM   3299 HD23 LEU A 367      40.226   1.834  32.950  1.00 66.42           H
ATOM   3300  N   LEU A 368      43.696   3.511  36.129  1.00 56.66           N
ATOM   3301  CA  LEU A 368      43.542   4.725  36.903  1.00 53.18           C
ATOM   3302  C   LEU A 368      44.852   5.478  36.990  1.00 51.71           C
ATOM   3303  O   LEU A 368      44.867   6.714  37.049  1.00 61.26           O
ATOM   3304  CB  LEU A 368      43.059   4.359  38.290  1.00 56.97           C
ATOM   3305  CG  LEU A 368      41.717   4.884  38.801  1.00 58.14           C
ATOM   3306  CD1 LEU A 368      40.608   4.852  37.746  1.00 53.89           C
ATOM   3307  CD2 LEU A 368      41.378   3.993  39.988  1.00 49.34           C
ATOM   3308  H   LEU A 368      43.609   2.781  36.574  1.00 68.01           H
ATOM   3309  HA  LEU A 368      42.896   5.300  36.472  1.00 63.82           H
ATOM   3310  HB2 LEU A 368      43.009   3.390  38.329  1.00 68.37           H
ATOM   3311  HB3 LEU A 368      43.739   4.652  38.916  1.00 68.37           H
ATOM   3312  HG  LEU A 368      41.817   5.790  39.118  1.00 69.78           H
ATOM   3313 HD11 LEU A 368      39.788   5.177  38.141  1.00 64.68           H
ATOM   3314 HD12 LEU A 368      40.849   5.408  36.997  1.00 64.68           H
ATOM   3315 HD13 LEU A 368      40.492   3.932  37.451  1.00 64.68           H
ATOM   3316 HD21 LEU A 368      40.541   4.289  40.363  1.00 59.22           H
ATOM   3317 HD22 LEU A 368      41.288   3.074  39.673  1.00 59.22           H
ATOM   3318 HD23 LEU A 368      42.081   4.046  40.652  1.00 59.22           H
ATOM   3319  N   MET A 369      45.963   4.754  37.029  1.00 49.46           N
ATOM   3320  CA  MET A 369      47.250   5.423  37.065  1.00 57.82           C
ATOM   3321  C   MET A 369      47.491   6.183  35.754  1.00 57.15           C
ATOM   3322  O   MET A 369      48.085   7.259  35.759  1.00 54.07           O
ATOM   3323  CB  MET A 369      48.339   4.401  37.356  1.00 49.30           C
ATOM   3324  CG  MET A 369      49.640   4.975  37.882  1.00 68.10           C
ATOM   3325  SD  MET A 369      49.656   5.817  39.539  1.00 86.78           S
ATOM   3326  CE  MET A 369      49.994   4.378  40.586  1.00 83.21           C
ATOM   3327  H   MET A 369      46.004   3.893  37.025  1.00 59.36           H
ATOM   3328  HA  MET A 369      47.239   6.048  37.805  1.00 69.39           H
ATOM   3329  HB2 MET A 369      48.009   3.783  38.028  1.00 59.17           H
ATOM   3330  HB3 MET A 369      48.526   3.918  36.537  1.00 59.17           H
ATOM   3331  HG2 MET A 369      50.256   4.228  37.946  1.00 81.73           H
ATOM   3332  HG3 MET A 369      49.971   5.599  37.215  1.00 81.73           H
ATOM   3333  HE1 MET A 369      49.950   4.642  41.519  1.00 99.86           H
ATOM   3334  HE2 MET A 369      49.305   3.714  40.399  1.00 99.86           H
ATOM   3335  HE3 MET A 369      50.865   4.006  40.381  1.00 99.86           H
ATOM   3336  N   LYS A 370      46.969   5.684  34.637  1.00 45.50           N
ATOM   3337  CA  LYS A 370      47.066   6.443  33.413  1.00 51.62           C
ATOM   3338  C   LYS A 370      46.480   7.842  33.576  1.00 47.98           C
ATOM   3339  O   LYS A 370      46.888   8.763  32.870  1.00 50.17           O
ATOM   3340  CB  LYS A 370      46.359   5.702  32.279  1.00 47.96           C
ATOM   3341  CG  LYS A 370      46.925   4.349  32.006  1.00 49.76           C
ATOM   3342  CD  LYS A 370      48.428   4.401  31.966  1.00 58.40           C
ATOM   3343  CE  LYS A 370      48.998   3.056  31.567  1.00 62.17           C
ATOM   3344  NZ  LYS A 370      50.474   3.048  31.750  1.00 62.26           N1+
ATOM   3345  H   LYS A 370      46.553   4.934  34.569  1.00 54.61           H
ATOM   3346  HA  LYS A 370      48.004   6.542  33.193  1.00 61.95           H
ATOM   3347  HB2 LYS A 370      45.417   5.603  32.490  1.00 57.56           H
ATOM   3348  HB3 LYS A 370      46.446   6.226  31.470  1.00 57.56           H
ATOM   3349  HG2 LYS A 370      46.659   3.750  32.720  1.00 59.72           H
ATOM   3350  HG3 LYS A 370      46.599   4.023  31.155  1.00 59.72           H
ATOM   3351  HD2 LYS A 370      48.705   5.058  31.305  1.00 70.09           H
ATOM   3352  HD3 LYS A 370      48.786   4.630  32.836  1.00 70.09           H
ATOM   3353  HE2 LYS A 370      48.605   2.367  32.127  1.00 74.61           H
ATOM   3354  HE3 LYS A 370      48.798   2.891  30.630  1.00 74.61           H
ATOM   3355  HZ1 LYS A 370      50.848   3.665  31.229  1.00 74.72           H
ATOM   3356  HZ2 LYS A 370      50.667   3.232  32.601  1.00 74.72           H
ATOM   3357  HZ3 LYS A 370      50.801   2.249  31.534  1.00 74.72           H
ATOM   3358  N   VAL A 371      45.542   8.039  34.497  1.00 46.70           N
ATOM   3359  CA  VAL A 371      44.948   9.360  34.606  1.00 43.65           C
ATOM   3360  C   VAL A 371      45.994  10.314  35.128  1.00 40.74           C
ATOM   3361  O   VAL A 371      46.102  11.461  34.675  1.00 47.33           O
ATOM   3362  CB  VAL A 371      43.698   9.353  35.511  1.00 48.70           C
ATOM   3363  CG1 VAL A 371      43.233  10.763  35.772  1.00 45.09           C
ATOM   3364  CG2 VAL A 371      42.545   8.600  34.889  1.00 41.62           C
ATOM   3365  H   VAL A 371      45.261   7.460  35.065  1.00 56.05           H
ATOM   3366  HA  VAL A 371      44.683   9.666  33.722  1.00 52.39           H
ATOM   3367  HB  VAL A 371      43.911   8.942  36.363  1.00 58.45           H
ATOM   3368 HG11 VAL A 371      42.448  10.728  36.343  1.00 54.11           H
ATOM   3369 HG12 VAL A 371      43.928  11.273  36.217  1.00 54.11           H
ATOM   3370 HG13 VAL A 371      42.997  11.179  34.926  1.00 54.11           H
ATOM   3371 HG21 VAL A 371      41.797   8.620  35.507  1.00 49.95           H
ATOM   3372 HG22 VAL A 371      42.286   9.026  34.060  1.00 49.95           H
ATOM   3373 HG23 VAL A 371      42.820   7.685  34.738  1.00 49.95           H
ATOM   3374  N   THR A 372      46.775   9.858  36.093  1.00 40.71           N
ATOM   3375  CA  THR A 372      47.944  10.619  36.506  1.00 46.65           C
ATOM   3376  C   THR A 372      48.871  10.937  35.334  1.00 40.87           C
ATOM   3377  O   THR A 372      49.349  12.068  35.202  1.00 40.61           O
ATOM   3378  CB  THR A 372      48.695   9.869  37.596  1.00 45.77           C
ATOM   3379  OG1 THR A 372      47.830   9.744  38.746  1.00 54.81           O
ATOM   3380  CG2 THR A 372      49.933  10.644  37.991  1.00 46.28           C
ATOM   3381  H   THR A 372      46.657   9.111  36.508  1.00 48.86           H
ATOM   3382  HA  THR A 372      47.649  11.466  36.873  1.00 55.99           H
ATOM   3383  HB  THR A 372      48.964   8.992  37.289  1.00 54.93           H
ATOM   3384  HG1 THR A 372      48.206   9.290  39.345  1.00 65.78           H
ATOM   3385 HG21 THR A 372      50.409  10.173  38.691  1.00 55.55           H
ATOM   3386 HG22 THR A 372      50.523  10.756  37.235  1.00 55.55           H
ATOM   3387 HG23 THR A 372      49.676  11.525  38.321  1.00 55.55           H
ATOM   3388  N   ASP A 373      49.126   9.969  34.462  1.00 43.67           N
ATOM   3389  CA  ASP A 373      49.999  10.250  33.326  1.00 43.93           C
ATOM   3390  C   ASP A 373      49.403  11.347  32.454  1.00 45.31           C
ATOM   3391  O   ASP A 373      50.118  12.234  31.970  1.00 45.12           O
ATOM   3392  CB  ASP A 373      50.215   8.994  32.488  1.00 44.60           C
ATOM   3393  CG  ASP A 373      50.863   7.839  33.269  1.00 44.28           C
ATOM   3394  OD1 ASP A 373      51.733   8.075  34.106  1.00 47.47           O
ATOM   3395  OD2 ASP A 373      50.523   6.675  32.990  1.00 60.89           O1-
ATOM   3396  H   ASP A 373      48.815   9.165  34.494  1.00 52.41           H
ATOM   3397  HA  ASP A 373      50.858  10.550  33.652  1.00 52.72           H
ATOM   3398  HB2 ASP A 373      49.349   8.677  32.178  1.00 53.53           H
ATOM   3399  HB3 ASP A 373      50.757   9.215  31.716  1.00 53.53           H
ATOM   3400  N   LEU A 374      48.094  11.295  32.215  1.00 44.35           N
ATOM   3401  CA  LEU A 374      47.485  12.330  31.396  1.00 43.44           C
ATOM   3402  C   LEU A 374      47.504  13.681  32.090  1.00 35.96           C
ATOM   3403  O   LEU A 374      47.664  14.703  31.429  1.00 40.54           O
ATOM   3404  CB  LEU A 374      46.072  11.946  31.031  1.00 43.82           C
ATOM   3405  CG  LEU A 374      46.094  10.802  30.023  1.00 44.83           C
ATOM   3406  CD1 LEU A 374      44.730  10.127  29.924  1.00 46.59           C
ATOM   3407  CD2 LEU A 374      46.495  11.293  28.672  1.00 41.13           C
ATOM   3408  H   LEU A 374      47.555  10.677  32.489  1.00 53.23           H
ATOM   3409  HA  LEU A 374      48.008  12.404  30.589  1.00 52.14           H
ATOM   3410  HB2 LEU A 374      45.603  11.642  31.824  1.00 52.59           H
ATOM   3411  HB3 LEU A 374      45.631  12.714  30.635  1.00 52.59           H
ATOM   3412  HG  LEU A 374      46.746  10.142  30.299  1.00 53.80           H
ATOM   3413 HD11 LEU A 374      44.775   9.430  29.258  1.00 55.92           H
ATOM   3414 HD12 LEU A 374      44.506   9.761  30.792  1.00 55.92           H
ATOM   3415 HD13 LEU A 374      44.074  10.793  29.648  1.00 55.92           H
ATOM   3416 HD21 LEU A 374      46.459  10.547  28.053  1.00 49.37           H
ATOM   3417 HD22 LEU A 374      45.880  11.988  28.390  1.00 49.37           H
ATOM   3418 HD23 LEU A 374      47.400  11.641  28.722  1.00 49.37           H
ATOM   3419  N   ARG A 375      47.319  13.727  33.405  1.00 41.19           N
ATOM   3420  CA  ARG A 375      47.344  15.025  34.075  1.00 39.25           C
ATOM   3421  C   ARG A 375      48.748  15.601  34.083  1.00 41.12           C
ATOM   3422  O   ARG A 375      48.926  16.825  34.002  1.00 40.45           O
ATOM   3423  CB  ARG A 375      46.814  14.898  35.507  1.00 43.76           C
ATOM   3424  CG  ARG A 375      45.313  14.585  35.635  1.00 49.79           C
ATOM   3425  CD  ARG A 375      44.798  14.753  37.113  1.00 61.74           C
ATOM   3426  NE  ARG A 375      43.405  14.286  37.326  1.00 71.91           N
ATOM   3427  CZ  ARG A 375      42.320  14.753  36.690  1.00 70.33           C
ATOM   3428  NH1 ARG A 375      42.422  15.703  35.753  1.00 66.34           N
ATOM   3429  NH2 ARG A 375      41.123  14.229  36.956  1.00 73.63           N1+
ATOM   3430  H   ARG A 375      47.187  13.051  33.920  1.00 49.43           H
ATOM   3431  HA  ARG A 375      46.773  15.645  33.592  1.00 47.11           H
ATOM   3432  HB2 ARG A 375      47.302  14.174  35.936  1.00 52.53           H
ATOM   3433  HB3 ARG A 375      46.985  15.723  35.983  1.00 52.53           H
ATOM   3434  HG2 ARG A 375      44.818  15.181  35.055  1.00 59.75           H
ATOM   3435  HG3 ARG A 375      45.175  13.660  35.368  1.00 59.75           H
ATOM   3436  HD2 ARG A 375      45.367  14.234  37.705  1.00 74.10           H
ATOM   3437  HD3 ARG A 375      44.850  15.687  37.360  1.00 74.10           H
ATOM   3438  HE  ARG A 375      43.288  13.629  37.870  1.00 86.30           H
ATOM   3439 HH11 ARG A 375      43.189  16.049  35.566  1.00 79.61           H
ATOM   3440 HH12 ARG A 375      41.715  15.993  35.355  1.00 79.61           H
ATOM   3441 HH21 ARG A 375      41.036  13.611  37.553  1.00 88.37           H
ATOM   3442 HH22 ARG A 375      40.427  14.529  36.550  1.00 88.37           H
ATOM   3443  N   MET A 376      49.761  14.744  34.173  1.00 41.71           N
ATOM   3444  CA  MET A 376      51.131  15.224  34.026  1.00 39.95           C
ATOM   3445  C   MET A 376      51.332  15.810  32.648  1.00 37.40           C
ATOM   3446  O   MET A 376      51.894  16.891  32.501  1.00 40.82           O
ATOM   3447  CB  MET A 376      52.112  14.086  34.281  1.00 36.40           C
ATOM   3448  CG  MET A 376      52.189  13.655  35.747  1.00 35.70           C
ATOM   3449  SD  MET A 376      52.829  15.036  36.725  1.00 43.54           S
ATOM   3450  CE  MET A 376      54.546  14.854  36.312  1.00 41.73           C
ATOM   3451  H   MET A 376      49.681  13.896  34.309  1.00 50.06           H
ATOM   3452  HA  MET A 376      51.295  15.923  34.672  1.00 47.95           H
ATOM   3453  HB2 MET A 376      51.853  13.311  33.756  1.00 43.69           H
ATOM   3454  HB3 MET A 376      52.991  14.388  34.019  1.00 43.69           H
ATOM   3455  HG2 MET A 376      51.309  13.409  36.062  1.00 42.85           H
ATOM   3456  HG3 MET A 376      52.809  12.920  35.841  1.00 42.85           H
ATOM   3457  HE1 MET A 376      55.052  15.534  36.785  1.00 50.09           H
ATOM   3458  HE2 MET A 376      54.839  13.969  36.581  1.00 50.09           H
ATOM   3459  HE3 MET A 376      54.666  14.967  35.362  1.00 50.09           H
ATOM   3460  N   ILE A 377      50.822  15.137  31.615  1.00 41.97           N
ATOM   3461  CA  ILE A 377      50.939  15.653  30.253  1.00 37.95           C
ATOM   3462  C   ILE A 377      50.238  16.993  30.157  1.00 41.43           C
ATOM   3463  O   ILE A 377      50.739  17.944  29.547  1.00 37.42           O
ATOM   3464  CB  ILE A 377      50.363  14.626  29.265  1.00 36.06           C
ATOM   3465  CG1 ILE A 377      51.394  13.546  29.041  1.00 37.21           C
ATOM   3466  CG2 ILE A 377      49.939  15.215  27.946  1.00 35.25           C
ATOM   3467  CD1 ILE A 377      50.800  12.239  28.509  1.00 38.66           C
ATOM   3468  H   ILE A 377      50.412  14.384  31.673  1.00 50.37           H
ATOM   3469  HA  ILE A 377      51.882  15.776  30.043  1.00 45.54           H
ATOM   3470  HB  ILE A 377      49.581  14.234  29.669  1.00 43.28           H
ATOM   3471 HG12 ILE A 377      52.041  13.865  28.398  1.00 44.66           H
ATOM   3472 HG13 ILE A 377      51.821  13.371  29.895  1.00 44.66           H
ATOM   3473 HG21 ILE A 377      49.640  14.494  27.371  1.00 42.30           H
ATOM   3474 HG22 ILE A 377      49.213  15.839  28.090  1.00 42.30           H
ATOM   3475 HG23 ILE A 377      50.697  15.654  27.523  1.00 42.30           H
ATOM   3476 HD11 ILE A 377      51.488  11.565  28.386  1.00 46.40           H
ATOM   3477 HD12 ILE A 377      50.125  11.918  29.125  1.00 46.40           H
ATOM   3478 HD13 ILE A 377      50.399  12.451  27.650  1.00 46.40           H
ATOM   3479  N   GLY A 378      49.076  17.088  30.785  1.00 40.42           N
ATOM   3480  CA  GLY A 378      48.329  18.318  30.747  1.00 45.39           C
ATOM   3481  C   GLY A 378      49.094  19.452  31.387  1.00 38.65           C
ATOM   3482  O   GLY A 378      49.165  20.557  30.839  1.00 44.88           O
ATOM   3483  H   GLY A 378      48.701  16.452  31.222  1.00 48.52           H
ATOM   3484  HA2 GLY A 378      48.114  18.538  29.831  1.00 54.48           H
ATOM   3485  HA3 GLY A 378      47.495  18.183  31.236  1.00 54.48           H
ATOM   3486  N   ALA A 379      49.611  19.213  32.592  1.00 38.61           N
ATOM   3487  CA  ALA A 379      50.329  20.256  33.320  1.00 42.12           C
ATOM   3488  C   ALA A 379      51.609  20.621  32.607  1.00 41.10           C
ATOM   3489  O   ALA A 379      51.986  21.788  32.512  1.00 50.19           O
ATOM   3490  CB  ALA A 379      50.678  19.781  34.707  1.00 37.44           C
ATOM   3491  H   ALA A 379      49.542  18.465  33.002  1.00 46.34           H
ATOM   3492  HA  ALA A 379      49.780  21.046  33.395  1.00 50.55           H
ATOM   3493  HB1 ALA A 379      51.193  20.471  35.148  1.00 44.93           H
ATOM   3494  HB2 ALA A 379      49.860  19.605  35.196  1.00 44.93           H
ATOM   3495  HB3 ALA A 379      51.209  18.970  34.631  1.00 44.93           H
ATOM   3496  N   CYS A 380      52.290  19.632  32.102  1.00 45.02           N
ATOM   3497  CA  CYS A 380      53.552  19.918  31.449  1.00 43.91           C
ATOM   3498  C   CYS A 380      53.314  20.610  30.125  1.00 45.31           C
ATOM   3499  O   CYS A 380      54.106  21.480  29.753  1.00 42.92           O
ATOM   3500  CB  CYS A 380      54.331  18.618  31.326  1.00 49.73           C
ATOM   3501  SG  CYS A 380      55.985  18.809  30.745  1.00 80.29           S
ATOM   3502  H   CYS A 380      52.048  18.803  32.107  1.00 54.03           H
ATOM   3503  HA  CYS A 380      54.060  20.527  32.010  1.00 52.70           H
ATOM   3504  HB2 CYS A 380      54.399  18.208  32.208  1.00 59.69           H
ATOM   3505  HB3 CYS A 380      53.853  18.035  30.707  1.00 59.69           H
ATOM   3506  HG  CYS A 380      56.500  17.730  30.820  1.00 96.35           H
ATOM   3507  N   HIS A 381      52.174  20.325  29.457  1.00 44.35           N
ATOM   3508  CA  HIS A 381      51.921  21.039  28.214  1.00 44.86           C
ATOM   3509  C   HIS A 381      51.863  22.575  28.381  1.00 43.48           C
ATOM   3510  O   HIS A 381      52.111  23.433  27.544  1.00 49.39           O
ATOM   3511  CB  HIS A 381      50.583  20.486  27.740  1.00 42.72           C
ATOM   3512  CG  HIS A 381      50.167  21.264  26.586  1.00 37.75           C
ATOM   3513  ND1 HIS A 381      49.130  22.187  26.641  1.00 46.55           N1+
ATOM   3514  CD2 HIS A 381      50.727  21.284  25.321  1.00 39.67           C
ATOM   3515  CE1 HIS A 381      49.034  22.779  25.396  1.00 43.48           C
ATOM   3516  NE2 HIS A 381      50.003  22.221  24.601  1.00 42.24           N
ATOM   3517  H   HIS A 381      51.482  19.618  29.787  1.00 53.22           H
ATOM   3518  HA  HIS A 381      52.763  20.840  27.489  1.00 53.84           H
ATOM   3519  HB2 HIS A 381      49.816  20.512  28.570  1.00 51.27           H
ATOM   3520  HB3 HIS A 381      50.703  19.395  27.498  1.00 51.27           H
ATOM   3521  HD1 HIS A 381      48.510  22.354  27.472  1.00 55.87           H
ATOM   3522  HD2 HIS A 381      51.536  20.689  24.922  1.00 47.61           H
ATOM   3523  HE1 HIS A 381      48.322  23.559  25.100  1.00 52.19           H
ATOM   3524  HE2 HIS A 381      50.169  22.459  23.594  1.00 50.69           H
ATOM   3525  N   ALA A 382      51.363  22.951  29.578  1.00 46.16           N
ATOM   3526  CA  ALA A 382      51.176  24.363  29.931  1.00 51.74           C
ATOM   3527  C   ALA A 382      52.500  25.082  30.006  1.00 44.89           C
ATOM   3528  O   ALA A 382      52.598  26.256  29.649  1.00 50.16           O
ATOM   3529  CB  ALA A 382      50.464  24.540  31.281  1.00 43.94           C
ATOM   3530  H   ALA A 382      51.103  22.404  30.194  1.00 55.40           H
ATOM   3531  HA  ALA A 382      50.628  24.787  29.251  1.00 62.10           H
ATOM   3532  HB1 ALA A 382      50.353  25.489  31.456  1.00 52.74           H
ATOM   3533  HB2 ALA A 382      49.597  24.117  31.261  1.00 52.74           H
ATOM   3534  HB3 ALA A 382      51.014  24.165  31.988  1.00 52.74           H
ATOM   3535  N   SER A 383      53.517  24.414  30.518  1.00 45.59           N
ATOM   3536  CA  SER A 383      54.864  24.952  30.428  1.00 43.98           C
ATOM   3537  C   SER A 383      55.254  25.120  28.972  1.00 50.18           C
ATOM   3538  O   SER A 383      55.563  26.226  28.520  1.00 56.20           O
ATOM   3539  CB  SER A 383      55.858  24.017  31.110  1.00 50.33           C
ATOM   3540  OG  SER A 383      55.451  23.747  32.423  1.00 71.91           O
ATOM   3541  H   SER A 383      53.462  23.639  30.888  1.00 54.71           H
ATOM   3542  HA  SER A 383      54.884  25.810  30.868  1.00 52.78           H
ATOM   3543  HB2 SER A 383      55.844  23.171  30.625  1.00 60.40           H
ATOM   3544  HB3 SER A 383      56.748  24.393  31.091  1.00 60.40           H
ATOM   3545  HG  SER A 383      56.102  23.450  32.861  1.00 86.30           H
ATOM   3546  N   ARG A 384      55.267  24.009  28.224  1.00 46.90           N
ATOM   3547  CA  ARG A 384      55.589  24.086  26.806  1.00 50.54           C
ATOM   3548  C   ARG A 384      54.833  25.217  26.116  1.00 45.73           C
ATOM   3549  O   ARG A 384      55.409  25.946  25.307  1.00 49.27           O
ATOM   3550  CB  ARG A 384      55.284  22.764  26.126  1.00 46.65           C
ATOM   3551  CG  ARG A 384      56.033  21.610  26.757  1.00 50.35           C
ATOM   3552  CD  ARG A 384      57.491  21.869  26.758  1.00 48.77           C
ATOM   3553  NE  ARG A 384      58.054  22.044  25.423  1.00 54.18           N
ATOM   3554  CZ  ARG A 384      59.301  22.436  25.204  1.00 52.61           C
ATOM   3555  NH1 ARG A 384      60.084  22.712  26.234  1.00 60.94           N
ATOM   3556  NH2 ARG A 384      59.760  22.543  23.970  1.00 53.76           N1+
ATOM   3557  H   ARG A 384      55.088  23.218  28.512  1.00 56.28           H
ATOM   3558  HA  ARG A 384      56.537  24.275  26.718  1.00 60.65           H
ATOM   3559  HB2 ARG A 384      54.331  22.589  26.167  1.00 55.98           H
ATOM   3560  HB3 ARG A 384      55.569  22.840  25.204  1.00 55.98           H
ATOM   3561  HG2 ARG A 384      55.747  21.504  27.676  1.00 60.43           H
ATOM   3562  HG3 ARG A 384      55.877  20.793  26.265  1.00 60.43           H
ATOM   3563  HD2 ARG A 384      57.701  22.649  27.303  1.00 58.53           H
ATOM   3564  HD3 ARG A 384      57.928  21.084  27.129  1.00 58.53           H
ATOM   3565  HE  ARG A 384      57.547  21.897  24.750  1.00 65.02           H
ATOM   3566 HH11 ARG A 384      59.793  22.633  27.039  1.00 73.14           H
ATOM   3567 HH12 ARG A 384      60.893  22.970  26.094  1.00 73.14           H
ATOM   3568 HH21 ARG A 384      59.240  22.373  23.306  1.00 64.52           H
ATOM   3569 HH22 ARG A 384      60.564  22.812  23.824  1.00 64.52           H
ATOM   3570  N   PHE A 385      53.558  25.409  26.442  1.00 43.41           N
ATOM   3571  CA  PHE A 385      52.812  26.438  25.733  1.00 42.11           C
ATOM   3572  C   PHE A 385      53.438  27.787  25.980  1.00 46.15           C
ATOM   3573  O   PHE A 385      53.552  28.601  25.071  1.00 55.11           O
ATOM   3574  CB  PHE A 385      51.367  26.451  26.182  1.00 45.02           C
ATOM   3575  CG  PHE A 385      50.500  27.389  25.421  1.00 50.54           C
ATOM   3576  CD1 PHE A 385      50.050  27.060  24.153  1.00 44.47           C
ATOM   3577  CD2 PHE A 385      50.087  28.581  25.986  1.00 47.75           C
ATOM   3578  CE1 PHE A 385      49.225  27.923  23.441  1.00 47.82           C
ATOM   3579  CE2 PHE A 385      49.261  29.460  25.285  1.00 40.55           C
ATOM   3580  CZ  PHE A 385      48.822  29.128  24.031  1.00 46.18           C
ATOM   3581  H   PHE A 385      53.122  24.983  27.049  1.00 52.10           H
ATOM   3582  HA  PHE A 385      52.834  26.259  24.783  1.00 50.54           H
ATOM   3583  HB2 PHE A 385      51.007  25.558  26.089  1.00 54.04           H
ATOM   3584  HB3 PHE A 385      51.343  26.722  27.116  1.00 54.04           H
ATOM   3585  HD1 PHE A 385      50.311  26.262  23.766  1.00 53.38           H
ATOM   3586  HD2 PHE A 385      50.375  28.808  26.833  1.00 57.30           H
ATOM   3587  HE1 PHE A 385      48.939  27.688  22.589  1.00 57.40           H
ATOM   3588  HE2 PHE A 385      49.000  30.254  25.676  1.00 48.67           H
ATOM   3589  HZ  PHE A 385      48.275  29.713  23.568  1.00 55.42           H
ATOM   3590  N   LEU A 386      53.866  28.042  27.209  1.00 50.94           N
ATOM   3591  CA  LEU A 386      54.495  29.320  27.503  1.00 53.22           C
ATOM   3592  C   LEU A 386      55.766  29.467  26.689  1.00 47.70           C
ATOM   3593  O   LEU A 386      56.043  30.519  26.111  1.00 54.89           O
ATOM   3594  CB  LEU A 386      54.816  29.420  28.989  1.00 50.58           C
ATOM   3595  CG  LEU A 386      53.599  29.601  29.890  1.00 57.83           C
ATOM   3596  CD1 LEU A 386      54.078  29.439  31.320  1.00 57.86           C
ATOM   3597  CD2 LEU A 386      52.935  30.911  29.647  1.00 59.94           C
ATOM   3598  H   LEU A 386      53.826  27.496  27.875  1.00 61.13           H
ATOM   3599  HA  LEU A 386      53.878  30.027  27.257  1.00 63.87           H
ATOM   3600  HB2 LEU A 386      55.257  28.599  29.260  1.00 60.70           H
ATOM   3601  HB3 LEU A 386      55.414  30.164  29.142  1.00 60.70           H
ATOM   3602  HG  LEU A 386      52.940  28.909  29.712  1.00 69.40           H
ATOM   3603 HD11 LEU A 386      53.327  29.540  31.925  1.00 69.44           H
ATOM   3604 HD12 LEU A 386      54.475  28.560  31.420  1.00 69.44           H
ATOM   3605 HD13 LEU A 386      54.754  30.112  31.502  1.00 69.44           H
ATOM   3606 HD21 LEU A 386      52.185  30.997  30.261  1.00 71.94           H
ATOM   3607 HD22 LEU A 386      53.569  31.629  29.797  1.00 71.94           H
ATOM   3608 HD23 LEU A 386      52.610  30.930  28.734  1.00 71.94           H
ATOM   3609  N   HIS A 387      56.527  28.406  26.616  1.00 45.20           N
ATOM   3610  CA  HIS A 387      57.669  28.372  25.734  1.00 47.53           C
ATOM   3611  C   HIS A 387      57.269  28.554  24.264  1.00 57.29           C
ATOM   3612  O   HIS A 387      57.999  29.211  23.511  1.00 57.89           O
ATOM   3613  CB  HIS A 387      58.385  27.073  25.982  1.00 41.60           C
ATOM   3614  CG  HIS A 387      59.707  26.953  25.329  1.00 58.12           C
ATOM   3615  ND1 HIS A 387      60.790  27.721  25.692  1.00 66.16           N
ATOM   3616  CD2 HIS A 387      60.153  26.083  24.392  1.00 65.65           C
ATOM   3617  CE1 HIS A 387      61.842  27.346  24.980  1.00 69.35           C
ATOM   3618  NE2 HIS A 387      61.480  26.356  24.182  1.00 62.50           N
ATOM   3619  H   HIS A 387      56.411  27.692  27.082  1.00 54.25           H
ATOM   3620  HA  HIS A 387      58.269  29.083  26.002  1.00 57.04           H
ATOM   3621  HB2 HIS A 387      57.818  26.343  25.699  1.00 49.93           H
ATOM   3622  HB3 HIS A 387      58.553  27.005  26.936  1.00 49.93           H
ATOM   3623  HD2 HIS A 387      59.650  25.431  23.955  1.00 78.79           H
ATOM   3624  HE1 HIS A 387      62.696  27.713  25.017  1.00 83.23           H
ATOM   3625  HE2 HIS A 387      61.984  25.955  23.613  1.00 75.00           H
ATOM   3626  N   MET A 388      56.121  28.003  23.809  1.00 47.70           N
ATOM   3627  CA  MET A 388      55.954  28.075  22.346  1.00 51.58           C
ATOM   3628  C   MET A 388      55.833  29.543  21.906  1.00 50.56           C
ATOM   3629  O   MET A 388      56.033  30.116  20.863  1.00 62.73           O
ATOM   3630  CB  MET A 388      54.675  27.264  22.065  1.00 49.41           C
ATOM   3631  CG  MET A 388      55.016  25.771  21.978  1.00 49.75           C
ATOM   3632  SD  MET A 388      53.403  24.908  21.817  1.00 50.32           S
ATOM   3633  CE  MET A 388      53.619  23.672  23.103  1.00 57.39           C
ATOM   3634  H   MET A 388      55.425  27.541  24.406  1.00 57.25           H
ATOM   3635  HA  MET A 388      56.871  27.674  21.841  1.00 61.90           H
ATOM   3636  HB2 MET A 388      53.916  27.447  22.866  1.00 59.30           H
ATOM   3637  HB3 MET A 388      54.194  27.625  21.131  1.00 59.30           H
ATOM   3638  HG2 MET A 388      55.643  25.535  21.102  1.00 59.71           H
ATOM   3639  HG3 MET A 388      55.578  25.448  22.878  1.00 59.71           H
ATOM   3640  HE1 MET A 388      52.769  22.983  23.109  1.00 68.87           H
ATOM   3641  HE2 MET A 388      54.557  23.113  22.944  1.00 68.87           H
ATOM   3642  HE3 MET A 388      53.673  24.162  24.089  1.00 68.87           H
ATOM   3643  N   LYS A 389      55.152  30.217  22.889  1.00 50.98           N
ATOM   3644  CA  LYS A 389      54.676  31.615  22.795  1.00 65.18           C
ATOM   3645  C   LYS A 389      55.838  32.579  22.837  1.00 63.05           C
ATOM   3646  O   LYS A 389      55.764  33.672  22.281  1.00 61.74           O
ATOM   3647  CB  LYS A 389      53.755  32.050  23.965  1.00 59.47           C
ATOM   3648  CG  LYS A 389      52.216  31.813  23.842  1.00 65.07           C
ATOM   3649  CD  LYS A 389      51.398  32.310  25.087  1.00 69.16           C
ATOM   3650  CE  LYS A 389      51.379  33.816  25.252  1.00 82.48           C
ATOM   3651  NZ  LYS A 389      50.950  34.506  24.005  1.00 81.97           N1+
ATOM   3652  H   LYS A 389      54.938  29.862  23.644  1.00 61.19           H
ATOM   3653  HA  LYS A 389      54.192  31.734  21.963  1.00 78.23           H
ATOM   3654  HB2 LYS A 389      54.075  31.689  24.810  1.00 71.37           H
ATOM   3655  HB3 LYS A 389      53.830  33.019  24.006  1.00 71.37           H
ATOM   3656  HG2 LYS A 389      51.866  32.249  23.052  1.00 78.09           H
ATOM   3657  HG3 LYS A 389      52.064  30.855  23.791  1.00 78.09           H
ATOM   3658  HD2 LYS A 389      50.473  32.028  24.989  1.00 83.00           H
ATOM   3659  HD3 LYS A 389      51.767  31.939  25.905  1.00 83.00           H
ATOM   3660  HE2 LYS A 389      50.743  34.051  25.951  1.00 98.98           H
ATOM   3661  HE3 LYS A 389      52.267  34.129  25.487  1.00 98.98           H
ATOM   3662  HZ1 LYS A 389      50.968  35.389  24.121  1.00 98.37           H
ATOM   3663  HZ2 LYS A 389      51.500  34.287  23.337  1.00 98.37           H
ATOM   3664  HZ3 LYS A 389      50.122  34.256  23.792  1.00 98.37           H
ATOM   3665  N   VAL A 390      56.867  32.207  23.576  1.00 52.02           N
ATOM   3666  CA  VAL A 390      58.112  32.928  23.545  1.00 57.05           C
ATOM   3667  C   VAL A 390      58.792  32.712  22.216  1.00 59.88           C
ATOM   3668  O   VAL A 390      59.186  33.660  21.537  1.00 64.31           O
ATOM   3669  CB  VAL A 390      59.004  32.445  24.693  1.00 55.87           C
ATOM   3670  CG1 VAL A 390      60.415  32.859  24.448  1.00 64.82           C
ATOM   3671  CG2 VAL A 390      58.479  32.997  26.005  1.00 58.27           C
ATOM   3672  H   VAL A 390      56.869  31.517  24.092  1.00 62.44           H
ATOM   3673  HA  VAL A 390      57.926  33.871  23.662  1.00 68.47           H
ATOM   3674  HB  VAL A 390      58.986  31.477  24.731  1.00 67.06           H
ATOM   3675 HG11 VAL A 390      60.936  32.598  25.225  1.00 77.79           H
ATOM   3676 HG12 VAL A 390      60.772  32.432  23.660  1.00 77.79           H
ATOM   3677 HG13 VAL A 390      60.431  33.829  24.357  1.00 77.79           H
ATOM   3678 HG21 VAL A 390      59.048  32.692  26.731  1.00 69.93           H
ATOM   3679 HG22 VAL A 390      58.462  33.964  25.968  1.00 69.93           H
ATOM   3680 HG23 VAL A 390      57.572  32.662  26.141  1.00 69.93           H
ATOM   3681  N   GLU A 391      58.972  31.453  21.849  1.00 59.85           N
ATOM   3682  CA  GLU A 391      59.809  31.106  20.731  1.00 58.30           C
ATOM   3683  C   GLU A 391      59.105  31.189  19.397  1.00 51.58           C
ATOM   3684  O   GLU A 391      59.761  31.040  18.369  1.00 56.58           O
ATOM   3685  CB  GLU A 391      60.343  29.707  20.932  1.00 62.17           C
ATOM   3686  CG  GLU A 391      61.143  29.632  22.145  1.00 66.34           C
ATOM   3687  CD  GLU A 391      62.479  29.049  21.872  1.00 76.91           C
ATOM   3688  OE1 GLU A 391      63.464  29.490  22.517  1.00 85.13           O
ATOM   3689  OE2 GLU A 391      62.547  28.150  20.995  1.00 81.87           O1-
ATOM   3690  H   GLU A 391      58.615  30.774  22.236  1.00 71.82           H
ATOM   3691  HA  GLU A 391      60.557  31.720  20.718  1.00 69.97           H
ATOM   3692  HB2 GLU A 391      59.605  29.087  21.015  1.00 74.61           H
ATOM   3693  HB3 GLU A 391      60.904  29.467  20.179  1.00 74.61           H
ATOM   3694  HG2 GLU A 391      61.280  30.532  22.484  1.00 79.61           H
ATOM   3695  HG3 GLU A 391      60.684  29.087  22.804  1.00 79.61           H
ATOM   3696  N   CYS A 392      57.819  31.450  19.368  1.00 49.86           N
ATOM   3697  CA  CYS A 392      57.149  31.268  18.101  1.00 46.68           C
ATOM   3698  C   CYS A 392      56.337  32.508  17.785  1.00 50.15           C
ATOM   3699  O   CYS A 392      55.714  33.102  18.661  1.00 53.87           O
ATOM   3700  CB  CYS A 392      56.210  30.039  18.066  1.00 49.63           C
ATOM   3701  SG  CYS A 392      57.009  28.515  18.393  1.00 50.08           S
ATOM   3702  H   CYS A 392      57.335  31.719  20.025  1.00 59.84           H
ATOM   3703  HA  CYS A 392      57.813  31.126  17.423  1.00 56.02           H
ATOM   3704  HB2 CYS A 392      55.482  30.159  18.697  1.00 59.56           H
ATOM   3705  HB3 CYS A 392      55.840  29.962  17.175  1.00 59.56           H
ATOM   3706  HG  CYS A 392      57.069  28.341  19.579  1.00 60.11           H
ATOM   3707  N   PRO A 393      56.341  32.906  16.535  1.00 53.12           N
ATOM   3708  CA  PRO A 393      55.522  34.037  16.115  1.00 49.81           C
ATOM   3709  C   PRO A 393      54.074  33.868  16.552  1.00 54.34           C
ATOM   3710  O   PRO A 393      53.496  32.796  16.449  1.00 55.99           O
ATOM   3711  CB  PRO A 393      55.655  34.000  14.591  1.00 48.32           C
ATOM   3712  CG  PRO A 393      56.922  33.276  14.363  1.00 53.05           C
ATOM   3713  CD  PRO A 393      57.024  32.253  15.407  1.00 45.75           C
ATOM   3714  HA  PRO A 393      55.887  34.864  16.462  1.00 59.78           H
ATOM   3715  HB2 PRO A 393      54.915  33.481  14.228  1.00 57.99           H
ATOM   3716  HB3 PRO A 393      55.668  34.889  14.218  1.00 57.99           H
ATOM   3717  HG2 PRO A 393      56.924  32.866  13.485  1.00 63.67           H
ATOM   3718  HG3 PRO A 393      57.657  33.897  14.462  1.00 63.67           H
ATOM   3719  HD2 PRO A 393      56.553  31.444  15.145  1.00 54.91           H
ATOM   3720  HD3 PRO A 393      57.955  32.071  15.614  1.00 54.91           H
ATOM   3721  N   THR A 394      53.478  34.962  17.003  1.00 54.51           N
ATOM   3722  CA  THR A 394      52.098  34.928  17.439  1.00 51.94           C
ATOM   3723  C   THR A 394      51.168  34.527  16.315  1.00 52.51           C
ATOM   3724  O   THR A 394      50.137  33.894  16.556  1.00 52.93           O
ATOM   3725  CB  THR A 394      51.702  36.302  17.978  1.00 57.43           C
ATOM   3726  OG1 THR A 394      52.500  36.582  19.129  1.00 69.42           O
ATOM   3727  CG2 THR A 394      50.212  36.335  18.380  1.00 55.37           C
ATOM   3728  H   THR A 394      53.849  35.734  17.072  1.00 65.42           H
ATOM   3729  HA  THR A 394      52.010  34.269  18.145  1.00 62.33           H
ATOM   3730  HB  THR A 394      51.853  36.980  17.302  1.00 68.93           H
ATOM   3731  HG1 THR A 394      52.217  37.278  19.508  1.00 83.32           H
ATOM   3732 HG21 THR A 394      49.995  37.189  18.782  1.00 66.45           H
ATOM   3733 HG22 THR A 394      49.634  36.201  17.611  1.00 66.45           H
ATOM   3734 HG23 THR A 394      50.030  35.639  19.030  1.00 66.45           H
ATOM   3735  N   GLU A 395      51.456  34.977  15.095  1.00 58.70           N
ATOM   3736  CA  GLU A 395      50.550  34.745  13.972  1.00 52.20           C
ATOM   3737  C   GLU A 395      50.301  33.258  13.738  1.00 51.72           C
ATOM   3738  O   GLU A 395      49.339  32.891  13.052  1.00 54.76           O
ATOM   3739  CB  GLU A 395      51.114  35.367  12.684  1.00 62.34           C
ATOM   3740  CG  GLU A 395      51.246  36.907  12.660  1.00 59.82           C
ATOM   3741  CD  GLU A 395      52.411  37.442  13.437  1.00 59.81           C
ATOM   3742  OE1 GLU A 395      53.208  36.634  13.971  1.00 63.27           O
ATOM   3743  OE2 GLU A 395      52.544  38.692  13.524  1.00 74.86           O1-
ATOM   3744  H   GLU A 395      52.168  35.414  14.898  1.00 70.44           H
ATOM   3745  HA  GLU A 395      49.702  35.172  14.160  1.00 62.65           H
ATOM   3746  HB2 GLU A 395      52.004  35.005  12.543  1.00 74.82           H
ATOM   3747  HB3 GLU A 395      50.543  35.120  11.938  1.00 74.82           H
ATOM   3748  HG2 GLU A 395      51.390  37.189  11.743  1.00 71.80           H
ATOM   3749  HG3 GLU A 395      50.441  37.310  13.015  1.00 71.80           H
ATOM   3750  N   LEU A 396      51.164  32.391  14.256  1.00 53.11           N
ATOM   3751  CA  LEU A 396      50.985  30.966  14.055  1.00 51.81           C
ATOM   3752  C   LEU A 396      50.085  30.318  15.094  1.00 53.77           C
ATOM   3753  O   LEU A 396      49.798  29.125  14.972  1.00 53.71           O
ATOM   3754  CB  LEU A 396      52.329  30.281  14.086  1.00 51.39           C
ATOM   3755  CG  LEU A 396      53.254  30.667  12.951  1.00 52.17           C
ATOM   3756  CD1 LEU A 396      54.622  30.073  13.236  1.00 50.62           C
ATOM   3757  CD2 LEU A 396      52.690  30.142  11.667  1.00 57.32           C
ATOM   3758  H   LEU A 396      51.868  32.602  14.715  1.00 63.74           H
ATOM   3759  HA  LEU A 396      50.574  30.822  13.193  1.00 62.18           H
ATOM   3760  HB2 LEU A 396      52.759  30.541  14.913  1.00 61.68           H
ATOM   3761  HB3 LEU A 396      52.192  29.324  14.058  1.00 61.68           H
ATOM   3762  HG  LEU A 396      53.327  31.633  12.897  1.00 62.62           H
ATOM   3763 HD11 LEU A 396      55.236  30.302  12.527  1.00 60.75           H
ATOM   3764 HD12 LEU A 396      54.949  30.433  14.080  1.00 60.75           H
ATOM   3765 HD13 LEU A 396      54.532  29.111  13.301  1.00 60.75           H
ATOM   3766 HD21 LEU A 396      53.311  30.344  10.952  1.00 68.79           H
ATOM   3767 HD22 LEU A 396      52.587  29.179  11.760  1.00 68.79           H
ATOM   3768 HD23 LEU A 396      51.836  30.557  11.488  1.00 68.79           H
ATOM   3769  N   PHE A 397      49.665  31.062  16.118  1.00 46.08           N
ATOM   3770  CA  PHE A 397      48.785  30.548  17.150  1.00 47.20           C
ATOM   3771  C   PHE A 397      47.358  30.797  16.729  1.00 49.84           C
ATOM   3772  O   PHE A 397      46.921  31.941  16.756  1.00 49.11           O
ATOM   3773  CB  PHE A 397      49.034  31.231  18.477  1.00 46.46           C
ATOM   3774  CG  PHE A 397      50.281  30.818  19.143  1.00 46.73           C
ATOM   3775  CD1 PHE A 397      51.492  31.212  18.640  1.00 45.42           C
ATOM   3776  CD2 PHE A 397      50.249  30.064  20.298  1.00 45.43           C
ATOM   3777  CE1 PHE A 397      52.655  30.861  19.255  1.00 46.97           C
ATOM   3778  CE2 PHE A 397      51.414  29.728  20.916  1.00 51.46           C
ATOM   3779  CZ  PHE A 397      52.623  30.129  20.383  1.00 48.05           C
ATOM   3780  H   PHE A 397      49.885  31.880  16.238  1.00 55.30           H
ATOM   3781  HA  PHE A 397      48.935  29.600  17.263  1.00 56.65           H
ATOM   3782  HB2 PHE A 397      49.074  32.189  18.336  1.00 55.75           H
ATOM   3783  HB3 PHE A 397      48.306  31.016  19.071  1.00 55.75           H
ATOM   3784  HD1 PHE A 397      51.521  31.720  17.865  1.00 54.51           H
ATOM   3785  HD2 PHE A 397      49.437  29.800  20.664  1.00 54.52           H
ATOM   3786  HE1 PHE A 397      53.472  31.134  18.901  1.00 56.38           H
ATOM   3787  HE2 PHE A 397      51.397  29.221  21.693  1.00 61.75           H
ATOM   3788  HZ  PHE A 397      53.424  29.896  20.799  1.00 57.67           H
ATOM   3789  N   PRO A 398      46.581  29.768  16.405  1.00 55.66           N
ATOM   3790  CA  PRO A 398      45.182  29.992  16.110  1.00 45.61           C
ATOM   3791  C   PRO A 398      44.451  30.528  17.315  1.00 53.01           C
ATOM   3792  O   PRO A 398      44.868  30.330  18.474  1.00 53.13           O
ATOM   3793  CB  PRO A 398      44.684  28.593  15.711  1.00 44.71           C
ATOM   3794  CG  PRO A 398      45.846  27.950  15.179  1.00 47.60           C
ATOM   3795  CD  PRO A 398      46.969  28.396  16.080  1.00 45.58           C
ATOM   3796  HA  PRO A 398      45.106  30.606  15.366  1.00 54.74           H
ATOM   3797  HB2 PRO A 398      44.372  28.127  16.502  1.00 53.66           H
ATOM   3798  HB3 PRO A 398      43.991  28.665  15.041  1.00 53.66           H
ATOM   3799  HG2 PRO A 398      45.731  26.988  15.190  1.00 57.12           H
ATOM   3800  HG3 PRO A 398      46.021  28.269  14.281  1.00 57.12           H
ATOM   3801  HD2 PRO A 398      46.997  27.856  16.889  1.00 54.70           H
ATOM   3802  HD3 PRO A 398      47.814  28.389  15.612  1.00 54.70           H
ATOM   3803  N   PRO A 399      43.355  31.238  17.099  1.00 56.98           N
ATOM   3804  CA  PRO A 399      42.605  31.807  18.223  1.00 48.26           C
ATOM   3805  C   PRO A 399      42.124  30.781  19.238  1.00 55.11           C
ATOM   3806  O   PRO A 399      42.269  30.989  20.454  1.00 58.04           O
ATOM   3807  CB  PRO A 399      41.421  32.473  17.504  1.00 55.32           C
ATOM   3808  CG  PRO A 399      41.919  32.766  16.241  1.00 53.40           C
ATOM   3809  CD  PRO A 399      42.745  31.607  15.824  1.00 52.37           C
ATOM   3810  HA  PRO A 399      43.132  32.477  18.684  1.00 57.92           H
ATOM   3811  HB2 PRO A 399      40.693  31.832  17.418  1.00 66.40           H
ATOM   3812  HB3 PRO A 399      41.132  33.270  17.968  1.00 66.40           H
ATOM   3813  HG2 PRO A 399      41.181  32.901  15.624  1.00 64.09           H
ATOM   3814  HG3 PRO A 399      42.468  33.567  16.306  1.00 64.09           H
ATOM   3815  HD2 PRO A 399      42.196  30.883  15.485  1.00 62.85           H
ATOM   3816  HD3 PRO A 399      43.413  31.886  15.178  1.00 62.85           H
ATOM   3817  N   LEU A 400      41.491  29.699  18.780  1.00 47.68           N
ATOM   3818  CA  LEU A 400      41.067  28.686  19.725  1.00 46.84           C
ATOM   3819  C   LEU A 400      42.248  28.112  20.498  1.00 48.92           C
ATOM   3820  O   LEU A 400      42.147  27.966  21.727  1.00 43.63           O
ATOM   3821  CB  LEU A 400      40.327  27.579  19.022  1.00 46.96           C
ATOM   3822  CG  LEU A 400      39.426  26.734  19.923  1.00 52.13           C
ATOM   3823  CD1 LEU A 400      38.405  27.508  20.657  1.00 53.55           C
ATOM   3824  CD2 LEU A 400      38.712  25.745  19.066  1.00 51.12           C
ATOM   3825  H   LEU A 400      41.297  29.536  17.953  1.00 57.23           H
ATOM   3826  HA  LEU A 400      40.466  29.113  20.351  1.00 56.21           H
ATOM   3827  HB2 LEU A 400      39.772  27.977  18.337  1.00 56.36           H
ATOM   3828  HB3 LEU A 400      40.983  26.987  18.620  1.00 56.36           H
ATOM   3829  HG  LEU A 400      39.971  26.262  20.572  1.00 62.57           H
ATOM   3830 HD11 LEU A 400      37.839  26.885  21.140  1.00 64.27           H
ATOM   3831 HD12 LEU A 400      38.852  28.101  21.285  1.00 64.27           H
ATOM   3832 HD13 LEU A 400      37.870  28.016  20.030  1.00 64.27           H
ATOM   3833 HD21 LEU A 400      38.146  25.204  19.638  1.00 61.35           H
ATOM   3834 HD22 LEU A 400      38.166  26.229  18.429  1.00 61.35           H
ATOM   3835 HD23 LEU A 400      39.368  25.195  18.608  1.00 61.35           H
ATOM   3836  N   PHE A 401      43.381  27.803  19.812  1.00 41.82           N
ATOM   3837  CA  PHE A 401      44.489  27.212  20.573  1.00 48.35           C
ATOM   3838  C   PHE A 401      44.829  27.982  21.853  1.00 42.52           C
ATOM   3839  O   PHE A 401      45.181  27.616  22.957  1.00 53.42           O
ATOM   3840  CB  PHE A 401      45.648  27.220  19.589  1.00 41.92           C
ATOM   3841  CG  PHE A 401      46.847  26.592  20.164  1.00 44.54           C
ATOM   3842  CD1 PHE A 401      46.747  25.411  20.907  1.00 45.79           C
ATOM   3843  CD2 PHE A 401      48.082  27.142  19.832  1.00 48.22           C
ATOM   3844  CE1 PHE A 401      47.921  24.754  21.274  1.00 45.32           C
ATOM   3845  CE2 PHE A 401      49.239  26.468  20.201  1.00 47.65           C
ATOM   3846  CZ  PHE A 401      49.159  25.272  20.921  1.00 46.37           C
ATOM   3847  H   PHE A 401      43.493  28.028  18.831  1.00 50.20           H
ATOM   3848  HA  PHE A 401      44.190  26.176  20.912  1.00 58.03           H
ATOM   3849  HB2 PHE A 401      45.350  26.690  18.654  1.00 50.31           H
ATOM   3850  HB3 PHE A 401      45.854  28.276  19.259  1.00 50.31           H
ATOM   3851  HD1 PHE A 401      45.770  24.996  21.160  1.00 54.96           H
ATOM   3852  HD2 PHE A 401      48.122  28.078  19.277  1.00 57.88           H
ATOM   3853  HE1 PHE A 401      47.865  23.807  21.802  1.00 54.39           H
ATOM   3854  HE2 PHE A 401      50.209  26.878  19.917  1.00 57.19           H
ATOM   3855  HZ  PHE A 401      50.064  24.746  21.202  1.00 55.65           H
ATOM   3856  N   LEU A 402      44.718  29.311  21.600  1.00 47.59           N
ATOM   3857  CA  LEU A 402      45.132  30.382  22.523  1.00 49.94           C
ATOM   3858  C   LEU A 402      44.125  30.602  23.631  1.00 45.98           C
ATOM   3859  O   LEU A 402      44.502  30.748  24.793  1.00 50.57           O
ATOM   3860  CB  LEU A 402      45.294  31.730  21.813  1.00 47.57           C
ATOM   3861  CG  LEU A 402      46.493  32.115  20.930  1.00 57.38           C
ATOM   3862  CD1 LEU A 402      46.285  33.402  20.087  1.00 51.03           C
ATOM   3863  CD2 LEU A 402      47.765  32.266  21.754  1.00 47.22           C
ATOM   3864  H   LEU A 402      44.396  29.627  20.863  1.00 57.11           H
ATOM   3865  HA  LEU A 402      45.979  30.133  22.927  1.00 59.94           H
ATOM   3866  HB2 LEU A 402      44.498  31.856  21.266  1.00 57.09           H
ATOM   3867  HB3 LEU A 402      45.288  32.391  22.520  1.00 57.09           H
ATOM   3868  HG  LEU A 402      46.625  31.395  20.297  1.00 68.86           H
ATOM   3869 HD11 LEU A 402      47.051  33.508  19.497  1.00 61.24           H
ATOM   3870 HD12 LEU A 402      45.480  33.315  19.552  1.00 61.24           H
ATOM   3871 HD13 LEU A 402      46.219  34.174  20.672  1.00 61.24           H
ATOM   3872 HD21 LEU A 402      48.512  32.402  21.154  1.00 56.67           H
ATOM   3873 HD22 LEU A 402      47.663  33.031  22.343  1.00 56.67           H
ATOM   3874 HD23 LEU A 402      47.906  31.463  22.275  1.00 56.67           H
ATOM   3875  N   GLU A 403      42.846  30.715  23.292  1.00 53.46           N
ATOM   3876  CA  GLU A 403      41.840  30.819  24.337  1.00 48.20           C
ATOM   3877  C   GLU A 403      41.936  29.651  25.299  1.00 54.85           C
ATOM   3878  O   GLU A 403      41.887  29.832  26.522  1.00 57.16           O
ATOM   3879  CB  GLU A 403      40.474  30.856  23.716  1.00 58.00           C
ATOM   3880  CG  GLU A 403      40.208  32.120  22.968  1.00 65.26           C
ATOM   3881  CD  GLU A 403      38.759  32.221  22.540  1.00 67.23           C
ATOM   3882  OE1 GLU A 403      38.432  33.121  21.737  1.00 70.77           O
ATOM   3883  OE2 GLU A 403      37.949  31.375  22.993  1.00 62.34           O1-
ATOM   3884  H   GLU A 403      42.537  30.731  22.491  1.00 64.16           H
ATOM   3885  HA  GLU A 403      41.966  31.642  24.831  1.00 57.85           H
ATOM   3886  HB2 GLU A 403      40.399  30.111  23.097  1.00 69.61           H
ATOM   3887  HB3 GLU A 403      39.809  30.784  24.418  1.00 69.61           H
ATOM   3888  HG2 GLU A 403      40.417  32.883  23.529  1.00 78.32           H
ATOM   3889  HG3 GLU A 403      40.765  32.125  22.173  1.00 78.32           H
ATOM   3890  N   VAL A 404      42.115  28.446  24.755  1.00 49.18           N
ATOM   3891  CA  VAL A 404      42.147  27.250  25.580  1.00 49.93           C
ATOM   3892  C   VAL A 404      43.394  27.157  26.458  1.00 47.27           C
ATOM   3893  O   VAL A 404      43.330  26.612  27.556  1.00 54.75           O
ATOM   3894  CB  VAL A 404      42.014  26.013  24.686  1.00 54.51           C
ATOM   3895  CG1 VAL A 404      42.210  24.774  25.483  1.00 60.87           C
ATOM   3896  CG2 VAL A 404      40.669  25.988  24.121  1.00 56.11           C
ATOM   3897  H   VAL A 404      42.199  28.303  23.913  1.00 59.03           H
ATOM   3898  HA  VAL A 404      41.372  27.275  26.162  1.00 59.92           H
ATOM   3899  HB  VAL A 404      42.660  26.036  23.963  1.00 65.43           H
ATOM   3900 HG11 VAL A 404      42.027  24.010  24.914  1.00 73.05           H
ATOM   3901 HG12 VAL A 404      43.124  24.740  25.802  1.00 73.05           H
ATOM   3902 HG13 VAL A 404      41.586  24.784  26.230  1.00 73.05           H
ATOM   3903 HG21 VAL A 404      40.566  25.195  23.572  1.00 67.34           H
ATOM   3904 HG22 VAL A 404      40.028  25.985  24.849  1.00 67.34           H
ATOM   3905 HG23 VAL A 404      40.553  26.792  23.585  1.00 67.34           H
ATOM   3906  N   PHE A 405      44.539  27.645  26.024  1.00 51.30           N
ATOM   3907  CA  PHE A 405      45.752  27.367  26.784  1.00 52.84           C
ATOM   3908  C   PHE A 405      46.358  28.586  27.430  1.00 52.82           C
ATOM   3909  O   PHE A 405      47.241  28.439  28.279  1.00 55.03           O
ATOM   3910  CB  PHE A 405      46.795  26.661  25.898  1.00 43.95           C
ATOM   3911  CG  PHE A 405      46.339  25.293  25.493  1.00 47.58           C
ATOM   3912  CD1 PHE A 405      46.076  25.008  24.178  1.00 41.55           C
ATOM   3913  CD2 PHE A 405      46.062  24.318  26.463  1.00 42.00           C
ATOM   3914  CE1 PHE A 405      45.604  23.747  23.803  1.00 44.20           C
ATOM   3915  CE2 PHE A 405      45.586  23.063  26.114  1.00 45.94           C
ATOM   3916  CZ  PHE A 405      45.360  22.769  24.773  1.00 41.13           C
ATOM   3917  H   PHE A 405      44.640  28.121  25.317  1.00 61.57           H
ATOM   3918  HA  PHE A 405      45.533  26.768  27.506  1.00 63.42           H
ATOM   3919  HB2 PHE A 405      46.956  27.183  25.097  1.00 52.75           H
ATOM   3920  HB3 PHE A 405      47.632  26.582  26.381  1.00 52.75           H
ATOM   3921  HD1 PHE A 405      46.248  25.655  23.535  1.00 49.87           H
ATOM   3922  HD2 PHE A 405      46.209  24.505  27.353  1.00 50.41           H
ATOM   3923  HE1 PHE A 405      45.455  23.568  22.904  1.00 53.05           H
ATOM   3924  HE2 PHE A 405      45.423  22.425  26.763  1.00 55.13           H
ATOM   3925  HZ  PHE A 405      45.040  21.930  24.532  1.00 49.36           H
ATOM   3926  N   GLU A 406      45.850  29.759  27.133  1.00 61.42           N
ATOM   3927  CA  GLU A 406      46.373  30.965  27.746  1.00 77.01           C
ATOM   3928  C   GLU A 406      45.680  31.266  29.069  1.00 82.16           C
ATOM   3929  O   GLU A 406      44.805  30.532  29.539  1.00 81.55           O
ATOM   3930  CB  GLU A 406      46.210  32.136  26.793  1.00 74.86           C
ATOM   3931  CG  GLU A 406      47.514  32.787  26.367  1.00 80.21           C
ATOM   3932  CD  GLU A 406      47.290  33.776  25.234  1.00 78.89           C
ATOM   3933  OE1 GLU A 406      48.227  34.541  24.933  1.00 81.69           O
ATOM   3934  OE2 GLU A 406      46.167  33.788  24.661  1.00 78.57           O1-
ATOM   3935  H   GLU A 406      45.189  29.885  26.597  1.00 73.71           H
ATOM   3936  HA  GLU A 406      47.319  30.842  27.920  1.00 92.42           H
ATOM   3937  HB2 GLU A 406      45.809  31.811  25.985  1.00 89.84           H
ATOM   3938  HB3 GLU A 406      45.634  32.801  27.199  1.00 89.84           H
ATOM   3939  HG2 GLU A 406      47.889  33.268  27.120  1.00 96.25           H
ATOM   3940  HG3 GLU A 406      48.135  32.109  26.061  1.00 96.25           H
ATOM   3941  N   ASP A 407      46.069  32.397  29.662  1.00 97.70           N
ATOM   3942  CA  ASP A 407      45.538  32.842  30.955  1.00100.66           C
ATOM   3943  C   ASP A 407      45.972  31.876  32.042  1.00 96.68           C
ATOM   3944  O   ASP A 407      45.186  31.474  32.901  1.00 98.09           O
ATOM   3945  CB  ASP A 407      44.012  32.987  30.942  1.00 99.81           C
ATOM   3946  CG  ASP A 407      43.535  34.114  30.036  1.00104.70           C
ATOM   3947  OD1 ASP A 407      43.766  35.292  30.396  1.00104.42           O
ATOM   3948  OD2 ASP A 407      42.942  33.812  28.963  1.00104.40           O1-
ATOM   3949  H   ASP A 407      46.658  32.930  29.330  1.00117.24           H
ATOM   3950  HA  ASP A 407      45.913  33.715  31.161  1.00120.80           H
ATOM   3951  HB2 ASP A 407      43.609  32.161  30.631  1.00119.78           H
ATOM   3952  HB3 ASP A 407      43.711  33.187  31.841  1.00119.78           H
ATOM   3953  N   GLN A 408      47.218  31.450  31.958  1.00 98.73           N
ATOM   3954  CA  GLN A 408      47.772  30.544  32.946  1.00107.91           C
ATOM   3955  C   GLN A 408      49.294  30.712  32.965  1.00106.93           C
ATOM   3956  O   GLN A 408      50.038  29.726  33.041  1.00106.42           O
ATOM   3957  CB  GLN A 408      47.392  29.097  32.626  1.00106.21           C
ATOM   3958  CG  GLN A 408      45.898  28.803  32.581  1.00101.89           C
ATOM   3959  CD  GLN A 408      45.606  27.551  31.774  1.00100.19           C
ATOM   3960  OE1 GLN A 408      44.735  27.548  30.900  1.00 90.42           O
ATOM   3961  NE2 GLN A 408      46.352  26.479  32.055  1.00104.72           N
ATOM   3962  H   GLN A 408      47.759  31.658  31.321  1.00118.48           H
ATOM   3963  HA  GLN A 408      47.417  30.765  33.821  1.00129.51           H
ATOM   3964  HB2 GLN A 408      47.792  28.508  33.284  1.00127.46           H
ATOM   3965  HB3 GLN A 408      47.740  28.882  31.742  1.00127.46           H
ATOM   3966  HG2 GLN A 408      45.420  29.502  32.124  1.00122.28           H
ATOM   3967  HG3 GLN A 408      45.560  28.697  33.485  1.00122.28           H
ATOM   3968 HE21 GLN A 408      46.191  25.729  31.665  1.00125.67           H
ATOM   3969 HE22 GLN A 408      46.981  26.535  32.639  1.00125.67           H
ATOM   3970  HC  GLN A 408      49.703  31.625  32.900  1.00128.32           H
TER
HETATM 3971  O1  SO4 A 500      42.075  -6.422  39.022  1.00 72.09           O1-
HETATM 3972  O2  SO4 A 500      40.885  -5.660  40.965  1.00 78.88           O1-
HETATM 3973  O3  SO4 A 500      41.937  -7.776  40.974  1.00 83.80           O1-
HETATM 3974  O4  SO4 A 500      43.241  -5.823  41.093  1.00 73.48           O1-
HETATM 3975  S   SO4 A 500      42.046  -6.403  40.487  1.00 72.37           S2+
HETATM 3976  C01 IH5 A 600      45.856  15.773  19.169  1.00 47.79           C
HETATM 3977  C03 IH5 A 600      46.131  16.801  18.273  1.00 47.54           C
HETATM 3978  C05 IH5 A 600      47.382  17.432  18.318  1.00 45.77           C
HETATM 3979  C07 IH5 A 600      48.356  17.065  19.253  1.00 43.49           C
HETATM 3980  C09 IH5 A 600      48.063  16.020  20.135  1.00 38.97           C
HETATM 3981  C10 IH5 A 600      49.220  20.358  21.867  1.00 43.85           C
HETATM 3982  C11 IH5 A 600      46.826  15.408  20.126  1.00 40.46           C
HETATM 3983  C12 IH5 A 600      48.922  19.174  21.180  1.00 40.82           C
HETATM 3984  C13 IH5 A 600      44.483  15.208  19.345  1.00 58.87           C
HETATM 3985  C14 IH5 A 600      51.804  22.107  19.651  1.00 43.10           C
HETATM 3986  C15 IH5 A 600      43.820  14.579  18.188  1.00 60.55           C
HETATM 3987  C16 IH5 A 600      51.065  23.052  18.688  1.00 42.45           C
HETATM 3988  C18 IH5 A 600      53.070  21.519  19.021  1.00 39.74           C
HETATM 3989  C2  IH5 A 600      49.615  18.941  19.983  1.00 46.76           C
HETATM 3990  C4  IH5 A 600      50.497  19.890  19.424  1.00 42.87           C
HETATM 3991  C6  IH5 A 600      50.819  21.051  20.112  1.00 43.07           C
HETATM 3992  C8  IH5 A 600      50.121  21.270  21.314  1.00 38.64           C
HETATM 3993  O1  IH5 A 600      50.312  22.463  22.003  1.00 41.33           O
HETATM 3994  O2  IH5 A 600      49.592  17.704  19.301  1.00 45.41           O
HETATM 3995  O3  IH5 A 600      44.547  13.527  17.728  1.00 63.02           O
HETATM 3996  O4  IH5 A 600      42.705  14.900  17.815  1.00 65.32           O
HETATM 3997 CL5  IH5 A 600      47.753  18.667  17.249  1.00 51.77          Cl
HETATM 3998 CL6  IH5 A 600      49.204  15.575  21.303  1.00 43.74          Cl
HETATM 3999  H03 IH5 A 600      45.391  17.118  17.541  1.00 57.06           H
HETATM 4000  H10 IH5 A 600      48.733  20.578  22.814  1.00 52.63           H
HETATM 4001  H11 IH5 A 600      46.590  14.629  20.867  1.00 48.56           H
HETATM 4002  H12 IH5 A 600      48.211  18.468  21.598  1.00 49.00           H
HETATM 4003  H14 IH5 A 600      52.126  22.721  20.537  1.00 51.73           H
HETATM 4004  H4  IH5 A 600      50.992  19.676  18.472  1.00 51.45           H
HETATM 4005  HO1 IH5 A 600      50.964  23.071  21.513  1.00 49.61           H
HETATM 4006  HO3 IH5 A 600      44.056  12.861  17.121  1.00 75.63           H
HETATM 4007 H131 IH5 A 600      44.515  14.408  20.163  1.00 70.66           H
HETATM 4008 H132 IH5 A 600      43.798  15.999  19.751  1.00 70.66           H
HETATM 4009 H161 IH5 A 600      50.696  22.510  17.800  1.00 50.95           H
HETATM 4010 H162 IH5 A 600      51.729  23.831  18.275  1.00 50.95           H
HETATM 4011 H163 IH5 A 600      50.217  23.565  19.156  1.00 50.95           H
HETATM 4012 H181 IH5 A 600      52.870  20.918  18.127  1.00 47.69           H
HETATM 4013 H182 IH5 A 600      53.627  20.887  19.719  1.00 47.69           H
HETATM 4014 H183 IH5 A 600      53.755  22.327  18.686  1.00 47.69           H
HETATM 4015  O   HOH A 701      40.408  -4.979  37.216  1.00 57.80           O
HETATM 4016  H1  HOH A 701      40.922  -5.499  37.630  1.00 69.37           H
HETATM 4017  H2  HOH A 701      39.805  -4.756  37.762  1.00 69.37           H
HETATM 4018  O   HOH A 702      65.184  13.215  20.874  1.00 65.35           O
HETATM 4019  H1  HOH A 702      65.949  13.169  21.211  1.00 78.43           H
HETATM 4020  H2  HOH A 702      65.232  13.736  20.214  1.00 78.43           H
HETATM 4021  O   HOH A 703      70.842  28.988  23.321  1.00 79.53           O
HETATM 4022  H1  HOH A 703      70.074  29.241  23.075  1.00 95.45           H
HETATM 4023  H2  HOH A 703      71.107  28.437  22.745  1.00 95.45           H
HETATM 4024  O   HOH A 704      49.493  20.152   8.907  1.00 62.52           O
HETATM 4025  H1  HOH A 704      50.127  20.130   8.351  1.00 75.03           H
HETATM 4026  H2  HOH A 704      49.782  19.819   9.619  1.00 75.03           H
HETATM 4027  O   HOH A 705      40.589  20.018  35.306  1.00 59.31           O
HETATM 4028  H1  HOH A 705      39.895  19.703  34.961  1.00 71.18           H
HETATM 4029  H2  HOH A 705      41.233  19.791  34.805  1.00 71.18           H
HETATM 4030  O   HOH A 706      45.551  20.885  32.426  1.00 59.35           O
HETATM 4031  H1  HOH A 706      45.771  20.192  32.850  1.00 71.23           H
HETATM 4032  H2  HOH A 706      44.867  20.697  31.977  1.00 71.23           H
HETATM 4033  O   HOH A 707      59.000   6.807  22.120  1.00 63.95           O
HETATM 4034  H1  HOH A 707      59.764   7.042  22.399  1.00 76.74           H
HETATM 4035  H2  HOH A 707      59.017   6.875  21.282  1.00 76.74           H
HETATM 4036  O   HOH A 708      48.333   2.813  22.526  1.00 61.77           O
HETATM 4037  H1  HOH A 708      48.194   3.637  22.423  1.00 74.14           H
HETATM 4038  H2  HOH A 708      49.142   2.731  22.732  1.00 74.14           H
HETATM 4039  O   HOH A 709      44.651   0.645  24.071  1.00 53.55           O
HETATM 4040  H1  HOH A 709      45.298   0.489  24.579  1.00 64.27           H
HETATM 4041  H2  HOH A 709      44.967   0.968  23.360  1.00 64.27           H
HETATM 4042  O   HOH A 710      44.476   1.169  21.724  1.00 62.91           O
HETATM 4043  H1  HOH A 710      43.640   1.102  21.795  1.00 75.50           H
HETATM 4044  H2  HOH A 710      44.624   1.509  20.972  1.00 75.50           H
HETATM 4045  O   HOH A 711      40.382  10.627  38.902  1.00 64.44           O
HETATM 4046  H1  HOH A 711      40.859   9.992  39.195  1.00 77.34           H
HETATM 4047  H2  HOH A 711      39.587  10.396  39.032  1.00 77.34           H
HETATM 4048  O   HOH A 712      38.261  19.399  33.522  1.00 54.79           O
HETATM 4049  H1  HOH A 712      37.816  18.720  33.314  1.00 65.76           H
HETATM 4050  H2  HOH A 712      38.597  19.700  32.808  1.00 65.76           H
HETATM 4051  O   HOH A 713      40.428  -2.556  41.615  1.00 60.12           O
HETATM 4052  H1  HOH A 713      39.637  -2.589  41.893  1.00 72.16           H
HETATM 4053  H2  HOH A 713      40.692  -3.336  41.481  1.00 72.16           H
HETATM 4054  O   HOH A 714      43.656  -8.269  28.373  1.00 74.08           O
HETATM 4055  H1  HOH A 714      43.727  -8.492  27.570  1.00 88.90           H
HETATM 4056  H2  HOH A 714      44.341  -7.810  28.560  1.00 88.90           H
HETATM 4057  O   HOH A 715      48.194  -9.825  46.277  1.00 70.37           O
HETATM 4058  H1  HOH A 715      48.432  -9.126  46.675  1.00 84.45           H
HETATM 4059  H2  HOH A 715      48.490 -10.471  46.729  1.00 84.45           H
HETATM 4060  O   HOH A 716      47.311   8.214  41.077  1.00 65.15           O
HETATM 4061  H1  HOH A 716      47.632   7.473  40.833  1.00 78.19           H
HETATM 4062  H2  HOH A 716      46.710   8.409  40.524  1.00 78.19           H
HETATM 4063  O   HOH A 717      50.225  27.266  30.031  1.00 59.91           O
HETATM 4064  H1  HOH A 717      51.049  27.266  29.931  1.00 71.90           H
HETATM 4065  H2  HOH A 717      50.011  28.016  30.351  1.00 71.90           H
HETATM 4066  O   HOH A 718      60.114  21.739  21.302  1.00 52.25           O
HETATM 4067  H1  HOH A 718      59.932  20.971  21.017  1.00 62.70           H
HETATM 4068  H2  HOH A 718      60.887  21.933  21.021  1.00 62.70           H
HETATM 4069  O   HOH A 719      53.892  34.500  20.636  1.00 63.55           O
HETATM 4070  H1  HOH A 719      54.295  34.031  20.071  1.00 76.27           H
HETATM 4071  H2  HOH A 719      54.435  34.649  21.259  1.00 76.27           H
HETATM 4072  O   HOH A 720      47.820  28.941  12.435  1.00 67.17           O
HETATM 4073  H1  HOH A 720      48.225  28.556  13.057  1.00 80.61           H
HETATM 4074  H2  HOH A 720      47.762  29.757  12.650  1.00 80.61           H
HETATM 4075  O   HOH A 721      53.570   9.375  30.004  1.00 52.36           O
HETATM 4076  H1  HOH A 721      53.671   9.335  29.170  1.00 62.84           H
HETATM 4077  H2  HOH A 721      53.521  10.186  30.203  1.00 62.84           H
HETATM 4078  O   HOH A 722      60.986  19.457  26.941  1.00 51.84           O
HETATM 4079  H1  HOH A 722      61.236  20.252  26.817  1.00 62.22           H
HETATM 4080  H2  HOH A 722      61.199  19.263  27.730  1.00 62.22           H
HETATM 4081  O   HOH A 723      44.665  21.199  29.030  1.00 44.40           O
HETATM 4082  H1  HOH A 723      44.022  21.715  29.199  1.00 53.28           H
HETATM 4083  H2  HOH A 723      44.662  20.599  29.635  1.00 53.28           H
HETATM 4084  O   HOH A 724      47.572  22.088  29.014  1.00 45.14           O
HETATM 4085  H1  HOH A 724      47.880  21.683  29.678  1.00 54.18           H
HETATM 4086  H2  HOH A 724      46.892  22.515  29.284  1.00 54.18           H
HETATM 4087  O   HOH A 725      40.408  15.503  19.420  1.00 52.80           O
HETATM 4088  H1  HOH A 725      41.209  15.377  18.917  1.00 63.37           H
HETATM 4089  H2  HOH A 725      40.324  16.475  19.618  1.00 63.37           H
HETATM 4090  O   HOH A 726      52.896  11.352  31.512  1.00 49.02           O
HETATM 4091  H1  HOH A 726      53.014  10.679  32.000  1.00 58.83           H
HETATM 4092  H2  HOH A 726      52.097  11.588  31.609  1.00 58.83           H
HETATM 4093  O   HOH A 727      61.406  21.363   9.880  1.00 61.43           O
HETATM 4094  H1  HOH A 727      61.294  21.990  10.424  1.00 73.72           H
HETATM 4095  H2  HOH A 727      61.236  21.666   9.114  1.00 73.72           H
HETATM 4096  O   HOH A 728      43.620  10.589  16.839  1.00 66.43           O
HETATM 4097  H1  HOH A 728      43.423  10.182  17.684  1.00 79.73           H
HETATM 4098  H2  HOH A 728      44.585  10.452  16.704  1.00 79.73           H
TER
END
