# Supplementary material for: High-throughput quantum-mechanics/molecular-mechanics (ONIOM) macromolecular crystallographic refinement with PHENIX/DivCon: the impact of mixed Hamiltonian methods on ligand and protein structure
Source: Acta Crystallogr D Struct Biol. 2018 Oct 29;74(Pt 11):1063–77. doi: 10.1107/S2059798318012913 (PMC6213575; doi:10.1107/S2059798318012913)
Supplement: Supplementary file 3 [file d-74-01063-sup3.gz › results_regionQM/1OF1-H_refine_001.pdb]

REMARK Date 2017-01-11 Time 01:20:14 EST -0500 (1484115614.30 s)
REMARK PHENIX refinement
REMARK 
REMARK ****************** INPUT FILES AND LABELS ******************************
REMARK Reflections:
REMARK   file name      : 1OF1.sf
REMARK   labels         : ['r1of1sf,wavelength_id=1,_refln.F_meas_au,_refln.F_meas_sigma_au']
REMARK R-free flags:
REMARK   file name      : 1OF1.sf
REMARK   label          : r1of1sf,wavelength_id=1,_refln.status
REMARK   test_flag_value: 0
REMARK Model file name(s): 
REMARK   /scratch/oleg/2711160.gondor.quantumbioinc.com/1OF1-H.pdb
REMARK 
REMARK ******************** REFINEMENT SUMMARY: QUICK FACTS *******************
REMARK Start: r_work = 0.1736 r_free = 0.2060 bonds = 0.011 angles = 1.420
REMARK Final: r_work = 0.1656 r_free = 0.2051 bonds = 0.013 angles = 1.464
REMARK ************************************************************************
REMARK 
REMARK ****************** REFINEMENT STATISTICS STEP BY STEP ******************
REMARK leading digit, like 1_, means number of macro-cycle                     
REMARK 0    : statistics at the very beginning when nothing is done yet        
REMARK 1_bss: bulk solvent correction and/or (anisotropic) scaling             
REMARK 1_xyz: refinement of coordinates                                        
REMARK 1_adp: refinement of ADPs (Atomic Displacement Parameters)              
REMARK 1_occ: refinement of occupancies                                        
REMARK ------------------------------------------------------------------------
REMARK  stage       r-work r-free bonds angles b_min b_max b_ave n_water shift
REMARK       0    : 0.3133 0.3128 0.011  1.42  12.6  94.9  32.5 1020      0.000
REMARK       1_bss: 0.1736 0.2060 0.011  1.42  12.7  95.0  32.5 1020      0.000
REMARK 1_settarget: 0.1736 0.2060 0.011  1.42  12.7  95.0  32.5 1020      0.000
REMARK       1_nqh: 0.1736 0.2060 0.011  1.42  12.7  95.0  32.5 1020      0.000
REMARK    1_weight: 0.1736 0.2060 0.011  1.42  12.7  95.0  32.5 1020      0.000
REMARK    1_checkH: 0.1739 0.2059 0.011  1.42  12.7  95.0  32.5 1020      0.435
REMARK    1_xyzrec: 0.1694 0.2121 0.016  1.52  12.7  95.0  32.5 1020      0.510
REMARK    1_checkH: 0.1695 0.2121 0.016  1.52  12.7  95.0  32.5 1020      0.510
REMARK       1_adp: 0.1678 0.2129 0.016  1.52  15.8  98.6  32.7 1020      0.510
REMARK   1_regHadp: 0.1678 0.2130 0.016  1.52  15.8  98.6  32.7 1020      0.510
REMARK       2_bss: 0.1677 0.2135 0.016  1.52  15.6  98.4  32.5 1020      0.510
REMARK 2_settarget: 0.1677 0.2135 0.016  1.52  15.6  98.4  32.5 1020      0.510
REMARK 2_updatecdl: 0.1677 0.2135 0.016  1.54  15.6  98.4  32.5 1020      0.510
REMARK       2_nqh: 0.1677 0.2135 0.016  1.54  15.6  98.4  32.5 1020      0.510
REMARK    2_weight: 0.1677 0.2135 0.016  1.54  15.6  98.4  32.5 1020      0.510
REMARK    2_checkH: 0.1677 0.2135 0.016  1.54  15.6  98.4  32.5 1020      0.509
REMARK    2_xyzrec: 0.1678 0.2076 0.013  1.43  15.6  98.4  32.5 1020      0.507
REMARK    2_checkH: 0.1678 0.2077 0.013  1.43  15.6  98.4  32.5 1020      0.508
REMARK       2_adp: 0.1665 0.2061 0.013  1.43  14.6  98.9  32.3 1020      0.508
REMARK   2_regHadp: 0.1668 0.2061 0.013  1.43  14.6  98.9  32.3 1020      0.508
REMARK       3_bss: 0.1668 0.2055 0.013  1.43  14.5  98.8  32.2 1020      0.508
REMARK 3_settarget: 0.1668 0.2055 0.013  1.43  14.5  98.8  32.2 1020      0.508
REMARK 3_updatecdl: 0.1668 0.2055 0.013  1.44  14.5  98.8  32.2 1020      0.508
REMARK       3_nqh: 0.1668 0.2055 0.013  1.44  14.5  98.8  32.2 1020      0.508
REMARK    3_weight: 0.1668 0.2055 0.013  1.44  14.5  98.8  32.2 1020      0.508
REMARK    3_checkH: 0.1668 0.2055 0.013  1.44  14.5  98.8  32.2 1020      0.507
REMARK    3_xyzrec: 0.1656 0.2052 0.013  1.46  14.5  98.8  32.2 1020      0.511
REMARK    3_checkH: 0.1656 0.2051 0.013  1.46  14.5  98.8  32.2 1020      0.511
REMARK       3_adp: 0.1656 0.2051 0.013  1.46  14.5  98.8  32.2 1020      0.511
REMARK   3_regHadp: 0.1656 0.2051 0.013  1.46  14.5  98.8  32.2 1020      0.511
REMARK         end: 0.1656 0.2051 0.013  1.46  14.4  98.7  32.1 1020      0.511
REMARK ------------------------------------------------------------------------
REMARK MODEL CONTENT.
REMARK  ELEMENT        ATOM RECORD COUNT   OCCUPANCY SUM
REMARK        C                     3041         3041.00
REMARK        H                     5504         5504.00
REMARK        O                     1153         1153.00
REMARK        N                      831          831.00
REMARK        S                       34           34.00
REMARK      O1-                       64           64.00
REMARK    TOTAL                    10627        10627.00
REMARK -----------------------------------------------------------------------
REMARK r_free_flags.md5.hexdigest 7017289f639b9f55ddd4a5252d80e311
REMARK 
REMARK ---------------------------------------------------------------
REMARK  Atom Name   Residue Name    Residue ID     Chain     Charge  
REMARK ---------------------------------------------------------------
REMARK      C1           SCT            400          A      -0.1878  
REMARK     C10           SCT            400          A       0.2207  
REMARK     C11           SCT            400          A       0.7051  
REMARK     C12           SCT            400          A       0.0025  
REMARK     C13           SCT            400          A      -0.1617  
REMARK     C14           SCT            400          A      -0.3556  
REMARK     C15           SCT            400          A      -0.3917  
REMARK     C17           SCT            400          A       0.216   
REMARK      C2           SCT            400          A       0.1179  
REMARK      C3           SCT            400          A      -0.4308  
REMARK      C4           SCT            400          A      -0.2498  
REMARK      C6           SCT            400          A       0.6668  
REMARK      N5           SCT            400          A      -0.5884  
REMARK      N8           SCT            400          A      -0.3506  
REMARK     O16           SCT            400          A      -0.6022  
REMARK     O18           SCT            400          A      -0.6573  
REMARK      O7           SCT            400          A      -0.6076  
REMARK      O9           SCT            400          A       -0.592  
REMARK      H1           SCT            400          A       0.1442  
REMARK      H2           SCT            400          A       0.2253  
REMARK     H10           SCT            400          A       0.1454  
REMARK     H13           SCT            400          A       0.1637  
REMARK     H16           SCT            400          A       0.3593  
REMARK     H18           SCT            400          A       0.3654  
REMARK     HN1           SCT            400          A       0.3455  
REMARK     H12           SCT            400          A       0.127   
REMARK     H12           SCT            400          A       0.1326  
REMARK     H14           SCT            400          A       0.1846  
REMARK     H14           SCT            400          A       0.2012  
REMARK     H15           SCT            400          A       0.1833  
REMARK     H15           SCT            400          A       0.1645  
REMARK     H3C           SCT            400          A       0.1688  
REMARK     H3C           SCT            400          A       0.1817  
REMARK     H3C           SCT            400          A       0.1798  
REMARK      C1           SCT            500          B      -0.1857  
REMARK     C10           SCT            500          B       0.2319  
REMARK     C11           SCT            500          B       0.697   
REMARK     C12           SCT            500          B       0.0184  
REMARK     C13           SCT            500          B      -0.1382  
REMARK     C14           SCT            500          B      -0.3576  
REMARK     C15           SCT            500          B      -0.4084  
REMARK     C17           SCT            500          B       0.1995  
REMARK      C2           SCT            500          B       0.1422  
REMARK      C3           SCT            500          B      -0.4194  
REMARK      C4           SCT            500          B      -0.2824  
REMARK      C6           SCT            500          B       0.6692  
REMARK      N5           SCT            500          B      -0.5844  
REMARK      N8           SCT            500          B      -0.3408  
REMARK     O16           SCT            500          B      -0.6544  
REMARK     O18           SCT            500          B      -0.6827  
REMARK      O7           SCT            500          B      -0.6235  
REMARK      O9           SCT            500          B      -0.5973  
REMARK      H1           SCT            500          B       0.1716  
REMARK      H2           SCT            500          B       0.2457  
REMARK     H10           SCT            500          B       0.1436  
REMARK     H13           SCT            500          B       0.1557  
REMARK     H16           SCT            500          B       0.3877  
REMARK     H18           SCT            500          B       0.3838  
REMARK     HN1           SCT            500          B       0.3391  
REMARK     H12           SCT            500          B       0.1185  
REMARK     H12           SCT            500          B       0.1533  
REMARK     H14           SCT            500          B       0.1727  
REMARK     H14           SCT            500          B       0.2015  
REMARK     H15           SCT            500          B       0.1867  
REMARK     H15           SCT            500          B       0.1541  
REMARK     H3C           SCT            500          B       0.1646  
REMARK     H3C           SCT            500          B       0.1842  
REMARK     H3C           SCT            500          B       0.161   
REMARK ---------------------------------------------------------------
REMARK IF THIS FILE IS FOR PDB DEPOSITION: REMOVE ALL FROM THIS LINE UP.
REMARK   3
REMARK   3 REFINEMENT.
REMARK   3   PROGRAM     : PHENIX (1.11.1_2575: ???)
REMARK   3   AUTHORS     : Adams,Afonine,Bunkoczi,Burnley,Chen,Dar,Davis,
REMARK   3               : Draizen,Echols,Gildea,Gros,Grosse-Kunstleve,Headd,
REMARK   3               : Hintze,Hung,Ioerger,Liebschner,McCoy,McKee,Moriarty,
REMARK   3               : Oeffner,Poon,Read,Richardson,Richardson,Sacchettini,
REMARK   3               : Sauter,Sobolev,Storoni,Terwilliger,Williams,Zwart
REMARK   3
REMARK   3  REFINEMENT TARGET : ML
REMARK   3  
REMARK   3  DATA USED IN REFINEMENT.
REMARK   3   RESOLUTION RANGE HIGH (ANGSTROMS) : 1.954   
REMARK   3   RESOLUTION RANGE LOW  (ANGSTROMS) : 45.139  
REMARK   3   MIN(FOBS/SIGMA_FOBS)              : 1.34  
REMARK   3   COMPLETENESS FOR RANGE        (%) : 99.19 
REMARK   3   NUMBER OF REFLECTIONS             : 52516     
REMARK   3   NUMBER OF REFLECTIONS (NON-ANOMALOUS) : 52516     
REMARK   3  
REMARK   3  FIT TO DATA USED IN REFINEMENT.
REMARK   3   R VALUE     (WORKING + TEST SET) : 0.1676
REMARK   3   R VALUE            (WORKING SET) : 0.1656
REMARK   3   FREE R VALUE                     : 0.2051
REMARK   3   FREE R VALUE TEST SET SIZE   (%) : 5.04  
REMARK   3   FREE R VALUE TEST SET COUNT      : 2648      
REMARK   3  
REMARK   3  FIT TO DATA USED IN REFINEMENT (IN BINS).
REMARK   3   BIN  RESOLUTION RANGE  COMPL.    NWORK NFREE   RWORK  RFREE  CCWORK CCFREE
REMARK   3     1 45.1512 -  5.2110    0.95     2683   139  0.1858 0.1821   0.919  0.932
REMARK   3     2  5.2110 -  4.1370    0.99     2663   136  0.1374 0.1700   0.951  0.910
REMARK   3     3  4.1370 -  3.6143    0.99     2668   141  0.1538 0.1882   0.941  0.912
REMARK   3     4  3.6143 -  3.2840    0.99     2618   146  0.1632 0.1825   0.934  0.902
REMARK   3     5  3.2840 -  3.0486    0.99     2654   136  0.1796 0.2557   0.918  0.859
REMARK   3     6  3.0486 -  2.8689    0.99     2647   141  0.1757 0.2122   0.925  0.906
REMARK   3     7  2.8689 -  2.7253    1.00     2626   118  0.1720 0.2522   0.930  0.860
REMARK   3     8  2.7253 -  2.6067    1.00     2638   159  0.1655 0.2015   0.938  0.925
REMARK   3     9  2.6067 -  2.5063    1.00     2626   129  0.1730 0.2399   0.932  0.855
REMARK   3    10  2.5063 -  2.4198    1.00     2599   142  0.1688 0.2225   0.935  0.892
REMARK   3    11  2.4198 -  2.3442    1.00     2625   154  0.1575 0.1866   0.947  0.916
REMARK   3    12  2.3442 -  2.2772    1.00     2648   114  0.1625 0.2552   0.941  0.826
REMARK   3    13  2.2772 -  2.2172    1.00     2605   145  0.1811 0.2288   0.930  0.907
REMARK   3    14  2.2172 -  2.1631    1.00     2641   126  0.1604 0.2087   0.947  0.896
REMARK   3    15  2.1631 -  2.1140    1.00     2614   140  0.1627 0.2081   0.943  0.894
REMARK   3    16  2.1140 -  2.0690    1.00     2616   146  0.1775 0.2275   0.931  0.895
REMARK   3    17  2.0690 -  2.0276    1.00     2627   138  0.1777 0.2237   0.931  0.859
REMARK   3    18  2.0276 -  1.9893    1.00     2583   157  0.1710 0.2419   0.940  0.885
REMARK   3    19  1.9893 -  1.9538    0.95     2487   141  0.1700 0.2148   0.937  0.910
REMARK   3  
REMARK   3  BULK SOLVENT MODELLING.
REMARK   3   METHOD USED        : FLAT BULK SOLVENT MODEL
REMARK   3   SOLVENT RADIUS     : 1.11    
REMARK   3   SHRINKAGE RADIUS   : 0.90    
REMARK   3   GRID STEP FACTOR   : 4.00    
REMARK   3  
REMARK   3  ERROR ESTIMATES.
REMARK   3   COORDINATE ERROR (MAXIMUM-LIKELIHOOD BASED)     : 0.18    
REMARK   3   PHASE ERROR (DEGREES, MAXIMUM-LIKELIHOOD BASED) : 20.17   
REMARK   3  
REMARK   3  STRUCTURE FACTORS CALCULATION ALGORITHM : FFT
REMARK   3  
REMARK   3  RESTRAINTS LIBRARY
REMARK   3    GEOSTD + MON.LIB. + CDL v1.2
REMARK   3  
REMARK   3  DEVIATIONS FROM IDEAL VALUES.
REMARK   3                 RMSD     MAX  COUNT
REMARK   3   BOND      :  0.013   0.094   4893
REMARK   3   ANGLE     :  1.464  12.414   6687
REMARK   3   CHIRALITY :  0.067   0.308    778
REMARK   3   PLANARITY :  0.010   0.064    852
REMARK   3   DIHEDRAL  :  9.985 104.266   2910
REMARK   3   MIN NONBONDED DISTANCE : 2.101 
REMARK   3  
REMARK   3  MOLPROBITY STATISTICS.
REMARK   3   ALL-ATOM CLASHSCORE : 6.05
REMARK   3   RAMACHANDRAN PLOT:
REMARK   3     OUTLIERS : 0.50  %
REMARK   3     ALLOWED  : 2.32  %
REMARK   3     FAVORED  : 97.19 %
REMARK   3   ROTAMER OUTLIERS : 1.40 %
REMARK   3   CBETA DEVIATIONS : 0
REMARK   3   PEPTIDE PLANE:
REMARK   3     CIS-PROLINE     : 0
REMARK   3     CIS-GENERAL     : 0
REMARK   3     TWISTED PROLINE : 0
REMARK   3     TWISTED GENERAL : 0
REMARK   3  
REMARK   3  ATOMIC DISPLACEMENT PARAMETERS.
REMARK   3   WILSON B : 25.07
REMARK   3   RMS(B_ISO_OR_EQUIVALENT_BONDED) : 4.08
REMARK   3   ATOMS          NUMBER OF ATOMS
REMARK   3                    ISO.  ANISO. 
REMARK   3    ALL         :  10627       0
REMARK   3    ALL (NO H)  :   5123       0
REMARK   3    SOLVENT     :    340       0
REMARK   3    NON-SOLVENT :   4783       0
REMARK   3    HYDROGENS   :   5504       0
REMARK   3
REMARK   3
REMARK   3   OTHER REFINEMENT REMARKS:
REMARK   3   XRAY REFINEMENT USING QUANTUM MECHANICAL FUNCTIONAL
REMARK   3   PROGRAM      :QuantumBio DivCon 6 build-7.1.1-b4015.17
REMARK   3   AUTHORS      :BORBULEVYCH O.Y., PLUMLEY J., 
REMARK   3                :MARTIN, R.I., WESTERHOFF L.M. 
REMARK   3
REMARK   3   REFERENCE     :BORBULEVYCH O.Y., PLUMLEY J.A.,
REMARK   3                 :MARTIN, R.I., MERZ, K.M.,  WESTERHOFF L.M.
REMARK   3                 :ACTA CRYSTLLOGRAPHICA SECTION D, 2014, 
REMARK   3                 :V. D70, pp. 1233-1247
REMARK   3   QM METHOD(HAMILTONIAN): PM6
REMARK   3   REGION QM REFINEMENT: 
REMARK   3      MAIN/BUFFER QM REGION RADII (A): 3.0 / 2.5
REMARK   3      LIGAND / STRAIN ENERGY: SCT_A_400 / 2.64 KCAL/MOLE
REMARK   3      LIGAND / STRAIN ENERGY: SCT_B_500 / 4.49 KCAL/MOLE
REMARK   3
HELIX    1   1 LYS A   62  VAL A   70  1               Generated by MOE    9
HELIX    2   2 MET A   85  ARG A   89  1               Generated by MOE    5
HELIX    3   3 THR A   96  ASP A  108  1               Generated by MOE   13
HELIX    4   4 ALA A  114  LEU A  139  1               Generated by MOE   26
HELIX    5   5 ALA A  140  HIS A  142  5               Generated by MOE    3
HELIX    6   6 PRO A  165  LEU A  169  1               Generated by MOE    5
HELIX    7   7 CYS A  171  LEU A  178  1               Generated by MOE    8
HELIX    8   8 PRO A  184  ALA A  192  1               Generated by MOE    9
HELIX    9   9 GLU A  210  LYS A  219  1               Generated by MOE   10
HELIX   10  10 LEU A  229  GLN A  250  1               Generated by MOE   22
HELIX   11  11 TRP A  255  ASP A  258  1               Generated by MOE    4
HELIX   12  12 TRP A  259  LEU A  262  5               Generated by MOE    4
HELIX   13  13 ILE A  284  ASP A  286  5               Generated by MOE    3
HELIX   14  14 LEU A  288  PHE A  292  5               Generated by MOE    5
HELIX   15  15 PRO A  295  LEU A  297  5               Generated by MOE    3
HELIX   16  16 ASN A  306  ARG A  320  1               Generated by MOE   15
HELIX   17  17 PRO A  333  LEU A  343  1               Generated by MOE   11
HELIX   18  18 THR A  344  GLY A  346  5               Generated by MOE    3
HELIX   19  19 SER A  357  MET A  372  1               Generated by MOE   16
HELIX   20  20 LYS B   62  VAL B   70  1               Generated by MOE    9
HELIX   21  21 MET B   85  ARG B   89  1               Generated by MOE    5
HELIX   22  22 THR B   96  ASP B  108  1               Generated by MOE   13
HELIX   23  23 ALA B  114  LEU B  139  1               Generated by MOE   26
HELIX   24  24 ALA B  140  HIS B  142  5               Generated by MOE    3
HELIX   25  25 PRO B  165  LEU B  169  1               Generated by MOE    5
HELIX   26  26 CYS B  171  LEU B  178  1               Generated by MOE    8
HELIX   27  27 PRO B  184  ALA B  192  1               Generated by MOE    9
HELIX   28  28 GLU B  210  LEU B  217  1               Generated by MOE    8
HELIX   29  29 LEU B  229  GLN B  250  1               Generated by MOE   22
HELIX   30  30 TRP B  255  ASP B  258  1               Generated by MOE    4
HELIX   31  31 TRP B  259  GLN B  261  5               Generated by MOE    3
HELIX   32  32 ILE B  284  ASP B  286  5               Generated by MOE    3
HELIX   33  33 LEU B  288  PHE B  292  5               Generated by MOE    5
HELIX   34  34 PRO B  295  LEU B  297  5               Generated by MOE    3
HELIX   35  35 ASN B  306  ARG B  320  1               Generated by MOE   15
HELIX   36  36 PRO B  333  THR B  344  1               Generated by MOE   12
HELIX   37  37 SER B  357  MET B  372  1               Generated by MOE   16
SHEET    1       THR A  48  THR A  48                  Generated by MOE
SHEET    2       LEU A  49  ILE A  54                  Generated by MOE
SHEET    3       ILE A  78  VAL A  81                  Generated by MOE
SHEET    4       ILE A 143  GLU A 146                  Generated by MOE
SHEET    5       LEU A 157  ASP A 162                  Generated by MOE
SHEET    6       ASN A 202  ALA A 207                  Generated by MOE
SHEET    7       HIS A 323  ASP A 328                  Generated by MOE
SHEET    8       THR A 350  VAL A 352                  Generated by MOE
SHEET    9       THR B  48  THR B  48                  Generated by MOE
SHEET   10       LEU B  49  ASP B  55                  Generated by MOE
SHEET   11       ILE B  78  VAL B  81                  Generated by MOE
SHEET   12       ILE B 143  GLU B 146                  Generated by MOE
SHEET   13       LEU B 157  ASP B 162                  Generated by MOE
SHEET   14       ASN B 202  ALA B 207                  Generated by MOE
SHEET   15       HIS B 323  ASP B 328                  Generated by MOE
SHEET   16       GLN B 349  VAL B 352                  Generated by MOE
CRYST1  113.730  118.010  108.200  90.00  90.00  90.00 C 2 2 21
SCALE1      0.008793  0.000000  0.000000        0.00000
SCALE2      0.000000  0.008474  0.000000        0.00000
SCALE3      0.000000  0.000000  0.009242        0.00000
ATOM      1  N   MET A  46      41.652  59.529  26.201  1.00 47.56           N
ATOM      2  CA  MET A  46      42.330  58.244  25.991  1.00 46.76           C
ATOM      3  C   MET A  46      43.450  58.341  24.952  1.00 42.66           C
ATOM      4  O   MET A  46      43.395  59.198  24.073  1.00 43.00           O
ATOM      5  CB  MET A  46      41.330  57.170  25.556  1.00 47.02           C
ATOM      6  CG  MET A  46      40.254  56.826  26.577  1.00 55.26           C
ATOM      7  SD  MET A  46      40.876  56.026  28.074  1.00 58.26           S
ATOM      8  CE  MET A  46      41.240  57.438  29.126  1.00 67.66           C
ATOM      9  H1  MET A  46      41.002  59.446  26.901  1.00 57.09           H
ATOM     10  H2  MET A  46      41.218  59.805  25.392  1.00 57.09           H
ATOM     11  HA  MET A  46      42.716  57.964  26.828  1.00 56.13           H
ATOM     12  HB2 MET A  46      41.820  56.358  25.368  1.00 56.44           H
ATOM     13  HB3 MET A  46      40.879  57.477  24.752  1.00 56.44           H
ATOM     14  HG2 MET A  46      39.618  56.219  26.165  1.00 66.33           H
ATOM     15  HG3 MET A  46      39.804  57.640  26.845  1.00 66.33           H
ATOM     16  HE1 MET A  46      41.897  58.007  28.701  1.00 81.21           H
ATOM     17  HE2 MET A  46      40.419  57.934  29.271  1.00 81.21           H
ATOM     18  HE3 MET A  46      41.589  57.118  29.974  1.00 81.21           H
ATOM     19  N   PRO A  47      44.459  57.460  25.046  1.00 41.69           N
ATOM     20  CA  PRO A  47      45.555  57.474  24.064  1.00 39.31           C
ATOM     21  C   PRO A  47      45.048  57.205  22.655  1.00 37.00           C
ATOM     22  O   PRO A  47      43.917  56.756  22.446  1.00 38.48           O
ATOM     23  CB  PRO A  47      46.483  56.348  24.542  1.00 38.60           C
ATOM     24  CG  PRO A  47      46.133  56.146  25.980  1.00 39.96           C
ATOM     25  CD  PRO A  47      44.658  56.388  26.039  1.00 42.51           C
ATOM     26  HA  PRO A  47      46.027  58.319  24.087  1.00 47.20           H
ATOM     27  HB2 PRO A  47      46.295  55.538  24.042  1.00 46.33           H
ATOM     28  HB3 PRO A  47      47.411  56.608  24.436  1.00 46.33           H
ATOM     29  HG2 PRO A  47      46.354  55.244  26.262  1.00 47.97           H
ATOM     30  HG3 PRO A  47      46.602  56.799  26.523  1.00 47.97           H
ATOM     31  HD2 PRO A  47      44.177  55.589  25.782  1.00 51.03           H
ATOM     32  HD3 PRO A  47      44.412  56.684  26.927  1.00 51.03           H
ATOM     33  N   THR A  48      45.904  57.499  21.676  1.00 38.89           N
ATOM     34  CA  THR A  48      45.538  57.348  20.276  1.00 41.64           C
ATOM     35  C   THR A  48      46.270  56.171  19.651  1.00 38.69           C
ATOM     36  O   THR A  48      47.395  55.834  20.043  1.00 33.33           O
ATOM     37  CB  THR A  48      45.839  58.600  19.450  1.00 40.36           C
ATOM     38  OG1 THR A  48      47.191  59.028  19.675  1.00 43.04           O
ATOM     39  CG2 THR A  48      44.856  59.705  19.759  1.00 39.54           C
ATOM     40  H   THR A  48      46.704  57.787  21.800  1.00 46.69           H
ATOM     41  HA  THR A  48      44.587  57.177  20.219  1.00 49.98           H
ATOM     42  HB  THR A  48      45.737  58.381  18.513  1.00 48.45           H
ATOM     43  HG1 THR A  48      47.392  59.629  19.124  1.00 51.67           H
ATOM     44 HG21 THR A  48      45.030  60.471  19.190  1.00 47.46           H
ATOM     45 HG22 THR A  48      43.951  59.395  19.596  1.00 47.46           H
ATOM     46 HG23 THR A  48      44.938  59.973  20.687  1.00 47.46           H
ATOM     47  N   LEU A  49      45.605  55.568  18.651  1.00 32.85           N
ATOM     48  CA  LEU A  49      46.089  54.399  17.928  1.00 27.87           C
ATOM     49  C   LEU A  49      46.012  54.648  16.425  1.00 30.90           C
ATOM     50  O   LEU A  49      45.078  55.289  15.931  1.00 30.98           O
ATOM     51  CB  LEU A  49      45.266  53.166  18.303  1.00 31.90           C
ATOM     52  CG  LEU A  49      45.555  51.841  17.588  1.00 26.54           C
ATOM     53  CD1 LEU A  49      46.840  51.237  18.042  1.00 30.94           C
ATOM     54  CD2 LEU A  49      44.424  50.870  17.796  1.00 31.24           C
ATOM     55  H   LEU A  49      44.828  55.824  18.387  1.00 39.44           H
ATOM     56  HA  LEU A  49      47.016  54.227  18.156  1.00 33.46           H
ATOM     57  HB2 LEU A  49      45.398  53.006  19.252  1.00 38.30           H
ATOM     58  HB3 LEU A  49      44.332  53.373  18.146  1.00 38.30           H
ATOM     59  HG  LEU A  49      45.630  52.005  16.635  1.00 31.87           H
ATOM     60 HD11 LEU A  49      46.991  50.412  17.556  1.00 37.15           H
ATOM     61 HD12 LEU A  49      47.560  51.862  17.867  1.00 37.15           H
ATOM     62 HD13 LEU A  49      46.777  51.056  18.993  1.00 37.15           H
ATOM     63 HD21 LEU A  49      44.633  50.049  17.322  1.00 37.51           H
ATOM     64 HD22 LEU A  49      44.331  50.689  18.743  1.00 37.51           H
ATOM     65 HD23 LEU A  49      43.607  51.257  17.447  1.00 37.51           H
ATOM     66  N   LEU A  50      47.014  54.165  15.710  1.00 29.39           N
ATOM     67  CA  LEU A  50      47.039  54.202  14.253  1.00 29.00           C
ATOM     68  C   LEU A  50      47.165  52.768  13.776  1.00 28.87           C
ATOM     69  O   LEU A  50      48.184  52.115  14.029  1.00 27.50           O
ATOM     70  CB  LEU A  50      48.191  55.048  13.731  1.00 29.31           C
ATOM     71  CG  LEU A  50      48.380  55.018  12.223  1.00 29.62           C
ATOM     72  CD1 LEU A  50      47.148  55.608  11.514  1.00 28.86           C
ATOM     73  CD2 LEU A  50      49.625  55.755  11.809  1.00 32.46           C
ATOM     74  H   LEU A  50      47.708  53.795  16.057  1.00 35.29           H
ATOM     75  HA  LEU A  50      46.207  54.570  13.920  1.00 34.82           H
ATOM     76  HB2 LEU A  50      48.055  55.967  13.996  1.00 35.19           H
ATOM     77  HB3 LEU A  50      49.012  54.715  14.125  1.00 35.19           H
ATOM     78  HG  LEU A  50      48.484  54.099  11.935  1.00 35.57           H
ATOM     79 HD11 LEU A  50      47.292  55.539  10.559  1.00 34.65           H
ATOM     80 HD12 LEU A  50      46.361  55.101  11.764  1.00 34.65           H
ATOM     81 HD13 LEU A  50      47.041  56.537  11.771  1.00 34.65           H
ATOM     82 HD21 LEU A  50      49.731  55.682  10.849  1.00 38.97           H
ATOM     83 HD22 LEU A  50      49.535  56.686  12.062  1.00 38.97           H
ATOM     84 HD23 LEU A  50      50.388  55.361  12.263  1.00 38.97           H
ATOM     85  N   ARG A  51      46.129  52.277  13.101  1.00 23.66           N
ATOM     86  CA  ARG A  51      46.159  50.960  12.482  1.00 20.90           C
ATOM     87  C   ARG A  51      46.376  51.083  10.987  1.00 26.18           C
ATOM     88  O   ARG A  51      45.704  51.877  10.310  1.00 24.98           O
ATOM     89  CB  ARG A  51      44.868  50.200  12.760  1.00 24.06           C
ATOM     90  CG  ARG A  51      44.553  50.163  14.232  1.00 28.55           C
ATOM     91  CD  ARG A  51      43.495  49.138  14.604  1.00 30.12           C
ATOM     92  NE  ARG A  51      42.491  48.892  13.602  1.00 33.47           N
ATOM     93  CZ  ARG A  51      41.491  49.701  13.283  1.00 31.94           C
ATOM     94  NH1 ARG A  51      41.339  50.875  13.843  1.00 35.71           N
ATOM     95  NH2 ARG A  51      40.627  49.310  12.386  1.00 32.11           N1+
ATOM     96  H   ARG A  51      45.386  52.696  12.993  1.00 28.41           H
ATOM     97  HA  ARG A  51      46.891  50.448  12.853  1.00 25.09           H
ATOM     98  HB2 ARG A  51      44.137  50.643  12.302  1.00 28.89           H
ATOM     99  HB3 ARG A  51      44.965  49.288  12.442  1.00 28.89           H
ATOM    100  HG2 ARG A  51      45.359  49.953  14.726  1.00 34.27           H
ATOM    101  HG3 ARG A  51      44.214  51.035  14.493  1.00 34.27           H
ATOM    102  HD2 ARG A  51      43.941  48.295  14.768  1.00 36.16           H
ATOM    103  HD3 ARG A  51      43.027  49.427  15.403  1.00 36.16           H
ATOM    104  HE  ARG A  51      42.512  48.127  13.209  1.00 40.18           H
ATOM    105 HH11 ARG A  51      41.893  51.134  14.446  1.00 42.87           H
ATOM    106 HH12 ARG A  51      40.679  51.376  13.607  1.00 42.87           H
ATOM    107 HH21 ARG A  51      40.726  48.545  12.004  1.00 38.55           H
ATOM    108 HH22 ARG A  51      39.983  49.834  12.152  1.00 38.55           H
ATOM    109  N   VAL A  52      47.296  50.278  10.479  1.00 20.57           N
ATOM    110  CA  VAL A  52      47.701  50.297   9.086  1.00 23.51           C
ATOM    111  C   VAL A  52      47.686  48.858   8.602  1.00 24.34           C
ATOM    112  O   VAL A  52      48.435  48.018   9.120  1.00 26.93           O
ATOM    113  CB  VAL A  52      49.100  50.916   8.903  1.00 24.10           C
ATOM    114  CG1 VAL A  52      49.366  51.086   7.418  1.00 25.36           C
ATOM    115  CG2 VAL A  52      49.221  52.267   9.665  1.00 26.49           C
ATOM    116  H   VAL A  52      47.715  49.686  10.937  1.00 24.70           H
ATOM    117  HA  VAL A  52      47.057  50.804   8.571  1.00 28.23           H
ATOM    118  HB  VAL A  52      49.762  50.307   9.258  1.00 28.94           H
ATOM    119 HG11 VAL A  52      50.248  51.469   7.296  1.00 30.45           H
ATOM    120 HG12 VAL A  52      49.328  50.214   6.989  1.00 30.45           H
ATOM    121 HG13 VAL A  52      48.687  51.669   7.043  1.00 30.45           H
ATOM    122 HG21 VAL A  52      50.106  52.631   9.518  1.00 31.80           H
ATOM    123 HG22 VAL A  52      48.556  52.888   9.332  1.00 31.80           H
ATOM    124 HG23 VAL A  52      49.083  52.116  10.613  1.00 31.80           H
ATOM    125  N   TYR A  53      46.812  48.555   7.651  1.00 20.88           N
ATOM    126  CA  TYR A  53      46.747  47.218   7.078  1.00 19.24           C
ATOM    127  C   TYR A  53      47.427  47.229   5.709  1.00 19.55           C
ATOM    128  O   TYR A  53      46.935  47.878   4.778  1.00 24.39           O
ATOM    129  CB  TYR A  53      45.298  46.734   6.954  1.00 24.10           C
ATOM    130  CG  TYR A  53      44.545  46.645   8.251  1.00 21.12           C
ATOM    131  CD1 TYR A  53      43.891  47.758   8.772  1.00 21.96           C
ATOM    132  CD2 TYR A  53      44.469  45.450   8.957  1.00 22.51           C
ATOM    133  CE1 TYR A  53      43.202  47.687   9.947  1.00 24.28           C
ATOM    134  CE2 TYR A  53      43.781  45.380  10.148  1.00 23.14           C
ATOM    135  CZ  TYR A  53      43.155  46.496  10.630  1.00 25.38           C
ATOM    136  OH  TYR A  53      42.457  46.436  11.803  1.00 27.70           O
ATOM    137  H   TYR A  53      46.242  49.109   7.327  1.00 25.07           H
ATOM    138  HA  TYR A  53      47.233  46.601   7.648  1.00 23.11           H
ATOM    139  HB2 TYR A  53      44.809  47.344   6.379  1.00 28.94           H
ATOM    140  HB3 TYR A  53      45.300  45.849   6.557  1.00 28.94           H
ATOM    141  HD1 TYR A  53      43.927  48.567   8.318  1.00 26.37           H
ATOM    142  HD2 TYR A  53      44.903  44.688   8.638  1.00 27.03           H
ATOM    143  HE1 TYR A  53      42.772  48.435  10.289  1.00 29.16           H
ATOM    144  HE2 TYR A  53      43.735  44.581  10.616  1.00 27.79           H
ATOM    145  HH  TYR A  53      42.504  45.666  12.129  1.00 33.26           H
ATOM    146  N   ILE A  54      48.521  46.474   5.579  1.00 21.51           N
ATOM    147  CA  ILE A  54      49.262  46.351   4.323  1.00 21.50           C
ATOM    148  C   ILE A  54      48.671  45.189   3.555  1.00 23.02           C
ATOM    149  O   ILE A  54      48.773  44.036   3.986  1.00 22.98           O
ATOM    150  CB  ILE A  54      50.765  46.124   4.555  1.00 25.02           C
ATOM    151  CG1 ILE A  54      51.374  47.159   5.517  1.00 32.47           C
ATOM    152  CG2 ILE A  54      51.505  46.152   3.243  1.00 29.85           C
ATOM    153  CD1 ILE A  54      51.148  48.562   5.130  1.00 31.93           C
ATOM    154  H   ILE A  54      48.854  46.007   6.217  1.00 25.83           H
ATOM    155  HA  ILE A  54      49.146  47.153   3.792  1.00 25.82           H
ATOM    156  HB  ILE A  54      50.876  45.242   4.941  1.00 30.04           H
ATOM    157 HG12 ILE A  54      50.987  47.028   6.398  1.00 38.98           H
ATOM    158 HG13 ILE A  54      52.336  47.017   5.559  1.00 38.98           H
ATOM    159 HG21 ILE A  54      52.448  46.014   3.418  1.00 35.84           H
ATOM    160 HG22 ILE A  54      51.170  45.445   2.669  1.00 35.84           H
ATOM    161 HG23 ILE A  54      51.371  47.015   2.821  1.00 35.84           H
ATOM    162 HD11 ILE A  54      51.567  49.131   5.791  1.00 38.33           H
ATOM    163 HD12 ILE A  54      51.545  48.718   4.260  1.00 38.33           H
ATOM    164 HD13 ILE A  54      50.194  48.737   5.096  1.00 38.33           H
ATOM    165  N   ASP A  55      48.089  45.475   2.399  1.00 22.81           N
ATOM    166  CA  ASP A  55      47.345  44.472   1.675  1.00 21.40           C
ATOM    167  C   ASP A  55      47.583  44.642   0.182  1.00 23.84           C
ATOM    168  O   ASP A  55      48.399  45.453  -0.267  1.00 27.60           O
ATOM    169  CB  ASP A  55      45.861  44.543   2.059  1.00 22.48           C
ATOM    170  CG  ASP A  55      45.189  43.190   2.069  1.00 25.18           C
ATOM    171  OD1 ASP A  55      45.372  42.417   1.116  1.00 27.03           O
ATOM    172  OD2 ASP A  55      44.463  42.896   3.039  1.00 23.41           O1-
ATOM    173  H   ASP A  55      48.111  46.239   2.018  1.00 27.39           H
ATOM    174  HA  ASP A  55      47.676  43.596   1.929  1.00 25.70           H
ATOM    175  HB2 ASP A  55      45.782  44.928   2.946  1.00 26.99           H
ATOM    176  HB3 ASP A  55      45.394  45.092   1.412  1.00 26.99           H
ATOM    177  N   GLY A  56      46.891  43.839  -0.593  1.00 24.16           N
ATOM    178  CA  GLY A  56      47.098  43.803  -2.020  1.00 21.22           C
ATOM    179  C   GLY A  56      47.560  42.438  -2.477  1.00 20.85           C
ATOM    180  O   GLY A  56      47.696  41.500  -1.682  1.00 22.48           O
ATOM    181  H   GLY A  56      46.290  43.294  -0.309  1.00 29.02           H
ATOM    182  HA2 GLY A  56      46.268  44.013  -2.468  1.00 25.48           H
ATOM    183  HA3 GLY A  56      47.768  44.456  -2.272  1.00 25.48           H
ATOM    184  N   PRO A  57      47.813  42.301  -3.774  1.00 23.90           N
ATOM    185  CA  PRO A  57      48.136  40.984  -4.338  1.00 23.30           C
ATOM    186  C   PRO A  57      49.336  40.344  -3.653  1.00 20.91           C
ATOM    187  O   PRO A  57      50.273  41.069  -3.278  1.00 22.82           O
ATOM    188  CB  PRO A  57      48.461  41.315  -5.801  1.00 26.65           C
ATOM    189  CG  PRO A  57      47.649  42.504  -6.090  1.00 26.30           C
ATOM    190  CD  PRO A  57      47.641  43.327  -4.825  1.00 26.02           C
ATOM    191  HA  PRO A  57      47.369  40.392  -4.296  1.00 27.98           H
ATOM    192  HB2 PRO A  57      49.401  41.542  -5.883  1.00 32.00           H
ATOM    193  HB3 PRO A  57      48.247  40.575  -6.376  1.00 32.00           H
ATOM    194  HG2 PRO A  57      48.027  43.007  -6.829  1.00 31.58           H
ATOM    195  HG3 PRO A  57      46.747  42.215  -6.300  1.00 31.58           H
ATOM    196  HD2 PRO A  57      48.376  43.955  -4.835  1.00 31.24           H
ATOM    197  HD3 PRO A  57      46.793  43.783  -4.724  1.00 31.24           H
ATOM    198  N   HIS A  58      49.351  38.978  -3.557  1.00 28.89           N
ATOM    199  CA  HIS A  58      50.661  38.421  -3.223  1.00 27.65           C
ATOM    200  C   HIS A  58      51.567  38.697  -4.459  1.00 29.96           C
ATOM    201  O   HIS A  58      51.325  38.850  -5.646  1.00 30.20           O
ATOM    202  CB  HIS A  58      50.622  36.932  -2.898  1.00 22.58           C
ATOM    203  CG  HIS A  58      50.062  36.149  -4.023  1.00 22.18           C
ATOM    204  ND1 HIS A  58      48.705  36.219  -4.354  1.00 27.58           N
ATOM    205  CD2 HIS A  58      50.710  35.296  -4.917  1.00 27.44           C
ATOM    206  CE1 HIS A  58      48.515  35.422  -5.435  1.00 24.97           C
ATOM    207  NE2 HIS A  58      49.728  34.850  -5.809  1.00 28.19           N
ATOM    208  H   HIS A  58      48.641  38.378  -3.983  1.00 34.68           H
ATOM    209  HA  HIS A  58      51.072  38.993  -2.319  1.00 33.20           H
ATOM    210  HB2 HIS A  58      50.011  36.790  -1.969  1.00 27.12           H
ATOM    211  HB3 HIS A  58      51.647  36.571  -2.621  1.00 27.12           H
ATOM    212  HD2 HIS A  58      51.743  34.985  -4.957  1.00 32.95           H
ATOM    213  HE1 HIS A  58      47.570  35.238  -5.927  1.00 29.98           H
ATOM    214  HE2 HIS A  58      49.865  34.185  -6.563  1.00 33.84           H
ATOM    215  N   GLY A  59      52.834  38.755  -3.971  1.00 30.66           N
ATOM    216  CA  GLY A  59      54.078  38.778  -4.741  1.00 39.88           C
ATOM    217  C   GLY A  59      54.691  40.142  -4.986  1.00 33.67           C
ATOM    218  O   GLY A  59      55.592  40.247  -5.824  1.00 30.27           O
ATOM    219  H   GLY A  59      53.004  38.763  -3.124  1.00 36.80           H
ATOM    220  HA2 GLY A  59      54.738  38.275  -4.236  1.00 47.87           H
ATOM    221  HA3 GLY A  59      53.952  38.331  -5.591  1.00 47.87           H
ATOM    222  N   MET A  60      54.239  41.188  -4.283  1.00 28.57           N
ATOM    223  CA  MET A  60      54.700  42.540  -4.555  1.00 30.72           C
ATOM    224  C   MET A  60      55.840  42.978  -3.654  1.00 37.53           C
ATOM    225  O   MET A  60      56.483  43.984  -3.963  1.00 37.98           O
ATOM    226  CB  MET A  60      53.579  43.577  -4.385  1.00 33.00           C
ATOM    227  CG  MET A  60      52.418  43.467  -5.331  1.00 39.70           C
ATOM    228  SD  MET A  60      51.373  44.949  -5.231  1.00 34.22           S
ATOM    229  CE  MET A  60      50.578  44.727  -3.560  1.00 33.31           C
ATOM    230  H   MET A  60      53.672  41.134  -3.640  1.00 34.30           H
ATOM    231  HA  MET A  60      54.987  42.578  -5.480  1.00 36.88           H
ATOM    232  HB2 MET A  60      53.231  43.519  -3.482  1.00 39.61           H
ATOM    233  HB3 MET A  60      53.963  44.454  -4.534  1.00 39.61           H
ATOM    234  HG2 MET A  60      52.755  43.381  -6.238  1.00 47.65           H
ATOM    235  HG3 MET A  60      51.878  42.698  -5.094  1.00 47.65           H
ATOM    236  HE1 MET A  60      49.957  45.453  -3.388  1.00 40.00           H
ATOM    237  HE2 MET A  60      50.102  43.883  -3.548  1.00 40.00           H
ATOM    238  HE3 MET A  60      51.261  44.717  -2.873  1.00 40.00           H
ATOM    239  N   GLY A  61      56.078  42.268  -2.553  1.00 40.85           N
ATOM    240  CA  GLY A  61      57.011  42.692  -1.524  1.00 46.90           C
ATOM    241  C   GLY A  61      56.392  43.303  -0.272  1.00 51.92           C
ATOM    242  O   GLY A  61      57.103  43.998   0.468  1.00 43.17           O
ATOM    243  H   GLY A  61      55.700  41.515  -2.379  1.00 49.04           H
ATOM    244  HA2 GLY A  61      57.492  41.912  -1.214  1.00 56.29           H
ATOM    245  HA3 GLY A  61      57.649  43.315  -1.899  1.00 56.29           H
ATOM    246  N   LYS A  62      55.101  43.056  -0.007  1.00 47.28           N
ATOM    247  CA  LYS A  62      54.446  43.646   1.159  1.00 46.00           C
ATOM    248  C   LYS A  62      55.166  43.256   2.443  1.00 50.69           C
ATOM    249  O   LYS A  62      55.436  44.103   3.299  1.00 48.10           O
ATOM    250  CB  LYS A  62      52.980  43.209   1.216  1.00 44.48           C
ATOM    251  CG  LYS A  62      52.183  43.541  -0.062  1.00 48.75           C
ATOM    252  CD  LYS A  62      50.689  43.303   0.133  1.00 42.93           C
ATOM    253  CE  LYS A  62      50.401  41.877   0.553  1.00 46.28           C
ATOM    254  NZ  LYS A  62      50.834  40.894  -0.497  1.00 48.05           N1+
ATOM    255  H   LYS A  62      54.590  42.553  -0.484  1.00 56.76           H
ATOM    256  HA  LYS A  62      54.465  44.613   1.084  1.00 55.21           H
ATOM    257  HB2 LYS A  62      52.952  42.250   1.357  1.00 53.40           H
ATOM    258  HB3 LYS A  62      52.547  43.659   1.961  1.00 53.40           H
ATOM    259  HG2 LYS A  62      52.311  44.477  -0.286  1.00 58.52           H
ATOM    260  HG3 LYS A  62      52.489  42.982  -0.796  1.00 58.52           H
ATOM    261  HD2 LYS A  62      50.359  43.898   0.825  1.00 51.54           H
ATOM    262  HD3 LYS A  62      50.227  43.469  -0.703  1.00 51.54           H
ATOM    263  HE2 LYS A  62      50.873  41.676   1.371  1.00 55.55           H
ATOM    264  HE3 LYS A  62      49.445  41.773   0.693  1.00 55.55           H
ATOM    265  HZ1 LYS A  62      50.775  40.067  -0.173  1.00 57.68           H
ATOM    266  HZ2 LYS A  62      50.316  40.960  -1.217  1.00 57.68           H
ATOM    267  HZ3 LYS A  62      51.678  41.048  -0.733  1.00 57.68           H
ATOM    268  N   THR A  63      55.486  41.969   2.593  1.00 52.30           N
ATOM    269  CA  THR A  63      56.112  41.497   3.827  1.00 53.07           C
ATOM    270  C   THR A  63      57.514  42.080   4.002  1.00 55.19           C
ATOM    271  O   THR A  63      57.839  42.623   5.062  1.00 59.58           O
ATOM    272  CB  THR A  63      56.151  39.970   3.832  1.00 53.56           C
ATOM    273  OG1 THR A  63      54.809  39.464   3.805  1.00 47.49           O
ATOM    274  CG2 THR A  63      56.870  39.443   5.072  1.00 59.35           C
ATOM    275  H   THR A  63      55.347  41.357   2.005  1.00 62.77           H
ATOM    276  HA  THR A  63      55.569  41.784   4.579  1.00 63.70           H
ATOM    277  HB  THR A  63      56.627  39.659   3.049  1.00 64.29           H
ATOM    278  HG1 THR A  63      54.392  39.721   4.487  1.00 57.01           H
ATOM    279 HG21 THR A  63      56.867  38.474   5.061  1.00 71.24           H
ATOM    280 HG22 THR A  63      57.791  39.749   5.086  1.00 71.24           H
ATOM    281 HG23 THR A  63      56.422  39.752   5.873  1.00 71.24           H
ATOM    282  N   THR A  64      58.368  41.970   2.984  1.00 53.94           N
ATOM    283  CA  THR A  64      59.720  42.516   3.110  1.00 60.92           C
ATOM    284  C   THR A  64      59.679  43.977   3.549  1.00 61.52           C
ATOM    285  O   THR A  64      60.235  44.352   4.586  1.00 56.68           O
ATOM    286  CB  THR A  64      60.477  42.385   1.787  1.00 58.17           C
ATOM    287  OG1 THR A  64      60.388  41.038   1.311  1.00 59.42           O
ATOM    288  CG2 THR A  64      61.933  42.764   1.981  1.00 56.50           C
ATOM    289  H   THR A  64      58.196  41.598   2.227  1.00 64.74           H
ATOM    290  HA  THR A  64      60.204  42.014   3.783  1.00 73.12           H
ATOM    291  HB  THR A  64      60.090  42.980   1.127  1.00 69.82           H
ATOM    292  HG1 THR A  64      60.760  40.974   0.560  1.00 71.32           H
ATOM    293 HG21 THR A  64      62.408  42.682   1.140  1.00 67.82           H
ATOM    294 HG22 THR A  64      62.006  43.679   2.296  1.00 67.82           H
ATOM    295 HG23 THR A  64      62.343  42.173   2.633  1.00 67.82           H
ATOM    296  N   THR A  65      58.971  44.808   2.780  1.00 65.24           N
ATOM    297  CA  THR A  65      58.929  46.245   3.045  1.00 65.33           C
ATOM    298  C   THR A  65      58.451  46.540   4.464  1.00 67.22           C
ATOM    299  O   THR A  65      59.022  47.391   5.154  1.00 67.38           O
ATOM    300  CB  THR A  65      58.023  46.939   2.029  1.00 62.33           C
ATOM    301  OG1 THR A  65      56.709  46.380   2.115  1.00 68.18           O
ATOM    302  CG2 THR A  65      58.557  46.745   0.618  1.00 66.49           C
ATOM    303  H   THR A  65      58.507  44.563   2.099  1.00 78.31           H
ATOM    304  HA  THR A  65      59.821  46.612   2.944  1.00 78.41           H
ATOM    305  HB  THR A  65      57.977  47.887   2.220  1.00 74.81           H
ATOM    306  HG1 THR A  65      56.733  45.562   1.926  1.00 81.83           H
ATOM    307 HG21 THR A  65      57.967  47.176  -0.020  1.00 79.80           H
ATOM    308 HG22 THR A  65      59.445  47.129   0.544  1.00 79.80           H
ATOM    309 HG23 THR A  65      58.608  45.802   0.405  1.00 79.80           H
ATOM    310  N   THR A  66      57.391  45.857   4.915  1.00 65.57           N
ATOM    311  CA  THR A  66      56.866  46.106   6.259  1.00 64.05           C
ATOM    312  C   THR A  66      57.913  45.807   7.333  1.00 63.98           C
ATOM    313  O   THR A  66      58.027  46.536   8.324  1.00 61.65           O
ATOM    314  CB  THR A  66      55.611  45.266   6.505  1.00 60.87           C
ATOM    315  OG1 THR A  66      54.663  45.468   5.443  1.00 62.97           O
ATOM    316  CG2 THR A  66      54.966  45.686   7.798  1.00 60.59           C
ATOM    317  H   THR A  66      56.958  45.263   4.468  1.00 78.71           H
ATOM    318  HA  THR A  66      56.614  47.040   6.329  1.00 76.88           H
ATOM    319  HB  THR A  66      55.845  44.325   6.565  1.00 73.07           H
ATOM    320  HG1 THR A  66      54.958  45.143   4.729  1.00 75.58           H
ATOM    321 HG21 THR A  66      54.104  45.260   7.894  1.00 72.73           H
ATOM    322 HG22 THR A  66      55.532  45.456   8.552  1.00 72.73           H
ATOM    323 HG23 THR A  66      54.827  46.644   7.784  1.00 72.73           H
ATOM    324  N   GLN A  67      58.674  44.727   7.157  1.00 69.17           N
ATOM    325  CA  GLN A  67      59.707  44.353   8.119  1.00 69.34           C
ATOM    326  C   GLN A  67      60.772  45.431   8.244  1.00 69.52           C
ATOM    327  O   GLN A  67      61.133  45.848   9.352  1.00 70.47           O
ATOM    328  CB  GLN A  67      60.337  43.047   7.671  1.00 61.14           C
ATOM    329  CG  GLN A  67      59.345  41.927   7.581  1.00 64.59           C
ATOM    330  CD  GLN A  67      59.928  40.741   6.882  1.00 66.38           C
ATOM    331  OE1 GLN A  67      60.518  40.866   5.811  1.00 73.66           O
ATOM    332  NE2 GLN A  67      59.811  39.583   7.501  1.00 71.57           N
ATOM    333  H   GLN A  67      58.601  44.188   6.492  1.00 83.02           H
ATOM    334  HA  GLN A  67      59.301  44.222   8.989  1.00 83.23           H
ATOM    335  HB2 GLN A  67      60.719  43.179   6.789  1.00 73.38           H
ATOM    336  HB3 GLN A  67      61.029  42.801   8.299  1.00 73.38           H
ATOM    337  HG2 GLN A  67      59.082  41.661   8.475  1.00 77.53           H
ATOM    338  HG3 GLN A  67      58.563  42.220   7.094  1.00 77.53           H
ATOM    339 HE21 GLN A  67      59.436  39.552   8.274  1.00 85.91           H
ATOM    340 HE22 GLN A  67      60.123  38.869   7.143  1.00 85.91           H
ATOM    341  N   LEU A  68      61.310  45.870   7.108  1.00 68.88           N
ATOM    342  CA  LEU A  68      62.261  46.969   7.100  1.00 69.46           C
ATOM    343  C   LEU A  68      61.698  48.211   7.771  1.00 75.57           C
ATOM    344  O   LEU A  68      62.471  49.046   8.255  1.00 77.56           O
ATOM    345  CB  LEU A  68      62.662  47.281   5.655  1.00 67.85           C
ATOM    346  CG  LEU A  68      63.633  46.295   5.007  1.00 75.00           C
ATOM    347  CD1 LEU A  68      64.974  46.361   5.738  1.00 78.26           C
ATOM    348  CD2 LEU A  68      63.096  44.855   4.973  1.00 70.02           C
ATOM    349  H   LEU A  68      61.128  45.554   6.329  1.00 82.67           H
ATOM    350  HA  LEU A  68      63.049  46.708   7.600  1.00 83.37           H
ATOM    351  HB2 LEU A  68      61.859  47.291   5.109  1.00 81.44           H
ATOM    352  HB3 LEU A  68      63.075  48.157   5.631  1.00 81.44           H
ATOM    353  HG  LEU A  68      63.779  46.572   4.089  1.00 90.01           H
ATOM    354 HD11 LEU A  68      65.598  45.755   5.309  1.00 93.93           H
ATOM    355 HD12 LEU A  68      65.311  47.270   5.695  1.00 93.93           H
ATOM    356 HD13 LEU A  68      64.851  46.101   6.663  1.00 93.93           H
ATOM    357 HD21 LEU A  68      63.763  44.277   4.576  1.00 84.04           H
ATOM    358 HD22 LEU A  68      62.902  44.554   5.875  1.00 84.04           H
ATOM    359 HD23 LEU A  68      62.300  44.844   4.433  1.00 84.04           H
ATOM    360  N   LEU A  69      60.366  48.343   7.803  1.00 79.64           N
ATOM    361  CA  LEU A  69      59.683  49.508   8.366  1.00 77.88           C
ATOM    362  C   LEU A  69      59.639  49.432   9.889  1.00 76.10           C
ATOM    363  O   LEU A  69      59.961  50.404  10.585  1.00 73.55           O
ATOM    364  CB  LEU A  69      58.261  49.591   7.785  1.00 75.64           C
ATOM    365  CG  LEU A  69      57.380  50.841   7.930  1.00 73.01           C
ATOM    366  CD1 LEU A  69      57.193  51.271   9.386  1.00 70.17           C
ATOM    367  CD2 LEU A  69      57.943  51.956   7.075  1.00 71.08           C
ATOM    368  H   LEU A  69      59.819  47.757   7.495  1.00 95.58           H
ATOM    369  HA  LEU A  69      60.159  50.316   8.128  1.00 93.47           H
ATOM    370  HB2 LEU A  69      58.332  49.436   6.829  1.00 90.79           H
ATOM    371  HB3 LEU A  69      57.747  48.866   8.170  1.00 90.79           H
ATOM    372  HG  LEU A  69      56.500  50.633   7.584  1.00 87.63           H
ATOM    373 HD11 LEU A  69      56.591  52.031   9.414  1.00 84.23           H
ATOM    374 HD12 LEU A  69      56.806  50.530   9.880  1.00 84.23           H
ATOM    375 HD13 LEU A  69      58.047  51.515   9.770  1.00 84.23           H
ATOM    376 HD21 LEU A  69      57.286  52.656   7.000  1.00 85.31           H
ATOM    377 HD22 LEU A  69      58.759  52.287   7.483  1.00 85.31           H
ATOM    378 HD23 LEU A  69      58.130  51.606   6.191  1.00 85.31           H
ATOM    379  N   VAL A  70      59.242  48.278  10.423  1.00 78.38           N
ATOM    380  CA  VAL A  70      59.221  48.115  11.867  1.00 79.99           C
ATOM    381  C   VAL A  70      60.634  48.198  12.424  1.00 83.15           C
ATOM    382  O   VAL A  70      60.835  48.599  13.579  1.00 84.42           O
ATOM    383  CB  VAL A  70      58.539  46.786  12.232  1.00 77.23           C
ATOM    384  CG1 VAL A  70      59.351  45.589  11.697  1.00 73.30           C
ATOM    385  CG2 VAL A  70      58.312  46.724  13.741  1.00 70.33           C
ATOM    386  H   VAL A  70      58.988  47.586   9.976  1.00 94.08           H
ATOM    387  HA  VAL A  70      58.700  48.837  12.254  1.00 96.00           H
ATOM    388  HB  VAL A  70      57.671  46.756  11.800  1.00 92.70           H
ATOM    389 HG11 VAL A  70      58.918  44.764  11.962  1.00 87.97           H
ATOM    390 HG12 VAL A  70      59.373  45.644  10.731  1.00 87.97           H
ATOM    391 HG13 VAL A  70      60.253  45.619  12.052  1.00 87.97           H
ATOM    392 HG21 VAL A  70      57.877  45.885  13.960  1.00 84.41           H
ATOM    393 HG22 VAL A  70      59.165  46.790  14.196  1.00 84.41           H
ATOM    394 HG23 VAL A  70      57.747  47.470  13.997  1.00 84.41           H
ATOM    395  N   ALA A  71      61.626  47.834  11.619  1.00 77.43           N
ATOM    396  CA  ALA A  71      63.015  47.845  12.043  1.00 80.37           C
ATOM    397  C   ALA A  71      63.727  49.132  11.602  1.00 75.19           C
ATOM    398  O   ALA A  71      63.627  50.179  12.249  1.00 71.42           O
ATOM    399  CB  ALA A  71      63.724  46.623  11.486  1.00 76.91           C
ATOM    400  H   ALA A  71      61.519  47.571  10.807  1.00 92.94           H
ATOM    401  HA  ALA A  71      63.048  47.795  13.010  1.00 96.46           H
ATOM    402  HB1 ALA A  71      63.709  46.667  10.517  1.00 92.32           H
ATOM    403  HB2 ALA A  71      63.258  45.827  11.783  1.00 92.32           H
ATOM    404  HB3 ALA A  71      64.639  46.615  11.803  1.00 92.32           H
ATOM    405  HC  ALA A  71      64.291  49.158  10.777  1.00 90.25           H
ATOM    406  N   ASP A  76      59.071  50.296  19.872  1.00 65.12           N
ATOM    407  CA  ASP A  76      58.231  49.945  21.024  1.00 69.35           C
ATOM    408  C   ASP A  76      56.838  50.592  20.939  1.00 68.21           C
ATOM    409  O   ASP A  76      55.864  50.104  21.526  1.00 63.57           O
ATOM    410  CB  ASP A  76      58.916  50.365  22.330  1.00 74.34           C
ATOM    411  CG  ASP A  76      58.197  49.831  23.566  1.00 82.39           C
ATOM    412  OD1 ASP A  76      58.061  48.589  23.690  1.00 81.91           O
ATOM    413  OD2 ASP A  76      57.770  50.653  24.412  1.00 81.14           O1-
ATOM    414  H1  ASP A  76      58.648  50.004  19.061  1.00 78.17           H
ATOM    415  H2  ASP A  76      59.928  49.870  19.954  1.00 78.17           H
ATOM    416  HA  ASP A  76      58.116  48.982  21.042  1.00 83.24           H
ATOM    417  HB2 ASP A  76      58.926  51.334  22.384  1.00 89.23           H
ATOM    418  HB3 ASP A  76      59.825  50.025  22.338  1.00 89.23           H
ATOM    419  N   ASP A  77      56.770  51.704  20.213  1.00 60.82           N
ATOM    420  CA  ASP A  77      55.525  52.399  19.918  1.00 58.35           C
ATOM    421  C   ASP A  77      54.893  51.928  18.602  1.00 55.64           C
ATOM    422  O   ASP A  77      53.821  52.418  18.230  1.00 51.10           O
ATOM    423  CB  ASP A  77      55.799  53.898  19.842  1.00 50.07           C
ATOM    424  CG  ASP A  77      56.767  54.215  18.766  1.00 47.64           C
ATOM    425  OD1 ASP A  77      57.623  53.348  18.522  1.00 53.13           O
ATOM    426  OD2 ASP A  77      56.681  55.289  18.136  1.00 62.88           O1-
ATOM    427  H   ASP A  77      57.460  52.087  19.872  1.00 73.00           H
ATOM    428  HA  ASP A  77      54.897  52.243  20.644  1.00 70.04           H
ATOM    429  HB2 ASP A  77      54.974  54.375  19.676  1.00 60.11           H
ATOM    430  HB3 ASP A  77      56.189  54.194  20.680  1.00 60.11           H
ATOM    431  N   ILE A  78      55.549  51.022  17.882  1.00 50.15           N
ATOM    432  CA  ILE A  78      55.044  50.448  16.641  1.00 48.71           C
ATOM    433  C   ILE A  78      55.261  48.940  16.678  1.00 48.10           C
ATOM    434  O   ILE A  78      56.386  48.477  16.909  1.00 47.77           O
ATOM    435  CB  ILE A  78      55.741  51.045  15.411  1.00 46.40           C
ATOM    436  CG1 ILE A  78      55.380  50.218  14.171  1.00 47.36           C
ATOM    437  CG2 ILE A  78      57.235  51.073  15.633  1.00 59.64           C
ATOM    438  CD1 ILE A  78      55.922  50.749  12.926  1.00 59.10           C
ATOM    439  H   ILE A  78      56.320  50.713  18.100  1.00 60.20           H
ATOM    440  HA  ILE A  78      54.097  50.634  16.576  1.00 58.47           H
ATOM    441  HB  ILE A  78      55.432  51.958  15.290  1.00 55.70           H
ATOM    442 HG12 ILE A  78      55.730  49.321  14.264  1.00 56.85           H
ATOM    443 HG13 ILE A  78      54.414  50.191  14.087  1.00 56.85           H
ATOM    444 HG21 ILE A  78      57.666  51.468  14.861  1.00 71.59           H
ATOM    445 HG22 ILE A  78      57.431  51.603  16.421  1.00 71.59           H
ATOM    446 HG23 ILE A  78      57.549  50.165  15.760  1.00 71.59           H
ATOM    447 HD11 ILE A  78      55.617  50.189  12.197  1.00 70.93           H
ATOM    448 HD12 ILE A  78      55.611  51.659  12.808  1.00 70.93           H
ATOM    449 HD13 ILE A  78      56.890  50.729  12.974  1.00 70.93           H
ATOM    450  N   VAL A  79      54.195  48.180  16.437  1.00 33.37           N
ATOM    451  CA  VAL A  79      54.210  46.722  16.473  1.00 36.41           C
ATOM    452  C   VAL A  79      53.686  46.170  15.152  1.00 37.75           C
ATOM    453  O   VAL A  79      52.729  46.706  14.590  1.00 29.43           O
ATOM    454  CB  VAL A  79      53.348  46.171  17.624  1.00 38.97           C
ATOM    455  CG1 VAL A  79      53.426  44.653  17.623  1.00 42.82           C
ATOM    456  CG2 VAL A  79      53.790  46.745  18.976  1.00 47.14           C
ATOM    457  H   VAL A  79      53.417  48.499  16.254  1.00 40.06           H
ATOM    458  HA  VAL A  79      55.121  46.417  16.595  1.00 43.71           H
ATOM    459  HB  VAL A  79      52.421  46.424  17.477  1.00 46.78           H
ATOM    460 HG11 VAL A  79      52.965  44.324  18.407  1.00 51.40           H
ATOM    461 HG12 VAL A  79      53.014  44.300  16.820  1.00 51.40           H
ATOM    462 HG13 VAL A  79      54.358  44.389  17.661  1.00 51.40           H
ATOM    463 HG21 VAL A  79      53.245  46.352  19.677  1.00 56.59           H
ATOM    464 HG22 VAL A  79      54.723  46.530  19.121  1.00 56.59           H
ATOM    465 HG23 VAL A  79      53.670  47.708  18.964  1.00 56.59           H
ATOM    466  N   TYR A  80      54.268  45.054  14.706  1.00 37.69           N
ATOM    467  CA  TYR A  80      53.953  44.414  13.426  1.00 40.70           C
ATOM    468  C   TYR A  80      53.249  43.078  13.650  1.00 46.06           C
ATOM    469  O   TYR A  80      53.831  42.173  14.263  1.00 39.91           O
ATOM    470  CB  TYR A  80      55.239  44.197  12.628  1.00 43.73           C
ATOM    471  CG  TYR A  80      55.104  43.504  11.278  1.00 47.49           C
ATOM    472  CD1 TYR A  80      54.029  43.768  10.421  1.00 50.53           C
ATOM    473  CD2 TYR A  80      56.074  42.618  10.839  1.00 42.87           C
ATOM    474  CE1 TYR A  80      53.918  43.132   9.191  1.00 47.28           C
ATOM    475  CE2 TYR A  80      55.978  41.992   9.602  1.00 47.35           C
ATOM    476  CZ  TYR A  80      54.898  42.262   8.775  1.00 48.47           C
ATOM    477  OH  TYR A  80      54.773  41.662   7.530  1.00 48.10           O
ATOM    478  H   TYR A  80      54.872  44.633  15.147  1.00 45.24           H
ATOM    479  HA  TYR A  80      53.365  44.993  12.917  1.00 48.85           H
ATOM    480  HB2 TYR A  80      55.642  45.064  12.470  1.00 52.49           H
ATOM    481  HB3 TYR A  80      55.836  43.659  13.169  1.00 52.49           H
ATOM    482  HD1 TYR A  80      53.362  44.359  10.688  1.00 60.65           H
ATOM    483  HD2 TYR A  80      56.803  42.435  11.389  1.00 51.46           H
ATOM    484  HE1 TYR A  80      53.198  43.321   8.634  1.00 56.75           H
ATOM    485  HE2 TYR A  80      56.640  41.398   9.333  1.00 56.84           H
ATOM    486  HH  TYR A  80      55.429  41.156   7.392  1.00 57.74           H
ATOM    487  N   VAL A  81      52.022  42.957  13.136  1.00 31.24           N
ATOM    488  CA  VAL A  81      51.285  41.693  13.119  1.00 26.95           C
ATOM    489  C   VAL A  81      51.574  41.009  11.784  1.00 34.76           C
ATOM    490  O   VAL A  81      51.076  41.474  10.737  1.00 28.91           O
ATOM    491  CB  VAL A  81      49.779  41.927  13.319  1.00 23.57           C
ATOM    492  CG1 VAL A  81      49.039  40.655  13.479  1.00 23.97           C
ATOM    493  CG2 VAL A  81      49.510  42.846  14.500  1.00 34.98           C
ATOM    494  H   VAL A  81      51.578  43.610  12.799  1.00 37.51           H
ATOM    495  HA  VAL A  81      51.587  41.134  13.848  1.00 32.36           H
ATOM    496  HB  VAL A  81      49.428  42.359  12.528  1.00 28.30           H
ATOM    497 HG11 VAL A  81      48.088  40.841  13.558  1.00 28.78           H
ATOM    498 HG12 VAL A  81      49.206  40.089  12.713  1.00 28.78           H
ATOM    499 HG13 VAL A  81      49.360  40.220  14.281  1.00 28.78           H
ATOM    500 HG21 VAL A  81      48.551  42.995  14.562  1.00 41.99           H
ATOM    501 HG22 VAL A  81      49.833  42.427  15.313  1.00 41.99           H
ATOM    502 HG23 VAL A  81      49.967  43.693  14.362  1.00 41.99           H
ATOM    503  N   PRO A  82      52.376  39.926  11.758  1.00 32.84           N
ATOM    504  CA  PRO A  82      52.909  39.407  10.488  1.00 32.54           C
ATOM    505  C   PRO A  82      51.996  38.414   9.779  1.00 27.49           C
ATOM    506  O   PRO A  82      50.958  38.034  10.353  1.00 26.17           O
ATOM    507  CB  PRO A  82      54.222  38.744  10.932  1.00 32.47           C
ATOM    508  CG  PRO A  82      53.919  38.264  12.344  1.00 29.25           C
ATOM    509  CD  PRO A  82      53.041  39.320  12.942  1.00 32.79           C
ATOM    510  HA  PRO A  82      53.103  40.135   9.881  1.00 39.06           H
ATOM    511  HB2 PRO A  82      54.439  38.006  10.341  1.00 38.99           H
ATOM    512  HB3 PRO A  82      54.931  39.407  10.942  1.00 38.99           H
ATOM    513  HG2 PRO A  82      53.432  37.424  12.297  1.00 35.12           H
ATOM    514  HG3 PRO A  82      54.730  38.164  12.857  1.00 35.12           H
ATOM    515  HD2 PRO A  82      52.388  38.936  13.544  1.00 39.36           H
ATOM    516  HD3 PRO A  82      53.591  39.982  13.389  1.00 39.36           H
ATOM    517  N   GLU A  83      52.380  37.981   8.550  1.00 26.24           N
ATOM    518  CA  GLU A  83      51.662  36.900   7.870  1.00 26.76           C
ATOM    519  C   GLU A  83      51.610  35.704   8.836  1.00 27.47           C
ATOM    520  O   GLU A  83      52.615  35.184   9.325  1.00 24.85           O
ATOM    521  CB  GLU A  83      52.502  36.524   6.646  1.00 29.14           C
ATOM    522  CG  GLU A  83      51.842  35.439   5.815  1.00 36.18           C
ATOM    523  CD  GLU A  83      52.606  35.407   4.501  1.00 31.55           C
ATOM    524  OE1 GLU A  83      53.651  34.686   4.387  1.00 30.45           O
ATOM    525  OE2 GLU A  83      52.179  36.101   3.556  1.00 27.73           O1-
ATOM    526  H   GLU A  83      53.294  38.279   8.150  1.00 31.51           H
ATOM    527  HA  GLU A  83      50.634  37.251   7.569  1.00 32.13           H
ATOM    528  HB2 GLU A  83      52.639  37.451   6.022  1.00 34.99           H
ATOM    529  HB3 GLU A  83      53.519  36.196   6.951  1.00 34.99           H
ATOM    530  HG2 GLU A  83      51.843  34.459   6.318  1.00 43.43           H
ATOM    531  HG3 GLU A  83      50.777  35.693   5.614  1.00 43.43           H
ATOM    532  N   PRO A  84      50.379  35.138   9.093  1.00 23.38           N
ATOM    533  CA  PRO A  84      50.268  33.982  10.023  1.00 23.58           C
ATOM    534  C   PRO A  84      50.604  32.630   9.398  1.00 16.51           C
ATOM    535  O   PRO A  84      49.810  31.680   9.400  1.00 20.28           O
ATOM    536  CB  PRO A  84      48.799  34.057  10.468  1.00 24.21           C
ATOM    537  CG  PRO A  84      48.106  34.593   9.250  1.00 24.46           C
ATOM    538  CD  PRO A  84      49.041  35.627   8.679  1.00 23.14           C
ATOM    539  HA  PRO A  84      50.830  34.128  10.802  1.00 28.32           H
ATOM    540  HB2 PRO A  84      48.472  33.173  10.706  1.00 29.08           H
ATOM    541  HB3 PRO A  84      48.717  34.667  11.218  1.00 29.08           H
ATOM    542  HG2 PRO A  84      47.986  33.871   8.610  1.00 29.37           H
ATOM    543  HG3 PRO A  84      47.251  34.988   9.490  1.00 29.37           H
ATOM    544  HD2 PRO A  84      48.960  35.664   7.716  1.00 27.79           H
ATOM    545  HD3 PRO A  84      48.858  36.487   9.090  1.00 27.79           H
ATOM    546  N   MET A  85      51.832  32.509   8.884  1.00 25.43           N
ATOM    547  CA  MET A  85      52.201  31.339   8.093  1.00 26.14           C
ATOM    548  C   MET A  85      52.097  30.054   8.902  1.00 22.91           C
ATOM    549  O   MET A  85      51.700  29.010   8.369  1.00 24.86           O
ATOM    550  CB  MET A  85      53.630  31.496   7.557  1.00 26.87           C
ATOM    551  CG  MET A  85      54.091  30.311   6.687  1.00 25.26           C
ATOM    552  SD  MET A  85      53.143  30.090   5.176  1.00 28.05           S
ATOM    553  CE  MET A  85      53.692  31.474   4.190  1.00 28.32           C
ATOM    554  H   MET A  85      52.463  33.093   8.969  1.00 30.53           H
ATOM    555  HA  MET A  85      51.602  31.275   7.333  1.00 31.38           H
ATOM    556  HB2 MET A  85      53.678  32.302   7.021  1.00 32.26           H
ATOM    557  HB3 MET A  85      54.240  31.572   8.306  1.00 32.26           H
ATOM    558  HG2 MET A  85      55.010  30.464   6.422  1.00 30.33           H
ATOM    559  HG3 MET A  85      54.034  29.485   7.188  1.00 30.33           H
ATOM    560  HE1 MET A  85      53.214  31.471   3.347  1.00 34.00           H
ATOM    561  HE2 MET A  85      53.524  32.298   4.671  1.00 34.00           H
ATOM    562  HE3 MET A  85      54.648  31.374   4.031  1.00 34.00           H
ATOM    563  N   THR A  86      52.479  30.098  10.185  1.00 26.63           N
ATOM    564  CA  THR A  86      52.382  28.885  10.982  1.00 25.58           C
ATOM    565  C   THR A  86      50.947  28.428  11.146  1.00 23.09           C
ATOM    566  O   THR A  86      50.706  27.216  11.207  1.00 22.13           O
ATOM    567  CB  THR A  86      53.040  29.071  12.340  1.00 27.26           C
ATOM    568  OG1 THR A  86      54.411  29.443  12.113  1.00 30.39           O
ATOM    569  CG2 THR A  86      52.966  27.754  13.137  1.00 26.97           C
ATOM    570  H   THR A  86      52.788  30.782  10.600  1.00 31.97           H
ATOM    571  HA  THR A  86      52.854  28.176  10.512  1.00 30.71           H
ATOM    572  HB  THR A  86      52.591  29.764  12.851  1.00 32.73           H
ATOM    573  HG1 THR A  86      54.796  29.591  12.845  1.00 36.49           H
ATOM    574 HG21 THR A  86      53.375  27.870  14.009  1.00 32.38           H
ATOM    575 HG22 THR A  86      52.053  27.466  13.261  1.00 32.38           H
ATOM    576 HG23 THR A  86      53.440  27.057  12.658  1.00 32.38           H
ATOM    577  N   TYR A  87      49.979  29.362  11.225  1.00 22.37           N
ATOM    578  CA  TYR A  87      48.578  28.935  11.169  1.00 21.93           C
ATOM    579  C   TYR A  87      48.272  28.205   9.860  1.00 22.97           C
ATOM    580  O   TYR A  87      47.637  27.141   9.902  1.00 20.23           O
ATOM    581  CB  TYR A  87      47.595  30.111  11.384  1.00 20.90           C
ATOM    582  CG  TYR A  87      46.205  29.569  11.746  1.00 22.13           C
ATOM    583  CD1 TYR A  87      45.916  29.161  13.064  1.00 19.52           C
ATOM    584  CD2 TYR A  87      45.207  29.422  10.780  1.00 20.20           C
ATOM    585  CE1 TYR A  87      44.726  28.638  13.397  1.00 23.69           C
ATOM    586  CE2 TYR A  87      43.965  28.910  11.125  1.00 23.33           C
ATOM    587  CZ  TYR A  87      43.761  28.511  12.443  1.00 25.33           C
ATOM    588  OH  TYR A  87      42.587  27.954  12.814  1.00 22.44           O
ATOM    589  H   TYR A  87      50.103  30.204  11.324  1.00 26.87           H
ATOM    590  HA  TYR A  87      48.423  28.299  11.880  1.00 26.33           H
ATOM    591  HB2 TYR A  87      47.908  30.660  12.123  1.00 25.10           H
ATOM    592  HB3 TYR A  87      47.526  30.641  10.577  1.00 25.10           H
ATOM    593  HD1 TYR A  87      46.558  29.230  13.724  1.00 23.44           H
ATOM    594  HD2 TYR A  87      45.373  29.683   9.905  1.00 24.26           H
ATOM    595  HE1 TYR A  87      44.541  28.370  14.269  1.00 28.44           H
ATOM    596  HE2 TYR A  87      43.308  28.804  10.475  1.00 28.01           H
ATOM    597  HH  TYR A  87      42.374  28.232  13.577  1.00 26.94           H
ATOM    598  N   TRP A  88      48.676  28.774   8.682  1.00 22.91           N
ATOM    599  CA  TRP A  88      48.194  28.224   7.402  1.00 24.30           C
ATOM    600  C   TRP A  88      48.737  26.804   7.129  1.00 23.28           C
ATOM    601  O   TRP A  88      48.217  25.882   6.530  1.00 25.74           O
ATOM    602  CB  TRP A  88      48.697  29.171   6.299  1.00 22.57           C
ATOM    603  CG  TRP A  88      48.035  30.500   6.418  1.00 20.67           C
ATOM    604  CD1 TRP A  88      46.826  30.784   7.042  1.00 20.82           C
ATOM    605  CD2 TRP A  88      48.510  31.713   5.810  1.00 22.29           C
ATOM    606  NE1 TRP A  88      46.494  32.133   6.826  1.00 20.81           N
ATOM    607  CE2 TRP A  88      47.519  32.720   6.072  1.00 21.03           C
ATOM    608  CE3 TRP A  88      49.633  32.049   5.032  1.00 22.94           C
ATOM    609  CZ2 TRP A  88      47.614  34.024   5.543  1.00 25.86           C
ATOM    610  CZ3 TRP A  88      49.728  33.335   4.532  1.00 27.40           C
ATOM    611  CH2 TRP A  88      48.721  34.311   4.773  1.00 25.37           C
ATOM    612  H   TRP A  88      49.125  29.713   8.663  1.00 27.51           H
ATOM    613  HA  TRP A  88      47.069  28.138   7.414  1.00 29.18           H
ATOM    614  HB2 TRP A  88      49.803  29.291   6.360  1.00 27.10           H
ATOM    615  HB3 TRP A  88      48.484  28.740   5.295  1.00 27.10           H
ATOM    616  HD1 TRP A  88      46.186  30.141   7.622  1.00 25.00           H
ATOM    617  HE1 TRP A  88      45.724  32.645   7.258  1.00 25.00           H
ATOM    618  HE3 TRP A  88      50.400  31.306   4.845  1.00 27.55           H
ATOM    619  HZ2 TRP A  88      46.838  34.772   5.740  1.00 31.05           H
ATOM    620  HZ3 TRP A  88      50.587  33.631   3.933  1.00 32.90           H
ATOM    621  HH2 TRP A  88      48.839  35.308   4.337  1.00 30.47           H
ATOM    622  N   ARG A  89      50.020  26.641   7.601  1.00 27.34           N
ATOM    623  CA  ARG A  89      50.868  25.449   7.375  1.00 23.41           C
ATOM    624  C   ARG A  89      50.710  24.357   8.439  1.00 26.66           C
ATOM    625  O   ARG A  89      50.855  23.175   8.094  1.00 25.64           O
ATOM    626  CB  ARG A  89      52.371  25.798   7.307  1.00 27.45           C
ATOM    627  CG  ARG A  89      52.823  26.672   6.108  1.00 27.47           C
ATOM    628  CD  ARG A  89      54.381  26.716   5.967  1.00 30.54           C
ATOM    629  NE  ARG A  89      54.892  25.439   5.494  1.00 32.62           N
ATOM    630  CZ  ARG A  89      56.183  25.099   5.473  1.00 37.89           C
ATOM    631  NH1 ARG A  89      57.134  25.937   5.891  1.00 36.44           N
ATOM    632  NH2 ARG A  89      56.525  23.909   5.020  1.00 34.09           N1+
ATOM    633  H   ARG A  89      50.423  27.239   8.065  1.00 32.82           H
ATOM    634  HA  ARG A  89      50.629  25.054   6.520  1.00 28.11           H
ATOM    635  HB2 ARG A  89      52.650  26.246   8.120  1.00 32.96           H
ATOM    636  HB3 ARG A  89      52.857  24.964   7.227  1.00 32.96           H
ATOM    637  HG2 ARG A  89      52.458  26.297   5.292  1.00 32.98           H
ATOM    638  HG3 ARG A  89      52.512  27.583   6.234  1.00 32.98           H
ATOM    639  HD2 ARG A  89      54.647  27.404   5.342  1.00 36.66           H
ATOM    640  HD3 ARG A  89      54.774  26.884   6.838  1.00 36.66           H
ATOM    641  HE  ARG A  89      54.315  24.842   5.260  1.00 39.16           H
ATOM    642 HH11 ARG A  89      56.924  26.717   6.184  1.00 43.75           H
ATOM    643 HH12 ARG A  89      57.956  25.695   5.865  1.00 43.75           H
ATOM    644 HH21 ARG A  89      55.921  23.359   4.750  1.00 40.92           H
ATOM    645 HH22 ARG A  89      57.356  23.681   5.004  1.00 40.92           H
ATOM    646  N   VAL A  90      50.441  24.700   9.717  1.00 24.33           N
ATOM    647  CA  VAL A  90      50.383  23.695  10.792  1.00 26.03           C
ATOM    648  C   VAL A  90      49.160  23.811  11.721  1.00 22.94           C
ATOM    649  O   VAL A  90      48.399  22.854  11.877  1.00 26.00           O
ATOM    650  CB  VAL A  90      51.672  23.737  11.640  1.00 25.98           C
ATOM    651  CG1 VAL A  90      51.659  22.563  12.609  1.00 35.40           C
ATOM    652  CG2 VAL A  90      52.922  23.723  10.750  1.00 31.09           C
ATOM    653  H   VAL A  90      50.320  25.510   9.988  1.00 29.21           H
ATOM    654  HA  VAL A  90      50.336  22.818  10.385  1.00 31.26           H
ATOM    655  HB  VAL A  90      51.696  24.558  12.158  1.00 31.19           H
ATOM    656 HG11 VAL A  90      52.467  22.587  13.144  1.00 42.49           H
ATOM    657 HG12 VAL A  90      50.883  22.631  13.191  1.00 42.49           H
ATOM    658 HG13 VAL A  90      51.610  21.735  12.104  1.00 42.49           H
ATOM    659 HG21 VAL A  90      53.702  23.730  11.328  1.00 37.33           H
ATOM    660 HG22 VAL A  90      52.914  22.916  10.213  1.00 37.33           H
ATOM    661 HG23 VAL A  90      52.927  24.509  10.182  1.00 37.33           H
ATOM    662  N   LEU A  91      48.946  24.970  12.328  1.00 19.92           N
ATOM    663  CA  LEU A  91      47.991  25.046  13.437  1.00 22.78           C
ATOM    664  C   LEU A  91      46.546  24.861  12.961  1.00 28.90           C
ATOM    665  O   LEU A  91      45.770  24.125  13.582  1.00 24.15           O
ATOM    666  CB  LEU A  91      48.138  26.374  14.174  1.00 22.03           C
ATOM    667  CG  LEU A  91      49.502  26.766  14.723  1.00 27.58           C
ATOM    668  CD1 LEU A  91      49.348  28.012  15.532  1.00 22.95           C
ATOM    669  CD2 LEU A  91      50.095  25.638  15.544  1.00 35.26           C
ATOM    670  H   LEU A  91      49.337  25.710  12.134  1.00 23.92           H
ATOM    671  HA  LEU A  91      48.186  24.338  14.069  1.00 27.36           H
ATOM    672  HB2 LEU A  91      47.864  27.080  13.570  1.00 26.46           H
ATOM    673  HB3 LEU A  91      47.536  26.370  14.933  1.00 26.46           H
ATOM    674  HG  LEU A  91      50.098  26.958  13.986  1.00 33.11           H
ATOM    675 HD11 LEU A  91      50.213  28.252  15.895  1.00 27.56           H
ATOM    676 HD12 LEU A  91      49.017  28.722  14.961  1.00 27.56           H
ATOM    677 HD13 LEU A  91      48.724  27.846  16.251  1.00 27.56           H
ATOM    678 HD21 LEU A  91      50.960  25.916  15.885  1.00 42.33           H
ATOM    679 HD22 LEU A  91      49.491  25.445  16.279  1.00 42.33           H
ATOM    680 HD23 LEU A  91      50.193  24.856  14.980  1.00 42.33           H
ATOM    681  N   GLY A  92      46.152  25.529  11.869  1.00 23.11           N
ATOM    682  CA  GLY A  92      44.766  25.444  11.418  1.00 22.20           C
ATOM    683  C   GLY A  92      44.484  24.230  10.579  1.00 27.36           C
ATOM    684  O   GLY A  92      43.370  23.691  10.602  1.00 23.18           O
ATOM    685  H   GLY A  92      46.658  26.026  11.379  1.00 27.75           H
ATOM    686  HA2 GLY A  92      44.179  25.428  12.188  1.00 26.66           H
ATOM    687  HA3 GLY A  92      44.563  26.226  10.881  1.00 26.66           H
ATOM    688  N   ALA A  93      45.478  23.796   9.831  1.00 24.95           N
ATOM    689  CA  ALA A  93      45.406  22.685   8.898  1.00 27.86           C
ATOM    690  C   ALA A  93      46.830  22.463   8.393  1.00 27.39           C
ATOM    691  O   ALA A  93      47.735  23.242   8.695  1.00 26.31           O
ATOM    692  CB  ALA A  93      44.452  22.975   7.748  1.00 22.65           C
ATOM    693  H   ALA A  93      46.260  24.169   9.838  1.00 29.96           H
ATOM    694  HA  ALA A  93      45.097  21.894   9.365  1.00 33.44           H
ATOM    695  HB1 ALA A  93      44.416  22.194   7.173  1.00 27.20           H
ATOM    696  HB2 ALA A  93      43.571  23.165   8.106  1.00 27.20           H
ATOM    697  HB3 ALA A  93      44.787  23.738   7.257  1.00 27.20           H
ATOM    698  N   SER A  94      47.019  21.405   7.608  1.00 27.13           N
ATOM    699  CA  SER A  94      48.334  21.022   7.119  1.00 28.63           C
ATOM    700  C   SER A  94      48.543  21.619   5.735  1.00 21.37           C
ATOM    701  O   SER A  94      47.849  21.243   4.775  1.00 26.64           O
ATOM    702  CB  SER A  94      48.486  19.500   7.058  1.00 33.24           C
ATOM    703  OG  SER A  94      49.683  19.155   6.385  1.00 40.19           O
ATOM    704  H   SER A  94      46.388  20.885   7.335  1.00 32.57           H
ATOM    705  HA  SER A  94      49.008  21.378   7.710  1.00 34.38           H
ATOM    706  HB2 SER A  94      48.520  19.146   7.961  1.00 39.91           H
ATOM    707  HB3 SER A  94      47.736  19.114   6.579  1.00 39.91           H
ATOM    708  HG  SER A  94      49.751  18.319   6.331  1.00 48.25           H
ATOM    709  N   GLU A  95      49.508  22.522   5.634  1.00 23.29           N
ATOM    710  CA  GLU A  95      49.970  23.043   4.343  1.00 24.00           C
ATOM    711  C   GLU A  95      48.798  23.581   3.510  1.00 26.96           C
ATOM    712  O   GLU A  95      48.521  23.143   2.386  1.00 25.84           O
ATOM    713  CB  GLU A  95      50.747  21.969   3.573  1.00 25.86           C
ATOM    714  CG  GLU A  95      52.010  21.431   4.319  1.00 28.22           C
ATOM    715  CD  GLU A  95      53.142  22.457   4.527  1.00 35.55           C
ATOM    716  OE1 GLU A  95      53.054  23.636   4.086  1.00 27.75           O
ATOM    717  OE2 GLU A  95      54.162  22.052   5.151  1.00 30.02           O1-
ATOM    718  H   GLU A  95      49.918  22.858   6.311  1.00 27.96           H
ATOM    719  HA  GLU A  95      50.576  23.779   4.510  1.00 28.82           H
ATOM    720  HB2 GLU A  95      50.162  21.219   3.387  1.00 31.05           H
ATOM    721  HB3 GLU A  95      51.051  22.351   2.735  1.00 31.05           H
ATOM    722  HG2 GLU A  95      51.739  21.111   5.191  1.00 33.88           H
ATOM    723  HG3 GLU A  95      52.383  20.695   3.809  1.00 33.88           H
ATOM    724  N   THR A  96      48.127  24.587   4.066  1.00 22.39           N
ATOM    725  CA  THR A  96      47.001  25.160   3.344  1.00 25.98           C
ATOM    726  C   THR A  96      47.414  25.820   2.005  1.00 22.73           C
ATOM    727  O   THR A  96      46.645  25.705   1.050  1.00 24.86           O
ATOM    728  CB  THR A  96      46.223  26.132   4.233  1.00 25.11           C
ATOM    729  OG1 THR A  96      45.923  25.502   5.504  1.00 24.72           O
ATOM    730  CG2 THR A  96      44.894  26.511   3.573  1.00 20.25           C
ATOM    731  H   THR A  96      48.291  24.936   4.835  1.00 26.89           H
ATOM    732  HA  THR A  96      46.388  24.435   3.142  1.00 31.19           H
ATOM    733  HB  THR A  96      46.752  26.931   4.377  1.00 30.16           H
ATOM    734  HG1 THR A  96      46.634  25.347   5.919  1.00 29.68           H
ATOM    735 HG21 THR A  96      44.430  27.157   4.129  1.00 24.32           H
ATOM    736 HG22 THR A  96      45.038  26.888   2.693  1.00 24.32           H
ATOM    737 HG23 THR A  96      44.339  25.722   3.484  1.00 24.32           H
ATOM    738  N   ILE A  97      48.574  26.530   1.891  1.00 22.39           N
ATOM    739  CA  ILE A  97      48.819  27.262   0.623  1.00 26.07           C
ATOM    740  C   ILE A  97      48.880  26.262  -0.548  1.00 24.90           C
ATOM    741  O   ILE A  97      48.383  26.314  -1.652  1.00 24.06           O
ATOM    742  CB  ILE A  97      50.129  28.052   0.816  1.00 26.38           C
ATOM    743  CG1 ILE A  97      49.795  29.233   1.749  1.00 22.40           C
ATOM    744  CG2 ILE A  97      50.705  28.488  -0.526  1.00 25.28           C
ATOM    745  CD1 ILE A  97      51.009  30.090   2.065  1.00 22.62           C
ATOM    746  H   ILE A  97      49.270  26.584   2.638  1.00 26.89           H
ATOM    747  HA  ILE A  97      47.945  27.948   0.406  1.00 31.30           H
ATOM    748  HB  ILE A  97      50.898  27.401   1.312  1.00 31.68           H
ATOM    749 HG12 ILE A  97      49.011  29.868   1.279  1.00 26.90           H
ATOM    750 HG13 ILE A  97      49.350  28.869   2.694  1.00 26.90           H
ATOM    751 HG21 ILE A  97      51.614  29.089  -0.377  1.00 30.35           H
ATOM    752 HG22 ILE A  97      50.992  27.636  -1.153  1.00 30.35           H
ATOM    753 HG23 ILE A  97      50.004  29.111  -1.101  1.00 30.35           H
ATOM    754 HD11 ILE A  97      50.734  30.914   2.742  1.00 27.16           H
ATOM    755 HD12 ILE A  97      51.810  29.510   2.533  1.00 27.16           H
ATOM    756 HD13 ILE A  97      51.406  30.559   1.154  1.00 27.16           H
ATOM    757  N   ALA A  98      49.633  25.152  -0.190  1.00 28.65           N
ATOM    758  CA  ALA A  98      49.889  23.981  -1.059  1.00 26.78           C
ATOM    759  C   ALA A  98      48.592  23.326  -1.472  1.00 27.41           C
ATOM    760  O   ALA A  98      48.404  22.947  -2.642  1.00 24.55           O
ATOM    761  CB  ALA A  98      50.763  22.914  -0.371  1.00 28.85           C
ATOM    762  H   ALA A  98      50.029  25.081   0.570  1.00 34.40           H
ATOM    763  HA  ALA A  98      50.363  24.261  -1.860  1.00 32.15           H
ATOM    764  HB1 ALA A  98      50.893  22.179  -0.991  1.00 34.64           H
ATOM    765  HB2 ALA A  98      51.621  23.282  -0.111  1.00 34.64           H
ATOM    766  HB3 ALA A  98      50.299  22.576   0.410  1.00 34.64           H
ATOM    767  N   ASN A  99      47.679  23.192  -0.513  1.00 23.17           N
ATOM    768  CA  ASN A  99      46.350  22.697  -0.816  1.00 26.47           C
ATOM    769  C   ASN A  99      45.637  23.617  -1.811  1.00 26.06           C
ATOM    770  O   ASN A  99      45.097  23.110  -2.810  1.00 25.81           O
ATOM    771  CB  ASN A  99      45.556  22.529   0.481  1.00 26.82           C
ATOM    772  CG  ASN A  99      44.206  21.846   0.277  1.00 31.96           C
ATOM    773  OD1 ASN A  99      44.030  21.015  -0.607  1.00 33.99           O
ATOM    774  ND2 ASN A  99      43.249  22.175   1.153  1.00 36.51           N
ATOM    775  H   ASN A  99      47.810  23.385   0.312  1.00 27.83           H
ATOM    776  HA  ASN A  99      46.437  21.820  -1.228  1.00 31.78           H
ATOM    777  HB2 ASN A  99      46.065  21.969   1.093  1.00 32.21           H
ATOM    778  HB3 ASN A  99      45.416  23.403   0.871  1.00 32.21           H
ATOM    779 HD21 ASN A  99      42.471  21.814   1.095  1.00 43.83           H
ATOM    780 HD22 ASN A  99      43.417  22.742   1.781  1.00 43.83           H
ATOM    781  N   ILE A 100      45.694  24.964  -1.615  1.00 24.55           N
ATOM    782  CA  ILE A 100      45.026  25.871  -2.577  1.00 25.03           C
ATOM    783  C   ILE A 100      45.587  25.693  -4.008  1.00 25.98           C
ATOM    784  O   ILE A 100      44.881  25.502  -4.982  1.00 24.06           O
ATOM    785  CB  ILE A 100      45.194  27.315  -2.028  1.00 22.20           C
ATOM    786  CG1 ILE A 100      44.292  27.434  -0.772  1.00 21.20           C
ATOM    787  CG2 ILE A 100      44.837  28.332  -3.102  1.00 22.33           C
ATOM    788  CD1 ILE A 100      44.580  28.703   0.019  1.00 21.93           C
ATOM    789  H   ILE A 100      46.237  25.407  -0.855  1.00 29.48           H
ATOM    790  HA  ILE A 100      43.934  25.598  -2.654  1.00 30.06           H
ATOM    791  HB  ILE A 100      46.264  27.469  -1.729  1.00 26.66           H
ATOM    792 HG12 ILE A 100      43.232  27.419  -1.086  1.00 25.46           H
ATOM    793 HG13 ILE A 100      44.434  26.560  -0.108  1.00 25.46           H
ATOM    794 HG21 ILE A 100      44.873  29.364  -2.713  1.00 26.81           H
ATOM    795 HG22 ILE A 100      45.523  28.316  -3.959  1.00 26.81           H
ATOM    796 HG23 ILE A 100      43.819  28.200  -3.495  1.00 26.81           H
ATOM    797 HD11 ILE A 100      43.908  28.789   0.881  1.00 26.34           H
ATOM    798 HD12 ILE A 100      45.606  28.738   0.398  1.00 26.34           H
ATOM    799 HD13 ILE A 100      44.434  29.607  -0.595  1.00 26.34           H
ATOM    800  N   TYR A 101      46.983  25.745  -4.156  1.00 24.69           N
ATOM    801  CA  TYR A 101      47.543  25.901  -5.520  1.00 26.55           C
ATOM    802  C   TYR A 101      47.421  24.557  -6.269  1.00 25.52           C
ATOM    803  O   TYR A 101      47.312  24.362  -7.484  1.00 26.96           O
ATOM    804  CB  TYR A 101      49.016  26.346  -5.434  1.00 22.36           C
ATOM    805  CG  TYR A 101      49.081  27.833  -5.203  1.00 28.54           C
ATOM    806  CD1 TYR A 101      49.154  28.368  -3.909  1.00 27.20           C
ATOM    807  CD2 TYR A 101      48.974  28.702  -6.310  1.00 21.67           C
ATOM    808  CE1 TYR A 101      49.178  29.750  -3.714  1.00 21.49           C
ATOM    809  CE2 TYR A 101      48.988  30.076  -6.137  1.00 21.09           C
ATOM    810  CZ  TYR A 101      49.084  30.597  -4.829  1.00 20.02           C
ATOM    811  OH  TYR A 101      49.066  31.952  -4.727  1.00 19.98           O
ATOM    812  H   TYR A 101      47.581  26.059  -3.380  1.00 29.64           H
ATOM    813  HA  TYR A 101      46.934  26.654  -6.111  1.00 31.88           H
ATOM    814  HB2 TYR A 101      49.552  25.803  -4.626  1.00 26.86           H
ATOM    815  HB3 TYR A 101      49.538  26.085  -6.373  1.00 26.86           H
ATOM    816  HD1 TYR A 101      49.186  27.704  -3.043  1.00 32.66           H
ATOM    817  HD2 TYR A 101      48.875  28.286  -7.315  1.00 26.02           H
ATOM    818  HE1 TYR A 101      49.260  30.185  -2.714  1.00 25.80           H
ATOM    819  HE2 TYR A 101      48.893  30.769  -6.977  1.00 25.33           H
ATOM    820  HH  TYR A 101      49.428  32.306  -3.808  1.00 23.99           H
ATOM    821  N   THR A 102      47.546  23.461  -5.451  1.00 24.65           N
ATOM    822  CA  THR A 102      47.420  22.079  -5.968  1.00 24.01           C
ATOM    823  C   THR A 102      46.013  21.808  -6.476  1.00 28.31           C
ATOM    824  O   THR A 102      45.818  21.238  -7.561  1.00 29.05           O
ATOM    825  CB  THR A 102      47.781  20.998  -4.922  1.00 30.12           C
ATOM    826  OG1 THR A 102      49.197  20.964  -4.677  1.00 30.73           O
ATOM    827  CG2 THR A 102      47.355  19.577  -5.410  1.00 33.67           C
ATOM    828  H   THR A 102      47.711  23.496  -4.608  1.00 29.60           H
ATOM    829  HA  THR A 102      48.025  21.966  -6.711  1.00 28.84           H
ATOM    830  HB  THR A 102      47.310  21.176  -4.093  1.00 36.16           H
ATOM    831  HG1 THR A 102      49.446  21.661  -4.283  1.00 36.90           H
ATOM    832 HG21 THR A 102      47.583  18.919  -4.737  1.00 40.42           H
ATOM    833 HG22 THR A 102      46.403  19.517  -5.577  1.00 40.42           H
ATOM    834 HG23 THR A 102      47.830  19.352  -6.227  1.00 40.42           H
ATOM    835  N   THR A 103      45.011  22.207  -5.698  1.00 24.81           N
ATOM    836  CA  THR A 103      43.625  22.077  -6.134  1.00 23.43           C
ATOM    837  C   THR A 103      43.381  22.830  -7.436  1.00 23.18           C
ATOM    838  O   THR A 103      42.713  22.323  -8.338  1.00 25.01           O
ATOM    839  CB  THR A 103      42.686  22.571  -5.020  1.00 24.70           C
ATOM    840  OG1 THR A 103      42.810  21.700  -3.874  1.00 28.53           O
ATOM    841  CG2 THR A 103      41.214  22.571  -5.467  1.00 29.79           C
ATOM    842  H   THR A 103      45.110  22.561  -4.918  1.00 29.79           H
ATOM    843  HA  THR A 103      43.429  21.140  -6.291  1.00 28.14           H
ATOM    844  HB  THR A 103      42.933  23.471  -4.773  1.00 29.66           H
ATOM    845  HG1 THR A 103      43.580  21.760  -3.539  1.00 34.26           H
ATOM    846 HG21 THR A 103      40.651  22.879  -4.740  1.00 35.77           H
ATOM    847 HG22 THR A 103      41.093  23.163  -6.224  1.00 35.77           H
ATOM    848 HG23 THR A 103      40.937  21.676  -5.714  1.00 35.77           H
ATOM    849  N   GLN A 104      43.861  24.060  -7.534  1.00 25.07           N
ATOM    850  CA  GLN A 104      43.642  24.797  -8.771  1.00 23.11           C
ATOM    851  C   GLN A 104      44.317  24.078  -9.934  1.00 29.96           C
ATOM    852  O   GLN A 104      43.735  23.913 -11.013  1.00 23.45           O
ATOM    853  CB  GLN A 104      44.200  26.210  -8.644  1.00 22.60           C
ATOM    854  CG  GLN A 104      43.940  27.066  -9.890  1.00 27.63           C
ATOM    855  CD  GLN A 104      42.472  27.492 -10.014  1.00 26.06           C
ATOM    856  OE1 GLN A 104      41.894  28.024  -9.070  1.00 22.29           O
ATOM    857  NE2 GLN A 104      41.878  27.247 -11.166  1.00 23.60           N
ATOM    858  H   GLN A 104      44.303  24.479  -6.926  1.00 30.10           H
ATOM    859  HA  GLN A 104      42.691  24.842  -8.952  1.00 27.75           H
ATOM    860  HB2 GLN A 104      43.791  26.644  -7.878  1.00 27.14           H
ATOM    861  HB3 GLN A 104      45.159  26.160  -8.508  1.00 27.14           H
ATOM    862  HG2 GLN A 104      44.473  27.875  -9.827  1.00 33.17           H
ATOM    863  HG3 GLN A 104      44.177  26.573 -10.691  1.00 33.17           H
ATOM    864 HE21 GLN A 104      42.315  26.865 -11.796  1.00 28.34           H
ATOM    865 HE22 GLN A 104      41.055  27.457 -11.282  1.00 28.34           H
ATOM    866  N   HIS A 105      45.552  23.640  -9.715  1.00 30.33           N
ATOM    867  CA  HIS A 105      46.292  22.932 -10.752  1.00 29.41           C
ATOM    868  C   HIS A 105      45.535  21.693 -11.211  1.00 28.42           C
ATOM    869  O   HIS A 105      45.419  21.436 -12.410  1.00 34.69           O
ATOM    870  CB  HIS A 105      47.680  22.564 -10.236  1.00 28.42           C
ATOM    871  CG  HIS A 105      48.514  21.850 -11.253  1.00 38.09           C
ATOM    872  ND1 HIS A 105      49.257  22.518 -12.199  1.00 47.10           N
ATOM    873  CD2 HIS A 105      48.692  20.529 -11.489  1.00 39.11           C
ATOM    874  CE1 HIS A 105      49.872  21.637 -12.970  1.00 51.89           C
ATOM    875  NE2 HIS A 105      49.550  20.424 -12.555  1.00 51.77           N
ATOM    876  H   HIS A 105      45.982  23.744  -8.977  1.00 36.42           H
ATOM    877  HA  HIS A 105      46.403  23.517 -11.515  1.00 35.31           H
ATOM    878  HB2 HIS A 105      47.582  21.968  -9.477  1.00 34.13           H
ATOM    879  HB3 HIS A 105      48.147  23.369  -9.962  1.00 34.13           H
ATOM    880  HD2 HIS A 105      48.319  19.824 -11.009  1.00 46.96           H
ATOM    881  HE1 HIS A 105      50.438  21.841 -13.680  1.00 62.28           H
ATOM    882  HE2 HIS A 105      49.828  19.688 -12.901  1.00 62.14           H
ATOM    883  N   ARG A 106      44.965  20.938 -10.278  1.00 28.54           N
ATOM    884  CA  ARG A 106      44.187  19.761 -10.652  1.00 31.77           C
ATOM    885  C   ARG A 106      42.931  20.142 -11.420  1.00 38.32           C
ATOM    886  O   ARG A 106      42.504  19.416 -12.325  1.00 32.05           O
ATOM    887  CB  ARG A 106      43.795  18.967  -9.411  1.00 36.42           C
ATOM    888  CG  ARG A 106      44.974  18.426  -8.590  1.00 41.76           C
ATOM    889  CD  ARG A 106      44.926  16.919  -8.488  1.00 56.48           C
ATOM    890  NE  ARG A 106      43.965  16.444  -7.486  1.00 63.78           N
ATOM    891  CZ  ARG A 106      43.267  15.304  -7.583  1.00 68.07           C
ATOM    892  NH1 ARG A 106      43.389  14.508  -8.665  1.00 62.90           N
ATOM    893  NH2 ARG A 106      42.424  14.959  -6.600  1.00 59.53           N1+
ATOM    894  H   ARG A 106      45.022  21.078  -9.430  1.00 34.27           H
ATOM    895  HA  ARG A 106      44.729  19.198 -11.220  1.00 38.14           H
ATOM    896  HB2 ARG A 106      43.294  19.558  -8.831  1.00 43.72           H
ATOM    897  HB3 ARG A 106      43.231  18.227  -9.679  1.00 43.72           H
ATOM    898  HG2 ARG A 106      45.809  18.677  -9.016  1.00 50.14           H
ATOM    899  HG3 ARG A 106      44.931  18.789  -7.692  1.00 50.14           H
ATOM    900  HD2 ARG A 106      44.672  16.565  -9.351  1.00 67.80           H
ATOM    901  HD3 ARG A 106      45.805  16.590  -8.240  1.00 67.80           H
ATOM    902  HE  ARG A 106      43.791  16.967  -6.825  1.00 76.55           H
ATOM    903 HH11 ARG A 106      43.930  14.711  -9.301  1.00 75.49           H
ATOM    904 HH12 ARG A 106      42.934  13.780  -8.714  1.00 75.49           H
ATOM    905 HH21 ARG A 106      42.332  15.465  -5.907  1.00 71.46           H
ATOM    906 HH22 ARG A 106      41.965  14.233  -6.658  1.00 71.46           H
ATOM    907  N   LEU A 107      42.280  21.236 -11.020  1.00 31.85           N
ATOM    908  CA  LEU A 107      41.136  21.738 -11.774  1.00 29.17           C
ATOM    909  C   LEU A 107      41.554  22.106 -13.187  1.00 33.34           C
ATOM    910  O   LEU A 107      40.905  21.709 -14.160  1.00 29.45           O
ATOM    911  CB  LEU A 107      40.539  22.962 -11.089  1.00 26.09           C
ATOM    912  CG  LEU A 107      39.403  23.654 -11.845  1.00 24.73           C
ATOM    913  CD1 LEU A 107      38.235  22.728 -12.006  1.00 25.23           C
ATOM    914  CD2 LEU A 107      39.011  24.913 -11.142  1.00 23.75           C
ATOM    915  H   LEU A 107      42.484  21.708 -10.326  1.00 38.24           H
ATOM    916  HA  LEU A 107      40.451  21.057 -11.820  1.00 35.02           H
ATOM    917  HB2 LEU A 107      40.189  22.673 -10.233  1.00 31.33           H
ATOM    918  HB3 LEU A 107      41.245  23.614 -10.958  1.00 31.33           H
ATOM    919  HG  LEU A 107      39.704  23.904 -12.733  1.00 29.69           H
ATOM    920 HD11 LEU A 107      37.536  23.180 -12.497  1.00 30.29           H
ATOM    921 HD12 LEU A 107      38.521  21.937 -12.490  1.00 30.29           H
ATOM    922 HD13 LEU A 107      37.917  22.472 -11.129  1.00 30.29           H
ATOM    923 HD21 LEU A 107      38.283  25.327 -11.631  1.00 28.51           H
ATOM    924 HD22 LEU A 107      38.723  24.697 -10.241  1.00 28.51           H
ATOM    925 HD23 LEU A 107      39.777  25.510 -11.114  1.00 28.51           H
ATOM    926  N   ASP A 108      42.622  22.905 -13.306  1.00 31.20           N
ATOM    927  CA  ASP A 108      43.117  23.332 -14.608  1.00 32.20           C
ATOM    928  C   ASP A 108      43.435  22.137 -15.505  1.00 40.93           C
ATOM    929  O   ASP A 108      43.224  22.195 -16.717  1.00 34.55           O
ATOM    930  CB  ASP A 108      44.369  24.194 -14.447  1.00 26.98           C
ATOM    931  CG  ASP A 108      44.101  25.517 -13.747  1.00 34.61           C
ATOM    932  OD1 ASP A 108      42.923  25.951 -13.643  1.00 29.22           O
ATOM    933  OD2 ASP A 108      45.102  26.136 -13.326  1.00 29.19           O1-
ATOM    934  H   ASP A 108      43.071  23.217 -12.641  1.00 37.46           H
ATOM    935  HA  ASP A 108      42.438  23.865 -15.048  1.00 38.66           H
ATOM    936  HB2 ASP A 108      45.032  23.710 -13.930  1.00 32.39           H
ATOM    937  HB3 ASP A 108      44.711  24.406 -15.328  1.00 32.39           H
ATOM    938  N   GLN A 109      43.966  21.059 -14.936  1.00 33.30           N
ATOM    939  CA  GLN A 109      44.297  19.872 -15.725  1.00 36.92           C
ATOM    940  C   GLN A 109      43.088  18.974 -15.976  1.00 42.67           C
ATOM    941  O   GLN A 109      43.227  17.970 -16.683  1.00 43.42           O
ATOM    942  CB  GLN A 109      45.408  19.060 -15.021  1.00 40.08           C
ATOM    943  CG  GLN A 109      46.710  19.793 -14.831  1.00 38.41           C
ATOM    944  CD  GLN A 109      47.408  20.102 -16.129  1.00 50.20           C
ATOM    945  OE1 GLN A 109      47.656  21.262 -16.462  1.00 57.10           O
ATOM    946  NE2 GLN A 109      47.739  19.058 -16.874  1.00 47.69           N
ATOM    947  H   GLN A 109      44.144  20.989 -14.094  1.00 39.97           H
ATOM    948  HA  GLN A 109      44.641  20.149 -16.584  1.00 44.32           H
ATOM    949  HB2 GLN A 109      45.094  18.817 -14.138  1.00 48.12           H
ATOM    950  HB3 GLN A 109      45.593  18.258 -15.530  1.00 48.12           H
ATOM    951  HG2 GLN A 109      46.550  20.630 -14.371  1.00 46.11           H
ATOM    952  HG3 GLN A 109      47.310  19.240 -14.306  1.00 46.11           H
ATOM    953 HE21 GLN A 109      47.574  18.262 -16.596  1.00 57.25           H
ATOM    954 HE22 GLN A 109      48.113  19.181 -17.637  1.00 57.25           H
ATOM    955  N   GLY A 110      41.918  19.298 -15.412  1.00 35.92           N
ATOM    956  CA  GLY A 110      40.727  18.487 -15.575  1.00 34.48           C
ATOM    957  C   GLY A 110      40.684  17.233 -14.734  1.00 36.78           C
ATOM    958  O   GLY A 110      39.886  16.339 -15.019  1.00 39.12           O
ATOM    959  H   GLY A 110      41.796  19.993 -14.920  1.00 43.13           H
ATOM    960  HA2 GLY A 110      39.955  19.025 -15.335  1.00 41.40           H
ATOM    961  HA3 GLY A 110      40.635  18.238 -16.505  1.00 41.40           H
ATOM    962  N   GLU A 111      41.501  17.147 -13.685  1.00 35.85           N
ATOM    963  CA  GLU A 111      41.513  15.969 -12.834  1.00 42.76           C
ATOM    964  C   GLU A 111      40.401  15.984 -11.797  1.00 42.46           C
ATOM    965  O   GLU A 111      40.101  14.931 -11.223  1.00 47.23           O
ATOM    966  CB  GLU A 111      42.876  15.849 -12.158  1.00 43.05           C
ATOM    967  CG  GLU A 111      44.015  16.030 -13.168  1.00 45.62           C
ATOM    968  CD  GLU A 111      45.374  15.648 -12.625  1.00 53.14           C
ATOM    969  OE1 GLU A 111      45.474  15.408 -11.396  1.00 55.51           O
ATOM    970  OE2 GLU A 111      46.335  15.602 -13.430  1.00 55.60           O1-
ATOM    971  H   GLU A 111      42.052  17.761 -13.441  1.00 43.04           H
ATOM    972  HA  GLU A 111      41.388  15.186 -13.391  1.00 51.33           H
ATOM    973  HB2 GLU A 111      42.952  16.537 -11.479  1.00 51.67           H
ATOM    974  HB3 GLU A 111      42.955  14.973 -11.751  1.00 51.67           H
ATOM    975  HG2 GLU A 111      43.835  15.497 -13.956  1.00 54.76           H
ATOM    976  HG3 GLU A 111      44.060  16.970 -13.408  1.00 54.76           H
ATOM    977  N   ILE A 112      39.779  17.145 -11.558  1.00 36.25           N
ATOM    978  CA  ILE A 112      38.654  17.276 -10.641  1.00 37.28           C
ATOM    979  C   ILE A 112      37.691  18.285 -11.240  1.00 33.30           C
ATOM    980  O   ILE A 112      38.071  19.114 -12.074  1.00 34.14           O
ATOM    981  CB  ILE A 112      39.099  17.726  -9.228  1.00 35.86           C
ATOM    982  CG1 ILE A 112      39.678  19.147  -9.278  1.00 29.09           C
ATOM    983  CG2 ILE A 112      40.116  16.780  -8.671  1.00 38.55           C
ATOM    984  CD1 ILE A 112      40.001  19.714  -7.887  1.00 35.87           C
ATOM    985  H   ILE A 112      40.004  17.892 -11.923  1.00 43.52           H
ATOM    986  HA  ILE A 112      38.186  16.430 -10.562  1.00 44.75           H
ATOM    987  HB  ILE A 112      38.323  17.725  -8.644  1.00 43.06           H
ATOM    988 HG12 ILE A 112      40.483  19.154  -9.814  1.00 34.93           H
ATOM    989 HG13 ILE A 112      39.018  19.746  -9.664  1.00 34.93           H
ATOM    990 HG21 ILE A 112      40.359  17.063  -7.777  1.00 46.28           H
ATOM    991 HG22 ILE A 112      39.735  15.891  -8.642  1.00 46.28           H
ATOM    992 HG23 ILE A 112      40.899  16.795  -9.241  1.00 46.28           H
ATOM    993 HD11 ILE A 112      40.305  20.630  -7.995  1.00 43.06           H
ATOM    994 HD12 ILE A 112      39.201  19.697  -7.338  1.00 43.06           H
ATOM    995 HD13 ILE A 112      40.699  19.183  -7.476  1.00 43.06           H
ATOM    996  N   SER A 113      36.447  18.244 -10.770  1.00 34.93           N
ATOM    997  CA  SER A 113      35.412  19.129 -11.277  1.00 31.35           C
ATOM    998  C   SER A 113      35.463  20.488 -10.598  1.00 31.08           C
ATOM    999  O   SER A 113      36.034  20.656  -9.515  1.00 32.49           O
ATOM   1000  CB  SER A 113      34.031  18.541 -11.042  1.00 36.52           C
ATOM   1001  OG  SER A 113      33.812  18.429  -9.651  1.00 38.66           O
ATOM   1002  H   SER A 113      36.178  17.717 -10.142  1.00 41.93           H
ATOM   1003  HA  SER A 113      35.537  19.264 -12.230  1.00 37.64           H
ATOM   1004  HB2 SER A 113      33.361  19.125 -11.431  1.00 43.84           H
ATOM   1005  HB3 SER A 113      33.985  17.660 -11.445  1.00 43.84           H
ATOM   1006  HG  SER A 113      32.997  18.409  -9.491  1.00 46.42           H
ATOM   1007  N   ALA A 114      34.800  21.456 -11.239  1.00 27.63           N
ATOM   1008  CA  ALA A 114      34.631  22.777 -10.653  1.00 31.00           C
ATOM   1009  C   ALA A 114      34.005  22.678  -9.273  1.00 31.13           C
ATOM   1010  O   ALA A 114      34.370  23.431  -8.364  1.00 24.21           O
ATOM   1011  CB  ALA A 114      33.750  23.650 -11.549  1.00 35.87           C
ATOM   1012  H   ALA A 114      34.435  21.369 -12.010  1.00 33.18           H
ATOM   1013  HA  ALA A 114      35.500  23.199 -10.564  1.00 37.22           H
ATOM   1014  HB1 ALA A 114      33.690  24.538 -11.160  1.00 43.07           H
ATOM   1015  HB2 ALA A 114      34.146  23.704 -12.432  1.00 43.07           H
ATOM   1016  HB3 ALA A 114      32.864  23.259 -11.602  1.00 43.07           H
ATOM   1017  N   GLY A 115      33.016  21.787  -9.125  1.00 26.69           N
ATOM   1018  CA  GLY A 115      32.370  21.583  -7.837  1.00 34.02           C
ATOM   1019  C   GLY A 115      33.322  21.112  -6.759  1.00 31.70           C
ATOM   1020  O   GLY A 115      33.310  21.643  -5.652  1.00 27.37           O
ATOM   1021  H   GLY A 115      32.703  21.294  -9.759  1.00 32.04           H
ATOM   1022  HA2 GLY A 115      31.967  22.411  -7.539  1.00 40.85           H
ATOM   1023  HA3 GLY A 115      31.670  20.920  -7.930  1.00 40.85           H
ATOM   1024  N   ASP A 116      34.150  20.093  -7.062  1.00 31.80           N
ATOM   1025  CA  ASP A 116      35.120  19.590  -6.087  1.00 28.97           C
ATOM   1026  C   ASP A 116      36.137  20.663  -5.723  1.00 27.36           C
ATOM   1027  O   ASP A 116      36.569  20.768  -4.562  1.00 27.50           O
ATOM   1028  CB  ASP A 116      35.889  18.367  -6.617  1.00 35.11           C
ATOM   1029  CG  ASP A 116      35.003  17.222  -7.074  1.00 42.87           C
ATOM   1030  OD1 ASP A 116      33.988  16.931  -6.423  1.00 44.00           O
ATOM   1031  OD2 ASP A 116      35.368  16.599  -8.109  1.00 59.84           O1-
ATOM   1032  H   ASP A 116      34.169  19.684  -7.816  1.00 38.18           H
ATOM   1033  HA  ASP A 116      34.651  19.328  -5.281  1.00 34.78           H
ATOM   1034  HB2 ASP A 116      36.425  18.642  -7.380  1.00 42.15           H
ATOM   1035  HB3 ASP A 116      36.466  18.027  -5.915  1.00 42.15           H
ATOM   1036  N   ALA A 117      36.573  21.447  -6.712  1.00 25.39           N
ATOM   1037  CA  ALA A 117      37.549  22.498  -6.423  1.00 28.19           C
ATOM   1038  C   ALA A 117      36.957  23.549  -5.496  1.00 25.80           C
ATOM   1039  O   ALA A 117      37.638  24.028  -4.577  1.00 26.28           O
ATOM   1040  CB  ALA A 117      38.030  23.173  -7.712  1.00 28.71           C
ATOM   1041  H   ALA A 117      36.325  21.393  -7.531  1.00 30.49           H
ATOM   1042  HA  ALA A 117      38.324  22.103  -5.990  1.00 33.84           H
ATOM   1043  HB1 ALA A 117      38.659  23.875  -7.489  1.00 34.47           H
ATOM   1044  HB2 ALA A 117      38.449  22.509  -8.282  1.00 34.47           H
ATOM   1045  HB3 ALA A 117      37.262  23.560  -8.162  1.00 34.47           H
ATOM   1046  N   ALA A 118      35.707  23.943  -5.751  1.00 28.08           N
ATOM   1047  CA  ALA A 118      35.083  25.007  -4.972  1.00 26.76           C
ATOM   1048  C   ALA A 118      34.932  24.622  -3.502  1.00 23.13           C
ATOM   1049  O   ALA A 118      35.102  25.466  -2.617  1.00 25.08           O
ATOM   1050  CB  ALA A 118      33.731  25.374  -5.579  1.00 27.05           C
ATOM   1051  H   ALA A 118      35.206  23.619  -6.367  1.00 33.72           H
ATOM   1052  HA  ALA A 118      35.650  25.790  -5.014  1.00 32.13           H
ATOM   1053  HB1 ALA A 118      33.303  26.045  -5.025  1.00 32.48           H
ATOM   1054  HB2 ALA A 118      33.873  25.724  -6.473  1.00 32.48           H
ATOM   1055  HB3 ALA A 118      33.172  24.580  -5.622  1.00 32.48           H
ATOM   1056  N   VAL A 119      34.600  23.368  -3.202  1.00 22.67           N
ATOM   1057  CA  VAL A 119      34.461  23.016  -1.797  1.00 26.39           C
ATOM   1058  C   VAL A 119      35.807  23.073  -1.120  1.00 28.32           C
ATOM   1059  O   VAL A 119      35.913  23.447   0.049  1.00 24.57           O
ATOM   1060  CB  VAL A 119      33.805  21.634  -1.602  1.00 32.14           C
ATOM   1061  CG1 VAL A 119      32.457  21.584  -2.310  1.00 39.35           C
ATOM   1062  CG2 VAL A 119      34.734  20.508  -2.044  1.00 36.22           C
ATOM   1063  H   VAL A 119      34.470  22.732  -3.762  1.00 27.22           H
ATOM   1064  HA  VAL A 119      33.887  23.673  -1.376  1.00 31.69           H
ATOM   1065  HB  VAL A 119      33.640  21.500  -0.653  1.00 38.58           H
ATOM   1066 HG11 VAL A 119      32.060  20.711  -2.167  1.00 47.24           H
ATOM   1067 HG12 VAL A 119      31.884  22.276  -1.947  1.00 47.24           H
ATOM   1068 HG13 VAL A 119      32.596  21.732  -3.260  1.00 47.24           H
ATOM   1069 HG21 VAL A 119      34.285  19.660  -1.905  1.00 43.48           H
ATOM   1070 HG22 VAL A 119      34.942  20.627  -2.981  1.00 43.48           H
ATOM   1071 HG23 VAL A 119      35.548  20.529  -1.518  1.00 43.48           H
ATOM   1072  N   VAL A 120      36.866  22.698  -1.834  1.00 26.53           N
ATOM   1073  CA  VAL A 120      38.196  22.762  -1.240  1.00 25.27           C
ATOM   1074  C   VAL A 120      38.604  24.208  -1.011  1.00 28.38           C
ATOM   1075  O   VAL A 120      39.086  24.571   0.070  1.00 21.96           O
ATOM   1076  CB  VAL A 120      39.215  22.023  -2.124  1.00 27.61           C
ATOM   1077  CG1 VAL A 120      40.622  22.344  -1.646  1.00 27.60           C
ATOM   1078  CG2 VAL A 120      38.947  20.521  -2.083  1.00 29.02           C
ATOM   1079  H   VAL A 120      36.843  22.412  -2.646  1.00 31.86           H
ATOM   1080  HA  VAL A 120      38.173  22.328  -0.376  1.00 30.34           H
ATOM   1081  HB  VAL A 120      39.124  22.327  -3.041  1.00 33.16           H
ATOM   1082 HG11 VAL A 120      41.240  21.836  -2.190  1.00 33.14           H
ATOM   1083 HG12 VAL A 120      40.804  23.290  -1.757  1.00 33.14           H
ATOM   1084 HG13 VAL A 120      40.716  22.083  -0.719  1.00 33.14           H
ATOM   1085 HG21 VAL A 120      39.616  20.075  -2.624  1.00 34.84           H
ATOM   1086 HG22 VAL A 120      39.008  20.218  -1.164  1.00 34.84           H
ATOM   1087 HG23 VAL A 120      38.058  20.344  -2.433  1.00 34.84           H
ATOM   1088  N   MET A 121      38.450  25.050  -2.040  1.00 23.11           N
ATOM   1089  CA  MET A 121      38.829  26.457  -1.921  1.00 21.39           C
ATOM   1090  C   MET A 121      38.055  27.141  -0.813  1.00 20.51           C
ATOM   1091  O   MET A 121      38.602  27.981  -0.084  1.00 22.33           O
ATOM   1092  CB  MET A 121      38.564  27.187  -3.249  1.00 24.91           C
ATOM   1093  CG  MET A 121      39.532  26.837  -4.329  1.00 26.09           C
ATOM   1094  SD  MET A 121      41.245  27.144  -3.872  1.00 26.19           S
ATOM   1095  CE  MET A 121      41.973  26.735  -5.463  1.00 26.18           C
ATOM   1096  H   MET A 121      38.118  24.836  -2.811  1.00 27.75           H
ATOM   1097  HA  MET A 121      39.769  26.513  -1.709  1.00 25.68           H
ATOM   1098  HB2 MET A 121      37.671  26.961  -3.560  1.00 29.92           H
ATOM   1099  HB3 MET A 121      38.630  28.144  -3.097  1.00 29.92           H
ATOM   1100  HG2 MET A 121      39.442  25.895  -4.541  1.00 31.32           H
ATOM   1101  HG3 MET A 121      39.339  27.386  -5.106  1.00 31.32           H
ATOM   1102  HE1 MET A 121      42.938  26.849  -5.411  1.00 31.43           H
ATOM   1103  HE2 MET A 121      41.764  25.812  -5.676  1.00 31.43           H
ATOM   1104  HE3 MET A 121      41.608  27.322  -6.141  1.00 31.43           H
ATOM   1105  N   THR A 122      36.772  26.832  -0.707  1.00 18.89           N
ATOM   1106  CA  THR A 122      35.955  27.502   0.297  1.00 20.32           C
ATOM   1107  C   THR A 122      36.431  27.134   1.699  1.00 19.73           C
ATOM   1108  O   THR A 122      36.700  28.015   2.523  1.00 23.58           O
ATOM   1109  CB  THR A 122      34.482  27.150   0.080  1.00 19.54           C
ATOM   1110  OG1 THR A 122      34.062  27.606  -1.208  1.00 25.43           O
ATOM   1111  CG2 THR A 122      33.589  27.831   1.099  1.00 22.80           C
ATOM   1112  H   THR A 122      36.365  26.242  -1.178  1.00 22.69           H
ATOM   1113  HA  THR A 122      36.052  28.463   0.207  1.00 24.40           H
ATOM   1114  HB  THR A 122      34.363  26.190   0.157  1.00 23.46           H
ATOM   1115  HG1 THR A 122      34.490  27.208  -1.811  1.00 30.54           H
ATOM   1116 HG21 THR A 122      32.665  27.581   0.943  1.00 27.38           H
ATOM   1117 HG22 THR A 122      33.841  27.569   1.999  1.00 27.38           H
ATOM   1118 HG23 THR A 122      33.674  28.790   1.017  1.00 27.38           H
ATOM   1119  N   SER A 123      36.583  25.834   1.975  1.00 20.05           N
ATOM   1120  CA  SER A 123      37.096  25.400   3.278  1.00 26.87           C
ATOM   1121  C   SER A 123      38.474  25.967   3.549  1.00 23.47           C
ATOM   1122  O   SER A 123      38.791  26.342   4.686  1.00 24.03           O
ATOM   1123  CB  SER A 123      37.135  23.875   3.355  1.00 27.55           C
ATOM   1124  OG  SER A 123      35.829  23.372   3.192  1.00 45.58           O
ATOM   1125  H   SER A 123      36.397  25.197   1.435  1.00 24.08           H
ATOM   1126  HA  SER A 123      36.511  25.721   3.981  1.00 32.26           H
ATOM   1127  HB2 SER A 123      37.702  23.527   2.645  1.00 33.08           H
ATOM   1128  HB3 SER A 123      37.462  23.601   4.230  1.00 33.08           H
ATOM   1129  HG  SER A 123      35.552  23.541   2.417  1.00 54.71           H
ATOM   1130  N   ALA A 124      39.327  26.015   2.532  1.00 20.53           N
ATOM   1131  CA  ALA A 124      40.653  26.573   2.743  1.00 21.38           C
ATOM   1132  C   ALA A 124      40.601  28.070   3.047  1.00 22.58           C
ATOM   1133  O   ALA A 124      41.428  28.528   3.845  1.00 23.11           O
ATOM   1134  CB  ALA A 124      41.586  26.267   1.546  1.00 22.54           C
ATOM   1135  H   ALA A 124      39.171  25.739   1.732  1.00 24.65           H
ATOM   1136  HA  ALA A 124      41.042  26.145   3.519  1.00 25.68           H
ATOM   1137  HB1 ALA A 124      42.466  26.626   1.727  1.00 27.07           H
ATOM   1138  HB2 ALA A 124      41.644  25.305   1.438  1.00 27.07           H
ATOM   1139  HB3 ALA A 124      41.217  26.669   0.744  1.00 27.07           H
ATOM   1140  N   GLN A 125      39.684  28.873   2.413  1.00 21.87           N
ATOM   1141  CA  GLN A 125      39.768  30.341   2.623  1.00 18.77           C
ATOM   1142  C   GLN A 125      39.464  30.703   4.087  1.00 17.03           C
ATOM   1143  O   GLN A 125      39.887  31.651   4.717  1.00 20.66           O
ATOM   1144  CB  GLN A 125      38.804  31.027   1.648  1.00 22.83           C
ATOM   1145  CG  GLN A 125      39.532  31.228   0.315  1.00 21.06           C
ATOM   1146  CD  GLN A 125      40.764  32.093   0.463  1.00 21.38           C
ATOM   1147  OE1 GLN A 125      41.830  31.783  -0.081  1.00 22.98           O
ATOM   1148  NE2 GLN A 125      40.666  33.221   1.241  1.00 23.83           N
ATOM   1149  H   GLN A 125      39.063  28.526   1.685  1.00 26.26           H
ATOM   1150  HA  GLN A 125      40.843  30.663   2.453  1.00 22.54           H
ATOM   1151  HB2 GLN A 125      37.873  30.442   1.506  1.00 27.41           H
ATOM   1152  HB3 GLN A 125      38.447  32.002   2.053  1.00 27.41           H
ATOM   1153  HG2 GLN A 125      39.824  30.257  -0.140  1.00 25.29           H
ATOM   1154  HG3 GLN A 125      38.858  31.691  -0.445  1.00 25.29           H
ATOM   1155 HE21 GLN A 125      39.794  33.564   1.649  1.00 28.61           H
ATOM   1156 HE22 GLN A 125      41.495  33.825   1.372  1.00 28.61           H
ATOM   1157  N   ILE A 126      38.643  29.774   4.670  1.00 20.35           N
ATOM   1158  CA  ILE A 126      38.221  29.818   6.094  1.00 24.62           C
ATOM   1159  C   ILE A 126      39.444  29.667   6.991  1.00 19.57           C
ATOM   1160  O   ILE A 126      39.701  30.496   7.869  1.00 20.90           O
ATOM   1161  CB  ILE A 126      37.178  28.716   6.424  1.00 23.34           C
ATOM   1162  CG1 ILE A 126      35.766  29.051   5.913  1.00 23.29           C
ATOM   1163  CG2 ILE A 126      37.116  28.400   7.948  1.00 26.26           C
ATOM   1164  CD1 ILE A 126      35.129  30.189   6.690  1.00 34.28           C
ATOM   1165  H   ILE A 126      38.326  29.089   4.258  1.00 24.44           H
ATOM   1166  HA  ILE A 126      37.811  30.674   6.288  1.00 29.56           H
ATOM   1167  HB  ILE A 126      37.462  27.896   5.986  1.00 28.03           H
ATOM   1168 HG12 ILE A 126      35.813  29.300   4.976  1.00 27.97           H
ATOM   1169 HG13 ILE A 126      35.200  28.264   6.008  1.00 27.97           H
ATOM   1170 HG21 ILE A 126      36.409  27.756   8.104  1.00 31.53           H
ATOM   1171 HG22 ILE A 126      37.957  28.022   8.242  1.00 31.53           H
ATOM   1172 HG23 ILE A 126      36.931  29.217   8.439  1.00 31.53           H
ATOM   1173 HD11 ILE A 126      34.293  30.416   6.265  1.00 41.16           H
ATOM   1174 HD12 ILE A 126      34.972  29.909   7.605  1.00 41.16           H
ATOM   1175 HD13 ILE A 126      35.719  30.958   6.667  1.00 41.16           H
ATOM   1176  N   THR A 127      40.236  28.619   6.754  1.00 20.69           N
ATOM   1177  CA  THR A 127      41.534  28.504   7.414  1.00 23.30           C
ATOM   1178  C   THR A 127      42.418  29.738   7.197  1.00 23.52           C
ATOM   1179  O   THR A 127      43.018  30.230   8.168  1.00 19.85           O
ATOM   1180  CB  THR A 127      42.254  27.245   6.927  1.00 21.78           C
ATOM   1181  OG1 THR A 127      41.359  26.138   7.002  1.00 24.06           O
ATOM   1182  CG2 THR A 127      43.494  26.969   7.752  1.00 25.22           C
ATOM   1183  H   THR A 127      40.044  27.962   6.232  1.00 24.85           H
ATOM   1184  HA  THR A 127      41.387  28.417   8.371  1.00 27.98           H
ATOM   1185  HB  THR A 127      42.533  27.363   6.006  1.00 26.15           H
ATOM   1186  HG1 THR A 127      40.660  26.368   7.403  1.00 28.89           H
ATOM   1187 HG21 THR A 127      43.950  26.176   7.429  1.00 30.28           H
ATOM   1188 HG22 THR A 127      44.108  27.721   7.711  1.00 30.28           H
ATOM   1189 HG23 THR A 127      43.225  26.823   8.673  1.00 30.28           H
ATOM   1190  N   MET A 128      42.562  30.232   5.930  1.00 19.29           N
ATOM   1191  CA  MET A 128      43.557  31.305   5.662  1.00 18.89           C
ATOM   1192  C   MET A 128      43.307  32.565   6.542  1.00 19.48           C
ATOM   1193  O   MET A 128      44.089  33.395   6.976  1.00 24.02           O
ATOM   1194  CB  MET A 128      43.435  31.671   4.173  1.00 19.39           C
ATOM   1195  CG  MET A 128      43.899  30.529   3.274  1.00 24.73           C
ATOM   1196  SD  MET A 128      45.640  30.111   3.597  1.00 22.98           S
ATOM   1197  CE  MET A 128      46.418  31.640   3.038  1.00 21.29           C
ATOM   1198  H   MET A 128      42.058  29.835   5.125  1.00 23.17           H
ATOM   1199  HA  MET A 128      44.587  30.908   5.898  1.00 22.68           H
ATOM   1200  HB2 MET A 128      42.384  31.946   3.921  1.00 23.28           H
ATOM   1201  HB3 MET A 128      44.018  32.599   3.968  1.00 23.28           H
ATOM   1202  HG2 MET A 128      43.306  29.601   3.435  1.00 29.70           H
ATOM   1203  HG3 MET A 128      43.770  30.799   2.204  1.00 29.70           H
ATOM   1204  HE1 MET A 128      47.502  31.570   3.211  1.00 25.56           H
ATOM   1205  HE2 MET A 128      46.232  31.824   1.980  1.00 25.56           H
ATOM   1206  HE3 MET A 128      46.071  32.511   3.613  1.00 25.56           H
ATOM   1207  N   GLY A 129      41.966  32.752   6.721  1.00 21.39           N
ATOM   1208  CA  GLY A 129      41.340  33.958   7.262  1.00 18.79           C
ATOM   1209  C   GLY A 129      41.141  33.996   8.767  1.00 23.39           C
ATOM   1210  O   GLY A 129      40.981  35.077   9.340  1.00 20.35           O
ATOM   1211  H   GLY A 129      41.375  32.168   6.496  1.00 25.68           H
ATOM   1212  HA2 GLY A 129      41.868  34.738   7.020  1.00 22.56           H
ATOM   1213  HA3 GLY A 129      40.465  34.055   6.858  1.00 22.56           H
ATOM   1214  N   MET A 130      41.143  32.829   9.404  1.00 19.10           N
ATOM   1215  CA  MET A 130      40.859  32.734  10.843  1.00 21.37           C
ATOM   1216  C   MET A 130      41.720  33.661  11.673  1.00 17.84           C
ATOM   1217  O   MET A 130      41.165  34.390  12.507  1.00 20.59           O
ATOM   1218  CB  MET A 130      41.038  31.276  11.269  1.00 18.81           C
ATOM   1219  CG  MET A 130      40.182  30.873  12.374  1.00 37.26           C
ATOM   1220  SD  MET A 130      41.007  31.448  13.787  1.00 41.40           S
ATOM   1221  CE  MET A 130      40.225  30.381  15.043  1.00 30.00           C
ATOM   1222  H   MET A 130      41.319  32.071   9.027  1.00 22.94           H
ATOM   1223  HA  MET A 130      39.935  32.975  11.013  1.00 25.66           H
ATOM   1224  HB2 MET A 130      40.852  30.690  10.524  1.00 22.59           H
ATOM   1225  HB3 MET A 130      41.956  31.159  11.553  1.00 22.59           H
ATOM   1226  HG2 MET A 130      39.314  31.303  12.312  1.00 44.73           H
ATOM   1227  HG3 MET A 130      40.118  29.904  12.422  1.00 44.73           H
ATOM   1228  HE1 MET A 130      40.560  30.628  15.917  1.00 36.01           H
ATOM   1229  HE2 MET A 130      39.266  30.508  15.002  1.00 36.01           H
ATOM   1230  HE3 MET A 130      40.435  29.455  14.848  1.00 36.01           H
ATOM   1231  N   PRO A 131      43.043  33.753  11.461  1.00 20.54           N
ATOM   1232  CA  PRO A 131      43.826  34.719  12.242  1.00 22.09           C
ATOM   1233  C   PRO A 131      43.406  36.189  12.082  1.00 24.56           C
ATOM   1234  O   PRO A 131      43.458  36.895  13.102  1.00 20.71           O
ATOM   1235  CB  PRO A 131      45.275  34.470  11.758  1.00 22.64           C
ATOM   1236  CG  PRO A 131      45.285  33.078  11.215  1.00 21.16           C
ATOM   1237  CD  PRO A 131      43.890  32.942  10.571  1.00 22.30           C
ATOM   1238  HA  PRO A 131      43.766  34.486  13.181  1.00 26.52           H
ATOM   1239  HB2 PRO A 131      45.521  35.115  11.072  1.00 27.18           H
ATOM   1240  HB3 PRO A 131      45.890  34.529  12.503  1.00 27.18           H
ATOM   1241  HG2 PRO A 131      45.993  32.961  10.562  1.00 25.42           H
ATOM   1242  HG3 PRO A 131      45.375  32.445  11.945  1.00 25.42           H
ATOM   1243  HD2 PRO A 131      43.908  33.320   9.679  1.00 26.78           H
ATOM   1244  HD3 PRO A 131      43.598  32.021  10.564  1.00 26.78           H
ATOM   1245  N   TYR A 132      43.037  36.699  10.873  1.00 18.20           N
ATOM   1246  CA  TYR A 132      42.731  38.150  10.746  1.00 21.93           C
ATOM   1247  C   TYR A 132      41.470  38.511  11.556  1.00 15.67           C
ATOM   1248  O   TYR A 132      41.123  39.527  12.120  1.00 23.85           O
ATOM   1249  CB  TYR A 132      42.449  38.423   9.257  1.00 21.82           C
ATOM   1250  CG  TYR A 132      43.584  37.953   8.380  1.00 20.65           C
ATOM   1251  CD1 TYR A 132      44.923  38.210   8.710  1.00 24.36           C
ATOM   1252  CD2 TYR A 132      43.275  37.294   7.178  1.00 23.73           C
ATOM   1253  CE1 TYR A 132      45.955  37.863   7.842  1.00 24.69           C
ATOM   1254  CE2 TYR A 132      44.294  36.947   6.290  1.00 28.04           C
ATOM   1255  CZ  TYR A 132      45.622  37.267   6.618  1.00 28.57           C
ATOM   1256  OH  TYR A 132      46.560  36.961   5.663  1.00 27.55           O
ATOM   1257  H   TYR A 132      42.977  36.118  10.032  1.00 21.86           H
ATOM   1258  HA  TYR A 132      43.602  38.756  11.129  1.00 26.34           H
ATOM   1259  HB2 TYR A 132      41.500  37.936   8.945  1.00 26.20           H
ATOM   1260  HB3 TYR A 132      42.307  39.518   9.104  1.00 26.20           H
ATOM   1261  HD1 TYR A 132      45.176  38.713   9.654  1.00 29.25           H
ATOM   1262  HD2 TYR A 132      42.242  37.073   6.926  1.00 28.50           H
ATOM   1263  HE1 TYR A 132      46.985  38.108   8.087  1.00 29.64           H
ATOM   1264  HE2 TYR A 132      44.084  36.455   5.345  1.00 33.67           H
ATOM   1265  HH  TYR A 132      47.503  37.304   5.907  1.00 33.08           H
ATOM   1266  N   ALA A 133      40.556  37.493  11.410  1.00 19.63           N
ATOM   1267  CA  ALA A 133      39.173  37.535  11.908  1.00 22.86           C
ATOM   1268  C   ALA A 133      39.119  37.464  13.428  1.00 23.71           C
ATOM   1269  O   ALA A 133      38.421  38.261  14.074  1.00 24.32           O
ATOM   1270  CB  ALA A 133      38.301  36.393  11.337  1.00 25.91           C
ATOM   1271  H   ALA A 133      40.725  36.753  11.006  1.00 23.58           H
ATOM   1272  HA  ALA A 133      38.767  38.372  11.629  1.00 27.45           H
ATOM   1273  HB1 ALA A 133      37.412  36.449  11.718  1.00 31.11           H
ATOM   1274  HB2 ALA A 133      38.239  36.458  10.371  1.00 31.11           H
ATOM   1275  HB3 ALA A 133      38.697  35.540  11.580  1.00 31.11           H
ATOM   1276  N   VAL A 134      39.799  36.482  14.015  1.00 19.94           N
ATOM   1277  CA  VAL A 134      39.839  36.428  15.468  1.00 22.92           C
ATOM   1278  C   VAL A 134      40.553  37.659  16.028  1.00 21.10           C
ATOM   1279  O   VAL A 134      40.140  38.229  17.049  1.00 25.28           O
ATOM   1280  CB  VAL A 134      40.457  35.098  15.944  1.00 28.25           C
ATOM   1281  CG1 VAL A 134      41.988  35.108  15.903  1.00 27.15           C
ATOM   1282  CG2 VAL A 134      39.905  34.771  17.351  1.00 29.27           C
ATOM   1283  H   VAL A 134      40.209  35.849  13.610  1.00 23.94           H
ATOM   1284  HA  VAL A 134      38.924  36.451  15.791  1.00 27.52           H
ATOM   1285  HB  VAL A 134      40.150  34.391  15.355  1.00 33.92           H
ATOM   1286 HG11 VAL A 134      42.316  34.248  16.207  1.00 32.60           H
ATOM   1287 HG12 VAL A 134      42.278  35.261  14.990  1.00 32.60           H
ATOM   1288 HG13 VAL A 134      42.325  35.809  16.478  1.00 32.60           H
ATOM   1289 HG21 VAL A 134      40.294  33.938  17.662  1.00 35.14           H
ATOM   1290 HG22 VAL A 134      40.147  35.492  17.953  1.00 35.14           H
ATOM   1291 HG23 VAL A 134      38.939  34.686  17.300  1.00 35.14           H
ATOM   1292  N   THR A 135      41.584  38.128  15.333  1.00 21.34           N
ATOM   1293  CA  THR A 135      42.305  39.333  15.730  1.00 21.99           C
ATOM   1294  C   THR A 135      41.420  40.555  15.637  1.00 25.19           C
ATOM   1295  O   THR A 135      41.440  41.407  16.523  1.00 22.61           O
ATOM   1296  CB  THR A 135      43.544  39.514  14.852  1.00 28.01           C
ATOM   1297  OG1 THR A 135      44.470  38.465  15.148  1.00 28.98           O
ATOM   1298  CG2 THR A 135      44.214  40.865  15.095  1.00 34.25           C
ATOM   1299  H   THR A 135      41.890  37.760  14.615  1.00 25.62           H
ATOM   1300  HA  THR A 135      42.598  39.235  16.648  1.00 26.40           H
ATOM   1301  HB  THR A 135      43.285  39.474  13.917  1.00 33.63           H
ATOM   1302  HG1 THR A 135      44.122  37.722  14.977  1.00 34.79           H
ATOM   1303 HG21 THR A 135      44.997  40.943  14.529  1.00 41.12           H
ATOM   1304 HG22 THR A 135      43.615  41.599  14.883  1.00 41.12           H
ATOM   1305 HG23 THR A 135      44.490  40.932  16.024  1.00 41.12           H
ATOM   1306  N   ASP A 136      40.653  40.675  14.556  1.00 19.23           N
ATOM   1307  CA  ASP A 136      39.731  41.800  14.463  1.00 24.57           C
ATOM   1308  C   ASP A 136      38.726  41.761  15.608  1.00 23.92           C
ATOM   1309  O   ASP A 136      38.428  42.787  16.225  1.00 24.97           O
ATOM   1310  CB  ASP A 136      38.994  41.763  13.146  1.00 25.28           C
ATOM   1311  CG  ASP A 136      38.176  42.997  12.927  1.00 31.53           C
ATOM   1312  OD1 ASP A 136      38.779  43.967  12.412  1.00 33.35           O
ATOM   1313  OD2 ASP A 136      36.984  42.988  13.318  1.00 28.14           O1-
ATOM   1314  H   ASP A 136      40.634  40.126  13.896  1.00 23.09           H
ATOM   1315  HA  ASP A 136      40.223  42.635  14.508  1.00 29.50           H
ATOM   1316  HB2 ASP A 136      39.647  41.713  12.429  1.00 30.36           H
ATOM   1317  HB3 ASP A 136      38.410  40.990  13.128  1.00 30.36           H
ATOM   1318  N   ALA A 137      38.199  40.573  15.909  1.00 25.41           N
ATOM   1319  CA  ALA A 137      37.114  40.462  16.881  1.00 29.41           C
ATOM   1320  C   ALA A 137      37.594  40.785  18.298  1.00 28.32           C
ATOM   1321  O   ALA A 137      36.865  41.392  19.084  1.00 28.43           O
ATOM   1322  CB  ALA A 137      36.513  39.057  16.830  1.00 29.41           C
ATOM   1323  H   ALA A 137      38.446  39.826  15.566  1.00 30.51           H
ATOM   1324  HA  ALA A 137      36.414  41.089  16.644  1.00 35.31           H
ATOM   1325  HB1 ALA A 137      35.808  38.982  17.493  1.00 35.31           H
ATOM   1326  HB2 ALA A 137      36.148  38.901  15.944  1.00 35.31           H
ATOM   1327  HB3 ALA A 137      37.208  38.406  17.018  1.00 35.31           H
ATOM   1328  N   VAL A 138      38.822  40.425  18.640  1.00 27.13           N
ATOM   1329  CA  VAL A 138      39.298  40.760  19.974  1.00 29.42           C
ATOM   1330  C   VAL A 138      39.796  42.202  20.034  1.00 35.41           C
ATOM   1331  O   VAL A 138      39.746  42.840  21.093  1.00 29.81           O
ATOM   1332  CB  VAL A 138      40.370  39.755  20.443  1.00 33.41           C
ATOM   1333  CG1 VAL A 138      39.777  38.332  20.487  1.00 29.51           C
ATOM   1334  CG2 VAL A 138      41.569  39.786  19.603  1.00 38.06           C
ATOM   1335  H   VAL A 138      39.385  40.002  18.139  1.00 32.57           H
ATOM   1336  HA  VAL A 138      38.548  40.684  20.583  1.00 35.32           H
ATOM   1337  HB  VAL A 138      40.645  39.990  21.342  1.00 40.11           H
ATOM   1338 HG11 VAL A 138      40.467  37.710  20.771  1.00 35.43           H
ATOM   1339 HG12 VAL A 138      39.031  38.318  21.106  1.00 35.43           H
ATOM   1340 HG13 VAL A 138      39.473  38.090  19.600  1.00 35.43           H
ATOM   1341 HG21 VAL A 138      42.213  39.145  19.945  1.00 45.69           H
ATOM   1342 HG22 VAL A 138      41.321  39.555  18.693  1.00 45.69           H
ATOM   1343 HG23 VAL A 138      41.945  40.678  19.629  1.00 45.69           H
ATOM   1344  N   LEU A 139      40.232  42.768  18.912  1.00 28.64           N
ATOM   1345  CA  LEU A 139      40.689  44.151  18.918  1.00 26.17           C
ATOM   1346  C   LEU A 139      39.529  45.139  18.927  1.00 26.87           C
ATOM   1347  O   LEU A 139      39.652  46.223  19.515  1.00 27.95           O
ATOM   1348  CB  LEU A 139      41.588  44.371  17.702  1.00 31.74           C
ATOM   1349  CG  LEU A 139      42.253  45.700  17.386  1.00 40.53           C
ATOM   1350  CD1 LEU A 139      43.222  46.118  18.481  1.00 40.86           C
ATOM   1351  CD2 LEU A 139      42.983  45.545  16.043  1.00 40.11           C
ATOM   1352  H   LEU A 139      40.267  42.377  18.144  1.00 34.39           H
ATOM   1353  HA  LEU A 139      41.210  44.306  19.719  1.00 31.42           H
ATOM   1354  HB2 LEU A 139      42.323  43.739  17.789  1.00 38.10           H
ATOM   1355  HB3 LEU A 139      41.067  44.138  16.922  1.00 38.10           H
ATOM   1356  HG  LEU A 139      41.575  46.388  17.293  1.00 48.66           H
ATOM   1357 HD11 LEU A 139      43.625  46.967  18.232  1.00 49.05           H
ATOM   1358 HD12 LEU A 139      42.738  46.212  19.314  1.00 49.05           H
ATOM   1359 HD13 LEU A 139      43.907  45.436  18.567  1.00 49.05           H
ATOM   1360 HD21 LEU A 139      43.404  46.387  15.811  1.00 48.15           H
ATOM   1361 HD22 LEU A 139      43.653  44.848  16.121  1.00 48.15           H
ATOM   1362 HD23 LEU A 139      42.337  45.308  15.355  1.00 48.15           H
ATOM   1363  N   ALA A 140      38.402  44.768  18.313  1.00 23.70           N
ATOM   1364  CA  ALA A 140      37.290  45.688  18.065  1.00 26.47           C
ATOM   1365  C   ALA A 140      36.834  46.440  19.308  1.00 31.16           C
ATOM   1366  O   ALA A 140      36.646  47.663  19.225  1.00 29.64           O
ATOM   1367  CB  ALA A 140      36.109  44.930  17.445  1.00 32.71           C
ATOM   1368  H   ALA A 140      38.264  43.977  18.013  1.00 28.45           H
ATOM   1369  HA  ALA A 140      37.578  46.350  17.417  1.00 31.79           H
ATOM   1370  HB1 ALA A 140      35.355  45.535  17.383  1.00 39.27           H
ATOM   1371  HB2 ALA A 140      36.353  44.625  16.558  1.00 39.27           H
ATOM   1372  HB3 ALA A 140      35.873  44.173  17.999  1.00 39.27           H
ATOM   1373  N   PRO A 141      36.637  45.801  20.458  1.00 35.17           N
ATOM   1374  CA  PRO A 141      36.167  46.555  21.636  1.00 34.09           C
ATOM   1375  C   PRO A 141      37.142  47.628  22.113  1.00 33.61           C
ATOM   1376  O   PRO A 141      36.713  48.570  22.786  1.00 34.37           O
ATOM   1377  CB  PRO A 141      35.964  45.448  22.685  1.00 38.03           C
ATOM   1378  CG  PRO A 141      35.653  44.224  21.852  1.00 40.57           C
ATOM   1379  CD  PRO A 141      36.612  44.341  20.698  1.00 30.23           C
ATOM   1380  HA  PRO A 141      35.315  46.974  21.443  1.00 40.92           H
ATOM   1381  HB2 PRO A 141      36.788  45.316  23.186  1.00 45.65           H
ATOM   1382  HB3 PRO A 141      35.225  45.672  23.269  1.00 45.65           H
ATOM   1383  HG2 PRO A 141      35.807  43.413  22.360  1.00 48.70           H
ATOM   1384  HG3 PRO A 141      34.736  44.269  21.535  1.00 48.70           H
ATOM   1385  HD2 PRO A 141      37.492  44.033  20.967  1.00 36.29           H
ATOM   1386  HD3 PRO A 141      36.283  43.853  19.935  1.00 36.29           H
ATOM   1387  N   HIS A 142      38.425  47.545  21.759  1.00 31.56           N
ATOM   1388  CA  HIS A 142      39.402  48.552  22.179  1.00 36.72           C
ATOM   1389  C   HIS A 142      39.412  49.808  21.312  1.00 36.88           C
ATOM   1390  O   HIS A 142      40.076  50.790  21.682  1.00 32.71           O
ATOM   1391  CB  HIS A 142      40.815  47.952  22.203  1.00 35.42           C
ATOM   1392  CG  HIS A 142      40.974  46.856  23.212  1.00 37.95           C
ATOM   1393  ND1 HIS A 142      41.022  47.098  24.572  1.00 39.87           N
ATOM   1394  CD2 HIS A 142      41.051  45.511  23.066  1.00 37.20           C
ATOM   1395  CE1 HIS A 142      41.147  45.951  25.216  1.00 39.30           C
ATOM   1396  NE2 HIS A 142      41.177  44.972  24.326  1.00 45.05           N
ATOM   1397  H   HIS A 142      38.750  46.919  21.268  1.00 37.89           H
ATOM   1398  HA  HIS A 142      39.189  48.822  23.086  1.00 44.08           H
ATOM   1399  HB2 HIS A 142      41.457  48.645  22.415  1.00 42.52           H
ATOM   1400  HB3 HIS A 142      41.017  47.580  21.329  1.00 42.52           H
ATOM   1401  HD2 HIS A 142      41.044  45.039  22.265  1.00 44.66           H
ATOM   1402  HE1 HIS A 142      41.210  45.851  26.137  1.00 47.18           H
ATOM   1403  HE2 HIS A 142      41.246  44.132  24.506  1.00 54.08           H
ATOM   1404  N   ILE A 143      38.707  49.815  20.184  1.00 32.35           N
ATOM   1405  CA  ILE A 143      38.817  50.903  19.218  1.00 29.57           C
ATOM   1406  C   ILE A 143      37.738  51.926  19.494  1.00 27.25           C
ATOM   1407  O   ILE A 143      36.546  51.607  19.451  1.00 30.10           O
ATOM   1408  CB  ILE A 143      38.698  50.391  17.774  1.00 28.62           C
ATOM   1409  CG1 ILE A 143      39.792  49.356  17.480  1.00 29.60           C
ATOM   1410  CG2 ILE A 143      38.766  51.581  16.764  1.00 29.67           C
ATOM   1411  CD1 ILE A 143      41.187  49.825  17.739  1.00 34.26           C
ATOM   1412  H   ILE A 143      38.154  49.195  19.956  1.00 38.84           H
ATOM   1413  HA  ILE A 143      39.674  51.344  19.330  1.00 35.50           H
ATOM   1414  HB  ILE A 143      37.834  49.959  17.676  1.00 34.36           H
ATOM   1415 HG12 ILE A 143      39.637  48.579  18.037  1.00 35.54           H
ATOM   1416 HG13 ILE A 143      39.740  49.108  16.540  1.00 35.54           H
ATOM   1417 HG21 ILE A 143      38.725  51.238  15.858  1.00 35.63           H
ATOM   1418 HG22 ILE A 143      38.023  52.183  16.920  1.00 35.63           H
ATOM   1419 HG23 ILE A 143      39.600  52.058  16.894  1.00 35.63           H
ATOM   1420 HD11 ILE A 143      41.805  49.118  17.493  1.00 41.13           H
ATOM   1421 HD12 ILE A 143      41.358  50.611  17.197  1.00 41.13           H
ATOM   1422 HD13 ILE A 143      41.287  50.040  18.681  1.00 41.13           H
ATOM   1423  N   GLY A 144      38.150  53.168  19.705  1.00 32.55           N
ATOM   1424  CA  GLY A 144      37.233  54.262  19.927  1.00 35.54           C
ATOM   1425  C   GLY A 144      36.970  55.056  18.668  1.00 36.39           C
ATOM   1426  O   GLY A 144      37.169  54.581  17.546  1.00 33.43           O
ATOM   1427  H   GLY A 144      38.977  53.405  19.719  1.00 39.08           H
ATOM   1428  HA2 GLY A 144      36.389  53.923  20.266  1.00 42.66           H
ATOM   1429  HA3 GLY A 144      37.615  54.862  20.591  1.00 42.66           H
ATOM   1430  N   GLY A 145      36.543  56.292  18.856  1.00 34.95           N
ATOM   1431  CA  GLY A 145      36.270  57.154  17.731  1.00 35.42           C
ATOM   1432  C   GLY A 145      37.519  57.817  17.200  1.00 29.49           C
ATOM   1433  O   GLY A 145      38.604  57.763  17.784  1.00 35.22           O
ATOM   1434  H   GLY A 145      36.413  56.657  19.622  1.00 41.96           H
ATOM   1435  HA2 GLY A 145      35.872  56.632  17.013  1.00 42.53           H
ATOM   1436  HA3 GLY A 145      35.641  57.841  17.995  1.00 42.53           H
ATOM   1437  N   GLU A 146      37.358  58.449  16.045  1.00 33.39           N
ATOM   1438  CA  GLU A 146      38.445  59.197  15.439  1.00 34.45           C
ATOM   1439  C   GLU A 146      38.980  60.233  16.409  1.00 39.75           C
ATOM   1440  O   GLU A 146      38.242  60.806  17.213  1.00 41.83           O
ATOM   1441  CB  GLU A 146      37.978  59.901  14.169  1.00 41.72           C
ATOM   1442  CG  GLU A 146      37.891  58.990  12.971  1.00 44.70           C
ATOM   1443  CD  GLU A 146      37.273  59.658  11.760  1.00 43.48           C
ATOM   1444  OE1 GLU A 146      37.462  60.889  11.577  1.00 35.40           O
ATOM   1445  OE2 GLU A 146      36.599  58.937  10.997  1.00 42.70           O1-
ATOM   1446  H   GLU A 146      36.630  58.456  15.589  1.00 40.08           H
ATOM   1447  HA  GLU A 146      39.165  58.586  15.212  1.00 41.35           H
ATOM   1448  HB2 GLU A 146      37.095  60.270  14.325  1.00 50.08           H
ATOM   1449  HB3 GLU A 146      38.604  60.612  13.963  1.00 50.08           H
ATOM   1450  HG2 GLU A 146      38.793  58.721  12.735  1.00 53.66           H
ATOM   1451  HG3 GLU A 146      37.364  58.210  13.203  1.00 53.66           H
ATOM   1452  N   ALA A 147      40.269  60.493  16.297  1.00 42.05           N
ATOM   1453  CA  ALA A 147      40.934  61.454  17.166  1.00 47.44           C
ATOM   1454  C   ALA A 147      41.250  62.717  16.387  1.00 46.70           C
ATOM   1455  O   ALA A 147      41.660  62.625  15.235  1.00 53.13           O
ATOM   1456  CB  ALA A 147      42.206  60.848  17.744  1.00 46.74           C
ATOM   1457  H   ALA A 147      40.793  60.117  15.724  1.00 50.48           H
ATOM   1458  HA  ALA A 147      40.349  61.682  17.903  1.00 56.95           H
ATOM   1459  HB1 ALA A 147      42.810  60.624  17.019  1.00 56.11           H
ATOM   1460  HB2 ALA A 147      41.978  60.047  18.244  1.00 56.11           H
ATOM   1461  HB3 ALA A 147      42.623  61.492  18.337  1.00 56.11           H
ATOM   1462  HC  ALA A 147      41.131  63.619  16.808  1.00 56.06           H
ATOM   1463  N   PRO A 153      49.218  65.304  17.024  1.00 78.40           N
ATOM   1464  CA  PRO A 153      50.439  64.682  17.545  1.00 80.41           C
ATOM   1465  C   PRO A 153      50.570  63.209  17.142  1.00 80.84           C
ATOM   1466  O   PRO A 153      49.606  62.632  16.635  1.00 77.15           O
ATOM   1467  CB  PRO A 153      50.279  64.821  19.068  1.00 77.47           C
ATOM   1468  CG  PRO A 153      48.822  64.905  19.277  1.00 77.74           C
ATOM   1469  CD  PRO A 153      48.351  65.757  18.123  1.00 79.09           C
ATOM   1470  H1  PRO A 153      48.819  64.954  16.223  1.00 94.10           H
ATOM   1471  HA  PRO A 153      51.210  65.185  17.250  1.00 96.52           H
ATOM   1472  HB2 PRO A 153      50.705  65.642  19.361  1.00 92.98           H
ATOM   1473  HB3 PRO A 153      50.658  64.053  19.521  1.00 92.98           H
ATOM   1474  HG2 PRO A 153      48.628  65.323  20.130  1.00 93.31           H
ATOM   1475  HG3 PRO A 153      48.440  64.015  19.230  1.00 93.31           H
ATOM   1476  HD2 PRO A 153      47.421  65.584  17.916  1.00 94.93           H
ATOM   1477  HD3 PRO A 153      48.510  66.696  18.308  1.00 94.93           H
ATOM   1478  N   PRO A 154      51.746  62.618  17.343  1.00 79.73           N
ATOM   1479  CA  PRO A 154      51.938  61.222  16.956  1.00 71.80           C
ATOM   1480  C   PRO A 154      51.140  60.268  17.827  1.00 63.39           C
ATOM   1481  O   PRO A 154      50.822  60.571  18.990  1.00 58.48           O
ATOM   1482  CB  PRO A 154      53.450  61.018  17.127  1.00 69.21           C
ATOM   1483  CG  PRO A 154      54.003  62.359  16.823  1.00 69.93           C
ATOM   1484  CD  PRO A 154      53.048  63.297  17.508  1.00 73.78           C
ATOM   1485  HA  PRO A 154      51.701  61.118  16.025  1.00 86.18           H
ATOM   1486  HB2 PRO A 154      53.649  60.760  18.041  1.00 83.06           H
ATOM   1487  HB3 PRO A 154      53.772  60.356  16.496  1.00 83.06           H
ATOM   1488  HG2 PRO A 154      54.903  62.446  17.172  1.00 83.94           H
ATOM   1489  HG3 PRO A 154      53.988  62.504  15.862  1.00 83.94           H
ATOM   1490  HD2 PRO A 154      53.273  63.376  18.447  1.00 88.56           H
ATOM   1491  HD3 PRO A 154      53.055  64.154  17.060  1.00 88.56           H
ATOM   1492  N   PRO A 155      50.812  59.087  17.295  1.00 56.72           N
ATOM   1493  CA  PRO A 155      50.015  58.124  18.058  1.00 50.45           C
ATOM   1494  C   PRO A 155      50.829  57.512  19.176  1.00 43.06           C
ATOM   1495  O   PRO A 155      52.045  57.369  19.075  1.00 45.52           O
ATOM   1496  CB  PRO A 155      49.647  57.057  17.008  1.00 46.19           C
ATOM   1497  CG  PRO A 155      50.114  57.611  15.677  1.00 47.99           C
ATOM   1498  CD  PRO A 155      51.233  58.519  16.005  1.00 48.79           C
ATOM   1499  HA  PRO A 155      49.213  58.539  18.416  1.00 60.56           H
ATOM   1500  HB2 PRO A 155      50.121  56.231  17.201  1.00 55.45           H
ATOM   1501  HB3 PRO A 155      48.687  56.911  17.006  1.00 55.45           H
ATOM   1502  HG2 PRO A 155      50.399  56.899  15.084  1.00 57.60           H
ATOM   1503  HG3 PRO A 155      49.390  58.116  15.275  1.00 57.60           H
ATOM   1504  HD2 PRO A 155      52.053  58.010  16.096  1.00 58.57           H
ATOM   1505  HD3 PRO A 155      51.308  59.201  15.323  1.00 58.57           H
ATOM   1506  N   ALA A 156      50.135  57.108  20.237  1.00 39.75           N
ATOM   1507  CA  ALA A 156      50.790  56.327  21.271  1.00 38.29           C
ATOM   1508  C   ALA A 156      51.242  54.978  20.735  1.00 44.23           C
ATOM   1509  O   ALA A 156      52.255  54.435  21.177  1.00 38.37           O
ATOM   1510  CB  ALA A 156      49.844  56.140  22.451  1.00 37.50           C
ATOM   1511  H   ALA A 156      49.299  57.264  20.377  1.00 47.72           H
ATOM   1512  HA  ALA A 156      51.572  56.807  21.577  1.00 45.96           H
ATOM   1513  HB1 ALA A 156      50.315  55.692  23.168  1.00 45.02           H
ATOM   1514  HB2 ALA A 156      49.535  57.013  22.739  1.00 45.02           H
ATOM   1515  HB3 ALA A 156      49.087  55.607  22.164  1.00 45.02           H
ATOM   1516  N   LEU A 157      50.514  54.424  19.775  1.00 36.67           N
ATOM   1517  CA  LEU A 157      50.836  53.115  19.249  1.00 34.35           C
ATOM   1518  C   LEU A 157      50.424  53.057  17.791  1.00 34.87           C
ATOM   1519  O   LEU A 157      49.338  53.515  17.426  1.00 29.85           O
ATOM   1520  CB  LEU A 157      50.126  52.020  20.033  1.00 34.02           C
ATOM   1521  CG  LEU A 157      50.295  50.595  19.501  1.00 36.24           C
ATOM   1522  CD1 LEU A 157      51.736  50.161  19.547  1.00 41.62           C
ATOM   1523  CD2 LEU A 157      49.412  49.632  20.285  1.00 34.18           C
ATOM   1524  H   LEU A 157      49.824  54.794  19.412  1.00 44.03           H
ATOM   1525  HA  LEU A 157      51.793  52.969  19.310  1.00 41.24           H
ATOM   1526  HB2 LEU A 157      50.454  52.032  20.945  1.00 40.84           H
ATOM   1527  HB3 LEU A 157      49.179  52.220  20.034  1.00 40.84           H
ATOM   1528  HG  LEU A 157      50.009  50.565  18.575  1.00 43.50           H
ATOM   1529 HD11 LEU A 157      51.804  49.260  19.196  1.00 49.96           H
ATOM   1530 HD12 LEU A 157      52.269  50.767  19.010  1.00 49.96           H
ATOM   1531 HD13 LEU A 157      52.034  50.180  20.470  1.00 49.96           H
ATOM   1532 HD21 LEU A 157      49.532  48.736  19.933  1.00 41.03           H
ATOM   1533 HD22 LEU A 157      49.671  49.657  21.220  1.00 41.03           H
ATOM   1534 HD23 LEU A 157      48.489  49.906  20.190  1.00 41.03           H
ATOM   1535  N   THR A 158      51.295  52.477  16.980  1.00 35.50           N
ATOM   1536  CA  THR A 158      51.042  52.230  15.568  1.00 33.88           C
ATOM   1537  C   THR A 158      51.100  50.733  15.359  1.00 37.18           C
ATOM   1538  O   THR A 158      52.124  50.103  15.624  1.00 34.06           O
ATOM   1539  CB  THR A 158      52.057  52.955  14.691  1.00 31.20           C
ATOM   1540  OG1 THR A 158      51.884  54.357  14.895  1.00 34.52           O
ATOM   1541  CG2 THR A 158      51.872  52.639  13.196  1.00 33.16           C
ATOM   1542  H   THR A 158      52.064  52.195  17.240  1.00 42.61           H
ATOM   1543  HA  THR A 158      50.153  52.539  15.339  1.00 40.68           H
ATOM   1544  HB  THR A 158      52.950  52.680  14.948  1.00 37.46           H
ATOM   1545  HG1 THR A 158      52.498  54.772  14.511  1.00 41.44           H
ATOM   1546 HG21 THR A 158      52.552  53.096  12.680  1.00 39.82           H
ATOM   1547 HG22 THR A 158      51.948  51.683  13.043  1.00 39.82           H
ATOM   1548 HG23 THR A 158      50.999  52.936  12.901  1.00 39.82           H
ATOM   1549  N   LEU A 159      49.985  50.163  14.948  1.00 23.87           N
ATOM   1550  CA  LEU A 159      49.887  48.749  14.666  1.00 24.06           C
ATOM   1551  C   LEU A 159      49.872  48.557  13.166  1.00 31.12           C
ATOM   1552  O   LEU A 159      48.950  49.037  12.505  1.00 30.46           O
ATOM   1553  CB  LEU A 159      48.593  48.214  15.256  1.00 32.40           C
ATOM   1554  CG  LEU A 159      48.490  47.379  16.484  1.00 44.68           C
ATOM   1555  CD1 LEU A 159      47.033  46.900  16.505  1.00 35.46           C
ATOM   1556  CD2 LEU A 159      49.478  46.248  16.435  1.00 42.28           C
ATOM   1557  H   LEU A 159      49.240  50.586  14.833  1.00 28.66           H
ATOM   1558  HA  LEU A 159      50.646  48.270  15.026  1.00 28.89           H
ATOM   1559  HB2 LEU A 159      48.029  48.985  15.419  1.00 38.90           H
ATOM   1560  HB3 LEU A 159      48.183  47.679  14.556  1.00 38.90           H
ATOM   1561  HG  LEU A 159      48.663  47.929  17.264  1.00 53.64           H
ATOM   1562 HD11 LEU A 159      46.893  46.368  17.303  1.00 42.57           H
ATOM   1563 HD12 LEU A 159      46.441  47.667  16.514  1.00 42.57           H
ATOM   1564 HD13 LEU A 159      46.866  46.361  15.719  1.00 42.57           H
ATOM   1565 HD21 LEU A 159      49.392  45.740  17.256  1.00 50.75           H
ATOM   1566 HD22 LEU A 159      49.281  45.690  15.667  1.00 50.75           H
ATOM   1567 HD23 LEU A 159      50.375  46.612  16.369  1.00 50.75           H
ATOM   1568  N   ILE A 160      50.857  47.830  12.644  1.00 26.23           N
ATOM   1569  CA  ILE A 160      50.971  47.503  11.227  1.00 28.74           C
ATOM   1570  C   ILE A 160      50.627  46.037  11.061  1.00 31.46           C
ATOM   1571  O   ILE A 160      51.308  45.179  11.625  1.00 29.31           O
ATOM   1572  CB  ILE A 160      52.386  47.747  10.678  1.00 24.78           C
ATOM   1573  CG1 ILE A 160      52.917  49.136  11.047  1.00 35.36           C
ATOM   1574  CG2 ILE A 160      52.418  47.515   9.147  1.00 29.45           C
ATOM   1575  CD1 ILE A 160      52.093  50.255  10.511  1.00 41.98           C
ATOM   1576  H   ILE A 160      51.499  47.495  13.107  1.00 31.50           H
ATOM   1577  HA  ILE A 160      50.343  48.036  10.718  1.00 34.50           H
ATOM   1578  HB  ILE A 160      52.973  47.090  11.082  1.00 29.76           H
ATOM   1579 HG12 ILE A 160      52.933  49.217  12.013  1.00 42.46           H
ATOM   1580 HG13 ILE A 160      53.817  49.241  10.691  1.00 42.46           H
ATOM   1581 HG21 ILE A 160      53.308  47.696   8.816  1.00 35.36           H
ATOM   1582 HG22 ILE A 160      52.181  46.594   8.961  1.00 35.36           H
ATOM   1583 HG23 ILE A 160      51.779  48.111   8.731  1.00 35.36           H
ATOM   1584 HD11 ILE A 160      52.503  51.092  10.781  1.00 50.39           H
ATOM   1585 HD12 ILE A 160      52.064  50.195   9.544  1.00 50.39           H
ATOM   1586 HD13 ILE A 160      51.198  50.193  10.881  1.00 50.39           H
ATOM   1587  N   PHE A 161      49.619  45.749  10.244  1.00 28.20           N
ATOM   1588  CA  PHE A 161      49.213  44.389   9.931  1.00 21.48           C
ATOM   1589  C   PHE A 161      49.614  43.979   8.534  1.00 25.32           C
ATOM   1590  O   PHE A 161      49.440  44.733   7.576  1.00 24.07           O
ATOM   1591  CB  PHE A 161      47.707  44.231   9.963  1.00 22.75           C
ATOM   1592  CG  PHE A 161      47.061  44.646  11.225  1.00 23.97           C
ATOM   1593  CD1 PHE A 161      46.863  45.989  11.523  1.00 24.80           C
ATOM   1594  CD2 PHE A 161      46.512  43.684  12.064  1.00 33.61           C
ATOM   1595  CE1 PHE A 161      46.191  46.352  12.652  1.00 27.20           C
ATOM   1596  CE2 PHE A 161      45.835  44.051  13.194  1.00 31.38           C
ATOM   1597  CZ  PHE A 161      45.668  45.393  13.483  1.00 30.71           C
ATOM   1598  H   PHE A 161      49.142  46.344   9.846  1.00 33.86           H
ATOM   1599  HA  PHE A 161      49.609  43.766  10.560  1.00 25.80           H
ATOM   1600  HB2 PHE A 161      47.331  44.778   9.257  1.00 27.32           H
ATOM   1601  HB3 PHE A 161      47.487  43.301   9.800  1.00 27.32           H
ATOM   1602  HD1 PHE A 161      47.202  46.647  10.961  1.00 29.78           H
ATOM   1603  HD2 PHE A 161      46.615  42.785  11.859  1.00 40.35           H
ATOM   1604  HE1 PHE A 161      46.079  47.248  12.864  1.00 32.66           H
ATOM   1605  HE2 PHE A 161      45.490  43.402  13.762  1.00 37.68           H
ATOM   1606  HZ  PHE A 161      45.229  45.651  14.260  1.00 36.87           H
ATOM   1607  N   ASP A 162      50.033  42.736   8.408  1.00 23.17           N
ATOM   1608  CA  ASP A 162      50.135  42.082   7.113  1.00 24.90           C
ATOM   1609  C   ASP A 162      48.698  41.677   6.785  1.00 26.36           C
ATOM   1610  O   ASP A 162      48.242  40.609   7.220  1.00 22.35           O
ATOM   1611  CB  ASP A 162      51.096  40.889   7.212  1.00 26.46           C
ATOM   1612  CG  ASP A 162      51.565  40.360   5.880  1.00 34.02           C
ATOM   1613  OD1 ASP A 162      50.789  40.358   4.908  1.00 31.32           O
ATOM   1614  OD2 ASP A 162      52.722  39.890   5.823  1.00 36.34           O1-
ATOM   1615  H   ASP A 162      50.254  42.231   9.070  1.00 27.82           H
ATOM   1616  HA  ASP A 162      50.468  42.716   6.452  1.00 29.90           H
ATOM   1617  HB2 ASP A 162      51.884  41.149   7.711  1.00 31.77           H
ATOM   1618  HB3 ASP A 162      50.649  40.155   7.667  1.00 31.77           H
ATOM   1619  N   ARG A 163      47.971  42.559   6.039  1.00 23.77           N
ATOM   1620  CA  ARG A 163      46.668  42.176   5.517  1.00 22.64           C
ATOM   1621  C   ARG A 163      45.640  42.426   6.655  1.00 21.37           C
ATOM   1622  O   ARG A 163      45.745  42.452   7.865  1.00 22.12           O
ATOM   1623  CB  ARG A 163      46.523  40.731   5.013  1.00 22.20           C
ATOM   1624  CG  ARG A 163      47.502  40.437   3.872  1.00 24.59           C
ATOM   1625  CD  ARG A 163      47.066  39.135   3.202  1.00 22.13           C
ATOM   1626  NE  ARG A 163      47.936  38.738   2.068  1.00 23.66           N
ATOM   1627  CZ  ARG A 163      47.835  39.369   0.835  1.00 27.93           C
ATOM   1628  NH1 ARG A 163      46.739  40.153   0.531  1.00 23.75           N
ATOM   1629  NH2 ARG A 163      48.701  38.985  -0.162  1.00 31.11           N1+
ATOM   1630  H   ARG A 163      48.441  43.330   5.543  1.00 28.54           H
ATOM   1631  HA  ARG A 163      46.440  42.866   4.636  1.00 27.19           H
ATOM   1632  HB2 ARG A 163      46.673  40.013   5.849  1.00 26.66           H
ATOM   1633  HB3 ARG A 163      45.472  40.591   4.665  1.00 26.66           H
ATOM   1634  HG2 ARG A 163      47.530  41.272   3.147  1.00 29.52           H
ATOM   1635  HG3 ARG A 163      48.548  40.363   4.253  1.00 29.52           H
ATOM   1636  HD2 ARG A 163      47.116  38.293   3.941  1.00 26.58           H
ATOM   1637  HD3 ARG A 163      46.003  39.189   2.878  1.00 26.58           H
ATOM   1638  HE  ARG A 163      48.874  38.359   2.368  1.00 28.41           H
ATOM   1639 HH11 ARG A 163      46.228  40.675   1.266  1.00 28.52           H
ATOM   1640 HH12 ARG A 163      46.731  40.671  -0.359  1.00 28.52           H
ATOM   1641 HH21 ARG A 163      49.611  38.531   0.049  1.00 37.36           H
ATOM   1642 HH22 ARG A 163      48.629  39.423  -1.085  1.00 37.36           H
ATOM   1643  N   HIS A 164      44.448  42.722   6.016  1.00 19.97           N
ATOM   1644  CA  HIS A 164      43.133  42.987   6.572  1.00 20.14           C
ATOM   1645  C   HIS A 164      42.224  41.781   6.347  1.00 18.48           C
ATOM   1646  O   HIS A 164      42.390  41.029   5.364  1.00 20.28           O
ATOM   1647  CB  HIS A 164      42.528  44.247   5.905  1.00 23.04           C
ATOM   1648  CG  HIS A 164      41.246  44.717   6.542  1.00 21.22           C
ATOM   1649  ND1 HIS A 164      40.017  44.174   6.226  1.00 20.38           N
ATOM   1650  CD2 HIS A 164      41.005  45.649   7.503  1.00 22.17           C
ATOM   1651  CE1 HIS A 164      39.083  44.735   6.974  1.00 21.60           C
ATOM   1652  NE2 HIS A 164      39.653  45.645   7.743  1.00 20.61           N
ATOM   1653  H   HIS A 164      44.405  42.769   5.159  1.00 23.98           H
ATOM   1654  HA  HIS A 164      43.210  43.150   7.526  1.00 24.19           H
ATOM   1655  HB2 HIS A 164      42.360  44.052   4.971  1.00 27.66           H
ATOM   1656  HB3 HIS A 164      43.172  44.965   5.983  1.00 27.66           H
ATOM   1657  HD2 HIS A 164      41.635  46.189   7.918  1.00 26.62           H
ATOM   1658  HE1 HIS A 164      38.175  44.545   6.928  1.00 25.94           H
ATOM   1659  HE2 HIS A 164      39.241  46.149   8.299  1.00 24.76           H
ATOM   1660  N   PRO A 165      41.233  41.575   7.214  1.00 18.86           N
ATOM   1661  CA  PRO A 165      40.255  40.499   6.973  1.00 18.73           C
ATOM   1662  C   PRO A 165      39.666  40.442   5.568  1.00 18.00           C
ATOM   1663  O   PRO A 165      39.383  39.338   5.079  1.00 18.97           O
ATOM   1664  CB  PRO A 165      39.171  40.804   8.006  1.00 21.20           C
ATOM   1665  CG  PRO A 165      39.985  41.356   9.177  1.00 20.66           C
ATOM   1666  CD  PRO A 165      41.013  42.219   8.533  1.00 24.46           C
ATOM   1667  HA  PRO A 165      40.664  39.646   7.178  1.00 22.50           H
ATOM   1668  HB2 PRO A 165      38.560  41.472   7.652  1.00 25.46           H
ATOM   1669  HB3 PRO A 165      38.700  39.992   8.237  1.00 25.46           H
ATOM   1670  HG2 PRO A 165      39.423  41.869   9.780  1.00 24.81           H
ATOM   1671  HG3 PRO A 165      40.419  40.623   9.643  1.00 24.81           H
ATOM   1672  HD2 PRO A 165      40.648  43.104   8.437  1.00 29.37           H
ATOM   1673  HD3 PRO A 165      41.830  42.222   9.056  1.00 29.37           H
ATOM   1674  N   ILE A 166      39.434  41.576   4.904  1.00 15.93           N
ATOM   1675  CA  ILE A 166      38.851  41.485   3.550  1.00 18.45           C
ATOM   1676  C   ILE A 166      39.747  40.733   2.553  1.00 18.45           C
ATOM   1677  O   ILE A 166      39.251  40.225   1.545  1.00 17.19           O
ATOM   1678  CB  ILE A 166      38.477  42.861   2.981  1.00 20.33           C
ATOM   1679  CG1 ILE A 166      39.690  43.775   2.833  1.00 21.94           C
ATOM   1680  CG2 ILE A 166      37.287  43.468   3.786  1.00 24.43           C
ATOM   1681  CD1 ILE A 166      39.365  44.942   1.923  1.00 21.34           C
ATOM   1682  H   ILE A 166      39.595  42.363   5.178  1.00 19.14           H
ATOM   1683  HA  ILE A 166      38.023  40.979   3.612  1.00 22.16           H
ATOM   1684  HB  ILE A 166      38.139  42.709   2.081  1.00 24.41           H
ATOM   1685 HG12 ILE A 166      39.943  44.134   3.698  1.00 26.35           H
ATOM   1686 HG13 ILE A 166      40.429  43.281   2.452  1.00 26.35           H
ATOM   1687 HG21 ILE A 166      37.025  44.305   3.375  1.00 29.33           H
ATOM   1688 HG22 ILE A 166      36.541  42.850   3.768  1.00 29.33           H
ATOM   1689 HG23 ILE A 166      37.573  43.620   4.699  1.00 29.33           H
ATOM   1690 HD11 ILE A 166      40.138  45.520   1.862  1.00 25.63           H
ATOM   1691 HD12 ILE A 166      39.133  44.599   1.046  1.00 25.63           H
ATOM   1692 HD13 ILE A 166      38.611  45.431   2.283  1.00 25.63           H
ATOM   1693  N   ALA A 167      41.025  40.537   2.844  1.00 16.52           N
ATOM   1694  CA  ALA A 167      41.816  39.680   1.952  1.00 17.43           C
ATOM   1695  C   ALA A 167      41.251  38.255   1.874  1.00 20.64           C
ATOM   1696  O   ALA A 167      41.153  37.696   0.765  1.00 18.78           O
ATOM   1697  CB  ALA A 167      43.284  39.656   2.375  1.00 20.71           C
ATOM   1698  H   ALA A 167      41.440  40.872   3.519  1.00 19.84           H
ATOM   1699  HA  ALA A 167      41.790  40.050   1.055  1.00 20.94           H
ATOM   1700  HB1 ALA A 167      43.782  39.122   1.735  1.00 24.87           H
ATOM   1701  HB2 ALA A 167      43.625  40.564   2.386  1.00 24.87           H
ATOM   1702  HB3 ALA A 167      43.359  39.268   3.261  1.00 24.87           H
ATOM   1703  N   ALA A 168      40.926  37.616   3.042  1.00 16.19           N
ATOM   1704  CA  ALA A 168      40.572  36.189   3.029  1.00 19.95           C
ATOM   1705  C   ALA A 168      39.060  35.993   2.847  1.00 16.82           C
ATOM   1706  O   ALA A 168      38.540  34.941   2.493  1.00 18.52           O
ATOM   1707  CB  ALA A 168      40.991  35.543   4.354  1.00 19.70           C
ATOM   1708  H   ALA A 168      41.004  38.100   3.944  1.00 19.45           H
ATOM   1709  HA  ALA A 168      41.109  35.691   2.161  1.00 23.95           H
ATOM   1710  HB1 ALA A 168      40.670  34.492   4.409  1.00 23.66           H
ATOM   1711  HB2 ALA A 168      42.092  35.545   4.442  1.00 23.66           H
ATOM   1712  HB3 ALA A 168      40.580  36.075   5.223  1.00 23.66           H
ATOM   1713  N   LEU A 169      38.285  37.094   3.140  1.00 19.47           N
ATOM   1714  CA  LEU A 169      36.812  37.112   3.100  1.00 19.70           C
ATOM   1715  C   LEU A 169      36.220  37.789   1.860  1.00 20.61           C
ATOM   1716  O   LEU A 169      34.997  37.818   1.714  1.00 25.89           O
ATOM   1717  CB  LEU A 169      36.209  37.847   4.292  1.00 18.16           C
ATOM   1718  CG  LEU A 169      36.413  37.211   5.664  1.00 21.30           C
ATOM   1719  CD1 LEU A 169      36.111  38.188   6.786  1.00 23.83           C
ATOM   1720  CD2 LEU A 169      35.538  36.013   5.766  1.00 21.07           C
ATOM   1721  H   LEU A 169      38.615  37.852   3.376  1.00 23.38           H
ATOM   1722  HA  LEU A 169      36.490  36.199   3.127  1.00 23.66           H
ATOM   1723  HB2 LEU A 169      36.572  38.744   4.326  1.00 21.81           H
ATOM   1724  HB3 LEU A 169      35.252  37.903   4.149  1.00 21.81           H
ATOM   1725  HG  LEU A 169      37.338  36.919   5.740  1.00 25.58           H
ATOM   1726 HD11 LEU A 169      36.264  37.746   7.637  1.00 28.61           H
ATOM   1727 HD12 LEU A 169      36.688  38.960   6.704  1.00 28.61           H
ATOM   1728 HD13 LEU A 169      35.181  38.457   6.718  1.00 28.61           H
ATOM   1729 HD21 LEU A 169      35.624  35.634   6.657  1.00 25.30           H
ATOM   1730 HD22 LEU A 169      34.622  36.281   5.597  1.00 25.30           H
ATOM   1731 HD23 LEU A 169      35.811  35.363   5.102  1.00 25.30           H
ATOM   1732  N   LEU A 170      37.026  38.431   1.050  1.00 16.30           N
ATOM   1733  CA  LEU A 170      36.522  39.100  -0.140  1.00 15.28           C
ATOM   1734  C   LEU A 170      37.476  38.899  -1.319  1.00 17.59           C
ATOM   1735  O   LEU A 170      37.070  38.373  -2.359  1.00 15.93           O
ATOM   1736  CB  LEU A 170      36.301  40.584   0.141  1.00 16.45           C
ATOM   1737  CG  LEU A 170      36.092  41.445  -1.130  1.00 16.19           C
ATOM   1738  CD1 LEU A 170      34.841  41.044  -1.936  1.00 15.64           C
ATOM   1739  CD2 LEU A 170      36.055  42.944  -0.782  1.00 17.96           C
ATOM   1740  H   LEU A 170      37.877  38.485   1.165  1.00 19.58           H
ATOM   1741  HA  LEU A 170      35.672  38.711  -0.395  1.00 18.35           H
ATOM   1742  HB2 LEU A 170      35.507  40.685   0.688  1.00 19.76           H
ATOM   1743  HB3 LEU A 170      37.071  40.927   0.618  1.00 19.76           H
ATOM   1744  HG  LEU A 170      36.850  41.317  -1.719  1.00 19.45           H
ATOM   1745 HD11 LEU A 170      34.736  41.646  -2.692  1.00 18.79           H
ATOM   1746 HD12 LEU A 170      34.939  40.128  -2.250  1.00 18.79           H
ATOM   1747 HD13 LEU A 170      34.064  41.117  -1.358  1.00 18.79           H
ATOM   1748 HD21 LEU A 170      35.964  43.449  -1.606  1.00 21.57           H
ATOM   1749 HD22 LEU A 170      35.304  43.115  -0.195  1.00 21.57           H
ATOM   1750 HD23 LEU A 170      36.880  43.189  -0.338  1.00 21.57           H
ATOM   1751  N   CYS A 171      38.737  39.287  -1.157  1.00 19.44           N
ATOM   1752  CA  CYS A 171      39.620  39.407  -2.322  1.00 19.61           C
ATOM   1753  C   CYS A 171      40.095  38.048  -2.860  1.00 21.22           C
ATOM   1754  O   CYS A 171      39.922  37.791  -4.061  1.00 19.60           O
ATOM   1755  CB  CYS A 171      40.788  40.334  -1.986  1.00 18.60           C
ATOM   1756  SG  CYS A 171      40.245  42.008  -1.552  1.00 23.11           S
ATOM   1757  H   CYS A 171      39.100  39.499  -0.409  1.00 23.34           H
ATOM   1758  HA  CYS A 171      39.131  39.837  -3.040  1.00 23.55           H
ATOM   1759  HB2 CYS A 171      41.251  39.969  -1.217  1.00 22.34           H
ATOM   1760  HB3 CYS A 171      41.389  40.390  -2.747  1.00 22.34           H
ATOM   1761  HG  CYS A 171      41.188  42.651  -1.213  1.00 27.75           H
ATOM   1762  N   TYR A 172      40.715  37.167  -2.024  1.00 19.41           N
ATOM   1763  CA  TYR A 172      41.193  35.885  -2.569  1.00 19.10           C
ATOM   1764  C   TYR A 172      40.025  35.020  -3.048  1.00 18.25           C
ATOM   1765  O   TYR A 172      39.955  34.359  -4.069  1.00 19.68           O
ATOM   1766  CB  TYR A 172      42.098  35.205  -1.520  1.00 17.75           C
ATOM   1767  CG  TYR A 172      43.474  35.766  -1.733  1.00 18.91           C
ATOM   1768  CD1 TYR A 172      43.852  36.972  -1.098  1.00 20.07           C
ATOM   1769  CD2 TYR A 172      44.337  35.143  -2.637  1.00 21.04           C
ATOM   1770  CE1 TYR A 172      45.077  37.557  -1.375  1.00 24.05           C
ATOM   1771  CE2 TYR A 172      45.596  35.689  -2.894  1.00 16.19           C
ATOM   1772  CZ  TYR A 172      45.934  36.911  -2.298  1.00 21.88           C
ATOM   1773  OH  TYR A 172      47.094  37.553  -2.586  1.00 23.31           O
ATOM   1774  H   TYR A 172      40.908  37.381  -1.036  1.00 23.32           H
ATOM   1775  HA  TYR A 172      41.795  36.086  -3.517  1.00 22.93           H
ATOM   1776  HB2 TYR A 172      41.743  35.393  -0.484  1.00 21.32           H
ATOM   1777  HB3 TYR A 172      42.077  34.102  -1.654  1.00 21.32           H
ATOM   1778  HD1 TYR A 172      43.167  37.447  -0.390  1.00 24.10           H
ATOM   1779  HD2 TYR A 172      44.039  34.224  -3.151  1.00 25.27           H
ATOM   1780  HE1 TYR A 172      45.390  38.490  -0.918  1.00 28.88           H
ATOM   1781  HE2 TYR A 172      46.280  35.175  -3.563  1.00 19.45           H
ATOM   1782  HH  TYR A 172      47.664  37.004  -3.277  1.00 27.99           H
ATOM   1783  N   PRO A 173      38.874  35.077  -2.283  1.00 19.83           N
ATOM   1784  CA  PRO A 173      37.638  34.404  -2.774  1.00 19.45           C
ATOM   1785  C   PRO A 173      37.148  34.913  -4.123  1.00 17.72           C
ATOM   1786  O   PRO A 173      36.828  34.112  -5.016  1.00 18.33           O
ATOM   1787  CB  PRO A 173      36.595  34.671  -1.667  1.00 22.48           C
ATOM   1788  CG  PRO A 173      37.415  34.793  -0.435  1.00 21.33           C
ATOM   1789  CD  PRO A 173      38.692  35.479  -0.862  1.00 21.02           C
ATOM   1790  HA  PRO A 173      37.773  33.443  -2.832  1.00 23.36           H
ATOM   1791  HB2 PRO A 173      36.104  35.488  -1.845  1.00 26.99           H
ATOM   1792  HB3 PRO A 173      35.976  33.927  -1.602  1.00 26.99           H
ATOM   1793  HG2 PRO A 173      36.941  35.312   0.233  1.00 25.61           H
ATOM   1794  HG3 PRO A 173      37.607  33.907  -0.089  1.00 25.61           H
ATOM   1795  HD2 PRO A 173      38.567  36.436  -0.799  1.00 25.24           H
ATOM   1796  HD3 PRO A 173      39.433  35.182  -0.308  1.00 25.24           H
ATOM   1797  N   ALA A 174      37.081  36.224  -4.295  1.00 17.86           N
ATOM   1798  CA  ALA A 174      36.652  36.758  -5.590  1.00 17.42           C
ATOM   1799  C   ALA A 174      37.632  36.364  -6.681  1.00 17.16           C
ATOM   1800  O   ALA A 174      37.231  36.043  -7.813  1.00 18.60           O
ATOM   1801  CB  ALA A 174      36.517  38.278  -5.529  1.00 18.96           C
ATOM   1802  H   ALA A 174      37.286  36.811  -3.701  1.00 21.45           H
ATOM   1803  HA  ALA A 174      35.789  36.388  -5.822  1.00 20.92           H
ATOM   1804  HB1 ALA A 174      36.247  38.605  -6.401  1.00 22.77           H
ATOM   1805  HB2 ALA A 174      35.838  38.505  -4.874  1.00 22.77           H
ATOM   1806  HB3 ALA A 174      37.365  38.671  -5.277  1.00 22.77           H
ATOM   1807  N   ALA A 175      38.926  36.380  -6.367  1.00 17.12           N
ATOM   1808  CA  ALA A 175      39.895  35.935  -7.357  1.00 17.63           C
ATOM   1809  C   ALA A 175      39.694  34.467  -7.705  1.00 20.72           C
ATOM   1810  O   ALA A 175      39.750  34.093  -8.882  1.00 17.52           O
ATOM   1811  CB  ALA A 175      41.321  36.201  -6.874  1.00 18.19           C
ATOM   1812  H   ALA A 175      39.257  36.637  -5.611  1.00 20.56           H
ATOM   1813  HA  ALA A 175      39.753  36.439  -8.175  1.00 21.17           H
ATOM   1814  HB1 ALA A 175      41.946  35.897  -7.552  1.00 21.85           H
ATOM   1815  HB2 ALA A 175      41.427  37.153  -6.718  1.00 21.85           H
ATOM   1816  HB3 ALA A 175      41.460  35.709  -6.048  1.00 21.85           H
ATOM   1817  N   ARG A 176      39.466  33.602  -6.709  1.00 18.48           N
ATOM   1818  CA  ARG A 176      39.221  32.198  -7.027  1.00 19.00           C
ATOM   1819  C   ARG A 176      37.914  32.012  -7.803  1.00 23.30           C
ATOM   1820  O   ARG A 176      37.831  31.145  -8.701  1.00 20.55           O
ATOM   1821  CB  ARG A 176      39.259  31.363  -5.746  1.00 19.56           C
ATOM   1822  CG  ARG A 176      40.705  31.282  -5.117  1.00 19.36           C
ATOM   1823  CD  ARG A 176      41.679  30.487  -6.020  1.00 18.62           C
ATOM   1824  NE  ARG A 176      43.072  30.576  -5.580  1.00 22.73           N
ATOM   1825  CZ  ARG A 176      44.128  30.122  -6.277  1.00 23.01           C
ATOM   1826  NH1 ARG A 176      43.955  29.513  -7.444  1.00 20.19           N
ATOM   1827  NH2 ARG A 176      45.361  30.269  -5.800  1.00 22.08           N1+
ATOM   1828  H   ARG A 176      39.447  33.795  -5.876  1.00 22.19           H
ATOM   1829  HA  ARG A 176      39.932  31.887  -7.603  1.00 22.82           H
ATOM   1830  HB2 ARG A 176      38.667  31.763  -5.094  1.00 23.49           H
ATOM   1831  HB3 ARG A 176      38.966  30.460  -5.947  1.00 23.49           H
ATOM   1832  HG2 ARG A 176      41.061  32.178  -5.010  1.00 23.25           H
ATOM   1833  HG3 ARG A 176      40.666  30.829  -4.263  1.00 23.25           H
ATOM   1834  HD2 ARG A 176      41.420  29.557  -6.028  1.00 22.36           H
ATOM   1835  HD3 ARG A 176      41.634  30.851  -6.921  1.00 22.36           H
ATOM   1836  HE  ARG A 176      43.216  30.938  -4.811  1.00 27.30           H
ATOM   1837 HH11 ARG A 176      43.168  29.402  -7.778  1.00 24.25           H
ATOM   1838 HH12 ARG A 176      44.641  29.221  -7.868  1.00 24.25           H
ATOM   1839 HH21 ARG A 176      45.485  30.660  -5.042  1.00 26.52           H
ATOM   1840 HH22 ARG A 176      46.034  29.970  -6.240  1.00 26.52           H
ATOM   1841  N   TYR A 177      36.897  32.839  -7.531  1.00 19.94           N
ATOM   1842  CA  TYR A 177      35.711  32.816  -8.387  1.00 22.07           C
ATOM   1843  C   TYR A 177      36.126  33.055  -9.840  1.00 19.58           C
ATOM   1844  O   TYR A 177      35.738  32.310 -10.747  1.00 20.87           O
ATOM   1845  CB  TYR A 177      34.662  33.851  -7.926  1.00 15.57           C
ATOM   1846  CG  TYR A 177      33.694  34.179  -9.026  1.00 16.43           C
ATOM   1847  CD1 TYR A 177      32.730  33.259  -9.416  1.00 21.21           C
ATOM   1848  CD2 TYR A 177      33.742  35.388  -9.691  1.00 20.41           C
ATOM   1849  CE1 TYR A 177      31.839  33.535 -10.442  1.00 23.09           C
ATOM   1850  CE2 TYR A 177      32.867  35.669 -10.747  1.00 22.77           C
ATOM   1851  CZ  TYR A 177      31.930  34.730 -11.113  1.00 23.59           C
ATOM   1852  OH  TYR A 177      31.072  34.991 -12.176  1.00 27.04           O
ATOM   1853  H   TYR A 177      36.874  33.417  -6.896  1.00 23.95           H
ATOM   1854  HA  TYR A 177      35.290  31.941  -8.333  1.00 26.50           H
ATOM   1855  HB2 TYR A 177      34.160  33.489  -7.180  1.00 18.70           H
ATOM   1856  HB3 TYR A 177      35.117  34.671  -7.666  1.00 18.70           H
ATOM   1857  HD1 TYR A 177      32.683  32.441  -8.974  1.00 25.47           H
ATOM   1858  HD2 TYR A 177      34.390  36.011  -9.457  1.00 24.51           H
ATOM   1859  HE1 TYR A 177      31.217  32.899 -10.699  1.00 27.72           H
ATOM   1860  HE2 TYR A 177      32.915  36.476 -11.195  1.00 27.34           H
ATOM   1861  HH  TYR A 177      30.656  34.292 -12.391  1.00 32.46           H
ATOM   1862  N   LEU A 178      36.950  34.071 -10.070  1.00 18.47           N
ATOM   1863  CA  LEU A 178      37.409  34.369 -11.424  1.00 22.01           C
ATOM   1864  C   LEU A 178      38.281  33.262 -12.022  1.00 23.21           C
ATOM   1865  O   LEU A 178      38.419  33.196 -13.246  1.00 20.95           O
ATOM   1866  CB  LEU A 178      38.188  35.678 -11.428  1.00 19.40           C
ATOM   1867  CG  LEU A 178      37.384  36.979 -11.244  1.00 19.52           C
ATOM   1868  CD1 LEU A 178      38.328  38.131 -11.176  1.00 23.20           C
ATOM   1869  CD2 LEU A 178      36.335  37.186 -12.337  1.00 23.85           C
ATOM   1870  H   LEU A 178      37.256  34.605  -9.469  1.00 22.18           H
ATOM   1871  HA  LEU A 178      36.630  34.468 -11.990  1.00 26.43           H
ATOM   1872  HB2 LEU A 178      38.847  35.647 -10.719  1.00 23.29           H
ATOM   1873  HB3 LEU A 178      38.645  35.740 -12.283  1.00 23.29           H
ATOM   1874  HG  LEU A 178      36.919  36.944 -10.396  1.00 23.44           H
ATOM   1875 HD11 LEU A 178      37.828  38.941 -10.992  1.00 27.85           H
ATOM   1876 HD12 LEU A 178      38.968  37.972 -10.467  1.00 27.85           H
ATOM   1877 HD13 LEU A 178      38.793  38.208 -12.025  1.00 27.85           H
ATOM   1878 HD21 LEU A 178      35.858  38.009 -12.175  1.00 28.64           H
ATOM   1879 HD22 LEU A 178      36.785  37.227 -13.195  1.00 28.64           H
ATOM   1880 HD23 LEU A 178      35.717  36.441 -12.324  1.00 28.64           H
ATOM   1881  N   MET A 179      38.904  32.438 -11.190  1.00 20.32           N
ATOM   1882  CA  MET A 179      39.665  31.267 -11.591  1.00 24.28           C
ATOM   1883  C   MET A 179      38.813  30.027 -11.752  1.00 23.17           C
ATOM   1884  O   MET A 179      39.362  28.941 -12.001  1.00 22.76           O
ATOM   1885  CB  MET A 179      40.759  30.973 -10.548  1.00 22.22           C
ATOM   1886  CG  MET A 179      41.783  32.075 -10.407  1.00 23.67           C
ATOM   1887  SD  MET A 179      42.857  32.228 -11.854  1.00 25.16           S
ATOM   1888  CE  MET A 179      43.786  30.689 -11.644  1.00 28.19           C
ATOM   1889  H   MET A 179      38.916  32.555 -10.339  1.00 24.40           H
ATOM   1890  HA  MET A 179      40.088  31.459 -12.439  1.00 29.15           H
ATOM   1891  HB2 MET A 179      40.339  30.853  -9.684  1.00 26.68           H
ATOM   1892  HB3 MET A 179      41.220  30.156 -10.795  1.00 26.68           H
ATOM   1893  HG2 MET A 179      41.326  32.920 -10.288  1.00 28.42           H
ATOM   1894  HG3 MET A 179      42.336  31.887  -9.631  1.00 28.42           H
ATOM   1895  HE1 MET A 179      44.447  30.628 -12.352  1.00 33.84           H
ATOM   1896  HE2 MET A 179      44.223  30.707 -10.780  1.00 33.84           H
ATOM   1897  HE3 MET A 179      43.181  29.935 -11.693  1.00 33.84           H
ATOM   1898  N   GLY A 180      37.496  30.149 -11.623  1.00 23.14           N
ATOM   1899  CA  GLY A 180      36.628  28.993 -11.752  1.00 26.75           C
ATOM   1900  C   GLY A 180      36.621  28.030 -10.586  1.00 26.86           C
ATOM   1901  O   GLY A 180      36.041  26.945 -10.715  1.00 22.01           O
ATOM   1902  H   GLY A 180      37.082  30.888 -11.472  1.00 27.79           H
ATOM   1903  HA2 GLY A 180      35.724  29.303 -11.885  1.00 32.12           H
ATOM   1904  HA3 GLY A 180      36.888  28.500 -12.543  1.00 32.12           H
ATOM   1905  N   SER A 181      37.239  28.382  -9.449  1.00 22.30           N
ATOM   1906  CA  SER A 181      37.366  27.455  -8.334  1.00 23.16           C
ATOM   1907  C   SER A 181      36.654  27.918  -7.066  1.00 27.98           C
ATOM   1908  O   SER A 181      36.937  27.388  -5.979  1.00 24.43           O
ATOM   1909  CB  SER A 181      38.832  27.208  -8.020  1.00 21.46           C
ATOM   1910  OG  SER A 181      39.539  28.415  -7.848  1.00 24.47           O
ATOM   1911  H   SER A 181      37.597  29.156  -9.300  1.00 26.78           H
ATOM   1912  HA  SER A 181      36.972  26.607  -8.585  1.00 27.82           H
ATOM   1913  HB2 SER A 181      38.894  26.698  -7.195  1.00 25.76           H
ATOM   1914  HB3 SER A 181      39.215  26.706  -8.756  1.00 25.76           H
ATOM   1915  HG  SER A 181      40.169  28.458  -8.394  1.00 29.38           H
ATOM   1916  N   MET A 182      35.737  28.879  -7.171  1.00 21.48           N
ATOM   1917  CA  MET A 182      34.817  29.180  -6.077  1.00 22.73           C
ATOM   1918  C   MET A 182      33.460  29.613  -6.630  1.00 19.15           C
ATOM   1919  O   MET A 182      33.393  30.306  -7.647  1.00 20.66           O
ATOM   1920  CB  MET A 182      35.369  30.278  -5.165  1.00 19.57           C
ATOM   1921  CG  MET A 182      34.482  30.469  -3.972  1.00 28.08           C
ATOM   1922  SD  MET A 182      35.261  31.260  -2.524  1.00 32.76           S
ATOM   1923  CE  MET A 182      36.712  30.350  -2.438  1.00 18.23           C
ATOM   1924  H   MET A 182      35.618  29.368  -7.867  1.00 25.80           H
ATOM   1925  HA  MET A 182      34.702  28.381  -5.542  1.00 27.30           H
ATOM   1926  HB2 MET A 182      36.250  30.003  -4.883  1.00 23.50           H
ATOM   1927  HB3 MET A 182      35.425  31.116  -5.648  1.00 23.50           H
ATOM   1928  HG2 MET A 182      33.734  31.023  -4.244  1.00 33.71           H
ATOM   1929  HG3 MET A 182      34.158  29.598  -3.692  1.00 33.71           H
ATOM   1930  HE1 MET A 182      37.207  30.621  -1.651  1.00 21.89           H
ATOM   1931  HE2 MET A 182      36.471  29.413  -2.394  1.00 21.89           H
ATOM   1932  HE3 MET A 182      37.238  30.528  -3.226  1.00 21.89           H
ATOM   1933  N   THR A 183      32.355  29.207  -5.937  1.00 21.14           N
ATOM   1934  CA  THR A 183      31.051  29.696  -6.390  1.00 18.98           C
ATOM   1935  C   THR A 183      30.870  31.149  -5.961  1.00 22.49           C
ATOM   1936  O   THR A 183      31.406  31.561  -4.934  1.00 22.61           O
ATOM   1937  CB  THR A 183      29.920  28.854  -5.832  1.00 25.73           C
ATOM   1938  OG1 THR A 183      29.865  29.030  -4.407  1.00 21.55           O
ATOM   1939  CG2 THR A 183      30.109  27.391  -6.188  1.00 22.52           C
ATOM   1940  H   THR A 183      32.338  28.687  -5.255  1.00 25.38           H
ATOM   1941  HA  THR A 183      31.009  29.650  -7.362  1.00 22.80           H
ATOM   1942  HB  THR A 183      29.089  29.147  -6.225  1.00 30.90           H
ATOM   1943  HG1 THR A 183      29.192  28.625  -4.120  1.00 25.88           H
ATOM   1944 HG21 THR A 183      29.363  26.872  -5.857  1.00 27.04           H
ATOM   1945 HG22 THR A 183      30.162  27.291  -7.150  1.00 27.04           H
ATOM   1946 HG23 THR A 183      30.925  27.060  -5.786  1.00 27.04           H
ATOM   1947  N   PRO A 184      30.147  31.961  -6.741  1.00 19.66           N
ATOM   1948  CA  PRO A 184      29.878  33.339  -6.293  1.00 19.52           C
ATOM   1949  C   PRO A 184      28.977  33.400  -5.069  1.00 18.30           C
ATOM   1950  O   PRO A 184      29.082  34.363  -4.303  1.00 18.84           O
ATOM   1951  CB  PRO A 184      29.246  33.999  -7.539  1.00 20.44           C
ATOM   1952  CG  PRO A 184      28.605  32.878  -8.257  1.00 24.08           C
ATOM   1953  CD  PRO A 184      29.529  31.698  -8.052  1.00 22.11           C
ATOM   1954  HA  PRO A 184      30.710  33.790  -6.084  1.00 23.45           H
ATOM   1955  HB2 PRO A 184      28.587  34.664  -7.281  1.00 24.55           H
ATOM   1956  HB3 PRO A 184      29.941  34.393  -8.091  1.00 24.55           H
ATOM   1957  HG2 PRO A 184      27.742  32.690  -7.852  1.00 28.91           H
ATOM   1958  HG3 PRO A 184      28.510  33.092  -9.197  1.00 28.91           H
ATOM   1959  HD2 PRO A 184      29.018  30.876  -8.028  1.00 26.55           H
ATOM   1960  HD3 PRO A 184      30.205  31.679  -8.750  1.00 26.55           H
ATOM   1961  N   GLN A 185      28.151  32.380  -4.821  1.00 20.56           N
ATOM   1962  CA  GLN A 185      27.369  32.346  -3.582  1.00 18.99           C
ATOM   1963  C   GLN A 185      28.267  32.231  -2.350  1.00 19.88           C
ATOM   1964  O   GLN A 185      27.975  32.833  -1.292  1.00 19.42           O
ATOM   1965  CB  GLN A 185      26.373  31.182  -3.624  1.00 23.34           C
ATOM   1966  CG  GLN A 185      25.380  31.218  -4.786  1.00 19.68           C
ATOM   1967  CD  GLN A 185      25.848  30.385  -5.976  1.00 23.08           C
ATOM   1968  OE1 GLN A 185      27.011  30.456  -6.385  1.00 21.94           O
ATOM   1969  NE2 GLN A 185      24.937  29.585  -6.531  1.00 25.07           N
ATOM   1970  H   GLN A 185      28.015  31.714  -5.344  1.00 24.69           H
ATOM   1971  HA  GLN A 185      26.865  33.173  -3.503  1.00 22.81           H
ATOM   1972  HB2 GLN A 185      26.869  30.348  -3.694  1.00 28.02           H
ATOM   1973  HB3 GLN A 185      25.864  31.183  -2.798  1.00 28.02           H
ATOM   1974  HG2 GLN A 185      24.523  30.864  -4.493  1.00 23.64           H
ATOM   1975  HG3 GLN A 185      25.269  32.135  -5.083  1.00 23.64           H
ATOM   1976 HE21 GLN A 185      24.134  29.572  -6.224  1.00 30.10           H
ATOM   1977 HE22 GLN A 185      25.147  29.090  -7.200  1.00 30.10           H
ATOM   1978  N   ALA A 186      29.360  31.457  -2.456  1.00 20.31           N
ATOM   1979  CA  ALA A 186      30.316  31.360  -1.357  1.00 20.01           C
ATOM   1980  C   ALA A 186      31.031  32.675  -1.154  1.00 19.25           C
ATOM   1981  O   ALA A 186      31.235  33.105  -0.021  1.00 18.89           O
ATOM   1982  CB  ALA A 186      31.341  30.237  -1.597  1.00 17.13           C
ATOM   1983  H   ALA A 186      29.566  30.992  -3.148  1.00 24.39           H
ATOM   1984  HA  ALA A 186      29.833  31.159  -0.546  1.00 24.03           H
ATOM   1985  HB1 ALA A 186      31.910  30.156  -0.823  1.00 20.58           H
ATOM   1986  HB2 ALA A 186      30.873  29.404  -1.763  1.00 20.58           H
ATOM   1987  HB3 ALA A 186      31.881  30.468  -2.373  1.00 20.58           H
ATOM   1988  N   VAL A 187      31.398  33.348  -2.247  1.00 18.44           N
ATOM   1989  CA  VAL A 187      32.033  34.646  -2.115  1.00 16.06           C
ATOM   1990  C   VAL A 187      31.131  35.596  -1.335  1.00 18.24           C
ATOM   1991  O   VAL A 187      31.585  36.288  -0.426  1.00 18.58           O
ATOM   1992  CB  VAL A 187      32.396  35.224  -3.499  1.00 17.75           C
ATOM   1993  CG1 VAL A 187      33.016  36.639  -3.351  1.00 20.65           C
ATOM   1994  CG2 VAL A 187      33.348  34.285  -4.254  1.00 21.48           C
ATOM   1995  H   VAL A 187      31.282  33.076  -3.055  1.00 22.15           H
ATOM   1996  HA  VAL A 187      32.846  34.540  -1.605  1.00 19.29           H
ATOM   1997  HB  VAL A 187      31.583  35.298  -4.021  1.00 21.31           H
ATOM   1998 HG11 VAL A 187      33.218  36.977  -4.241  1.00 24.80           H
ATOM   1999 HG12 VAL A 187      32.386  37.238  -2.925  1.00 24.80           H
ATOM   2000 HG13 VAL A 187      33.827  36.585  -2.828  1.00 24.80           H
ATOM   2001 HG21 VAL A 187      33.544  34.668  -5.123  1.00 25.79           H
ATOM   2002 HG22 VAL A 187      34.166  34.170  -3.748  1.00 25.79           H
ATOM   2003 HG23 VAL A 187      32.911  33.424  -4.377  1.00 25.79           H
ATOM   2004  N   LEU A 188      29.842  35.643  -1.670  1.00 16.85           N
ATOM   2005  CA  LEU A 188      28.951  36.563  -0.969  1.00 18.17           C
ATOM   2006  C   LEU A 188      28.640  36.109   0.447  1.00 19.04           C
ATOM   2007  O   LEU A 188      28.329  36.960   1.300  1.00 19.18           O
ATOM   2008  CB  LEU A 188      27.663  36.764  -1.760  1.00 18.38           C
ATOM   2009  CG  LEU A 188      27.914  37.538  -3.071  1.00 21.19           C
ATOM   2010  CD1 LEU A 188      26.571  37.821  -3.832  1.00 17.16           C
ATOM   2011  CD2 LEU A 188      28.637  38.837  -2.806  1.00 19.34           C
ATOM   2012  H   LEU A 188      29.466  35.157  -2.272  1.00 20.24           H
ATOM   2013  HA  LEU A 188      29.394  37.414  -0.868  1.00 21.82           H
ATOM   2014  HB2 LEU A 188      27.290  35.898  -1.974  1.00 22.08           H
ATOM   2015  HB3 LEU A 188      27.035  37.269  -1.219  1.00 22.08           H
ATOM   2016  HG  LEU A 188      28.481  37.002  -3.648  1.00 25.44           H
ATOM   2017 HD11 LEU A 188      26.773  38.275  -4.666  1.00 20.61           H
ATOM   2018 HD12 LEU A 188      26.133  36.977  -4.014  1.00 20.61           H
ATOM   2019 HD13 LEU A 188      25.994  38.379  -3.287  1.00 20.61           H
ATOM   2020 HD21 LEU A 188      28.675  39.345  -3.628  1.00 23.23           H
ATOM   2021 HD22 LEU A 188      28.161  39.337  -2.126  1.00 23.23           H
ATOM   2022 HD23 LEU A 188      29.539  38.646  -2.505  1.00 23.23           H
ATOM   2023  N   ALA A 189      28.762  34.803   0.742  1.00 19.47           N
ATOM   2024  CA  ALA A 189      28.677  34.365   2.120  1.00 18.96           C
ATOM   2025  C   ALA A 189      29.844  34.926   2.943  1.00 18.38           C
ATOM   2026  O   ALA A 189      29.654  35.395   4.076  1.00 17.25           O
ATOM   2027  CB  ALA A 189      28.638  32.832   2.180  1.00 20.43           C
ATOM   2028  H   ALA A 189      28.901  34.168   0.178  1.00 23.39           H
ATOM   2029  HA  ALA A 189      27.853  34.704   2.504  1.00 22.77           H
ATOM   2030  HB1 ALA A 189      28.526  32.543   3.098  1.00 24.53           H
ATOM   2031  HB2 ALA A 189      27.888  32.528   1.647  1.00 24.53           H
ATOM   2032  HB3 ALA A 189      29.459  32.470   1.805  1.00 24.53           H
ATOM   2033  N   PHE A 190      31.057  34.864   2.410  1.00 17.70           N
ATOM   2034  CA  PHE A 190      32.190  35.482   3.097  1.00 18.72           C
ATOM   2035  C   PHE A 190      31.981  36.983   3.245  1.00 19.39           C
ATOM   2036  O   PHE A 190      32.304  37.568   4.285  1.00 19.35           O
ATOM   2037  CB  PHE A 190      33.480  35.216   2.326  1.00 19.33           C
ATOM   2038  CG  PHE A 190      33.979  33.792   2.421  1.00 22.97           C
ATOM   2039  CD1 PHE A 190      34.087  33.136   3.650  1.00 26.82           C
ATOM   2040  CD2 PHE A 190      34.322  33.101   1.283  1.00 26.88           C
ATOM   2041  CE1 PHE A 190      34.542  31.825   3.719  1.00 26.17           C
ATOM   2042  CE2 PHE A 190      34.798  31.783   1.357  1.00 30.55           C
ATOM   2043  CZ  PHE A 190      34.906  31.154   2.570  1.00 24.59           C
ATOM   2044  H   PHE A 190      31.260  34.472   1.667  1.00 21.26           H
ATOM   2045  HA  PHE A 190      32.274  35.099   3.980  1.00 22.48           H
ATOM   2046  HB2 PHE A 190      33.318  35.411   1.392  1.00 23.21           H
ATOM   2047  HB3 PHE A 190      34.177  35.796   2.673  1.00 23.21           H
ATOM   2048  HD1 PHE A 190      33.852  33.579   4.434  1.00 32.20           H
ATOM   2049  HD2 PHE A 190      34.258  33.522   0.454  1.00 32.28           H
ATOM   2050  HE1 PHE A 190      34.616  31.405   4.540  1.00 31.43           H
ATOM   2051  HE2 PHE A 190      35.034  31.329   0.582  1.00 36.68           H
ATOM   2052  HZ  PHE A 190      35.209  30.275   2.615  1.00 29.53           H
ATOM   2053  N   VAL A 191      31.484  37.633   2.191  1.00 16.46           N
ATOM   2054  CA  VAL A 191      31.241  39.070   2.261  1.00 16.29           C
ATOM   2055  C   VAL A 191      30.302  39.378   3.421  1.00 17.07           C
ATOM   2056  O   VAL A 191      30.538  40.301   4.196  1.00 18.96           O
ATOM   2057  CB  VAL A 191      30.691  39.585   0.922  1.00 21.79           C
ATOM   2058  CG1 VAL A 191      30.022  40.968   1.084  1.00 19.11           C
ATOM   2059  CG2 VAL A 191      31.817  39.620  -0.123  1.00 19.81           C
ATOM   2060  H   VAL A 191      31.273  37.275   1.436  1.00 19.77           H
ATOM   2061  HA  VAL A 191      32.079  39.527   2.418  1.00 19.57           H
ATOM   2062  HB  VAL A 191      30.018  38.969   0.602  1.00 26.17           H
ATOM   2063 HG11 VAL A 191      29.696  41.257   0.215  1.00 22.95           H
ATOM   2064 HG12 VAL A 191      29.275  40.910   1.692  1.00 22.95           H
ATOM   2065 HG13 VAL A 191      30.684  41.597   1.416  1.00 22.95           H
ATOM   2066 HG21 VAL A 191      31.454  39.951  -0.961  1.00 23.79           H
ATOM   2067 HG22 VAL A 191      32.520  40.210   0.183  1.00 23.79           H
ATOM   2068 HG23 VAL A 191      32.158  38.721  -0.248  1.00 23.79           H
ATOM   2069  N   ALA A 192      29.232  38.596   3.557  1.00 19.75           N
ATOM   2070  CA  ALA A 192      28.248  38.848   4.599  1.00 21.29           C
ATOM   2071  C   ALA A 192      28.850  38.727   5.995  1.00 22.69           C
ATOM   2072  O   ALA A 192      28.269  39.237   6.958  1.00 22.92           O
ATOM   2073  CB  ALA A 192      27.074  37.881   4.457  1.00 20.12           C
ATOM   2074  H   ALA A 192      29.053  37.916   3.060  1.00 23.72           H
ATOM   2075  HA  ALA A 192      27.902  39.747   4.482  1.00 25.57           H
ATOM   2076  HB1 ALA A 192      26.456  38.054   5.185  1.00 24.17           H
ATOM   2077  HB2 ALA A 192      26.645  38.026   3.599  1.00 24.17           H
ATOM   2078  HB3 ALA A 192      27.401  36.967   4.511  1.00 24.17           H
ATOM   2079  N   LEU A 193      30.005  38.070   6.129  1.00 18.59           N
ATOM   2080  CA  LEU A 193      30.670  37.910   7.416  1.00 19.57           C
ATOM   2081  C   LEU A 193      31.815  38.894   7.630  1.00 21.31           C
ATOM   2082  O   LEU A 193      32.547  38.765   8.616  1.00 19.87           O
ATOM   2083  CB  LEU A 193      31.195  36.483   7.540  1.00 22.18           C
ATOM   2084  CG  LEU A 193      30.067  35.450   7.584  1.00 21.79           C
ATOM   2085  CD1 LEU A 193      30.618  34.040   7.318  1.00 27.18           C
ATOM   2086  CD2 LEU A 193      29.352  35.544   8.911  1.00 20.19           C
ATOM   2087  H   LEU A 193      30.423  37.693   5.478  1.00 22.33           H
ATOM   2088  HA  LEU A 193      30.020  38.061   8.119  1.00 23.50           H
ATOM   2089  HB2 LEU A 193      31.753  36.277   6.770  1.00 26.64           H
ATOM   2090  HB3 LEU A 193      31.712  36.413   8.356  1.00 26.64           H
ATOM   2091  HG  LEU A 193      29.427  35.653   6.883  1.00 26.16           H
ATOM   2092 HD11 LEU A 193      29.883  33.407   7.360  1.00 32.63           H
ATOM   2093 HD12 LEU A 193      31.030  34.013   6.440  1.00 32.63           H
ATOM   2094 HD13 LEU A 193      31.274  33.826   7.997  1.00 32.63           H
ATOM   2095 HD21 LEU A 193      28.647  34.878   8.933  1.00 24.24           H
ATOM   2096 HD22 LEU A 193      29.984  35.387   9.629  1.00 24.24           H
ATOM   2097 HD23 LEU A 193      28.970  36.432   9.003  1.00 24.24           H
ATOM   2098  N   ILE A 194      32.008  39.843   6.719  1.00 19.15           N
ATOM   2099  CA  ILE A 194      33.071  40.834   6.903  1.00 18.81           C
ATOM   2100  C   ILE A 194      32.737  41.651   8.139  1.00 19.16           C
ATOM   2101  O   ILE A 194      31.628  42.221   8.207  1.00 20.47           O
ATOM   2102  CB  ILE A 194      33.197  41.764   5.690  1.00 18.74           C
ATOM   2103  CG1 ILE A 194      33.750  41.019   4.467  1.00 18.39           C
ATOM   2104  CG2 ILE A 194      34.108  42.959   6.026  1.00 23.09           C
ATOM   2105  CD1 ILE A 194      33.617  41.812   3.225  1.00 17.85           C
ATOM   2106  H   ILE A 194      31.536  39.951   6.014  1.00 23.00           H
ATOM   2107  HA  ILE A 194      33.912  40.368   7.005  1.00 22.59           H
ATOM   2108  HB  ILE A 194      32.317  42.110   5.464  1.00 22.50           H
ATOM   2109 HG12 ILE A 194      34.693  40.838   4.601  1.00 22.08           H
ATOM   2110 HG13 ILE A 194      33.267  40.188   4.345  1.00 22.08           H
ATOM   2111 HG21 ILE A 194      34.182  43.527   5.241  1.00 27.73           H
ATOM   2112 HG22 ILE A 194      33.743  43.479   6.756  1.00 27.73           H
ATOM   2113 HG23 ILE A 194      34.986  42.627   6.267  1.00 27.73           H
ATOM   2114 HD11 ILE A 194      33.920  41.278   2.471  1.00 21.43           H
ATOM   2115 HD12 ILE A 194      32.688  42.049   3.103  1.00 21.43           H
ATOM   2116 HD13 ILE A 194      34.152  42.611   3.304  1.00 21.43           H
ATOM   2117  N   PRO A 195      33.650  41.788   9.099  1.00 22.30           N
ATOM   2118  CA  PRO A 195      33.313  42.516  10.321  1.00 24.80           C
ATOM   2119  C   PRO A 195      32.986  43.971  10.017  1.00 25.53           C
ATOM   2120  O   PRO A 195      33.506  44.548   9.051  1.00 21.41           O
ATOM   2121  CB  PRO A 195      34.585  42.400  11.176  1.00 24.92           C
ATOM   2122  CG  PRO A 195      35.364  41.259  10.599  1.00 31.86           C
ATOM   2123  CD  PRO A 195      35.035  41.266   9.113  1.00 21.86           C
ATOM   2124  HA  PRO A 195      32.572  42.084  10.768  1.00 29.78           H
ATOM   2125  HB2 PRO A 195      35.100  43.216  11.112  1.00 29.92           H
ATOM   2126  HB3 PRO A 195      34.339  42.223  12.093  1.00 29.92           H
ATOM   2127  HG2 PRO A 195      36.313  41.392  10.747  1.00 38.25           H
ATOM   2128  HG3 PRO A 195      35.058  40.433  11.008  1.00 38.25           H
ATOM   2129  HD2 PRO A 195      35.637  41.853   8.637  1.00 26.25           H
ATOM   2130  HD3 PRO A 195      35.074  40.366   8.762  1.00 26.25           H
ATOM   2131  N   PRO A 196      32.145  44.598  10.840  1.00 29.36           N
ATOM   2132  CA  PRO A 196      31.886  46.036  10.690  1.00 24.58           C
ATOM   2133  C   PRO A 196      33.184  46.842  10.630  1.00 24.46           C
ATOM   2134  O   PRO A 196      34.160  46.547  11.315  1.00 22.23           O
ATOM   2135  CB  PRO A 196      31.063  46.368  11.947  1.00 34.70           C
ATOM   2136  CG  PRO A 196      30.433  45.077  12.331  1.00 32.11           C
ATOM   2137  CD  PRO A 196      31.486  44.052  12.040  1.00 27.41           C
ATOM   2138  HA  PRO A 196      31.344  46.210   9.909  1.00 29.52           H
ATOM   2139  HB2 PRO A 196      31.658  46.664  12.658  1.00 41.66           H
ATOM   2140  HB3 PRO A 196      30.391  47.034  11.749  1.00 41.66           H
ATOM   2141  HG2 PRO A 196      30.197  45.076  13.270  1.00 38.55           H
ATOM   2142  HG3 PRO A 196      29.650  44.924  11.776  1.00 38.55           H
ATOM   2143  HD2 PRO A 196      32.122  44.005  12.774  1.00 32.91           H
ATOM   2144  HD3 PRO A 196      31.079  43.192  11.859  1.00 32.91           H
ATOM   2145  N   THR A 197      33.213  47.836   9.743  1.00 21.72           N
ATOM   2146  CA  THR A 197      34.414  48.626   9.535  1.00 25.48           C
ATOM   2147  C   THR A 197      34.492  49.670  10.638  1.00 23.31           C
ATOM   2148  O   THR A 197      33.629  50.543  10.739  1.00 24.07           O
ATOM   2149  CB  THR A 197      34.396  49.297   8.168  1.00 23.56           C
ATOM   2150  OG1 THR A 197      34.260  48.295   7.157  1.00 24.85           O
ATOM   2151  CG2 THR A 197      35.670  50.056   7.940  1.00 23.87           C
ATOM   2152  H   THR A 197      32.545  48.081   9.256  1.00 26.08           H
ATOM   2153  HA  THR A 197      35.196  48.056   9.598  1.00 30.60           H
ATOM   2154  HB  THR A 197      33.654  49.921   8.111  1.00 28.29           H
ATOM   2155  HG1 THR A 197      34.287  48.656   6.402  1.00 29.84           H
ATOM   2156 HG21 THR A 197      35.648  50.487   7.075  1.00 28.67           H
ATOM   2157 HG22 THR A 197      35.785  50.731   8.623  1.00 28.67           H
ATOM   2158 HG23 THR A 197      36.424  49.443   7.964  1.00 28.67           H
ATOM   2159  N   LEU A 198      35.497  49.595  11.396  1.00 28.47           N
ATOM   2160  CA  LEU A 198      35.664  50.494  12.513  1.00 31.05           C
ATOM   2161  C   LEU A 198      36.367  51.758  12.073  1.00 27.81           C
ATOM   2162  O   LEU A 198      36.977  51.801  10.994  1.00 26.44           O
ATOM   2163  CB  LEU A 198      36.457  49.801  13.616  1.00 33.76           C
ATOM   2164  CG  LEU A 198      35.762  48.523  14.111  1.00 38.83           C
ATOM   2165  CD1 LEU A 198      36.433  47.950  15.333  1.00 39.11           C
ATOM   2166  CD2 LEU A 198      34.295  48.775  14.428  1.00 39.57           C
ATOM   2167  H   LEU A 198      36.135  49.020  11.307  1.00 34.19           H
ATOM   2168  HA  LEU A 198      34.791  50.747  12.842  1.00 37.28           H
ATOM   2169  HB2 LEU A 198      37.333  49.559  13.281  1.00 40.54           H
ATOM   2170  HB3 LEU A 198      36.543  50.408  14.367  1.00 40.54           H
ATOM   2171  HG  LEU A 198      35.809  47.851  13.412  1.00 46.61           H
ATOM   2172 HD11 LEU A 198      35.966  47.146  15.609  1.00 46.95           H
ATOM   2173 HD12 LEU A 198      37.357  47.746  15.113  1.00 46.95           H
ATOM   2174 HD13 LEU A 198      36.397  48.610  16.043  1.00 46.95           H
ATOM   2175 HD21 LEU A 198      33.914  47.956  14.785  1.00 47.51           H
ATOM   2176 HD22 LEU A 198      34.239  49.476  15.099  1.00 47.51           H
ATOM   2177 HD23 LEU A 198      33.813  49.032  13.630  1.00 47.51           H
ATOM   2178  N   PRO A 199      36.243  52.823  12.870  1.00 31.29           N
ATOM   2179  CA  PRO A 199      36.967  54.054  12.561  1.00 33.38           C
ATOM   2180  C   PRO A 199      38.455  53.764  12.444  1.00 25.55           C
ATOM   2181  O   PRO A 199      38.993  52.864  13.095  1.00 29.17           O
ATOM   2182  CB  PRO A 199      36.657  54.971  13.757  1.00 28.88           C
ATOM   2183  CG  PRO A 199      35.432  54.364  14.421  1.00 36.44           C
ATOM   2184  CD  PRO A 199      35.524  52.905  14.164  1.00 30.96           C
ATOM   2185  HA  PRO A 199      36.632  54.458  11.745  1.00 40.08           H
ATOM   2186  HB2 PRO A 199      37.408  54.954  14.370  1.00 34.68           H
ATOM   2187  HB3 PRO A 199      36.478  55.877  13.453  1.00 34.68           H
ATOM   2188  HG2 PRO A 199      35.440  54.555  15.372  1.00 43.75           H
ATOM   2189  HG3 PRO A 199      34.626  54.717  14.023  1.00 43.75           H
ATOM   2190  HD2 PRO A 199      36.037  52.488  14.874  1.00 37.17           H
ATOM   2191  HD3 PRO A 199      34.637  52.524  14.095  1.00 37.17           H
ATOM   2192  N   GLY A 200      39.113  54.540  11.590  1.00 25.69           N
ATOM   2193  CA  GLY A 200      40.555  54.440  11.435  1.00 25.73           C
ATOM   2194  C   GLY A 200      41.026  53.185  10.723  1.00 26.55           C
ATOM   2195  O   GLY A 200      42.109  52.683  11.032  1.00 23.93           O
ATOM   2196  H   GLY A 200      38.738  55.128  11.093  1.00 30.85           H
ATOM   2197  HA2 GLY A 200      40.878  55.210  10.943  1.00 30.89           H
ATOM   2198  HA3 GLY A 200      40.963  54.453  12.314  1.00 30.89           H
ATOM   2199  N   THR A 201      40.230  52.643   9.794  1.00 22.83           N
ATOM   2200  CA  THR A 201      40.658  51.472   9.016  1.00 19.93           C
ATOM   2201  C   THR A 201      41.398  51.951   7.769  1.00 22.71           C
ATOM   2202  O   THR A 201      40.799  52.211   6.729  1.00 21.99           O
ATOM   2203  CB  THR A 201      39.456  50.585   8.670  1.00 19.12           C
ATOM   2204  OG1 THR A 201      38.814  50.140   9.867  1.00 22.77           O
ATOM   2205  CG2 THR A 201      39.877  49.354   7.849  1.00 25.08           C
ATOM   2206  H   THR A 201      39.442  52.929   9.597  1.00 27.41           H
ATOM   2207  HA  THR A 201      41.282  50.948   9.543  1.00 23.93           H
ATOM   2208  HB  THR A 201      38.820  51.097   8.149  1.00 22.96           H
ATOM   2209  HG1 THR A 201      38.526  50.795  10.309  1.00 27.34           H
ATOM   2210 HG21 THR A 201      39.097  48.814   7.642  1.00 30.12           H
ATOM   2211 HG22 THR A 201      40.294  49.630   7.017  1.00 30.12           H
ATOM   2212 HG23 THR A 201      40.505  48.819   8.352  1.00 30.12           H
ATOM   2213  N   ASN A 202      42.727  52.054   7.890  1.00 22.47           N
ATOM   2214  CA  ASN A 202      43.620  52.499   6.827  1.00 22.41           C
ATOM   2215  C   ASN A 202      44.211  51.282   6.140  1.00 21.19           C
ATOM   2216  O   ASN A 202      44.842  50.445   6.798  1.00 24.74           O
ATOM   2217  CB  ASN A 202      44.744  53.366   7.384  1.00 26.50           C
ATOM   2218  CG  ASN A 202      44.246  54.503   8.200  1.00 26.82           C
ATOM   2219  OD1 ASN A 202      43.655  55.445   7.675  1.00 25.77           O
ATOM   2220  ND2 ASN A 202      44.550  54.472   9.489  1.00 21.87           N
ATOM   2221  H   ASN A 202      43.137  51.868   8.623  1.00 26.98           H
ATOM   2222  HA  ASN A 202      43.126  53.014   6.172  1.00 26.92           H
ATOM   2223  HB2 ASN A 202      45.309  52.826   7.960  1.00 31.82           H
ATOM   2224  HB3 ASN A 202      45.266  53.727   6.650  1.00 31.82           H
ATOM   2225 HD21 ASN A 202      44.271  55.095  10.013  1.00 26.26           H
ATOM   2226 HD22 ASN A 202      45.026  53.827   9.798  1.00 26.26           H
ATOM   2227  N   ILE A 203      43.953  51.154   4.837  1.00 19.20           N
ATOM   2228  CA  ILE A 203      44.363  49.998   4.072  1.00 20.96           C
ATOM   2229  C   ILE A 203      45.307  50.492   2.980  1.00 23.14           C
ATOM   2230  O   ILE A 203      44.952  51.378   2.195  1.00 19.64           O
ATOM   2231  CB  ILE A 203      43.165  49.236   3.485  1.00 28.20           C
ATOM   2232  CG1 ILE A 203      42.247  48.768   4.625  1.00 34.33           C
ATOM   2233  CG2 ILE A 203      43.662  48.008   2.731  1.00 27.29           C
ATOM   2234  CD1 ILE A 203      40.932  48.216   4.160  1.00 41.68           C
ATOM   2235  H   ILE A 203      43.550  51.746   4.361  1.00 23.06           H
ATOM   2236  HA  ILE A 203      44.854  49.396   4.659  1.00 25.17           H
ATOM   2237  HB  ILE A 203      42.670  49.818   2.883  1.00 33.85           H
ATOM   2238 HG12 ILE A 203      42.704  48.080   5.132  1.00 41.21           H
ATOM   2239 HG13 ILE A 203      42.059  49.529   5.195  1.00 41.21           H
ATOM   2240 HG21 ILE A 203      42.904  47.538   2.353  1.00 32.77           H
ATOM   2241 HG22 ILE A 203      44.258  48.290   2.019  1.00 32.77           H
ATOM   2242 HG23 ILE A 203      44.129  47.429   3.349  1.00 32.77           H
ATOM   2243 HD11 ILE A 203      40.391  47.992   4.933  1.00 50.03           H
ATOM   2244 HD12 ILE A 203      40.488  48.886   3.618  1.00 50.03           H
ATOM   2245 HD13 ILE A 203      41.099  47.418   3.632  1.00 50.03           H
ATOM   2246  N   VAL A 204      46.516  49.942   2.957  1.00 23.15           N
ATOM   2247  CA  VAL A 204      47.523  50.290   1.961  1.00 25.89           C
ATOM   2248  C   VAL A 204      47.511  49.196   0.920  1.00 23.57           C
ATOM   2249  O   VAL A 204      47.729  48.027   1.243  1.00 25.08           O
ATOM   2250  CB  VAL A 204      48.926  50.428   2.573  1.00 20.87           C
ATOM   2251  CG1 VAL A 204      49.944  50.771   1.485  1.00 26.49           C
ATOM   2252  CG2 VAL A 204      48.954  51.462   3.673  1.00 28.12           C
ATOM   2253  H   VAL A 204      46.785  49.349   3.519  1.00 27.80           H
ATOM   2254  HA  VAL A 204      47.290  51.126   1.538  1.00 31.09           H
ATOM   2255  HB  VAL A 204      49.196  49.584   2.963  1.00 25.07           H
ATOM   2256 HG11 VAL A 204      50.816  50.865   1.903  1.00 31.81           H
ATOM   2257 HG12 VAL A 204      49.980  50.059   0.831  1.00 31.81           H
ATOM   2258 HG13 VAL A 204      49.689  51.606   1.065  1.00 31.81           H
ATOM   2259 HG21 VAL A 204      49.853  51.503   4.042  1.00 33.77           H
ATOM   2260 HG22 VAL A 204      48.708  52.324   3.304  1.00 33.77           H
ATOM   2261 HG23 VAL A 204      48.328  51.202   4.366  1.00 33.77           H
ATOM   2262  N   LEU A 205      47.249  49.569  -0.321  1.00 20.78           N
ATOM   2263  CA  LEU A 205      47.276  48.651  -1.444  1.00 22.17           C
ATOM   2264  C   LEU A 205      48.451  49.018  -2.348  1.00 26.89           C
ATOM   2265  O   LEU A 205      48.941  50.145  -2.321  1.00 31.64           O
ATOM   2266  CB  LEU A 205      45.968  48.704  -2.227  1.00 16.52           C
ATOM   2267  CG  LEU A 205      44.695  48.484  -1.421  1.00 20.02           C
ATOM   2268  CD1 LEU A 205      43.506  48.642  -2.373  1.00 22.67           C
ATOM   2269  CD2 LEU A 205      44.717  47.130  -0.804  1.00 18.05           C
ATOM   2270  H   LEU A 205      47.038  50.373  -0.539  1.00 24.95           H
ATOM   2271  HA  LEU A 205      47.397  47.749  -1.118  1.00 26.63           H
ATOM   2272  HB2 LEU A 205      45.899  49.571  -2.659  1.00 19.85           H
ATOM   2273  HB3 LEU A 205      46.000  48.002  -2.889  1.00 19.85           H
ATOM   2274  HG  LEU A 205      44.625  49.149  -0.710  1.00 24.04           H
ATOM   2275 HD11 LEU A 205      42.680  48.496  -1.886  1.00 27.23           H
ATOM   2276 HD12 LEU A 205      43.517  49.531  -2.759  1.00 27.23           H
ATOM   2277 HD13 LEU A 205      43.591  47.977  -3.077  1.00 27.23           H
ATOM   2278 HD21 LEU A 205      43.890  47.003  -0.319  1.00 21.68           H
ATOM   2279 HD22 LEU A 205      44.802  46.460  -1.503  1.00 21.68           H
ATOM   2280 HD23 LEU A 205      45.461  47.067  -0.186  1.00 21.68           H
ATOM   2281  N   GLY A 206      48.918  48.055  -3.125  1.00 32.03           N
ATOM   2282  CA  GLY A 206      50.144  48.219  -3.893  1.00 33.76           C
ATOM   2283  C   GLY A 206      49.923  48.530  -5.360  1.00 32.27           C
ATOM   2284  O   GLY A 206      48.885  48.216  -5.950  1.00 38.24           O
ATOM   2285  H   GLY A 206      48.552  47.280  -3.209  1.00 38.45           H
ATOM   2286  HA2 GLY A 206      50.652  48.951  -3.516  1.00 40.53           H
ATOM   2287  HA3 GLY A 206      50.689  47.423  -3.828  1.00 40.53           H
ATOM   2288  N   ALA A 207      50.910  49.205  -5.937  1.00 36.36           N
ATOM   2289  CA  ALA A 207      50.989  49.467  -7.370  1.00 32.12           C
ATOM   2290  C   ALA A 207      52.316  48.904  -7.862  1.00 27.46           C
ATOM   2291  O   ALA A 207      53.353  49.112  -7.222  1.00 30.29           O
ATOM   2292  CB  ALA A 207      50.893  50.976  -7.658  1.00 32.15           C
ATOM   2293  H   ALA A 207      51.579  49.527  -5.494  1.00 43.65           H
ATOM   2294  HA  ALA A 207      50.270  49.008  -7.827  1.00 38.57           H
ATOM   2295  HB1 ALA A 207      50.903  51.121  -8.616  1.00 38.59           H
ATOM   2296  HB2 ALA A 207      50.068  51.316  -7.278  1.00 38.59           H
ATOM   2297  HB3 ALA A 207      51.648  51.427  -7.247  1.00 38.59           H
ATOM   2298  N   LEU A 208      52.274  48.163  -8.941  1.00 29.49           N
ATOM   2299  CA  LEU A 208      53.473  47.538  -9.483  1.00 34.95           C
ATOM   2300  C   LEU A 208      53.152  47.091 -10.905  1.00 32.59           C
ATOM   2301  O   LEU A 208      52.163  46.388 -11.121  1.00 28.76           O
ATOM   2302  CB  LEU A 208      53.924  46.362  -8.597  1.00 35.68           C
ATOM   2303  CG  LEU A 208      55.287  45.718  -8.913  1.00 39.71           C
ATOM   2304  CD1 LEU A 208      56.447  46.692  -8.668  1.00 35.86           C
ATOM   2305  CD2 LEU A 208      55.516  44.460  -8.092  1.00 32.78           C
ATOM   2306  H   LEU A 208      51.563  47.996  -9.391  1.00 35.40           H
ATOM   2307  HA  LEU A 208      54.186  48.193  -9.499  1.00 41.96           H
ATOM   2308  HB2 LEU A 208      53.973  46.687  -7.684  1.00 42.83           H
ATOM   2309  HB3 LEU A 208      53.254  45.661  -8.649  1.00 42.83           H
ATOM   2310  HG  LEU A 208      55.298  45.463  -9.849  1.00 47.67           H
ATOM   2311 HD11 LEU A 208      57.282  46.245  -8.875  1.00 43.05           H
ATOM   2312 HD12 LEU A 208      56.341  47.470  -9.237  1.00 43.05           H
ATOM   2313 HD13 LEU A 208      56.442  46.964  -7.737  1.00 43.05           H
ATOM   2314 HD21 LEU A 208      56.378  44.081  -8.327  1.00 39.35           H
ATOM   2315 HD22 LEU A 208      55.507  44.702  -7.154  1.00 39.35           H
ATOM   2316 HD23 LEU A 208      54.808  43.828  -8.287  1.00 39.35           H
ATOM   2317  N   PRO A 209      53.934  47.498 -11.912  1.00 30.09           N
ATOM   2318  CA  PRO A 209      53.708  46.968 -13.260  1.00 27.41           C
ATOM   2319  C   PRO A 209      53.733  45.447 -13.263  1.00 28.31           C
ATOM   2320  O   PRO A 209      54.479  44.817 -12.515  1.00 28.19           O
ATOM   2321  CB  PRO A 209      54.876  47.560 -14.076  1.00 35.94           C
ATOM   2322  CG  PRO A 209      55.300  48.789 -13.304  1.00 33.94           C
ATOM   2323  CD  PRO A 209      55.064  48.445 -11.856  1.00 32.96           C
ATOM   2324  HA  PRO A 209      52.860  47.279 -13.614  1.00 32.91           H
ATOM   2325  HB2 PRO A 209      55.607  46.920 -14.107  1.00 43.15           H
ATOM   2326  HB3 PRO A 209      54.570  47.784 -14.968  1.00 43.15           H
ATOM   2327  HG2 PRO A 209      56.233  48.985 -13.469  1.00 40.75           H
ATOM   2328  HG3 PRO A 209      54.741  49.538 -13.559  1.00 40.75           H
ATOM   2329  HD2 PRO A 209      55.846  48.014 -11.476  1.00 39.57           H
ATOM   2330  HD3 PRO A 209      54.815  49.231 -11.350  1.00 39.57           H
ATOM   2331  N   GLU A 210      52.953  44.871 -14.172  1.00 24.78           N
ATOM   2332  CA  GLU A 210      52.733  43.423 -14.227  1.00 30.18           C
ATOM   2333  C   GLU A 210      54.024  42.636 -14.398  1.00 35.34           C
ATOM   2334  O   GLU A 210      54.211  41.594 -13.759  1.00 28.19           O
ATOM   2335  CB  GLU A 210      51.797  43.069 -15.380  1.00 37.45           C
ATOM   2336  CG  GLU A 210      51.292  41.610 -15.374  1.00 42.97           C
ATOM   2337  CD  GLU A 210      50.773  41.175 -16.754  1.00 47.80           C
ATOM   2338  OE1 GLU A 210      50.377  42.055 -17.551  1.00 52.76           O
ATOM   2339  OE2 GLU A 210      50.792  39.963 -17.059  1.00 50.06           O1-
ATOM   2340  H   GLU A 210      52.517  45.306 -14.773  1.00 29.76           H
ATOM   2341  HA  GLU A 210      52.308  43.138 -13.405  1.00 36.23           H
ATOM   2342  HB2 GLU A 210      51.026  43.657 -15.348  1.00 44.96           H
ATOM   2343  HB3 GLU A 210      52.284  43.202 -16.209  1.00 44.96           H
ATOM   2344  HG2 GLU A 210      52.015  41.012 -15.121  1.00 51.59           H
ATOM   2345  HG3 GLU A 210      50.562  41.527 -14.741  1.00 51.59           H
ATOM   2346  N   ASP A 211      54.882  43.063 -15.322  1.00 32.73           N
ATOM   2347  CA  ASP A 211      56.098  42.296 -15.604  1.00 36.39           C
ATOM   2348  C   ASP A 211      57.029  42.296 -14.401  1.00 26.40           C
ATOM   2349  O   ASP A 211      57.560  41.244 -14.019  1.00 26.10           O
ATOM   2350  CB  ASP A 211      56.810  42.850 -16.851  1.00 33.52           C
ATOM   2351  CG  ASP A 211      56.129  42.424 -18.161  1.00 44.42           C
ATOM   2352  OD1 ASP A 211      55.137  41.660 -18.105  1.00 42.34           O
ATOM   2353  OD2 ASP A 211      56.579  42.838 -19.258  1.00 50.67           O1-
ATOM   2354  H   ASP A 211      54.777  43.770 -15.801  1.00 39.29           H
ATOM   2355  HA  ASP A 211      55.853  41.375 -15.784  1.00 43.69           H
ATOM   2356  HB2 ASP A 211      56.824  43.820 -16.806  1.00 40.25           H
ATOM   2357  HB3 ASP A 211      57.717  42.506 -16.870  1.00 40.25           H
ATOM   2358  N   ARG A 212      57.222  43.467 -13.778  1.00 27.39           N
ATOM   2359  CA  ARG A 212      57.976  43.551 -12.529  1.00 31.82           C
ATOM   2360  C   ARG A 212      57.367  42.659 -11.456  1.00 37.29           C
ATOM   2361  O   ARG A 212      58.083  42.002 -10.681  1.00 25.76           O
ATOM   2362  CB  ARG A 212      58.006  44.990 -12.020  1.00 39.19           C
ATOM   2363  CG  ARG A 212      59.093  45.900 -12.586  1.00 57.06           C
ATOM   2364  CD  ARG A 212      60.481  45.346 -12.354  1.00 60.64           C
ATOM   2365  NE  ARG A 212      60.805  45.030 -10.951  1.00 60.69           N
ATOM   2366  CZ  ARG A 212      61.155  45.923 -10.027  1.00 60.75           C
ATOM   2367  NH1 ARG A 212      61.199  47.217 -10.305  1.00 63.09           N
ATOM   2368  NH2 ARG A 212      61.455  45.526  -8.807  1.00 65.14           N1+
ATOM   2369  H   ARG A 212      56.925  44.220 -14.063  1.00 32.89           H
ATOM   2370  HA  ARG A 212      58.882  43.249 -12.687  1.00 38.20           H
ATOM   2371  HB2 ARG A 212      57.153  45.400 -12.236  1.00 47.05           H
ATOM   2372  HB3 ARG A 212      58.122  44.969 -11.057  1.00 47.05           H
ATOM   2373  HG2 ARG A 212      58.963  45.996 -13.544  1.00 68.50           H
ATOM   2374  HG3 ARG A 212      59.043  46.768 -12.156  1.00 68.50           H
ATOM   2375  HD2 ARG A 212      60.566  44.531 -12.871  1.00 72.79           H
ATOM   2376  HD3 ARG A 212      61.129  45.994 -12.669  1.00 72.79           H
ATOM   2377  HE  ARG A 212      60.703  44.214 -10.691  1.00 72.85           H
ATOM   2378 HH11 ARG A 212      61.010  47.491 -11.096  1.00 75.73           H
ATOM   2379 HH12 ARG A 212      61.418  47.780  -9.692  1.00 75.73           H
ATOM   2380 HH21 ARG A 212      61.430  44.693  -8.592  1.00 78.18           H
ATOM   2381 HH22 ARG A 212      61.666  46.121  -8.231  1.00 78.18           H
ATOM   2382  N   HIS A 213      56.039  42.686 -11.360  1.00 28.07           N
ATOM   2383  CA  HIS A 213      55.326  41.875 -10.385  1.00 28.10           C
ATOM   2384  C   HIS A 213      55.597  40.398 -10.608  1.00 26.05           C
ATOM   2385  O   HIS A 213      55.863  39.661  -9.655  1.00 27.15           O
ATOM   2386  CB  HIS A 213      53.836  42.176 -10.487  1.00 28.92           C
ATOM   2387  CG  HIS A 213      53.042  41.636  -9.345  1.00 26.27           C
ATOM   2388  ND1 HIS A 213      51.698  41.902  -9.187  1.00 30.52           N
ATOM   2389  CD2 HIS A 213      53.406  40.879  -8.282  1.00 28.19           C
ATOM   2390  CE1 HIS A 213      51.266  41.323  -8.073  1.00 28.95           C
ATOM   2391  NE2 HIS A 213      52.280  40.681  -7.516  1.00 27.79           N
ATOM   2392  H   HIS A 213      55.526  43.172 -11.851  1.00 33.71           H
ATOM   2393  HA  HIS A 213      55.623  42.110  -9.489  1.00 33.73           H
ATOM   2394  HB2 HIS A 213      53.483  41.787 -11.302  1.00 34.72           H
ATOM   2395  HB3 HIS A 213      53.710  43.137 -10.505  1.00 34.72           H
ATOM   2396  HD2 HIS A 213      54.254  40.540  -8.108  1.00 33.85           H
ATOM   2397  HE1 HIS A 213      50.391  41.344  -7.760  1.00 34.76           H
ATOM   2398  HE2 HIS A 213      52.255  40.227  -6.785  1.00 33.36           H
ATOM   2399  N   ILE A 214      55.581  39.957 -11.870  1.00 25.70           N
ATOM   2400  CA  ILE A 214      55.917  38.572 -12.192  1.00 26.19           C
ATOM   2401  C   ILE A 214      57.332  38.219 -11.704  1.00 27.75           C
ATOM   2402  O   ILE A 214      57.543  37.138 -11.139  1.00 26.55           O
ATOM   2403  CB  ILE A 214      55.759  38.327 -13.706  1.00 27.64           C
ATOM   2404  CG1 ILE A 214      54.285  38.390 -14.120  1.00 31.32           C
ATOM   2405  CG2 ILE A 214      56.359  36.972 -14.105  1.00 30.13           C
ATOM   2406  CD1 ILE A 214      54.091  38.298 -15.597  1.00 35.75           C
ATOM   2407  H   ILE A 214      55.386  40.438 -12.554  1.00 30.86           H
ATOM   2408  HA  ILE A 214      55.288  37.988 -11.742  1.00 31.45           H
ATOM   2409  HB  ILE A 214      56.237  39.022 -14.182  1.00 33.19           H
ATOM   2410 HG12 ILE A 214      53.805  37.653 -13.710  1.00 37.60           H
ATOM   2411 HG13 ILE A 214      53.910  39.236 -13.826  1.00 37.60           H
ATOM   2412 HG21 ILE A 214      56.267  36.850 -15.062  1.00 36.17           H
ATOM   2413 HG22 ILE A 214      57.297  36.941 -13.865  1.00 36.17           H
ATOM   2414 HG23 ILE A 214      55.875  36.272 -13.641  1.00 36.17           H
ATOM   2415 HD11 ILE A 214      53.143  38.383 -15.795  1.00 42.91           H
ATOM   2416 HD12 ILE A 214      54.584  39.019 -16.020  1.00 42.91           H
ATOM   2417 HD13 ILE A 214      54.413  37.441 -15.908  1.00 42.91           H
ATOM   2418  N   ASP A 215      58.325  39.101 -11.934  1.00 26.83           N
ATOM   2419  CA  ASP A 215      59.686  38.839 -11.451  1.00 26.49           C
ATOM   2420  C   ASP A 215      59.720  38.675  -9.925  1.00 32.57           C
ATOM   2421  O   ASP A 215      60.358  37.750  -9.399  1.00 28.27           O
ATOM   2422  CB  ASP A 215      60.642  39.973 -11.849  1.00 33.37           C
ATOM   2423  CG  ASP A 215      60.963  39.988 -13.321  1.00 39.41           C
ATOM   2424  OD1 ASP A 215      61.015  38.892 -13.932  1.00 39.67           O
ATOM   2425  OD2 ASP A 215      61.169  41.098 -13.867  1.00 46.80           O1-
ATOM   2426  H   ASP A 215      58.238  39.849 -12.350  1.00 32.22           H
ATOM   2427  HA  ASP A 215      59.996  38.011 -11.850  1.00 31.80           H
ATOM   2428  HB2 ASP A 215      60.236  40.823 -11.621  1.00 40.06           H
ATOM   2429  HB3 ASP A 215      61.477  39.865 -11.366  1.00 40.06           H
ATOM   2430  N   ARG A 216      59.099  39.603  -9.191  1.00 30.49           N
ATOM   2431  CA  ARG A 216      59.065  39.470  -7.726  1.00 32.95           C
ATOM   2432  C   ARG A 216      58.315  38.219  -7.287  1.00 33.50           C
ATOM   2433  O   ARG A 216      58.765  37.505  -6.383  1.00 35.12           O
ATOM   2434  CB  ARG A 216      58.436  40.697  -7.070  1.00 35.89           C
ATOM   2435  CG  ARG A 216      59.347  41.873  -7.115  1.00 47.01           C
ATOM   2436  CD  ARG A 216      59.062  42.927  -6.066  1.00 40.28           C
ATOM   2437  NE  ARG A 216      59.956  44.051  -6.323  1.00 41.24           N
ATOM   2438  CZ  ARG A 216      59.757  45.282  -5.899  1.00 42.40           C
ATOM   2439  NH1 ARG A 216      58.697  45.567  -5.171  1.00 42.84           N
ATOM   2440  NH2 ARG A 216      60.623  46.228  -6.215  1.00 40.94           N1+
ATOM   2441  H   ARG A 216      58.707  40.302  -9.503  1.00 36.60           H
ATOM   2442  HA  ARG A 216      59.973  39.389  -7.399  1.00 39.56           H
ATOM   2443  HB2 ARG A 216      57.610  40.919  -7.524  1.00 43.09           H
ATOM   2444  HB3 ARG A 216      58.270  40.506  -6.132  1.00 43.09           H
ATOM   2445  HG2 ARG A 216      60.258  41.565  -6.979  1.00 56.43           H
ATOM   2446  HG3 ARG A 216      59.269  42.288  -7.989  1.00 56.43           H
ATOM   2447  HD2 ARG A 216      58.147  43.235  -6.153  1.00 48.35           H
ATOM   2448  HD3 ARG A 216      59.228  42.577  -5.178  1.00 48.35           H
ATOM   2449  HE  ARG A 216      60.582  43.937  -6.905  1.00 49.50           H
ATOM   2450 HH11 ARG A 216      58.132  44.951  -4.976  1.00 51.43           H
ATOM   2451 HH12 ARG A 216      58.573  46.372  -4.894  1.00 51.43           H
ATOM   2452 HH21 ARG A 216      61.314  46.032  -6.674  1.00 49.15           H
ATOM   2453 HH22 ARG A 216      60.509  47.032  -5.932  1.00 49.15           H
ATOM   2454  N   LEU A 217      57.164  37.943  -7.900  1.00 29.57           N
ATOM   2455  CA  LEU A 217      56.390  36.752  -7.562  1.00 32.09           C
ATOM   2456  C   LEU A 217      57.258  35.500  -7.603  1.00 40.11           C
ATOM   2457  O   LEU A 217      57.187  34.645  -6.711  1.00 37.05           O
ATOM   2458  CB  LEU A 217      55.220  36.613  -8.526  1.00 32.04           C
ATOM   2459  CG  LEU A 217      54.233  35.456  -8.353  1.00 39.79           C
ATOM   2460  CD1 LEU A 217      53.559  35.543  -6.997  1.00 38.06           C
ATOM   2461  CD2 LEU A 217      53.196  35.499  -9.491  1.00 45.08           C
ATOM   2462  H   LEU A 217      56.808  38.434  -8.512  1.00 35.51           H
ATOM   2463  HA  LEU A 217      56.027  36.850  -6.672  1.00 38.53           H
ATOM   2464  HB2 LEU A 217      54.705  37.432  -8.477  1.00 38.47           H
ATOM   2465  HB3 LEU A 217      55.582  36.535  -9.422  1.00 38.47           H
ATOM   2466  HG  LEU A 217      54.708  34.614  -8.400  1.00 47.76           H
ATOM   2467 HD11 LEU A 217      52.930  34.811  -6.914  1.00 45.69           H
ATOM   2468 HD12 LEU A 217      54.232  35.485  -6.299  1.00 45.69           H
ATOM   2469 HD13 LEU A 217      53.092  36.392  -6.941  1.00 45.69           H
ATOM   2470 HD21 LEU A 217      52.566  34.769  -9.383  1.00 54.11           H
ATOM   2471 HD22 LEU A 217      52.722  36.345  -9.451  1.00 54.11           H
ATOM   2472 HD23 LEU A 217      53.651  35.418 -10.343  1.00 54.11           H
ATOM   2473  N   ALA A 218      58.081  35.373  -8.655  1.00 31.20           N
ATOM   2474  CA  ALA A 218      58.919  34.197  -8.810  1.00 33.65           C
ATOM   2475  C   ALA A 218      59.895  34.052  -7.646  1.00 36.61           C
ATOM   2476  O   ALA A 218      60.244  32.930  -7.272  1.00 39.05           O
ATOM   2477  CB  ALA A 218      59.649  34.286 -10.153  1.00 31.29           C
ATOM   2478  H   ALA A 218      58.159  35.951  -9.289  1.00 37.46           H
ATOM   2479  HA  ALA A 218      58.358  33.409  -8.830  1.00 40.39           H
ATOM   2480  HB1 ALA A 218      60.220  33.508 -10.248  1.00 37.56           H
ATOM   2481  HB2 ALA A 218      59.001  34.323 -10.872  1.00 37.56           H
ATOM   2482  HB3 ALA A 218      60.189  35.093 -10.157  1.00 37.56           H
ATOM   2483  N   LYS A 219      60.324  35.172  -7.058  1.00 37.06           N
ATOM   2484  CA  LYS A 219      61.186  35.171  -5.872  1.00 45.95           C
ATOM   2485  C   LYS A 219      60.411  34.913  -4.574  1.00 44.62           C
ATOM   2486  O   LYS A 219      60.944  34.273  -3.661  1.00 51.20           O
ATOM   2487  CB  LYS A 219      61.924  36.519  -5.761  1.00 46.75           C
ATOM   2488  CG  LYS A 219      63.275  36.612  -6.487  1.00 51.39           C
ATOM   2489  CD  LYS A 219      63.130  36.984  -7.914  1.00 56.58           C
ATOM   2490  CE  LYS A 219      64.417  37.600  -8.511  1.00 64.25           C
ATOM   2491  NZ  LYS A 219      65.615  36.696  -8.457  1.00 65.70           N1+
ATOM   2492  H   LYS A 219      60.127  35.962  -7.338  1.00 44.48           H
ATOM   2493  HA  LYS A 219      61.853  34.475  -5.965  1.00 55.16           H
ATOM   2494  HB2 LYS A 219      61.355  37.212  -6.136  1.00 56.12           H
ATOM   2495  HB3 LYS A 219      62.082  36.712  -4.826  1.00 56.12           H
ATOM   2496  HG2 LYS A 219      63.825  37.290  -6.065  1.00 61.69           H
ATOM   2497  HG3 LYS A 219      63.713  35.749  -6.455  1.00 61.69           H
ATOM   2498  HD2 LYS A 219      62.922  36.172  -8.395  1.00 67.91           H
ATOM   2499  HD3 LYS A 219      62.413  37.630  -8.010  1.00 67.91           H
ATOM   2500  HE2 LYS A 219      64.255  37.818  -9.444  1.00 77.12           H
ATOM   2501  HE3 LYS A 219      64.631  38.408  -8.020  1.00 77.12           H
ATOM   2502  HZ1 LYS A 219      66.308  37.077  -8.866  1.00 78.86           H
ATOM   2503  HZ2 LYS A 219      65.831  36.531  -7.610  1.00 78.86           H
ATOM   2504  HZ3 LYS A 219      65.428  35.927  -8.863  1.00 78.86           H
ATOM   2505  N   ARG A 220      59.167  35.394  -4.467  1.00 46.29           N
ATOM   2506  CA  ARG A 220      58.438  35.436  -3.202  1.00 46.97           C
ATOM   2507  C   ARG A 220      57.446  34.291  -3.025  1.00 45.63           C
ATOM   2508  O   ARG A 220      56.503  34.423  -2.231  1.00 44.88           O
ATOM   2509  CB  ARG A 220      57.673  36.753  -3.069  1.00 48.11           C
ATOM   2510  CG  ARG A 220      58.507  37.998  -3.109  1.00 49.66           C
ATOM   2511  CD  ARG A 220      59.088  38.368  -1.755  1.00 62.87           C
ATOM   2512  NE  ARG A 220      60.048  39.486  -1.810  1.00 78.15           N
ATOM   2513  CZ  ARG A 220      59.828  40.684  -2.365  1.00 75.22           C
ATOM   2514  NH1 ARG A 220      58.678  40.968  -2.971  1.00 69.44           N
ATOM   2515  NH2 ARG A 220      60.784  41.610  -2.336  1.00 75.49           N1+
ATOM   2516  H   ARG A 220      58.716  35.718  -5.125  1.00 55.57           H
ATOM   2517  HA  ARG A 220      59.077  35.389  -2.472  1.00 56.38           H
ATOM   2518  HB2 ARG A 220      57.036  36.807  -3.799  1.00 57.75           H
ATOM   2519  HB3 ARG A 220      57.195  36.755  -2.225  1.00 57.75           H
ATOM   2520  HG2 ARG A 220      59.231  37.890  -3.741  1.00 59.61           H
ATOM   2521  HG3 ARG A 220      57.908  38.695  -3.396  1.00 59.61           H
ATOM   2522  HD2 ARG A 220      58.376  38.596  -1.137  1.00 75.46           H
ATOM   2523  HD3 ARG A 220      59.572  37.595  -1.422  1.00 75.46           H
ATOM   2524  HE  ARG A 220      60.822  39.355  -1.458  1.00 93.80           H
ATOM   2525 HH11 ARG A 220      58.038  40.405  -2.992  1.00 83.35           H
ATOM   2526 HH12 ARG A 220      58.559  41.747  -3.314  1.00 83.35           H
ATOM   2527 HH21 ARG A 220      61.537  41.445  -1.957  1.00 90.61           H
ATOM   2528 HH22 ARG A 220      60.643  42.379  -2.697  1.00 90.61           H
ATOM   2529  N   GLN A 221      57.635  33.172  -3.715  1.00 40.16           N
ATOM   2530  CA  GLN A 221      56.653  32.089  -3.659  1.00 47.20           C
ATOM   2531  C   GLN A 221      56.491  31.549  -2.237  1.00 41.93           C
ATOM   2532  O   GLN A 221      57.486  31.151  -1.622  1.00 34.18           O
ATOM   2533  CB  GLN A 221      57.121  30.975  -4.586  1.00 42.12           C
ATOM   2534  CG  GLN A 221      57.022  31.372  -6.016  1.00 49.73           C
ATOM   2535  CD  GLN A 221      57.051  30.188  -6.933  1.00 57.44           C
ATOM   2536  OE1 GLN A 221      56.109  29.389  -6.966  1.00 56.33           O
ATOM   2537  NE2 GLN A 221      58.134  30.066  -7.705  1.00 55.85           N
ATOM   2538  H   GLN A 221      58.325  33.001  -4.199  1.00 48.21           H
ATOM   2539  HA  GLN A 221      55.792  32.410  -3.968  1.00 56.66           H
ATOM   2540  HB2 GLN A 221      58.056  30.788  -4.395  1.00 50.56           H
ATOM   2541  HB3 GLN A 221      56.588  30.176  -4.447  1.00 50.56           H
ATOM   2542  HG2 GLN A 221      56.186  31.846  -6.158  1.00 59.69           H
ATOM   2543  HG3 GLN A 221      57.775  31.945  -6.232  1.00 59.69           H
ATOM   2544 HE21 GLN A 221      58.761  30.654  -7.659  1.00 67.04           H
ATOM   2545 HE22 GLN A 221      58.197  29.415  -8.264  1.00 67.04           H
ATOM   2546  N   ARG A 222      55.244  31.480  -1.700  1.00 41.91           N
ATOM   2547  CA  ARG A 222      55.245  30.920  -0.346  1.00 35.72           C
ATOM   2548  C   ARG A 222      55.497  29.426  -0.525  1.00 31.14           C
ATOM   2549  O   ARG A 222      55.470  28.764  -1.561  1.00 30.14           O
ATOM   2550  CB  ARG A 222      53.924  31.229   0.355  1.00 31.36           C
ATOM   2551  CG  ARG A 222      53.733  32.744   0.473  1.00 35.27           C
ATOM   2552  CD  ARG A 222      54.868  33.466   1.216  1.00 30.97           C
ATOM   2553  NE  ARG A 222      54.387  34.757   1.737  1.00 27.61           N
ATOM   2554  CZ  ARG A 222      54.438  35.970   1.066  1.00 32.56           C
ATOM   2555  NH1 ARG A 222      54.903  36.104  -0.235  1.00 35.32           N
ATOM   2556  NH2 ARG A 222      54.165  37.095   1.792  1.00 27.91           N1+
ATOM   2557  H   ARG A 222      54.339  31.795  -2.161  1.00 50.31           H
ATOM   2558  HA  ARG A 222      56.111  31.357   0.243  1.00 42.88           H
ATOM   2559  HB2 ARG A 222      53.069  30.794  -0.213  1.00 37.65           H
ATOM   2560  HB3 ARG A 222      53.893  30.754   1.354  1.00 37.65           H
ATOM   2561  HG2 ARG A 222      53.612  33.196  -0.543  1.00 42.34           H
ATOM   2562  HG3 ARG A 222      52.767  32.941   0.988  1.00 42.34           H
ATOM   2563  HD2 ARG A 222      55.202  32.864   2.092  1.00 37.18           H
ATOM   2564  HD3 ARG A 222      55.755  33.588   0.556  1.00 37.18           H
ATOM   2565  HE  ARG A 222      54.058  34.751   2.763  1.00 33.15           H
ATOM   2566 HH11 ARG A 222      54.968  35.274  -0.821  1.00 42.40           H
ATOM   2567 HH12 ARG A 222      54.546  36.991  -0.770  1.00 42.40           H
ATOM   2568 HH21 ARG A 222      53.602  37.026   2.656  1.00 33.52           H
ATOM   2569 HH22 ARG A 222      54.222  38.070   1.351  1.00 33.52           H
ATOM   2570  N   PRO A 223      55.709  28.729   0.635  1.00 34.31           N
ATOM   2571  CA  PRO A 223      55.788  27.241   0.634  1.00 33.40           C
ATOM   2572  C   PRO A 223      54.506  26.561   0.172  1.00 34.62           C
ATOM   2573  O   PRO A 223      53.428  26.778   0.730  1.00 28.87           O
ATOM   2574  CB  PRO A 223      56.061  26.880   2.100  1.00 32.63           C
ATOM   2575  CG  PRO A 223      56.700  28.017   2.646  1.00 35.50           C
ATOM   2576  CD  PRO A 223      56.030  29.222   1.990  1.00 31.87           C
ATOM   2577  HA  PRO A 223      56.534  26.924   0.102  1.00 40.10           H
ATOM   2578  HB2 PRO A 223      55.218  26.707   2.547  1.00 39.18           H
ATOM   2579  HB3 PRO A 223      56.625  26.090   2.144  1.00 39.18           H
ATOM   2580  HG2 PRO A 223      56.589  28.015   3.610  1.00 42.62           H
ATOM   2581  HG3 PRO A 223      57.640  27.968   2.405  1.00 42.62           H
ATOM   2582  HD2 PRO A 223      55.225  29.446   2.479  1.00 38.27           H
ATOM   2583  HD3 PRO A 223      56.651  29.962   1.951  1.00 38.27           H
ATOM   2584  N   GLY A 224      54.648  25.658  -0.792  1.00 27.64           N
ATOM   2585  CA  GLY A 224      53.504  25.137  -1.474  1.00 28.26           C
ATOM   2586  C   GLY A 224      52.989  26.025  -2.597  1.00 24.44           C
ATOM   2587  O   GLY A 224      52.120  25.562  -3.342  1.00 29.37           O
ATOM   2588  H   GLY A 224      55.395  25.340  -1.073  1.00 33.19           H
ATOM   2589  HA2 GLY A 224      53.722  24.265  -1.842  1.00 33.93           H
ATOM   2590  HA3 GLY A 224      52.788  25.014  -0.834  1.00 33.93           H
ATOM   2591  N   GLU A 225      53.465  27.284  -2.730  1.00 29.39           N
ATOM   2592  CA  GLU A 225      53.017  28.056  -3.883  1.00 25.91           C
ATOM   2593  C   GLU A 225      53.741  27.429  -5.124  1.00 31.10           C
ATOM   2594  O   GLU A 225      54.822  26.913  -5.260  1.00 36.57           O
ATOM   2595  CB  GLU A 225      53.354  29.522  -3.667  1.00 28.70           C
ATOM   2596  CG  GLU A 225      52.768  30.405  -4.752  1.00 31.41           C
ATOM   2597  CD  GLU A 225      52.871  31.871  -4.337  1.00 35.44           C
ATOM   2598  OE1 GLU A 225      52.992  32.114  -3.081  1.00 30.85           O
ATOM   2599  OE2 GLU A 225      52.806  32.751  -5.201  1.00 39.57           O1-
ATOM   2600  H   GLU A 225      54.254  27.663  -2.185  1.00 35.28           H
ATOM   2601  HA  GLU A 225      51.891  27.940  -3.979  1.00 31.11           H
ATOM   2602  HB2 GLU A 225      52.951  29.853  -2.677  1.00 34.46           H
ATOM   2603  HB3 GLU A 225      54.454  29.666  -3.600  1.00 34.46           H
ATOM   2604  HG2 GLU A 225      53.268  30.247  -5.724  1.00 37.72           H
ATOM   2605  HG3 GLU A 225      51.689  30.188  -4.928  1.00 37.72           H
ATOM   2606  N   ARG A 226      52.799  27.455  -6.128  1.00 31.23           N
ATOM   2607  CA  ARG A 226      52.948  27.278  -7.591  1.00 31.09           C
ATOM   2608  C   ARG A 226      52.751  28.603  -8.329  1.00 33.07           C
ATOM   2609  O   ARG A 226      51.750  29.317  -8.137  1.00 26.60           O
ATOM   2610  CB  ARG A 226      51.937  26.277  -8.166  1.00 29.12           C
ATOM   2611  CG  ARG A 226      51.954  24.940  -7.495  1.00 29.20           C
ATOM   2612  CD  ARG A 226      51.108  23.900  -8.188  1.00 33.86           C
ATOM   2613  NE  ARG A 226      50.971  22.697  -7.361  1.00 33.93           N
ATOM   2614  CZ  ARG A 226      50.950  21.445  -7.827  1.00 40.59           C
ATOM   2615  NH1 ARG A 226      51.076  21.208  -9.122  1.00 42.86           N
ATOM   2616  NH2 ARG A 226      50.809  20.425  -6.988  1.00 37.11           N1+
ATOM   2617  H   ARG A 226      51.965  27.596  -5.940  1.00 37.49           H
ATOM   2618  HA  ARG A 226      53.834  26.945  -7.799  1.00 37.32           H
ATOM   2619  HB2 ARG A 226      51.044  26.645  -8.102  1.00 34.97           H
ATOM   2620  HB3 ARG A 226      52.142  26.125  -9.104  1.00 34.97           H
ATOM   2621  HG2 ARG A 226      52.867  24.615  -7.483  1.00 35.06           H
ATOM   2622  HG3 ARG A 226      51.620  25.041  -6.592  1.00 35.06           H
ATOM   2623  HD2 ARG A 226      50.222  24.254  -8.354  1.00 40.65           H
ATOM   2624  HD3 ARG A 226      51.538  23.664  -9.028  1.00 40.65           H
ATOM   2625  HE  ARG A 226      50.914  22.804  -6.510  1.00 40.73           H
ATOM   2626 HH11 ARG A 226      51.164  21.854  -9.679  1.00 51.45           H
ATOM   2627 HH12 ARG A 226      51.061  20.396  -9.408  1.00 51.45           H
ATOM   2628 HH21 ARG A 226      50.731  20.573  -6.145  1.00 44.55           H
ATOM   2629 HH22 ARG A 226      50.798  19.617  -7.283  1.00 44.55           H
ATOM   2630  N   LEU A 227      53.689  28.905  -9.213  1.00 24.34           N
ATOM   2631  CA  LEU A 227      53.685  30.152  -9.944  1.00 25.53           C
ATOM   2632  C   LEU A 227      52.542  30.111 -10.950  1.00 30.38           C
ATOM   2633  O   LEU A 227      52.565  29.326 -11.903  1.00 33.96           O
ATOM   2634  CB  LEU A 227      55.035  30.333 -10.629  1.00 32.20           C
ATOM   2635  CG  LEU A 227      55.438  31.696 -11.169  1.00 39.64           C
ATOM   2636  CD1 LEU A 227      55.251  32.764 -10.147  1.00 37.63           C
ATOM   2637  CD2 LEU A 227      56.936  31.626 -11.610  1.00 39.37           C
ATOM   2638  H   LEU A 227      54.348  28.388  -9.427  1.00 29.22           H
ATOM   2639  HA  LEU A 227      53.535  30.879  -9.323  1.00 30.65           H
ATOM   2640  HB2 LEU A 227      55.720  30.070  -9.994  1.00 38.66           H
ATOM   2641  HB3 LEU A 227      55.051  29.723 -11.383  1.00 38.66           H
ATOM   2642  HG  LEU A 227      54.888  31.910 -11.939  1.00 47.58           H
ATOM   2643 HD11 LEU A 227      55.563  33.605 -10.512  1.00 45.18           H
ATOM   2644 HD12 LEU A 227      54.309  32.832  -9.930  1.00 45.18           H
ATOM   2645 HD13 LEU A 227      55.762  32.532  -9.354  1.00 45.18           H
ATOM   2646 HD21 LEU A 227      57.209  32.493 -11.949  1.00 47.27           H
ATOM   2647 HD22 LEU A 227      57.477  31.383 -10.843  1.00 47.27           H
ATOM   2648 HD23 LEU A 227      57.031  30.956 -12.307  1.00 47.27           H
ATOM   2649  N   ASP A 228      51.518  30.913 -10.720  1.00 25.80           N
ATOM   2650  CA  ASP A 228      50.306  30.882 -11.532  1.00 24.74           C
ATOM   2651  C   ASP A 228      50.061  32.307 -12.013  1.00 25.55           C
ATOM   2652  O   ASP A 228      49.690  33.183 -11.228  1.00 22.96           O
ATOM   2653  CB  ASP A 228      49.126  30.340 -10.728  1.00 27.04           C
ATOM   2654  CG  ASP A 228      47.847  30.234 -11.543  1.00 22.75           C
ATOM   2655  OD1 ASP A 228      47.714  30.934 -12.580  1.00 24.34           O
ATOM   2656  OD2 ASP A 228      46.960  29.439 -11.143  1.00 24.76           O1-
ATOM   2657  H   ASP A 228      51.498  31.494 -10.086  1.00 30.98           H
ATOM   2658  HA  ASP A 228      50.427  30.310 -12.308  1.00 29.71           H
ATOM   2659  HB2 ASP A 228      49.349  29.452 -10.417  1.00 32.47           H
ATOM   2660  HB3 ASP A 228      48.959  30.934  -9.977  1.00 32.47           H
ATOM   2661  N   LEU A 229      50.274  32.545 -13.300  1.00 20.66           N
ATOM   2662  CA  LEU A 229      50.067  33.878 -13.847  1.00 23.88           C
ATOM   2663  C   LEU A 229      48.589  34.195 -14.050  1.00 18.92           C
ATOM   2664  O   LEU A 229      48.210  35.372 -14.015  1.00 23.34           O
ATOM   2665  CB  LEU A 229      50.828  34.019 -15.179  1.00 24.26           C
ATOM   2666  CG  LEU A 229      52.339  33.744 -15.107  1.00 24.38           C
ATOM   2667  CD1 LEU A 229      52.984  33.894 -16.513  1.00 29.18           C
ATOM   2668  CD2 LEU A 229      53.038  34.660 -14.154  1.00 29.19           C
ATOM   2669  H   LEU A 229      50.528  31.960 -13.872  1.00 24.81           H
ATOM   2670  HA  LEU A 229      50.425  34.528 -13.221  1.00 28.68           H
ATOM   2671  HB2 LEU A 229      50.453  33.387 -15.813  1.00 29.13           H
ATOM   2672  HB3 LEU A 229      50.710  34.926 -15.504  1.00 29.13           H
ATOM   2673  HG  LEU A 229      52.480  32.830 -14.804  1.00 29.27           H
ATOM   2674 HD11 LEU A 229      53.930  33.705 -16.450  1.00 35.03           H
ATOM   2675 HD12 LEU A 229      52.559  33.269 -17.123  1.00 35.03           H
ATOM   2676 HD13 LEU A 229      52.851  34.804 -16.824  1.00 35.03           H
ATOM   2677 HD21 LEU A 229      53.986  34.461 -14.171  1.00 35.05           H
ATOM   2678 HD22 LEU A 229      52.889  35.573 -14.446  1.00 35.05           H
ATOM   2679 HD23 LEU A 229      52.691  34.523 -13.260  1.00 35.05           H
ATOM   2680  N   ALA A 230      47.752  33.184 -14.271  1.00 21.64           N
ATOM   2681  CA  ALA A 230      46.319  33.444 -14.336  1.00 25.97           C
ATOM   2682  C   ALA A 230      45.790  33.918 -12.973  1.00 25.20           C
ATOM   2683  O   ALA A 230      45.027  34.894 -12.900  1.00 21.75           O
ATOM   2684  CB  ALA A 230      45.594  32.200 -14.827  1.00 25.68           C
ATOM   2685  H   ALA A 230      47.974  32.367 -14.376  1.00 25.99           H
ATOM   2686  HA  ALA A 230      46.162  34.154 -14.980  1.00 31.19           H
ATOM   2687  HB1 ALA A 230      44.640  32.380 -14.869  1.00 30.83           H
ATOM   2688  HB2 ALA A 230      45.932  31.974 -15.703  1.00 30.83           H
ATOM   2689  HB3 ALA A 230      45.772  31.465 -14.220  1.00 30.83           H
ATOM   2690  N   MET A 231      46.245  33.291 -11.875  1.00 24.25           N
ATOM   2691  CA  MET A 231      45.865  33.775 -10.541  1.00 20.64           C
ATOM   2692  C   MET A 231      46.481  35.141 -10.263  1.00 23.36           C
ATOM   2693  O   MET A 231      45.851  35.998  -9.646  1.00 20.15           O
ATOM   2694  CB  MET A 231      46.260  32.746  -9.481  1.00 21.13           C
ATOM   2695  CG  MET A 231      45.944  33.180  -8.067  1.00 20.56           C
ATOM   2696  SD  MET A 231      44.159  33.240  -7.805  1.00 20.60           S
ATOM   2697  CE  MET A 231      44.134  33.964  -6.139  1.00 21.90           C
ATOM   2698  H   MET A 231      46.765  32.609 -11.870  1.00 29.12           H
ATOM   2699  HA  MET A 231      44.900  33.875 -10.499  1.00 24.79           H
ATOM   2700  HB2 MET A 231      45.788  31.915  -9.649  1.00 25.38           H
ATOM   2701  HB3 MET A 231      47.222  32.603  -9.518  1.00 25.38           H
ATOM   2702  HG2 MET A 231      46.336  32.539  -7.448  1.00 24.70           H
ATOM   2703  HG3 MET A 231      46.330  34.064  -7.907  1.00 24.70           H
ATOM   2704  HE1 MET A 231      43.220  34.096  -5.845  1.00 26.29           H
ATOM   2705  HE2 MET A 231      44.593  33.368  -5.516  1.00 26.29           H
ATOM   2706  HE3 MET A 231      44.603  34.820  -6.170  1.00 26.29           H
ATOM   2707  N   LEU A 232      47.701  35.392 -10.727  1.00 23.38           N
ATOM   2708  CA  LEU A 232      48.277  36.715 -10.533  1.00 20.74           C
ATOM   2709  C   LEU A 232      47.428  37.795 -11.187  1.00 20.08           C
ATOM   2710  O   LEU A 232      47.242  38.881 -10.618  1.00 23.09           O
ATOM   2711  CB  LEU A 232      49.693  36.759 -11.105  1.00 23.23           C
ATOM   2712  CG  LEU A 232      50.337  38.140 -11.036  1.00 27.15           C
ATOM   2713  CD1 LEU A 232      50.501  38.599  -9.626  1.00 27.38           C
ATOM   2714  CD2 LEU A 232      51.692  38.172 -11.705  1.00 35.21           C
ATOM   2715  H   LEU A 232      48.201  34.836 -11.149  1.00 28.07           H
ATOM   2716  HA  LEU A 232      48.324  36.900  -9.587  1.00 24.90           H
ATOM   2717  HB2 LEU A 232      50.248  36.147 -10.597  1.00 27.90           H
ATOM   2718  HB3 LEU A 232      49.660  36.491 -12.035  1.00 27.90           H
ATOM   2719  HG  LEU A 232      49.774  38.779 -11.494  1.00 32.59           H
ATOM   2720 HD11 LEU A 232      50.938  39.456  -9.660  1.00 32.88           H
ATOM   2721 HD12 LEU A 232      49.637  38.674  -9.198  1.00 32.88           H
ATOM   2722 HD13 LEU A 232      51.058  37.962  -9.149  1.00 32.88           H
ATOM   2723 HD21 LEU A 232      52.055  39.070 -11.635  1.00 42.27           H
ATOM   2724 HD22 LEU A 232      52.275  37.541 -11.257  1.00 42.27           H
ATOM   2725 HD23 LEU A 232      51.584  37.928 -12.639  1.00 42.27           H
ATOM   2726  N   ALA A 233      46.944  37.525 -12.404  1.00 23.03           N
ATOM   2727  CA  ALA A 233      46.103  38.487 -13.110  1.00 24.30           C
ATOM   2728  C   ALA A 233      44.753  38.634 -12.397  1.00 22.22           C
ATOM   2729  O   ALA A 233      44.224  39.749 -12.263  1.00 20.59           O
ATOM   2730  CB  ALA A 233      45.937  38.045 -14.574  1.00 25.83           C
ATOM   2731  H   ALA A 233      47.071  36.791 -12.827  1.00 27.65           H
ATOM   2732  HA  ALA A 233      46.543  39.354 -13.109  1.00 29.18           H
ATOM   2733  HB1 ALA A 233      45.406  38.698 -15.053  1.00 31.01           H
ATOM   2734  HB2 ALA A 233      46.818  37.968 -14.975  1.00 31.01           H
ATOM   2735  HB3 ALA A 233      45.498  37.178 -14.599  1.00 31.01           H
ATOM   2736  N   ALA A 234      44.204  37.524 -11.910  1.00 18.91           N
ATOM   2737  CA  ALA A 234      42.926  37.584 -11.192  1.00 20.81           C
ATOM   2738  C   ALA A 234      43.046  38.404  -9.906  1.00 18.77           C
ATOM   2739  O   ALA A 234      42.152  39.201  -9.579  1.00 19.49           O
ATOM   2740  CB  ALA A 234      42.426  36.171 -10.891  1.00 18.86           C
ATOM   2741  H   ALA A 234      44.532  36.740 -11.993  1.00 22.71           H
ATOM   2742  HA  ALA A 234      42.251  38.008 -11.748  1.00 24.99           H
ATOM   2743  HB1 ALA A 234      41.575  36.217 -10.430  1.00 22.65           H
ATOM   2744  HB2 ALA A 234      42.324  35.688 -11.722  1.00 22.65           H
ATOM   2745  HB3 ALA A 234      43.071  35.714 -10.321  1.00 22.65           H
ATOM   2746  N   ILE A 235      44.119  38.202  -9.129  1.00 18.90           N
ATOM   2747  CA  ILE A 235      44.197  38.903  -7.849  1.00 20.72           C
ATOM   2748  C   ILE A 235      44.532  40.371  -8.076  1.00 23.60           C
ATOM   2749  O   ILE A 235      44.044  41.249  -7.360  1.00 18.69           O
ATOM   2750  CB  ILE A 235      45.197  38.185  -6.908  1.00 24.94           C
ATOM   2751  CG1 ILE A 235      44.983  38.609  -5.467  1.00 18.78           C
ATOM   2752  CG2 ILE A 235      46.686  38.493  -7.265  1.00 22.73           C
ATOM   2753  CD1 ILE A 235      43.518  38.299  -4.884  1.00 19.53           C
ATOM   2754  H   ILE A 235      44.774  37.682  -9.301  1.00 22.69           H
ATOM   2755  HA  ILE A 235      43.322  38.885  -7.438  1.00 24.89           H
ATOM   2756  HB  ILE A 235      45.053  37.228  -6.975  1.00 29.95           H
ATOM   2757 HG12 ILE A 235      45.620  38.125  -4.914  1.00 22.56           H
ATOM   2758 HG13 ILE A 235      45.150  39.565  -5.400  1.00 22.56           H
ATOM   2759 HG21 ILE A 235      47.284  38.050  -6.646  1.00 27.30           H
ATOM   2760 HG22 ILE A 235      46.847  38.179  -8.172  1.00 27.30           H
ATOM   2761 HG23 ILE A 235      46.825  39.448  -7.228  1.00 27.30           H
ATOM   2762 HD11 ILE A 235      43.499  38.587  -3.957  1.00 23.46           H
ATOM   2763 HD12 ILE A 235      42.849  38.781  -5.388  1.00 23.46           H
ATOM   2764 HD13 ILE A 235      43.354  37.343  -4.938  1.00 23.46           H
ATOM   2765  N   ARG A 236      45.336  40.672  -9.094  1.00 17.43           N
ATOM   2766  CA  ARG A 236      45.600  42.063  -9.453  1.00 19.69           C
ATOM   2767  C   ARG A 236      44.311  42.768  -9.878  1.00 18.05           C
ATOM   2768  O   ARG A 236      44.031  43.887  -9.437  1.00 21.52           O
ATOM   2769  CB  ARG A 236      46.651  42.133 -10.582  1.00 22.55           C
ATOM   2770  CG  ARG A 236      48.069  41.851 -10.134  1.00 20.36           C
ATOM   2771  CD  ARG A 236      49.031  41.740 -11.321  1.00 25.55           C
ATOM   2772  NE  ARG A 236      49.041  42.959 -12.115  1.00 25.69           N
ATOM   2773  CZ  ARG A 236      49.800  44.014 -11.850  1.00 25.94           C
ATOM   2774  NH1 ARG A 236      50.609  44.005 -10.832  1.00 26.52           N
ATOM   2775  NH2 ARG A 236      49.736  45.096 -12.582  1.00 31.39           N1+
ATOM   2776  H   ARG A 236      45.740  40.087  -9.579  1.00 20.94           H
ATOM   2777  HA  ARG A 236      45.971  42.524  -8.684  1.00 23.64           H
ATOM   2778  HB2 ARG A 236      46.427  41.486 -11.267  1.00 27.08           H
ATOM   2779  HB3 ARG A 236      46.643  43.028 -10.956  1.00 27.08           H
ATOM   2780  HG2 ARG A 236      48.391  42.570  -9.565  1.00 24.45           H
ATOM   2781  HG3 ARG A 236      48.076  41.006  -9.663  1.00 24.45           H
ATOM   2782  HD2 ARG A 236      49.931  41.575 -10.995  1.00 30.68           H
ATOM   2783  HD3 ARG A 236      48.747  41.011 -11.892  1.00 30.68           H
ATOM   2784  HE  ARG A 236      48.608  42.950 -12.859  1.00 30.85           H
ATOM   2785 HH11 ARG A 236      50.649  43.316 -10.335  1.00 31.84           H
ATOM   2786 HH12 ARG A 236      51.098  44.691 -10.657  1.00 31.84           H
ATOM   2787 HH21 ARG A 236      49.217  45.128 -13.264  1.00 37.68           H
ATOM   2788 HH22 ARG A 236      50.247  45.763 -12.389  1.00 37.68           H
ATOM   2789  N   ARG A 237      43.501  42.099 -10.685  1.00 18.44           N
ATOM   2790  CA  ARG A 237      42.212  42.663 -11.114  1.00 22.38           C
ATOM   2791  C   ARG A 237      41.290  42.933  -9.919  1.00 21.31           C
ATOM   2792  O   ARG A 237      40.730  44.022  -9.795  1.00 21.19           O
ATOM   2793  CB  ARG A 237      41.538  41.734 -12.104  1.00 24.36           C
ATOM   2794  CG  ARG A 237      40.213  42.329 -12.687  1.00 24.50           C
ATOM   2795  CD  ARG A 237      39.440  41.425 -13.653  1.00 30.76           C
ATOM   2796  NE  ARG A 237      38.191  42.107 -13.996  1.00 29.27           N
ATOM   2797  CZ  ARG A 237      37.031  41.521 -14.278  1.00 34.39           C
ATOM   2798  NH1 ARG A 237      36.913  40.204 -14.331  1.00 32.02           N
ATOM   2799  NH2 ARG A 237      35.974  42.279 -14.517  1.00 30.13           N1+
ATOM   2800  H   ARG A 237      43.685  41.327 -11.007  1.00 22.15           H
ATOM   2801  HA  ARG A 237      42.364  43.508 -11.568  1.00 26.87           H
ATOM   2802  HB2 ARG A 237      42.142  41.575 -12.846  1.00 29.25           H
ATOM   2803  HB3 ARG A 237      41.334  40.900 -11.656  1.00 29.25           H
ATOM   2804  HG2 ARG A 237      39.622  42.543 -11.950  1.00 29.42           H
ATOM   2805  HG3 ARG A 237      40.431  43.142 -13.168  1.00 29.42           H
ATOM   2806  HD2 ARG A 237      39.949  41.264 -14.461  1.00 36.93           H
ATOM   2807  HD3 ARG A 237      39.221  40.592 -13.208  1.00 36.93           H
ATOM   2808  HE  ARG A 237      38.214  42.967 -14.037  1.00 35.15           H
ATOM   2809 HH11 ARG A 237      37.587  39.701 -14.170  1.00 38.45           H
ATOM   2810 HH12 ARG A 237      36.152  39.854 -14.529  1.00 38.45           H
ATOM   2811 HH21 ARG A 237      36.041  43.136 -14.497  1.00 36.17           H
ATOM   2812 HH22 ARG A 237      35.225  41.909 -14.726  1.00 36.17           H
ATOM   2813  N   VAL A 238      41.174  41.965  -9.009  1.00 21.48           N
ATOM   2814  CA  VAL A 238      40.314  42.120  -7.840  1.00 19.94           C
ATOM   2815  C   VAL A 238      40.755  43.313  -7.002  1.00 18.88           C
ATOM   2816  O   VAL A 238      39.934  44.140  -6.605  1.00 20.44           O
ATOM   2817  CB  VAL A 238      40.281  40.812  -7.021  1.00 21.51           C
ATOM   2818  CG1 VAL A 238      39.664  41.064  -5.641  1.00 20.73           C
ATOM   2819  CG2 VAL A 238      39.494  39.750  -7.766  1.00 18.86           C
ATOM   2820  H   VAL A 238      41.587  41.208  -9.048  1.00 25.79           H
ATOM   2821  HA  VAL A 238      39.410  42.296  -8.139  1.00 23.94           H
ATOM   2822  HB  VAL A 238      41.182  40.481  -6.889  1.00 25.84           H
ATOM   2823 HG11 VAL A 238      39.615  40.216  -5.177  1.00 24.90           H
ATOM   2824 HG12 VAL A 238      40.216  41.678  -5.129  1.00 24.90           H
ATOM   2825 HG13 VAL A 238      38.772  41.429  -5.761  1.00 24.90           H
ATOM   2826 HG21 VAL A 238      39.485  38.949  -7.218  1.00 22.66           H
ATOM   2827 HG22 VAL A 238      38.588  40.064  -7.911  1.00 22.66           H
ATOM   2828 HG23 VAL A 238      39.915  39.558  -8.613  1.00 22.66           H
ATOM   2829  N   TYR A 239      42.069  43.440  -6.725  1.00 17.47           N
ATOM   2830  CA  TYR A 239      42.515  44.542  -5.880  1.00 20.12           C
ATOM   2831  C   TYR A 239      42.390  45.879  -6.597  1.00 23.33           C
ATOM   2832  O   TYR A 239      42.076  46.891  -5.946  1.00 19.45           O
ATOM   2833  CB  TYR A 239      43.941  44.297  -5.360  1.00 19.83           C
ATOM   2834  CG  TYR A 239      43.950  43.446  -4.073  1.00 16.98           C
ATOM   2835  CD1 TYR A 239      43.604  43.994  -2.835  1.00 20.75           C
ATOM   2836  CD2 TYR A 239      44.258  42.097  -4.121  1.00 20.26           C
ATOM   2837  CE1 TYR A 239      43.598  43.224  -1.679  1.00 20.50           C
ATOM   2838  CE2 TYR A 239      44.278  41.330  -2.984  1.00 21.36           C
ATOM   2839  CZ  TYR A 239      43.917  41.886  -1.767  1.00 22.05           C
ATOM   2840  OH  TYR A 239      43.954  41.104  -0.645  1.00 20.91           O
ATOM   2841  H   TYR A 239      42.690  42.919  -7.004  1.00 20.98           H
ATOM   2842  HA  TYR A 239      41.933  44.583  -5.101  1.00 24.17           H
ATOM   2843  HB2 TYR A 239      44.448  43.825  -6.042  1.00 23.82           H
ATOM   2844  HB3 TYR A 239      44.357  45.149  -5.155  1.00 23.82           H
ATOM   2845  HD1 TYR A 239      43.382  44.892  -2.770  1.00 24.92           H
ATOM   2846  HD2 TYR A 239      44.494  41.714  -4.933  1.00 24.33           H
ATOM   2847  HE1 TYR A 239      43.377  43.603  -0.860  1.00 24.62           H
ATOM   2848  HE2 TYR A 239      44.493  40.426  -3.033  1.00 25.64           H
ATOM   2849  HH  TYR A 239      44.447  41.469  -0.073  1.00 25.11           H
ATOM   2850  N   GLY A 240      42.564  45.894  -7.929  1.00 23.93           N
ATOM   2851  CA  GLY A 240      42.279  47.098  -8.684  1.00 21.43           C
ATOM   2852  C   GLY A 240      40.803  47.476  -8.628  1.00 20.70           C
ATOM   2853  O   GLY A 240      40.462  48.642  -8.439  1.00 22.56           O
ATOM   2854  H   GLY A 240      42.833  45.233  -8.408  1.00 28.74           H
ATOM   2855  HA2 GLY A 240      42.803  47.832  -8.334  1.00 25.73           H
ATOM   2856  HA3 GLY A 240      42.531  46.951  -9.607  1.00 25.73           H
ATOM   2857  N   LEU A 241      39.915  46.495  -8.795  1.00 21.30           N
ATOM   2858  CA  LEU A 241      38.484  46.754  -8.657  1.00 18.11           C
ATOM   2859  C   LEU A 241      38.153  47.229  -7.250  1.00 20.07           C
ATOM   2860  O   LEU A 241      37.328  48.129  -7.072  1.00 21.68           O
ATOM   2861  CB  LEU A 241      37.692  45.501  -9.002  1.00 18.97           C
ATOM   2862  CG  LEU A 241      37.779  45.031 -10.465  1.00 22.30           C
ATOM   2863  CD1 LEU A 241      37.137  43.670 -10.546  1.00 20.24           C
ATOM   2864  CD2 LEU A 241      37.113  46.013 -11.433  1.00 27.24           C
ATOM   2865  H   LEU A 241      40.114  45.682  -8.984  1.00 25.57           H
ATOM   2866  HA  LEU A 241      38.223  47.449  -9.281  1.00 21.75           H
ATOM   2867  HB2 LEU A 241      38.006  44.772  -8.442  1.00 22.78           H
ATOM   2868  HB3 LEU A 241      36.753  45.660  -8.809  1.00 22.78           H
ATOM   2869  HG  LEU A 241      38.711  44.946 -10.718  1.00 26.77           H
ATOM   2870 HD11 LEU A 241      37.184  43.358 -11.463  1.00 24.31           H
ATOM   2871 HD12 LEU A 241      37.608  43.051  -9.970  1.00 24.31           H
ATOM   2872 HD13 LEU A 241      36.211  43.738 -10.264  1.00 24.31           H
ATOM   2873 HD21 LEU A 241      37.174  45.667 -12.335  1.00 32.70           H
ATOM   2874 HD22 LEU A 241      36.184  46.115 -11.175  1.00 32.70           H
ATOM   2875 HD23 LEU A 241      37.571  46.867 -11.377  1.00 32.70           H
ATOM   2876  N   LEU A 242      38.829  46.670  -6.242  1.00 20.85           N
ATOM   2877  CA  LEU A 242      38.583  47.080  -4.858  1.00 18.59           C
ATOM   2878  C   LEU A 242      38.868  48.562  -4.661  1.00 20.27           C
ATOM   2879  O   LEU A 242      38.043  49.294  -4.098  1.00 20.37           O
ATOM   2880  CB  LEU A 242      39.434  46.231  -3.908  1.00 19.76           C
ATOM   2881  CG  LEU A 242      39.508  46.733  -2.457  1.00 21.96           C
ATOM   2882  CD1 LEU A 242      38.166  46.627  -1.860  1.00 22.63           C
ATOM   2883  CD2 LEU A 242      40.540  45.937  -1.613  1.00 21.50           C
ATOM   2884  H   LEU A 242      39.432  46.060  -6.329  1.00 25.04           H
ATOM   2885  HA  LEU A 242      37.647  46.924  -4.654  1.00 22.33           H
ATOM   2886  HB2 LEU A 242      39.060  45.333  -3.898  1.00 23.73           H
ATOM   2887  HB3 LEU A 242      40.340  46.194  -4.247  1.00 23.73           H
ATOM   2888  HG  LEU A 242      39.770  47.667  -2.438  1.00 26.37           H
ATOM   2889 HD11 LEU A 242      38.202  46.946  -0.944  1.00 27.18           H
ATOM   2890 HD12 LEU A 242      37.546  47.172  -2.374  1.00 27.18           H
ATOM   2891 HD13 LEU A 242      37.891  45.696  -1.885  1.00 27.18           H
ATOM   2892 HD21 LEU A 242      40.553  46.286  -0.709  1.00 25.82           H
ATOM   2893 HD22 LEU A 242      40.274  45.003  -1.600  1.00 25.82           H
ATOM   2894 HD23 LEU A 242      41.417  46.021  -2.022  1.00 25.82           H
ATOM   2895  N   ALA A 243      40.027  49.034  -5.142  1.00 19.36           N
ATOM   2896  CA  ALA A 243      40.351  50.446  -4.984  1.00 23.41           C
ATOM   2897  C   ALA A 243      39.314  51.313  -5.701  1.00 20.09           C
ATOM   2898  O   ALA A 243      38.861  52.326  -5.155  1.00 21.12           O
ATOM   2899  CB  ALA A 243      41.764  50.734  -5.504  1.00 23.35           C
ATOM   2900  H   ALA A 243      40.616  48.575  -5.561  1.00 23.25           H
ATOM   2901  HA  ALA A 243      40.334  50.674  -4.038  1.00 28.11           H
ATOM   2902  HB1 ALA A 243      41.968  51.676  -5.385  1.00 28.04           H
ATOM   2903  HB2 ALA A 243      42.394  50.200  -4.999  1.00 28.04           H
ATOM   2904  HB3 ALA A 243      41.811  50.498  -6.444  1.00 28.04           H
ATOM   2905  N   ASN A 244      38.904  50.905  -6.906  1.00 19.71           N
ATOM   2906  CA  ASN A 244      37.897  51.662  -7.655  1.00 21.40           C
ATOM   2907  C   ASN A 244      36.575  51.659  -6.914  1.00 23.89           C
ATOM   2908  O   ASN A 244      35.851  52.658  -6.917  1.00 22.20           O
ATOM   2909  CB  ASN A 244      37.687  51.086  -9.061  1.00 23.75           C
ATOM   2910  CG  ASN A 244      38.903  51.210  -9.942  1.00 27.79           C
ATOM   2911  OD1 ASN A 244      39.813  51.944  -9.631  1.00 27.61           O
ATOM   2912  ND2 ASN A 244      38.901  50.503 -11.067  1.00 23.99           N
ATOM   2913  H   ASN A 244      39.173  50.186  -7.294  1.00 23.68           H
ATOM   2914  HA  ASN A 244      38.188  52.578  -7.742  1.00 25.70           H
ATOM   2915  HB2 ASN A 244      37.465  50.146  -8.990  1.00 28.52           H
ATOM   2916  HB3 ASN A 244      36.965  51.570  -9.495  1.00 28.52           H
ATOM   2917 HD21 ASN A 244      39.594  50.518 -11.574  1.00 28.81           H
ATOM   2918 HD22 ASN A 244      38.218  50.025 -11.281  1.00 28.81           H
ATOM   2919  N   THR A 245      36.224  50.520  -6.316  1.00 19.41           N
ATOM   2920  CA  THR A 245      34.968  50.416  -5.596  1.00 21.88           C
ATOM   2921  C   THR A 245      34.926  51.378  -4.411  1.00 18.25           C
ATOM   2922  O   THR A 245      33.911  52.033  -4.180  1.00 17.46           O
ATOM   2923  CB  THR A 245      34.758  48.971  -5.119  1.00 17.66           C
ATOM   2924  OG1 THR A 245      34.852  48.072  -6.233  1.00 18.34           O
ATOM   2925  CG2 THR A 245      33.374  48.810  -4.501  1.00 17.72           C
ATOM   2926  H   THR A 245      36.692  49.795  -6.312  1.00 23.31           H
ATOM   2927  HA  THR A 245      34.247  50.647  -6.202  1.00 26.27           H
ATOM   2928  HB  THR A 245      35.429  48.754  -4.460  1.00 21.21           H
ATOM   2929  HG1 THR A 245      35.634  48.064  -6.533  1.00 22.02           H
ATOM   2930 HG21 THR A 245      33.262  47.907  -4.164  1.00 21.29           H
ATOM   2931 HG22 THR A 245      33.260  49.443  -3.774  1.00 21.29           H
ATOM   2932 HG23 THR A 245      32.694  48.971  -5.171  1.00 21.29           H
ATOM   2933  N   VAL A 246      36.013  51.477  -3.635  1.00 19.62           N
ATOM   2934  CA  VAL A 246      36.015  52.426  -2.523  1.00 18.83           C
ATOM   2935  C   VAL A 246      35.766  53.841  -3.032  1.00 21.93           C
ATOM   2936  O   VAL A 246      34.963  54.584  -2.456  1.00 22.04           O
ATOM   2937  CB  VAL A 246      37.325  52.344  -1.713  1.00 18.79           C
ATOM   2938  CG1 VAL A 246      37.324  53.390  -0.587  1.00 23.50           C
ATOM   2939  CG2 VAL A 246      37.467  50.960  -1.103  1.00 19.28           C
ATOM   2940  H   VAL A 246      36.736  51.021  -3.722  1.00 23.56           H
ATOM   2941  HA  VAL A 246      35.284  52.198  -1.927  1.00 22.61           H
ATOM   2942  HB  VAL A 246      38.083  52.505  -2.293  1.00 22.57           H
ATOM   2943 HG11 VAL A 246      38.161  53.313  -0.106  1.00 28.22           H
ATOM   2944 HG12 VAL A 246      37.253  54.281  -0.966  1.00 28.22           H
ATOM   2945 HG13 VAL A 246      36.578  53.224   0.007  1.00 28.22           H
ATOM   2946 HG21 VAL A 246      38.305  50.933  -0.616  1.00 23.15           H
ATOM   2947 HG22 VAL A 246      36.728  50.811  -0.494  1.00 23.15           H
ATOM   2948 HG23 VAL A 246      37.464  50.287  -1.800  1.00 23.15           H
ATOM   2949  N   ARG A 247      36.454  54.246  -4.114  1.00 22.40           N
ATOM   2950  CA  ARG A 247      36.249  55.600  -4.643  1.00 26.81           C
ATOM   2951  C   ARG A 247      34.816  55.784  -5.144  1.00 21.48           C
ATOM   2952  O   ARG A 247      34.166  56.791  -4.843  1.00 25.25           O
ATOM   2953  CB  ARG A 247      37.228  55.913  -5.781  1.00 25.95           C
ATOM   2954  CG  ARG A 247      38.658  56.049  -5.316  1.00 36.62           C
ATOM   2955  CD  ARG A 247      39.573  56.651  -6.395  1.00 30.87           C
ATOM   2956  NE  ARG A 247      39.732  55.781  -7.555  1.00 30.55           N
ATOM   2957  CZ  ARG A 247      39.130  55.966  -8.717  1.00 38.03           C
ATOM   2958  NH1 ARG A 247      38.304  56.996  -8.885  1.00 42.07           N
ATOM   2959  NH2 ARG A 247      39.366  55.131  -9.720  1.00 36.37           N1+
ATOM   2960  H   ARG A 247      37.023  53.771  -4.549  1.00 26.90           H
ATOM   2961  HA  ARG A 247      36.405  56.234  -3.924  1.00 32.19           H
ATOM   2962  HB2 ARG A 247      37.186  55.197  -6.431  1.00 31.16           H
ATOM   2963  HB3 ARG A 247      36.976  56.753  -6.195  1.00 31.16           H
ATOM   2964  HG2 ARG A 247      38.682  56.635  -4.542  1.00 43.96           H
ATOM   2965  HG3 ARG A 247      39.001  55.173  -5.082  1.00 43.96           H
ATOM   2966  HD2 ARG A 247      39.224  57.508  -6.684  1.00 37.06           H
ATOM   2967  HD3 ARG A 247      40.451  56.776  -6.010  1.00 37.06           H
ATOM   2968  HE  ARG A 247      40.258  55.106  -7.482  1.00 36.68           H
ATOM   2969 HH11 ARG A 247      38.150  57.547  -8.244  1.00 50.50           H
ATOM   2970 HH12 ARG A 247      37.918  57.108  -9.646  1.00 50.50           H
ATOM   2971 HH21 ARG A 247      39.896  54.463  -9.610  1.00 43.66           H
ATOM   2972 HH22 ARG A 247      38.970  55.245 -10.475  1.00 43.66           H
ATOM   2973  N   TYR A 248      34.324  54.822  -5.929  1.00 22.06           N
ATOM   2974  CA  TYR A 248      32.923  54.821  -6.366  1.00 23.05           C
ATOM   2975  C   TYR A 248      31.971  55.112  -5.215  1.00 21.99           C
ATOM   2976  O   TYR A 248      31.107  55.999  -5.301  1.00 21.68           O
ATOM   2977  CB  TYR A 248      32.613  53.469  -7.019  1.00 20.14           C
ATOM   2978  CG  TYR A 248      31.163  53.218  -7.414  1.00 21.75           C
ATOM   2979  CD1 TYR A 248      30.657  53.651  -8.647  1.00 25.08           C
ATOM   2980  CD2 TYR A 248      30.318  52.507  -6.568  1.00 19.56           C
ATOM   2981  CE1 TYR A 248      29.340  53.411  -9.008  1.00 26.07           C
ATOM   2982  CE2 TYR A 248      29.010  52.246  -6.922  1.00 21.81           C
ATOM   2983  CZ  TYR A 248      28.522  52.699  -8.130  1.00 25.23           C
ATOM   2984  OH  TYR A 248      27.204  52.411  -8.430  1.00 22.58           O
ATOM   2985  H   TYR A 248      34.782  54.163  -6.232  1.00 26.49           H
ATOM   2986  HA  TYR A 248      32.802  55.511  -7.038  1.00 27.68           H
ATOM   2987  HB2 TYR A 248      33.149  53.385  -7.823  1.00 24.18           H
ATOM   2988  HB3 TYR A 248      32.864  52.771  -6.392  1.00 24.18           H
ATOM   2989  HD1 TYR A 248      31.208  54.127  -9.224  1.00 30.12           H
ATOM   2990  HD2 TYR A 248      30.636  52.200  -5.752  1.00 23.49           H
ATOM   2991  HE1 TYR A 248      29.013  53.707  -9.825  1.00 31.30           H
ATOM   2992  HE2 TYR A 248      28.458  51.777  -6.343  1.00 26.19           H
ATOM   2993  HH  TYR A 248      26.891  53.000  -8.937  1.00 27.12           H
ATOM   2994  N   LEU A 249      32.115  54.364  -4.119  1.00 19.71           N
ATOM   2995  CA  LEU A 249      31.221  54.536  -2.984  1.00 22.42           C
ATOM   2996  C   LEU A 249      31.432  55.880  -2.301  1.00 21.48           C
ATOM   2997  O   LEU A 249      30.455  56.550  -1.924  1.00 22.17           O
ATOM   2998  CB  LEU A 249      31.417  53.385  -1.993  1.00 20.16           C
ATOM   2999  CG  LEU A 249      31.123  51.989  -2.571  1.00 22.12           C
ATOM   3000  CD1 LEU A 249      31.742  50.904  -1.619  1.00 20.28           C
ATOM   3001  CD2 LEU A 249      29.605  51.819  -2.670  1.00 26.17           C
ATOM   3002  H   LEU A 249      32.715  53.760  -4.010  1.00 23.67           H
ATOM   3003  HA  LEU A 249      30.308  54.509  -3.312  1.00 26.92           H
ATOM   3004  HB2 LEU A 249      32.340  53.384  -1.697  1.00 24.21           H
ATOM   3005  HB3 LEU A 249      30.828  53.522  -1.236  1.00 24.21           H
ATOM   3006  HG  LEU A 249      31.515  51.891  -3.455  1.00 26.56           H
ATOM   3007 HD11 LEU A 249      31.548  50.025  -1.983  1.00 24.36           H
ATOM   3008 HD12 LEU A 249      32.698  51.041  -1.569  1.00 24.36           H
ATOM   3009 HD13 LEU A 249      31.349  50.990  -0.735  1.00 24.36           H
ATOM   3010 HD21 LEU A 249      29.399  50.935  -3.011  1.00 31.43           H
ATOM   3011 HD22 LEU A 249      29.217  51.933  -1.787  1.00 31.43           H
ATOM   3012 HD23 LEU A 249      29.251  52.493  -3.271  1.00 31.43           H
ATOM   3013  N   GLN A 250      32.699  56.278  -2.107  1.00 21.83           N
ATOM   3014  CA  GLN A 250      32.997  57.529  -1.425  1.00 23.29           C
ATOM   3015  C   GLN A 250      32.453  58.730  -2.193  1.00 32.43           C
ATOM   3016  O   GLN A 250      32.024  59.717  -1.582  1.00 26.97           O
ATOM   3017  CB  GLN A 250      34.502  57.635  -1.203  1.00 24.94           C
ATOM   3018  CG  GLN A 250      34.987  56.608  -0.182  1.00 27.90           C
ATOM   3019  CD  GLN A 250      36.346  56.879   0.395  1.00 34.00           C
ATOM   3020  OE1 GLN A 250      37.226  57.393  -0.280  1.00 36.46           O
ATOM   3021  NE2 GLN A 250      36.531  56.494   1.666  1.00 37.58           N
ATOM   3022  H   GLN A 250      33.390  55.847  -2.366  1.00 26.22           H
ATOM   3023  HA  GLN A 250      32.560  57.514  -0.558  1.00 27.97           H
ATOM   3024  HB2 GLN A 250      34.952  57.466  -2.043  1.00 29.95           H
ATOM   3025  HB3 GLN A 250      34.725  58.519  -0.884  1.00 29.95           H
ATOM   3026  HG2 GLN A 250      34.350  56.558   0.546  1.00 33.50           H
ATOM   3027  HG3 GLN A 250      35.047  55.748  -0.619  1.00 33.50           H
ATOM   3028 HE21 GLN A 250      35.885  56.140   2.109  1.00 45.11           H
ATOM   3029 HE22 GLN A 250      37.300  56.601   2.035  1.00 45.11           H
ATOM   3030  N   CYS A 251      32.417  58.645  -3.521  1.00 28.89           N
ATOM   3031  CA  CYS A 251      31.840  59.702  -4.344  1.00 30.54           C
ATOM   3032  C   CYS A 251      30.328  59.563  -4.517  1.00 32.92           C
ATOM   3033  O   CYS A 251      29.755  60.214  -5.404  1.00 35.85           O
ATOM   3034  CB  CYS A 251      32.520  59.721  -5.718  1.00 28.66           C
ATOM   3035  SG  CYS A 251      34.265  60.223  -5.633  1.00 36.61           S
ATOM   3036  H   CYS A 251      32.723  57.975  -3.971  1.00 34.69           H
ATOM   3037  HA  CYS A 251      32.001  60.558  -3.915  1.00 36.67           H
ATOM   3038  HB2 CYS A 251      32.483  58.831  -6.103  1.00 34.41           H
ATOM   3039  HB3 CYS A 251      32.052  60.346  -6.291  1.00 34.41           H
ATOM   3040  HG  CYS A 251      34.939  59.301  -5.275  1.00 43.96           H
ATOM   3041  N   GLY A 252      29.676  58.721  -3.721  1.00 28.45           N
ATOM   3042  CA  GLY A 252      28.230  58.635  -3.717  1.00 32.50           C
ATOM   3043  C   GLY A 252      27.612  57.589  -4.621  1.00 28.55           C
ATOM   3044  O   GLY A 252      26.389  57.567  -4.748  1.00 26.23           O
ATOM   3045  H   GLY A 252      30.059  58.185  -3.173  1.00 34.16           H
ATOM   3046  HA2 GLY A 252      27.924  58.456  -2.817  1.00 39.02           H
ATOM   3047  HA3 GLY A 252      27.876  59.494  -3.988  1.00 39.02           H
ATOM   3048  N   GLY A 253      28.400  56.705  -5.225  1.00 26.52           N
ATOM   3049  CA  GLY A 253      27.833  55.701  -6.113  1.00 27.90           C
ATOM   3050  C   GLY A 253      26.852  54.784  -5.398  1.00 26.63           C
ATOM   3051  O   GLY A 253      27.082  54.344  -4.270  1.00 25.63           O
ATOM   3052  H   GLY A 253      29.254  56.665  -5.140  1.00 31.84           H
ATOM   3053  HA2 GLY A 253      27.375  56.139  -6.849  1.00 33.50           H
ATOM   3054  HA3 GLY A 253      28.549  55.152  -6.472  1.00 33.50           H
ATOM   3055  N   SER A 254      25.761  54.477  -6.076  1.00 25.01           N
ATOM   3056  CA  SER A 254      24.717  53.586  -5.579  1.00 31.30           C
ATOM   3057  C   SER A 254      24.614  52.395  -6.533  1.00 27.62           C
ATOM   3058  O   SER A 254      24.146  52.537  -7.670  1.00 27.39           O
ATOM   3059  CB  SER A 254      23.375  54.319  -5.473  1.00 34.72           C
ATOM   3060  OG  SER A 254      22.309  53.384  -5.453  1.00 34.97           O
ATOM   3061  H   SER A 254      25.592  54.792  -6.859  1.00 30.03           H
ATOM   3062  HA  SER A 254      24.954  53.264  -4.699  1.00 37.58           H
ATOM   3063  HB2 SER A 254      23.357  54.861  -4.666  1.00 41.68           H
ATOM   3064  HB3 SER A 254      23.264  54.880  -6.258  1.00 41.68           H
ATOM   3065  HG  SER A 254      22.526  52.741  -4.979  1.00 41.98           H
ATOM   3066  N   TRP A 255      25.080  51.226  -6.079  1.00 22.78           N
ATOM   3067  CA  TRP A 255      25.139  50.070  -6.962  1.00 22.94           C
ATOM   3068  C   TRP A 255      23.746  49.686  -7.477  1.00 24.00           C
ATOM   3069  O   TRP A 255      23.602  49.257  -8.630  1.00 25.26           O
ATOM   3070  CB  TRP A 255      25.827  48.887  -6.249  1.00 19.78           C
ATOM   3071  CG  TRP A 255      24.974  48.107  -5.313  1.00 20.23           C
ATOM   3072  CD1 TRP A 255      24.959  48.215  -3.939  1.00 20.96           C
ATOM   3073  CD2 TRP A 255      24.024  47.092  -5.649  1.00 23.72           C
ATOM   3074  NE1 TRP A 255      24.062  47.333  -3.416  1.00 19.62           N
ATOM   3075  CE2 TRP A 255      23.485  46.617  -4.445  1.00 20.48           C
ATOM   3076  CE3 TRP A 255      23.571  46.538  -6.865  1.00 22.28           C
ATOM   3077  CZ2 TRP A 255      22.497  45.640  -4.411  1.00 22.35           C
ATOM   3078  CZ3 TRP A 255      22.633  45.551  -6.826  1.00 26.30           C
ATOM   3079  CH2 TRP A 255      22.099  45.103  -5.604  1.00 22.93           C
ATOM   3080  H   TRP A 255      25.375  51.092  -5.287  1.00 27.36           H
ATOM   3081  HA  TRP A 255      25.687  50.303  -7.725  1.00 27.55           H
ATOM   3082  HB2 TRP A 255      26.147  48.259  -6.920  1.00 23.75           H
ATOM   3083  HB3 TRP A 255      26.576  49.222  -5.739  1.00 23.75           H
ATOM   3084  HD1 TRP A 255      25.491  48.803  -3.452  1.00 25.17           H
ATOM   3085  HE1 TRP A 255      23.895  47.230  -2.578  1.00 23.56           H
ATOM   3086  HE3 TRP A 255      23.921  46.818  -7.676  1.00 26.76           H
ATOM   3087  HZ2 TRP A 255      22.146  45.338  -3.609  1.00 26.84           H
ATOM   3088  HZ3 TRP A 255      22.326  45.175  -7.624  1.00 31.57           H
ATOM   3089  HH2 TRP A 255      21.447  44.439  -5.609  1.00 27.53           H
ATOM   3090  N   ARG A 256      22.707  49.847  -6.652  1.00 24.68           N
ATOM   3091  CA  ARG A 256      21.351  49.504  -7.107  1.00 26.42           C
ATOM   3092  C   ARG A 256      20.887  50.431  -8.232  1.00 27.03           C
ATOM   3093  O   ARG A 256      20.250  49.988  -9.191  1.00 27.51           O
ATOM   3094  CB  ARG A 256      20.378  49.550  -5.928  1.00 24.61           C
ATOM   3095  CG  ARG A 256      20.546  48.399  -4.933  1.00 27.22           C
ATOM   3096  CD  ARG A 256      19.690  48.637  -3.688  1.00 30.81           C
ATOM   3097  NE  ARG A 256      19.791  47.567  -2.703  1.00 26.19           N
ATOM   3098  CZ  ARG A 256      19.057  46.464  -2.734  1.00 30.38           C
ATOM   3099  NH1 ARG A 256      18.164  46.282  -3.716  1.00 33.83           N
ATOM   3100  NH2 ARG A 256      19.235  45.531  -1.816  1.00 27.23           N1+
ATOM   3101  H   ARG A 256      22.756  50.131  -5.841  1.00 29.64           H
ATOM   3102  HA  ARG A 256      21.361  48.599  -7.453  1.00 31.72           H
ATOM   3103  HB2 ARG A 256      20.531  50.374  -5.440  1.00 29.55           H
ATOM   3104  HB3 ARG A 256      19.469  49.525  -6.260  1.00 29.55           H
ATOM   3105  HG2 ARG A 256      20.273  47.565  -5.343  1.00 32.69           H
ATOM   3106  HG3 ARG A 256      21.472  48.356  -4.650  1.00 32.69           H
ATOM   3107  HD2 ARG A 256      20.004  49.449  -3.263  1.00 36.99           H
ATOM   3108  HD3 ARG A 256      18.761  48.731  -3.947  1.00 36.99           H
ATOM   3109  HE  ARG A 256      20.329  47.675  -2.041  1.00 31.45           H
ATOM   3110 HH11 ARG A 256      18.057  46.882  -4.323  1.00 40.61           H
ATOM   3111 HH12 ARG A 256      17.693  45.565  -3.741  1.00 40.61           H
ATOM   3112 HH21 ARG A 256      19.810  45.649  -1.188  1.00 32.69           H
ATOM   3113 HH22 ARG A 256      18.760  44.814  -1.831  1.00 32.69           H
ATOM   3114  N   GLU A 257      21.245  51.707  -8.151  1.00 25.16           N
ATOM   3115  CA  GLU A 257      20.913  52.679  -9.197  1.00 27.92           C
ATOM   3116  C   GLU A 257      21.654  52.415 -10.493  1.00 29.65           C
ATOM   3117  O   GLU A 257      21.114  52.646 -11.584  1.00 28.11           O
ATOM   3118  CB  GLU A 257      21.246  54.065  -8.662  1.00 34.94           C
ATOM   3119  CG  GLU A 257      20.816  55.237  -9.475  1.00 48.69           C
ATOM   3120  CD  GLU A 257      21.011  56.536  -8.692  1.00 62.28           C
ATOM   3121  OE1 GLU A 257      20.389  56.696  -7.606  1.00 59.85           O
ATOM   3122  OE2 GLU A 257      21.821  57.372  -9.145  1.00 63.61           O1-
ATOM   3123  H   GLU A 257      21.678  52.048  -7.490  1.00 30.21           H
ATOM   3124  HA  GLU A 257      19.967  52.633  -9.381  1.00 33.52           H
ATOM   3125  HB2 GLU A 257      20.812  54.150  -7.796  1.00 41.95           H
ATOM   3126  HB3 GLU A 257      22.207  54.129  -8.551  1.00 41.95           H
ATOM   3127  HG2 GLU A 257      21.349  55.278 -10.283  1.00 58.44           H
ATOM   3128  HG3 GLU A 257      19.874  55.142  -9.690  1.00 58.44           H
ATOM   3129  N   ASP A 258      22.909  51.972 -10.412  1.00 23.86           N
ATOM   3130  CA  ASP A 258      23.734  51.795 -11.597  1.00 25.18           C
ATOM   3131  C   ASP A 258      23.731  50.375 -12.135  1.00 23.36           C
ATOM   3132  O   ASP A 258      24.327  50.131 -13.183  1.00 27.16           O
ATOM   3133  CB  ASP A 258      25.185  52.216 -11.301  1.00 27.65           C
ATOM   3134  CG  ASP A 258      25.318  53.699 -10.988  1.00 36.52           C
ATOM   3135  OD1 ASP A 258      24.408  54.480 -11.330  1.00 33.24           O
ATOM   3136  OD2 ASP A 258      26.354  54.090 -10.402  1.00 29.99           O1-
ATOM   3137  H   ASP A 258      23.310  51.784  -9.677  1.00 28.65           H
ATOM   3138  HA  ASP A 258      23.391  52.368 -12.296  1.00 30.23           H
ATOM   3139  HB2 ASP A 258      25.525  51.713 -10.549  1.00 33.20           H
ATOM   3140  HB3 ASP A 258      25.715  52.034 -12.096  1.00 33.20           H
ATOM   3141  N   TRP A 259      23.080  49.440 -11.448  1.00 25.94           N
ATOM   3142  CA  TRP A 259      23.166  48.033 -11.813  1.00 28.00           C
ATOM   3143  C   TRP A 259      22.804  47.801 -13.277  1.00 35.62           C
ATOM   3144  O   TRP A 259      23.429  46.975 -13.959  1.00 31.63           O
ATOM   3145  CB  TRP A 259      22.256  47.228 -10.884  1.00 28.00           C
ATOM   3146  CG  TRP A 259      22.291  45.741 -11.084  1.00 27.90           C
ATOM   3147  CD1 TRP A 259      21.349  44.976 -11.714  1.00 36.61           C
ATOM   3148  CD2 TRP A 259      23.309  44.833 -10.637  1.00 26.52           C
ATOM   3149  NE1 TRP A 259      21.720  43.653 -11.686  1.00 34.89           N
ATOM   3150  CE2 TRP A 259      22.912  43.538 -11.023  1.00 30.29           C
ATOM   3151  CE3 TRP A 259      24.499  44.988  -9.930  1.00 29.18           C
ATOM   3152  CZ2 TRP A 259      23.679  42.412 -10.750  1.00 29.28           C
ATOM   3153  CZ3 TRP A 259      25.254  43.872  -9.662  1.00 30.56           C
ATOM   3154  CH2 TRP A 259      24.845  42.605 -10.067  1.00 30.87           C
ATOM   3155  H   TRP A 259      22.581  49.594 -10.764  1.00 31.14           H
ATOM   3156  HA  TRP A 259      24.080  47.734 -11.688  1.00 33.62           H
ATOM   3157  HB2 TRP A 259      22.510  47.414  -9.966  1.00 33.61           H
ATOM   3158  HB3 TRP A 259      21.344  47.520 -11.030  1.00 33.61           H
ATOM   3159  HD1 TRP A 259      20.574  45.301 -12.106  1.00 43.96           H
ATOM   3160  HE1 TRP A 259      21.275  43.003 -12.027  1.00 41.89           H
ATOM   3161  HE3 TRP A 259      24.786  45.826  -9.651  1.00 35.03           H
ATOM   3162  HZ2 TRP A 259      23.411  41.563 -11.016  1.00 35.16           H
ATOM   3163  HZ3 TRP A 259      26.052  43.966  -9.196  1.00 36.69           H
ATOM   3164  HH2 TRP A 259      25.377  41.871  -9.865  1.00 37.06           H
ATOM   3165  N   GLY A 260      21.803  48.532 -13.776  1.00 32.40           N
ATOM   3166  CA  GLY A 260      21.364  48.369 -15.150  1.00 31.71           C
ATOM   3167  C   GLY A 260      22.458  48.657 -16.161  1.00 37.41           C
ATOM   3168  O   GLY A 260      22.454  48.107 -17.272  1.00 41.93           O
ATOM   3169  H   GLY A 260      21.371  49.133 -13.337  1.00 38.90           H
ATOM   3170  HA2 GLY A 260      21.040  47.464 -15.276  1.00 38.07           H
ATOM   3171  HA3 GLY A 260      20.634  48.984 -15.314  1.00 38.07           H
ATOM   3172  N   GLN A 261      23.419  49.503 -15.798  1.00 32.87           N
ATOM   3173  CA  GLN A 261      24.513  49.806 -16.712  1.00 37.14           C
ATOM   3174  C   GLN A 261      25.395  48.598 -17.001  1.00 40.67           C
ATOM   3175  O   GLN A 261      26.114  48.596 -18.010  1.00 39.75           O
ATOM   3176  CB  GLN A 261      25.354  50.932 -16.144  1.00 38.30           C
ATOM   3177  CG  GLN A 261      24.596  52.241 -16.026  1.00 39.63           C
ATOM   3178  CD  GLN A 261      25.368  53.282 -15.229  1.00 41.54           C
ATOM   3179  OE1 GLN A 261      26.581  53.418 -15.373  1.00 49.60           O
ATOM   3180  NE2 GLN A 261      24.670  53.998 -14.366  1.00 50.25           N
ATOM   3181  H   GLN A 261      23.461  49.903 -15.038  1.00 39.47           H
ATOM   3182  HA  GLN A 261      24.138  50.109 -17.553  1.00 44.58           H
ATOM   3183  HB2 GLN A 261      25.642  50.680 -15.254  1.00 45.97           H
ATOM   3184  HB3 GLN A 261      26.127  51.070 -16.715  1.00 45.97           H
ATOM   3185  HG2 GLN A 261      24.448  52.595 -16.917  1.00 47.57           H
ATOM   3186  HG3 GLN A 261      23.750  52.079 -15.582  1.00 47.57           H
ATOM   3187 HE21 GLN A 261      23.831  53.836 -14.253  1.00 60.32           H
ATOM   3188 HE22 GLN A 261      25.057  54.611 -13.903  1.00 60.32           H
ATOM   3189  N   LEU A 262      25.361  47.576 -16.141  1.00 33.99           N
ATOM   3190  CA  LEU A 262      26.169  46.379 -16.363  1.00 39.89           C
ATOM   3191  C   LEU A 262      25.633  45.550 -17.523  1.00 42.84           C
ATOM   3192  O   LEU A 262      26.391  44.768 -18.112  1.00 40.76           O
ATOM   3193  CB  LEU A 262      26.218  45.515 -15.081  1.00 30.20           C
ATOM   3194  CG  LEU A 262      26.900  46.164 -13.872  1.00 31.25           C
ATOM   3195  CD1 LEU A 262      26.810  45.259 -12.632  1.00 31.08           C
ATOM   3196  CD2 LEU A 262      28.364  46.461 -14.205  1.00 35.46           C
ATOM   3197  H   LEU A 262      24.880  47.554 -15.426  1.00 40.80           H
ATOM   3198  HA  LEU A 262      27.074  46.646 -16.586  1.00 47.89           H
ATOM   3199  HB2 LEU A 262      25.315  45.293 -14.809  1.00 36.26           H
ATOM   3200  HB3 LEU A 262      26.700  44.698 -15.278  1.00 36.26           H
ATOM   3201  HG  LEU A 262      26.456  47.002 -13.667  1.00 37.52           H
ATOM   3202 HD11 LEU A 262      27.252  45.691 -11.884  1.00 37.31           H
ATOM   3203 HD12 LEU A 262      25.880  45.100 -12.411  1.00 37.31           H
ATOM   3204 HD13 LEU A 262      27.246  44.415 -12.838  1.00 37.31           H
ATOM   3205 HD21 LEU A 262      28.789  46.837 -13.417  1.00 42.57           H
ATOM   3206 HD22 LEU A 262      28.807  45.637 -14.459  1.00 42.57           H
ATOM   3207 HD23 LEU A 262      28.406  47.097 -14.937  1.00 42.57           H
ATOM   3208  N   SER A 263      24.347  45.707 -17.847  1.00 50.31           N
ATOM   3209  CA  SER A 263      23.666  44.920 -18.875  1.00 56.77           C
ATOM   3210  C   SER A 263      23.086  45.813 -19.961  1.00 64.33           C
ATOM   3211  O   SER A 263      23.380  45.614 -21.146  1.00 65.48           O
ATOM   3212  CB  SER A 263      22.542  44.072 -18.253  1.00 55.25           C
ATOM   3213  OG  SER A 263      23.041  43.060 -17.388  1.00 62.97           O
ATOM   3214  H   SER A 263      23.832  46.282 -17.470  1.00 60.39           H
ATOM   3215  HA  SER A 263      24.304  44.321 -19.291  1.00 68.14           H
ATOM   3216  HB2 SER A 263      21.948  44.654 -17.754  1.00 66.32           H
ATOM   3217  HB3 SER A 263      22.053  43.643 -18.970  1.00 66.32           H
ATOM   3218  HG  SER A 263      22.958  43.299 -16.586  1.00 75.58           H
ATOM   3219  N   GLY A 264      22.250  46.784 -19.586  1.00 72.07           N
ATOM   3220  CA  GLY A 264      21.655  47.720 -20.525  1.00 79.40           C
ATOM   3221  C   GLY A 264      22.640  48.735 -21.078  1.00 81.03           C
ATOM   3222  O   GLY A 264      22.230  49.809 -21.531  1.00 84.46           O
ATOM   3223  H   GLY A 264      22.004  46.913 -18.772  1.00 86.51           H
ATOM   3224  HA2 GLY A 264      21.270  47.227 -21.261  1.00 95.30           H
ATOM   3225  HA3 GLY A 264      20.936  48.199 -20.082  1.00 95.30           H
ATOM   3226  N   THR A 265      23.935  48.401 -21.046  1.00 80.31           N
ATOM   3227  CA  THR A 265      25.008  49.261 -21.553  1.00 88.07           C
ATOM   3228  C   THR A 265      24.794  50.723 -21.130  1.00 88.89           C
ATOM   3229  O   THR A 265      24.865  51.069 -19.946  1.00 82.47           O
ATOM   3230  CB  THR A 265      25.131  49.176 -23.113  1.00 90.09           C
ATOM   3231  OG1 THR A 265      25.302  47.810 -23.531  1.00 93.00           O
ATOM   3232  CG2 THR A 265      26.325  49.982 -23.607  1.00 82.26           C
ATOM   3233  H   THR A 265      24.234  47.667 -20.727  1.00 96.39           H
ATOM   3234  HA  THR A 265      25.847  48.959 -21.171  1.00105.70           H
ATOM   3235  HB  THR A 265      24.328  49.535 -23.519  1.00108.13           H
ATOM   3236  HG1 THR A 265      24.633  47.355 -23.305  1.00111.62           H
ATOM   3237 HG21 THR A 265      27.143  49.624 -23.231  1.00 98.74           H
ATOM   3238 HG22 THR A 265      26.236  50.911 -23.345  1.00 98.74           H
ATOM   3239 HG23 THR A 265      26.376  49.933 -24.574  1.00 98.74           H
ATOM   3240  HC  THR A 265      24.592  51.433 -21.804  1.00106.68           H
ATOM   3241  N   GLY A 279      29.526  62.509  -7.172  1.00 51.47           N
ATOM   3242  CA  GLY A 279      30.177  63.197  -8.281  1.00 55.49           C
ATOM   3243  C   GLY A 279      30.871  62.264  -9.268  1.00 56.49           C
ATOM   3244  O   GLY A 279      30.578  61.066  -9.306  1.00 55.57           O
ATOM   3245  H1  GLY A 279      29.071  63.156  -6.623  1.00 61.78           H
ATOM   3246  H2  GLY A 279      30.203  62.076  -6.644  1.00 61.78           H
ATOM   3247  HA2 GLY A 279      30.827  63.824  -7.931  1.00 66.61           H
ATOM   3248  HA3 GLY A 279      29.512  63.701  -8.777  1.00 66.61           H
ATOM   3249  N   PRO A 280      31.775  62.823 -10.093  1.00 55.34           N
ATOM   3250  CA  PRO A 280      32.582  61.979 -10.988  1.00 49.31           C
ATOM   3251  C   PRO A 280      33.119  60.747 -10.279  1.00 46.25           C
ATOM   3252  O   PRO A 280      33.684  60.840  -9.185  1.00 34.42           O
ATOM   3253  CB  PRO A 280      33.716  62.914 -11.410  1.00 48.24           C
ATOM   3254  CG  PRO A 280      33.049  64.284 -11.410  1.00 49.00           C
ATOM   3255  CD  PRO A 280      32.197  64.239 -10.157  1.00 50.27           C
ATOM   3256  HA  PRO A 280      32.064  61.713 -11.764  1.00 59.19           H
ATOM   3257  HB2 PRO A 280      34.435  62.879 -10.757  1.00 57.91           H
ATOM   3258  HB3 PRO A 280      34.026  62.646 -12.281  1.00 57.91           H
ATOM   3259  HG2 PRO A 280      33.715  64.990 -11.360  1.00 58.82           H
ATOM   3260  HG3 PRO A 280      32.490  64.382 -12.197  1.00 58.82           H
ATOM   3261  HD2 PRO A 280      32.741  64.459  -9.384  1.00 60.34           H
ATOM   3262  HD3 PRO A 280      31.431  64.828 -10.236  1.00 60.34           H
ATOM   3263  N   ARG A 281      32.929  59.582 -10.883  1.00 43.05           N
ATOM   3264  CA  ARG A 281      33.292  58.352 -10.206  1.00 40.64           C
ATOM   3265  C   ARG A 281      33.467  57.260 -11.234  1.00 38.47           C
ATOM   3266  O   ARG A 281      33.017  57.399 -12.382  1.00 33.29           O
ATOM   3267  CB  ARG A 281      32.225  57.958  -9.179  1.00 43.30           C
ATOM   3268  CG  ARG A 281      30.843  57.879  -9.761  1.00 40.65           C
ATOM   3269  CD  ARG A 281      29.822  57.573  -8.646  1.00 38.54           C
ATOM   3270  NE  ARG A 281      28.457  57.659  -9.154  1.00 53.12           N
ATOM   3271  CZ  ARG A 281      27.733  58.774  -9.178  1.00 55.61           C
ATOM   3272  NH1 ARG A 281      28.238  59.917  -8.714  1.00 54.77           N
ATOM   3273  NH2 ARG A 281      26.498  58.739  -9.663  1.00 52.64           N1+
ATOM   3274  H   ARG A 281      32.578  59.474 -11.662  1.00 51.68           H
ATOM   3275  HA  ARG A 281      34.136  58.481  -9.743  1.00 48.79           H
ATOM   3276  HB2 ARG A 281      32.441  57.087  -8.811  1.00 51.98           H
ATOM   3277  HB3 ARG A 281      32.211  58.623  -8.472  1.00 51.98           H
ATOM   3278  HG2 ARG A 281      30.617  58.733 -10.161  1.00 48.80           H
ATOM   3279  HG3 ARG A 281      30.807  57.172 -10.425  1.00 48.80           H
ATOM   3280  HD2 ARG A 281      29.969  56.669  -8.326  1.00 46.27           H
ATOM   3281  HD3 ARG A 281      29.930  58.203  -7.918  1.00 46.27           H
ATOM   3282  HE  ARG A 281      28.071  56.927  -9.389  1.00 63.77           H
ATOM   3283 HH11 ARG A 281      29.037  59.945  -8.402  1.00 65.74           H
ATOM   3284 HH12 ARG A 281      27.765  60.634  -8.735  1.00 65.74           H
ATOM   3285 HH21 ARG A 281      26.175  57.998  -9.955  1.00 63.19           H
ATOM   3286 HH22 ARG A 281      26.020  59.454  -9.680  1.00 63.19           H
ATOM   3287  N   PRO A 282      34.134  56.170 -10.869  1.00 32.83           N
ATOM   3288  CA  PRO A 282      34.260  55.053 -11.802  1.00 32.97           C
ATOM   3289  C   PRO A 282      32.894  54.558 -12.237  1.00 31.37           C
ATOM   3290  O   PRO A 282      31.903  54.656 -11.511  1.00 29.11           O
ATOM   3291  CB  PRO A 282      35.005  53.990 -10.984  1.00 30.66           C
ATOM   3292  CG  PRO A 282      35.654  54.776  -9.862  1.00 30.90           C
ATOM   3293  CD  PRO A 282      34.719  55.865  -9.554  1.00 31.02           C
ATOM   3294  HA  PRO A 282      34.788  55.302 -12.579  1.00 39.58           H
ATOM   3295  HB2 PRO A 282      34.375  53.347 -10.627  1.00 36.80           H
ATOM   3296  HB3 PRO A 282      35.670  53.547 -11.536  1.00 36.80           H
ATOM   3297  HG2 PRO A 282      35.797  54.215  -9.087  1.00 37.10           H
ATOM   3298  HG3 PRO A 282      36.496  55.146 -10.177  1.00 37.10           H
ATOM   3299  HD2 PRO A 282      34.037  55.548  -8.943  1.00 37.25           H
ATOM   3300  HD3 PRO A 282      35.183  56.635  -9.196  1.00 37.25           H
ATOM   3301  N   HIS A 283      32.874  54.002 -13.431  1.00 27.90           N
ATOM   3302  CA  HIS A 283      31.745  53.229 -13.915  1.00 28.91           C
ATOM   3303  C   HIS A 283      31.618  51.966 -13.064  1.00 27.89           C
ATOM   3304  O   HIS A 283      32.612  51.401 -12.601  1.00 24.94           O
ATOM   3305  CB  HIS A 283      31.974  52.896 -15.393  1.00 33.46           C
ATOM   3306  CG  HIS A 283      30.785  52.327 -16.104  1.00 38.86           C
ATOM   3307  ND1 HIS A 283      30.415  51.002 -16.016  1.00 31.89           N
ATOM   3308  CD2 HIS A 283      29.928  52.893 -16.986  1.00 44.77           C
ATOM   3309  CE1 HIS A 283      29.355  50.786 -16.773  1.00 43.84           C
ATOM   3310  NE2 HIS A 283      29.039  51.919 -17.370  1.00 43.06           N
ATOM   3311  H   HIS A 283      33.534  54.037 -13.984  1.00 33.50           H
ATOM   3312  HA  HIS A 283      30.937  53.763 -13.838  1.00 34.71           H
ATOM   3313  HB2 HIS A 283      32.705  52.261 -15.467  1.00 40.17           H
ATOM   3314  HB3 HIS A 283      32.211  53.717 -15.850  1.00 40.17           H
ATOM   3315  HD2 HIS A 283      29.927  53.781 -17.261  1.00 53.74           H
ATOM   3316  HE1 HIS A 283      28.911  49.975 -16.870  1.00 52.62           H
ATOM   3317  HE2 HIS A 283      28.386  52.027 -17.921  1.00 51.69           H
ATOM   3318  N   ILE A 284      30.384  51.554 -12.815  1.00 27.86           N
ATOM   3319  CA  ILE A 284      30.154  50.392 -11.971  1.00 24.96           C
ATOM   3320  C   ILE A 284      30.842  49.171 -12.547  1.00 24.32           C
ATOM   3321  O   ILE A 284      31.281  48.282 -11.807  1.00 21.51           O
ATOM   3322  CB  ILE A 284      28.644  50.175 -11.777  1.00 23.45           C
ATOM   3323  CG1 ILE A 284      28.448  49.048 -10.763  1.00 20.37           C
ATOM   3324  CG2 ILE A 284      27.946  49.899 -13.153  1.00 28.65           C
ATOM   3325  CD1 ILE A 284      27.037  48.892 -10.293  1.00 26.44           C
ATOM   3326  H   ILE A 284      29.670  51.921 -13.129  1.00 33.45           H
ATOM   3327  HA  ILE A 284      30.542  50.561 -11.096  1.00 29.97           H
ATOM   3328  HB  ILE A 284      28.270  50.992 -11.414  1.00 28.16           H
ATOM   3329 HG12 ILE A 284      28.715  48.216 -11.176  1.00 24.46           H
ATOM   3330 HG13 ILE A 284      29.014  49.217  -9.994  1.00 24.46           H
ATOM   3331 HG21 ILE A 284      27.002  49.754 -12.992  1.00 34.40           H
ATOM   3332 HG22 ILE A 284      28.062  50.671 -13.728  1.00 34.40           H
ATOM   3333 HG23 ILE A 284      28.335  49.116 -13.568  1.00 34.40           H
ATOM   3334 HD11 ILE A 284      26.982  48.140  -9.684  1.00 31.75           H
ATOM   3335 HD12 ILE A 284      26.761  49.707  -9.843  1.00 31.75           H
ATOM   3336 HD13 ILE A 284      26.471  48.725 -11.063  1.00 31.75           H
ATOM   3337  N   GLY A 285      31.006  49.139 -13.866  1.00 23.87           N
ATOM   3338  CA  GLY A 285      31.684  48.048 -14.540  1.00 24.93           C
ATOM   3339  C   GLY A 285      33.153  47.929 -14.195  1.00 18.77           C
ATOM   3340  O   GLY A 285      33.753  46.877 -14.446  1.00 23.47           O
ATOM   3341  H   GLY A 285      30.724  49.747 -14.378  1.00 28.67           H
ATOM   3342  HA2 GLY A 285      31.244  47.212 -14.322  1.00 29.94           H
ATOM   3343  HA3 GLY A 285      31.625  48.195 -15.494  1.00 29.94           H
ATOM   3344  N   ASP A 286      33.743  48.977 -13.612  1.00 23.11           N
ATOM   3345  CA  ASP A 286      35.111  48.963 -13.110  1.00 25.76           C
ATOM   3346  C   ASP A 286      35.165  48.855 -11.597  1.00 21.50           C
ATOM   3347  O   ASP A 286      36.141  49.277 -10.989  1.00 24.09           O
ATOM   3348  CB  ASP A 286      35.844  50.222 -13.557  1.00 26.03           C
ATOM   3349  CG  ASP A 286      35.931  50.312 -15.062  1.00 35.67           C
ATOM   3350  OD1 ASP A 286      36.144  49.250 -15.680  1.00 29.68           O
ATOM   3351  OD2 ASP A 286      35.742  51.419 -15.608  1.00 35.77           O1-
ATOM   3352  H   ASP A 286      33.353  49.734 -13.487  1.00 27.75           H
ATOM   3353  HA  ASP A 286      35.568  48.193 -13.479  1.00 30.93           H
ATOM   3354  HB2 ASP A 286      35.360  50.996 -13.228  1.00 31.25           H
ATOM   3355  HB3 ASP A 286      36.749  50.216 -13.202  1.00 31.25           H
ATOM   3356  N   THR A 287      34.127  48.304 -10.982  1.00 24.70           N
ATOM   3357  CA  THR A 287      34.106  48.050  -9.550  1.00 22.71           C
ATOM   3358  C   THR A 287      33.817  46.575  -9.295  1.00 20.74           C
ATOM   3359  O   THR A 287      33.463  45.808 -10.208  1.00 20.83           O
ATOM   3360  CB  THR A 287      33.049  48.900  -8.841  1.00 23.56           C
ATOM   3361  OG1 THR A 287      31.743  48.389  -9.152  1.00 20.91           O
ATOM   3362  CG2 THR A 287      33.139  50.359  -9.277  1.00 24.42           C
ATOM   3363  H   THR A 287      33.403  48.062 -11.378  1.00 29.66           H
ATOM   3364  HA  THR A 287      34.975  48.266  -9.176  1.00 27.27           H
ATOM   3365  HB  THR A 287      33.189  48.848  -7.881  1.00 28.29           H
ATOM   3366  HG1 THR A 287      31.623  48.395  -9.984  1.00 25.12           H
ATOM   3367 HG21 THR A 287      32.454  50.877  -8.827  1.00 29.33           H
ATOM   3368 HG22 THR A 287      34.010  50.717  -9.049  1.00 29.33           H
ATOM   3369 HG23 THR A 287      33.015  50.431 -10.237  1.00 29.33           H
ATOM   3370  N   LEU A 288      33.931  46.195  -8.010  1.00 21.41           N
ATOM   3371  CA  LEU A 288      33.679  44.805  -7.632  1.00 20.46           C
ATOM   3372  C   LEU A 288      32.263  44.390  -7.936  1.00 15.99           C
ATOM   3373  O   LEU A 288      31.996  43.193  -8.050  1.00 22.10           O
ATOM   3374  CB  LEU A 288      33.947  44.577  -6.146  1.00 15.51           C
ATOM   3375  CG  LEU A 288      35.445  44.645  -5.786  1.00 17.36           C
ATOM   3376  CD1 LEU A 288      35.572  44.750  -4.276  1.00 22.98           C
ATOM   3377  CD2 LEU A 288      36.240  43.457  -6.303  1.00 20.77           C
ATOM   3378  H   LEU A 288      34.155  46.716  -7.367  1.00 25.71           H
ATOM   3379  HA  LEU A 288      34.263  44.222  -8.139  1.00 24.58           H
ATOM   3380  HB2 LEU A 288      33.486  45.268  -5.646  1.00 18.63           H
ATOM   3381  HB3 LEU A 288      33.606  43.702  -5.900  1.00 18.63           H
ATOM   3382  HG  LEU A 288      35.832  45.442  -6.172  1.00 20.84           H
ATOM   3383 HD11 LEU A 288      36.513  44.817  -4.043  1.00 27.60           H
ATOM   3384 HD12 LEU A 288      35.100  45.536  -3.966  1.00 27.60           H
ATOM   3385 HD13 LEU A 288      35.189  43.954  -3.877  1.00 27.60           H
ATOM   3386 HD21 LEU A 288      37.162  43.553  -6.030  1.00 24.95           H
ATOM   3387 HD22 LEU A 288      35.865  42.643  -5.932  1.00 24.95           H
ATOM   3388 HD23 LEU A 288      36.194  43.426  -7.270  1.00 24.95           H
ATOM   3389  N   PHE A 289      31.349  45.344  -8.041  1.00 19.27           N
ATOM   3390  CA  PHE A 289      29.957  44.988  -8.275  1.00 18.61           C
ATOM   3391  C   PHE A 289      29.803  44.233  -9.568  1.00 19.37           C
ATOM   3392  O   PHE A 289      28.946  43.351  -9.677  1.00 21.59           O
ATOM   3393  CB  PHE A 289      29.079  46.244  -8.246  1.00 23.64           C
ATOM   3394  CG  PHE A 289      29.034  46.878  -6.881  1.00 19.28           C
ATOM   3395  CD1 PHE A 289      28.432  46.213  -5.824  1.00 22.23           C
ATOM   3396  CD2 PHE A 289      29.642  48.093  -6.638  1.00 20.75           C
ATOM   3397  CE1 PHE A 289      28.396  46.770  -4.570  1.00 19.63           C
ATOM   3398  CE2 PHE A 289      29.626  48.661  -5.374  1.00 22.10           C
ATOM   3399  CZ  PHE A 289      29.009  48.000  -4.329  1.00 21.93           C
ATOM   3400  H   PHE A 289      31.506  46.184  -7.977  1.00 23.14           H
ATOM   3401  HA  PHE A 289      29.673  44.395  -7.561  1.00 22.35           H
ATOM   3402  HB2 PHE A 289      29.426  46.895  -8.874  1.00 28.39           H
ATOM   3403  HB3 PHE A 289      28.177  45.998  -8.501  1.00 28.39           H
ATOM   3404  HD1 PHE A 289      28.027  45.390  -5.972  1.00 26.69           H
ATOM   3405  HD2 PHE A 289      30.059  48.542  -7.338  1.00 24.92           H
ATOM   3406  HE1 PHE A 289      27.989  46.317  -3.873  1.00 23.57           H
ATOM   3407  HE2 PHE A 289      30.030  49.486  -5.224  1.00 26.54           H
ATOM   3408  HZ  PHE A 289      28.992  48.381  -3.482  1.00 26.33           H
ATOM   3409  N   THR A 290      30.666  44.520 -10.539  1.00 21.64           N
ATOM   3410  CA  THR A 290      30.544  43.852 -11.824  1.00 20.59           C
ATOM   3411  C   THR A 290      30.722  42.337 -11.706  1.00 25.49           C
ATOM   3412  O   THR A 290      30.189  41.589 -12.537  1.00 22.68           O
ATOM   3413  CB  THR A 290      31.550  44.433 -12.840  1.00 25.60           C
ATOM   3414  OG1 THR A 290      31.135  44.068 -14.159  1.00 30.32           O
ATOM   3415  CG2 THR A 290      32.981  43.913 -12.628  1.00 25.97           C
ATOM   3416  H   THR A 290      31.306  45.089 -10.477  1.00 25.99           H
ATOM   3417  HA  THR A 290      29.652  44.018 -12.168  1.00 24.72           H
ATOM   3418  HB  THR A 290      31.567  45.400 -12.771  1.00 30.74           H
ATOM   3419  HG1 THR A 290      31.605  44.476 -14.723  1.00 36.40           H
ATOM   3420 HG21 THR A 290      33.584  44.332 -13.262  1.00 31.18           H
ATOM   3421 HG22 THR A 290      33.282  44.127 -11.731  1.00 31.18           H
ATOM   3422 HG23 THR A 290      33.023  42.954 -12.748  1.00 31.18           H
ATOM   3423  N   LEU A 291      31.466  41.865 -10.695  1.00 26.28           N
ATOM   3424  CA  LEU A 291      31.715  40.427 -10.570  1.00 24.95           C
ATOM   3425  C   LEU A 291      30.445  39.669 -10.222  1.00 25.85           C
ATOM   3426  O   LEU A 291      30.341  38.474 -10.515  1.00 22.18           O
ATOM   3427  CB  LEU A 291      32.773  40.142  -9.497  1.00 25.87           C
ATOM   3428  CG  LEU A 291      34.140  40.795  -9.687  1.00 24.80           C
ATOM   3429  CD1 LEU A 291      35.097  40.407  -8.529  1.00 24.71           C
ATOM   3430  CD2 LEU A 291      34.742  40.432 -11.038  1.00 27.54           C
ATOM   3431  H   LEU A 291      31.840  42.349 -10.088  1.00 31.56           H
ATOM   3432  HA  LEU A 291      32.043  40.088 -11.416  1.00 29.96           H
ATOM   3433  HB2 LEU A 291      32.436  40.435  -8.636  1.00 31.07           H
ATOM   3434  HB3 LEU A 291      32.924  39.183  -9.468  1.00 31.07           H
ATOM   3435  HG  LEU A 291      34.019  41.756  -9.673  1.00 29.77           H
ATOM   3436 HD11 LEU A 291      35.955  40.847  -8.650  1.00 29.67           H
ATOM   3437 HD12 LEU A 291      34.697  40.683  -7.692  1.00 29.67           H
ATOM   3438 HD13 LEU A 291      35.211  39.444  -8.540  1.00 29.67           H
ATOM   3439 HD21 LEU A 291      35.614  40.849 -11.119  1.00 33.06           H
ATOM   3440 HD22 LEU A 291      34.820  39.469 -11.085  1.00 33.06           H
ATOM   3441 HD23 LEU A 291      34.158  40.750 -11.746  1.00 33.06           H
ATOM   3442  N   PHE A 292      29.486  40.338  -9.582  1.00 23.58           N
ATOM   3443  CA  PHE A 292      28.294  39.693  -9.047  1.00 22.50           C
ATOM   3444  C   PHE A 292      27.108  39.773  -9.995  1.00 25.45           C
ATOM   3445  O   PHE A 292      25.991  39.405  -9.625  1.00 22.41           O
ATOM   3446  CB  PHE A 292      28.006  40.280  -7.674  1.00 25.03           C
ATOM   3447  CG  PHE A 292      29.155  40.069  -6.759  1.00 22.18           C
ATOM   3448  CD1 PHE A 292      29.486  38.792  -6.372  1.00 17.40           C
ATOM   3449  CD2 PHE A 292      29.982  41.113  -6.395  1.00 22.42           C
ATOM   3450  CE1 PHE A 292      30.620  38.584  -5.602  1.00 18.19           C
ATOM   3451  CE2 PHE A 292      31.088  40.901  -5.627  1.00 25.52           C
ATOM   3452  CZ  PHE A 292      31.403  39.643  -5.231  1.00 19.85           C
ATOM   3453  H   PHE A 292      29.509  41.188  -9.443  1.00 28.32           H
ATOM   3454  HA  PHE A 292      28.486  38.752  -8.931  1.00 27.02           H
ATOM   3455  HB2 PHE A 292      27.856  41.236  -7.761  1.00 30.05           H
ATOM   3456  HB3 PHE A 292      27.229  39.840  -7.296  1.00 30.05           H
ATOM   3457  HD1 PHE A 292      28.956  38.070  -6.629  1.00 20.90           H
ATOM   3458  HD2 PHE A 292      29.783  41.977  -6.676  1.00 26.92           H
ATOM   3459  HE1 PHE A 292      30.833  37.728  -5.312  1.00 21.85           H
ATOM   3460  HE2 PHE A 292      31.630  41.619  -5.371  1.00 30.64           H
ATOM   3461  HZ  PHE A 292      32.150  39.508  -4.694  1.00 23.84           H
ATOM   3462  N   ARG A 293      27.346  40.160 -11.245  1.00 24.86           N
ATOM   3463  CA  ARG A 293      26.397  39.889 -12.311  1.00 25.64           C
ATOM   3464  C   ARG A 293      26.456  38.419 -12.744  1.00 32.59           C
ATOM   3465  O   ARG A 293      25.977  38.047 -13.818  1.00 42.97           O
ATOM   3466  CB  ARG A 293      26.637  40.855 -13.483  1.00 31.02           C
ATOM   3467  CG  ARG A 293      25.718  40.652 -14.680  1.00 41.30           C
ATOM   3468  CD  ARG A 293      25.725  41.883 -15.611  1.00 49.86           C
ATOM   3469  NE  ARG A 293      25.179  41.592 -16.947  1.00 51.44           N
ATOM   3470  CZ  ARG A 293      25.880  41.051 -17.945  1.00 40.07           C
ATOM   3471  NH1 ARG A 293      27.149  40.717 -17.771  1.00 36.62           N
ATOM   3472  NH2 ARG A 293      25.305  40.835 -19.121  1.00 47.98           N1+
ATOM   3473  H   ARG A 293      28.059  40.568 -11.501  1.00 29.85           H
ATOM   3474  HA  ARG A 293      25.504  40.056 -11.973  1.00 30.78           H
ATOM   3475  HB2 ARG A 293      26.510  41.760 -13.167  1.00 37.24           H
ATOM   3476  HB3 ARG A 293      27.551  40.744 -13.791  1.00 37.24           H
ATOM   3477  HG2 ARG A 293      26.042  39.899 -15.197  1.00 49.58           H
ATOM   3478  HG3 ARG A 293      24.814  40.499 -14.371  1.00 49.58           H
ATOM   3479  HD2 ARG A 293      25.183  42.582 -15.210  1.00 59.85           H
ATOM   3480  HD3 ARG A 293      26.639  42.196 -15.717  1.00 59.85           H
ATOM   3481  HE  ARG A 293      24.366  41.826 -17.108  1.00 61.75           H
ATOM   3482 HH11 ARG A 293      27.531  40.853 -17.014  1.00 43.97           H
ATOM   3483 HH12 ARG A 293      27.595  40.365 -18.414  1.00 43.97           H
ATOM   3484 HH21 ARG A 293      24.481  41.049 -19.242  1.00 57.60           H
ATOM   3485 HH22 ARG A 293      25.756  40.482 -19.764  1.00 57.60           H
ATOM   3486  N   ALA A 294      26.977  37.574 -11.880  1.00 30.87           N
ATOM   3487  CA  ALA A 294      27.160  36.172 -12.180  1.00 22.13           C
ATOM   3488  C   ALA A 294      25.808  35.487 -12.307  1.00 24.04           C
ATOM   3489  O   ALA A 294      24.931  35.683 -11.452  1.00 24.79           O
ATOM   3490  CB  ALA A 294      27.985  35.509 -11.071  1.00 26.17           C
ATOM   3491  H   ALA A 294      27.238  37.776 -11.092  1.00 37.06           H
ATOM   3492  HA  ALA A 294      27.647  36.095 -13.011  1.00 26.57           H
ATOM   3493  HB1 ALA A 294      28.083  34.566 -11.278  1.00 31.42           H
ATOM   3494  HB2 ALA A 294      28.855  35.932 -11.009  1.00 31.42           H
ATOM   3495  HB3 ALA A 294      27.513  35.605 -10.230  1.00 31.42           H
ATOM   3496  N   PRO A 295      25.619  34.635 -13.319  1.00 27.08           N
ATOM   3497  CA  PRO A 295      24.292  34.055 -13.567  1.00 26.50           C
ATOM   3498  C   PRO A 295      23.798  33.146 -12.451  1.00 21.97           C
ATOM   3499  O   PRO A 295      22.578  33.013 -12.270  1.00 22.33           O
ATOM   3500  CB  PRO A 295      24.497  33.285 -14.886  1.00 25.17           C
ATOM   3501  CG  PRO A 295      25.983  32.994 -14.926  1.00 25.72           C
ATOM   3502  CD  PRO A 295      26.581  34.260 -14.370  1.00 24.54           C
ATOM   3503  HA  PRO A 295      23.648  34.766 -13.716  1.00 31.82           H
ATOM   3504  HB2 PRO A 295      23.996  32.455 -14.856  1.00 30.22           H
ATOM   3505  HB3 PRO A 295      24.232  33.835 -15.641  1.00 30.22           H
ATOM   3506  HG2 PRO A 295      26.193  32.239 -14.354  1.00 30.88           H
ATOM   3507  HG3 PRO A 295      26.280  32.832 -15.835  1.00 30.88           H
ATOM   3508  HD2 PRO A 295      27.460  34.092 -13.994  1.00 29.47           H
ATOM   3509  HD3 PRO A 295      26.609  34.948 -15.052  1.00 29.47           H
ATOM   3510  N   GLU A 296      24.703  32.534 -11.675  1.00 23.75           N
ATOM   3511  CA  GLU A 296      24.279  31.756 -10.502  1.00 22.47           C
ATOM   3512  C   GLU A 296      23.449  32.591  -9.529  1.00 20.26           C
ATOM   3513  O   GLU A 296      22.636  32.037  -8.769  1.00 21.76           O
ATOM   3514  CB  GLU A 296      25.499  31.194  -9.748  1.00 29.07           C
ATOM   3515  CG  GLU A 296      26.387  30.240 -10.550  1.00 28.82           C
ATOM   3516  CD  GLU A 296      27.539  30.922 -11.243  1.00 24.60           C
ATOM   3517  OE1 GLU A 296      27.399  32.055 -11.736  1.00 23.11           O
ATOM   3518  OE2 GLU A 296      28.623  30.321 -11.282  1.00 32.35           O1-
ATOM   3519  H   GLU A 296      25.545  32.558 -11.808  1.00 28.51           H
ATOM   3520  HA  GLU A 296      23.732  31.010 -10.796  1.00 26.98           H
ATOM   3521  HB2 GLU A 296      26.051  31.933  -9.452  1.00 34.90           H
ATOM   3522  HB3 GLU A 296      25.181  30.691  -8.982  1.00 34.90           H
ATOM   3523  HG2 GLU A 296      26.751  29.567  -9.955  1.00 34.60           H
ATOM   3524  HG3 GLU A 296      25.847  29.816 -11.233  1.00 34.60           H
ATOM   3525  N   LEU A 297      23.649  33.907  -9.520  1.00 20.91           N
ATOM   3526  CA  LEU A 297      23.014  34.791  -8.555  1.00 24.31           C
ATOM   3527  C   LEU A 297      21.705  35.377  -9.046  1.00 26.62           C
ATOM   3528  O   LEU A 297      21.049  36.099  -8.288  1.00 21.77           O
ATOM   3529  CB  LEU A 297      23.939  35.942  -8.211  1.00 20.51           C
ATOM   3530  CG  LEU A 297      25.352  35.556  -7.765  1.00 19.64           C
ATOM   3531  CD1 LEU A 297      26.136  36.800  -7.457  1.00 18.07           C
ATOM   3532  CD2 LEU A 297      25.330  34.596  -6.560  1.00 19.78           C
ATOM   3533  H   LEU A 297      24.166  34.323 -10.067  1.00 25.11           H
ATOM   3534  HA  LEU A 297      22.826  34.292  -7.744  1.00 29.19           H
ATOM   3535  HB2 LEU A 297      24.020  36.506  -8.997  1.00 24.63           H
ATOM   3536  HB3 LEU A 297      23.537  36.449  -7.488  1.00 24.63           H
ATOM   3537  HG  LEU A 297      25.794  35.112  -8.507  1.00 23.59           H
ATOM   3538 HD11 LEU A 297      27.031  36.545  -7.188  1.00 21.71           H
ATOM   3539 HD12 LEU A 297      26.166  37.362  -8.247  1.00 21.71           H
ATOM   3540 HD13 LEU A 297      25.701  37.273  -6.732  1.00 21.71           H
ATOM   3541 HD21 LEU A 297      26.241  34.371  -6.315  1.00 23.75           H
ATOM   3542 HD22 LEU A 297      24.893  35.037  -5.816  1.00 23.75           H
ATOM   3543 HD23 LEU A 297      24.850  33.787  -6.803  1.00 23.75           H
ATOM   3544  N   LEU A 298      21.310  35.080 -10.276  1.00 19.38           N
ATOM   3545  CA  LEU A 298      20.184  35.744 -10.913  1.00 20.68           C
ATOM   3546  C   LEU A 298      18.984  34.819 -11.056  1.00 19.24           C
ATOM   3547  O   LEU A 298      19.118  33.610 -11.277  1.00 20.92           O
ATOM   3548  CB  LEU A 298      20.603  36.294 -12.286  1.00 21.59           C
ATOM   3549  CG  LEU A 298      21.871  37.132 -12.296  1.00 22.99           C
ATOM   3550  CD1 LEU A 298      22.202  37.572 -13.705  1.00 30.27           C
ATOM   3551  CD2 LEU A 298      21.756  38.355 -11.403  1.00 24.37           C
ATOM   3552  H   LEU A 298      21.691  34.484 -10.771  1.00 23.28           H
ATOM   3553  HA  LEU A 298      19.905  36.498 -10.373  1.00 24.83           H
ATOM   3554  HB2 LEU A 298      20.751  35.545 -12.879  1.00 25.93           H
ATOM   3555  HB3 LEU A 298      19.885  36.851 -12.625  1.00 25.93           H
ATOM   3556  HG  LEU A 298      22.606  36.591 -11.966  1.00 27.61           H
ATOM   3557 HD11 LEU A 298      23.018  38.094 -13.689  1.00 36.35           H
ATOM   3558 HD12 LEU A 298      22.316  36.782 -14.256  1.00 36.35           H
ATOM   3559 HD13 LEU A 298      21.469  38.109 -14.047  1.00 36.35           H
ATOM   3560 HD21 LEU A 298      22.581  38.858 -11.424  1.00 29.27           H
ATOM   3561 HD22 LEU A 298      21.025  38.904 -11.730  1.00 29.27           H
ATOM   3562 HD23 LEU A 298      21.570  38.064 -10.494  1.00 29.27           H
ATOM   3563  N   ALA A 299      17.799  35.409 -10.930  1.00 20.35           N
ATOM   3564  CA  ALA A 299      16.557  34.698 -11.140  1.00 22.56           C
ATOM   3565  C   ALA A 299      16.359  34.482 -12.641  1.00 23.90           C
ATOM   3566  O   ALA A 299      17.056  35.088 -13.458  1.00 23.69           O
ATOM   3567  CB  ALA A 299      15.400  35.495 -10.549  1.00 28.36           C
ATOM   3568  H   ALA A 299      17.690  36.236 -10.728  1.00 24.43           H
ATOM   3569  HA  ALA A 299      16.596  33.832 -10.710  1.00 27.09           H
ATOM   3570  HB1 ALA A 299      14.571  34.999 -10.670  1.00 34.05           H
ATOM   3571  HB2 ALA A 299      15.573  35.632  -9.603  1.00 34.05           H
ATOM   3572  HB3 ALA A 299      15.342  36.357 -10.990  1.00 34.05           H
ATOM   3573  N   PRO A 300      15.412  33.616 -13.028  1.00 26.76           N
ATOM   3574  CA  PRO A 300      15.138  33.406 -14.470  1.00 25.85           C
ATOM   3575  C   PRO A 300      14.857  34.675 -15.251  1.00 26.60           C
ATOM   3576  O   PRO A 300      15.126  34.722 -16.460  1.00 27.23           O
ATOM   3577  CB  PRO A 300      13.924  32.466 -14.433  1.00 29.77           C
ATOM   3578  CG  PRO A 300      14.145  31.674 -13.148  1.00 29.90           C
ATOM   3579  CD  PRO A 300      14.623  32.691 -12.184  1.00 26.22           C
ATOM   3580  HA  PRO A 300      15.881  32.939 -14.890  1.00 31.03           H
ATOM   3581  HB2 PRO A 300      13.100  32.978 -14.374  1.00 35.74           H
ATOM   3582  HB3 PRO A 300      13.920  31.883 -15.207  1.00 35.74           H
ATOM   3583  HG2 PRO A 300      13.312  31.273 -12.847  1.00 35.90           H
ATOM   3584  HG3 PRO A 300      14.821  30.994 -13.292  1.00 35.90           H
ATOM   3585  HD2 PRO A 300      13.875  33.149 -11.775  1.00 31.48           H
ATOM   3586  HD3 PRO A 300      15.188  32.270 -11.521  1.00 31.48           H
ATOM   3587  N   ASN A 301      14.297  35.703 -14.624  1.00 23.27           N
ATOM   3588  CA  ASN A 301      14.062  36.960 -15.310  1.00 25.08           C
ATOM   3589  C   ASN A 301      15.261  37.891 -15.268  1.00 26.72           C
ATOM   3590  O   ASN A 301      15.146  39.037 -15.710  1.00 25.30           O
ATOM   3591  CB  ASN A 301      12.834  37.695 -14.737  1.00 30.78           C
ATOM   3592  CG  ASN A 301      13.056  38.201 -13.336  1.00 35.45           C
ATOM   3593  OD1 ASN A 301      14.161  38.128 -12.814  1.00 28.96           O
ATOM   3594  ND2 ASN A 301      11.999  38.730 -12.714  1.00 32.39           N
ATOM   3595  H   ASN A 301      14.037  35.693 -13.799  1.00 27.95           H
ATOM   3596  HA  ASN A 301      13.876  36.760 -16.237  1.00 30.11           H
ATOM   3597  HB2 ASN A 301      12.629  38.452 -15.305  1.00 36.95           H
ATOM   3598  HB3 ASN A 301      12.084  37.080 -14.712  1.00 36.95           H
ATOM   3599 HD21 ASN A 301      12.081  39.020 -11.910  1.00 38.88           H
ATOM   3600 HD22 ASN A 301      11.237  38.775 -13.109  1.00 38.88           H
ATOM   3601  N   GLY A 302      16.398  37.437 -14.741  1.00 23.33           N
ATOM   3602  CA  GLY A 302      17.588  38.237 -14.734  1.00 23.32           C
ATOM   3603  C   GLY A 302      17.800  39.109 -13.516  1.00 27.58           C
ATOM   3604  O   GLY A 302      18.875  39.710 -13.402  1.00 25.25           O
ATOM   3605  H   GLY A 302      16.499  36.668 -14.376  1.00 28.02           H
ATOM   3606  HA2 GLY A 302      18.355  37.647 -14.817  1.00 28.01           H
ATOM   3607  HA3 GLY A 302      17.565  38.816 -15.508  1.00 28.01           H
ATOM   3608  N   ASP A 303      16.802  39.229 -12.634  1.00 25.55           N
ATOM   3609  CA  ASP A 303      16.938  40.009 -11.412  1.00 28.89           C
ATOM   3610  C   ASP A 303      17.901  39.310 -10.460  1.00 21.71           C
ATOM   3611  O   ASP A 303      17.906  38.088 -10.338  1.00 21.86           O
ATOM   3612  CB  ASP A 303      15.613  40.115 -10.651  1.00 28.69           C
ATOM   3613  CG  ASP A 303      14.533  40.931 -11.356  1.00 40.64           C
ATOM   3614  OD1 ASP A 303      14.847  41.777 -12.227  1.00 37.59           O
ATOM   3615  OD2 ASP A 303      13.354  40.717 -10.959  1.00 35.86           O1-
ATOM   3616  H   ASP A 303      16.033  38.850 -12.711  1.00 30.68           H
ATOM   3617  HA  ASP A 303      17.269  40.895 -11.610  1.00 34.68           H
ATOM   3618  HB2 ASP A 303      15.268  39.216 -10.531  1.00 34.45           H
ATOM   3619  HB3 ASP A 303      15.781  40.525  -9.786  1.00 34.45           H
ATOM   3620  N   LEU A 304      18.663  40.094  -9.730  1.00 22.56           N
ATOM   3621  CA  LEU A 304      19.463  39.528  -8.654  1.00 23.95           C
ATOM   3622  C   LEU A 304      18.551  39.107  -7.496  1.00 22.83           C
ATOM   3623  O   LEU A 304      17.695  39.873  -7.074  1.00 21.60           O
ATOM   3624  CB  LEU A 304      20.465  40.579  -8.209  1.00 28.67           C
ATOM   3625  CG  LEU A 304      21.628  40.321  -7.306  1.00 28.42           C
ATOM   3626  CD1 LEU A 304      22.580  39.317  -7.883  1.00 27.79           C
ATOM   3627  CD2 LEU A 304      22.314  41.690  -7.148  1.00 31.69           C
ATOM   3628  H   LEU A 304      18.734  40.944  -9.833  1.00 27.09           H
ATOM   3629  HA  LEU A 304      19.953  38.753  -8.983  1.00 28.76           H
ATOM   3630  HB2 LEU A 304      20.860  40.939  -9.020  1.00 34.42           H
ATOM   3631  HB3 LEU A 304      19.960  41.284  -7.777  1.00 34.42           H
ATOM   3632  HG  LEU A 304      21.308  40.005  -6.448  1.00 34.13           H
ATOM   3633 HD11 LEU A 304      23.313  39.196  -7.259  1.00 33.36           H
ATOM   3634 HD12 LEU A 304      22.117  38.475  -8.017  1.00 33.36           H
ATOM   3635 HD13 LEU A 304      22.912  39.657  -8.729  1.00 33.36           H
ATOM   3636 HD21 LEU A 304      23.080  41.597  -6.560  1.00 38.05           H
ATOM   3637 HD22 LEU A 304      22.606  41.994  -8.024  1.00 38.05           H
ATOM   3638 HD23 LEU A 304      21.686  42.325  -6.773  1.00 38.05           H
ATOM   3639  N   TYR A 305      18.735  37.902  -6.972  1.00 19.24           N
ATOM   3640  CA  TYR A 305      17.978  37.516  -5.790  1.00 19.56           C
ATOM   3641  C   TYR A 305      18.277  38.488  -4.650  1.00 20.67           C
ATOM   3642  O   TYR A 305      19.387  39.023  -4.533  1.00 21.58           O
ATOM   3643  CB  TYR A 305      18.290  36.078  -5.372  1.00 21.59           C
ATOM   3644  CG  TYR A 305      17.686  35.057  -6.293  1.00 24.39           C
ATOM   3645  CD1 TYR A 305      16.312  34.811  -6.277  1.00 26.80           C
ATOM   3646  CD2 TYR A 305      18.473  34.327  -7.168  1.00 23.61           C
ATOM   3647  CE1 TYR A 305      15.752  33.876  -7.101  1.00 28.33           C
ATOM   3648  CE2 TYR A 305      17.902  33.382  -8.014  1.00 23.08           C
ATOM   3649  CZ  TYR A 305      16.555  33.165  -7.966  1.00 26.14           C
ATOM   3650  OH  TYR A 305      15.988  32.236  -8.806  1.00 33.79           O
ATOM   3651  H   TYR A 305      19.278  37.307  -7.269  1.00 23.11           H
ATOM   3652  HA  TYR A 305      17.036  37.569  -6.000  1.00 23.49           H
ATOM   3653  HB2 TYR A 305      19.251  35.942  -5.356  1.00 25.93           H
ATOM   3654  HB3 TYR A 305      17.915  35.912  -4.495  1.00 25.93           H
ATOM   3655  HD1 TYR A 305      15.771  35.286  -5.692  1.00 32.18           H
ATOM   3656  HD2 TYR A 305      19.391  34.473  -7.199  1.00 28.36           H
ATOM   3657  HE1 TYR A 305      14.834  33.726  -7.079  1.00 34.02           H
ATOM   3658  HE2 TYR A 305      18.436  32.898  -8.598  1.00 27.72           H
ATOM   3659  HH  TYR A 305      16.588  31.859  -9.259  1.00 40.56           H
ATOM   3660  N   ASN A 306      17.258  38.733  -3.822  1.00 22.51           N
ATOM   3661  CA  ASN A 306      17.388  39.731  -2.760  1.00 20.41           C
ATOM   3662  C   ASN A 306      18.490  39.371  -1.771  1.00 19.22           C
ATOM   3663  O   ASN A 306      19.148  40.263  -1.203  1.00 18.28           O
ATOM   3664  CB  ASN A 306      16.041  39.880  -2.042  1.00 20.00           C
ATOM   3665  CG  ASN A 306      15.057  40.606  -2.875  1.00 24.50           C
ATOM   3666  OD1 ASN A 306      15.206  41.799  -3.066  1.00 27.90           O
ATOM   3667  ND2 ASN A 306      14.091  39.896  -3.445  1.00 25.83           N
ATOM   3668  H   ASN A 306      16.501  38.333  -3.849  1.00 27.03           H
ATOM   3669  HA  ASN A 306      17.620  40.587  -3.160  1.00 24.51           H
ATOM   3670  HB2 ASN A 306      15.681  39.001  -1.840  1.00 24.01           H
ATOM   3671  HB3 ASN A 306      16.156  40.387  -1.220  1.00 24.01           H
ATOM   3672 HD21 ASN A 306      13.535  40.276  -3.977  1.00 31.02           H
ATOM   3673 HD22 ASN A 306      14.013  39.056  -3.276  1.00 31.02           H
ATOM   3674  N   VAL A 307      18.646  38.073  -1.481  1.00 20.35           N
ATOM   3675  CA  VAL A 307      19.654  37.629  -0.536  1.00 21.92           C
ATOM   3676  C   VAL A 307      21.054  38.047  -1.005  1.00 22.33           C
ATOM   3677  O   VAL A 307      21.896  38.463  -0.194  1.00 19.02           O
ATOM   3678  CB  VAL A 307      19.508  36.108  -0.306  1.00 19.93           C
ATOM   3679  CG1 VAL A 307      19.752  35.321  -1.567  1.00 20.66           C
ATOM   3680  CG2 VAL A 307      20.422  35.625   0.807  1.00 25.29           C
ATOM   3681  H   VAL A 307      18.170  37.438  -1.793  1.00 24.43           H
ATOM   3682  HA  VAL A 307      19.491  38.072   0.313  1.00 26.32           H
ATOM   3683  HB  VAL A 307      18.604  35.934  -0.012  1.00 23.93           H
ATOM   3684 HG11 VAL A 307      19.673  34.376  -1.360  1.00 24.81           H
ATOM   3685 HG12 VAL A 307      19.101  35.583  -2.233  1.00 24.81           H
ATOM   3686 HG13 VAL A 307      20.646  35.514  -1.893  1.00 24.81           H
ATOM   3687 HG21 VAL A 307      20.317  34.664   0.902  1.00 30.36           H
ATOM   3688 HG22 VAL A 307      21.338  35.835   0.565  1.00 30.36           H
ATOM   3689 HG23 VAL A 307      20.179  36.074   1.631  1.00 30.36           H
ATOM   3690  N   PHE A 308      21.301  38.041  -2.327  1.00 18.83           N
ATOM   3691  CA  PHE A 308      22.591  38.482  -2.828  1.00 17.64           C
ATOM   3692  C   PHE A 308      22.679  39.995  -2.906  1.00 20.74           C
ATOM   3693  O   PHE A 308      23.739  40.560  -2.623  1.00 20.80           O
ATOM   3694  CB  PHE A 308      22.849  37.830  -4.191  1.00 16.22           C
ATOM   3695  CG  PHE A 308      22.822  36.320  -4.135  1.00 19.44           C
ATOM   3696  CD1 PHE A 308      23.582  35.626  -3.192  1.00 20.18           C
ATOM   3697  CD2 PHE A 308      22.061  35.603  -5.017  1.00 20.71           C
ATOM   3698  CE1 PHE A 308      23.543  34.259  -3.125  1.00 18.40           C
ATOM   3699  CE2 PHE A 308      22.003  34.216  -4.936  1.00 19.51           C
ATOM   3700  CZ  PHE A 308      22.743  33.554  -3.995  1.00 19.20           C
ATOM   3701  H   PHE A 308      20.743  37.795  -2.940  1.00 22.61           H
ATOM   3702  HA  PHE A 308      23.280  38.186  -2.216  1.00 21.18           H
ATOM   3703  HB2 PHE A 308      22.153  38.110  -4.809  1.00 19.49           H
ATOM   3704  HB3 PHE A 308      23.717  38.110  -4.512  1.00 19.49           H
ATOM   3705  HD1 PHE A 308      24.112  36.091  -2.587  1.00 24.23           H
ATOM   3706  HD2 PHE A 308      21.536  36.057  -5.637  1.00 24.87           H
ATOM   3707  HE1 PHE A 308      24.044  33.804  -2.491  1.00 22.10           H
ATOM   3708  HE2 PHE A 308      21.469  33.737  -5.529  1.00 23.43           H
ATOM   3709  HZ  PHE A 308      22.726  32.626  -3.954  1.00 23.06           H
ATOM   3710  N   ALA A 309      21.569  40.664  -3.229  1.00 18.80           N
ATOM   3711  CA  ALA A 309      21.543  42.119  -3.208  1.00 18.07           C
ATOM   3712  C   ALA A 309      21.858  42.631  -1.812  1.00 19.89           C
ATOM   3713  O   ALA A 309      22.607  43.591  -1.641  1.00 22.24           O
ATOM   3714  CB  ALA A 309      20.152  42.612  -3.680  1.00 21.61           C
ATOM   3715  H   ALA A 309      20.826  40.300  -3.455  1.00 22.58           H
ATOM   3716  HA  ALA A 309      22.220  42.461  -3.811  1.00 21.71           H
ATOM   3717  HB1 ALA A 309      20.129  43.584  -3.693  1.00 25.95           H
ATOM   3718  HB2 ALA A 309      19.964  42.260  -4.560  1.00 25.95           H
ATOM   3719  HB3 ALA A 309      19.486  42.284  -3.057  1.00 25.95           H
ATOM   3720  N   TRP A 310      21.344  41.951  -0.783  1.00 20.99           N
ATOM   3721  CA  TRP A 310      21.633  42.356   0.596  1.00 19.35           C
ATOM   3722  C   TRP A 310      23.125  42.228   0.900  1.00 19.84           C
ATOM   3723  O   TRP A 310      23.707  43.072   1.602  1.00 18.30           O
ATOM   3724  CB  TRP A 310      20.785  41.508   1.559  1.00 21.96           C
ATOM   3725  CG  TRP A 310      19.329  41.824   1.482  1.00 24.17           C
ATOM   3726  CD1 TRP A 310      18.774  42.999   1.056  1.00 28.16           C
ATOM   3727  CD2 TRP A 310      18.221  40.960   1.807  1.00 24.50           C
ATOM   3728  NE1 TRP A 310      17.407  42.923   1.095  1.00 25.48           N
ATOM   3729  CE2 TRP A 310      17.035  41.685   1.542  1.00 23.97           C
ATOM   3730  CE3 TRP A 310      18.118  39.648   2.264  1.00 27.34           C
ATOM   3731  CZ2 TRP A 310      15.758  41.140   1.722  1.00 26.98           C
ATOM   3732  CZ3 TRP A 310      16.829  39.097   2.448  1.00 32.82           C
ATOM   3733  CH2 TRP A 310      15.681  39.846   2.172  1.00 26.20           C
ATOM   3734  H   TRP A 310      20.833  41.261  -0.858  1.00 25.21           H
ATOM   3735  HA  TRP A 310      21.397  43.288   0.721  1.00 23.24           H
ATOM   3736  HB2 TRP A 310      20.892  40.567   1.339  1.00 26.37           H
ATOM   3737  HB3 TRP A 310      21.074  41.686   2.469  1.00 26.37           H
ATOM   3738  HD1 TRP A 310      19.257  43.748   0.791  1.00 33.82           H
ATOM   3739  HE1 TRP A 310      16.871  43.552   0.867  1.00 30.59           H
ATOM   3740  HE3 TRP A 310      18.878  39.140   2.431  1.00 32.82           H
ATOM   3741  HZ2 TRP A 310      14.990  41.637   1.550  1.00 32.40           H
ATOM   3742  HZ3 TRP A 310      16.741  38.224   2.760  1.00 39.40           H
ATOM   3743  HH2 TRP A 310      14.848  39.468   2.319  1.00 31.46           H
ATOM   3744  N   ALA A 311      23.757  41.158   0.404  1.00 18.49           N
ATOM   3745  CA  ALA A 311      25.197  40.994   0.596  1.00 17.84           C
ATOM   3746  C   ALA A 311      25.977  42.111  -0.095  1.00 16.39           C
ATOM   3747  O   ALA A 311      26.998  42.567   0.416  1.00 16.82           O
ATOM   3748  CB  ALA A 311      25.631  39.619   0.087  1.00 20.79           C
ATOM   3749  H   ALA A 311      23.378  40.519  -0.030  1.00 22.21           H
ATOM   3750  HA  ALA A 311      25.408  41.037   1.542  1.00 21.43           H
ATOM   3751  HB1 ALA A 311      26.581  39.510   0.255  1.00 24.96           H
ATOM   3752  HB2 ALA A 311      25.124  38.939   0.557  1.00 24.96           H
ATOM   3753  HB3 ALA A 311      25.453  39.550  -0.864  1.00 24.96           H
ATOM   3754  N   LEU A 312      25.506  42.569  -1.262  1.00 17.35           N
ATOM   3755  CA  LEU A 312      26.130  43.718  -1.895  1.00 14.63           C
ATOM   3756  C   LEU A 312      25.911  44.991  -1.107  1.00 18.46           C
ATOM   3757  O   LEU A 312      26.792  45.851  -1.074  1.00 16.68           O
ATOM   3758  CB  LEU A 312      25.618  43.873  -3.333  1.00 20.78           C
ATOM   3759  CG  LEU A 312      26.019  42.743  -4.273  1.00 20.09           C
ATOM   3760  CD1 LEU A 312      25.578  43.079  -5.746  1.00 22.63           C
ATOM   3761  CD2 LEU A 312      27.486  42.484  -4.238  1.00 22.89           C
ATOM   3762  H   LEU A 312      24.847  42.229  -1.694  1.00 20.84           H
ATOM   3763  HA  LEU A 312      27.085  43.578  -1.901  1.00 17.58           H
ATOM   3764  HB2 LEU A 312      24.650  43.908  -3.332  1.00 24.95           H
ATOM   3765  HB3 LEU A 312      25.976  44.693  -3.700  1.00 24.95           H
ATOM   3766  HG  LEU A 312      25.568  41.932  -3.996  1.00 24.13           H
ATOM   3767 HD11 LEU A 312      25.830  42.344  -6.323  1.00 27.17           H
ATOM   3768 HD12 LEU A 312      24.612  43.188  -5.754  1.00 27.17           H
ATOM   3769 HD13 LEU A 312      26.011  43.899  -6.034  1.00 27.17           H
ATOM   3770 HD21 LEU A 312      27.688  41.787  -4.880  1.00 27.49           H
ATOM   3771 HD22 LEU A 312      27.960  43.298  -4.477  1.00 27.49           H
ATOM   3772 HD23 LEU A 312      27.746  42.193  -3.354  1.00 27.49           H
ATOM   3773  N   ASP A 313      24.744  45.145  -0.474  1.00 21.40           N
ATOM   3774  CA  ASP A 313      24.554  46.255   0.453  1.00 22.00           C
ATOM   3775  C   ASP A 313      25.549  46.183   1.604  1.00 20.33           C
ATOM   3776  O   ASP A 313      26.067  47.212   2.053  1.00 17.80           O
ATOM   3777  CB  ASP A 313      23.122  46.247   1.017  1.00 23.84           C
ATOM   3778  CG  ASP A 313      22.047  46.543  -0.032  1.00 25.41           C
ATOM   3779  OD1 ASP A 313      22.322  47.181  -1.060  1.00 24.87           O
ATOM   3780  OD2 ASP A 313      20.886  46.137   0.183  1.00 25.62           O1-
ATOM   3781  H   ASP A 313      24.049  44.638  -0.579  1.00 25.69           H
ATOM   3782  HA  ASP A 313      24.702  47.091  -0.017  1.00 26.41           H
ATOM   3783  HB2 ASP A 313      22.940  45.373   1.395  1.00 28.63           H
ATOM   3784  HB3 ASP A 313      23.070  46.923   1.713  1.00 28.63           H
ATOM   3785  N   VAL A 314      25.817  44.981   2.121  1.00 19.30           N
ATOM   3786  CA  VAL A 314      26.845  44.857   3.153  1.00 19.56           C
ATOM   3787  C   VAL A 314      28.187  45.261   2.580  1.00 19.29           C
ATOM   3788  O   VAL A 314      28.929  46.041   3.187  1.00 21.07           O
ATOM   3789  CB  VAL A 314      26.871  43.424   3.734  1.00 20.06           C
ATOM   3790  CG1 VAL A 314      28.018  43.254   4.705  1.00 21.30           C
ATOM   3791  CG2 VAL A 314      25.529  43.134   4.419  1.00 17.19           C
ATOM   3792  H   VAL A 314      25.428  44.244   1.902  1.00 23.18           H
ATOM   3793  HA  VAL A 314      26.643  45.470   3.876  1.00 23.49           H
ATOM   3794  HB  VAL A 314      26.990  42.785   3.012  1.00 24.10           H
ATOM   3795 HG11 VAL A 314      27.981  42.355   5.062  1.00 25.58           H
ATOM   3796 HG12 VAL A 314      28.868  43.385   4.253  1.00 25.58           H
ATOM   3797 HG13 VAL A 314      27.932  43.898   5.427  1.00 25.58           H
ATOM   3798 HG21 VAL A 314      25.547  42.228   4.762  1.00 20.64           H
ATOM   3799 HG22 VAL A 314      25.402  43.767   5.138  1.00 20.64           H
ATOM   3800 HG23 VAL A 314      24.816  43.222   3.772  1.00 20.64           H
ATOM   3801  N   LEU A 315      28.522  44.737   1.391  1.00 17.59           N
ATOM   3802  CA  LEU A 315      29.798  45.073   0.767  1.00 18.52           C
ATOM   3803  C   LEU A 315      29.987  46.578   0.712  1.00 21.32           C
ATOM   3804  O   LEU A 315      31.034  47.106   1.107  1.00 19.44           O
ATOM   3805  CB  LEU A 315      29.876  44.482  -0.639  1.00 21.85           C
ATOM   3806  CG  LEU A 315      31.223  44.695  -1.387  1.00 21.41           C
ATOM   3807  CD1 LEU A 315      32.402  44.034  -0.681  1.00 20.89           C
ATOM   3808  CD2 LEU A 315      31.070  44.151  -2.803  1.00 23.97           C
ATOM   3809  H   LEU A 315      28.044  44.183   0.947  1.00 21.13           H
ATOM   3810  HA  LEU A 315      30.517  44.698   1.298  1.00 22.24           H
ATOM   3811  HB2 LEU A 315      29.721  43.526  -0.578  1.00 26.24           H
ATOM   3812  HB3 LEU A 315      29.172  44.879  -1.175  1.00 26.24           H
ATOM   3813  HG  LEU A 315      31.422  45.640  -1.448  1.00 25.71           H
ATOM   3814 HD11 LEU A 315      33.211  44.218  -1.184  1.00 25.09           H
ATOM   3815 HD12 LEU A 315      32.474  44.406   0.208  1.00 25.09           H
ATOM   3816 HD13 LEU A 315      32.255  43.077  -0.634  1.00 25.09           H
ATOM   3817 HD21 LEU A 315      31.901  44.291  -3.288  1.00 28.78           H
ATOM   3818 HD22 LEU A 315      30.872  43.203  -2.765  1.00 28.78           H
ATOM   3819 HD23 LEU A 315      30.343  44.621  -3.237  1.00 28.78           H
ATOM   3820  N   ALA A 316      28.944  47.286   0.283  1.00 21.53           N
ATOM   3821  CA  ALA A 316      29.054  48.727   0.092  1.00 18.14           C
ATOM   3822  C   ALA A 316      29.265  49.426   1.420  1.00 19.95           C
ATOM   3823  O   ALA A 316      30.055  50.371   1.514  1.00 20.38           O
ATOM   3824  CB  ALA A 316      27.796  49.263  -0.580  1.00 18.98           C
ATOM   3825  H   ALA A 316      28.168  46.960   0.117  1.00 25.86           H
ATOM   3826  HA  ALA A 316      29.812  48.924  -0.478  1.00 21.78           H
ATOM   3827  HB1 ALA A 316      27.863  50.227  -0.662  1.00 22.79           H
ATOM   3828  HB2 ALA A 316      27.699  48.855  -1.457  1.00 22.79           H
ATOM   3829  HB3 ALA A 316      27.033  49.048  -0.022  1.00 22.79           H
ATOM   3830  N   LYS A 317      28.561  48.966   2.465  1.00 20.55           N
ATOM   3831  CA  LYS A 317      28.682  49.595   3.776  1.00 22.49           C
ATOM   3832  C   LYS A 317      30.070  49.363   4.357  1.00 25.13           C
ATOM   3833  O   LYS A 317      30.678  50.288   4.895  1.00 21.82           O
ATOM   3834  CB  LYS A 317      27.588  49.072   4.714  1.00 23.36           C
ATOM   3835  CG  LYS A 317      27.581  49.773   6.112  1.00 33.86           C
ATOM   3836  CD  LYS A 317      26.318  49.372   6.900  1.00 49.62           C
ATOM   3837  CE  LYS A 317      26.296  49.943   8.322  1.00 48.40           C
ATOM   3838  NZ  LYS A 317      26.243  51.417   8.307  1.00 53.61           N1+
ATOM   3839  H   LYS A 317      28.007  48.310   2.431  1.00 24.68           H
ATOM   3840  HA  LYS A 317      28.555  50.548   3.675  1.00 27.01           H
ATOM   3841  HB2 LYS A 317      26.721  49.216   4.310  1.00 28.05           H
ATOM   3842  HB3 LYS A 317      27.717  48.121   4.855  1.00 28.05           H
ATOM   3843  HG2 LYS A 317      28.364  49.515   6.622  1.00 40.65           H
ATOM   3844  HG3 LYS A 317      27.565  50.737   5.990  1.00 40.65           H
ATOM   3845  HD2 LYS A 317      25.530  49.693   6.432  1.00 59.57           H
ATOM   3846  HD3 LYS A 317      26.293  48.407   6.972  1.00 59.57           H
ATOM   3847  HE2 LYS A 317      25.512  49.614   8.786  1.00 58.10           H
ATOM   3848  HE3 LYS A 317      27.101  49.674   8.792  1.00 58.10           H
ATOM   3849  HZ1 LYS A 317      26.213  51.729   9.140  1.00 64.35           H
ATOM   3850  HZ2 LYS A 317      26.961  51.746   7.897  1.00 64.35           H
ATOM   3851  HZ3 LYS A 317      25.511  51.685   7.874  1.00 64.35           H
ATOM   3852  N   ARG A 318      30.610  48.148   4.208  1.00 21.53           N
ATOM   3853  CA  ARG A 318      31.936  47.841   4.740  1.00 19.27           C
ATOM   3854  C   ARG A 318      33.037  48.640   4.033  1.00 21.61           C
ATOM   3855  O   ARG A 318      33.973  49.117   4.679  1.00 22.91           O
ATOM   3856  CB  ARG A 318      32.222  46.341   4.621  1.00 22.43           C
ATOM   3857  CG  ARG A 318      31.306  45.421   5.433  1.00 21.62           C
ATOM   3858  CD  ARG A 318      31.410  45.652   6.946  1.00 21.98           C
ATOM   3859  NE  ARG A 318      30.427  44.804   7.622  1.00 21.54           N
ATOM   3860  CZ  ARG A 318      29.216  45.204   8.011  1.00 25.12           C
ATOM   3861  NH1 ARG A 318      28.851  46.463   7.881  1.00 23.16           N
ATOM   3862  NH2 ARG A 318      28.373  44.341   8.556  1.00 26.56           N1+
ATOM   3863  H   ARG A 318      30.232  47.485   3.805  1.00 25.85           H
ATOM   3864  HA  ARG A 318      31.953  48.070   5.680  1.00 23.14           H
ATOM   3865  HB2 ARG A 318      32.156  46.086   3.687  1.00 26.94           H
ATOM   3866  HB3 ARG A 318      33.124  46.186   4.941  1.00 26.94           H
ATOM   3867  HG2 ARG A 318      30.383  45.566   5.165  1.00 25.96           H
ATOM   3868  HG3 ARG A 318      31.557  44.498   5.258  1.00 25.96           H
ATOM   3869  HD2 ARG A 318      32.289  45.376   7.239  1.00 26.40           H
ATOM   3870  HD3 ARG A 318      31.258  46.584   7.159  1.00 26.40           H
ATOM   3871  HE  ARG A 318      30.636  43.977   7.737  1.00 25.87           H
ATOM   3872 HH11 ARG A 318      29.366  47.038   7.517  1.00 27.81           H
ATOM   3873 HH12 ARG A 318      28.070  46.704   8.150  1.00 27.81           H
ATOM   3874 HH21 ARG A 318      28.604  43.519   8.666  1.00 31.89           H
ATOM   3875 HH22 ARG A 318      27.604  44.609   8.837  1.00 31.89           H
ATOM   3876  N   LEU A 319      32.942  48.789   2.708  1.00 18.14           N
ATOM   3877  CA  LEU A 319      34.056  49.347   1.957  1.00 19.13           C
ATOM   3878  C   LEU A 319      34.050  50.863   1.952  1.00 22.69           C
ATOM   3879  O   LEU A 319      35.120  51.484   1.846  1.00 21.93           O
ATOM   3880  CB  LEU A 319      34.028  48.838   0.521  1.00 18.92           C
ATOM   3881  CG  LEU A 319      34.252  47.340   0.308  1.00 22.55           C
ATOM   3882  CD1 LEU A 319      34.370  47.064  -1.199  1.00 19.85           C
ATOM   3883  CD2 LEU A 319      35.469  46.835   1.026  1.00 24.18           C
ATOM   3884  H   LEU A 319      32.248  48.589   2.239  1.00 21.79           H
ATOM   3885  HA  LEU A 319      34.890  49.074   2.364  1.00 22.98           H
ATOM   3886  HB2 LEU A 319      33.171  49.070   0.130  1.00 22.72           H
ATOM   3887  HB3 LEU A 319      34.731  49.289   0.034  1.00 22.72           H
ATOM   3888  HG  LEU A 319      33.485  46.848   0.650  1.00 27.08           H
ATOM   3889 HD11 LEU A 319      34.506  46.115  -1.341  1.00 23.83           H
ATOM   3890 HD12 LEU A 319      33.560  47.361  -1.638  1.00 23.83           H
ATOM   3891 HD13 LEU A 319      35.127  47.561  -1.549  1.00 23.83           H
ATOM   3892 HD21 LEU A 319      35.559  45.885   0.863  1.00 29.04           H
ATOM   3893 HD22 LEU A 319      36.248  47.309   0.694  1.00 29.04           H
ATOM   3894 HD23 LEU A 319      35.364  46.989   1.977  1.00 29.04           H
ATOM   3895  N   ARG A 320      32.873  51.478   2.085  1.00 22.48           N
ATOM   3896  CA  ARG A 320      32.774  52.911   1.853  1.00 24.51           C
ATOM   3897  C   ARG A 320      33.607  53.688   2.853  1.00 23.61           C
ATOM   3898  O   ARG A 320      34.188  54.726   2.521  1.00 23.91           O
ATOM   3899  CB  ARG A 320      31.319  53.359   1.916  1.00 20.09           C
ATOM   3900  CG  ARG A 320      31.214  54.820   1.551  1.00 21.77           C
ATOM   3901  CD  ARG A 320      29.783  55.381   1.603  1.00 35.59           C
ATOM   3902  NE  ARG A 320      29.893  56.830   1.452  1.00 45.51           N
ATOM   3903  CZ  ARG A 320      28.906  57.666   1.134  1.00 52.39           C
ATOM   3904  NH1 ARG A 320      27.651  57.243   0.867  1.00 40.08           N
ATOM   3905  NH2 ARG A 320      29.207  58.965   1.050  1.00 53.57           N1+
ATOM   3906  H   ARG A 320      32.132  51.096   2.299  1.00 27.00           H
ATOM   3907  HA  ARG A 320      33.113  53.112   0.967  1.00 29.43           H
ATOM   3908  HB2 ARG A 320      30.800  52.843   1.281  1.00 24.13           H
ATOM   3909  HB3 ARG A 320      30.971  53.227   2.812  1.00 24.13           H
ATOM   3910  HG2 ARG A 320      31.752  55.337   2.168  1.00 26.15           H
ATOM   3911  HG3 ARG A 320      31.549  54.939   0.649  1.00 26.15           H
ATOM   3912  HD2 ARG A 320      29.242  55.021   0.884  1.00 42.72           H
ATOM   3913  HD3 ARG A 320      29.387  55.200   2.470  1.00 42.72           H
ATOM   3914  HE  ARG A 320      30.612  57.191   1.764  1.00 54.64           H
ATOM   3915 HH11 ARG A 320      27.455  56.411   0.927  1.00 48.12           H
ATOM   3916 HH12 ARG A 320      27.040  57.815   0.671  1.00 48.12           H
ATOM   3917 HH21 ARG A 320      30.009  59.241   1.214  1.00 64.30           H
ATOM   3918 HH22 ARG A 320      28.597  59.532   0.864  1.00 64.30           H
ATOM   3919  N   SER A 321      33.673  53.220   4.080  1.00 19.99           N
ATOM   3920  CA  SER A 321      34.329  53.982   5.136  1.00 26.10           C
ATOM   3921  C   SER A 321      35.765  53.549   5.388  1.00 24.58           C
ATOM   3922  O   SER A 321      36.376  54.009   6.355  1.00 23.93           O
ATOM   3923  CB  SER A 321      33.539  53.870   6.426  1.00 30.92           C
ATOM   3924  OG  SER A 321      33.475  52.511   6.790  1.00 34.90           O
ATOM   3925  H   SER A 321      33.343  52.465   4.325  1.00 24.00           H
ATOM   3926  HA  SER A 321      34.345  54.912   4.881  1.00 31.34           H
ATOM   3927  HB2 SER A 321      33.997  54.368   7.118  1.00 37.13           H
ATOM   3928  HB3 SER A 321      32.645  54.228   6.290  1.00 37.13           H
ATOM   3929  HG  SER A 321      33.261  52.447   7.600  1.00 41.90           H
ATOM   3930  N   MET A 322      36.324  52.705   4.531  1.00 19.05           N
ATOM   3931  CA  MET A 322      37.747  52.402   4.572  1.00 20.93           C
ATOM   3932  C   MET A 322      38.543  53.529   3.933  1.00 23.67           C
ATOM   3933  O   MET A 322      38.090  54.189   3.004  1.00 25.60           O
ATOM   3934  CB  MET A 322      38.029  51.088   3.834  1.00 22.99           C
ATOM   3935  CG  MET A 322      37.507  49.877   4.583  1.00 23.47           C
ATOM   3936  SD  MET A 322      37.806  48.422   3.605  1.00 29.78           S
ATOM   3937  CE  MET A 322      37.131  47.135   4.635  1.00 31.33           C
ATOM   3938  H   MET A 322      35.906  52.295   3.901  1.00 22.88           H
ATOM   3939  HA  MET A 322      38.022  52.296   5.497  1.00 25.13           H
ATOM   3940  HB2 MET A 322      37.591  51.104   2.968  1.00 27.61           H
ATOM   3941  HB3 MET A 322      38.986  50.987   3.722  1.00 27.61           H
ATOM   3942  HG2 MET A 322      37.954  49.785   5.435  1.00 28.18           H
ATOM   3943  HG3 MET A 322      36.547  49.972   4.706  1.00 28.18           H
ATOM   3944  HE1 MET A 322      37.266  46.281   4.202  1.00 37.62           H
ATOM   3945  HE2 MET A 322      37.572  47.150   5.498  1.00 37.62           H
ATOM   3946  HE3 MET A 322      36.181  47.297   4.752  1.00 37.62           H
ATOM   3947  N   HIS A 323      39.748  53.725   4.425  1.00 22.10           N
ATOM   3948  CA  HIS A 323      40.643  54.753   3.912  1.00 23.55           C
ATOM   3949  C   HIS A 323      41.775  54.033   3.177  1.00 28.73           C
ATOM   3950  O   HIS A 323      42.589  53.352   3.802  1.00 22.96           O
ATOM   3951  CB  HIS A 323      41.141  55.641   5.052  1.00 26.33           C
ATOM   3952  CG  HIS A 323      40.038  56.251   5.867  1.00 29.69           C
ATOM   3953  ND1 HIS A 323      39.217  57.247   5.384  1.00 32.39           N
ATOM   3954  CD2 HIS A 323      39.615  56.000   7.128  1.00 27.16           C
ATOM   3955  CE1 HIS A 323      38.344  57.587   6.311  1.00 26.57           C
ATOM   3956  NE2 HIS A 323      38.566  56.847   7.382  1.00 35.20           N
ATOM   3957  H   HIS A 323      40.082  53.259   5.069  1.00 26.54           H
ATOM   3958  HA  HIS A 323      40.179  55.314   3.275  1.00 28.28           H
ATOM   3959  HB2 HIS A 323      41.666  56.360   4.680  1.00 31.62           H
ATOM   3960  HB3 HIS A 323      41.687  55.107   5.651  1.00 31.62           H
ATOM   3961  HD2 HIS A 323      39.975  55.373   7.713  1.00 32.61           H
ATOM   3962  HE1 HIS A 323      37.688  58.240   6.231  1.00 31.90           H
ATOM   3963  HE2 HIS A 323      38.121  56.887   8.119  1.00 42.26           H
ATOM   3964  N   VAL A 324      41.798  54.171   1.845  1.00 20.06           N
ATOM   3965  CA  VAL A 324      42.713  53.466   0.961  1.00 23.06           C
ATOM   3966  C   VAL A 324      43.896  54.375   0.653  1.00 27.71           C
ATOM   3967  O   VAL A 324      43.731  55.571   0.401  1.00 24.69           O
ATOM   3968  CB  VAL A 324      42.024  53.017  -0.342  1.00 22.87           C
ATOM   3969  CG1 VAL A 324      43.025  52.446  -1.282  1.00 23.59           C
ATOM   3970  CG2 VAL A 324      40.991  51.958  -0.076  1.00 25.31           C
ATOM   3971  H   VAL A 324      41.257  54.683   1.420  1.00 24.09           H
ATOM   3972  HA  VAL A 324      43.036  52.676   1.419  1.00 27.69           H
ATOM   3973  HB  VAL A 324      41.601  53.781  -0.765  1.00 27.46           H
ATOM   3974 HG11 VAL A 324      42.562  52.142  -2.075  1.00 28.33           H
ATOM   3975 HG12 VAL A 324      43.678  53.119  -1.530  1.00 28.33           H
ATOM   3976 HG13 VAL A 324      43.465  51.699  -0.850  1.00 28.33           H
ATOM   3977 HG21 VAL A 324      40.601  51.686  -0.919  1.00 30.39           H
ATOM   3978 HG22 VAL A 324      41.420  51.199   0.342  1.00 30.39           H
ATOM   3979 HG23 VAL A 324      40.313  52.325   0.519  1.00 30.39           H
ATOM   3980  N   PHE A 325      45.089  53.796   0.659  1.00 26.30           N
ATOM   3981  CA  PHE A 325      46.316  54.479   0.268  1.00 24.23           C
ATOM   3982  C   PHE A 325      47.093  53.560  -0.656  1.00 25.33           C
ATOM   3983  O   PHE A 325      47.179  52.361  -0.386  1.00 27.21           O
ATOM   3984  CB  PHE A 325      47.132  54.810   1.503  1.00 24.34           C
ATOM   3985  CG  PHE A 325      46.381  55.615   2.478  1.00 26.09           C
ATOM   3986  CD1 PHE A 325      45.520  55.006   3.376  1.00 25.69           C
ATOM   3987  CD2 PHE A 325      46.474  56.980   2.460  1.00 26.32           C
ATOM   3988  CE1 PHE A 325      44.807  55.731   4.250  1.00 23.18           C
ATOM   3989  CE2 PHE A 325      45.774  57.729   3.355  1.00 29.17           C
ATOM   3990  CZ  PHE A 325      44.925  57.108   4.254  1.00 28.14           C
ATOM   3991  H   PHE A 325      45.220  52.973   0.890  1.00 31.58           H
ATOM   3992  HA  PHE A 325      46.106  55.301  -0.202  1.00 29.09           H
ATOM   3993  HB2 PHE A 325      47.384  53.987   1.943  1.00 29.23           H
ATOM   3994  HB3 PHE A 325      47.924  55.307   1.249  1.00 29.23           H
ATOM   3995  HD1 PHE A 325      45.440  54.080   3.377  1.00 30.85           H
ATOM   3996  HD2 PHE A 325      47.048  57.393   1.859  1.00 31.60           H
ATOM   3997  HE1 PHE A 325      44.248  55.303   4.852  1.00 27.84           H
ATOM   3998  HE2 PHE A 325      45.850  58.657   3.350  1.00 35.02           H
ATOM   3999  HZ  PHE A 325      44.442  57.623   4.860  1.00 33.79           H
ATOM   4000  N   ILE A 326      47.692  54.112  -1.732  1.00 23.34           N
ATOM   4001  CA  ILE A 326      48.395  53.310  -2.726  1.00 23.65           C
ATOM   4002  C   ILE A 326      49.895  53.494  -2.516  1.00 30.01           C
ATOM   4003  O   ILE A 326      50.395  54.624  -2.499  1.00 23.96           O
ATOM   4004  CB  ILE A 326      48.008  53.677  -4.176  1.00 26.89           C
ATOM   4005  CG1 ILE A 326      46.490  53.577  -4.452  1.00 28.37           C
ATOM   4006  CG2 ILE A 326      48.760  52.784  -5.173  1.00 24.22           C
ATOM   4007  CD1 ILE A 326      45.831  52.306  -4.068  1.00 22.66           C
ATOM   4008  H   ILE A 326      47.716  54.956  -1.895  1.00 28.03           H
ATOM   4009  HA  ILE A 326      48.176  52.376  -2.580  1.00 28.40           H
ATOM   4010  HB  ILE A 326      48.286  54.592  -4.337  1.00 32.28           H
ATOM   4011 HG12 ILE A 326      46.044  54.286  -3.962  1.00 34.06           H
ATOM   4012 HG13 ILE A 326      46.338  53.702  -5.403  1.00 34.06           H
ATOM   4013 HG21 ILE A 326      48.489  53.013  -6.074  1.00 29.08           H
ATOM   4014 HG22 ILE A 326      49.715  52.919  -5.085  1.00 29.08           H
ATOM   4015 HG23 ILE A 326      48.532  51.861  -4.985  1.00 29.08           H
ATOM   4016 HD11 ILE A 326      44.888  52.374  -4.286  1.00 27.21           H
ATOM   4017 HD12 ILE A 326      46.229  51.580  -4.568  1.00 27.21           H
ATOM   4018 HD13 ILE A 326      45.935  52.165  -3.115  1.00 27.21           H
ATOM   4019  N   LEU A 327      50.610  52.378  -2.412  1.00 26.34           N
ATOM   4020  CA  LEU A 327      52.060  52.349  -2.224  1.00 26.54           C
ATOM   4021  C   LEU A 327      52.685  51.835  -3.504  1.00 28.42           C
ATOM   4022  O   LEU A 327      52.381  50.721  -3.944  1.00 29.16           O
ATOM   4023  CB  LEU A 327      52.443  51.449  -1.034  1.00 33.38           C
ATOM   4024  CG  LEU A 327      53.946  51.218  -0.797  1.00 33.02           C
ATOM   4025  CD1 LEU A 327      54.609  52.522  -0.530  1.00 37.35           C
ATOM   4026  CD2 LEU A 327      54.111  50.309   0.396  1.00 40.20           C
ATOM   4027  H   LEU A 327      50.265  51.589  -2.458  1.00 31.62           H
ATOM   4028  HA  LEU A 327      52.391  53.245  -2.057  1.00 31.87           H
ATOM   4029  HB2 LEU A 327      52.088  51.848  -0.224  1.00 40.07           H
ATOM   4030  HB3 LEU A 327      52.036  50.579  -1.160  1.00 40.07           H
ATOM   4031  HG  LEU A 327      54.366  50.806  -1.572  1.00 39.64           H
ATOM   4032 HD11 LEU A 327      55.552  52.354  -0.377  1.00 44.84           H
ATOM   4033 HD12 LEU A 327      54.499  53.106  -1.296  1.00 44.84           H
ATOM   4034 HD13 LEU A 327      54.211  52.922   0.258  1.00 44.84           H
ATOM   4035 HD21 LEU A 327      55.058  50.164   0.547  1.00 48.25           H
ATOM   4036 HD22 LEU A 327      53.711  50.729   1.174  1.00 48.25           H
ATOM   4037 HD23 LEU A 327      53.670  49.469   0.204  1.00 48.25           H
ATOM   4038  N   ASP A 328      53.534  52.652  -4.121  1.00 30.08           N
ATOM   4039  CA  ASP A 328      54.276  52.215  -5.299  1.00 34.45           C
ATOM   4040  C   ASP A 328      55.336  51.222  -4.858  1.00 30.19           C
ATOM   4041  O   ASP A 328      56.244  51.583  -4.111  1.00 32.33           O
ATOM   4042  CB  ASP A 328      54.937  53.406  -5.973  1.00 32.42           C
ATOM   4043  CG  ASP A 328      55.676  53.045  -7.238  1.00 32.17           C
ATOM   4044  OD1 ASP A 328      55.551  51.925  -7.775  1.00 35.40           O
ATOM   4045  OD2 ASP A 328      56.380  53.932  -7.719  1.00 39.06           O1-
ATOM   4046  H   ASP A 328      53.704  53.455  -3.869  1.00 36.12           H
ATOM   4047  HA  ASP A 328      53.682  51.785  -5.935  1.00 41.36           H
ATOM   4048  HB2 ASP A 328      54.251  54.019  -6.221  1.00 38.92           H
ATOM   4049  HB3 ASP A 328      55.553  53.830  -5.356  1.00 38.92           H
ATOM   4050  N   TYR A 329      55.227  49.985  -5.303  1.00 28.96           N
ATOM   4051  CA  TYR A 329      56.226  48.999  -4.934  1.00 35.05           C
ATOM   4052  C   TYR A 329      57.370  48.932  -5.949  1.00 38.45           C
ATOM   4053  O   TYR A 329      58.314  48.163  -5.744  1.00 36.33           O
ATOM   4054  CB  TYR A 329      55.562  47.628  -4.776  1.00 32.49           C
ATOM   4055  CG  TYR A 329      54.937  47.427  -3.411  1.00 32.83           C
ATOM   4056  CD1 TYR A 329      55.709  47.072  -2.320  1.00 36.04           C
ATOM   4057  CD2 TYR A 329      53.576  47.601  -3.214  1.00 33.11           C
ATOM   4058  CE1 TYR A 329      55.140  46.882  -1.070  1.00 40.46           C
ATOM   4059  CE2 TYR A 329      53.010  47.419  -1.964  1.00 33.33           C
ATOM   4060  CZ  TYR A 329      53.793  47.054  -0.905  1.00 33.60           C
ATOM   4061  OH  TYR A 329      53.219  46.867   0.325  1.00 35.99           O
ATOM   4062  H   TYR A 329      54.606  49.694  -5.825  1.00 34.78           H
ATOM   4063  HA  TYR A 329      56.607  49.241  -4.075  1.00 42.08           H
ATOM   4064  HB2 TYR A 329      54.870  47.528  -5.450  1.00 39.01           H
ATOM   4065  HB3 TYR A 329      56.233  46.940  -4.890  1.00 39.01           H
ATOM   4066  HD1 TYR A 329      56.623  46.951  -2.428  1.00 43.26           H
ATOM   4067  HD2 TYR A 329      53.034  47.841  -3.931  1.00 39.76           H
ATOM   4068  HE1 TYR A 329      55.672  46.640  -0.349  1.00 48.57           H
ATOM   4069  HE2 TYR A 329      52.093  47.531  -1.857  1.00 40.01           H
ATOM   4070  HH  TYR A 329      52.387  46.953   0.274  1.00 43.21           H
ATOM   4071  N   ASP A 330      57.301  49.732  -7.019  1.00 37.41           N
ATOM   4072  CA  ASP A 330      58.292  49.739  -8.095  1.00 48.56           C
ATOM   4073  C   ASP A 330      59.528  50.529  -7.675  1.00 44.91           C
ATOM   4074  O   ASP A 330      59.930  51.489  -8.340  1.00 40.76           O
ATOM   4075  CB  ASP A 330      57.669  50.327  -9.371  1.00 47.95           C
ATOM   4076  CG  ASP A 330      58.388  49.886 -10.630  1.00 52.77           C
ATOM   4077  OD1 ASP A 330      59.277  49.016 -10.513  1.00 51.63           O
ATOM   4078  OD2 ASP A 330      58.056  50.397 -11.726  1.00 47.99           O1-
ATOM   4079  H   ASP A 330      56.663  50.290  -7.157  1.00 44.91           H
ATOM   4080  HA  ASP A 330      58.565  48.827  -8.283  1.00 58.29           H
ATOM   4081  HB2 ASP A 330      56.749  50.021  -9.441  1.00 57.56           H
ATOM   4082  HB3 ASP A 330      57.689  51.297  -9.327  1.00 57.56           H
ATOM   4083  N   GLN A 331      60.109  50.154  -6.543  1.00 48.65           N
ATOM   4084  CA  GLN A 331      61.290  50.823  -6.027  1.00 42.78           C
ATOM   4085  C   GLN A 331      61.978  49.874  -5.052  1.00 49.37           C
ATOM   4086  O   GLN A 331      61.553  48.734  -4.854  1.00 46.49           O
ATOM   4087  CB  GLN A 331      60.925  52.166  -5.389  1.00 43.31           C
ATOM   4088  CG  GLN A 331      60.028  52.063  -4.211  1.00 47.15           C
ATOM   4089  CD  GLN A 331      59.534  53.419  -3.713  1.00 56.33           C
ATOM   4090  OE1 GLN A 331      60.317  54.328  -3.432  1.00 52.63           O
ATOM   4091  NE2 GLN A 331      58.214  53.553  -3.599  1.00 49.15           N
ATOM   4092  H   GLN A 331      59.827  49.511  -6.046  1.00 58.40           H
ATOM   4093  HA  GLN A 331      61.892  50.993  -6.765  1.00 51.35           H
ATOM   4094  HB2 GLN A 331      61.736  52.614  -5.106  1.00 51.99           H
ATOM   4095  HB3 GLN A 331      60.461  52.701  -6.051  1.00 51.99           H
ATOM   4096  HG2 GLN A 331      59.252  51.540  -4.465  1.00 56.60           H
ATOM   4097  HG3 GLN A 331      60.504  51.625  -3.488  1.00 56.60           H
ATOM   4098 HE21 GLN A 331      57.694  52.908  -3.828  1.00 58.99           H
ATOM   4099 HE22 GLN A 331      57.885  54.287  -3.299  1.00 58.99           H
ATOM   4100  N   SER A 332      63.080  50.338  -4.479  1.00 56.25           N
ATOM   4101  CA  SER A 332      63.871  49.500  -3.606  1.00 55.05           C
ATOM   4102  C   SER A 332      63.160  49.306  -2.268  1.00 58.28           C
ATOM   4103  O   SER A 332      62.305  50.112  -1.883  1.00 53.21           O
ATOM   4104  CB  SER A 332      65.238  50.132  -3.389  1.00 59.35           C
ATOM   4105  OG  SER A 332      65.093  51.492  -3.009  1.00 57.03           O
ATOM   4106  H   SER A 332      63.398  51.130  -4.592  1.00 67.51           H
ATOM   4107  HA  SER A 332      63.995  48.637  -4.030  1.00 66.08           H
ATOM   4108  HB2 SER A 332      65.696  49.649  -2.686  1.00 71.24           H
ATOM   4109  HB3 SER A 332      65.742  50.083  -4.219  1.00 71.24           H
ATOM   4110  HG  SER A 332      65.846  51.822  -2.834  1.00 68.46           H
ATOM   4111  N   PRO A 333      63.520  48.248  -1.529  1.00 58.37           N
ATOM   4112  CA  PRO A 333      62.857  47.989  -0.236  1.00 55.00           C
ATOM   4113  C   PRO A 333      62.939  49.155   0.718  1.00 57.82           C
ATOM   4114  O   PRO A 333      62.006  49.380   1.503  1.00 54.20           O
ATOM   4115  CB  PRO A 333      63.614  46.771   0.305  1.00 58.23           C
ATOM   4116  CG  PRO A 333      64.124  46.083  -0.936  1.00 63.90           C
ATOM   4117  CD  PRO A 333      64.510  47.208  -1.860  1.00 58.63           C
ATOM   4118  HA  PRO A 333      61.928  47.748  -0.371  1.00 66.02           H
ATOM   4119  HB2 PRO A 333      64.356  47.077   0.851  1.00 69.89           H
ATOM   4120  HB3 PRO A 333      63.019  46.201   0.816  1.00 69.89           H
ATOM   4121  HG2 PRO A 333      64.890  45.529  -0.724  1.00 76.70           H
ATOM   4122  HG3 PRO A 333      63.410  45.555  -1.327  1.00 76.70           H
ATOM   4123  HD2 PRO A 333      65.406  47.522  -1.662  1.00 70.38           H
ATOM   4124  HD3 PRO A 333      64.426  46.931  -2.785  1.00 70.38           H
ATOM   4125  N   ALA A 334      64.043  49.903   0.673  1.00 58.25           N
ATOM   4126  CA  ALA A 334      64.156  51.102   1.489  1.00 57.08           C
ATOM   4127  C   ALA A 334      63.228  52.189   0.972  1.00 51.22           C
ATOM   4128  O   ALA A 334      62.651  52.947   1.760  1.00 52.81           O
ATOM   4129  CB  ALA A 334      65.604  51.588   1.495  1.00 63.21           C
ATOM   4130  H   ALA A 334      64.725  49.742   0.175  1.00 69.91           H
ATOM   4131  HA  ALA A 334      63.903  50.895   2.402  1.00 68.52           H
ATOM   4132  HB1 ALA A 334      65.677  52.371   2.062  1.00 75.87           H
ATOM   4133  HB2 ALA A 334      66.177  50.879   1.827  1.00 75.87           H
ATOM   4134  HB3 ALA A 334      65.857  51.810   0.584  1.00 75.87           H
ATOM   4135  N   GLY A 335      63.084  52.288  -0.351  1.00 51.93           N
ATOM   4136  CA  GLY A 335      62.155  53.253  -0.915  1.00 55.91           C
ATOM   4137  C   GLY A 335      60.714  52.916  -0.575  1.00 50.77           C
ATOM   4138  O   GLY A 335      59.941  53.785  -0.154  1.00 50.83           O
ATOM   4139  H   GLY A 335      63.504  51.811  -0.931  1.00 62.34           H
ATOM   4140  HA2 GLY A 335      62.356  54.135  -0.563  1.00 67.11           H
ATOM   4141  HA3 GLY A 335      62.254  53.274  -1.879  1.00 67.11           H
ATOM   4142  N   CYS A 336      60.340  51.640  -0.729  1.00 50.48           N
ATOM   4143  CA  CYS A 336      59.004  51.208  -0.333  1.00 48.28           C
ATOM   4144  C   CYS A 336      58.743  51.534   1.121  1.00 49.60           C
ATOM   4145  O   CYS A 336      57.662  52.020   1.472  1.00 41.00           O
ATOM   4146  CB  CYS A 336      58.828  49.711  -0.552  1.00 45.84           C
ATOM   4147  SG  CYS A 336      58.918  49.229  -2.241  1.00 46.24           S
ATOM   4148  H   CYS A 336      60.835  51.019  -1.058  1.00 60.60           H
ATOM   4149  HA  CYS A 336      58.349  51.673  -0.876  1.00 57.96           H
ATOM   4150  HB2 CYS A 336      59.532  49.244  -0.077  1.00 55.02           H
ATOM   4151  HB3 CYS A 336      57.964  49.444  -0.206  1.00 55.02           H
ATOM   4152  HG  CYS A 336      58.070  48.417  -2.475  1.00 55.51           H
ATOM   4153  N   ARG A 337      59.734  51.276   1.981  1.00 49.30           N
ATOM   4154  CA  ARG A 337      59.592  51.542   3.405  1.00 47.44           C
ATOM   4155  C   ARG A 337      59.378  53.020   3.678  1.00 44.36           C
ATOM   4156  O   ARG A 337      58.584  53.389   4.551  1.00 38.45           O
ATOM   4157  CB  ARG A 337      60.836  51.063   4.147  1.00 53.08           C
ATOM   4158  CG  ARG A 337      60.877  51.448   5.634  1.00 55.23           C
ATOM   4159  CD  ARG A 337      62.310  51.537   6.148  1.00 63.43           C
ATOM   4160  NE  ARG A 337      63.081  52.492   5.349  1.00 69.81           N
ATOM   4161  CZ  ARG A 337      64.404  52.470   5.205  1.00 74.13           C
ATOM   4162  NH1 ARG A 337      65.136  51.539   5.812  1.00 74.51           N
ATOM   4163  NH2 ARG A 337      64.996  53.381   4.443  1.00 71.28           N1+
ATOM   4164  H   ARG A 337      60.494  50.941   1.760  1.00 59.18           H
ATOM   4165  HA  ARG A 337      58.823  51.057   3.741  1.00 56.95           H
ATOM   4166  HB2 ARG A 337      60.874  50.095   4.085  1.00 63.72           H
ATOM   4167  HB3 ARG A 337      61.610  51.445   3.705  1.00 63.72           H
ATOM   4168  HG2 ARG A 337      60.458  52.307   5.787  1.00 66.29           H
ATOM   4169  HG3 ARG A 337      60.414  50.762   6.130  1.00 66.29           H
ATOM   4170  HD2 ARG A 337      62.305  51.839   7.069  1.00 76.13           H
ATOM   4171  HD3 ARG A 337      62.726  50.664   6.078  1.00 76.13           H
ATOM   4172  HE  ARG A 337      62.641  53.089   4.914  1.00 83.79           H
ATOM   4173 HH11 ARG A 337      64.757  50.944   6.304  1.00 89.43           H
ATOM   4174 HH12 ARG A 337      65.990  51.534   5.714  1.00 89.43           H
ATOM   4175 HH21 ARG A 337      64.523  53.984   4.051  1.00 85.55           H
ATOM   4176 HH22 ARG A 337      65.851  53.377   4.348  1.00 85.55           H
ATOM   4177  N   ASP A 338      60.132  53.880   2.996  1.00 50.58           N
ATOM   4178  CA  ASP A 338      60.008  55.309   3.255  1.00 50.75           C
ATOM   4179  C   ASP A 338      58.681  55.835   2.723  1.00 42.68           C
ATOM   4180  O   ASP A 338      58.022  56.642   3.387  1.00 46.55           O
ATOM   4181  CB  ASP A 338      61.190  56.056   2.638  1.00 55.36           C
ATOM   4182  CG  ASP A 338      62.541  55.516   3.125  1.00 62.56           C
ATOM   4183  OD1 ASP A 338      62.690  55.233   4.341  1.00 58.13           O
ATOM   4184  OD2 ASP A 338      63.447  55.351   2.281  1.00 66.68           O1-
ATOM   4185  H   ASP A 338      60.706  53.666   2.392  1.00 60.71           H
ATOM   4186  HA  ASP A 338      60.028  55.463   4.212  1.00 60.92           H
ATOM   4187  HB2 ASP A 338      61.153  55.953   1.672  1.00 66.45           H
ATOM   4188  HB3 ASP A 338      61.131  56.997   2.871  1.00 66.45           H
ATOM   4189  N   ALA A 339      58.270  55.370   1.536  1.00 41.52           N
ATOM   4190  CA  ALA A 339      56.964  55.733   0.980  1.00 42.71           C
ATOM   4191  C   ALA A 339      55.829  55.357   1.923  1.00 38.99           C
ATOM   4192  O   ALA A 339      54.897  56.146   2.142  1.00 43.00           O
ATOM   4193  CB  ALA A 339      56.773  55.050  -0.370  1.00 46.51           C
ATOM   4194  H   ALA A 339      58.731  54.845   1.033  1.00 49.84           H
ATOM   4195  HA  ALA A 339      56.934  56.692   0.836  1.00 51.27           H
ATOM   4196  HB1 ALA A 339      55.915  55.306  -0.741  1.00 55.83           H
ATOM   4197  HB2 ALA A 339      57.490  55.318  -0.966  1.00 55.83           H
ATOM   4198  HB3 ALA A 339      56.805  54.091  -0.233  1.00 55.83           H
ATOM   4199  N   LEU A 340      55.886  54.155   2.497  1.00 38.42           N
ATOM   4200  CA  LEU A 340      54.876  53.767   3.473  1.00 39.53           C
ATOM   4201  C   LEU A 340      54.847  54.744   4.638  1.00 35.98           C
ATOM   4202  O   LEU A 340      53.779  55.158   5.094  1.00 32.22           O
ATOM   4203  CB  LEU A 340      55.139  52.342   3.949  1.00 37.38           C
ATOM   4204  CG  LEU A 340      54.209  51.818   5.030  1.00 40.73           C
ATOM   4205  CD1 LEU A 340      52.762  51.867   4.548  1.00 36.22           C
ATOM   4206  CD2 LEU A 340      54.609  50.410   5.356  1.00 41.69           C
ATOM   4207  H   LEU A 340      56.479  53.555   2.335  1.00 46.12           H
ATOM   4208  HA  LEU A 340      54.006  53.787   3.044  1.00 47.46           H
ATOM   4209  HB2 LEU A 340      55.063  51.745   3.189  1.00 44.88           H
ATOM   4210  HB3 LEU A 340      56.040  52.303   4.301  1.00 44.88           H
ATOM   4211  HG  LEU A 340      54.296  52.360   5.831  1.00 48.90           H
ATOM   4212 HD11 LEU A 340      52.184  51.513   5.241  1.00 43.48           H
ATOM   4213 HD12 LEU A 340      52.522  52.789   4.363  1.00 43.48           H
ATOM   4214 HD13 LEU A 340      52.689  51.337   3.739  1.00 43.48           H
ATOM   4215 HD21 LEU A 340      54.020  50.062   6.040  1.00 50.04           H
ATOM   4216 HD22 LEU A 340      54.539  49.876   4.550  1.00 50.04           H
ATOM   4217 HD23 LEU A 340      55.525  50.410   5.670  1.00 50.04           H
ATOM   4218  N   LEU A 341      56.015  55.150   5.122  1.00 38.21           N
ATOM   4219  CA  LEU A 341      56.047  56.131   6.195  1.00 37.38           C
ATOM   4220  C   LEU A 341      55.477  57.473   5.736  1.00 35.20           C
ATOM   4221  O   LEU A 341      54.812  58.172   6.513  1.00 39.50           O
ATOM   4222  CB  LEU A 341      57.488  56.286   6.685  1.00 46.48           C
ATOM   4223  CG  LEU A 341      57.851  55.950   8.132  1.00 46.58           C
ATOM   4224  CD1 LEU A 341      56.967  54.901   8.773  1.00 47.77           C
ATOM   4225  CD2 LEU A 341      59.310  55.502   8.176  1.00 50.69           C
ATOM   4226  H   LEU A 341      56.784  54.878   4.849  1.00 45.87           H
ATOM   4227  HA  LEU A 341      55.486  55.817   6.916  1.00 44.87           H
ATOM   4228  HB2 LEU A 341      58.045  55.714   6.133  1.00 55.80           H
ATOM   4229  HB3 LEU A 341      57.755  57.205   6.536  1.00 55.80           H
ATOM   4230  HG  LEU A 341      57.772  56.758   8.661  1.00 55.92           H
ATOM   4231 HD11 LEU A 341      57.316  54.683   9.651  1.00 57.34           H
ATOM   4232 HD12 LEU A 341      56.065  55.246   8.856  1.00 57.34           H
ATOM   4233 HD13 LEU A 341      56.962  54.118   8.220  1.00 57.34           H
ATOM   4234 HD21 LEU A 341      59.538  55.276   9.091  1.00 60.85           H
ATOM   4235 HD22 LEU A 341      59.421  54.724   7.606  1.00 60.85           H
ATOM   4236 HD23 LEU A 341      59.872  56.228   7.863  1.00 60.85           H
ATOM   4237  N   GLN A 342      55.739  57.857   4.480  1.00 38.79           N
ATOM   4238  CA  GLN A 342      55.152  59.084   3.943  1.00 39.72           C
ATOM   4239  C   GLN A 342      53.622  59.015   3.972  1.00 40.75           C
ATOM   4240  O   GLN A 342      52.954  59.986   4.348  1.00 37.54           O
ATOM   4241  CB  GLN A 342      55.647  59.338   2.517  1.00 44.05           C
ATOM   4242  CG  GLN A 342      57.170  59.647   2.372  1.00 49.27           C
ATOM   4243  CD  GLN A 342      57.652  60.802   3.241  1.00 49.87           C
ATOM   4244  OE1 GLN A 342      56.910  61.755   3.529  1.00 48.33           O
ATOM   4245  NE2 GLN A 342      58.896  60.706   3.688  1.00 60.27           N
ATOM   4246  H   GLN A 342      56.239  57.428   3.930  1.00 46.57           H
ATOM   4247  HA  GLN A 342      55.430  59.829   4.497  1.00 47.68           H
ATOM   4248  HB2 GLN A 342      55.462  58.547   1.985  1.00 52.88           H
ATOM   4249  HB3 GLN A 342      55.159  60.092   2.148  1.00 52.88           H
ATOM   4250  HG2 GLN A 342      57.678  58.863   2.629  1.00 59.15           H
ATOM   4251  HG3 GLN A 342      57.359  59.868   1.446  1.00 59.15           H
ATOM   4252 HE21 GLN A 342      59.368  60.009   3.509  1.00 72.35           H
ATOM   4253 HE22 GLN A 342      59.225  61.333   4.178  1.00 72.35           H
ATOM   4254  N   LEU A 343      53.057  57.859   3.613  1.00 36.05           N
ATOM   4255  CA  LEU A 343      51.602  57.712   3.536  1.00 32.91           C
ATOM   4256  C   LEU A 343      50.895  57.877   4.879  1.00 32.32           C
ATOM   4257  O   LEU A 343      49.685  58.146   4.888  1.00 31.11           O
ATOM   4258  CB  LEU A 343      51.258  56.341   2.935  1.00 31.15           C
ATOM   4259  CG  LEU A 343      51.681  56.103   1.497  1.00 32.66           C
ATOM   4260  CD1 LEU A 343      51.380  54.665   1.061  1.00 34.15           C
ATOM   4261  CD2 LEU A 343      50.978  57.106   0.549  1.00 39.99           C
ATOM   4262  H   LEU A 343      53.493  57.150   3.393  1.00 43.28           H
ATOM   4263  HA  LEU A 343      51.254  58.393   2.945  1.00 39.50           H
ATOM   4264  HB2 LEU A 343      51.694  55.658   3.469  1.00 37.40           H
ATOM   4265  HB3 LEU A 343      50.298  56.216   2.979  1.00 37.40           H
ATOM   4266  HG  LEU A 343      52.637  56.241   1.439  1.00 39.21           H
ATOM   4267 HD11 LEU A 343      51.641  54.552   0.134  1.00 41.00           H
ATOM   4268 HD12 LEU A 343      51.869  54.050   1.628  1.00 41.00           H
ATOM   4269 HD13 LEU A 343      50.427  54.505   1.155  1.00 41.00           H
ATOM   4270 HD21 LEU A 343      51.244  56.924  -0.367  1.00 48.01           H
ATOM   4271 HD22 LEU A 343      50.019  57.008   0.639  1.00 48.01           H
ATOM   4272 HD23 LEU A 343      51.239  58.007   0.796  1.00 48.01           H
ATOM   4273  N   THR A 344      51.594  57.717   6.017  1.00 29.09           N
ATOM   4274  CA  THR A 344      50.925  57.721   7.316  1.00 32.56           C
ATOM   4275  C   THR A 344      50.389  59.090   7.706  1.00 31.40           C
ATOM   4276  O   THR A 344      49.477  59.157   8.535  1.00 32.49           O
ATOM   4277  CB  THR A 344      51.866  57.227   8.434  1.00 37.69           C
ATOM   4278  OG1 THR A 344      53.029  58.056   8.493  1.00 36.94           O
ATOM   4279  CG2 THR A 344      52.292  55.812   8.168  1.00 38.58           C
ATOM   4280  H   THR A 344      52.446  57.601   6.055  1.00 34.93           H
ATOM   4281  HA  THR A 344      50.169  57.115   7.278  1.00 39.09           H
ATOM   4282  HB  THR A 344      51.406  57.254   9.287  1.00 45.24           H
ATOM   4283  HG1 THR A 344      53.468  57.992   7.779  1.00 44.35           H
ATOM   4284 HG21 THR A 344      52.853  55.506   8.898  1.00 46.31           H
ATOM   4285 HG22 THR A 344      51.512  55.236   8.102  1.00 46.31           H
ATOM   4286 HG23 THR A 344      52.794  55.763   7.338  1.00 46.31           H
ATOM   4287  N   SER A 345      50.912  60.184   7.128  1.00 33.16           N
ATOM   4288  CA  SER A 345      50.451  61.519   7.532  1.00 33.82           C
ATOM   4289  C   SER A 345      48.975  61.743   7.207  1.00 30.41           C
ATOM   4290  O   SER A 345      48.301  62.536   7.872  1.00 31.91           O
ATOM   4291  CB  SER A 345      51.298  62.595   6.858  1.00 36.13           C
ATOM   4292  OG  SER A 345      52.660  62.381   7.163  1.00 45.92           O
ATOM   4293  H   SER A 345      51.516  60.177   6.516  1.00 39.81           H
ATOM   4294  HA  SER A 345      50.557  61.610   8.492  1.00 40.60           H
ATOM   4295  HB2 SER A 345      51.181  62.535   5.893  1.00 43.37           H
ATOM   4296  HB3 SER A 345      51.032  63.470   7.177  1.00 43.37           H
ATOM   4297  HG  SER A 345      53.113  62.842   6.649  1.00 55.13           H
ATOM   4298  N   GLY A 346      48.457  61.073   6.190  1.00 35.00           N
ATOM   4299  CA  GLY A 346      47.057  61.175   5.850  1.00 33.28           C
ATOM   4300  C   GLY A 346      46.205  60.080   6.448  1.00 29.62           C
ATOM   4301  O   GLY A 346      45.012  60.005   6.148  1.00 28.84           O
ATOM   4302  H   GLY A 346      48.899  60.545   5.673  1.00 42.01           H
ATOM   4303  HA2 GLY A 346      46.720  62.026   6.175  1.00 39.95           H
ATOM   4304  HA3 GLY A 346      46.961  61.156   4.884  1.00 39.95           H
ATOM   4305  N   MET A 347      46.770  59.218   7.280  1.00 33.36           N
ATOM   4306  CA  MET A 347      45.972  58.133   7.798  1.00 26.29           C
ATOM   4307  C   MET A 347      45.165  58.592   9.001  1.00 29.84           C
ATOM   4308  O   MET A 347      45.474  59.577   9.671  1.00 33.64           O
ATOM   4309  CB  MET A 347      46.869  56.955   8.123  1.00 28.02           C
ATOM   4310  CG  MET A 347      47.384  56.266   6.897  1.00 27.23           C
ATOM   4311  SD  MET A 347      48.418  54.821   7.246  1.00 30.36           S
ATOM   4312  CE  MET A 347      49.151  54.501   5.681  1.00 30.17           C
ATOM   4313  H   MET A 347      47.587  59.230   7.539  1.00 40.05           H
ATOM   4314  HA  MET A 347      45.359  57.841   7.104  1.00 31.56           H
ATOM   4315  HB2 MET A 347      47.645  57.275   8.610  1.00 33.64           H
ATOM   4316  HB3 MET A 347      46.373  56.309   8.651  1.00 33.64           H
ATOM   4317  HG2 MET A 347      46.621  55.966   6.377  1.00 32.69           H
ATOM   4318  HG3 MET A 347      47.908  56.896   6.381  1.00 32.69           H
ATOM   4319  HE1 MET A 347      49.747  53.741   5.764  1.00 36.22           H
ATOM   4320  HE2 MET A 347      48.450  54.307   5.039  1.00 36.22           H
ATOM   4321  HE3 MET A 347      49.647  55.287   5.407  1.00 36.22           H
ATOM   4322  N   VAL A 348      44.085  57.890   9.256  1.00 23.67           N
ATOM   4323  CA  VAL A 348      43.151  58.297  10.292  1.00 23.03           C
ATOM   4324  C   VAL A 348      43.471  57.531  11.563  1.00 30.89           C
ATOM   4325  O   VAL A 348      43.502  56.297  11.564  1.00 29.08           O
ATOM   4326  CB  VAL A 348      41.697  58.067   9.852  1.00 26.08           C
ATOM   4327  CG1 VAL A 348      40.782  58.490  10.957  1.00 31.02           C
ATOM   4328  CG2 VAL A 348      41.398  58.860   8.547  1.00 30.35           C
ATOM   4329  H   VAL A 348      43.862  57.171   8.834  1.00 28.43           H
ATOM   4330  HA  VAL A 348      43.273  59.239  10.480  1.00 27.66           H
ATOM   4331  HB  VAL A 348      41.562  57.124   9.679  1.00 31.32           H
ATOM   4332 HG11 VAL A 348      39.865  58.357  10.673  1.00 37.24           H
ATOM   4333 HG12 VAL A 348      40.959  57.959  11.750  1.00 37.24           H
ATOM   4334 HG13 VAL A 348      40.940  59.426  11.153  1.00 37.24           H
ATOM   4335 HG21 VAL A 348      40.465  58.728   8.311  1.00 36.44           H
ATOM   4336 HG22 VAL A 348      41.563  59.804   8.699  1.00 36.44           H
ATOM   4337 HG23 VAL A 348      41.969  58.531   7.839  1.00 36.44           H
ATOM   4338  N   GLN A 349      43.690  58.270  12.642  1.00 30.25           N
ATOM   4339  CA  GLN A 349      43.939  57.733  13.968  1.00 35.98           C
ATOM   4340  C   GLN A 349      42.637  57.689  14.762  1.00 29.98           C
ATOM   4341  O   GLN A 349      41.687  58.426  14.487  1.00 31.74           O
ATOM   4342  CB  GLN A 349      44.965  58.599  14.709  1.00 34.37           C
ATOM   4343  CG  GLN A 349      46.322  58.568  14.087  1.00 36.43           C
ATOM   4344  CD  GLN A 349      47.286  59.539  14.776  1.00 42.37           C
ATOM   4345  OE1 GLN A 349      47.287  59.686  15.996  1.00 42.57           O
ATOM   4346  NE2 GLN A 349      48.078  60.218  13.988  1.00 41.51           N
ATOM   4347  H   GLN A 349      43.690  59.132  12.625  1.00 36.32           H
ATOM   4348  HA  GLN A 349      44.294  56.833  13.896  1.00 43.19           H
ATOM   4349  HB2 GLN A 349      44.659  59.517  14.708  1.00 41.27           H
ATOM   4350  HB3 GLN A 349      45.047  58.275  15.618  1.00 41.27           H
ATOM   4351  HG2 GLN A 349      46.682  57.673  14.178  1.00 43.74           H
ATOM   4352  HG3 GLN A 349      46.252  58.809  13.151  1.00 43.74           H
ATOM   4353 HE21 GLN A 349      48.058  60.084  13.138  1.00 49.84           H
ATOM   4354 HE22 GLN A 349      48.610  60.806  14.320  1.00 49.84           H
ATOM   4355  N   THR A 350      42.602  56.820  15.765  1.00 29.58           N
ATOM   4356  CA  THR A 350      41.464  56.758  16.662  1.00 28.33           C
ATOM   4357  C   THR A 350      41.948  56.820  18.110  1.00 33.34           C
ATOM   4358  O   THR A 350      43.128  56.634  18.404  1.00 31.86           O
ATOM   4359  CB  THR A 350      40.664  55.472  16.436  1.00 32.67           C
ATOM   4360  OG1 THR A 350      41.429  54.359  16.916  1.00 27.72           O
ATOM   4361  CG2 THR A 350      40.374  55.291  14.950  1.00 31.88           C
ATOM   4362  H   THR A 350      43.221  56.253  15.946  1.00 35.52           H
ATOM   4363  HA  THR A 350      40.879  57.515  16.498  1.00 34.01           H
ATOM   4364  HB  THR A 350      39.822  55.514  16.910  1.00 39.22           H
ATOM   4365  HG1 THR A 350      41.769  53.951  16.265  1.00 33.28           H
ATOM   4366 HG21 THR A 350      39.863  54.479  14.809  1.00 38.27           H
ATOM   4367 HG22 THR A 350      39.858  56.044  14.621  1.00 38.27           H
ATOM   4368 HG23 THR A 350      41.203  55.230  14.448  1.00 38.27           H
ATOM   4369  N   HIS A 351      41.016  57.080  19.017  1.00 31.68           N
ATOM   4370  CA  HIS A 351      41.250  56.816  20.423  1.00 38.86           C
ATOM   4371  C   HIS A 351      41.051  55.331  20.687  1.00 33.62           C
ATOM   4372  O   HIS A 351      40.443  54.610  19.900  1.00 32.96           O
ATOM   4373  CB  HIS A 351      40.307  57.661  21.303  1.00 35.89           C
ATOM   4374  CG  HIS A 351      40.536  59.136  21.165  1.00 40.00           C
ATOM   4375  ND1 HIS A 351      41.610  59.779  21.743  1.00 41.00           N
ATOM   4376  CD2 HIS A 351      39.860  60.082  20.474  1.00 41.51           C
ATOM   4377  CE1 HIS A 351      41.582  61.058  21.415  1.00 41.96           C
ATOM   4378  NE2 HIS A 351      40.531  61.269  20.647  1.00 42.11           N
ATOM   4379  H   HIS A 351      40.234  57.395  18.844  1.00 38.03           H
ATOM   4380  HA  HIS A 351      42.169  57.044  20.641  1.00 46.65           H
ATOM   4381  HB2 HIS A 351      40.454  57.430  22.233  1.00 43.08           H
ATOM   4382  HB3 HIS A 351      39.387  57.479  21.059  1.00 43.08           H
ATOM   4383  HD1 HIS A 351      42.211  59.406  22.231  1.00 49.22           H
ATOM   4384  HD2 HIS A 351      39.090  59.950  19.970  1.00 49.83           H
ATOM   4385  HE1 HIS A 351      42.192  61.704  21.689  1.00 50.37           H
ATOM   4386  N   VAL A 352      41.594  54.867  21.798  1.00 31.88           N
ATOM   4387  CA  VAL A 352      41.252  53.567  22.320  1.00 32.25           C
ATOM   4388  C   VAL A 352      40.203  53.768  23.401  1.00 38.26           C
ATOM   4389  O   VAL A 352      39.896  54.888  23.797  1.00 40.64           O
ATOM   4390  CB  VAL A 352      42.488  52.809  22.830  1.00 34.04           C
ATOM   4391  CG1 VAL A 352      43.459  52.605  21.674  1.00 34.54           C
ATOM   4392  CG2 VAL A 352      43.174  53.571  23.988  1.00 40.20           C
ATOM   4393  H   VAL A 352      42.170  55.295  22.271  1.00 38.28           H
ATOM   4394  HA  VAL A 352      40.842  53.036  21.622  1.00 38.72           H
ATOM   4395  HB  VAL A 352      42.207  51.940  23.154  1.00 40.86           H
ATOM   4396 HG11 VAL A 352      44.246  52.143  22.007  1.00 41.47           H
ATOM   4397 HG12 VAL A 352      43.028  52.071  20.991  1.00 41.47           H
ATOM   4398 HG13 VAL A 352      43.715  53.468  21.317  1.00 41.47           H
ATOM   4399 HG21 VAL A 352      43.948  53.071  24.288  1.00 48.26           H
ATOM   4400 HG22 VAL A 352      43.453  54.443  23.667  1.00 48.26           H
ATOM   4401 HG23 VAL A 352      42.545  53.673  24.720  1.00 48.26           H
ATOM   4402  N   THR A 353      39.623  52.674  23.875  1.00 38.46           N
ATOM   4403  CA  THR A 353      38.483  52.793  24.771  1.00 40.79           C
ATOM   4404  C   THR A 353      38.857  52.727  26.245  1.00 36.44           C
ATOM   4405  O   THR A 353      38.064  53.179  27.078  1.00 43.08           O
ATOM   4406  CB  THR A 353      37.451  51.706  24.480  1.00 37.08           C
ATOM   4407  OG1 THR A 353      38.102  50.436  24.497  1.00 37.42           O
ATOM   4408  CG2 THR A 353      36.780  51.925  23.135  1.00 37.81           C
ATOM   4409  H   THR A 353      39.861  51.865  23.699  1.00 46.17           H
ATOM   4410  HA  THR A 353      38.048  53.644  24.611  1.00 48.97           H
ATOM   4411  HB  THR A 353      36.764  51.724  25.164  1.00 44.51           H
ATOM   4412  HG1 THR A 353      37.530  49.831  24.388  1.00 44.92           H
ATOM   4413 HG21 THR A 353      36.101  51.246  22.990  1.00 45.39           H
ATOM   4414 HG22 THR A 353      36.359  52.798  23.114  1.00 45.39           H
ATOM   4415 HG23 THR A 353      37.435  51.873  22.422  1.00 45.39           H
ATOM   4416  N   THR A 354      40.019  52.184  26.598  1.00 45.01           N
ATOM   4417  CA  THR A 354      40.385  52.080  28.002  1.00 44.54           C
ATOM   4418  C   THR A 354      41.840  52.470  28.197  1.00 47.25           C
ATOM   4419  O   THR A 354      42.643  52.416  27.261  1.00 44.29           O
ATOM   4420  CB  THR A 354      40.179  50.670  28.576  1.00 39.48           C
ATOM   4421  OG1 THR A 354      41.185  49.787  28.060  1.00 40.75           O
ATOM   4422  CG2 THR A 354      38.808  50.146  28.251  1.00 42.49           C
ATOM   4423  H   THR A 354      40.600  51.866  26.054  1.00 54.03           H
ATOM   4424  HA  THR A 354      39.828  52.688  28.513  1.00 53.47           H
ATOM   4425  HB  THR A 354      40.259  50.714  29.539  1.00 47.40           H
ATOM   4426  HG1 THR A 354      41.096  49.710  27.231  1.00 48.91           H
ATOM   4427 HG21 THR A 354      38.688  49.267  28.642  1.00 51.01           H
ATOM   4428 HG22 THR A 354      38.140  50.749  28.615  1.00 51.01           H
ATOM   4429 HG23 THR A 354      38.684  50.088  27.292  1.00 51.01           H
ATOM   4430  N   PRO A 355      42.210  52.856  29.417  1.00 50.81           N
ATOM   4431  CA  PRO A 355      43.622  53.151  29.681  1.00 48.25           C
ATOM   4432  C   PRO A 355      44.515  51.973  29.382  1.00 41.53           C
ATOM   4433  O   PRO A 355      45.617  52.151  28.856  1.00 49.78           O
ATOM   4434  CB  PRO A 355      43.619  53.511  31.174  1.00 51.65           C
ATOM   4435  CG  PRO A 355      42.220  53.977  31.437  1.00 51.34           C
ATOM   4436  CD  PRO A 355      41.375  53.067  30.610  1.00 51.70           C
ATOM   4437  HA  PRO A 355      43.911  53.920  29.164  1.00 57.92           H
ATOM   4438  HB2 PRO A 355      43.805  52.713  31.694  1.00 62.00           H
ATOM   4439  HB3 PRO A 355      44.267  54.208  31.359  1.00 62.00           H
ATOM   4440  HG2 PRO A 355      42.001  53.898  32.378  1.00 61.63           H
ATOM   4441  HG3 PRO A 355      42.124  54.893  31.132  1.00 61.63           H
ATOM   4442  HD2 PRO A 355      41.229  52.223  31.067  1.00 62.06           H
ATOM   4443  HD3 PRO A 355      40.540  53.496  30.376  1.00 62.06           H
ATOM   4444  N   GLY A 356      44.059  50.766  29.694  1.00 40.69           N
ATOM   4445  CA  GLY A 356      44.841  49.572  29.465  1.00 47.17           C
ATOM   4446  C   GLY A 356      44.768  49.006  28.059  1.00 45.70           C
ATOM   4447  O   GLY A 356      45.358  47.949  27.800  1.00 39.82           O
ATOM   4448  H   GLY A 356      43.288  50.618  30.046  1.00 48.85           H
ATOM   4449  HA2 GLY A 356      45.770  49.762  29.669  1.00 56.63           H
ATOM   4450  HA3 GLY A 356      44.530  48.886  30.075  1.00 56.63           H
ATOM   4451  N   SER A 357      44.070  49.685  27.144  1.00 44.68           N
ATOM   4452  CA  SER A 357      43.942  49.175  25.776  1.00 42.78           C
ATOM   4453  C   SER A 357      45.298  49.045  25.101  1.00 39.20           C
ATOM   4454  O   SER A 357      45.628  48.003  24.524  1.00 41.46           O
ATOM   4455  CB  SER A 357      43.023  50.089  24.967  1.00 36.09           C
ATOM   4456  OG  SER A 357      41.679  49.948  25.369  1.00 33.26           O
ATOM   4457  H   SER A 357      43.665  50.428  27.285  1.00 53.63           H
ATOM   4458  HA  SER A 357      43.538  48.292  25.804  1.00 51.36           H
ATOM   4459  HB2 SER A 357      43.296  51.010  25.095  1.00 43.33           H
ATOM   4460  HB3 SER A 357      43.092  49.850  24.029  1.00 43.33           H
ATOM   4461  HG  SER A 357      41.431  49.156  25.277  1.00 39.93           H
ATOM   4462  N   ILE A 358      46.107  50.094  25.158  1.00 39.18           N
ATOM   4463  CA  ILE A 358      47.418  50.090  24.496  1.00 32.65           C
ATOM   4464  C   ILE A 358      48.264  48.889  24.918  1.00 41.13           C
ATOM   4465  O   ILE A 358      48.757  48.156  24.052  1.00 33.69           O
ATOM   4466  CB  ILE A 358      48.165  51.400  24.742  1.00 38.40           C
ATOM   4467  CG1 ILE A 358      47.356  52.594  24.197  1.00 38.22           C
ATOM   4468  CG2 ILE A 358      49.562  51.337  24.145  1.00 39.58           C
ATOM   4469  CD1 ILE A 358      47.129  52.582  22.700  1.00 42.52           C
ATOM   4470  H   ILE A 358      45.917  50.834  25.559  1.00 47.04           H
ATOM   4471  HA  ILE A 358      47.262  50.003  23.542  1.00 39.20           H
ATOM   4472  HB  ILE A 358      48.262  51.547  25.691  1.00 46.10           H
ATOM   4473 HG12 ILE A 358      46.486  52.598  24.624  1.00 45.88           H
ATOM   4474 HG13 ILE A 358      47.833  53.409  24.415  1.00 45.88           H
ATOM   4475 HG21 ILE A 358      50.007  52.183  24.299  1.00 47.51           H
ATOM   4476 HG22 ILE A 358      50.071  50.620  24.556  1.00 47.51           H
ATOM   4477 HG23 ILE A 358      49.486  51.174  23.189  1.00 47.51           H
ATOM   4478 HD11 ILE A 358      46.632  53.379  22.457  1.00 51.04           H
ATOM   4479 HD12 ILE A 358      47.984  52.573  22.243  1.00 51.04           H
ATOM   4480 HD13 ILE A 358      46.613  51.795  22.465  1.00 51.04           H
ATOM   4481  N   PRO A 359      48.517  48.665  26.215  1.00 45.42           N
ATOM   4482  CA  PRO A 359      49.330  47.496  26.593  1.00 36.75           C
ATOM   4483  C   PRO A 359      48.720  46.187  26.134  1.00 35.31           C
ATOM   4484  O   PRO A 359      49.452  45.282  25.708  1.00 39.22           O
ATOM   4485  CB  PRO A 359      49.382  47.600  28.134  1.00 44.29           C
ATOM   4486  CG  PRO A 359      49.125  49.035  28.422  1.00 45.44           C
ATOM   4487  CD  PRO A 359      48.102  49.427  27.408  1.00 45.67           C
ATOM   4488  HA  PRO A 359      50.222  47.579  26.228  1.00 44.12           H
ATOM   4489  HB2 PRO A 359      48.675  47.062  28.518  1.00 53.17           H
ATOM   4490  HB3 PRO A 359      50.246  47.324  28.460  1.00 53.17           H
ATOM   4491  HG2 PRO A 359      48.788  49.150  29.325  1.00 54.54           H
ATOM   4492  HG3 PRO A 359      49.943  49.541  28.289  1.00 54.54           H
ATOM   4493  HD2 PRO A 359      47.230  49.145  27.705  1.00 54.82           H
ATOM   4494  HD3 PRO A 359      48.127  50.384  27.268  1.00 54.82           H
ATOM   4495  N   THR A 360      47.392  46.058  26.234  1.00 37.44           N
ATOM   4496  CA  THR A 360      46.710  44.849  25.768  1.00 43.85           C
ATOM   4497  C   THR A 360      46.917  44.633  24.273  1.00 37.76           C
ATOM   4498  O   THR A 360      47.167  43.505  23.829  1.00 33.57           O
ATOM   4499  CB  THR A 360      45.216  44.943  26.071  1.00 40.97           C
ATOM   4500  OG1 THR A 360      45.018  45.217  27.466  1.00 45.95           O
ATOM   4501  CG2 THR A 360      44.495  43.636  25.690  1.00 43.60           C
ATOM   4502  H   THR A 360      46.872  46.651  26.570  1.00 44.95           H
ATOM   4503  HA  THR A 360      47.066  44.074  26.236  1.00 52.63           H
ATOM   4504  HB  THR A 360      44.833  45.664  25.545  1.00 49.18           H
ATOM   4505  HG1 THR A 360      45.388  45.948  27.657  1.00 55.16           H
ATOM   4506 HG21 THR A 360      43.548  43.706  25.877  1.00 52.33           H
ATOM   4507 HG22 THR A 360      44.615  43.450  24.746  1.00 52.33           H
ATOM   4508 HG23 THR A 360      44.869  42.900  26.199  1.00 52.33           H
ATOM   4509  N   ILE A 361      46.800  45.709  23.485  1.00 39.69           N
ATOM   4510  CA  ILE A 361      46.990  45.622  22.034  1.00 35.78           C
ATOM   4511  C   ILE A 361      48.397  45.157  21.709  1.00 33.36           C
ATOM   4512  O   ILE A 361      48.603  44.263  20.874  1.00 33.30           O
ATOM   4513  CB  ILE A 361      46.679  46.980  21.378  1.00 38.29           C
ATOM   4514  CG1 ILE A 361      45.192  47.288  21.515  1.00 32.19           C
ATOM   4515  CG2 ILE A 361      47.066  46.983  19.900  1.00 40.69           C
ATOM   4516  CD1 ILE A 361      44.830  48.728  21.151  1.00 43.81           C
ATOM   4517  H   ILE A 361      46.606  46.498  23.764  1.00 47.65           H
ATOM   4518  HA  ILE A 361      46.369  44.971  21.673  1.00 42.96           H
ATOM   4519  HB  ILE A 361      47.188  47.670  21.832  1.00 45.97           H
ATOM   4520 HG12 ILE A 361      44.704  46.696  20.922  1.00 38.64           H
ATOM   4521 HG13 ILE A 361      44.914  47.126  22.429  1.00 38.64           H
ATOM   4522 HG21 ILE A 361      46.840  47.841  19.511  1.00 48.85           H
ATOM   4523 HG22 ILE A 361      48.019  46.829  19.808  1.00 48.85           H
ATOM   4524 HG23 ILE A 361      46.568  46.280  19.455  1.00 48.85           H
ATOM   4525 HD11 ILE A 361      43.874  48.849  21.270  1.00 52.59           H
ATOM   4526 HD12 ILE A 361      45.313  49.333  21.736  1.00 52.59           H
ATOM   4527 HD13 ILE A 361      45.072  48.896  20.226  1.00 52.59           H
ATOM   4528  N   CYS A 362      49.393  45.758  22.368  1.00 40.07           N
ATOM   4529  CA  CYS A 362      50.778  45.340  22.197  1.00 37.77           C
ATOM   4530  C   CYS A 362      50.962  43.852  22.465  1.00 39.40           C
ATOM   4531  O   CYS A 362      51.664  43.158  21.720  1.00 38.45           O
ATOM   4532  CB  CYS A 362      51.675  46.140  23.141  1.00 42.34           C
ATOM   4533  SG  CYS A 362      52.453  47.523  22.411  1.00 54.44           S
ATOM   4534  H   CYS A 362      49.290  46.409  22.920  1.00 48.10           H
ATOM   4535  HA  CYS A 362      51.055  45.523  21.287  1.00 45.35           H
ATOM   4536  HB2 CYS A 362      51.129  46.474  23.871  1.00 50.83           H
ATOM   4537  HB3 CYS A 362      52.369  45.556  23.480  1.00 50.83           H
ATOM   4538  HG  CYS A 362      53.143  48.054  23.236  1.00 65.34           H
ATOM   4539  N   ASP A 363      50.401  43.367  23.577  1.00 42.41           N
ATOM   4540  CA  ASP A 363      50.551  41.961  23.944  1.00 40.43           C
ATOM   4541  C   ASP A 363      49.929  41.055  22.893  1.00 31.89           C
ATOM   4542  O   ASP A 363      50.519  40.043  22.511  1.00 30.14           O
ATOM   4543  CB  ASP A 363      49.903  41.675  25.307  1.00 40.92           C
ATOM   4544  CG  ASP A 363      50.593  42.394  26.475  1.00 56.14           C
ATOM   4545  OD1 ASP A 363      50.067  42.307  27.609  1.00 66.07           O
ATOM   4546  OD2 ASP A 363      51.637  43.052  26.273  1.00 57.64           O1-
ATOM   4547  H   ASP A 363      49.935  43.830  24.132  1.00 50.92           H
ATOM   4548  HA  ASP A 363      51.495  41.749  24.002  1.00 48.53           H
ATOM   4549  HB2 ASP A 363      48.982  41.981  25.278  1.00 49.12           H
ATOM   4550  HB3 ASP A 363      49.929  40.719  25.478  1.00 49.12           H
ATOM   4551  N   LEU A 364      48.697  41.374  22.479  1.00 36.46           N
ATOM   4552  CA  LEU A 364      48.026  40.669  21.386  1.00 36.30           C
ATOM   4553  C   LEU A 364      48.926  40.576  20.156  1.00 32.10           C
ATOM   4554  O   LEU A 364      49.177  39.483  19.627  1.00 33.82           O
ATOM   4555  CB  LEU A 364      46.714  41.397  21.064  1.00 31.46           C
ATOM   4556  CG  LEU A 364      45.675  40.834  20.075  1.00 47.06           C
ATOM   4557  CD1 LEU A 364      46.221  40.713  18.652  1.00 44.37           C
ATOM   4558  CD2 LEU A 364      45.152  39.501  20.559  1.00 46.74           C
ATOM   4559  H   LEU A 364      48.228  42.010  22.815  1.00 43.77           H
ATOM   4560  HA  LEU A 364      47.805  39.769  21.672  1.00 43.57           H
ATOM   4561  HB2 LEU A 364      46.239  41.515  21.899  1.00 37.77           H
ATOM   4562  HB3 LEU A 364      46.958  42.276  20.731  1.00 37.77           H
ATOM   4563  HG  LEU A 364      44.918  41.440  20.043  1.00 56.49           H
ATOM   4564 HD11 LEU A 364      45.504  40.408  18.072  1.00 53.26           H
ATOM   4565 HD12 LEU A 364      46.531  41.583  18.357  1.00 53.26           H
ATOM   4566 HD13 LEU A 364      46.947  40.073  18.634  1.00 53.26           H
ATOM   4567 HD21 LEU A 364      44.495  39.159  19.932  1.00 56.10           H
ATOM   4568 HD22 LEU A 364      45.907  38.906  20.612  1.00 56.10           H
ATOM   4569 HD23 LEU A 364      44.754  39.615  21.436  1.00 56.10           H
ATOM   4570  N   ALA A 365      49.424  41.723  19.692  1.00 34.16           N
ATOM   4571  CA  ALA A 365      50.271  41.752  18.503  1.00 31.49           C
ATOM   4572  C   ALA A 365      51.533  40.920  18.678  1.00 32.88           C
ATOM   4573  O   ALA A 365      51.916  40.169  17.775  1.00 29.62           O
ATOM   4574  CB  ALA A 365      50.618  43.200  18.148  1.00 36.94           C
ATOM   4575  H   ALA A 365      49.283  42.497  20.043  1.00 41.02           H
ATOM   4576  HA  ALA A 365      49.786  41.378  17.755  1.00 37.81           H
ATOM   4577  HB1 ALA A 365      51.202  43.206  17.376  1.00 44.35           H
ATOM   4578  HB2 ALA A 365      49.800  43.681  17.951  1.00 44.35           H
ATOM   4579  HB3 ALA A 365      51.063  43.608  18.907  1.00 44.35           H
ATOM   4580  N   ARG A 366      52.202  41.028  19.831  1.00 35.56           N
ATOM   4581  CA  ARG A 366      53.438  40.274  20.016  1.00 35.47           C
ATOM   4582  C   ARG A 366      53.159  38.785  20.123  1.00 31.19           C
ATOM   4583  O   ARG A 366      53.924  37.960  19.601  1.00 26.23           O
ATOM   4584  CB  ARG A 366      54.180  40.757  21.272  1.00 45.04           C
ATOM   4585  CG  ARG A 366      54.616  42.224  21.224  1.00 53.30           C
ATOM   4586  CD  ARG A 366      55.798  42.496  22.162  1.00 65.20           C
ATOM   4587  NE  ARG A 366      56.178  43.909  22.138  1.00 74.47           N
ATOM   4588  CZ  ARG A 366      55.639  44.849  22.918  1.00 76.84           C
ATOM   4589  NH1 ARG A 366      54.690  44.533  23.803  1.00 69.56           N
ATOM   4590  NH2 ARG A 366      56.050  46.113  22.813  1.00 74.76           N1+
ATOM   4591  H   ARG A 366      51.966  41.512  20.505  1.00 42.69           H
ATOM   4592  HA  ARG A 366      54.008  40.418  19.247  1.00 42.58           H
ATOM   4593  HB2 ARG A 366      53.590  40.651  22.037  1.00 54.06           H
ATOM   4594  HB3 ARG A 366      54.974  40.214  21.396  1.00 54.06           H
ATOM   4595  HG2 ARG A 366      54.876  42.459  20.319  1.00 63.98           H
ATOM   4596  HG3 ARG A 366      53.878  42.783  21.510  1.00 63.98           H
ATOM   4597  HD2 ARG A 366      55.557  42.250  23.069  1.00 78.26           H
ATOM   4598  HD3 ARG A 366      56.562  41.972  21.872  1.00 78.26           H
ATOM   4599  HE  ARG A 366      56.829  44.139  21.623  1.00 89.39           H
ATOM   4600 HH11 ARG A 366      54.413  43.723  23.874  1.00 83.49           H
ATOM   4601 HH12 ARG A 366      54.346  45.145  24.298  1.00 83.49           H
ATOM   4602 HH21 ARG A 366      56.665  46.324  22.247  1.00 89.73           H
ATOM   4603 HH22 ARG A 366      55.707  46.720  23.315  1.00 89.73           H
ATOM   4604  N   THR A 367      52.085  38.421  20.830  1.00 31.18           N
ATOM   4605  CA  THR A 367      51.712  37.014  20.952  1.00 33.33           C
ATOM   4606  C   THR A 367      51.375  36.405  19.588  1.00 25.90           C
ATOM   4607  O   THR A 367      51.780  35.273  19.286  1.00 25.67           O
ATOM   4608  CB  THR A 367      50.524  36.885  21.917  1.00 35.43           C
ATOM   4609  OG1 THR A 367      50.950  37.305  23.216  1.00 30.56           O
ATOM   4610  CG2 THR A 367      50.010  35.444  22.002  1.00 31.34           C
ATOM   4611  H   THR A 367      51.565  38.966  21.243  1.00 37.43           H
ATOM   4612  HA  THR A 367      52.458  36.522  21.332  1.00 40.01           H
ATOM   4613  HB  THR A 367      49.797  37.454  21.619  1.00 42.54           H
ATOM   4614  HG1 THR A 367      51.191  38.111  23.188  1.00 36.70           H
ATOM   4615 HG21 THR A 367      49.263  35.401  22.618  1.00 37.63           H
ATOM   4616 HG22 THR A 367      49.715  35.129  21.135  1.00 37.63           H
ATOM   4617 HG23 THR A 367      50.712  34.862  22.327  1.00 37.63           H
ATOM   4618  N   PHE A 368      50.573  37.113  18.782  1.00 26.00           N
ATOM   4619  CA  PHE A 368      50.256  36.654  17.416  1.00 26.34           C
ATOM   4620  C   PHE A 368      51.542  36.342  16.655  1.00 28.25           C
ATOM   4621  O   PHE A 368      51.736  35.229  16.142  1.00 26.00           O
ATOM   4622  CB  PHE A 368      49.430  37.749  16.714  1.00 23.69           C
ATOM   4623  CG  PHE A 368      48.934  37.413  15.305  1.00 22.77           C
ATOM   4624  CD1 PHE A 368      49.814  37.191  14.246  1.00 24.74           C
ATOM   4625  CD2 PHE A 368      47.567  37.400  15.034  1.00 26.76           C
ATOM   4626  CE1 PHE A 368      49.349  36.913  12.972  1.00 26.32           C
ATOM   4627  CE2 PHE A 368      47.101  37.131  13.753  1.00 27.00           C
ATOM   4628  CZ  PHE A 368      48.000  36.900  12.715  1.00 25.53           C
ATOM   4629  H   PHE A 368      50.202  37.856  18.997  1.00 31.22           H
ATOM   4630  HA  PHE A 368      49.726  35.846  17.451  1.00 31.63           H
ATOM   4631  HB2 PHE A 368      48.653  37.935  17.263  1.00 28.45           H
ATOM   4632  HB3 PHE A 368      49.970  38.551  16.646  1.00 28.45           H
ATOM   4633  HD1 PHE A 368      50.733  37.201  14.394  1.00 29.71           H
ATOM   4634  HD2 PHE A 368      46.958  37.563  15.715  1.00 32.14           H
ATOM   4635  HE1 PHE A 368      49.949  36.755  12.280  1.00 31.60           H
ATOM   4636  HE2 PHE A 368      46.188  37.114  13.580  1.00 32.41           H
ATOM   4637  HZ  PHE A 368      47.691  36.707  11.862  1.00 30.65           H
ATOM   4638  N   ALA A 369      52.460  37.310  16.624  1.00 31.19           N
ATOM   4639  CA  ALA A 369      53.693  37.173  15.844  1.00 32.14           C
ATOM   4640  C   ALA A 369      54.508  35.975  16.303  1.00 29.70           C
ATOM   4641  O   ALA A 369      55.000  35.179  15.491  1.00 29.52           O
ATOM   4642  CB  ALA A 369      54.516  38.450  15.976  1.00 33.65           C
ATOM   4643  H   ALA A 369      52.385  38.064  17.032  1.00 37.45           H
ATOM   4644  HA  ALA A 369      53.479  37.049  14.907  1.00 38.59           H
ATOM   4645  HB1 ALA A 369      55.344  38.334  15.484  1.00 40.40           H
ATOM   4646  HB2 ALA A 369      54.010  39.194  15.612  1.00 40.40           H
ATOM   4647  HB3 ALA A 369      54.705  38.604  16.914  1.00 40.40           H
ATOM   4648  N   ARG A 370      54.700  35.863  17.612  1.00 30.76           N
ATOM   4649  CA  ARG A 370      55.463  34.755  18.162  1.00 31.61           C
ATOM   4650  C   ARG A 370      54.812  33.422  17.818  1.00 31.62           C
ATOM   4651  O   ARG A 370      55.495  32.436  17.502  1.00 24.40           O
ATOM   4652  CB  ARG A 370      55.569  34.937  19.670  1.00 32.80           C
ATOM   4653  CG  ARG A 370      56.470  33.977  20.391  1.00 48.81           C
ATOM   4654  CD  ARG A 370      56.311  34.158  21.912  1.00 61.43           C
ATOM   4655  NE  ARG A 370      56.203  35.576  22.284  1.00 68.36           N
ATOM   4656  CZ  ARG A 370      55.667  36.024  23.419  1.00 73.28           C
ATOM   4657  NH1 ARG A 370      55.180  35.168  24.310  1.00 78.90           N
ATOM   4658  NH2 ARG A 370      55.617  37.335  23.661  1.00 70.56           N1+
ATOM   4659  H   ARG A 370      54.414  36.427  18.199  1.00 36.93           H
ATOM   4660  HA  ARG A 370      56.352  34.761  17.790  1.00 37.95           H
ATOM   4661  HB2 ARG A 370      55.906  35.833  19.826  1.00 39.38           H
ATOM   4662  HB3 ARG A 370      54.687  34.850  20.061  1.00 39.38           H
ATOM   4663  HG2 ARG A 370      56.229  33.069  20.153  1.00 58.59           H
ATOM   4664  HG3 ARG A 370      57.393  34.161  20.151  1.00 58.59           H
ATOM   4665  HD2 ARG A 370      55.504  33.706  22.201  1.00 73.73           H
ATOM   4666  HD3 ARG A 370      57.084  33.782  22.361  1.00 73.73           H
ATOM   4667  HE  ARG A 370      56.545  36.158  21.750  1.00 82.05           H
ATOM   4668 HH11 ARG A 370      55.211  34.323  24.160  1.00 94.70           H
ATOM   4669 HH12 ARG A 370      54.838  35.463  25.042  1.00 94.70           H
ATOM   4670 HH21 ARG A 370      55.933  37.894  23.087  1.00 84.70           H
ATOM   4671 HH22 ARG A 370      55.275  37.627  24.394  1.00 84.70           H
ATOM   4672  N   GLU A 371      53.482  33.360  17.892  1.00 27.42           N
ATOM   4673  CA  GLU A 371      52.836  32.072  17.727  1.00 23.86           C
ATOM   4674  C   GLU A 371      52.602  31.724  16.265  1.00 25.51           C
ATOM   4675  O   GLU A 371      52.678  30.548  15.879  1.00 23.31           O
ATOM   4676  CB  GLU A 371      51.515  32.076  18.488  1.00 24.11           C
ATOM   4677  CG  GLU A 371      50.708  30.838  18.229  1.00 24.87           C
ATOM   4678  CD  GLU A 371      49.493  30.743  19.145  1.00 31.78           C
ATOM   4679  OE1 GLU A 371      49.664  30.473  20.364  1.00 24.12           O
ATOM   4680  OE2 GLU A 371      48.366  30.956  18.623  1.00 26.82           O1-
ATOM   4681  H   GLU A 371      52.954  34.026  18.037  1.00 32.92           H
ATOM   4682  HA  GLU A 371      53.394  31.376  18.098  1.00 28.65           H
ATOM   4683  HB2 GLU A 371      51.706  32.120  19.438  1.00 28.95           H
ATOM   4684  HB3 GLU A 371      50.995  32.850  18.226  1.00 28.95           H
ATOM   4685  HG2 GLU A 371      50.390  30.844  17.315  1.00 29.86           H
ATOM   4686  HG3 GLU A 371      51.268  30.061  18.390  1.00 29.86           H
ATOM   4687  N   MET A 372      52.255  32.708  15.445  1.00 25.83           N
ATOM   4688  CA  MET A 372      51.838  32.408  14.076  1.00 23.59           C
ATOM   4689  C   MET A 372      52.745  32.985  13.007  1.00 27.18           C
ATOM   4690  O   MET A 372      52.631  32.565  11.850  1.00 29.43           O
ATOM   4691  CB  MET A 372      50.399  32.877  13.832  1.00 24.41           C
ATOM   4692  CG  MET A 372      49.409  32.093  14.715  1.00 30.18           C
ATOM   4693  SD  MET A 372      47.722  32.471  14.375  1.00 26.02           S
ATOM   4694  CE  MET A 372      47.549  33.926  15.401  1.00 30.42           C
ATOM   4695  H   MET A 372      52.258  33.544  15.657  1.00 31.01           H
ATOM   4696  HA  MET A 372      51.835  31.447  13.964  1.00 28.33           H
ATOM   4697  HB2 MET A 372      50.315  33.825  14.023  1.00 29.31           H
ATOM   4698  HB3 MET A 372      50.168  32.694  12.909  1.00 29.31           H
ATOM   4699  HG2 MET A 372      49.533  31.141  14.573  1.00 36.23           H
ATOM   4700  HG3 MET A 372      49.578  32.312  15.649  1.00 36.23           H
ATOM   4701  HE1 MET A 372      46.642  34.260  15.332  1.00 36.52           H
ATOM   4702  HE2 MET A 372      47.758  33.698  16.321  1.00 36.52           H
ATOM   4703  HE3 MET A 372      48.169  34.602  15.079  1.00 36.52           H
ATOM   4704  N   GLY A 373      53.649  33.892  13.366  1.00 25.70           N
ATOM   4705  CA  GLY A 373      54.576  34.437  12.410  1.00 30.58           C
ATOM   4706  C   GLY A 373      55.658  33.437  12.043  1.00 48.37           C
ATOM   4707  O   GLY A 373      56.008  32.543  12.815  1.00 44.29           O
ATOM   4708  H   GLY A 373      53.734  34.206  14.164  1.00 30.86           H
ATOM   4709  HA2 GLY A 373      54.095  34.698  11.609  1.00 36.71           H
ATOM   4710  HA3 GLY A 373      54.991  35.223  12.793  1.00 36.71           H
ATOM   4711  N   GLU A 374      56.169  33.584  10.825  1.00 43.85           N
ATOM   4712  CA  GLU A 374      57.206  32.715  10.306  1.00 58.21           C
ATOM   4713  C   GLU A 374      58.435  32.796  11.228  1.00 62.87           C
ATOM   4714  O   GLU A 374      58.699  33.839  11.838  1.00 56.75           O
ATOM   4715  CB  GLU A 374      57.541  33.121   8.861  1.00 58.92           C
ATOM   4716  CG  GLU A 374      58.612  32.297   8.197  1.00 72.70           C
ATOM   4717  CD  GLU A 374      59.069  32.883   6.868  1.00 77.97           C
ATOM   4718  OE1 GLU A 374      59.591  34.024   6.853  1.00 79.58           O
ATOM   4719  OE2 GLU A 374      58.900  32.197   5.840  1.00 79.82           O1-
ATOM   4720  H   GLU A 374      55.921  34.197  10.271  1.00 52.64           H
ATOM   4721  HA  GLU A 374      56.883  31.801  10.300  1.00 69.87           H
ATOM   4722  HB2 GLU A 374      56.736  33.024   8.325  1.00 70.73           H
ATOM   4723  HB3 GLU A 374      57.826  34.048   8.848  1.00 70.73           H
ATOM   4724  HG2 GLU A 374      59.382  32.253   8.784  1.00 87.25           H
ATOM   4725  HG3 GLU A 374      58.264  31.408   8.027  1.00 87.25           H
ATOM   4726  N   ALA A 375      59.159  31.686  11.352  1.00 65.42           N
ATOM   4727  H1  ALA A 375      60.062  31.788  11.666  1.00 78.52           H
ATOM   4728  H2  ALA A 375      59.141  31.027  10.654  1.00 78.52           H
TER
ATOM   4729  N   MET B  46      10.859  56.611  20.112  1.00 54.34           N
ATOM   4730  CA  MET B  46      10.940  55.661  18.988  1.00 63.06           C
ATOM   4731  C   MET B  46      10.081  54.412  19.249  1.00 52.26           C
ATOM   4732  O   MET B  46       9.895  54.010  20.396  1.00 49.86           O
ATOM   4733  CB  MET B  46      12.409  55.231  18.713  1.00 60.42           C
ATOM   4734  CG  MET B  46      13.320  56.300  18.066  1.00 65.20           C
ATOM   4735  SD  MET B  46      13.016  56.657  16.310  1.00 73.84           S
ATOM   4736  CE  MET B  46      11.751  57.939  16.388  1.00 74.66           C
ATOM   4737  H1  MET B  46      11.285  57.435  19.867  1.00 65.23           H
ATOM   4738  H2  MET B  46      11.283  56.244  20.889  1.00 65.23           H
ATOM   4739  HA  MET B  46      10.613  56.105  18.198  1.00 75.69           H
ATOM   4740  HB2 MET B  46      12.403  54.467  18.115  1.00 72.52           H
ATOM   4741  HB3 MET B  46      12.820  54.975  19.553  1.00 72.52           H
ATOM   4742  HG2 MET B  46      14.240  56.000  18.138  1.00 78.26           H
ATOM   4743  HG3 MET B  46      13.216  57.132  18.554  1.00 78.26           H
ATOM   4744  HE1 MET B  46      10.963  57.596  16.833  1.00 89.61           H
ATOM   4745  HE2 MET B  46      12.098  58.702  16.878  1.00 89.61           H
ATOM   4746  HE3 MET B  46      11.517  58.207  15.484  1.00 89.61           H
ATOM   4747  N   PRO B  47       9.553  53.797  18.191  1.00 49.59           N
ATOM   4748  CA  PRO B  47       8.829  52.531  18.369  1.00 42.95           C
ATOM   4749  C   PRO B  47       9.777  51.438  18.841  1.00 41.46           C
ATOM   4750  O   PRO B  47      10.990  51.497  18.619  1.00 43.86           O
ATOM   4751  CB  PRO B  47       8.285  52.225  16.971  1.00 44.28           C
ATOM   4752  CG  PRO B  47       8.349  53.547  16.227  1.00 49.98           C
ATOM   4753  CD  PRO B  47       9.579  54.211  16.777  1.00 46.79           C
ATOM   4754  HA  PRO B  47       8.093  52.634  18.991  1.00 51.56           H
ATOM   4755  HB2 PRO B  47       8.856  51.569  16.538  1.00 53.15           H
ATOM   4756  HB3 PRO B  47       7.376  51.899  17.037  1.00 53.15           H
ATOM   4757  HG2 PRO B  47       8.420  53.401  15.270  1.00 59.99           H
ATOM   4758  HG3 PRO B  47       7.560  54.071  16.442  1.00 59.99           H
ATOM   4759  HD2 PRO B  47      10.370  53.866  16.334  1.00 56.17           H
ATOM   4760  HD3 PRO B  47       9.507  55.172  16.683  1.00 56.17           H
ATOM   4761  N   THR B  48       9.206  50.425  19.489  1.00 37.04           N
ATOM   4762  CA  THR B  48       9.995  49.317  20.007  1.00 35.15           C
ATOM   4763  C   THR B  48       9.842  48.070  19.129  1.00 35.67           C
ATOM   4764  O   THR B  48       8.840  47.885  18.424  1.00 32.48           O
ATOM   4765  CB  THR B  48       9.608  48.995  21.443  1.00 33.47           C
ATOM   4766  OG1 THR B  48       8.213  48.683  21.503  1.00 41.95           O
ATOM   4767  CG2 THR B  48       9.883  50.190  22.317  1.00 39.02           C
ATOM   4768  H   THR B  48       8.364  50.356  19.637  1.00 44.46           H
ATOM   4769  HA  THR B  48      10.927  49.574  20.013  1.00 42.20           H
ATOM   4770  HB  THR B  48      10.128  48.247  21.772  1.00 40.18           H
ATOM   4771  HG1 THR B  48       8.004  48.481  22.292  1.00 50.36           H
ATOM   4772 HG21 THR B  48       9.648  49.980  23.234  1.00 46.84           H
ATOM   4773 HG22 THR B  48      10.826  50.420  22.277  1.00 46.84           H
ATOM   4774 HG23 THR B  48       9.362  50.951  22.019  1.00 46.84           H
ATOM   4775  N   LEU B  49      10.871  47.224  19.178  1.00 34.71           N
ATOM   4776  CA  LEU B  49      10.956  45.985  18.417  1.00 31.37           C
ATOM   4777  C   LEU B  49      11.208  44.846  19.393  1.00 30.19           C
ATOM   4778  O   LEU B  49      11.968  44.997  20.357  1.00 30.27           O
ATOM   4779  CB  LEU B  49      12.082  46.062  17.401  1.00 30.03           C
ATOM   4780  CG  LEU B  49      12.369  44.868  16.480  1.00 29.00           C
ATOM   4781  CD1 LEU B  49      11.305  44.692  15.416  1.00 32.65           C
ATOM   4782  CD2 LEU B  49      13.728  45.084  15.848  1.00 30.71           C
ATOM   4783  H   LEU B  49      11.566  47.358  19.665  1.00 41.67           H
ATOM   4784  HA  LEU B  49      10.121  45.820  17.953  1.00 37.67           H
ATOM   4785  HB2 LEU B  49      11.900  46.818  16.825  1.00 36.06           H
ATOM   4786  HB3 LEU B  49      12.898  46.242  17.897  1.00 36.06           H
ATOM   4787  HG  LEU B  49      12.405  44.060  17.013  1.00 34.82           H
ATOM   4788 HD11 LEU B  49      11.536  43.921  14.878  1.00 39.20           H
ATOM   4789 HD12 LEU B  49      10.453  44.533  15.854  1.00 39.20           H
ATOM   4790 HD13 LEU B  49      11.256  45.484  14.864  1.00 39.20           H
ATOM   4791 HD21 LEU B  49      13.935  44.317  15.292  1.00 36.87           H
ATOM   4792 HD22 LEU B  49      13.694  45.885  15.301  1.00 36.87           H
ATOM   4793 HD23 LEU B  49      14.397  45.179  16.542  1.00 36.87           H
ATOM   4794  N   LEU B  50      10.552  43.717  19.160  1.00 27.41           N
ATOM   4795  CA  LEU B  50      10.845  42.485  19.876  1.00 28.54           C
ATOM   4796  C   LEU B  50      11.363  41.472  18.859  1.00 26.04           C
ATOM   4797  O   LEU B  50      10.650  41.108  17.915  1.00 26.79           O
ATOM   4798  CB  LEU B  50       9.607  41.958  20.601  1.00 29.71           C
ATOM   4799  CG  LEU B  50       9.735  40.591  21.253  1.00 27.96           C
ATOM   4800  CD1 LEU B  50      10.785  40.637  22.311  1.00 29.42           C
ATOM   4801  CD2 LEU B  50       8.370  40.118  21.841  1.00 32.40           C
ATOM   4802  H   LEU B  50       9.920  43.635  18.582  1.00 32.91           H
ATOM   4803  HA  LEU B  50      11.529  42.651  20.539  1.00 34.27           H
ATOM   4804  HB2 LEU B  50       9.375  42.587  21.303  1.00 35.67           H
ATOM   4805  HB3 LEU B  50       8.876  41.903  19.966  1.00 35.67           H
ATOM   4806  HG  LEU B  50      10.010  39.946  20.583  1.00 33.57           H
ATOM   4807 HD11 LEU B  50      10.845  39.762  22.723  1.00 35.32           H
ATOM   4808 HD12 LEU B  50      11.634  40.875  21.913  1.00 35.32           H
ATOM   4809 HD13 LEU B  50      10.531  41.298  22.973  1.00 35.32           H
[truncated: 459,773 more chars]
