# Supplementary material for: High-throughput quantum-mechanics/molecular-mechanics (ONIOM) macromolecular crystallographic refinement with PHENIX/DivCon: the impact of mixed Hamiltonian methods on ligand and protein structure
Source: Acta Crystallogr D Struct Biol. 2018 Oct 29;74(Pt 11):1063–77. doi: 10.1107/S2059798318012913 (PMC6213575; doi:10.1107/S2059798318012913)
Supplement: Supplementary file 3 [file d-74-01063-sup3.gz › results_regionQM/1OF6-H_refine_001.pdb]

REMARK Date 2017-01-11 Time 08:01:28 EST -0500 (1484139688.27 s)
REMARK PHENIX refinement
REMARK 
REMARK ****************** INPUT FILES AND LABELS ******************************
REMARK Reflections:
REMARK   file name      : 1OF6.sf
REMARK   labels         : ['r1of6sf,wavelength_id=1,_refln.F_meas_au,_refln.F_meas_sigma_au']
REMARK R-free flags:
REMARK   file name      : 1OF6.sf
REMARK   label          : r1of6sf,wavelength_id=1,_refln.status
REMARK   test_flag_value: 0
REMARK Model file name(s): 
REMARK   /scratch/oleg/2711161.gondor.quantumbioinc.com/1OF6-H.pdb
REMARK 
REMARK ******************** REFINEMENT SUMMARY: QUICK FACTS *******************
REMARK Start: r_work = 0.1919 r_free = 0.2345 bonds = 0.025 angles = 2.051
REMARK Final: r_work = 0.1885 r_free = 0.2361 bonds = 0.017 angles = 1.602
REMARK ************************************************************************
REMARK 
REMARK ****************** REFINEMENT STATISTICS STEP BY STEP ******************
REMARK leading digit, like 1_, means number of macro-cycle                     
REMARK 0    : statistics at the very beginning when nothing is done yet        
REMARK 1_bss: bulk solvent correction and/or (anisotropic) scaling             
REMARK 1_xyz: refinement of coordinates                                        
REMARK 1_adp: refinement of ADPs (Atomic Displacement Parameters)              
REMARK 1_occ: refinement of occupancies                                        
REMARK ------------------------------------------------------------------------
REMARK  stage       r-work r-free bonds angles b_min b_max b_ave n_water shift
REMARK       0    : 0.3479 0.3312 0.025  2.05  25.7  88.1  46.8 2001      0.000
REMARK       1_bss: 0.1919 0.2345 0.025  2.05  18.0  80.4  39.1 2001      0.000
REMARK 1_settarget: 0.1919 0.2345 0.025  2.05  18.0  80.4  39.1 2001      0.000
REMARK       1_nqh: 0.1920 0.2344 0.025  2.05  18.0  80.4  39.1 2001      0.002
REMARK    1_weight: 0.1920 0.2344 0.025  2.05  18.0  80.4  39.1 2001      0.002
REMARK    1_checkH: 0.1918 0.2342 0.025  2.05  18.0  80.4  39.1 2001      0.476
REMARK    1_xyzrec: 0.1952 0.2366 0.017  1.67  18.0  80.4  39.1 2001      0.540
REMARK    1_checkH: 0.1952 0.2366 0.017  1.67  18.0  80.4  39.1 2001      0.540
REMARK       1_adp: 0.1889 0.2374 0.017  1.67  16.4  80.8  39.2 2001      0.540
REMARK   1_regHadp: 0.1886 0.2374 0.017  1.67  16.4  80.8  39.2 2001      0.540
REMARK       2_bss: 0.1884 0.2373 0.017  1.67  15.5  79.9  38.3 2001      0.540
REMARK 2_settarget: 0.1884 0.2373 0.017  1.67  15.5  79.9  38.3 2001      0.540
REMARK 2_updatecdl: 0.1884 0.2373 0.017  1.68  15.5  79.9  38.3 2001      0.540
REMARK       2_nqh: 0.1884 0.2373 0.017  1.68  15.5  79.9  38.3 2001      0.540
REMARK    2_weight: 0.1884 0.2373 0.017  1.68  15.5  79.9  38.3 2001      0.540
REMARK    2_checkH: 0.1884 0.2372 0.017  1.68  15.5  79.9  38.3 2001      0.540
REMARK    2_xyzrec: 0.1892 0.2357 0.016  1.61  15.5  79.9  38.3 2001      0.537
REMARK    2_checkH: 0.1892 0.2358 0.016  1.61  15.5  79.9  38.3 2001      0.537
REMARK       2_adp: 0.1887 0.2363 0.016  1.61  13.9  81.4  38.0 2001      0.537
REMARK   2_regHadp: 0.1892 0.2367 0.016  1.61  13.9  81.4  38.0 2001      0.537
REMARK       3_bss: 0.1890 0.2361 0.016  1.61  13.9  81.4  38.0 2001      0.537
REMARK 3_settarget: 0.1890 0.2361 0.016  1.61  13.9  81.4  38.0 2001      0.537
REMARK 3_updatecdl: 0.1890 0.2361 0.016  1.61  13.9  81.4  38.0 2001      0.537
REMARK       3_nqh: 0.1890 0.2361 0.016  1.61  13.9  81.4  38.0 2001      0.537
REMARK    3_weight: 0.1890 0.2361 0.016  1.61  13.9  81.4  38.0 2001      0.537
REMARK    3_checkH: 0.1890 0.2361 0.016  1.61  13.9  81.4  38.0 2001      0.537
REMARK    3_xyzrec: 0.1888 0.2364 0.017  1.60  13.9  81.4  38.0 2001      0.539
REMARK    3_checkH: 0.1888 0.2363 0.017  1.60  13.9  81.4  38.0 2001      0.539
REMARK       3_adp: 0.1885 0.2362 0.017  1.60  14.0  81.5  37.9 2001      0.539
REMARK   3_regHadp: 0.1885 0.2362 0.017  1.60  14.0  81.5  37.9 2001      0.539
REMARK         end: 0.1885 0.2361 0.017  1.60  14.0  81.5  37.9 2001      0.539
REMARK ------------------------------------------------------------------------
REMARK MODEL CONTENT.
REMARK  ELEMENT        ATOM RECORD COUNT   OCCUPANCY SUM
REMARK        C                    13024        13024.00
REMARK        H                    22296        22296.00
REMARK        O                     4425         4425.00
REMARK        N                     3737         3737.00
REMARK        S                       80           80.00
REMARK     Mn2+                        8            8.00
REMARK      O1-                      331          331.00
REMARK    TOTAL                    43901        43901.00
REMARK -----------------------------------------------------------------------
REMARK r_free_flags.md5.hexdigest 3c62d98f5544698b26d8a2ff1de5f08c
REMARK 
REMARK ---------------------------------------------------------------
REMARK  Atom Name   Residue Name    Residue ID     Chain     Charge  
REMARK ---------------------------------------------------------------
REMARK      N            DTY           1370          A      -0.1725  
REMARK      CA           DTY           1370          A      -0.1822  
REMARK      C            DTY           1370          A       0.7133  
REMARK      O            DTY           1370          A      -0.7371  
REMARK      CB           DTY           1370          A      -0.3009  
REMARK      CG           DTY           1370          A      -0.0726  
REMARK     CD1           DTY           1370          A      -0.0691  
REMARK     CD2           DTY           1370          A      -0.0831  
REMARK     CE1           DTY           1370          A      -0.2947  
REMARK     CE2           DTY           1370          A      -0.3462  
REMARK      CZ           DTY           1370          A       0.3503  
REMARK      OH           DTY           1370          A       -0.557  
REMARK     OXT           DTY           1370          A      -0.7438  
REMARK      H1           DTY           1370          A       0.2926  
REMARK      H2           DTY           1370          A       0.3187  
REMARK      H3           DTY           1370          A       0.3025  
REMARK      HA           DTY           1370          A       0.1823  
REMARK     HB2           DTY           1370          A       0.1846  
REMARK     HB3           DTY           1370          A       0.1787  
REMARK     HD1           DTY           1370          A       0.1812  
REMARK     HD2           DTY           1370          A       0.1354  
REMARK     HE1           DTY           1370          A       0.185   
REMARK     HE2           DTY           1370          A       0.1838  
REMARK      HH           DTY           1370          A       0.371   
REMARK      N            DTY           1370          B      -0.1943  
REMARK      CA           DTY           1370          B       -0.172  
REMARK      C            DTY           1370          B       0.7099  
REMARK      O            DTY           1370          B      -0.7279  
REMARK      CB           DTY           1370          B      -0.3084  
REMARK      CG           DTY           1370          B      -0.0642  
REMARK     CD1           DTY           1370          B      -0.0882  
REMARK     CD2           DTY           1370          B      -0.0654  
REMARK     CE1           DTY           1370          B      -0.3599  
REMARK     CE2           DTY           1370          B      -0.2987  
REMARK      CZ           DTY           1370          B       0.3421  
REMARK      OH           DTY           1370          B      -0.5512  
REMARK     OXT           DTY           1370          B      -0.7504  
REMARK      H1           DTY           1370          B       0.3433  
REMARK      H2           DTY           1370          B       0.2833  
REMARK      H3           DTY           1370          B       0.2973  
REMARK      HA           DTY           1370          B       0.1798  
REMARK     HB2           DTY           1370          B       0.1909  
REMARK     HB3           DTY           1370          B       0.1782  
REMARK     HD1           DTY           1370          B       0.1371  
REMARK     HD2           DTY           1370          B       0.1875  
REMARK     HE1           DTY           1370          B       0.1853  
REMARK     HE2           DTY           1370          B       0.1851  
REMARK      HH           DTY           1370          B       0.3667  
REMARK      N            DTY           1371          C      -0.1876  
REMARK      CA           DTY           1371          C      -0.1774  
REMARK      C            DTY           1371          C       0.7116  
REMARK      O            DTY           1371          C      -0.7398  
REMARK      CB           DTY           1371          C      -0.3055  
REMARK      CG           DTY           1371          C      -0.0697  
REMARK     CD1           DTY           1371          C      -0.0615  
REMARK     CD2           DTY           1371          C      -0.0821  
REMARK     CE1           DTY           1371          C      -0.2942  
REMARK     CE2           DTY           1371          C      -0.3704  
REMARK      CZ           DTY           1371          C       0.3457  
REMARK      OH           DTY           1371          C      -0.5441  
REMARK     OXT           DTY           1371          C      -0.7443  
REMARK      H1           DTY           1371          C       0.2877  
REMARK      H2           DTY           1371          C       0.329   
REMARK      H3           DTY           1371          C       0.302   
REMARK      HA           DTY           1371          C       0.1801  
REMARK     HB2           DTY           1371          C       0.1923  
REMARK     HB3           DTY           1371          C       0.1812  
REMARK     HD1           DTY           1371          C       0.1858  
REMARK     HD2           DTY           1371          C       0.1351  
REMARK     HE1           DTY           1371          C       0.1898  
REMARK     HE2           DTY           1371          C       0.174   
REMARK      HH           DTY           1371          C        0.37   
REMARK      N            DTY           1370          D      -0.1768  
REMARK      CA           DTY           1370          D      -0.1769  
REMARK      C            DTY           1370          D       0.7087  
REMARK      O            DTY           1370          D      -0.7397  
REMARK      CB           DTY           1370          D      -0.3029  
REMARK      CG           DTY           1370          D      -0.0714  
REMARK     CD1           DTY           1370          D      -0.0814  
REMARK     CD2           DTY           1370          D      -0.0649  
REMARK     CE1           DTY           1370          D      -0.3526  
REMARK     CE2           DTY           1370          D      -0.3018  
REMARK      CZ           DTY           1370          D       0.3407  
REMARK      OH           DTY           1370          D      -0.5523  
REMARK     OXT           DTY           1370          D      -0.7485  
REMARK      H1           DTY           1370          D        0.33   
REMARK      H2           DTY           1370          D       0.2881  
REMARK      H3           DTY           1370          D       0.2982  
REMARK      HA           DTY           1370          D       0.1811  
REMARK     HB2           DTY           1370          D       0.1884  
REMARK     HB3           DTY           1370          D       0.1749  
REMARK     HD1           DTY           1370          D       0.1361  
REMARK     HD2           DTY           1370          D       0.1879  
REMARK     HE1           DTY           1370          D       0.1838  
REMARK     HE2           DTY           1370          D       0.1883  
REMARK      HH           DTY           1370          D       0.3721  
REMARK      N            DTY           1370          E      -0.1853  
REMARK      CA           DTY           1370          E       -0.178  
REMARK      C            DTY           1370          E       0.7058  
REMARK      O            DTY           1370          E      -0.7311  
REMARK      CB           DTY           1370          E      -0.2978  
REMARK      CG           DTY           1370          E      -0.0717  
REMARK     CD1           DTY           1370          E      -0.0866  
REMARK     CD2           DTY           1370          E      -0.0713  
REMARK     CE1           DTY           1370          E      -0.3542  
REMARK     CE2           DTY           1370          E      -0.2875  
REMARK      CZ           DTY           1370          E       0.3488  
REMARK      OH           DTY           1370          E      -0.5447  
REMARK     OXT           DTY           1370          E      -0.7498  
REMARK      H1           DTY           1370          E       0.3355  
REMARK      H2           DTY           1370          E       0.2913  
REMARK      H3           DTY           1370          E       0.2955  
REMARK      HA           DTY           1370          E       0.1835  
REMARK     HB2           DTY           1370          E       0.1783  
REMARK     HB3           DTY           1370          E       0.174   
REMARK     HD1           DTY           1370          E       0.1338  
REMARK     HD2           DTY           1370          E       0.1822  
REMARK     HE1           DTY           1370          E       0.1839  
REMARK     HE2           DTY           1370          E        0.19   
REMARK      HH           DTY           1370          E       0.3684  
REMARK      N            DTY           1370          F      -0.1823  
REMARK      CA           DTY           1370          F      -0.1841  
REMARK      C            DTY           1370          F       0.7145  
REMARK      O            DTY           1370          F      -0.7467  
REMARK      CB           DTY           1370          F      -0.3031  
REMARK      CG           DTY           1370          F      -0.0694  
REMARK     CD1           DTY           1370          F      -0.0646  
REMARK     CD2           DTY           1370          F      -0.0843  
REMARK     CE1           DTY           1370          F      -0.2919  
REMARK     CE2           DTY           1370          F      -0.3695  
REMARK      CZ           DTY           1370          F        0.34   
REMARK      OH           DTY           1370          F      -0.5406  
REMARK     OXT           DTY           1370          F      -0.7338  
REMARK      H1           DTY           1370          F       0.2848  
REMARK      H2           DTY           1370          F       0.3324  
REMARK      H3           DTY           1370          F       0.2936  
REMARK      HA           DTY           1370          F       0.1787  
REMARK     HB2           DTY           1370          F       0.1879  
REMARK     HB3           DTY           1370          F       0.1824  
REMARK     HD1           DTY           1370          F       0.1886  
REMARK     HD2           DTY           1370          F       0.1364  
REMARK     HE1           DTY           1370          F       0.1926  
REMARK     HE2           DTY           1370          F       0.1737  
REMARK      HH           DTY           1370          F       0.3619  
REMARK      N            DTY           1369          G      -0.1652  
REMARK      CA           DTY           1369          G      -0.1894  
REMARK      C            DTY           1369          G       0.7109  
REMARK      O            DTY           1369          G      -0.7374  
REMARK      CB           DTY           1369          G       -0.302  
REMARK      CG           DTY           1369          G       -0.071  
REMARK     CD1           DTY           1369          G      -0.0849  
REMARK     CD2           DTY           1369          G      -0.0664  
REMARK     CE1           DTY           1369          G      -0.3562  
REMARK     CE2           DTY           1369          G      -0.2934  
REMARK      CZ           DTY           1369          G       0.3429  
REMARK      OH           DTY           1369          G      -0.5491  
REMARK     OXT           DTY           1369          G      -0.7388  
REMARK      H1           DTY           1369          G       0.3158  
REMARK      H2           DTY           1369          G       0.2835  
REMARK      H3           DTY           1369          G       0.3056  
REMARK      HA           DTY           1369          G       0.1813  
REMARK     HB2           DTY           1369          G       0.1874  
REMARK     HB3           DTY           1369          G       0.1832  
REMARK     HD1           DTY           1369          G       0.1369  
REMARK     HD2           DTY           1369          G       0.1842  
REMARK     HE1           DTY           1369          G       0.1848  
REMARK     HE2           DTY           1369          G       0.1887  
REMARK      HH           DTY           1369          G       0.365   
REMARK      N            DTY           1369          H      -0.2073  
REMARK      CA           DTY           1369          H      -0.1689  
REMARK      C            DTY           1369          H       0.7094  
REMARK      O            DTY           1369          H      -0.7522  
REMARK      CB           DTY           1369          H      -0.3056  
REMARK      CG           DTY           1369          H      -0.0623  
REMARK     CD1           DTY           1369          H      -0.0722  
REMARK     CD2           DTY           1369          H      -0.0875  
REMARK     CE1           DTY           1369          H      -0.2996  
REMARK     CE2           DTY           1369          H      -0.3517  
REMARK      CZ           DTY           1369          H       0.3332  
REMARK      OH           DTY           1369          H      -0.5552  
REMARK     OXT           DTY           1369          H      -0.7411  
REMARK      H1           DTY           1369          H       0.347   
REMARK      H2           DTY           1369          H       0.2915  
REMARK      H3           DTY           1369          H       0.2876  
REMARK      HA           DTY           1369          H       0.1824  
REMARK     HB2           DTY           1369          H       0.1843  
REMARK     HB3           DTY           1369          H       0.1736  
REMARK     HD1           DTY           1369          H       0.1893  
REMARK     HD2           DTY           1369          H       0.1382  
REMARK     HE1           DTY           1369          H       0.1875  
REMARK     HE2           DTY           1369          H       0.1885  
REMARK      HH           DTY           1369          H       0.3731  
REMARK ---------------------------------------------------------------
REMARK IF THIS FILE IS FOR PDB DEPOSITION: REMOVE ALL FROM THIS LINE UP.
REMARK   3
REMARK   3 REFINEMENT.
REMARK   3   PROGRAM     : PHENIX (1.11.1_2575: ???)
REMARK   3   AUTHORS     : Adams,Afonine,Bunkoczi,Burnley,Chen,Dar,Davis,
REMARK   3               : Draizen,Echols,Gildea,Gros,Grosse-Kunstleve,Headd,
REMARK   3               : Hintze,Hung,Ioerger,Liebschner,McCoy,McKee,Moriarty,
REMARK   3               : Oeffner,Poon,Read,Richardson,Richardson,Sacchettini,
REMARK   3               : Sauter,Sobolev,Storoni,Terwilliger,Williams,Zwart
REMARK   3
REMARK   3  REFINEMENT TARGET : ML
REMARK   3  
REMARK   3  DATA USED IN REFINEMENT.
REMARK   3   RESOLUTION RANGE HIGH (ANGSTROMS) : 2.100   
REMARK   3   RESOLUTION RANGE LOW  (ANGSTROMS) : 19.991  
REMARK   3   MIN(FOBS/SIGMA_FOBS)              : 1.96  
REMARK   3   COMPLETENESS FOR RANGE        (%) : 97.19 
REMARK   3   NUMBER OF REFLECTIONS             : 156632    
REMARK   3   NUMBER OF REFLECTIONS (NON-ANOMALOUS) : 156632    
REMARK   3  
REMARK   3  FIT TO DATA USED IN REFINEMENT.
REMARK   3   R VALUE     (WORKING + TEST SET) : 0.1901
REMARK   3   R VALUE            (WORKING SET) : 0.1885
REMARK   3   FREE R VALUE                     : 0.2361
REMARK   3   FREE R VALUE TEST SET SIZE   (%) : 3.16  
REMARK   3   FREE R VALUE TEST SET COUNT      : 4949      
REMARK   3  
REMARK   3  FIT TO DATA USED IN REFINEMENT (IN BINS).
REMARK   3   BIN  RESOLUTION RANGE  COMPL.    NWORK NFREE   RWORK  RFREE  CCWORK CCFREE
REMARK   3     1 19.9921 -  6.4537    0.99     5040   287  0.1516 0.1875   0.958  0.937
REMARK   3     2  6.4537 -  5.1513    1.00     5360     0  0.1680 1000000000.0000   0.930  0.000
REMARK   3     3  5.1513 -  4.5087    1.00     5347     0  0.1394 1000000000.0000   0.948  0.000
REMARK   3     4  4.5087 -  4.1003    0.99     4796   523  0.1386 0.1675   0.948  0.919
REMARK   3     5  4.1003 -  3.8086    0.99     5368     0  0.1675 1000000000.0000   0.923  0.000
REMARK   3     6  3.8086 -  3.5854    0.99     5323     0  0.1732 1000000000.0000   0.914  0.000
REMARK   3     7  3.5854 -  3.4068    0.99     4697   651  0.1758 0.2282   0.909  0.856
REMARK   3     8  3.4068 -  3.2591    0.99     5311     0  0.1932 1000000000.0000   0.897  0.000
REMARK   3     9  3.2591 -  3.1342    0.99     5329     0  0.1985 1000000000.0000   0.893  0.000
REMARK   3    10  3.1342 -  3.0264    0.99     5353     0  0.1978 1000000000.0000   0.895  0.000
REMARK   3    11  3.0264 -  2.9321    0.99     5269     0  0.2070 1000000000.0000   0.892  0.000
REMARK   3    12  2.9321 -  2.8485    0.99     4567   744  0.2095 0.2776   0.884  0.784
REMARK   3    13  2.8485 -  2.7737    0.97     5276     0  0.2183 1000000000.0000   0.879  0.000
REMARK   3    14  2.7737 -  2.7062    0.95     5083     0  0.2242 1000000000.0000   0.869  0.000
REMARK   3    15  2.7062 -  2.6448    0.95     5093     0  0.2161 1000000000.0000   0.878  0.000
REMARK   3    16  2.6448 -  2.5887    0.95     5133     0  0.2292 1000000000.0000   0.861  0.000
REMARK   3    17  2.5887 -  2.5370    0.96     4352   820  0.2257 0.3167   0.869  0.725
REMARK   3    18  2.5370 -  2.4892    0.95     5067     0  0.2237 1000000000.0000   0.872  0.000
REMARK   3    19  2.4892 -  2.4448    0.96     5219     0  0.2178 1000000000.0000   0.873  0.000
REMARK   3    20  2.4448 -  2.4034    0.96     5103     0  0.2139 1000000000.0000   0.876  0.000
REMARK   3    21  2.4034 -  2.3647    0.96     5111     0  0.2149 1000000000.0000   0.873  0.000
REMARK   3    22  2.3647 -  2.3284    0.96     4268   915  0.2220 0.3010   0.865  0.764
REMARK   3    23  2.3284 -  2.2942    0.96     5197     0  0.2318 1000000000.0000   0.853  0.000
REMARK   3    24  2.2942 -  2.2619    0.96     5105     0  0.2486 1000000000.0000   0.837  0.000
REMARK   3    25  2.2619 -  2.2314    0.95     5118     0  0.2534 1000000000.0000   0.779  0.000
REMARK   3    26  2.2314 -  2.2025    0.96     5181     0  0.2539 1000000000.0000   0.815  0.000
REMARK   3    27  2.2025 -  2.1750    0.96     5159     0  0.2447 1000000000.0000   0.804  0.000
REMARK   3    28  2.1750 -  2.1488    0.96     5157     0  0.2481 1000000000.0000   0.797  0.000
REMARK   3    29  2.1488 -  2.1238    0.97     4189  1009  0.2633 0.3277   0.768  0.661
REMARK   3    30  2.1238 -  2.1000    0.96     5112     0  0.2673 1000000000.0000   0.755  0.000
REMARK   3  
REMARK   3  BULK SOLVENT MODELLING.
REMARK   3   METHOD USED        : FLAT BULK SOLVENT MODEL
REMARK   3   SOLVENT RADIUS     : 1.11    
REMARK   3   SHRINKAGE RADIUS   : 0.90    
REMARK   3   GRID STEP FACTOR   : 4.00    
REMARK   3  
REMARK   3  ERROR ESTIMATES.
REMARK   3   COORDINATE ERROR (MAXIMUM-LIKELIHOOD BASED)     : 0.29    
REMARK   3   PHASE ERROR (DEGREES, MAXIMUM-LIKELIHOOD BASED) : 27.32   
REMARK   3  
REMARK   3  STRUCTURE FACTORS CALCULATION ALGORITHM : FFT
REMARK   3  
REMARK   3  RESTRAINTS LIBRARY
REMARK   3    GEOSTD + MON.LIB. + CDL v1.2
REMARK   3  
REMARK   3  DEVIATIONS FROM IDEAL VALUES.
REMARK   3                 RMSD     MAX  COUNT
REMARK   3   BOND      :  0.017   0.159  21227
REMARK   3   ANGLE     :  1.602  15.868  28733
REMARK   3   CHIRALITY :  0.275   5.379   3315
REMARK   3   PLANARITY :  0.009   0.082   3798
REMARK   3   DIHEDRAL  : 13.005 102.990  12826
REMARK   3   MIN NONBONDED DISTANCE : 1.872 
REMARK   3  
REMARK   3  MOLPROBITY STATISTICS.
REMARK   3   ALL-ATOM CLASHSCORE : 3.71
REMARK   3   RAMACHANDRAN PLOT:
REMARK   3     OUTLIERS : 0.51  %
REMARK   3     ALLOWED  : 4.15  %
REMARK   3     FAVORED  : 95.34 %
REMARK   3   ROTAMER OUTLIERS : 6.33 %
REMARK   3   CBETA DEVIATIONS : 0
REMARK   3   PEPTIDE PLANE:
REMARK   3     CIS-PROLINE     : 0
REMARK   3     CIS-GENERAL     : 0
REMARK   3     TWISTED PROLINE : 0
REMARK   3     TWISTED GENERAL : 1
REMARK   3  
REMARK   3  ATOMIC DISPLACEMENT PARAMETERS.
REMARK   3   WILSON B : 34.04
REMARK   3   RMS(B_ISO_OR_EQUIVALENT_BONDED) : 4.91
REMARK   3   ATOMS          NUMBER OF ATOMS
REMARK   3                    ISO.  ANISO. 
REMARK   3    ALL         :  43901       0
REMARK   3    ALL (NO H)  :  21605       0
REMARK   3    SOLVENT     :    667       0
REMARK   3    NON-SOLVENT :  20938       0
REMARK   3    HYDROGENS   :  22296       0
REMARK   3
REMARK   3
REMARK   3   OTHER REFINEMENT REMARKS:
REMARK   3   XRAY REFINEMENT USING QUANTUM MECHANICAL FUNCTIONAL
REMARK   3   PROGRAM      :QuantumBio DivCon 6 build-7.1.1-b4015.17
REMARK   3   AUTHORS      :BORBULEVYCH O.Y., PLUMLEY J., 
REMARK   3                :MARTIN, R.I., WESTERHOFF L.M. 
REMARK   3
REMARK   3   REFERENCE     :BORBULEVYCH O.Y., PLUMLEY J.A.,
REMARK   3                 :MARTIN, R.I., MERZ, K.M.,  WESTERHOFF L.M.
REMARK   3                 :ACTA CRYSTLLOGRAPHICA SECTION D, 2014, 
REMARK   3                 :V. D70, pp. 1233-1247
REMARK   3   QM METHOD(HAMILTONIAN): PM6
REMARK   3   REGION QM REFINEMENT: 
REMARK   3      MAIN/BUFFER QM REGION RADII (A): 3.0 / 2.5
REMARK   3      LIGAND / STRAIN ENERGY: DTY_A_1370 / 7.51 KCAL/MOLE
REMARK   3      LIGAND / STRAIN ENERGY: DTY_B_1370 / 8.94 KCAL/MOLE
REMARK   3      LIGAND / STRAIN ENERGY: DTY_C_1371 / 7.62 KCAL/MOLE
REMARK   3      LIGAND / STRAIN ENERGY: DTY_D_1370 / 8.19 KCAL/MOLE
REMARK   3      LIGAND / STRAIN ENERGY: DTY_E_1370 / 8.08 KCAL/MOLE
REMARK   3      LIGAND / STRAIN ENERGY: DTY_F_1370 / 8.4 KCAL/MOLE
REMARK   3      LIGAND / STRAIN ENERGY: DTY_G_1369 / 6.51 KCAL/MOLE
REMARK   3      LIGAND / STRAIN ENERGY: DTY_H_1369 / 9.67 KCAL/MOLE
REMARK   3
HELIX    1   1 PRO A   34  GLN A   40  1               Generated by MOE    7
HELIX    2   2 PRO A   45  ILE A   62  1               Generated by MOE   18
HELIX    3   3 LEU A   81  LEU A   98  1               Generated by MOE   18
HELIX    4   4 ILE A  134  THR A  149  1               Generated by MOE   16
HELIX    5   5 SER A  164  TYR A  167  5               Generated by MOE    4
HELIX    6   6 GLN A  185  ALA A  191  1               Generated by MOE    7
HELIX    7   7 ASN A  209  ALA A  218  1               Generated by MOE   10
HELIX    8   8 ALA A  259  ALA A  267  1               Generated by MOE    9
HELIX    9   9 HIS A  282  ASN A  284  5               Generated by MOE    3
HELIX   10  10 PHE A  289  ASN A  291  5               Generated by MOE    3
HELIX   11  11 GLN A  292  ALA A  304  1               Generated by MOE   13
HELIX   12  12 GLY A  330  GLY A  333  5               Generated by MOE    4
HELIX   13  13 TRP A  347  VAL A  367  1               Generated by MOE   21
HELIX   14  14 PRO B   34  GLN B   40  1               Generated by MOE    7
HELIX   15  15 PRO B   45  ILE B   62  1               Generated by MOE   18
HELIX   16  16 LEU B   81  GLU B   97  1               Generated by MOE   17
HELIX   17  17 ILE B  134  ASN B  150  1               Generated by MOE   17
HELIX   18  18 SER B  164  TYR B  167  5               Generated by MOE    4
HELIX   19  19 ALA B  169  LEU B  171  5               Generated by MOE    3
HELIX   20  20 GLN B  185  ALA B  191  1               Generated by MOE    7
HELIX   21  21 ASN B  209  ALA B  218  1               Generated by MOE   10
HELIX   22  22 ALA B  259  GLN B  268  1               Generated by MOE   10
HELIX   23  23 HIS B  282  SER B  285  5               Generated by MOE    4
HELIX   24  24 PHE B  289  ASN B  291  5               Generated by MOE    3
HELIX   25  25 GLN B  292  ALA B  304  1               Generated by MOE   13
HELIX   26  26 TRP B  347  VAL B  367  1               Generated by MOE   21
HELIX   27  27 PRO C   34  GLN C   40  1               Generated by MOE    7
HELIX   28  28 PRO C   45  ILE C   62  1               Generated by MOE   18
HELIX   29  29 LEU C   81  LEU C   98  1               Generated by MOE   18
HELIX   30  30 GLY C  121  ASN C  124  1               Generated by MOE    4
HELIX   31  31 ILE C  134  THR C  149  1               Generated by MOE   16
HELIX   32  32 SER C  164  TYR C  167  5               Generated by MOE    4
HELIX   33  33 ALA C  169  LEU C  171  5               Generated by MOE    3
HELIX   34  34 GLN C  185  SER C  192  1               Generated by MOE    8
HELIX   35  35 ASN C  209  ALA C  218  1               Generated by MOE   10
HELIX   36  36 ALA C  259  GLN C  268  1               Generated by MOE   10
HELIX   37  37 HIS C  282  ASN C  284  5               Generated by MOE    3
HELIX   38  38 PHE C  289  ASN C  291  5               Generated by MOE    3
HELIX   39  39 GLN C  292  ALA C  304  1               Generated by MOE   13
HELIX   40  40 LYS C  331  GLY C  333  5               Generated by MOE    3
HELIX   41  41 TRP C  347  ASN C  368  1               Generated by MOE   22
HELIX   42  42 PRO D   34  GLN D   40  1               Generated by MOE    7
HELIX   43  43 PRO D   45  ILE D   62  1               Generated by MOE   18
HELIX   44  44 LEU D   81  LEU D   98  1               Generated by MOE   18
HELIX   45  45 ILE D  134  ASN D  150  1               Generated by MOE   17
HELIX   46  46 SER D  164  TYR D  167  5               Generated by MOE    4
HELIX   47  47 ALA D  169  LEU D  171  5               Generated by MOE    3
HELIX   48  48 GLN D  185  SER D  192  1               Generated by MOE    8
HELIX   49  49 ASN D  209  ALA D  218  1               Generated by MOE   10
HELIX   50  50 ALA D  259  LYS D  266  1               Generated by MOE    8
HELIX   51  51 HIS D  282  ASN D  284  5               Generated by MOE    3
HELIX   52  52 PHE D  289  ASN D  291  5               Generated by MOE    3
HELIX   53  53 GLN D  292  ALA D  304  1               Generated by MOE   13
HELIX   54  54 LYS D  331  GLY D  333  5               Generated by MOE    3
HELIX   55  55 TRP D  347  VAL D  367  1               Generated by MOE   21
HELIX   56  56 PRO E   34  GLN E   40  1               Generated by MOE    7
HELIX   57  57 PRO E   45  ILE E   62  1               Generated by MOE   18
HELIX   58  58 LEU E   81  LEU E   98  1               Generated by MOE   18
HELIX   59  59 ILE E  134  THR E  149  1               Generated by MOE   16
HELIX   60  60 PRO E  165  LEU E  168  1               Generated by MOE    4
HELIX   61  61 ALA E  169  LEU E  171  5               Generated by MOE    3
HELIX   62  62 GLN E  185  ALA E  191  1               Generated by MOE    7
HELIX   63  63 ASN E  209  ALA E  218  1               Generated by MOE   10
HELIX   64  64 ALA E  259  LYS E  266  1               Generated by MOE    8
HELIX   65  65 PHE E  289  ASN E  291  5               Generated by MOE    3
HELIX   66  66 GLN E  292  ALA E  304  1               Generated by MOE   13
HELIX   67  67 TRP E  347  ARG E  365  1               Generated by MOE   19
HELIX   68  68 PRO F   34  GLN F   40  1               Generated by MOE    7
HELIX   69  69 PRO F   45  ILE F   62  1               Generated by MOE   18
HELIX   70  70 LEU F   81  LEU F   98  1               Generated by MOE   18
HELIX   71  71 ILE F  134  THR F  149  1               Generated by MOE   16
HELIX   72  72 SER F  164  TYR F  167  5               Generated by MOE    4
HELIX   73  73 ALA F  169  LEU F  171  5               Generated by MOE    3
HELIX   74  74 GLN F  185  SER F  192  1               Generated by MOE    8
HELIX   75  75 VAL F  210  ALA F  218  1               Generated by MOE    9
HELIX   76  76 ALA F  259  LYS F  266  1               Generated by MOE    8
HELIX   77  77 HIS F  282  SER F  285  5               Generated by MOE    4
HELIX   78  78 PHE F  289  ASN F  291  5               Generated by MOE    3
HELIX   79  79 GLN F  292  ALA F  304  1               Generated by MOE   13
HELIX   80  80 LYS F  331  GLY F  333  5               Generated by MOE    3
HELIX   81  81 TRP F  347  VAL F  367  1               Generated by MOE   21
HELIX   82  82 PRO G   34  GLN G   40  1               Generated by MOE    7
HELIX   83  83 PRO G   45  ILE G   62  1               Generated by MOE   18
HELIX   84  84 LEU G   81  LEU G   98  1               Generated by MOE   18
HELIX   85  85 GLY G  121  ASN G  124  1               Generated by MOE    4
HELIX   86  86 ILE G  134  THR G  149  1               Generated by MOE   16
HELIX   87  87 SER G  164  TYR G  167  5               Generated by MOE    4
HELIX   88  88 ALA G  169  LEU G  171  5               Generated by MOE    3
HELIX   89  89 GLN G  185  ALA G  191  1               Generated by MOE    7
HELIX   90  90 ASN G  209  ALA G  218  1               Generated by MOE   10
HELIX   91  91 ALA G  259  ALA G  267  1               Generated by MOE    9
HELIX   92  92 PHE G  289  ASN G  291  5               Generated by MOE    3
HELIX   93  93 GLN G  292  ALA G  304  1               Generated by MOE   13
HELIX   94  94 TRP G  347  GLU G  366  1               Generated by MOE   20
HELIX   95  95 PRO H   34  GLN H   40  1               Generated by MOE    7
HELIX   96  96 PRO H   45  ILE H   62  1               Generated by MOE   18
HELIX   97  97 LEU H   81  LEU H   98  1               Generated by MOE   18
HELIX   98  98 ILE H  134  ASN H  150  1               Generated by MOE   17
HELIX   99  99 SER H  164  TYR H  167  5               Generated by MOE    4
HELIX  100 100 ALA H  169  LEU H  171  5               Generated by MOE    3
HELIX  101 101 GLN H  185  ALA H  191  1               Generated by MOE    7
HELIX  102 102 ASN H  209  ALA H  218  1               Generated by MOE   10
HELIX  103 103 ALA H  259  LYS H  266  1               Generated by MOE    8
HELIX  104 104 HIS H  282  ASN H  284  5               Generated by MOE    3
HELIX  105 105 ASN H  291  ALA H  304  1               Generated by MOE   14
HELIX  106 106 TRP H  347  GLU H  366  1               Generated by MOE   20
SHEET    1       ILE A  25  ASP A  29                  Generated by MOE
SHEET    2       VAL A  69  GLY A  74                  Generated by MOE
SHEET    3       LEU A 102  ARG A 107                  Generated by MOE
SHEET    4       ILE A 155  GLU A 158                  Generated by MOE
SHEET    5       VAL A 172  VAL A 172                  Generated by MOE
SHEET    6       SER A 173  SER A 173                  Generated by MOE
SHEET    7       PHE A 174  ILE A 177                  Generated by MOE
SHEET    8       VAL A 198  LYS A 201                  Generated by MOE
SHEET    9       HIS A 223  VAL A 227                  Generated by MOE
SHEET   10       ALA A 233  THR A 238                  Generated by MOE
SHEET   11       CYS A 244  LEU A 248                  Generated by MOE
SHEET   12       LEU A 276  ASP A 279                  Generated by MOE
SHEET   13       ILE A 310  ILE A 310                  Generated by MOE
SHEET   14       THR A 311  THR A 311                  Generated by MOE
SHEET   15       GLY A 312  GLU A 316                  Generated by MOE
SHEET   16       ILE B  25  ASP B  29                  Generated by MOE
SHEET   17       VAL B  69  GLY B  74                  Generated by MOE
SHEET   18       LEU B 102  ARG B 107                  Generated by MOE
SHEET   19       ILE B 155  GLU B 158                  Generated by MOE
SHEET   20       PHE B 174  ILE B 177                  Generated by MOE
SHEET   21       VAL B 198  LYS B 201                  Generated by MOE
SHEET   22       HIS B 223  VAL B 227                  Generated by MOE
SHEET   23       ALA B 233  THR B 238                  Generated by MOE
SHEET   24       CYS B 244  LEU B 248                  Generated by MOE
SHEET   25       LEU B 276  ASP B 279                  Generated by MOE
SHEET   26       ILE B 310  ILE B 310                  Generated by MOE
SHEET   27       THR B 311  THR B 311                  Generated by MOE
SHEET   28       GLY B 312  GLU B 316                  Generated by MOE
SHEET   29       ILE C  25  ASP C  29                  Generated by MOE
SHEET   30       VAL C  69  GLY C  74                  Generated by MOE
SHEET   31       LEU C 102  ARG C 107                  Generated by MOE
SHEET   32       ILE C 155  GLU C 158                  Generated by MOE
SHEET   33       PHE C 174  ILE C 177                  Generated by MOE
SHEET   34       VAL C 198  LYS C 201                  Generated by MOE
SHEET   35       HIS C 223  VAL C 227                  Generated by MOE
SHEET   36       ALA C 233  THR C 238                  Generated by MOE
SHEET   37       CYS C 244  LEU C 248                  Generated by MOE
SHEET   38       LEU C 276  ASP C 279                  Generated by MOE
SHEET   39       ILE C 310  ILE C 310                  Generated by MOE
SHEET   40       THR C 311  THR C 311                  Generated by MOE
SHEET   41       GLY C 312  GLU C 316                  Generated by MOE
SHEET   42       ILE D  25  ASP D  29                  Generated by MOE
SHEET   43       VAL D  69  GLY D  74                  Generated by MOE
SHEET   44       LEU D 102  ARG D 107                  Generated by MOE
SHEET   45       ILE D 155  GLU D 158                  Generated by MOE
SHEET   46       VAL D 172  VAL D 172                  Generated by MOE
SHEET   47       SER D 173  SER D 173                  Generated by MOE
SHEET   48       PHE D 174  ILE D 177                  Generated by MOE
SHEET   49       VAL D 198  LYS D 201                  Generated by MOE
SHEET   50       HIS D 223  VAL D 227                  Generated by MOE
SHEET   51       ALA D 233  THR D 238                  Generated by MOE
SHEET   52       CYS D 244  LEU D 248                  Generated by MOE
SHEET   53       LEU D 276  ASP D 279                  Generated by MOE
SHEET   54       ILE D 310  ILE D 310                  Generated by MOE
SHEET   55       THR D 311  THR D 311                  Generated by MOE
SHEET   56       GLY D 312  GLU D 316                  Generated by MOE
SHEET   57       ILE E  25  PRO E  30                  Generated by MOE
SHEET   58       VAL E  69  GLY E  74                  Generated by MOE
SHEET   59       LEU E 102  ARG E 107                  Generated by MOE
SHEET   60       ILE E 155  GLU E 158                  Generated by MOE
SHEET   61       VAL E 172  VAL E 172                  Generated by MOE
SHEET   62       SER E 173  SER E 173                  Generated by MOE
SHEET   63       PHE E 174  ALA E 176                  Generated by MOE
SHEET   64       VAL E 198  LYS E 201                  Generated by MOE
SHEET   65       HIS E 223  VAL E 227                  Generated by MOE
SHEET   66       ALA E 233  THR E 238                  Generated by MOE
SHEET   67       CYS E 244  LEU E 248                  Generated by MOE
SHEET   68       ARG E 249  ARG E 249                  Generated by MOE
SHEET   69       GLY E 250  GLY E 250                  Generated by MOE
SHEET   70       LEU E 276  ASP E 279                  Generated by MOE
SHEET   71       TYR E 280  HIS E 282                  Generated by MOE
SHEET   72       GLY E 283  GLY E 283                  Generated by MOE
SHEET   73       ILE E 310  ILE E 310                  Generated by MOE
SHEET   74       THR E 311  THR E 311                  Generated by MOE
SHEET   75       GLY E 312  GLU E 316                  Generated by MOE
SHEET   76       ILE F  25  ASP F  29                  Generated by MOE
SHEET   77       VAL F  69  GLY F  74                  Generated by MOE
SHEET   78       LEU F 102  ARG F 107                  Generated by MOE
SHEET   79       ILE F 155  GLU F 158                  Generated by MOE
SHEET   80       PHE F 174  ILE F 177                  Generated by MOE
SHEET   81       VAL F 198  LYS F 201                  Generated by MOE
SHEET   82       HIS F 223  VAL F 227                  Generated by MOE
SHEET   83       ALA F 233  THR F 238                  Generated by MOE
SHEET   84       CYS F 244  LEU F 248                  Generated by MOE
SHEET   85       LEU F 276  ASP F 279                  Generated by MOE
SHEET   86       ILE F 310  ILE F 310                  Generated by MOE
SHEET   87       THR F 311  THR F 311                  Generated by MOE
SHEET   88       GLY F 312  GLU F 316                  Generated by MOE
SHEET   89       ILE G  25  ASP G  29                  Generated by MOE
SHEET   90       VAL G  69  GLY G  74                  Generated by MOE
SHEET   91       LEU G 102  ARG G 107                  Generated by MOE
SHEET   92       ILE G 155  GLU G 158                  Generated by MOE
SHEET   93       PHE G 174  ILE G 177                  Generated by MOE
SHEET   94       VAL G 198  LYS G 201                  Generated by MOE
SHEET   95       HIS G 223  VAL G 227                  Generated by MOE
SHEET   96       ALA G 233  THR G 238                  Generated by MOE
SHEET   97       CYS G 244  LEU G 248                  Generated by MOE
SHEET   98       ARG G 249  ARG G 249                  Generated by MOE
SHEET   99       GLY G 250  GLY G 250                  Generated by MOE
SHEET  100       LEU G 276  ASP G 279                  Generated by MOE
SHEET  101       TYR G 280  HIS G 282                  Generated by MOE
SHEET  102       GLY G 283  GLY G 283                  Generated by MOE
SHEET  103       ILE G 310  ILE G 310                  Generated by MOE
SHEET  104       THR G 311  THR G 311                  Generated by MOE
SHEET  105       GLY G 312  GLU G 316                  Generated by MOE
SHEET  106       ILE H  25  ASP H  29                  Generated by MOE
SHEET  107       VAL H  69  GLY H  74                  Generated by MOE
SHEET  108       LEU H 102  ARG H 107                  Generated by MOE
SHEET  109       ILE H 155  GLU H 158                  Generated by MOE
SHEET  110       PHE H 174  ILE H 177                  Generated by MOE
SHEET  111       VAL H 198  LYS H 201                  Generated by MOE
SHEET  112       HIS H 223  VAL H 227                  Generated by MOE
SHEET  113       ALA H 233  THR H 238                  Generated by MOE
SHEET  114       CYS H 244  LEU H 248                  Generated by MOE
SHEET  115       LEU H 276  ASP H 279                  Generated by MOE
SHEET  116       ILE H 310  ILE H 310                  Generated by MOE
SHEET  117       THR H 311  THR H 311                  Generated by MOE
SHEET  118       GLY H 312  GLU H 316                  Generated by MOE
CRYST1   82.129   94.696  104.843  64.71  85.51  75.61 P 1
SCALE1      0.012176 -0.003124  0.000400        0.00000
SCALE2      0.000000  0.010902 -0.005078        0.00000
SCALE3      0.000000  0.000000  0.010554        0.00000
ATOM      1  N   GLY A  18      24.379  35.416  60.889  1.00 42.60           N
ATOM      2  CA  GLY A  18      24.409  33.960  60.789  1.00 50.86           C
ATOM      3  C   GLY A  18      25.323  33.394  59.678  1.00 52.61           C
ATOM      4  O   GLY A  18      25.800  34.131  58.808  1.00 48.15           O
ATOM      5  H1  GLY A  18      25.248  35.747  61.120  1.00 51.13           H
ATOM      6  H2  GLY A  18      23.751  35.660  61.582  1.00 51.13           H
ATOM      7  HA2 GLY A  18      23.501  33.653  60.623  1.00 61.03           H
ATOM      8  HA3 GLY A  18      24.688  33.594  61.642  1.00 61.03           H
ATOM      9  N   ALA A  19      25.596  32.086  59.754  1.00 48.92           N
ATOM     10  CA  ALA A  19      26.147  31.304  58.649  1.00 46.08           C
ATOM     11  C   ALA A  19      25.169  31.213  57.462  1.00 43.86           C
ATOM     12  O   ALA A  19      23.952  31.156  57.628  1.00 44.55           O
ATOM     13  CB  ALA A  19      26.468  29.893  59.140  1.00 42.68           C
ATOM     14  H   ALA A  19      25.499  31.623  60.474  1.00 58.71           H
ATOM     15  HA  ALA A  19      26.979  31.716  58.359  1.00 55.30           H
ATOM     16  HB1 ALA A  19      26.805  29.364  58.404  1.00 51.22           H
ATOM     17  HB2 ALA A  19      27.135  29.943  59.844  1.00 51.22           H
ATOM     18  HB3 ALA A  19      25.655  29.502  59.485  1.00 51.22           H
ATOM     19  N   GLU A  20      25.699  31.204  56.241  1.00 41.63           N
ATOM     20  CA  GLU A  20      24.884  30.973  55.039  1.00 40.46           C
ATOM     21  C   GLU A  20      25.242  29.560  54.513  1.00 39.06           C
ATOM     22  O   GLU A  20      26.262  29.417  53.800  1.00 31.89           O
ATOM     23  CB  GLU A  20      25.119  32.119  54.014  1.00 37.98           C
ATOM     24  CG  GLU A  20      24.247  32.118  52.708  1.00 40.85           C
ATOM     25  CD  GLU A  20      24.531  33.281  51.753  1.00 40.96           C
ATOM     26  OE1 GLU A  20      25.537  33.235  51.016  1.00 34.01           O
ATOM     27  OE2 GLU A  20      23.734  34.255  51.739  1.00 48.84           O1-
ATOM     28  H   GLU A  20      26.536  31.348  56.065  1.00 49.96           H
ATOM     29  HA  GLU A  20      23.948  31.006  55.283  1.00 48.55           H
ATOM     30  HB2 GLU A  20      24.896  32.959  54.462  1.00 45.58           H
ATOM     31  HB3 GLU A  20      26.049  32.172  53.749  1.00 45.58           H
ATOM     32  HG2 GLU A  20      24.407  31.297  52.219  1.00 49.01           H
ATOM     33  HG3 GLU A  20      23.312  32.183  52.958  1.00 49.01           H
ATOM     34  N   GLU A  21      24.420  28.508  54.874  1.00 29.90           N
ATOM     35  CA  GLU A  21      24.605  27.165  54.287  1.00 39.65           C
ATOM     36  C   GLU A  21      23.209  26.717  53.810  1.00 30.69           C
ATOM     37  O   GLU A  21      22.183  27.275  54.180  1.00 25.65           O
ATOM     38  CB  GLU A  21      25.153  26.151  55.310  1.00 38.58           C
ATOM     39  CG  GLU A  21      26.684  26.101  55.325  1.00 38.37           C
ATOM     40  CD  GLU A  21      27.135  24.769  55.911  1.00 34.46           C
ATOM     41  OE1 GLU A  21      27.318  23.774  55.116  1.00 32.36           O
ATOM     42  OE2 GLU A  21      27.256  24.607  57.135  1.00 42.84           O1-
ATOM     43  H   GLU A  21      23.560  28.644  55.407  1.00 35.88           H
ATOM     44  HA  GLU A  21      25.315  27.246  53.408  1.00 47.58           H
ATOM     45  HB2 GLU A  21      24.784  26.392  56.328  1.00 46.30           H
ATOM     46  HB3 GLU A  21      24.760  25.140  55.078  1.00 46.30           H
ATOM     47  HG2 GLU A  21      27.107  26.243  54.312  1.00 46.05           H
ATOM     48  HG3 GLU A  21      27.095  26.939  55.925  1.00 46.05           H
ATOM     49  N   ASP A  22      23.199  25.685  52.875  1.00 33.87           N
ATOM     50  CA  ASP A  22      21.968  24.966  52.478  1.00 30.49           C
ATOM     51  C   ASP A  22      20.905  25.857  51.812  1.00 29.08           C
ATOM     52  O   ASP A  22      19.745  25.526  51.605  1.00 33.34           O
ATOM     53  CB  ASP A  22      21.377  24.163  53.632  1.00 31.52           C
ATOM     54  CG  ASP A  22      22.221  22.915  53.860  1.00 39.08           C
ATOM     55  OD1 ASP A  22      23.294  22.769  53.230  1.00 33.68           O
ATOM     56  OD2 ASP A  22      21.759  22.042  54.658  1.00 35.26           O1-
ATOM     57  H   ASP A  22      24.067  25.146  52.693  1.00 40.64           H
ATOM     58  HA  ASP A  22      22.286  24.246  51.651  1.00 36.58           H
ATOM     59  HB2 ASP A  22      21.314  24.763  54.562  1.00 37.82           H
ATOM     60  HB3 ASP A  22      20.320  23.875  53.432  1.00 37.82           H
ATOM     61  N   VAL A  23      21.413  27.012  51.241  1.00 31.35           N
ATOM     62  CA  VAL A  23      20.659  27.945  50.356  1.00 32.98           C
ATOM     63  C   VAL A  23      20.024  27.208  49.196  1.00 35.38           C
ATOM     64  O   VAL A  23      18.963  27.588  48.691  1.00 35.34           O
ATOM     65  CB  VAL A  23      21.552  29.065  49.756  1.00 35.07           C
ATOM     66  CG1 VAL A  23      20.694  30.001  48.851  1.00 43.41           C
ATOM     67  CG2 VAL A  23      22.251  29.890  50.770  1.00 37.42           C
ATOM     68  H   VAL A  23      22.220  27.272  51.359  1.00 37.62           H
ATOM     69  HA  VAL A  23      19.963  28.383  50.857  1.00 39.58           H
ATOM     70  HB  VAL A  23      22.227  28.688  49.171  1.00 42.08           H
ATOM     71 HG11 VAL A  23      21.259  30.692  48.460  1.00 52.10           H
ATOM     72 HG12 VAL A  23      20.269  29.506  48.132  1.00 52.10           H
ATOM     73 HG13 VAL A  23      20.012  30.426  49.394  1.00 52.10           H
ATOM     74 HG21 VAL A  23      22.767  30.561  50.289  1.00 44.91           H
ATOM     75 HG22 VAL A  23      21.590  30.323  51.330  1.00 44.91           H
ATOM     76 HG23 VAL A  23      22.844  29.336  51.291  1.00 44.91           H
ATOM     77  N   ARG A  24      20.728  26.219  48.677  1.00 31.46           N
ATOM     78  CA  ARG A  24      20.281  25.450  47.532  1.00 30.49           C
ATOM     79  C   ARG A  24      19.989  24.017  47.953  1.00 27.36           C
ATOM     80  O   ARG A  24      19.987  23.126  47.085  1.00 26.70           O
ATOM     81  CB  ARG A  24      21.328  25.492  46.408  1.00 28.24           C
ATOM     82  CG  ARG A  24      21.676  26.885  45.883  1.00 30.03           C
ATOM     83  CD  ARG A  24      22.438  26.849  44.490  1.00 27.80           C
ATOM     84  NE  ARG A  24      22.381  28.152  43.879  1.00 25.29           N
ATOM     85  CZ  ARG A  24      23.275  29.114  44.023  1.00 29.03           C
ATOM     86  NH1 ARG A  24      24.400  28.905  44.694  1.00 25.31           N
ATOM     87  NH2 ARG A  24      23.041  30.297  43.472  1.00 27.51           N1+
ATOM     88  H   ARG A  24      21.469  25.938  49.011  1.00 37.76           H
ATOM     89  HA  ARG A  24      19.471  25.850  47.171  1.00 36.58           H
ATOM     90  HB2 ARG A  24      22.154  25.105  46.721  1.00 33.89           H
ATOM     91  HB3 ARG A  24      20.995  24.985  45.647  1.00 33.89           H
ATOM     92  HG2 ARG A  24      20.863  27.390  45.768  1.00 36.03           H
ATOM     93  HG3 ARG A  24      22.261  27.322  46.519  1.00 36.03           H
ATOM     94  HD2 ARG A  24      23.368  26.614  44.620  1.00 33.36           H
ATOM     95  HD3 ARG A  24      22.005  26.211  43.895  1.00 33.36           H
ATOM     96  HE  ARG A  24      21.725  28.296  43.334  1.00 30.35           H
ATOM     97 HH11 ARG A  24      24.559  28.157  45.069  1.00 30.37           H
ATOM     98 HH12 ARG A  24      24.975  29.548  44.754  1.00 30.37           H
ATOM     99 HH21 ARG A  24      22.317  30.436  43.022  1.00 33.01           H
ATOM    100 HH22 ARG A  24      23.633  30.920  43.530  1.00 33.01           H
ATOM    101  N   ILE A  25      19.720  23.785  49.270  1.00 27.44           N
ATOM    102  CA  ILE A  25      19.363  22.440  49.762  1.00 29.94           C
ATOM    103  C   ILE A  25      17.938  22.645  50.331  1.00 29.93           C
ATOM    104  O   ILE A  25      17.590  23.186  51.353  1.00 35.15           O
ATOM    105  CB  ILE A  25      20.276  21.891  50.878  1.00 26.59           C
ATOM    106  CG1 ILE A  25      21.749  21.900  50.446  1.00 25.52           C
ATOM    107  CG2 ILE A  25      19.750  20.504  51.247  1.00 26.67           C
ATOM    108  CD1 ILE A  25      22.139  20.826  49.438  1.00 29.68           C
ATOM    109  H   ILE A  25      19.675  24.538  49.993  1.00 32.93           H
ATOM    110  HA  ILE A  25      19.382  21.709  48.899  1.00 35.93           H
ATOM    111  HB  ILE A  25      20.171  22.560  51.775  1.00 31.91           H
ATOM    112 HG12 ILE A  25      22.013  22.897  50.037  1.00 30.63           H
ATOM    113 HG13 ILE A  25      22.373  21.787  51.364  1.00 30.63           H
ATOM    114 HG21 ILE A  25      20.385  20.041  52.015  1.00 32.00           H
ATOM    115 HG22 ILE A  25      18.741  20.541  51.673  1.00 32.00           H
ATOM    116 HG23 ILE A  25      19.722  19.817  50.395  1.00 32.00           H
ATOM    117 HD11 ILE A  25      23.176  20.974  49.115  1.00 35.61           H
ATOM    118 HD12 ILE A  25      22.068  19.830  49.885  1.00 35.61           H
ATOM    119 HD13 ILE A  25      21.501  20.851  48.552  1.00 35.61           H
ATOM    120  N   LEU A  26      17.032  22.105  49.420  1.00 30.36           N
ATOM    121  CA  LEU A  26      15.571  22.052  49.602  1.00 37.67           C
ATOM    122  C   LEU A  26      15.205  21.102  50.723  1.00 35.58           C
ATOM    123  O   LEU A  26      14.219  21.350  51.414  1.00 38.67           O
ATOM    124  CB  LEU A  26      14.779  21.672  48.310  1.00 25.10           C
ATOM    125  CG  LEU A  26      14.891  22.640  47.075  1.00 34.74           C
ATOM    126  CD1 LEU A  26      13.970  22.399  45.849  1.00 41.71           C
ATOM    127  CD2 LEU A  26      14.706  24.072  47.491  1.00 40.88           C
ATOM    128  H   LEU A  26      17.257  21.725  48.670  1.00 36.44           H
ATOM    129  HA  LEU A  26      15.253  22.929  49.837  1.00 45.20           H
ATOM    130  HB2 LEU A  26      14.987  20.772  48.003  1.00 30.12           H
ATOM    131  HB3 LEU A  26      13.822  21.671  48.517  1.00 30.12           H
ATOM    132  HG  LEU A  26      15.797  22.563  46.738  1.00 41.69           H
ATOM    133 HD11 LEU A  26      14.152  23.091  45.185  1.00 50.05           H
ATOM    134 HD12 LEU A  26      14.139  21.532  45.458  1.00 50.05           H
ATOM    135 HD13 LEU A  26      13.038  22.473  46.114  1.00 50.05           H
ATOM    136 HD21 LEU A  26      14.830  24.641  46.710  1.00 49.06           H
ATOM    137 HD22 LEU A  26      13.803  24.185  47.832  1.00 49.06           H
ATOM    138 HD23 LEU A  26      15.351  24.308  48.171  1.00 49.06           H
ATOM    139  N   GLY A  27      15.992  20.048  50.965  1.00 36.30           N
ATOM    140  CA  GLY A  27      15.816  19.257  52.190  1.00 32.20           C
ATOM    141  C   GLY A  27      16.666  17.997  52.250  1.00 34.33           C
ATOM    142  O   GLY A  27      17.352  17.649  51.271  1.00 32.62           O
ATOM    143  H   GLY A  27      16.606  19.775  50.431  1.00 43.56           H
ATOM    144  HA2 GLY A  27      16.042  19.831  52.937  1.00 38.63           H
ATOM    145  HA3 GLY A  27      14.881  19.000  52.248  1.00 38.63           H
ATOM    146  N   TYR A  28      16.628  17.309  53.440  1.00 31.25           N
ATOM    147  CA  TYR A  28      17.325  16.020  53.590  1.00 31.25           C
ATOM    148  C   TYR A  28      16.236  15.006  54.047  1.00 40.47           C
ATOM    149  O   TYR A  28      15.642  15.116  55.112  1.00 46.96           O
ATOM    150  CB  TYR A  28      18.415  16.067  54.677  1.00 33.36           C
ATOM    151  CG  TYR A  28      19.503  17.075  54.438  1.00 36.01           C
ATOM    152  CD1 TYR A  28      19.325  18.415  54.830  1.00 34.41           C
ATOM    153  CD2 TYR A  28      20.733  16.677  53.890  1.00 31.02           C
ATOM    154  CE1 TYR A  28      20.366  19.329  54.733  1.00 32.47           C
ATOM    155  CE2 TYR A  28      21.803  17.567  53.805  1.00 34.83           C
ATOM    156  CZ  TYR A  28      21.619  18.892  54.248  1.00 40.55           C
ATOM    157  OH  TYR A  28      22.683  19.709  54.205  1.00 38.44           O
ATOM    158  H   TYR A  28      16.034  17.594  54.221  1.00 37.50           H
ATOM    159  HA  TYR A  28      17.788  15.732  52.596  1.00 37.50           H
ATOM    160  HB2 TYR A  28      17.940  16.266  55.663  1.00 40.04           H
ATOM    161  HB3 TYR A  28      18.850  15.049  54.768  1.00 40.04           H
ATOM    162  HD1 TYR A  28      18.362  18.736  55.227  1.00 41.29           H
ATOM    163  HD2 TYR A  28      20.861  15.654  53.533  1.00 37.22           H
ATOM    164  HE1 TYR A  28      20.241  20.375  55.024  1.00 38.96           H
ATOM    165  HE2 TYR A  28      22.773  17.265  53.416  1.00 41.80           H
ATOM    166  HH  TYR A  28      22.415  20.771  54.476  1.00 46.12           H
ATOM    167  N   ASP A  29      16.053  13.959  53.165  1.00 34.48           N
ATOM    168  CA  ASP A  29      15.115  12.879  53.348  1.00 32.38           C
ATOM    169  C   ASP A  29      15.828  11.654  53.867  1.00 40.06           C
ATOM    170  O   ASP A  29      16.973  11.394  53.485  1.00 31.15           O
ATOM    171  CB  ASP A  29      14.408  12.464  52.052  1.00 38.17           C
ATOM    172  CG  ASP A  29      13.442  13.525  51.530  1.00 45.38           C
ATOM    173  OD1 ASP A  29      12.887  14.273  52.367  1.00 45.67           O
ATOM    174  OD2 ASP A  29      13.265  13.609  50.280  1.00 51.23           O1-
ATOM    175  H   ASP A  29      16.534  13.862  52.455  1.00 41.38           H
ATOM    176  HA  ASP A  29      14.457  13.182  53.987  1.00 38.85           H
ATOM    177  HB2 ASP A  29      15.072  12.278  51.380  1.00 45.81           H
ATOM    178  HB3 ASP A  29      13.904  11.648  52.238  1.00 45.81           H
ATOM    179  N   PRO A  30      15.130  10.864  54.672  1.00 32.12           N
ATOM    180  CA  PRO A  30      15.780   9.725  55.304  1.00 32.72           C
ATOM    181  C   PRO A  30      15.851   8.545  54.375  1.00 28.75           C
ATOM    182  O   PRO A  30      14.969   8.287  53.554  1.00 26.07           O
ATOM    183  CB  PRO A  30      14.883   9.423  56.513  1.00 37.30           C
ATOM    184  CG  PRO A  30      13.503   9.795  56.008  1.00 42.92           C
ATOM    185  CD  PRO A  30      13.745  11.051  55.158  1.00 36.88           C
ATOM    186  HA  PRO A  30      16.675   9.952  55.594  1.00 39.26           H
ATOM    187  HB2 PRO A  30      14.946   8.484  56.743  1.00 44.76           H
ATOM    188  HB3 PRO A  30      15.149   9.988  57.262  1.00 44.76           H
ATOM    189  HG2 PRO A  30      13.158   9.076  55.455  1.00 51.50           H
ATOM    190  HG3 PRO A  30      12.910   9.983  56.754  1.00 51.50           H
ATOM    191  HD2 PRO A  30      13.136  11.088  54.409  1.00 44.26           H
ATOM    192  HD3 PRO A  30      13.675  11.850  55.709  1.00 44.26           H
ATOM    193  N   LEU A  31      16.921   7.816  54.565  1.00 31.10           N
ATOM    194  CA  LEU A  31      17.304   6.644  53.801  1.00 26.03           C
ATOM    195  C   LEU A  31      17.260   5.437  54.721  1.00 33.64           C
ATOM    196  O   LEU A  31      17.761   5.501  55.843  1.00 38.71           O
ATOM    197  CB  LEU A  31      18.733   6.822  53.314  1.00 34.70           C
ATOM    198  CG  LEU A  31      19.207   7.231  51.942  1.00 36.96           C
ATOM    199  CD1 LEU A  31      20.706   7.289  52.047  1.00 38.38           C
ATOM    200  CD2 LEU A  31      18.768   6.278  50.799  1.00 30.74           C
ATOM    201  H   LEU A  31      17.485   7.998  55.180  1.00 37.31           H
ATOM    202  HA  LEU A  31      16.728   6.501  53.031  1.00 31.23           H
ATOM    203  HB2 LEU A  31      19.083   7.518  53.889  1.00 41.64           H
ATOM    204  HB3 LEU A  31      19.189   5.992  53.527  1.00 41.64           H
ATOM    205  HG  LEU A  31      18.875   8.120  51.737  1.00 44.35           H
ATOM    206 HD11 LEU A  31      21.079   7.521  51.181  1.00 46.06           H
ATOM    207 HD12 LEU A  31      20.948   7.955  52.705  1.00 46.06           H
ATOM    208 HD13 LEU A  31      21.031   6.416  52.326  1.00 46.06           H
ATOM    209 HD21 LEU A  31      19.147   6.576  49.962  1.00 36.88           H
ATOM    210 HD22 LEU A  31      19.089   5.383  51.013  1.00 36.88           H
ATOM    211 HD23 LEU A  31      17.798   6.278  50.745  1.00 36.88           H
ATOM    212  N   ALA A  32      16.706   4.331  54.247  1.00 28.57           N
ATOM    213  CA  ALA A  32      16.967   3.070  54.891  1.00 27.31           C
ATOM    214  C   ALA A  32      18.453   2.766  54.784  1.00 32.17           C
ATOM    215  O   ALA A  32      19.067   3.000  53.749  1.00 25.92           O
ATOM    216  CB  ALA A  32      16.183   1.969  54.218  1.00 30.66           C
ATOM    217  H   ALA A  32      16.196   4.284  53.558  1.00 34.28           H
ATOM    218  HA  ALA A  32      16.721   3.118  55.826  1.00 32.78           H
ATOM    219  HB1 ALA A  32      16.381   1.135  54.693  1.00 36.79           H
ATOM    220  HB2 ALA A  32      15.245   2.177  54.263  1.00 36.79           H
ATOM    221  HB3 ALA A  32      16.477   1.883  53.299  1.00 36.79           H
ATOM    222  N   SER A  33      19.005   2.167  55.814  1.00 27.24           N
ATOM    223  CA  SER A  33      20.431   1.826  55.823  1.00 26.89           C
ATOM    224  C   SER A  33      20.706   0.650  54.904  1.00 29.77           C
ATOM    225  O   SER A  33      19.804  -0.137  54.626  1.00 27.96           O
ATOM    226  CB  SER A  33      20.883   1.463  57.251  1.00 25.47           C
ATOM    227  OG  SER A  33      20.364   0.182  57.613  1.00 27.48           O
ATOM    228  H   SER A  33      18.587   1.933  56.525  1.00 32.68           H
ATOM    229  HA  SER A  33      20.949   2.588  55.506  1.00 32.27           H
ATOM    230  HB2 SER A  33      21.854   1.427  57.286  1.00 30.56           H
ATOM    231  HB3 SER A  33      20.562   2.128  57.874  1.00 30.56           H
ATOM    232  HG  SER A  33      20.600  -0.004  58.393  1.00 32.98           H
ATOM    233  N   PRO A  34      21.976   0.462  54.474  1.00 25.12           N
ATOM    234  CA  PRO A  34      22.303  -0.775  53.754  1.00 23.98           C
ATOM    235  C   PRO A  34      21.879  -2.010  54.496  1.00 27.89           C
ATOM    236  O   PRO A  34      21.333  -2.930  53.896  1.00 24.19           O
ATOM    237  CB  PRO A  34      23.830  -0.716  53.617  1.00 32.22           C
ATOM    238  CG  PRO A  34      24.145   0.792  53.602  1.00 30.22           C
ATOM    239  CD  PRO A  34      23.131   1.407  54.511  1.00 23.41           C
ATOM    240  HA  PRO A  34      21.888  -0.755  52.879  1.00 28.77           H
ATOM    241  HB2 PRO A  34      24.227  -1.152  54.381  1.00 38.67           H
ATOM    242  HB3 PRO A  34      24.104  -1.151  52.796  1.00 38.67           H
ATOM    243  HG2 PRO A  34      25.041   0.943  53.936  1.00 36.26           H
ATOM    244  HG3 PRO A  34      24.044   1.134  52.700  1.00 36.26           H
ATOM    245  HD2 PRO A  34      23.498   1.467  55.420  1.00 28.09           H
ATOM    246  HD3 PRO A  34      22.878   2.280  54.184  1.00 28.09           H
ATOM    247  N   ALA A  35      22.160  -2.084  55.795  1.00 25.87           N
ATOM    248  CA  ALA A  35      21.872  -3.322  56.508  1.00 32.67           C
ATOM    249  C   ALA A  35      20.366  -3.541  56.606  1.00 21.79           C
ATOM    250  O   ALA A  35      19.888  -4.667  56.495  1.00 26.07           O
ATOM    251  CB  ALA A  35      22.509  -3.320  57.911  1.00 28.53           C
ATOM    252  H   ALA A  35      22.513  -1.465  56.263  1.00 31.04           H
ATOM    253  HA  ALA A  35      22.251  -4.065  56.003  1.00 39.21           H
ATOM    254  HB1 ALA A  35      22.317  -4.173  58.335  1.00 34.24           H
ATOM    255  HB2 ALA A  35      23.457  -3.225  57.823  1.00 34.24           H
ATOM    256  HB3 ALA A  35      22.156  -2.597  58.440  1.00 34.24           H
ATOM    257  N   LEU A  36      19.599  -2.482  56.822  1.00 28.81           N
ATOM    258  CA  LEU A  36      18.143  -2.640  56.845  1.00 30.36           C
ATOM    259  C   LEU A  36      17.650  -3.205  55.522  1.00 30.74           C
ATOM    260  O   LEU A  36      16.873  -4.169  55.472  1.00 24.90           O
ATOM    261  CB  LEU A  36      17.481  -1.289  57.130  1.00 29.99           C
ATOM    262  CG  LEU A  36      15.939  -1.293  57.342  1.00 36.42           C
ATOM    263  CD1 LEU A  36      15.482  -2.116  58.551  1.00 32.85           C
ATOM    264  CD2 LEU A  36      15.445   0.145  57.508  1.00 39.76           C
ATOM    265  H   LEU A  36      19.884  -1.681  56.960  1.00 34.57           H
ATOM    266  HA  LEU A  36      17.904  -3.260  57.556  1.00 36.44           H
ATOM    267  HB2 LEU A  36      17.893  -0.903  57.915  1.00 35.99           H
ATOM    268  HB3 LEU A  36      17.655  -0.723  56.371  1.00 35.99           H
ATOM    269  HG  LEU A  36      15.520  -1.667  56.549  1.00 43.71           H
ATOM    270 HD11 LEU A  36      14.515  -2.062  58.621  1.00 39.42           H
ATOM    271 HD12 LEU A  36      15.754  -3.041  58.445  1.00 39.42           H
ATOM    272 HD13 LEU A  36      15.881  -1.748  59.359  1.00 39.42           H
ATOM    273 HD21 LEU A  36      14.488   0.125  57.656  1.00 47.72           H
ATOM    274 HD22 LEU A  36      15.890   0.544  58.274  1.00 47.72           H
ATOM    275 HD23 LEU A  36      15.650   0.660  56.710  1.00 47.72           H
ATOM    276  N   LEU A  37      18.122  -2.635  54.416  1.00 32.50           N
ATOM    277  CA  LEU A  37      17.673  -3.172  53.144  1.00 34.01           C
ATOM    278  C   LEU A  37      18.165  -4.594  52.932  1.00 31.58           C
ATOM    279  O   LEU A  37      17.484  -5.381  52.277  1.00 30.91           O
ATOM    280  CB  LEU A  37      18.137  -2.297  51.992  1.00 26.90           C
ATOM    281  CG  LEU A  37      17.202  -1.373  51.243  1.00 39.67           C
ATOM    282  CD1 LEU A  37      17.331  -1.830  49.802  1.00 41.90           C
ATOM    283  CD2 LEU A  37      15.758  -1.333  51.752  1.00 41.37           C
ATOM    284  H   LEU A  37      18.662  -1.970  54.383  1.00 39.00           H
ATOM    285  HA  LEU A  37      16.705  -3.208  53.152  1.00 40.81           H
ATOM    286  HB2 LEU A  37      18.833  -1.723  52.352  1.00 32.28           H
ATOM    287  HB3 LEU A  37      18.531  -2.886  51.338  1.00 32.28           H
ATOM    288  HG  LEU A  37      17.544  -0.466  51.308  1.00 47.60           H
ATOM    289 HD11 LEU A  37      16.752  -1.291  49.241  1.00 50.28           H
ATOM    290 HD12 LEU A  37      18.251  -1.712  49.519  1.00 50.28           H
ATOM    291 HD13 LEU A  37      17.087  -2.770  49.736  1.00 50.28           H
ATOM    292 HD21 LEU A  37      15.253  -0.729  51.187  1.00 49.65           H
ATOM    293 HD22 LEU A  37      15.371  -2.220  51.716  1.00 49.65           H
ATOM    294 HD23 LEU A  37      15.756  -1.009  52.667  1.00 49.65           H
ATOM    295  N   GLN A  38      19.336  -4.952  53.458  1.00 25.87           N
ATOM    296  CA  GLN A  38      19.814  -6.300  53.195  1.00 31.59           C
ATOM    297  C   GLN A  38      19.089  -7.354  54.022  1.00 38.68           C
ATOM    298  O   GLN A  38      19.106  -8.529  53.652  1.00 37.53           O
ATOM    299  CB  GLN A  38      21.307  -6.367  53.437  1.00 28.03           C
ATOM    300  CG  GLN A  38      22.008  -5.621  52.307  1.00 33.97           C
ATOM    301  CD  GLN A  38      23.490  -5.678  52.389  1.00 31.55           C
ATOM    302  OE1 GLN A  38      24.094  -5.260  53.377  1.00 38.71           O
ATOM    303  NE2 GLN A  38      24.107  -6.158  51.326  1.00 42.41           N
ATOM    304  H   GLN A  38      19.842  -4.465  53.953  1.00 31.04           H
ATOM    305  HA  GLN A  38      19.655  -6.499  52.261  1.00 37.90           H
ATOM    306  HB2 GLN A  38      21.526  -5.947  54.280  1.00 33.64           H
ATOM    307  HB3 GLN A  38      21.601  -7.293  53.429  1.00 33.64           H
ATOM    308  HG2 GLN A  38      21.743  -6.002  51.457  1.00 40.77           H
ATOM    309  HG3 GLN A  38      21.757  -4.689  52.349  1.00 40.77           H
ATOM    310 HE21 GLN A  38      23.647  -6.437  50.659  1.00 50.89           H
ATOM    311 HE22 GLN A  38      24.970  -6.193  51.305  1.00 50.89           H
ATOM    312  N   VAL A  39      18.457  -6.953  55.122  1.00 38.82           N
ATOM    313  CA  VAL A  39      17.541  -7.812  55.867  1.00 36.40           C
ATOM    314  C   VAL A  39      16.165  -7.803  55.213  1.00 28.61           C
ATOM    315  O   VAL A  39      15.497  -8.831  55.124  1.00 35.81           O
ATOM    316  CB  VAL A  39      17.464  -7.345  57.348  1.00 32.40           C
ATOM    317  CG1 VAL A  39      16.309  -8.074  58.091  1.00 39.94           C
ATOM    318  CG2 VAL A  39      18.780  -7.606  58.091  1.00 40.20           C
ATOM    319  H   VAL A  39      18.550  -6.169  55.467  1.00 46.58           H
ATOM    320  HA  VAL A  39      17.874  -8.722  55.850  1.00 43.68           H
ATOM    321  HB  VAL A  39      17.287  -6.394  57.375  1.00 38.87           H
ATOM    322 HG11 VAL A  39      16.293  -7.764  59.007  1.00 47.92           H
ATOM    323 HG12 VAL A  39      15.460  -7.876  57.670  1.00 47.92           H
ATOM    324 HG13 VAL A  39      16.473  -9.030  58.072  1.00 47.92           H
ATOM    325 HG21 VAL A  39      18.680  -7.306  59.005  1.00 48.24           H
ATOM    326 HG22 VAL A  39      18.959  -8.561  58.080  1.00 48.24           H
ATOM    327 HG23 VAL A  39      19.504  -7.127  57.661  1.00 48.24           H
ATOM    328  N   GLN A  40      15.698  -6.634  54.778  1.00 37.53           N
ATOM    329  CA  GLN A  40      14.348  -6.545  54.230  1.00 35.13           C
ATOM    330  C   GLN A  40      14.240  -7.217  52.877  1.00 40.61           C
ATOM    331  O   GLN A  40      13.147  -7.652  52.496  1.00 34.97           O
ATOM    332  CB  GLN A  40      13.884  -5.096  54.102  1.00 35.60           C
ATOM    333  CG  GLN A  40      13.745  -4.401  55.441  1.00 41.61           C
ATOM    334  CD  GLN A  40      13.104  -3.016  55.342  1.00 41.62           C
ATOM    335  OE1 GLN A  40      13.048  -2.379  54.271  1.00 45.88           O
ATOM    336  NE2 GLN A  40      12.600  -2.556  56.467  1.00 42.71           N
ATOM    337  H   GLN A  40      16.137  -5.891  54.796  1.00 45.04           H
ATOM    338  HA  GLN A  40      13.749  -7.001  54.840  1.00 42.15           H
ATOM    339  HB2 GLN A  40      14.520  -4.611  53.564  1.00 42.72           H
ATOM    340  HB3 GLN A  40      13.013  -5.091  53.669  1.00 42.72           H
ATOM    341  HG2 GLN A  40      13.191  -4.948  56.019  1.00 49.93           H
ATOM    342  HG3 GLN A  40      14.620  -4.306  55.842  1.00 49.93           H
ATOM    343 HE21 GLN A  40      12.622  -3.039  57.184  1.00 51.25           H
ATOM    344 HE22 GLN A  40      12.231  -1.776  56.487  1.00 51.25           H
ATOM    345  N   ILE A  41      15.336  -7.283  52.127  1.00 31.21           N
ATOM    346  CA  ILE A  41      15.309  -7.923  50.816  1.00 33.58           C
ATOM    347  C   ILE A  41      16.456  -8.920  50.828  1.00 35.79           C
ATOM    348  O   ILE A  41      17.540  -8.673  50.264  1.00 38.56           O
ATOM    349  CB  ILE A  41      15.423  -6.902  49.677  1.00 41.85           C
ATOM    350  CG1 ILE A  41      14.258  -5.948  49.746  1.00 32.85           C
ATOM    351  CG2 ILE A  41      15.450  -7.604  48.321  1.00 40.75           C
ATOM    352  CD1 ILE A  41      14.342  -4.706  48.857  1.00 34.44           C
ATOM    353  H   ILE A  41      16.101  -6.970  52.354  1.00 37.46           H
ATOM    354  HA  ILE A  41      14.480  -8.411  50.698  1.00 40.30           H
ATOM    355  HB  ILE A  41      16.248  -6.403  49.795  1.00 50.22           H
ATOM    356 HG12 ILE A  41      13.452  -6.435  49.485  1.00 39.42           H
ATOM    357 HG13 ILE A  41      14.165  -5.633  50.659  1.00 39.42           H
ATOM    358 HG21 ILE A  41      15.495  -6.935  47.618  1.00 48.90           H
ATOM    359 HG22 ILE A  41      16.219  -8.190  48.274  1.00 48.90           H
ATOM    360 HG23 ILE A  41      14.634  -8.120  48.224  1.00 48.90           H
ATOM    361 HD11 ILE A  41      13.547  -4.170  48.985  1.00 41.33           H
ATOM    362 HD12 ILE A  41      15.127  -4.209  49.104  1.00 41.33           H
ATOM    363 HD13 ILE A  41      14.392  -4.998  47.933  1.00 41.33           H
ATOM    364  N   PRO A  42      16.267 -10.038  51.496  1.00 41.67           N
ATOM    365  CA  PRO A  42      17.389 -10.926  51.748  1.00 35.32           C
ATOM    366  C   PRO A  42      17.796 -11.557  50.448  1.00 39.63           C
ATOM    367  O   PRO A  42      16.973 -11.737  49.553  1.00 37.67           O
ATOM    368  CB  PRO A  42      16.820 -11.926  52.756  1.00 43.72           C
ATOM    369  CG  PRO A  42      15.330 -11.979  52.389  1.00 36.84           C
ATOM    370  CD  PRO A  42      14.975 -10.630  51.892  1.00 39.50           C
ATOM    371  HA  PRO A  42      18.138 -10.446  52.137  1.00 42.39           H
ATOM    372  HB2 PRO A  42      17.249 -12.788  52.660  1.00 52.46           H
ATOM    373  HB3 PRO A  42      16.929 -11.576  53.656  1.00 52.46           H
ATOM    374  HG2 PRO A  42      15.189 -12.641  51.694  1.00 44.21           H
ATOM    375  HG3 PRO A  42      14.804 -12.186  53.173  1.00 44.21           H
ATOM    376  HD2 PRO A  42      14.394 -10.708  51.116  1.00 47.40           H
ATOM    377  HD3 PRO A  42      14.562 -10.101  52.592  1.00 47.40           H
ATOM    378  N   ALA A  43      19.096 -11.754  50.300  1.00 34.97           N
ATOM    379  CA  ALA A  43      19.632 -12.514  49.193  1.00 41.54           C
ATOM    380  C   ALA A  43      19.477 -14.000  49.493  1.00 40.64           C
ATOM    381  O   ALA A  43      19.665 -14.434  50.624  1.00 39.00           O
ATOM    382  CB  ALA A  43      21.106 -12.167  48.986  1.00 39.43           C
ATOM    383  H   ALA A  43      19.697 -11.458  50.839  1.00 41.96           H
ATOM    384  HA  ALA A  43      19.138 -12.299  48.379  1.00 49.84           H
ATOM    385  HB1 ALA A  43      21.452 -12.676  48.234  1.00 47.31           H
ATOM    386  HB2 ALA A  43      21.182 -11.213  48.802  1.00 47.31           H
ATOM    387  HB3 ALA A  43      21.590 -12.387  49.793  1.00 47.31           H
ATOM    388  N   THR A  44      19.104 -14.765  48.486  1.00 36.47           N
ATOM    389  CA  THR A  44      18.959 -16.204  48.640  1.00 42.95           C
ATOM    390  C   THR A  44      20.320 -16.893  48.553  1.00 41.71           C
ATOM    391  O   THR A  44      21.249 -16.384  47.933  1.00 42.16           O
ATOM    392  CB  THR A  44      18.053 -16.765  47.548  1.00 36.57           C
ATOM    393  OG1 THR A  44      18.741 -16.726  46.281  1.00 39.31           O
ATOM    394  CG2 THR A  44      16.734 -15.999  47.417  1.00 43.57           C
ATOM    395  H   THR A  44      18.918 -14.465  47.695  1.00 43.77           H
ATOM    396  HA  THR A  44      18.562 -16.393  49.501  1.00 51.54           H
ATOM    397  HB  THR A  44      17.851 -17.689  47.773  1.00 43.88           H
ATOM    398  HG1 THR A  44      18.243 -17.039  45.678  1.00 47.17           H
ATOM    399 HG21 THR A  44      16.203 -16.382  46.699  1.00 52.29           H
ATOM    400 HG22 THR A  44      16.228 -16.047  48.241  1.00 52.29           H
ATOM    401 HG23 THR A  44      16.905 -15.068  47.198  1.00 52.29           H
ATOM    402  N   PRO A  45      20.462 -18.065  49.139  1.00 44.55           N
ATOM    403  CA  PRO A  45      21.731 -18.805  48.963  1.00 36.92           C
ATOM    404  C   PRO A  45      22.161 -18.946  47.519  1.00 35.95           C
ATOM    405  O   PRO A  45      23.357 -19.013  47.225  1.00 41.70           O
ATOM    406  CB  PRO A  45      21.417 -20.177  49.559  1.00 38.12           C
ATOM    407  CG  PRO A  45      20.353 -19.959  50.555  1.00 36.60           C
ATOM    408  CD  PRO A  45      19.517 -18.769  50.032  1.00 42.88           C
ATOM    409  HA  PRO A  45      22.445 -18.385  49.468  1.00 44.31           H
ATOM    410  HB2 PRO A  45      21.101 -20.759  48.857  1.00 45.74           H
ATOM    411  HB3 PRO A  45      22.218 -20.541  49.977  1.00 45.74           H
ATOM    412  HG2 PRO A  45      19.808 -20.751  50.618  1.00 43.92           H
ATOM    413  HG3 PRO A  45      20.756 -19.746  51.411  1.00 43.92           H
ATOM    414  HD2 PRO A  45      18.744 -19.076  49.543  1.00 51.46           H
ATOM    415  HD3 PRO A  45      19.266 -18.192  50.770  1.00 51.46           H
ATOM    416  N   THR A  46      21.204 -19.014  46.597  1.00 38.27           N
ATOM    417  CA  THR A  46      21.543 -19.130  45.183  1.00 41.93           C
ATOM    418  C   THR A  46      22.041 -17.793  44.633  1.00 38.03           C
ATOM    419  O   THR A  46      22.993 -17.755  43.844  1.00 37.35           O
ATOM    420  CB  THR A  46      20.334 -19.628  44.397  1.00 36.17           C
ATOM    421  OG1 THR A  46      19.918 -20.914  44.896  1.00 44.99           O
ATOM    422  CG2 THR A  46      20.667 -19.710  42.891  1.00 27.50           C
ATOM    423  H   THR A  46      20.357 -18.987  46.770  1.00 45.92           H
ATOM    424  HA  THR A  46      22.254 -19.780  45.085  1.00 50.32           H
ATOM    425  HB  THR A  46      19.600 -19.007  44.507  1.00 43.41           H
ATOM    426  HG1 THR A  46      19.731 -20.859  45.715  1.00 53.99           H
ATOM    427 HG21 THR A  46      19.887 -20.025  42.399  1.00 33.01           H
ATOM    428 HG22 THR A  46      20.915 -18.852  42.534  1.00 33.01           H
ATOM    429 HG23 THR A  46      21.389 -20.340  42.756  1.00 33.01           H
ATOM    430  N   SER A  47      21.426 -16.694  45.066  1.00 38.12           N
ATOM    431  CA  SER A  47      21.909 -15.359  44.723  1.00 40.66           C
ATOM    432  C   SER A  47      23.356 -15.168  45.171  1.00 39.23           C
ATOM    433  O   SER A  47      24.212 -14.761  44.385  1.00 30.08           O
ATOM    434  CB  SER A  47      20.996 -14.305  45.363  1.00 34.14           C
ATOM    435  OG  SER A  47      19.864 -14.047  44.564  1.00 33.74           O
ATOM    436  H   SER A  47      20.716 -16.692  45.557  1.00 45.74           H
ATOM    437  HA  SER A  47      21.871 -15.238  43.759  1.00 48.79           H
ATOM    438  HB2 SER A  47      20.690 -14.638  46.220  1.00 40.97           H
ATOM    439  HB3 SER A  47      21.499 -13.487  45.494  1.00 40.97           H
ATOM    440  HG  SER A  47      20.111 -13.747  43.817  1.00 40.49           H
ATOM    441  N   LEU A  48      23.652 -15.474  46.436  1.00 42.42           N
ATOM    442  CA  LEU A  48      25.002 -15.246  46.942  1.00 43.20           C
ATOM    443  C   LEU A  48      26.026 -16.168  46.279  1.00 40.38           C
ATOM    444  O   LEU A  48      27.173 -15.758  46.086  1.00 38.57           O
ATOM    445  CB  LEU A  48      25.041 -15.415  48.465  1.00 40.27           C
ATOM    446  CG  LEU A  48      24.079 -14.559  49.281  1.00 40.77           C
ATOM    447  CD1 LEU A  48      24.060 -15.000  50.734  1.00 42.51           C
ATOM    448  CD2 LEU A  48      24.458 -13.086  49.152  1.00 45.69           C
ATOM    449  H   LEU A  48      23.093 -15.782  47.015  1.00 50.90           H
ATOM    450  HA  LEU A  48      25.258 -14.333  46.736  1.00 51.84           H
ATOM    451  HB2 LEU A  48      24.855 -16.341  48.673  1.00 48.32           H
ATOM    452  HB3 LEU A  48      25.942 -15.199  48.766  1.00 48.32           H
ATOM    453  HG  LEU A  48      23.181 -14.665  48.932  1.00 48.92           H
ATOM    454 HD11 LEU A  48      23.446 -14.424  51.222  1.00 51.01           H
ATOM    455 HD12 LEU A  48      23.760 -15.918  50.786  1.00 51.01           H
ATOM    456 HD13 LEU A  48      24.953 -14.918  51.105  1.00 51.01           H
ATOM    457 HD21 LEU A  48      23.843 -12.551  49.678  1.00 54.83           H
ATOM    458 HD22 LEU A  48      25.366 -12.967  49.475  1.00 54.83           H
ATOM    459 HD23 LEU A  48      24.409 -12.831  48.219  1.00 54.83           H
ATOM    460  N   GLU A  49      25.658 -17.429  45.953  1.00 42.71           N
ATOM    461  CA  GLU A  49      26.616 -18.326  45.298  1.00 38.47           C
ATOM    462  C   GLU A  49      26.877 -17.881  43.872  1.00 37.19           C
ATOM    463  O   GLU A  49      27.978 -18.053  43.347  1.00 41.11           O
ATOM    464  CB  GLU A  49      26.129 -19.784  45.263  1.00 37.65           C
ATOM    465  CG  GLU A  49      27.070 -20.736  44.456  1.00 46.59           C
ATOM    466  CD  GLU A  49      28.543 -20.698  44.947  1.00 57.24           C
ATOM    467  OE1 GLU A  49      28.728 -20.561  46.185  1.00 52.73           O
ATOM    468  OE2 GLU A  49      29.501 -20.790  44.116  1.00 50.59           O1-
ATOM    469  H   GLU A  49      24.881 -17.773  46.087  1.00 51.25           H
ATOM    470  HA  GLU A  49      27.458 -18.301  45.780  1.00 46.17           H
ATOM    471  HB2 GLU A  49      26.041 -20.131  46.162  1.00 45.18           H
ATOM    472  HB3 GLU A  49      25.271 -19.800  44.812  1.00 45.18           H
ATOM    473  HG2 GLU A  49      26.752 -21.648  44.579  1.00 55.91           H
ATOM    474  HG3 GLU A  49      27.049 -20.516  43.513  1.00 55.91           H
ATOM    475  N   THR A  50      25.848 -17.377  43.213  1.00 31.75           N
ATOM    476  CA  THR A  50      25.994 -16.951  41.836  1.00 39.01           C
ATOM    477  C   THR A  50      26.911 -15.746  41.761  1.00 30.64           C
ATOM    478  O   THR A  50      27.715 -15.624  40.834  1.00 30.01           O
ATOM    479  CB  THR A  50      24.625 -16.598  41.258  1.00 38.87           C
ATOM    480  OG1 THR A  50      23.724 -17.726  41.330  1.00 36.46           O
ATOM    481  CG2 THR A  50      24.752 -16.154  39.835  1.00 37.17           C
ATOM    482  H   THR A  50      25.064 -17.259  43.549  1.00 38.10           H
ATOM    483  HA  THR A  50      26.378 -17.677  41.323  1.00 46.81           H
ATOM    484  HB  THR A  50      24.256 -15.869  41.779  1.00 46.64           H
ATOM    485  HG1 THR A  50      23.658 -17.982  42.128  1.00 43.75           H
ATOM    486 HG21 THR A  50      23.878 -15.882  39.508  1.00 44.60           H
ATOM    487 HG22 THR A  50      25.360 -15.406  39.757  1.00 44.60           H
ATOM    488 HG23 THR A  50      25.078 -16.891  39.294  1.00 44.60           H
ATOM    489  N   ALA A  51      26.780 -14.826  42.716  1.00 34.15           N
ATOM    490  CA  ALA A  51      27.619 -13.643  42.673  1.00 30.56           C
ATOM    491  C   ALA A  51      29.083 -14.035  42.840  1.00 30.23           C
ATOM    492  O   ALA A  51      29.938 -13.594  42.064  1.00 34.74           O
ATOM    493  CB  ALA A  51      27.150 -12.673  43.732  1.00 29.47           C
ATOM    494  H   ALA A  51      26.241 -14.871  43.386  1.00 40.98           H
ATOM    495  HA  ALA A  51      27.511 -13.212  41.815  1.00 36.67           H
ATOM    496  HB1 ALA A  51      27.671 -11.854  43.687  1.00 35.37           H
ATOM    497  HB2 ALA A  51      26.217 -12.476  43.555  1.00 35.37           H
ATOM    498  HB3 ALA A  51      27.231 -13.090  44.603  1.00 35.37           H
ATOM    499  N   LYS A  52      29.376 -14.957  43.777  1.00 35.45           N
ATOM    500  CA  LYS A  52      30.764 -15.394  43.994  1.00 35.10           C
ATOM    501  C   LYS A  52      31.302 -16.093  42.757  1.00 33.66           C
ATOM    502  O   LYS A  52      32.465 -15.903  42.381  1.00 32.36           O
ATOM    503  CB  LYS A  52      30.884 -16.340  45.206  1.00 35.61           C
ATOM    504  CG  LYS A  52      30.628 -15.761  46.645  1.00 47.73           C
ATOM    505  CD  LYS A  52      30.421 -16.921  47.741  1.00 54.12           C
ATOM    506  CE  LYS A  52      30.267 -16.382  49.210  1.00 59.61           C
ATOM    507  NZ  LYS A  52      29.054 -16.839  50.035  1.00 57.22           N1+
ATOM    508  H   LYS A  52      28.794 -15.334  44.286  1.00 42.54           H
ATOM    509  HA  LYS A  52      31.326 -14.622  44.162  1.00 42.11           H
ATOM    510  HB2 LYS A  52      30.255 -17.067  45.072  1.00 42.74           H
ATOM    511  HB3 LYS A  52      31.781 -16.700  45.199  1.00 42.74           H
ATOM    512  HG2 LYS A  52      31.397 -15.236  46.916  1.00 57.28           H
ATOM    513  HG3 LYS A  52      29.836 -15.199  46.640  1.00 57.28           H
ATOM    514  HD2 LYS A  52      29.625 -17.433  47.525  1.00 64.94           H
ATOM    515  HD3 LYS A  52      31.193 -17.510  47.733  1.00 64.94           H
ATOM    516  HE2 LYS A  52      31.052 -16.657  49.720  1.00 71.53           H
ATOM    517  HE3 LYS A  52      30.232 -15.418  49.184  1.00 71.53           H
ATOM    518  HZ1 LYS A  52      28.915 -16.235  50.653  1.00 68.66           H
ATOM    519  HZ2 LYS A  52      28.325 -16.913  49.534  1.00 68.66           H
ATOM    520  HZ3 LYS A  52      29.211 -17.615  50.445  1.00 68.66           H
ATOM    521  N   ARG A  53      30.465 -16.907  42.112  1.00 27.17           N
ATOM    522  CA  ARG A  53      30.882 -17.640  40.917  1.00 37.13           C
ATOM    523  C   ARG A  53      31.138 -16.693  39.734  1.00 37.81           C
ATOM    524  O   ARG A  53      32.144 -16.816  39.036  1.00 29.48           O
ATOM    525  CB  ARG A  53      29.837 -18.699  40.537  1.00 33.59           C
ATOM    526  CG  ARG A  53      30.316 -19.598  39.332  1.00 42.71           C
ATOM    527  CD  ARG A  53      29.275 -20.612  38.798  1.00 41.79           C
ATOM    528  NE  ARG A  53      28.402 -20.021  37.778  1.00 50.50           N
ATOM    529  CZ  ARG A  53      27.119 -19.701  37.947  1.00 52.10           C
ATOM    530  NH1 ARG A  53      26.483 -19.931  39.106  1.00 50.51           N
ATOM    531  NH2 ARG A  53      26.475 -19.139  36.933  1.00 46.76           N1+
ATOM    532  H   ARG A  53      29.656 -17.064  42.365  1.00 32.60           H
ATOM    533  HA  ARG A  53      31.707 -18.109  41.120  1.00 44.56           H
ATOM    534  HB2 ARG A  53      29.660 -19.267  41.302  1.00 40.30           H
ATOM    535  HB3 ARG A  53      29.018 -18.251  40.269  1.00 40.30           H
ATOM    536  HG2 ARG A  53      30.541 -19.016  38.595  1.00 51.25           H
ATOM    537  HG3 ARG A  53      31.095 -20.093  39.611  1.00 51.25           H
ATOM    538  HD2 ARG A  53      29.762 -21.341  38.384  1.00 50.15           H
ATOM    539  HD3 ARG A  53      28.732 -20.942  39.530  1.00 50.15           H
ATOM    540  HE  ARG A  53      28.751 -19.854  37.004  1.00 60.60           H
ATOM    541 HH11 ARG A  53      26.894 -20.292  39.774  1.00 60.61           H
ATOM    542 HH12 ARG A  53      25.648 -19.724  39.200  1.00 60.61           H
ATOM    543 HH21 ARG A  53      26.895 -18.990  36.192  1.00 56.11           H
ATOM    544 HH22 ARG A  53      25.644 -18.924  37.005  1.00 56.11           H
ATOM    545  N   GLY A  54      30.236 -15.750  39.455  1.00 26.37           N
ATOM    546  CA  GLY A  54      30.537 -14.814  38.378  1.00 27.52           C
ATOM    547  C   GLY A  54      31.868 -14.118  38.610  1.00 25.58           C
ATOM    548  O   GLY A  54      32.662 -13.918  37.681  1.00 30.11           O
ATOM    549  H   GLY A  54      29.479 -15.644  39.842  1.00 31.64           H
ATOM    550  HA2 GLY A  54      30.589 -15.298  37.544  1.00 33.02           H
ATOM    551  HA3 GLY A  54      29.833 -14.156  38.312  1.00 33.02           H
ATOM    552  N   ARG A  55      32.150 -13.792  39.869  1.00 27.91           N
ATOM    553  CA  ARG A  55      33.408 -13.137  40.210  1.00 23.14           C
ATOM    554  C   ARG A  55      34.601 -14.022  39.855  1.00 30.36           C
ATOM    555  O   ARG A  55      35.570 -13.582  39.221  1.00 27.72           O
ATOM    556  CB  ARG A  55      33.416 -12.825  41.704  1.00 28.56           C
ATOM    557  CG  ARG A  55      32.504 -11.669  42.115  1.00 25.52           C
ATOM    558  CD  ARG A  55      32.640 -11.355  43.572  1.00 25.02           C
ATOM    559  NE  ARG A  55      31.511 -10.548  43.963  1.00 25.70           N
ATOM    560  CZ  ARG A  55      31.134 -10.318  45.203  1.00 28.38           C
ATOM    561  NH1 ARG A  55      31.782 -10.867  46.208  1.00 22.97           N
ATOM    562  NH2 ARG A  55      30.102  -9.498  45.429  1.00 25.41           N1+
ATOM    563  H   ARG A  55      31.637 -13.951  40.540  1.00 33.49           H
ATOM    564  HA  ARG A  55      33.475 -12.300  39.713  1.00 27.76           H
ATOM    565  HB2 ARG A  55      33.106 -13.613  42.159  1.00 34.27           H
ATOM    566  HB3 ARG A  55      34.327 -12.629  41.976  1.00 34.27           H
ATOM    567  HG2 ARG A  55      32.748 -10.869  41.622  1.00 30.62           H
ATOM    568  HG3 ARG A  55      31.584 -11.897  41.937  1.00 30.62           H
ATOM    569  HD2 ARG A  55      32.634 -12.181  44.077  1.00 30.03           H
ATOM    570  HD3 ARG A  55      33.455 -10.863  43.725  1.00 30.03           H
ATOM    571  HE  ARG A  55      30.988 -10.269  43.334  1.00 30.85           H
ATOM    572 HH11 ARG A  55      32.456 -11.382  46.060  1.00 27.57           H
ATOM    573 HH12 ARG A  55      31.536 -10.723  47.023  1.00 27.57           H
ATOM    574 HH21 ARG A  55      29.688  -9.152  44.761  1.00 30.49           H
ATOM    575 HH22 ARG A  55      29.831  -9.356  46.227  1.00 30.49           H
ATOM    576  N   ARG A  56      34.563 -15.268  40.322  1.00 35.77           N
ATOM    577  CA  ARG A  56      35.667 -16.192  40.116  1.00 32.42           C
ATOM    578  C   ARG A  56      35.908 -16.372  38.632  1.00 26.59           C
ATOM    579  O   ARG A  56      37.056 -16.387  38.156  1.00 30.31           O
ATOM    580  CB  ARG A  56      35.356 -17.561  40.772  1.00 36.15           C
ATOM    581  CG  ARG A  56      35.423 -17.705  42.335  1.00 41.98           C
ATOM    582  CD  ARG A  56      35.502 -19.221  42.819  1.00 49.22           C
ATOM    583  NE  ARG A  56      34.648 -20.143  42.044  1.00 46.93           N
ATOM    584  CZ  ARG A  56      33.369 -20.450  42.303  1.00 57.72           C
ATOM    585  NH1 ARG A  56      32.722 -19.929  43.346  1.00 51.85           N
ATOM    586  NH2 ARG A  56      32.726 -21.299  41.489  1.00 53.33           N1+
ATOM    587  H   ARG A  56      33.899 -15.595  40.761  1.00 42.93           H
ATOM    588  HA  ARG A  56      36.470 -15.821  40.517  1.00 38.90           H
ATOM    589  HB2 ARG A  56      34.450 -17.779  40.512  1.00 43.38           H
ATOM    590  HB3 ARG A  56      35.963 -18.218  40.388  1.00 43.38           H
ATOM    591  HG2 ARG A  56      36.207 -17.234  42.673  1.00 50.37           H
ATOM    592  HG3 ARG A  56      34.624 -17.309  42.726  1.00 50.37           H
ATOM    593  HD2 ARG A  56      36.421 -19.529  42.724  1.00 59.06           H
ATOM    594  HD3 ARG A  56      35.248 -19.287  43.756  1.00 59.06           H
ATOM    595  HE  ARG A  56      35.012 -20.532  41.360  1.00 56.31           H
ATOM    596 HH11 ARG A  56      33.112 -19.380  43.882  1.00 62.22           H
ATOM    597 HH12 ARG A  56      31.897 -20.144  43.494  1.00 62.22           H
ATOM    598 HH21 ARG A  56      33.136 -21.645  40.812  1.00 63.99           H
ATOM    599 HH22 ARG A  56      31.906 -21.514  41.641  1.00 63.99           H
ATOM    600  N   GLU A  57      34.829 -16.560  37.886  1.00 27.67           N
ATOM    601  CA  GLU A  57      34.962 -16.779  36.451  1.00 37.99           C
ATOM    602  C   GLU A  57      35.481 -15.541  35.725  1.00 33.78           C
ATOM    603  O   GLU A  57      36.388 -15.642  34.890  1.00 27.79           O
ATOM    604  CB  GLU A  57      33.628 -17.217  35.880  1.00 34.28           C
ATOM    605  CG  GLU A  57      33.249 -18.638  36.272  1.00 31.93           C
ATOM    606  CD  GLU A  57      31.894 -19.065  35.664  1.00 41.01           C
ATOM    607  OE1 GLU A  57      31.535 -18.561  34.573  1.00 37.13           O
ATOM    608  OE2 GLU A  57      31.228 -19.916  36.284  1.00 36.55           O1-
ATOM    609  H   GLU A  57      34.024 -16.569  38.177  1.00 33.20           H
ATOM    610  HA  GLU A  57      35.607 -17.493  36.307  1.00 45.58           H
ATOM    611  HB2 GLU A  57      32.944 -16.625  36.226  1.00 41.13           H
ATOM    612  HB3 GLU A  57      33.659 -17.169  34.915  1.00 41.13           H
ATOM    613  HG2 GLU A  57      33.927 -19.247  35.963  1.00 38.31           H
ATOM    614  HG3 GLU A  57      33.174 -18.695  37.237  1.00 38.31           H
ATOM    615  N   ALA A  58      34.914 -14.359  36.012  1.00 34.21           N
ATOM    616  CA  ALA A  58      35.457 -13.135  35.423  1.00 33.29           C
ATOM    617  C   ALA A  58      36.930 -12.996  35.755  1.00 24.67           C
ATOM    618  O   ALA A  58      37.738 -12.735  34.870  1.00 22.94           O
ATOM    619  CB  ALA A  58      34.708 -11.911  35.916  1.00 31.46           C
ATOM    620  H   ALA A  58      34.228 -14.243  36.524  1.00 41.06           H
ATOM    621  HA  ALA A  58      35.364 -13.177  34.455  1.00 39.95           H
ATOM    622  HB1 ALA A  58      35.103 -11.133  35.486  1.00 37.75           H
ATOM    623  HB2 ALA A  58      33.772 -11.989  35.665  1.00 37.75           H
ATOM    624  HB3 ALA A  58      34.803 -11.834  36.874  1.00 37.75           H
ATOM    625  N   ILE A  59      37.289 -13.178  37.035  1.00 34.36           N
ATOM    626  CA  ILE A  59      38.695 -13.142  37.457  1.00 33.52           C
ATOM    627  C   ILE A  59      39.570 -14.042  36.579  1.00 34.27           C
ATOM    628  O   ILE A  59      40.597 -13.606  36.040  1.00 32.36           O
ATOM    629  CB  ILE A  59      38.820 -13.546  38.931  1.00 30.60           C
ATOM    630  CG1 ILE A  59      38.454 -12.375  39.841  1.00 29.59           C
ATOM    631  CG2 ILE A  59      40.266 -13.999  39.239  1.00 35.63           C
ATOM    632  CD1 ILE A  59      38.252 -12.713  41.289  1.00 26.79           C
ATOM    633  H   ILE A  59      36.728 -13.297  37.674  1.00 41.23           H
ATOM    634  HA  ILE A  59      39.019 -12.234  37.373  1.00 40.22           H
ATOM    635  HB  ILE A  59      38.208 -14.277  39.099  1.00 36.72           H
ATOM    636 HG12 ILE A  59      39.168 -11.721  39.786  1.00 35.51           H
ATOM    637 HG13 ILE A  59      37.623 -11.983  39.509  1.00 35.51           H
ATOM    638 HG21 ILE A  59      40.318 -14.243  40.168  1.00 42.76           H
ATOM    639 HG22 ILE A  59      40.491 -14.776  38.703  1.00 42.76           H
ATOM    640 HG23 ILE A  59      40.868 -13.264  39.048  1.00 42.76           H
ATOM    641 HD11 ILE A  59      38.019 -11.904  41.762  1.00 32.15           H
ATOM    642 HD12 ILE A  59      37.523 -13.349  41.368  1.00 32.15           H
ATOM    643 HD13 ILE A  59      39.065 -13.088  41.649  1.00 32.15           H
ATOM    644  N   ASP A  60      39.197 -15.319  36.455  1.00 28.81           N
ATOM    645  CA  ASP A  60      40.017 -16.269  35.713  1.00 33.54           C
ATOM    646  C   ASP A  60      40.176 -15.843  34.262  1.00 29.79           C
ATOM    647  O   ASP A  60      41.235 -16.049  33.660  1.00 32.59           O
ATOM    648  CB  ASP A  60      39.405 -17.681  35.819  1.00 35.90           C
ATOM    649  CG  ASP A  60      39.536 -18.287  37.244  1.00 36.19           C
ATOM    650  OD1 ASP A  60      40.284 -17.753  38.089  1.00 35.40           O
ATOM    651  OD2 ASP A  60      38.888 -19.301  37.507  1.00 38.19           O1-
ATOM    652  H   ASP A  60      38.473 -15.652  36.788  1.00 34.58           H
ATOM    653  HA  ASP A  60      40.902 -16.299  36.108  1.00 40.25           H
ATOM    654  HB2 ASP A  60      38.473 -17.646  35.575  1.00 43.08           H
ATOM    655  HB3 ASP A  60      39.872 -18.269  35.199  1.00 43.08           H
ATOM    656  N   ILE A  61      39.156 -15.214  33.683  1.00 31.27           N
ATOM    657  CA  ILE A  61      39.254 -14.834  32.281  1.00 23.31           C
ATOM    658  C   ILE A  61      40.160 -13.627  32.104  1.00 29.18           C
ATOM    659  O   ILE A  61      41.046 -13.627  31.240  1.00 31.17           O
ATOM    660  CB  ILE A  61      37.845 -14.614  31.706  1.00 33.49           C
ATOM    661  CG1 ILE A  61      37.160 -15.977  31.485  1.00 28.65           C
ATOM    662  CG2 ILE A  61      37.898 -13.799  30.434  1.00 26.29           C
ATOM    663  CD1 ILE A  61      35.692 -15.887  31.093  1.00 33.16           C
ATOM    664  H   ILE A  61      38.415 -15.011  34.065  1.00 37.52           H
ATOM    665  HA  ILE A  61      39.667 -15.554  31.781  1.00 27.97           H
ATOM    666  HB  ILE A  61      37.336 -14.109  32.362  1.00 40.18           H
ATOM    667 HG12 ILE A  61      37.627 -16.439  30.770  1.00 34.38           H
ATOM    668 HG13 ILE A  61      37.220 -16.487  32.302  1.00 34.38           H
ATOM    669 HG21 ILE A  61      36.993 -13.704  30.096  1.00 31.55           H
ATOM    670 HG22 ILE A  61      38.259 -12.915  30.614  1.00 31.55           H
ATOM    671 HG23 ILE A  61      38.451 -14.253  29.779  1.00 31.55           H
ATOM    672 HD11 ILE A  61      35.352 -16.792  30.996  1.00 39.80           H
ATOM    673 HD12 ILE A  61      35.206 -15.434  31.796  1.00 39.80           H
ATOM    674 HD13 ILE A  61      35.602 -15.412  30.254  1.00 39.80           H
ATOM    675  N   ILE A  62      39.965 -12.578  32.904  1.00 30.56           N
ATOM    676  CA  ILE A  62      40.735 -11.361  32.676  1.00 28.76           C
ATOM    677  C   ILE A  62      42.192 -11.564  33.048  1.00 23.18           C
ATOM    678  O   ILE A  62      43.039 -10.795  32.586  1.00 29.40           O
ATOM    679  CB  ILE A  62      40.141 -10.127  33.407  1.00 24.32           C
ATOM    680  CG1 ILE A  62      40.300 -10.239  34.912  1.00 31.86           C
ATOM    681  CG2 ILE A  62      38.629  -9.982  33.089  1.00 30.69           C
ATOM    682  CD1 ILE A  62      39.781  -9.066  35.722  1.00 31.07           C
ATOM    683  H   ILE A  62      39.421 -12.558  33.568  1.00 36.67           H
ATOM    684  HA  ILE A  62      40.709 -11.160  31.725  1.00 34.51           H
ATOM    685  HB  ILE A  62      40.600  -9.329  33.098  1.00 29.18           H
ATOM    686 HG12 ILE A  62      39.794 -11.018  35.202  1.00 38.23           H
ATOM    687 HG13 ILE A  62      41.236 -10.344  35.135  1.00 38.23           H
ATOM    688 HG21 ILE A  62      38.290  -9.186  33.522  1.00 36.82           H
ATOM    689 HG22 ILE A  62      38.526  -9.886  32.132  1.00 36.82           H
ATOM    690 HG23 ILE A  62      38.153 -10.760  33.410  1.00 36.82           H
ATOM    691 HD11 ILE A  62      39.916  -9.257  36.669  1.00 37.28           H
ATOM    692 HD12 ILE A  62      40.270  -8.267  35.480  1.00 37.28           H
ATOM    693 HD13 ILE A  62      38.831  -8.938  35.562  1.00 37.28           H
ATOM    694  N   THR A  63      42.523 -12.570  33.862  1.00 28.91           N
ATOM    695  CA  THR A  63      43.914 -12.754  34.263  1.00 30.36           C
ATOM    696  C   THR A  63      44.560 -13.883  33.482  1.00 33.61           C
ATOM    697  O   THR A  63      45.664 -14.293  33.800  1.00 26.50           O
ATOM    698  CB  THR A  63      44.047 -13.034  35.782  1.00 32.19           C
ATOM    699  OG1 THR A  63      43.377 -14.252  36.153  1.00 32.73           O
ATOM    700  CG2 THR A  63      43.533 -11.884  36.666  1.00 34.87           C
ATOM    701  H   THR A  63      41.979 -13.165  34.168  1.00 34.69           H
ATOM    702  HA  THR A  63      44.411 -11.942  34.081  1.00 36.43           H
ATOM    703  HB  THR A  63      44.996 -13.139  35.979  1.00 38.63           H
ATOM    704  HG1 THR A  63      42.550 -14.117  36.140  1.00 39.28           H
ATOM    705 HG21 THR A  63      43.651 -12.103  37.605  1.00 41.85           H
ATOM    706 HG22 THR A  63      44.025 -11.063  36.480  1.00 41.85           H
ATOM    707 HG23 THR A  63      42.586 -11.725  36.503  1.00 41.85           H
ATOM    708  N   GLY A  64      43.854 -14.437  32.518  1.00 35.82           N
ATOM    709  CA  GLY A  64      44.402 -15.428  31.630  1.00 39.07           C
ATOM    710  C   GLY A  64      44.517 -16.834  32.184  1.00 38.98           C
ATOM    711  O   GLY A  64      45.195 -17.655  31.570  1.00 41.27           O
ATOM    712  H   GLY A  64      43.031 -14.251  32.362  1.00 42.98           H
ATOM    713  HA2 GLY A  64      43.834 -15.461  30.848  1.00 46.89           H
ATOM    714  HA3 GLY A  64      45.284 -15.137  31.352  1.00 46.89           H
ATOM    715  N   LYS A  65      43.866 -17.161  33.299  1.00 34.58           N
ATOM    716  CA  LYS A  65      43.803 -18.563  33.713  1.00 35.30           C
ATOM    717  C   LYS A  65      42.829 -19.356  32.836  1.00 38.64           C
ATOM    718  O   LYS A  65      42.882 -20.597  32.806  1.00 35.99           O
ATOM    719  CB  LYS A  65      43.385 -18.687  35.194  1.00 41.18           C
ATOM    720  CG  LYS A  65      44.342 -18.022  36.280  1.00 44.22           C
ATOM    721  CD  LYS A  65      43.801 -18.090  37.778  1.00 42.07           C
ATOM    722  CE  LYS A  65      43.120 -19.454  38.133  1.00 37.85           C
ATOM    723  NZ  LYS A  65      42.872 -19.687  39.601  1.00 44.79           N1+
ATOM    724  H   LYS A  65      43.459 -16.614  33.814  1.00 41.50           H
ATOM    725  HA  LYS A  65      44.685 -18.953  33.613  1.00 42.36           H
ATOM    726  HB2 LYS A  65      42.511 -18.273  35.292  1.00 49.42           H
ATOM    727  HB3 LYS A  65      43.312 -19.630  35.410  1.00 49.42           H
ATOM    728  HG2 LYS A  65      45.200 -18.470  36.260  1.00 53.06           H
ATOM    729  HG3 LYS A  65      44.460 -17.085  36.060  1.00 53.06           H
ATOM    730  HD2 LYS A  65      44.547 -17.968  38.383  1.00 50.48           H
ATOM    731  HD3 LYS A  65      43.149 -17.390  37.920  1.00 50.48           H
ATOM    732  HE2 LYS A  65      42.259 -19.499  37.681  1.00 45.43           H
ATOM    733  HE3 LYS A  65      43.679 -20.179  37.811  1.00 45.43           H
ATOM    734  HZ1 LYS A  65      42.488 -20.486  39.717  1.00 53.75           H
ATOM    735  HZ2 LYS A  65      43.644 -19.687  40.044  1.00 53.75           H
ATOM    736  HZ3 LYS A  65      42.342 -19.063  39.937  1.00 53.75           H
ATOM    737  N   ASP A  66      41.954 -18.659  32.105  1.00 43.41           N
ATOM    738  CA  ASP A  66      40.856 -19.247  31.335  1.00 33.45           C
ATOM    739  C   ASP A  66      40.783 -18.596  29.963  1.00 41.23           C
ATOM    740  O   ASP A  66      40.977 -17.376  29.817  1.00 40.67           O
ATOM    741  CB  ASP A  66      39.513 -19.075  32.056  1.00 40.48           C
ATOM    742  CG  ASP A  66      38.382 -19.926  31.436  1.00 39.61           C
ATOM    743  OD1 ASP A  66      38.659 -20.797  30.584  1.00 48.35           O
ATOM    744  OD2 ASP A  66      37.214 -19.733  31.791  1.00 36.03           O1-
ATOM    745  H   ASP A  66      41.991 -17.802  32.033  1.00 52.09           H
ATOM    746  HA  ASP A  66      41.018 -20.194  31.210  1.00 40.14           H
ATOM    747  HB2 ASP A  66      39.622 -19.330  32.984  1.00 48.57           H
ATOM    748  HB3 ASP A  66      39.262 -18.138  32.001  1.00 48.57           H
ATOM    749  N   ASP A  67      40.515 -19.424  28.950  1.00 37.51           N
ATOM    750  CA  ASP A  67      40.482 -19.004  27.550  1.00 33.73           C
ATOM    751  C   ASP A  67      39.056 -18.747  27.032  1.00 34.82           C
ATOM    752  O   ASP A  67      38.855 -18.514  25.831  1.00 37.17           O
ATOM    753  CB  ASP A  67      41.163 -20.061  26.678  1.00 41.43           C
ATOM    754  CG  ASP A  67      40.621 -21.486  26.916  1.00 49.53           C
ATOM    755  OD1 ASP A  67      39.465 -21.671  27.369  1.00 45.32           O
ATOM    756  OD2 ASP A  67      41.382 -22.447  26.655  1.00 56.46           O1-
ATOM    757  H   ASP A  67      40.363 -20.257  29.057  1.00 45.01           H
ATOM    758  HA  ASP A  67      40.984 -18.174  27.456  1.00 40.48           H
ATOM    759  HB2 ASP A  67      41.016 -19.838  25.745  1.00 49.71           H
ATOM    760  HB3 ASP A  67      42.115 -20.061  26.870  1.00 49.71           H
ATOM    761  N   ARG A  68      38.057 -18.806  27.896  1.00 30.99           N
ATOM    762  CA  ARG A  68      36.754 -18.314  27.498  1.00 27.84           C
ATOM    763  C   ARG A  68      36.762 -16.799  27.517  1.00 34.45           C
ATOM    764  O   ARG A  68      37.675 -16.158  28.051  1.00 31.80           O
ATOM    765  CB  ARG A  68      35.647 -18.823  28.412  1.00 42.61           C
ATOM    766  CG  ARG A  68      35.507 -20.323  28.507  1.00 33.72           C
ATOM    767  CD  ARG A  68      34.341 -20.675  29.448  1.00 34.69           C
ATOM    768  NE  ARG A  68      34.593 -20.220  30.814  1.00 32.75           N
ATOM    769  CZ  ARG A  68      33.654 -20.057  31.739  1.00 39.41           C
ATOM    770  NH1 ARG A  68      32.380 -20.308  31.457  1.00 33.33           N
ATOM    771  NH2 ARG A  68      33.980 -19.627  32.954  1.00 43.88           N1+
ATOM    772  H   ARG A  68      38.103 -19.120  28.699  1.00 37.19           H
ATOM    773  HA  ARG A  68      36.561 -18.604  26.594  1.00 33.41           H
ATOM    774  HB2 ARG A  68      35.815 -18.484  29.302  1.00 51.13           H
ATOM    775  HB3 ARG A  68      34.806 -18.469  28.082  1.00 51.13           H
ATOM    776  HG2 ARG A  68      35.331 -20.690  27.626  1.00 40.47           H
ATOM    777  HG3 ARG A  68      36.320 -20.689  28.885  1.00 40.47           H
ATOM    778  HD2 ARG A  68      33.531 -20.240  29.132  1.00 41.63           H
ATOM    779  HD3 ARG A  68      34.217 -21.636  29.463  1.00 41.63           H
ATOM    780  HE  ARG A  68      35.411 -20.104  31.053  1.00 39.30           H
ATOM    781 HH11 ARG A  68      32.145 -20.580  30.676  1.00 40.00           H
ATOM    782 HH12 ARG A  68      31.776 -20.197  32.066  1.00 40.00           H
ATOM    783 HH21 ARG A  68      34.802 -19.464  33.144  1.00 52.66           H
ATOM    784 HH22 ARG A  68      33.374 -19.522  33.553  1.00 52.66           H
ATOM    785  N   VAL A  69      35.722 -16.234  26.915  1.00 33.83           N
ATOM    786  CA  VAL A  69      35.538 -14.801  26.835  1.00 35.42           C
ATOM    787  C   VAL A  69      34.443 -14.389  27.799  1.00 39.27           C
ATOM    788  O   VAL A  69      33.373 -15.016  27.851  1.00 36.28           O
ATOM    789  CB  VAL A  69      35.203 -14.363  25.413  1.00 29.72           C
ATOM    790  CG1 VAL A  69      34.651 -12.938  25.411  1.00 37.08           C
ATOM    791  CG2 VAL A  69      36.464 -14.462  24.582  1.00 36.32           C
ATOM    792  H   VAL A  69      35.099 -16.683  26.526  1.00 40.59           H
ATOM    793  HA  VAL A  69      36.361 -14.364  27.095  1.00 42.51           H
ATOM    794  HB  VAL A  69      34.532 -14.965  25.046  1.00 35.66           H
ATOM    795 HG11 VAL A  69      34.442 -12.687  24.493  1.00 44.49           H
ATOM    796 HG12 VAL A  69      33.836 -12.900  25.934  1.00 44.49           H
ATOM    797 HG13 VAL A  69      35.319 -12.342  25.773  1.00 44.49           H
ATOM    798 HG21 VAL A  69      36.273 -14.190  23.670  1.00 43.58           H
ATOM    799 HG22 VAL A  69      37.129 -13.870  24.973  1.00 43.58           H
ATOM    800 HG23 VAL A  69      36.784 -15.376  24.608  1.00 43.58           H
ATOM    801  N   LEU A  70      34.723 -13.321  28.545  1.00 32.61           N
ATOM    802  CA  LEU A  70      33.749 -12.709  29.430  1.00 31.84           C
ATOM    803  C   LEU A  70      32.802 -11.776  28.663  1.00 25.83           C
ATOM    804  O   LEU A  70      33.243 -10.837  27.993  1.00 33.08           O
ATOM    805  CB  LEU A  70      34.490 -11.932  30.511  1.00 28.74           C
ATOM    806  CG  LEU A  70      33.645 -11.214  31.541  1.00 30.04           C
ATOM    807  CD1 LEU A  70      32.963 -12.286  32.377  1.00 23.59           C
ATOM    808  CD2 LEU A  70      34.496 -10.311  32.386  1.00 25.74           C
ATOM    809  H   LEU A  70      35.498 -12.943  28.565  1.00 39.13           H
ATOM    810  HA  LEU A  70      33.226 -13.404  29.855  1.00 38.21           H
ATOM    811  HB2 LEU A  70      35.080 -12.541  30.974  1.00 34.48           H
ATOM    812  HB3 LEU A  70      35.027 -11.250  30.056  1.00 34.48           H
ATOM    813  HG  LEU A  70      32.968 -10.676  31.095  1.00 36.04           H
ATOM    814 HD11 LEU A  70      32.420 -11.853  33.059  1.00 28.31           H
ATOM    815 HD12 LEU A  70      32.394 -12.833  31.813  1.00 28.31           H
ATOM    816 HD13 LEU A  70      33.639 -12.844  32.793  1.00 28.31           H
ATOM    817 HD21 LEU A  70      33.938  -9.871  33.045  1.00 30.89           H
ATOM    818 HD22 LEU A  70      35.171 -10.845  32.834  1.00 30.89           H
ATOM    819 HD23 LEU A  70      34.917  -9.649  31.817  1.00 30.89           H
ATOM    820  N   VAL A  71      31.504 -12.003  28.822  1.00 24.75           N
ATOM    821  CA  VAL A  71      30.464 -11.245  28.130  1.00 29.83           C
ATOM    822  C   VAL A  71      29.611 -10.516  29.161  1.00 29.93           C
ATOM    823  O   VAL A  71      28.917 -11.162  29.957  1.00 32.47           O
ATOM    824  CB  VAL A  71      29.579 -12.175  27.293  1.00 30.71           C
ATOM    825  CG1 VAL A  71      28.538 -11.376  26.560  1.00 34.65           C
ATOM    826  CG2 VAL A  71      30.447 -13.039  26.289  1.00 27.55           C
ATOM    827  H   VAL A  71      31.188 -12.630  29.322  1.00 29.70           H
ATOM    828  HA  VAL A  71      30.880 -10.588  27.539  1.00 35.79           H
ATOM    829  HB  VAL A  71      29.131 -12.779  27.898  1.00 36.85           H
ATOM    830 HG11 VAL A  71      27.963 -11.992  26.094  1.00 41.58           H
ATOM    831 HG12 VAL A  71      28.021 -10.861  27.202  1.00 41.58           H
ATOM    832 HG13 VAL A  71      28.975 -10.777  25.932  1.00 41.58           H
ATOM    833 HG21 VAL A  71      29.863 -13.634  25.811  1.00 33.07           H
ATOM    834 HG22 VAL A  71      30.898 -12.439  25.668  1.00 33.07           H
ATOM    835 HG23 VAL A  71      31.105 -13.548  26.792  1.00 33.07           H
ATOM    836  N   ILE A  72      29.645  -9.183  29.147  1.00 29.07           N
ATOM    837  CA  ILE A  72      28.675  -8.370  29.893  1.00 25.12           C
ATOM    838  C   ILE A  72      27.579  -7.973  28.919  1.00 28.15           C
ATOM    839  O   ILE A  72      27.800  -7.087  28.096  1.00 25.67           O
ATOM    840  CB  ILE A  72      29.273  -7.093  30.494  1.00 29.87           C
ATOM    841  CG1 ILE A  72      30.674  -7.311  31.021  1.00 28.75           C
ATOM    842  CG2 ILE A  72      28.329  -6.548  31.516  1.00 27.31           C
ATOM    843  CD1 ILE A  72      30.755  -8.431  32.033  1.00 27.22           C
ATOM    844  H   ILE A  72      30.228  -8.717  28.714  1.00 34.88           H
ATOM    845  HA  ILE A  72      28.295  -8.897  30.611  1.00 30.14           H
ATOM    846  HB  ILE A  72      29.326  -6.436  29.781  1.00 35.85           H
ATOM    847 HG12 ILE A  72      31.273  -7.521  30.291  1.00 34.50           H
ATOM    848 HG13 ILE A  72      30.961  -6.488  31.456  1.00 34.50           H
ATOM    849 HG21 ILE A  72      28.702  -5.733  31.885  1.00 32.77           H
ATOM    850 HG22 ILE A  72      27.475  -6.351  31.089  1.00 32.77           H
ATOM    851 HG23 ILE A  72      28.197  -7.206  32.218  1.00 32.77           H
ATOM    852 HD11 ILE A  72      31.671  -8.513  32.334  1.00 32.66           H
ATOM    853 HD12 ILE A  72      30.180  -8.209  32.784  1.00 32.66           H
ATOM    854 HD13 ILE A  72      30.461  -9.250  31.614  1.00 32.66           H
ATOM    855  N   VAL A  73      26.386  -8.566  29.011  1.00 24.20           N
ATOM    856  CA  VAL A  73      25.391  -8.369  27.949  1.00 27.55           C
ATOM    857  C   VAL A  73      23.992  -8.190  28.533  1.00 25.22           C
ATOM    858  O   VAL A  73      23.569  -8.966  29.388  1.00 25.45           O
ATOM    859  CB  VAL A  73      25.400  -9.545  26.951  1.00 26.49           C
ATOM    860  CG1 VAL A  73      25.204 -10.880  27.689  1.00 24.24           C
ATOM    861  CG2 VAL A  73      24.348  -9.309  25.845  1.00 28.04           C
ATOM    862  H   VAL A  73      26.126  -9.052  29.680  1.00 29.04           H
ATOM    863  HA  VAL A  73      25.602  -7.560  27.454  1.00 33.06           H
ATOM    864  HB  VAL A  73      26.280  -9.574  26.525  1.00 31.79           H
ATOM    865 HG11 VAL A  73      25.219 -11.596  27.033  1.00 29.09           H
ATOM    866 HG12 VAL A  73      25.932 -11.013  28.317  1.00 29.09           H
ATOM    867 HG13 VAL A  73      24.359 -10.895  28.166  1.00 29.09           H
ATOM    868 HG21 VAL A  73      24.384 -10.046  25.219  1.00 33.64           H
ATOM    869 HG22 VAL A  73      23.468  -9.254  26.240  1.00 33.64           H
ATOM    870 HG23 VAL A  73      24.548  -8.479  25.390  1.00 33.64           H
ATOM    871  N   GLY A  74      23.267  -7.179  28.049  1.00 33.70           N
ATOM    872  CA  GLY A  74      21.877  -6.991  28.415  1.00 32.59           C
ATOM    873  C   GLY A  74      21.477  -5.540  28.185  1.00 27.19           C
ATOM    874  O   GLY A  74      22.168  -4.795  27.464  1.00 23.47           O
ATOM    875  H   GLY A  74      23.582  -6.572  27.523  1.00 40.44           H
ATOM    876  HA2 GLY A  74      21.314  -7.568  27.875  1.00 39.10           H
ATOM    877  HA3 GLY A  74      21.730  -7.215  29.344  1.00 39.10           H
ATOM    878  N   PRO A  75      20.330  -5.111  28.747  1.00 26.14           N
ATOM    879  CA  PRO A  75      19.814  -3.790  28.408  1.00 26.32           C
ATOM    880  C   PRO A  75      20.807  -2.689  28.768  1.00 25.29           C
ATOM    881  O   PRO A  75      21.633  -2.821  29.689  1.00 24.28           O
ATOM    882  CB  PRO A  75      18.533  -3.688  29.239  1.00 27.61           C
ATOM    883  CG  PRO A  75      18.076  -5.079  29.397  1.00 33.07           C
ATOM    884  CD  PRO A  75      19.374  -5.852  29.583  1.00 29.36           C
ATOM    885  HA  PRO A  75      19.591  -3.735  27.472  1.00 31.58           H
ATOM    886  HB2 PRO A  75      18.725  -3.300  30.105  1.00 33.14           H
ATOM    887  HB3 PRO A  75      17.874  -3.152  28.771  1.00 33.14           H
ATOM    888  HG2 PRO A  75      17.512  -5.152  30.180  1.00 39.68           H
ATOM    889  HG3 PRO A  75      17.599  -5.375  28.608  1.00 39.68           H
ATOM    890  HD2 PRO A  75      19.646  -5.827  30.512  1.00 35.24           H
ATOM    891  HD3 PRO A  75      19.266  -6.764  29.267  1.00 35.24           H
ATOM    892  N   CYS A  76      20.685  -1.582  28.052  1.00 19.51           N
ATOM    893  CA  CYS A  76      21.315  -0.344  28.491  1.00 30.06           C
ATOM    894  C   CYS A  76      21.004  -0.024  29.961  1.00 28.44           C
ATOM    895  O   CYS A  76      21.909   0.304  30.726  1.00 20.45           O
ATOM    896  CB  CYS A  76      20.858   0.761  27.589  1.00 22.83           C
ATOM    897  SG  CYS A  76      21.620   2.394  27.984  1.00 26.63           S1-
ATOM    898  H   CYS A  76      20.246  -1.529  27.312  1.00 23.42           H
ATOM    899  HA  CYS A  76      22.276  -0.419  28.389  1.00 36.07           H
ATOM    900  HB2 CYS A  76      21.049   0.547  26.659  1.00 27.40           H
ATOM    901  HB3 CYS A  76      19.907   0.871  27.706  1.00 27.40           H
ATOM    902  N   SER A  77      19.742  -0.186  30.389  1.00 24.95           N
ATOM    903  CA  SER A  77      19.290   0.124  31.751  1.00 31.21           C
ATOM    904  C   SER A  77      17.996  -0.643  31.985  1.00 27.20           C
ATOM    905  O   SER A  77      17.267  -0.892  31.046  1.00 26.43           O
ATOM    906  CB  SER A  77      19.052   1.633  31.957  1.00 37.23           C
ATOM    907  OG  SER A  77      17.959   2.085  31.152  1.00 29.74           O
ATOM    908  H   SER A  77      19.106  -0.501  29.901  1.00 29.94           H
ATOM    909  HA  SER A  77      19.946  -0.163  32.401  1.00 37.45           H
ATOM    910  HB2 SER A  77      18.831   1.810  32.887  1.00 44.68           H
ATOM    911  HB3 SER A  77      19.851   2.120  31.706  1.00 44.68           H
ATOM    912  HG  SER A  77      18.248   2.612  30.550  1.00 35.69           H
ATOM    913  N   ILE A  78      17.726  -1.018  33.228  1.00 23.69           N
ATOM    914  CA  ILE A  78      16.536  -1.789  33.591  1.00 30.19           C
ATOM    915  C   ILE A  78      15.490  -0.805  34.142  1.00 25.17           C
ATOM    916  O   ILE A  78      15.622  -0.294  35.264  1.00 26.13           O
ATOM    917  CB  ILE A  78      16.860  -2.858  34.636  1.00 28.24           C
ATOM    918  CG1 ILE A  78      17.828  -3.960  34.161  1.00 23.89           C
ATOM    919  CG2 ILE A  78      15.595  -3.460  35.164  1.00 34.30           C
ATOM    920  CD1 ILE A  78      17.737  -4.388  32.789  1.00 37.43           C
ATOM    921  H   ILE A  78      18.228  -0.819  33.904  1.00 28.43           H
ATOM    922  HA  ILE A  78      16.183  -2.234  32.805  1.00 36.22           H
ATOM    923  HB  ILE A  78      17.301  -2.412  35.373  1.00 33.89           H
ATOM    924 HG12 ILE A  78      18.731  -3.661  34.323  1.00 28.66           H
ATOM    925 HG13 ILE A  78      17.670  -4.760  34.704  1.00 28.66           H
ATOM    926 HG21 ILE A  78      15.826  -4.152  35.802  1.00 41.16           H
ATOM    927 HG22 ILE A  78      15.081  -2.776  35.610  1.00 41.16           H
ATOM    928 HG23 ILE A  78      15.098  -3.836  34.423  1.00 41.16           H
ATOM    929 HD11 ILE A  78      18.396  -5.087  32.651  1.00 44.92           H
ATOM    930 HD12 ILE A  78      16.842  -4.734  32.633  1.00 44.92           H
ATOM    931 HD13 ILE A  78      17.921  -3.635  32.218  1.00 44.92           H
ATOM    932  N   HIS A  79      14.432  -0.541  33.385  1.00 30.82           N
ATOM    933  CA  HIS A  79      13.292   0.237  33.900  1.00 32.36           C
ATOM    934  C   HIS A  79      12.081  -0.614  34.257  1.00 35.91           C
ATOM    935  O   HIS A  79      11.123  -0.094  34.830  1.00 29.83           O
ATOM    936  CB  HIS A  79      12.831   1.274  32.892  1.00 32.67           C
ATOM    937  CG  HIS A  79      12.295   0.685  31.626  1.00 34.50           C
ATOM    938  ND1 HIS A  79      13.118   0.283  30.598  1.00 33.75           N
ATOM    939  CD2 HIS A  79      11.025   0.425  31.214  1.00 37.33           C
ATOM    940  CE1 HIS A  79      12.390  -0.194  29.607  1.00 39.87           C
ATOM    941  NE2 HIS A  79      11.116  -0.128  29.957  1.00 40.86           N
ATOM    942  H   HIS A  79      14.345  -0.802  32.566  1.00 36.98           H
ATOM    943  HA  HIS A  79      13.572   0.707  34.698  1.00 38.83           H
ATOM    944  HB2 HIS A  79      13.559   1.871  32.673  1.00 39.21           H
ATOM    945  HB3 HIS A  79      12.102   1.776  33.288  1.00 39.21           H
ATOM    946  HD2 HIS A  79      10.244   0.587  31.683  1.00 44.80           H
ATOM    947  HE1 HIS A  79      12.729  -0.531  28.807  1.00 47.84           H
ATOM    948  HE2 HIS A  79      10.457  -0.378  29.468  1.00 49.03           H
ATOM    949  N   ASP A  80      12.129  -1.909  33.993  1.00 34.62           N
ATOM    950  CA  ASP A  80      10.959  -2.784  34.042  1.00 32.39           C
ATOM    951  C   ASP A  80      11.456  -4.121  34.572  1.00 26.08           C
ATOM    952  O   ASP A  80      12.117  -4.876  33.842  1.00 32.41           O
ATOM    953  CB  ASP A  80      10.332  -2.914  32.648  1.00 38.70           C
ATOM    954  CG  ASP A  80       9.209  -4.003  32.560  1.00 38.12           C
ATOM    955  OD1 ASP A  80       9.015  -4.832  33.470  1.00 35.94           O
ATOM    956  OD2 ASP A  80       8.525  -4.031  31.519  1.00 41.67           O1-
ATOM    957  H   ASP A  80      12.854  -2.322  33.767  1.00 41.54           H
ATOM    958  HA  ASP A  80      10.310  -2.427  34.666  1.00 38.87           H
ATOM    959  HB2 ASP A  80       9.951  -2.060  32.394  1.00 46.44           H
ATOM    960  HB3 ASP A  80      11.025  -3.170  32.017  1.00 46.44           H
ATOM    961  N   LEU A  81      11.155  -4.414  35.843  1.00 30.35           N
ATOM    962  CA  LEU A  81      11.708  -5.611  36.482  1.00 34.32           C
ATOM    963  C   LEU A  81      11.177  -6.891  35.844  1.00 37.74           C
ATOM    964  O   LEU A  81      11.888  -7.897  35.775  1.00 33.96           O
ATOM    965  CB  LEU A  81      11.413  -5.588  37.971  1.00 30.62           C
ATOM    966  CG  LEU A  81      12.464  -5.005  38.927  1.00 37.20           C
ATOM    967  CD1 LEU A  81      12.691  -3.543  38.661  1.00 31.47           C
ATOM    968  CD2 LEU A  81      12.103  -5.190  40.419  1.00 32.64           C
ATOM    969  H   LEU A  81      10.631  -3.952  36.343  1.00 36.42           H
ATOM    970  HA  LEU A  81      12.671  -5.617  36.379  1.00 41.18           H
ATOM    971  HB2 LEU A  81      10.597  -5.088  38.102  1.00 36.74           H
ATOM    972  HB3 LEU A  81      11.281  -6.512  38.250  1.00 36.74           H
ATOM    973  HG  LEU A  81      13.302  -5.468  38.765  1.00 44.64           H
ATOM    974 HD11 LEU A  81      13.345  -3.205  39.290  1.00 37.77           H
ATOM    975 HD12 LEU A  81      13.017  -3.429  37.752  1.00 37.77           H
ATOM    976 HD13 LEU A  81      11.849  -3.067  38.769  1.00 37.77           H
ATOM    977 HD21 LEU A  81      12.794  -4.787  40.968  1.00 39.17           H
ATOM    978 HD22 LEU A  81      11.257  -4.743  40.597  1.00 39.17           H
ATOM    979 HD23 LEU A  81      12.026  -6.136  40.623  1.00 39.17           H
ATOM    980  N   GLU A  82       9.959  -6.854  35.319  1.00 35.82           N
ATOM    981  CA  GLU A  82       9.336  -8.065  34.798  1.00 39.10           C
ATOM    982  C   GLU A  82       9.928  -8.419  33.443  1.00 29.11           C
ATOM    983  O   GLU A  82      10.279  -9.569  33.195  1.00 25.25           O
ATOM    984  CB  GLU A  82       7.808  -7.863  34.717  1.00 42.68           C
ATOM    985  CG  GLU A  82       7.124  -7.781  36.139  1.00 52.02           C
ATOM    986  CD  GLU A  82       7.587  -6.549  36.991  1.00 56.80           C
ATOM    987  OE1 GLU A  82       7.857  -5.481  36.380  1.00 50.46           O
ATOM    988  OE2 GLU A  82       7.690  -6.651  38.255  1.00 59.58           O1-
ATOM    989  H   GLU A  82       9.479  -6.147  35.244  1.00 42.98           H
ATOM    990  HA  GLU A  82       9.514  -8.802  35.407  1.00 46.92           H
ATOM    991  HB2 GLU A  82       7.633  -7.035  34.243  1.00 51.21           H
ATOM    992  HB3 GLU A  82       7.413  -8.604  34.225  1.00 51.21           H
ATOM    993  HG2 GLU A  82       6.159  -7.730  36.031  1.00 62.42           H
ATOM    994  HG3 GLU A  82       7.348  -8.585  36.639  1.00 62.42           H
ATOM    995  N   ALA A  83      10.115  -7.413  32.590  1.00 32.28           N
ATOM    996  CA  ALA A  83      10.769  -7.628  31.298  1.00 39.58           C
ATOM    997  C   ALA A  83      12.219  -8.033  31.472  1.00 37.77           C
ATOM    998  O   ALA A  83      12.731  -8.807  30.665  1.00 36.87           O
ATOM    999  CB  ALA A  83      10.684  -6.364  30.427  1.00 33.03           C
ATOM   1000  H   ALA A  83       9.871  -6.596  32.743  1.00 38.74           H
ATOM   1001  HA  ALA A  83      10.321  -8.348  30.834  1.00 47.50           H
ATOM   1002  HB1 ALA A  83      11.153  -6.533  29.592  1.00 39.64           H
ATOM   1003  HB2 ALA A  83       9.764  -6.149  30.246  1.00 39.64           H
ATOM   1004  HB3 ALA A  83      11.107  -5.628  30.901  1.00 39.64           H
ATOM   1005  N   ALA A  84      12.892  -7.540  32.524  1.00 31.75           N
ATOM   1006  CA  ALA A  84      14.265  -7.969  32.758  1.00 36.76           C
ATOM   1007  C   ALA A  84      14.287  -9.421  33.174  1.00 33.30           C
ATOM   1008  O   ALA A  84      15.196 -10.156  32.807  1.00 35.44           O
ATOM   1009  CB  ALA A  84      14.952  -7.114  33.818  1.00 35.63           C
ATOM   1010  H   ALA A  84      12.574  -7.001  33.111  1.00 38.10           H
ATOM   1011  HA  ALA A  84      14.773  -7.895  31.934  1.00 44.11           H
ATOM   1012  HB1 ALA A  84      15.872  -7.418  33.916  1.00 42.75           H
ATOM   1013  HB2 ALA A  84      14.951  -6.186  33.531  1.00 42.75           H
ATOM   1014  HB3 ALA A  84      14.488  -7.207  34.658  1.00 42.75           H
ATOM   1015  N   GLN A  85      13.303  -9.839  33.954  1.00 34.26           N
ATOM   1016  CA  GLN A  85      13.297 -11.202  34.459  1.00 36.59           C
ATOM   1017  C   GLN A  85      13.095 -12.165  33.306  1.00 40.29           C
ATOM   1018  O   GLN A  85      13.712 -13.244  33.256  1.00 34.25           O
ATOM   1019  CB  GLN A  85      12.202 -11.370  35.508  1.00 32.03           C
ATOM   1020  CG  GLN A  85      12.348 -12.628  36.338  1.00 33.73           C
ATOM   1021  CD  GLN A  85      13.698 -12.690  37.038  1.00 39.43           C
ATOM   1022  OE1 GLN A  85      14.266 -11.671  37.406  1.00 42.55           O
ATOM   1023  NE2 GLN A  85      14.200 -13.877  37.234  1.00 26.87           N
ATOM   1024  H   GLN A  85      12.622  -9.367  34.189  1.00 41.11           H
ATOM   1025  HA  GLN A  85      14.151 -11.392  34.876  1.00 43.90           H
ATOM   1026  HB2 GLN A  85      12.198 -10.612  36.104  1.00 38.44           H
ATOM   1027  HB3 GLN A  85      11.348 -11.413  35.048  1.00 38.44           H
ATOM   1028  HG2 GLN A  85      11.660 -12.638  37.013  1.00 40.48           H
ATOM   1029  HG3 GLN A  85      12.263 -13.396  35.761  1.00 40.48           H
ATOM   1030 HE21 GLN A  85      13.776 -14.582  36.965  1.00 32.25           H
ATOM   1031 HE22 GLN A  85      14.953 -13.964  37.632  1.00 32.25           H
ATOM   1032  N   GLU A  86      12.272 -11.759  32.342  1.00 33.00           N
ATOM   1033  CA  GLU A  86      12.077 -12.580  31.154  1.00 42.52           C
ATOM   1034  C   GLU A  86      13.349 -12.633  30.324  1.00 40.66           C
ATOM   1035  O   GLU A  86      13.801 -13.714  29.919  1.00 35.19           O
ATOM   1036  CB  GLU A  86      10.934 -12.044  30.300  1.00 36.47           C
ATOM   1037  CG  GLU A  86      10.695 -12.931  29.081  1.00 42.67           C
ATOM   1038  CD  GLU A  86       9.506 -12.492  28.227  1.00 52.73           C
ATOM   1039  OE1 GLU A  86       8.703 -11.625  28.669  1.00 51.26           O
ATOM   1040  OE2 GLU A  86       9.385 -13.009  27.094  1.00 55.15           O1-
ATOM   1041  H   GLU A  86      11.836 -11.019  32.352  1.00 39.60           H
ATOM   1042  HA  GLU A  86      11.849 -13.484  31.433  1.00 51.03           H
ATOM   1043  HB2 GLU A  86      10.125 -11.998  30.830  1.00 43.76           H
ATOM   1044  HB3 GLU A  86      11.173 -11.163  29.981  1.00 43.76           H
ATOM   1045  HG2 GLU A  86      11.482 -12.898  28.520  1.00 51.21           H
ATOM   1046  HG3 GLU A  86      10.539 -13.841  29.380  1.00 51.21           H
ATOM   1047  N   TYR A  87      13.921 -11.461  30.041  1.00 40.96           N
ATOM   1048  CA  TYR A  87      15.224 -11.390  29.370  1.00 38.35           C
ATOM   1049  C   TYR A  87      16.214 -12.324  30.033  1.00 28.16           C
ATOM   1050  O   TYR A  87      16.937 -13.089  29.369  1.00 37.90           O
ATOM   1051  CB  TYR A  87      15.773  -9.953  29.401  1.00 40.90           C
ATOM   1052  CG  TYR A  87      17.086  -9.830  28.669  1.00 33.22           C
ATOM   1053  CD1 TYR A  87      18.286 -10.044  29.318  1.00 35.12           C
ATOM   1054  CD2 TYR A  87      17.113  -9.555  27.317  1.00 27.14           C
ATOM   1055  CE1 TYR A  87      19.486  -9.983  28.632  1.00 31.40           C
ATOM   1056  CE2 TYR A  87      18.299  -9.485  26.626  1.00 36.51           C
ATOM   1057  CZ  TYR A  87      19.483  -9.724  27.293  1.00 26.33           C
ATOM   1058  OH  TYR A  87      20.668  -9.620  26.632  1.00 34.51           O
ATOM   1059  H   TYR A  87      13.570 -10.698  30.230  1.00 49.15           H
ATOM   1060  HA  TYR A  87      15.124 -11.664  28.444  1.00 46.02           H
ATOM   1061  HB2 TYR A  87      15.137  -9.348  28.991  1.00 49.08           H
ATOM   1062  HB3 TYR A  87      15.935  -9.712  30.327  1.00 49.08           H
ATOM   1063  HD1 TYR A  87      18.292 -10.244  30.226  1.00 42.14           H
ATOM   1064  HD2 TYR A  87      16.307  -9.416  26.864  1.00 32.57           H
ATOM   1065  HE1 TYR A  87      20.291 -10.119  29.069  1.00 37.68           H
ATOM   1066  HE2 TYR A  87      18.302  -9.295  25.712  1.00 43.81           H
ATOM   1067  HH  TYR A  87      20.525  -9.404  25.834  1.00 41.41           H
ATOM   1068  N   ALA A  88      16.213 -12.318  31.348  1.00 30.33           N
ATOM   1069  CA  ALA A  88      17.198 -13.067  32.100  1.00 36.02           C
ATOM   1070  C   ALA A  88      16.995 -14.568  31.948  1.00 37.31           C
ATOM   1071  O   ALA A  88      17.963 -15.340  31.936  1.00 36.31           O
ATOM   1072  CB  ALA A  88      17.099 -12.664  33.556  1.00 36.55           C
ATOM   1073  H   ALA A  88      15.651 -11.891  31.827  1.00 36.40           H
ATOM   1074  HA  ALA A  88      18.085 -12.841  31.779  1.00 43.23           H
ATOM   1075  HB1 ALA A  88      17.757 -13.160  34.071  1.00 43.86           H
ATOM   1076  HB2 ALA A  88      17.264 -11.709  33.624  1.00 43.86           H
ATOM   1077  HB3 ALA A  88      16.206 -12.859  33.870  1.00 43.86           H
ATOM   1078  N   LEU A  89      15.741 -15.015  31.906  1.00 42.76           N
ATOM   1079  CA  LEU A  89      15.512 -16.452  31.776  1.00 44.11           C
ATOM   1080  C   LEU A  89      16.067 -16.963  30.445  1.00 31.15           C
ATOM   1081  O   LEU A  89      16.739 -17.999  30.403  1.00 38.66           O
ATOM   1082  CB  LEU A  89      14.018 -16.779  31.945  1.00 37.59           C
ATOM   1083  CG  LEU A  89      13.559 -17.407  33.288  1.00 45.89           C
ATOM   1084  CD1 LEU A  89      14.604 -18.371  33.885  1.00 49.70           C
ATOM   1085  CD2 LEU A  89      13.111 -16.478  34.373  1.00 45.19           C
ATOM   1086  H   LEU A  89      15.034 -14.523  31.937  1.00 51.31           H
ATOM   1087  HA  LEU A  89      16.020 -16.884  32.471  1.00 52.94           H
ATOM   1088  HB2 LEU A  89      13.496 -15.967  31.820  1.00 45.11           H
ATOM   1089  HB3 LEU A  89      13.774 -17.400  31.244  1.00 45.11           H
ATOM   1090  HG  LEU A  89      12.774 -17.936  33.076  1.00 55.07           H
ATOM   1091 HD11 LEU A  89      14.251 -18.742  34.707  1.00 59.65           H
ATOM   1092 HD12 LEU A  89      14.782 -19.081  33.246  1.00 59.65           H
ATOM   1093 HD13 LEU A  89      15.424 -17.892  34.084  1.00 59.65           H
ATOM   1094 HD21 LEU A  89      12.862 -17.015  35.143  1.00 54.23           H
ATOM   1095 HD22 LEU A  89      13.839 -15.885  34.609  1.00 54.23           H
ATOM   1096 HD23 LEU A  89      12.338 -15.977  34.068  1.00 54.23           H
ATOM   1097  N   ARG A  90      15.903 -16.192  29.369  1.00 35.25           N
ATOM   1098  CA  ARG A  90      16.499 -16.577  28.097  1.00 34.46           C
ATOM   1099  C   ARG A  90      18.008 -16.563  28.179  1.00 43.26           C
ATOM   1100  O   ARG A  90      18.671 -17.504  27.746  1.00 34.01           O
ATOM   1101  CB  ARG A  90      16.076 -15.628  26.986  1.00 35.40           C
ATOM   1102  CG  ARG A  90      14.615 -15.298  26.951  1.00 36.72           C
ATOM   1103  CD  ARG A  90      14.283 -14.516  25.658  1.00 33.04           C
ATOM   1104  NE  ARG A  90      12.861 -14.194  25.582  1.00 47.10           N
ATOM   1105  CZ  ARG A  90      12.282 -13.498  24.610  1.00 41.55           C
ATOM   1106  NH1 ARG A  90      12.975 -13.027  23.571  1.00 45.83           N
ATOM   1107  NH2 ARG A  90      10.987 -13.267  24.695  1.00 42.26           N1+
ATOM   1108  H   ARG A  90      15.465 -15.449  29.360  1.00 42.30           H
ATOM   1109  HA  ARG A  90      16.217 -17.473  27.874  1.00 41.35           H
ATOM   1110  HB2 ARG A  90      16.564 -14.800  27.104  1.00 42.48           H
ATOM   1111  HB3 ARG A  90      16.324 -16.020  26.135  1.00 42.48           H
ATOM   1112  HG2 ARG A  90      14.107 -16.118  26.959  1.00 44.06           H
ATOM   1113  HG3 ARG A  90      14.392 -14.747  27.713  1.00 44.06           H
ATOM   1114  HD2 ARG A  90      14.796 -13.701  25.658  1.00 39.65           H
ATOM   1115  HD3 ARG A  90      14.518 -15.064  24.894  1.00 39.65           H
ATOM   1116  HE  ARG A  90      12.349 -14.521  26.196  1.00 56.52           H
ATOM   1117 HH11 ARG A  90      13.823 -13.163  23.515  1.00 54.99           H
ATOM   1118 HH12 ARG A  90      12.576 -12.573  22.960  1.00 54.99           H
ATOM   1119 HH21 ARG A  90      10.538 -13.575  25.362  1.00 50.72           H
ATOM   1120 HH22 ARG A  90      10.584 -12.824  24.078  1.00 50.72           H
ATOM   1121  N   LEU A  91      18.576 -15.459  28.672  1.00 44.85           N
ATOM   1122  CA  LEU A  91      20.029 -15.332  28.694  1.00 32.32           C
ATOM   1123  C   LEU A  91      20.656 -16.436  29.510  1.00 33.45           C
ATOM   1124  O   LEU A  91      21.735 -16.922  29.176  1.00 32.03           O
ATOM   1125  CB  LEU A  91      20.443 -13.973  29.264  1.00 36.67           C
ATOM   1126  CG  LEU A  91      21.944 -13.677  29.204  1.00 24.34           C
ATOM   1127  CD1 LEU A  91      22.325 -13.704  27.783  1.00 28.55           C
ATOM   1128  CD2 LEU A  91      22.255 -12.258  29.800  1.00 36.74           C
ATOM   1129  H   LEU A  91      18.146 -14.787  29.002  1.00 53.81           H
ATOM   1130  HA  LEU A  91      20.346 -15.417  27.787  1.00 38.79           H
ATOM   1131  HB2 LEU A  91      19.983 -13.268  28.781  1.00 44.00           H
ATOM   1132  HB3 LEU A  91      20.186 -13.955  30.196  1.00 44.00           H
ATOM   1133  HG  LEU A  91      22.443 -14.348  29.694  1.00 29.21           H
ATOM   1134 HD11 LEU A  91      23.271 -13.483  27.715  1.00 34.26           H
ATOM   1135 HD12 LEU A  91      22.176 -14.585  27.426  1.00 34.26           H
ATOM   1136 HD13 LEU A  91      21.799 -13.041  27.308  1.00 34.26           H
ATOM   1137 HD21 LEU A  91      23.207 -12.092  29.729  1.00 44.09           H
ATOM   1138 HD22 LEU A  91      21.775 -11.592  29.283  1.00 44.09           H
ATOM   1139 HD23 LEU A  91      21.978 -12.217  30.726  1.00 44.09           H
ATOM   1140  N   LYS A  92      19.985 -16.854  30.576  1.00 35.16           N
ATOM   1141  CA  LYS A  92      20.510 -17.940  31.395  1.00 38.75           C
ATOM   1142  C   LYS A  92      20.457 -19.266  30.641  1.00 39.57           C
ATOM   1143  O   LYS A  92      21.377 -20.080  30.747  1.00 41.82           O
ATOM   1144  CB  LYS A  92      19.728 -17.992  32.707  1.00 34.91           C
ATOM   1145  CG  LYS A  92      19.989 -19.186  33.582  1.00 38.77           C
ATOM   1146  CD  LYS A  92      21.442 -19.355  33.945  1.00 42.04           C
ATOM   1147  CE  LYS A  92      21.613 -20.633  34.758  1.00 43.77           C
ATOM   1148  NZ  LYS A  92      22.817 -20.572  35.584  1.00 53.61           N1+
ATOM   1149  H   LYS A  92      19.243 -16.519  30.855  1.00 42.20           H
ATOM   1150  HA  LYS A  92      21.440 -17.766  31.600  1.00 46.50           H
ATOM   1151  HB2 LYS A  92      19.952 -17.203  33.218  1.00 41.90           H
ATOM   1152  HB3 LYS A  92      18.782 -17.974  32.496  1.00 41.90           H
ATOM   1153  HG2 LYS A  92      19.490 -19.075  34.407  1.00 46.53           H
ATOM   1154  HG3 LYS A  92      19.697 -19.985  33.123  1.00 46.53           H
ATOM   1155  HD2 LYS A  92      21.976 -19.429  33.141  1.00 50.45           H
ATOM   1156  HD3 LYS A  92      21.736 -18.608  34.489  1.00 50.45           H
ATOM   1157  HE2 LYS A  92      20.845 -20.742  35.343  1.00 52.52           H
ATOM   1158  HE3 LYS A  92      21.675 -21.396  34.158  1.00 52.52           H
ATOM   1159  HZ1 LYS A  92      22.711 -21.081  36.310  1.00 64.33           H
ATOM   1160  HZ2 LYS A  92      23.520 -20.870  35.120  1.00 64.33           H
ATOM   1161  HZ3 LYS A  92      22.965 -19.734  35.835  1.00 64.33           H
ATOM   1162  N   LYS A  93      19.412 -19.493  29.841  1.00 37.50           N
ATOM   1163  CA  LYS A  93      19.379 -20.733  29.059  1.00 45.62           C
ATOM   1164  C   LYS A  93      20.450 -20.707  27.964  1.00 45.23           C
ATOM   1165  O   LYS A  93      21.210 -21.667  27.806  1.00 44.47           O
ATOM   1166  CB  LYS A  93      17.977 -20.961  28.485  1.00 41.17           C
ATOM   1167  H   LYS A  93      18.730 -18.978  29.746  1.00 45.00           H
ATOM   1168  HA  LYS A  93      19.572 -21.482  29.649  1.00 54.75           H
ATOM   1169  HB1 LYS A  93      17.347 -21.014  29.228  1.00 49.40           H
ATOM   1170  HB3 LYS A  93      17.959 -21.810  28.008  1.00 49.40           H
ATOM   1171  N   LEU A  94      20.585 -19.594  27.241  1.00 43.95           N
ATOM   1172  CA  LEU A  94      21.639 -19.533  26.225  1.00 45.23           C
ATOM   1173  C   LEU A  94      23.016 -19.701  26.844  1.00 42.68           C
ATOM   1174  O   LEU A  94      23.938 -20.231  26.206  1.00 47.54           O
ATOM   1175  CB  LEU A  94      21.578 -18.206  25.469  1.00 43.48           C
ATOM   1176  CG  LEU A  94      22.606 -18.021  24.345  1.00 39.63           C
ATOM   1177  CD1 LEU A  94      22.397 -19.043  23.237  1.00 40.64           C
ATOM   1178  CD2 LEU A  94      22.513 -16.610  23.791  1.00 43.49           C
ATOM   1179  H   LEU A  94      20.099 -18.888  27.317  1.00 52.74           H
ATOM   1180  HA  LEU A  94      21.514 -20.258  25.593  1.00 54.28           H
ATOM   1181  HB2 LEU A  94      20.698 -18.121  25.078  1.00 52.18           H
ATOM   1182  HB3 LEU A  94      21.717 -17.490  26.107  1.00 52.18           H
ATOM   1183  HG  LEU A  94      23.503 -18.143  24.700  1.00 47.56           H
ATOM   1184 HD11 LEU A  94      23.051 -18.884  22.540  1.00 48.77           H
ATOM   1185 HD12 LEU A  94      22.499 -19.937  23.592  1.00 48.77           H
ATOM   1186 HD13 LEU A  94      21.507 -18.924  22.870  1.00 48.77           H
ATOM   1187 HD21 LEU A  94      23.157 -16.499  23.075  1.00 52.19           H
ATOM   1188 HD22 LEU A  94      21.615 -16.461  23.454  1.00 52.19           H
ATOM   1189 HD23 LEU A  94      22.700 -15.979  24.503  1.00 52.19           H
ATOM   1190  N   SER A  95      23.173 -19.246  28.082  1.00 44.67           N
ATOM   1191  CA  SER A  95      24.463 -19.266  28.750  1.00 43.14           C
ATOM   1192  C   SER A  95      24.818 -20.681  29.226  1.00 44.76           C
ATOM   1193  O   SER A  95      25.975 -21.111  29.103  1.00 42.15           O
ATOM   1194  CB  SER A  95      24.424 -18.255  29.901  1.00 41.90           C
ATOM   1195  OG  SER A  95      25.106 -18.743  31.035  1.00 50.57           O
ATOM   1196  H   SER A  95      22.535 -18.927  28.564  1.00 53.60           H
ATOM   1197  HA  SER A  95      25.141 -18.972  28.124  1.00 51.77           H
ATOM   1198  HB2 SER A  95      24.813 -17.414  29.609  1.00 50.28           H
ATOM   1199  HB3 SER A  95      23.509 -18.103  30.156  1.00 50.28           H
ATOM   1200  HG  SER A  95      25.052 -18.173  31.654  1.00 60.68           H
ATOM   1201  N   ASP A  96      23.837 -21.403  29.792  1.00 47.75           N
ATOM   1202  CA  ASP A  96      23.986 -22.834  30.099  1.00 48.75           C
ATOM   1203  C   ASP A  96      24.573 -23.589  28.901  1.00 47.92           C
ATOM   1204  O   ASP A  96      25.441 -24.453  29.051  1.00 44.49           O
ATOM   1205  CB  ASP A  96      22.618 -23.434  30.483  1.00 46.17           C
ATOM   1206  CG  ASP A  96      22.175 -23.146  31.962  1.00 56.95           C
ATOM   1207  OD1 ASP A  96      23.043 -22.875  32.836  1.00 54.94           O
ATOM   1208  OD2 ASP A  96      20.932 -23.208  32.250  1.00 54.47           O1-
ATOM   1209  H   ASP A  96      23.068 -21.078  30.014  1.00 57.30           H
ATOM   1210  HA  ASP A  96      24.582 -22.954  30.854  1.00 58.50           H
ATOM   1211  HB2 ASP A  96      21.946 -23.050  29.896  1.00 55.41           H
ATOM   1212  HB3 ASP A  96      22.655 -24.398  30.359  1.00 55.41           H
ATOM   1213  N   GLU A  97      24.163 -23.205  27.699  1.00 38.96           N
ATOM   1214  CA  GLU A  97      24.531 -23.900  26.488  1.00 44.00           C
ATOM   1215  C   GLU A  97      25.871 -23.474  25.942  1.00 49.75           C
ATOM   1216  O   GLU A  97      26.541 -24.271  25.284  1.00 43.41           O
ATOM   1217  CB  GLU A  97      23.478 -23.624  25.444  1.00 48.63           C
ATOM   1218  CG  GLU A  97      23.871 -24.022  24.066  1.00 46.49           C
ATOM   1219  CD  GLU A  97      22.846 -23.521  23.100  1.00 58.42           C
ATOM   1220  OE1 GLU A  97      21.632 -23.656  23.404  1.00 57.36           O
ATOM   1221  OE2 GLU A  97      23.254 -22.938  22.072  1.00 57.81           O1-
ATOM   1222  H   GLU A  97      23.657 -22.522  27.562  1.00 46.75           H
ATOM   1223  HA  GLU A  97      24.574 -24.849  26.664  1.00 52.80           H
ATOM   1224  HB2 GLU A  97      22.663 -24.088  25.680  1.00 58.36           H
ATOM   1225  HB3 GLU A  97      23.323 -22.669  25.426  1.00 58.36           H
ATOM   1226  HG2 GLU A  97      24.718 -23.628  23.816  1.00 55.79           H
ATOM   1227  HG3 GLU A  97      23.921 -24.992  24.017  1.00 55.79           H
ATOM   1228  N   LEU A  98      26.242 -22.210  26.122  1.00 47.55           N
ATOM   1229  CA  LEU A  98      27.514 -21.716  25.628  1.00 37.64           C
ATOM   1230  C   LEU A  98      28.606 -21.684  26.686  1.00 32.28           C
ATOM   1231  O   LEU A  98      29.665 -21.134  26.418  1.00 40.25           O
ATOM   1232  CB  LEU A  98      27.325 -20.323  25.038  1.00 39.36           C
ATOM   1233  CG  LEU A  98      26.348 -20.326  23.867  1.00 38.85           C
ATOM   1234  CD1 LEU A  98      26.161 -18.966  23.375  1.00 34.25           C
ATOM   1235  CD2 LEU A  98      26.890 -21.147  22.742  1.00 40.25           C
ATOM   1236  H   LEU A  98      25.761 -21.610  26.514  1.00 57.07           H
ATOM   1237  HA  LEU A  98      27.825 -22.310  24.928  1.00 45.17           H
ATOM   1238  HB2 LEU A  98      26.970 -19.740  25.719  1.00 47.23           H
ATOM   1239  HB3 LEU A  98      28.181 -19.995  24.720  1.00 47.23           H
ATOM   1240  HG  LEU A  98      25.489 -20.693  24.143  1.00 46.62           H
ATOM   1241 HD11 LEU A  98      25.560 -18.991  22.614  1.00 41.10           H
ATOM   1242 HD12 LEU A  98      25.787 -18.425  24.084  1.00 41.10           H
ATOM   1243 HD13 LEU A  98      27.025 -18.628  23.095  1.00 41.10           H
ATOM   1244 HD21 LEU A  98      26.253 -21.110  22.013  1.00 48.30           H
ATOM   1245 HD22 LEU A  98      27.737 -20.771  22.461  1.00 48.30           H
ATOM   1246 HD23 LEU A  98      27.010 -22.067  23.025  1.00 48.30           H
ATOM   1247  N   LYS A  99      28.385 -22.281  27.863  1.00 43.84           N
ATOM   1248  CA  LYS A  99      29.280 -22.094  29.001  1.00 40.30           C
ATOM   1249  C   LYS A  99      30.669 -22.690  28.782  1.00 44.24           C
ATOM   1250  O   LYS A  99      31.583 -22.345  29.529  1.00 36.24           O
ATOM   1251  CB  LYS A  99      28.656 -22.677  30.277  1.00 43.46           C
ATOM   1252  CG  LYS A  99      28.800 -24.205  30.417  1.00 47.02           C
ATOM   1253  CD  LYS A  99      27.793 -24.845  31.385  1.00 48.47           C
ATOM   1254  CE  LYS A  99      27.939 -24.318  32.811  1.00 58.53           C
ATOM   1255  NZ  LYS A  99      27.078 -25.049  33.794  1.00 57.32           N1+
ATOM   1256  H   LYS A  99      27.709 -22.800  28.032  1.00 52.60           H
ATOM   1257  HA  LYS A  99      29.398 -21.147  29.145  1.00 48.36           H
ATOM   1258  HB2 LYS A  99      29.098 -22.273  31.040  1.00 52.16           H
ATOM   1259  HB3 LYS A  99      27.713 -22.452  30.289  1.00 52.16           H
ATOM   1260  HG2 LYS A  99      28.675 -24.609  29.546  1.00 56.42           H
ATOM   1261  HG3 LYS A  99      29.689 -24.402  30.750  1.00 56.42           H
ATOM   1262  HD2 LYS A  99      26.893 -24.649  31.086  1.00 58.16           H
ATOM   1263  HD3 LYS A  99      27.931 -25.806  31.407  1.00 58.16           H
ATOM   1264  HE2 LYS A  99      28.863 -24.417  33.094  1.00 70.23           H
ATOM   1265  HE3 LYS A  99      27.687 -23.383  32.836  1.00 70.23           H
ATOM   1266  HZ1 LYS A  99      27.190 -24.709  34.610  1.00 68.79           H
ATOM   1267  HZ2 LYS A  99      26.221 -24.974  33.565  1.00 68.79           H
ATOM   1268  HZ3 LYS A  99      27.297 -25.915  33.809  1.00 68.79           H
ATOM   1269  N   GLY A 100      30.868 -23.548  27.778  1.00 45.38           N
ATOM   1270  CA  GLY A 100      32.212 -24.013  27.460  1.00 37.16           C
ATOM   1271  C   GLY A 100      33.072 -22.950  26.816  1.00 41.51           C
ATOM   1272  O   GLY A 100      34.301 -23.021  26.900  1.00 40.23           O
ATOM   1273  H   GLY A 100      30.253 -23.866  27.271  1.00 54.45           H
ATOM   1274  HA2 GLY A 100      32.651 -24.332  28.265  1.00 44.59           H
ATOM   1275  HA3 GLY A 100      32.154 -24.756  26.842  1.00 44.59           H
ATOM   1276  N   ASP A 101      32.448 -21.924  26.238  1.00 40.42           N
ATOM   1277  CA  ASP A 101      33.142 -20.899  25.467  1.00 41.95           C
ATOM   1278  C   ASP A 101      32.988 -19.469  25.998  1.00 45.90           C
ATOM   1279  O   ASP A 101      33.870 -18.647  25.736  1.00 38.77           O
ATOM   1280  CB  ASP A 101      32.645 -20.909  24.021  1.00 39.44           C
ATOM   1281  CG  ASP A 101      32.714 -22.303  23.375  1.00 42.82           C
ATOM   1282  OD1 ASP A 101      33.704 -23.017  23.612  1.00 47.66           O
ATOM   1283  OD2 ASP A 101      31.765 -22.661  22.642  1.00 48.70           O1-
ATOM   1284  H   ASP A 101      31.596 -21.803  26.283  1.00 48.51           H
ATOM   1285  HA  ASP A 101      34.088 -21.110  25.460  1.00 50.34           H
ATOM   1286  HB2 ASP A 101      31.724 -20.616  24.013  1.00 47.33           H
ATOM   1287  HB3 ASP A 101      33.194 -20.306  23.492  1.00 47.33           H
ATOM   1288  N   LEU A 102      31.885 -19.147  26.696  1.00 37.91           N
ATOM   1289  CA  LEU A 102      31.563 -17.796  27.137  1.00 37.72           C
ATOM   1290  C   LEU A 102      31.192 -17.808  28.613  1.00 38.53           C
ATOM   1291  O   LEU A 102      30.449 -18.685  29.070  1.00 41.69           O
ATOM   1292  CB  LEU A 102      30.405 -17.237  26.334  1.00 38.27           C
ATOM   1293  CG  LEU A 102      30.514 -17.164  24.804  1.00 33.14           C
ATOM   1294  CD1 LEU A 102      29.231 -16.595  24.262  1.00 39.31           C
ATOM   1295  CD2 LEU A 102      31.639 -16.310  24.340  1.00 37.89           C
ATOM   1296  H   LEU A 102      31.289 -19.721  26.934  1.00 45.50           H
ATOM   1297  HA  LEU A 102      32.334 -17.214  27.019  1.00 45.26           H
ATOM   1298  HB2 LEU A 102      29.639 -17.792  26.523  1.00 45.93           H
ATOM   1299  HB3 LEU A 102      30.226 -16.333  26.648  1.00 45.93           H
ATOM   1300  HG  LEU A 102      30.638 -18.054  24.446  1.00 39.77           H
ATOM   1301 HD11 LEU A 102      29.296 -16.530  23.299  1.00 47.17           H
ATOM   1302 HD12 LEU A 102      28.495 -17.170  24.516  1.00 47.17           H
ATOM   1303 HD13 LEU A 102      29.105 -15.708  24.640  1.00 47.17           H
ATOM   1304 HD21 LEU A 102      31.634 -16.313  23.370  1.00 45.46           H
ATOM   1305 HD22 LEU A 102      31.510 -15.411  24.666  1.00 45.46           H
ATOM   1306 HD23 LEU A 102      32.475 -16.678  24.671  1.00 45.46           H
ATOM   1307  N   SER A 103      31.705 -16.849  29.365  1.00 35.95           N
ATOM   1308  CA  SER A 103      31.220 -16.607  30.728  1.00 34.97           C
ATOM   1309  C   SER A 103      30.314 -15.387  30.673  1.00 28.95           C
ATOM   1310  O   SER A 103      30.754 -14.309  30.275  1.00 33.35           O
ATOM   1311  CB  SER A 103      32.364 -16.360  31.704  1.00 34.73           C
ATOM   1312  OG  SER A 103      31.865 -16.338  33.015  1.00 37.61           O
ATOM   1313  H   SER A 103      32.351 -16.335  29.116  1.00 43.14           H
ATOM   1314  HA  SER A 103      30.710 -17.373  31.043  1.00 41.97           H
ATOM   1315  HB2 SER A 103      33.028 -17.060  31.617  1.00 41.67           H
ATOM   1316  HB3 SER A 103      32.763 -15.496  31.508  1.00 41.67           H
ATOM   1317  HG  SER A 103      31.529 -17.081  33.199  1.00 45.14           H
ATOM   1318  N   ILE A 104      29.047 -15.542  31.044  1.00 35.28           N
ATOM   1319  CA  ILE A 104      28.059 -14.529  30.716  1.00 35.44           C
ATOM   1320  C   ILE A 104      27.601 -13.849  32.000  1.00 34.09           C
ATOM   1321  O   ILE A 104      27.332 -14.502  33.011  1.00 32.07           O
ATOM   1322  CB  ILE A 104      26.894 -15.110  29.905  1.00 38.86           C
ATOM   1323  CG1 ILE A 104      27.310 -15.314  28.459  1.00 39.04           C
ATOM   1324  CG2 ILE A 104      25.756 -14.119  29.840  1.00 33.28           C
ATOM   1325  CD1 ILE A 104      26.330 -16.184  27.726  1.00 42.06           C
ATOM   1326  H   ILE A 104      28.743 -16.203  31.506  1.00 42.34           H
ATOM   1327  HA  ILE A 104      28.479 -13.851  30.163  1.00 42.53           H
ATOM   1328  HB  ILE A 104      26.595 -15.948  30.283  1.00 46.64           H
ATOM   1329 HG12 ILE A 104      27.329 -14.447  28.016  1.00 46.84           H
ATOM   1330 HG13 ILE A 104      28.186 -15.721  28.425  1.00 46.84           H
ATOM   1331 HG21 ILE A 104      25.038 -14.486  29.301  1.00 39.93           H
ATOM   1332 HG22 ILE A 104      25.414 -13.937  30.729  1.00 39.93           H
ATOM   1333 HG23 ILE A 104      26.083 -13.303  29.431  1.00 39.93           H
ATOM   1334 HD11 ILE A 104      26.618 -16.280  26.809  1.00 50.48           H
ATOM   1335 HD12 ILE A 104      26.302 -17.045  28.165  1.00 50.48           H
ATOM   1336 HD13 ILE A 104      25.450 -15.778  27.750  1.00 50.48           H
ATOM   1337  N   ILE A 105      27.566 -12.527  31.953  1.00 33.63           N
ATOM   1338  CA  ILE A 105      27.134 -11.682  33.048  1.00 33.72           C
ATOM   1339  C   ILE A 105      26.132 -10.720  32.443  1.00 36.00           C
ATOM   1340  O   ILE A 105      26.434 -10.073  31.432  1.00 35.08           O
ATOM   1341  CB  ILE A 105      28.312 -10.910  33.684  1.00 32.49           C
ATOM   1342  CG1 ILE A 105      29.400 -11.869  34.194  1.00 25.54           C
ATOM   1343  CG2 ILE A 105      27.807 -10.008  34.803  1.00 29.92           C
ATOM   1344  CD1 ILE A 105      30.447 -11.165  35.097  1.00 23.44           C
ATOM   1345  H   ILE A 105      27.798 -12.072  31.255  1.00 40.36           H
ATOM   1346  HA  ILE A 105      26.704 -12.214  33.735  1.00 40.47           H
ATOM   1347  HB  ILE A 105      28.710 -10.347  32.995  1.00 38.99           H
ATOM   1348 HG12 ILE A 105      28.992 -12.569  34.710  1.00 30.65           H
ATOM   1349 HG13 ILE A 105      29.878 -12.241  33.438  1.00 30.65           H
ATOM   1350 HG21 ILE A 105      28.536  -9.487  35.170  1.00 35.91           H
ATOM   1351 HG22 ILE A 105      27.136  -9.405  34.453  1.00 35.91           H
ATOM   1352 HG23 ILE A 105      27.421 -10.573  35.492  1.00 35.91           H
ATOM   1353 HD11 ILE A 105      31.104 -11.819  35.359  1.00 28.13           H
ATOM   1354 HD12 ILE A 105      30.864 -10.449  34.602  1.00 28.13           H
ATOM   1355 HD13 ILE A 105      30.018 -10.810  35.885  1.00 28.13           H
ATOM   1356  N   MET A 106      24.938 -10.646  33.032  1.00 30.99           N
ATOM   1357  CA  MET A 106      23.914  -9.721  32.537  1.00 30.36           C
ATOM   1358  C   MET A 106      24.177  -8.280  32.995  1.00 26.37           C
ATOM   1359  O   MET A 106      24.454  -8.022  34.172  1.00 28.77           O
ATOM   1360  CB  MET A 106      22.516 -10.150  33.003  1.00 23.38           C
ATOM   1361  CG  MET A 106      21.346  -9.312  32.432  1.00 25.51           C
ATOM   1362  SD  MET A 106      19.760 -10.017  32.932  1.00 31.34           S
ATOM   1363  CE  MET A 106      18.776  -8.557  32.640  1.00 27.60           C
ATOM   1364  H   MET A 106      24.698 -11.132  33.703  1.00 37.19           H
ATOM   1365  HA  MET A 106      23.925  -9.751  31.567  1.00 36.44           H
ATOM   1366  HB2 MET A 106      22.358 -11.072  32.738  1.00 28.06           H
ATOM   1367  HB3 MET A 106      22.474 -10.082  33.968  1.00 28.06           H
ATOM   1368  HG2 MET A 106      21.394  -8.411  32.782  1.00 30.61           H
ATOM   1369  HG3 MET A 106      21.380  -9.305  31.470  1.00 30.61           H
ATOM   1370  HE1 MET A 106      17.850  -8.757  32.859  1.00 33.13           H
ATOM   1371  HE2 MET A 106      19.107  -7.838  33.202  1.00 33.13           H
ATOM   1372  HE3 MET A 106      18.857  -8.302  31.708  1.00 33.13           H
ATOM   1373  N   ARG A 107      24.100  -7.346  32.048  1.00 29.70           N
ATOM   1374  CA  ARG A 107      23.918  -5.926  32.364  1.00 34.23           C
ATOM   1375  C   ARG A 107      22.652  -5.691  33.160  1.00 31.95           C
ATOM   1376  O   ARG A 107      21.540  -5.821  32.644  1.00 27.58           O
ATOM   1377  CB  ARG A 107      23.830  -5.079  31.098  1.00 26.68           C
ATOM   1378  CG  ARG A 107      25.152  -4.815  30.436  1.00 32.89           C
ATOM   1379  CD  ARG A 107      25.034  -3.850  29.263  1.00 32.00           C
ATOM   1380  NE  ARG A 107      24.502  -2.515  29.654  1.00 26.32           N
ATOM   1381  CZ  ARG A 107      25.232  -1.415  29.768  1.00 34.20           C
ATOM   1382  NH1 ARG A 107      26.548  -1.465  29.525  1.00 30.44           N
ATOM   1383  NH2 ARG A 107      24.645  -0.267  30.112  1.00 28.16           N1+
ATOM   1384  H   ARG A 107      24.171  -7.508  31.201  1.00 35.64           H
ATOM   1385  HA  ARG A 107      24.672  -5.630  32.898  1.00 41.07           H
ATOM   1386  HB2 ARG A 107      23.245  -5.523  30.470  1.00 32.01           H
ATOM   1387  HB3 ARG A 107      23.447  -4.226  31.350  1.00 32.01           H
ATOM   1388  HG2 ARG A 107      25.752  -4.433  31.089  1.00 39.47           H
ATOM   1389  HG3 ARG A 107      25.498  -5.662  30.109  1.00 39.47           H
ATOM   1390  HD2 ARG A 107      25.918  -3.738  28.887  1.00 38.40           H
ATOM   1391  HD3 ARG A 107      24.451  -4.229  28.586  1.00 38.40           H
ATOM   1392  HE  ARG A 107      23.662  -2.462  29.851  1.00 31.58           H
ATOM   1393 HH11 ARG A 107      26.936  -2.194  29.301  1.00 36.53           H
ATOM   1394 HH12 ARG A 107      27.015  -0.745  29.601  1.00 36.53           H
ATOM   1395 HH21 ARG A 107      23.804  -0.249  30.267  1.00 33.79           H
ATOM   1396 HH22 ARG A 107      25.111   0.453  30.190  1.00 33.79           H
ATOM   1397  N   ALA A 108      22.846  -5.229  34.379  1.00 29.00           N
ATOM   1398  CA  ALA A 108      21.784  -4.865  35.291  1.00 25.75           C
ATOM   1399  C   ALA A 108      22.038  -3.411  35.705  1.00 30.69           C
ATOM   1400  O   ALA A 108      22.334  -3.108  36.860  1.00 27.03           O
ATOM   1401  CB  ALA A 108      21.788  -5.850  36.461  1.00 26.94           C
ATOM   1402  H   ALA A 108      23.626  -5.074  34.715  1.00 34.80           H
ATOM   1403  HA  ALA A 108      20.923  -4.919  34.850  1.00 30.90           H
ATOM   1404  HB1 ALA A 108      21.068  -5.626  37.067  1.00 32.33           H
ATOM   1405  HB2 ALA A 108      21.678  -6.750  36.126  1.00 32.33           H
ATOM   1406  HB3 ALA A 108      22.638  -5.782  36.927  1.00 32.33           H
ATOM   1407  N   TYR A 109      22.019  -2.512  34.725  1.00 23.92           N
ATOM   1408  CA  TYR A 109      22.400  -1.128  34.966  1.00 30.58           C
ATOM   1409  C   TYR A 109      21.163  -0.300  35.287  1.00 28.05           C
ATOM   1410  O   TYR A 109      20.059  -0.551  34.809  1.00 28.00           O
ATOM   1411  CB  TYR A 109      23.116  -0.482  33.783  1.00 24.24           C
ATOM   1412  CG  TYR A 109      24.563  -0.872  33.525  1.00 28.75           C
ATOM   1413  CD1 TYR A 109      24.976  -2.203  33.509  1.00 24.49           C
ATOM   1414  CD2 TYR A 109      25.509   0.101  33.224  1.00 29.76           C
ATOM   1415  CE1 TYR A 109      26.325  -2.541  33.241  1.00 23.58           C
ATOM   1416  CE2 TYR A 109      26.829  -0.224  32.929  1.00 23.93           C
ATOM   1417  CZ  TYR A 109      27.234  -1.555  32.947  1.00 30.68           C
ATOM   1418  OH  TYR A 109      28.548  -1.879  32.660  1.00 29.40           O
ATOM   1419  H   TYR A 109      21.796  -2.677  33.906  1.00 28.71           H
ATOM   1420  HA  TYR A 109      22.994  -1.096  35.727  1.00 36.70           H
ATOM   1421  HB2 TYR A 109      22.616  -0.670  32.972  1.00 29.09           H
ATOM   1422  HB3 TYR A 109      23.108   0.478  33.927  1.00 29.09           H
ATOM   1423  HD1 TYR A 109      24.366  -2.880  33.704  1.00 29.39           H
ATOM   1424  HD2 TYR A 109      25.251   0.997  33.212  1.00 35.72           H
ATOM   1425  HE1 TYR A 109      26.591  -3.437  33.246  1.00 28.29           H
ATOM   1426  HE2 TYR A 109      27.451   0.447  32.749  1.00 28.72           H
ATOM   1427  HH  TYR A 109      28.989  -1.193  32.451  1.00 35.28           H
ATOM   1428  N   LEU A 110      21.377   0.713  36.082  1.00 27.38           N
ATOM   1429  CA  LEU A 110      20.299   1.357  36.794  1.00 34.58           C
ATOM   1430  C   LEU A 110      19.980   2.728  36.228  1.00 32.91           C
ATOM   1431  O   LEU A 110      18.845   3.177  36.353  1.00 33.07           O
ATOM   1432  CB  LEU A 110      20.679   1.463  38.281  1.00 27.07           C
ATOM   1433  CG  LEU A 110      20.318   0.323  39.249  1.00 32.27           C
ATOM   1434  CD1 LEU A 110      19.781  -0.940  38.576  1.00 37.92           C
ATOM   1435  CD2 LEU A 110      21.478   0.012  40.192  1.00 36.48           C
ATOM   1436  H   LEU A 110      22.155   1.064  36.225  1.00 32.85           H
ATOM   1437  HA  LEU A 110      19.501   0.820  36.713  1.00 41.50           H
ATOM   1438  HB2 LEU A 110      21.641   1.543  38.332  1.00 32.48           H
ATOM   1439  HB3 LEU A 110      20.285   2.281  38.633  1.00 32.48           H
ATOM   1440  HG  LEU A 110      19.601   0.654  39.822  1.00 38.72           H
ATOM   1441 HD11 LEU A 110      19.584  -1.598  39.262  1.00 45.50           H
ATOM   1442 HD12 LEU A 110      18.962  -0.736  38.095  1.00 45.50           H
ATOM   1443 HD13 LEU A 110      20.448  -1.288  37.962  1.00 45.50           H
ATOM   1444 HD21 LEU A 110      21.212  -0.701  40.790  1.00 43.78           H
ATOM   1445 HD22 LEU A 110      22.241  -0.270  39.667  1.00 43.78           H
ATOM   1446 HD23 LEU A 110      21.701   0.805  40.708  1.00 43.78           H
ATOM   1447  N   GLU A 111      20.953   3.376  35.575  1.00 33.14           N
ATOM   1448  CA  GLU A 111      20.821   4.701  34.989  1.00 37.16           C
ATOM   1449  C   GLU A 111      21.516   4.768  33.634  1.00 35.77           C
ATOM   1450  O   GLU A 111      22.344   3.925  33.293  1.00 32.91           O
ATOM   1451  CB  GLU A 111      21.492   5.777  35.859  1.00 40.85           C
ATOM   1452  CG  GLU A 111      21.315   5.608  37.336  1.00 39.78           C
ATOM   1453  CD  GLU A 111      21.705   6.859  38.127  1.00 39.57           C
ATOM   1454  OE1 GLU A 111      22.435   7.695  37.566  1.00 40.91           O
ATOM   1455  OE2 GLU A 111      21.277   6.995  39.303  1.00 36.50           O1-
ATOM   1456  H   GLU A 111      21.746   3.051  35.491  1.00 39.77           H
ATOM   1457  HA  GLU A 111      19.879   4.903  34.875  1.00 44.59           H
ATOM   1458  HB2 GLU A 111      22.446   5.754  35.690  1.00 49.02           H
ATOM   1459  HB3 GLU A 111      21.134   6.642  35.604  1.00 49.02           H
ATOM   1460  HG2 GLU A 111      20.381   5.410  37.519  1.00 47.74           H
ATOM   1461  HG3 GLU A 111      21.871   4.866  37.627  1.00 47.74           H
ATOM   1462  N   LYS A 112      21.256   5.863  32.917  1.00 36.92           N
ATOM   1463  CA  LYS A 112      22.165   6.293  31.874  1.00 42.17           C
ATOM   1464  C   LYS A 112      22.578   7.766  32.004  1.00 50.18           C
ATOM   1465  O   LYS A 112      21.750   8.653  32.284  1.00 46.44           O
ATOM   1466  CB  LYS A 112      21.530   6.011  30.502  1.00 44.68           C
ATOM   1467  CG  LYS A 112      22.486   6.080  29.258  1.00 47.06           C
ATOM   1468  CD  LYS A 112      22.339   7.420  28.486  1.00 59.86           C
ATOM   1469  CE  LYS A 112      20.854   7.794  28.071  1.00 59.72           C
ATOM   1470  NZ  LYS A 112      20.572   9.293  28.146  1.00 61.99           N1+
ATOM   1471  H   LYS A 112      20.544   6.347  33.005  1.00 44.30           H
ATOM   1472  HA  LYS A 112      22.941   5.734  31.956  1.00 50.60           H
ATOM   1473  HB2 LYS A 112      21.166   5.119  30.526  1.00 53.62           H
ATOM   1474  HB3 LYS A 112      20.816   6.649  30.389  1.00 53.62           H
ATOM   1475  HG2 LYS A 112      23.409   5.997  29.534  1.00 56.47           H
ATOM   1476  HG3 LYS A 112      22.280   5.353  28.650  1.00 56.47           H
ATOM   1477  HD2 LYS A 112      22.690   8.133  29.039  1.00 71.84           H
ATOM   1478  HD3 LYS A 112      22.867   7.357  27.671  1.00 71.84           H
ATOM   1479  HE2 LYS A 112      20.695   7.513  27.156  1.00 71.66           H
ATOM   1480  HE3 LYS A 112      20.213   7.356  28.648  1.00 71.66           H
ATOM   1481  HZ1 LYS A 112      19.726   9.460  27.917  1.00 74.39           H
ATOM   1482  HZ2 LYS A 112      20.707   9.594  28.974  1.00 74.39           H
ATOM   1483  HZ3 LYS A 112      21.109   9.739  27.592  1.00 74.39           H
ATOM   1484  N   PRO A 113      23.897   8.062  31.777  1.00 58.47           N
ATOM   1485  CA  PRO A 113      24.386   9.461  31.703  1.00 59.61           C
ATOM   1486  C   PRO A 113      23.431  10.477  31.079  1.00 55.25           C
ATOM   1487  O   PRO A 113      23.319  10.496  29.855  1.00 52.69           O
ATOM   1488  CB  PRO A 113      25.654   9.336  30.811  1.00 52.39           C
ATOM   1489  CG  PRO A 113      25.835   7.819  30.500  1.00 53.58           C
ATOM   1490  CD  PRO A 113      24.974   7.088  31.479  1.00 54.80           C
ATOM   1491  HA  PRO A 113      24.646   9.781  32.584  1.00 71.53           H
ATOM   1492  HB2 PRO A 113      25.516   9.820  29.981  1.00 62.87           H
ATOM   1493  HB3 PRO A 113      26.433   9.687  31.269  1.00 62.87           H
ATOM   1494  HG2 PRO A 113      25.547   7.623  29.592  1.00 64.29           H
ATOM   1495  HG3 PRO A 113      26.763   7.563  30.614  1.00 64.29           H
ATOM   1496  HD2 PRO A 113      24.638   6.282  31.068  1.00 65.76           H
ATOM   1497  HD3 PRO A 113      25.469   6.880  32.288  1.00 65.76           H
ATOM   1498  N   ARG A 114      22.771  11.358  31.819  1.00 56.49           N
ATOM   1499  CA  ARG A 114      22.004  12.380  31.084  1.00 62.42           C
ATOM   1500  C   ARG A 114      22.597  13.767  31.352  1.00 63.16           C
ATOM   1501  O   ARG A 114      23.738  14.047  30.956  1.00 56.32           O
ATOM   1502  CB  ARG A 114      20.498  12.303  31.417  1.00 61.44           C
ATOM   1503  CG  ARG A 114      20.025  12.865  32.765  1.00 66.09           C
ATOM   1504  CD  ARG A 114      19.715  11.769  33.807  1.00 64.50           C
ATOM   1505  NE  ARG A 114      19.929  12.240  35.190  1.00 65.61           N
ATOM   1506  CZ  ARG A 114      20.237  11.470  36.240  1.00 66.01           C
ATOM   1507  NH1 ARG A 114      20.377  10.151  36.111  1.00 62.50           N
ATOM   1508  NH2 ARG A 114      20.419  12.034  37.440  1.00 66.47           N1+
ATOM   1509  H   ARG A 114      22.751  11.402  32.682  1.00 67.79           H
ATOM   1510  HA  ARG A 114      22.085  12.238  30.129  1.00 74.90           H
ATOM   1511  HB2 ARG A 114      20.232  11.370  31.385  1.00 73.73           H
ATOM   1512  HB3 ARG A 114      20.022  12.786  30.717  1.00 73.73           H
ATOM   1513  HG2 ARG A 114      19.207  13.375  32.615  1.00 79.31           H
ATOM   1514  HG3 ARG A 114      20.702  13.454  33.137  1.00 79.31           H
ATOM   1515  HD2 ARG A 114      20.285  10.998  33.647  1.00 77.40           H
ATOM   1516  HD3 ARG A 114      18.781  11.511  33.722  1.00 77.40           H
ATOM   1517  HE  ARG A 114      19.840  13.088  35.331  1.00 78.73           H
ATOM   1518 HH11 ARG A 114      20.574   9.670  36.800  1.00 75.00           H
ATOM   1519 HH12 ARG A 114      20.266   9.767  35.346  1.00 75.00           H
ATOM   1520 HH21 ARG A 114      20.619  11.551  38.131  1.00 79.77           H
ATOM   1521 HH22 ARG A 114      20.336  12.889  37.544  1.00 79.77           H
ATOM   1522  HC  ARG A 114      22.095  14.472  31.850  1.00 75.80           H
ATOM   1523  N   THR A 116      20.636  14.744  29.255  1.00 69.27           N
ATOM   1524  CA  THR A 116      20.362  15.878  30.180  1.00 71.84           C
ATOM   1525  C   THR A 116      18.863  16.055  30.418  1.00 68.59           C
ATOM   1526  O   THR A 116      18.430  16.612  31.439  1.00 63.88           O
ATOM   1527  CB  THR A 116      20.940  17.205  29.677  1.00 70.60           C
ATOM   1528  OG1 THR A 116      20.183  18.312  30.213  1.00 70.57           O
ATOM   1529  CG2 THR A 116      20.948  17.287  28.122  1.00 65.08           C
ATOM   1530  H1  THR A 116      21.221  14.980  28.540  1.00 83.12           H
ATOM   1531  H2  THR A 116      19.824  14.373  28.902  1.00 83.12           H
ATOM   1532  HA  THR A 116      20.759  15.696  31.043  1.00 86.21           H
ATOM   1533  HB  THR A 116      21.863  17.274  29.987  1.00 84.72           H
ATOM   1534  HG1 THR A 116      19.533  18.079  30.681  1.00 84.69           H
ATOM   1535 HG21 THR A 116      21.498  16.595  27.732  1.00 78.10           H
ATOM   1536 HG22 THR A 116      20.044  17.200  27.787  1.00 78.10           H
ATOM   1537 HG23 THR A 116      21.306  18.142  27.844  1.00 78.10           H
ATOM   1538  N   VAL A 117      18.087  15.649  29.424  1.00 68.98           N
ATOM   1539  CA  VAL A 117      16.700  15.256  29.635  1.00 65.85           C
ATOM   1540  C   VAL A 117      16.678  13.735  29.779  1.00 64.78           C
ATOM   1541  O   VAL A 117      17.715  13.076  29.632  1.00 68.41           O
ATOM   1542  CB  VAL A 117      15.795  15.709  28.477  1.00 66.54           C
ATOM   1543  CG1 VAL A 117      14.790  16.763  28.968  1.00 62.98           C
ATOM   1544  CG2 VAL A 117      16.644  16.167  27.232  1.00 66.32           C
ATOM   1545  H   VAL A 117      18.367  15.598  28.615  1.00 82.78           H
ATOM   1546  HA  VAL A 117      16.373  15.650  30.457  1.00 79.01           H
ATOM   1547  HB  VAL A 117      15.272  14.943  28.190  1.00 79.85           H
ATOM   1548 HG11 VAL A 117      14.220  17.025  28.226  1.00 75.58           H
ATOM   1549 HG12 VAL A 117      14.244  16.372  29.669  1.00 75.58           H
ATOM   1550 HG13 VAL A 117      15.263  17.536  29.314  1.00 75.58           H
ATOM   1551 HG21 VAL A 117      16.046  16.433  26.514  1.00 79.58           H
ATOM   1552 HG22 VAL A 117      17.219  16.913  27.468  1.00 79.58           H
ATOM   1553 HG23 VAL A 117      17.192  15.423  26.930  1.00 79.58           H
ATOM   1554  N   GLY A 118      15.504  13.166  30.028  1.00 57.91           N
ATOM   1555  CA  GLY A 118      15.313  11.729  30.017  1.00 52.15           C
ATOM   1556  C   GLY A 118      15.090  11.147  31.415  1.00 49.79           C
ATOM   1557  O   GLY A 118      15.362  11.771  32.444  1.00 40.09           O
ATOM   1558  H   GLY A 118      14.777  13.612  30.169  1.00 69.49           H
ATOM   1559  HA2 GLY A 118      14.541  11.513  29.470  1.00 62.58           H
ATOM   1560  HA3 GLY A 118      16.087  11.301  29.621  1.00 62.58           H
ATOM   1561  N   TRP A 119      14.582   9.909  31.423  1.00 49.32           N
ATOM   1562  CA  TRP A 119      14.408   9.136  32.649  1.00 42.55           C
ATOM   1563  C   TRP A 119      15.652   9.179  33.528  1.00 40.62           C
ATOM   1564  O   TRP A 119      16.786   9.013  33.066  1.00 36.01           O
ATOM   1565  CB  TRP A 119      14.077   7.691  32.293  1.00 39.33           C
ATOM   1566  CG  TRP A 119      13.895   6.777  33.443  1.00 35.96           C
ATOM   1567  CD1 TRP A 119      13.069   6.953  34.513  1.00 37.42           C
ATOM   1568  CD2 TRP A 119      14.529   5.501  33.636  1.00 39.00           C
ATOM   1569  NE1 TRP A 119      13.151   5.873  35.353  1.00 35.48           N
ATOM   1570  CE2 TRP A 119      14.042   4.971  34.840  1.00 32.37           C
ATOM   1571  CE3 TRP A 119      15.472   4.769  32.917  1.00 33.51           C
ATOM   1572  CZ2 TRP A 119      14.462   3.744  35.330  1.00 30.15           C
ATOM   1573  CZ3 TRP A 119      15.874   3.568  33.393  1.00 25.73           C
ATOM   1574  CH2 TRP A 119      15.389   3.061  34.592  1.00 34.24           C
ATOM   1575  H   TRP A 119      14.306   9.500  30.716  1.00 59.19           H
ATOM   1576  HA  TRP A 119      13.669   9.499  33.161  1.00 51.06           H
ATOM   1577  HB2 TRP A 119      13.267   7.682  31.764  1.00 47.19           H
ATOM   1578  HB3 TRP A 119      14.812   7.342  31.760  1.00 47.19           H
ATOM   1579  HD1 TRP A 119      12.521   7.688  34.642  1.00 44.91           H
ATOM   1580  HE1 TRP A 119      12.713   5.776  36.087  1.00 42.57           H
ATOM   1581  HE3 TRP A 119      15.813   5.094  32.113  1.00 40.21           H
ATOM   1582  HZ2 TRP A 119      14.131   3.409  36.131  1.00 36.18           H
ATOM   1583  HZ3 TRP A 119      16.503   3.080  32.912  1.00 30.88           H
ATOM   1584  HH2 TRP A 119      15.692   2.233  34.885  1.00 41.08           H
ATOM   1585  N   LYS A 120      15.430   9.361  34.812  1.00 33.30           N
ATOM   1586  CA  LYS A 120      16.526   9.541  35.749  1.00 37.06           C
ATOM   1587  C   LYS A 120      16.989   8.233  36.395  1.00 29.74           C
ATOM   1588  O   LYS A 120      17.839   8.253  37.271  1.00 28.89           O
ATOM   1589  CB  LYS A 120      16.107  10.571  36.770  1.00 35.74           C
ATOM   1590  CG  LYS A 120      15.941  11.941  36.072  1.00 41.44           C
ATOM   1591  CD  LYS A 120      15.558  13.081  37.034  1.00 42.81           C
ATOM   1592  CE  LYS A 120      15.714  14.457  36.333  1.00 46.48           C
ATOM   1593  NZ  LYS A 120      14.646  15.438  36.698  1.00 46.82           N1+
ATOM   1594  H   LYS A 120      14.648   9.404  35.168  1.00 39.96           H
ATOM   1595  HA  LYS A 120      17.281   9.911  35.268  1.00 44.48           H
ATOM   1596  HB2 LYS A 120      15.255  10.319  37.155  1.00 42.89           H
ATOM   1597  HB3 LYS A 120      16.787  10.651  37.457  1.00 42.89           H
ATOM   1598  HG2 LYS A 120      16.774  12.169  35.633  1.00 49.73           H
ATOM   1599  HG3 LYS A 120      15.237  11.861  35.414  1.00 49.73           H
ATOM   1600  HD2 LYS A 120      14.634  12.979  37.302  1.00 51.37           H
ATOM   1601  HD3 LYS A 120      16.138  13.062  37.813  1.00 51.37           H
ATOM   1602  HE2 LYS A 120      16.570  14.840  36.588  1.00 55.78           H
ATOM   1603  HE3 LYS A 120      15.685  14.332  35.370  1.00 55.78           H
ATOM   1604  HZ1 LYS A 120      14.777  16.211  36.274  1.00 56.18           H
ATOM   1605  HZ2 LYS A 120      13.845  15.115  36.465  1.00 56.18           H
ATOM   1606  HZ3 LYS A 120      14.648  15.587  37.576  1.00 56.18           H
ATOM   1607  N   GLY A 121      16.469   7.094  35.964  1.00 32.81           N
ATOM   1608  CA  GLY A 121      16.952   5.795  36.393  1.00 29.31           C
ATOM   1609  C   GLY A 121      16.103   5.180  37.482  1.00 31.42           C
ATOM   1610  O   GLY A 121      15.203   5.807  38.059  1.00 29.72           O
ATOM   1611  H   GLY A 121      15.810   7.054  35.403  1.00 39.38           H
ATOM   1612  HA2 GLY A 121      16.957   5.185  35.642  1.00 35.17           H
ATOM   1613  HA3 GLY A 121      17.858   5.879  36.728  1.00 35.17           H
ATOM   1614  N   LEU A 122      16.412   3.899  37.730  1.00 29.55           N
ATOM   1615  CA  LEU A 122      15.606   3.066  38.598  1.00 27.90           C
ATOM   1616  C   LEU A 122      15.677   3.502  40.037  1.00 33.07           C
ATOM   1617  O   LEU A 122      14.698   3.323  40.770  1.00 23.71           O
ATOM   1618  CB  LEU A 122      16.055   1.632  38.503  1.00 27.59           C
ATOM   1619  CG  LEU A 122      15.118   0.588  39.090  1.00 29.27           C
ATOM   1620  CD1 LEU A 122      13.813   0.647  38.341  1.00 29.49           C
ATOM   1621  CD2 LEU A 122      15.752  -0.779  38.982  1.00 24.12           C
ATOM   1622  H   LEU A 122      17.091   3.498  37.407  1.00 35.46           H
ATOM   1623  HA  LEU A 122      14.682   3.140  38.314  1.00 33.48           H
ATOM   1624  HB2 LEU A 122      16.200   1.418  37.569  1.00 33.11           H
ATOM   1625  HB3 LEU A 122      16.893   1.558  38.988  1.00 33.11           H
ATOM   1626  HG  LEU A 122      14.949   0.790  40.026  1.00 35.13           H
ATOM   1627 HD11 LEU A 122      13.225  -0.038  38.693  1.00 35.38           H
ATOM   1628 HD12 LEU A 122      13.404   1.513  38.430  1.00 35.38           H
ATOM   1629 HD13 LEU A 122      13.993   0.466  37.395  1.00 35.38           H
ATOM   1630 HD21 LEU A 122      15.154  -1.448  39.345  1.00 28.94           H
ATOM   1631 HD22 LEU A 122      15.937  -0.974  38.051  1.00 28.94           H
ATOM   1632 HD23 LEU A 122      16.582  -0.792  39.487  1.00 28.94           H
ATOM   1633  N   ILE A 123      16.811   4.076  40.448  1.00 28.95           N
ATOM   1634  CA  ILE A 123      16.973   4.514  41.833  1.00 32.55           C
ATOM   1635  C   ILE A 123      16.220   5.822  42.055  1.00 24.90           C
ATOM   1636  O   ILE A 123      15.442   5.971  43.008  1.00 34.06           O
ATOM   1637  CB  ILE A 123      18.478   4.663  42.186  1.00 26.06           C
ATOM   1638  CG1 ILE A 123      19.184   3.307  42.187  1.00 33.14           C
ATOM   1639  CG2 ILE A 123      18.675   5.281  43.569  1.00 31.90           C
ATOM   1640  CD1 ILE A 123      20.673   3.451  42.240  1.00 36.60           C
ATOM   1641  H   ILE A 123      17.484   4.231  39.942  1.00 34.73           H
ATOM   1642  HA  ILE A 123      16.596   3.837  42.414  1.00 39.06           H
ATOM   1643  HB  ILE A 123      18.906   5.242  41.531  1.00 31.27           H
ATOM   1644 HG12 ILE A 123      18.918   2.823  42.985  1.00 39.76           H
ATOM   1645 HG13 ILE A 123      18.957   2.800  41.398  1.00 39.76           H
ATOM   1646 HG21 ILE A 123      19.618   5.360  43.758  1.00 38.28           H
ATOM   1647 HG22 ILE A 123      18.276   6.163  43.597  1.00 38.28           H
ATOM   1648 HG23 ILE A 123      18.254   4.706  44.227  1.00 38.28           H
ATOM   1649 HD11 ILE A 123      21.066   2.566  42.232  1.00 43.92           H
ATOM   1650 HD12 ILE A 123      20.965   3.955  41.461  1.00 43.92           H
ATOM   1651 HD13 ILE A 123      20.937   3.916  43.045  1.00 43.92           H
ATOM   1652  N   ASN A 124      16.427   6.791  41.164  1.00 27.65           N
ATOM   1653  CA  ASN A 124      15.771   8.090  41.310  1.00 35.74           C
ATOM   1654  C   ASN A 124      14.257   7.994  41.090  1.00 33.09           C
ATOM   1655  O   ASN A 124      13.454   8.538  41.870  1.00 29.51           O
ATOM   1656  CB  ASN A 124      16.388   9.074  40.325  1.00 34.36           C
ATOM   1657  CG  ASN A 124      17.654   9.731  40.872  1.00 39.70           C
ATOM   1658  OD1 ASN A 124      17.840   9.805  42.077  1.00 29.99           O
ATOM   1659  ND2 ASN A 124      18.508  10.227  39.976  1.00 40.77           N
ATOM   1660  H   ASN A 124      16.943   6.722  40.481  1.00 33.18           H
ATOM   1661  HA  ASN A 124      15.931   8.417  42.208  1.00 42.89           H
ATOM   1662  HB2 ASN A 124      16.613   8.601  39.510  1.00 41.24           H
ATOM   1663  HB3 ASN A 124      15.742   9.775  40.138  1.00 41.24           H
ATOM   1664 HD21 ASN A 124      19.225  10.621  40.232  1.00 48.93           H
ATOM   1665 HD22 ASN A 124      18.333  10.179  39.128  1.00 48.93           H
ATOM   1666  N   ASP A 125      13.863   7.296  40.023  1.00 30.74           N
ATOM   1667  CA  ASP A 125      12.503   7.335  39.461  1.00 32.22           C
ATOM   1668  C   ASP A 125      12.033   5.915  39.154  1.00 25.63           C
ATOM   1669  O   ASP A 125      11.828   5.561  37.991  1.00 28.37           O
ATOM   1670  CB  ASP A 125      12.470   8.183  38.180  1.00 29.32           C
ATOM   1671  CG  ASP A 125      11.021   8.402  37.601  1.00 40.78           C
ATOM   1672  OD1 ASP A 125      10.005   8.021  38.231  1.00 36.88           O
ATOM   1673  OD2 ASP A 125      10.911   8.970  36.491  1.00 34.46           O1-
ATOM   1674  H   ASP A 125      14.399   6.776  39.586  1.00 36.89           H
ATOM   1675  HA  ASP A 125      11.902   7.729  40.108  1.00 38.66           H
ATOM   1676  HB2 ASP A 125      12.882   9.043  38.350  1.00 35.18           H
ATOM   1677  HB3 ASP A 125      12.972   7.712  37.490  1.00 35.18           H
ATOM   1678  N   PRO A 126      11.890   5.068  40.173  1.00 24.74           N
ATOM   1679  CA  PRO A 126      11.517   3.669  39.907  1.00 31.52           C
ATOM   1680  C   PRO A 126      10.142   3.517  39.280  1.00 41.00           C
ATOM   1681  O   PRO A 126       9.905   2.517  38.594  1.00 27.51           O
ATOM   1682  CB  PRO A 126      11.551   3.020  41.282  1.00 31.25           C
ATOM   1683  CG  PRO A 126      11.355   4.152  42.257  1.00 34.11           C
ATOM   1684  CD  PRO A 126      12.002   5.366  41.615  1.00 25.38           C
ATOM   1685  HA  PRO A 126      12.178   3.243  39.346  1.00 37.82           H
ATOM   1686  HB2 PRO A 126      10.805   2.402  41.345  1.00 37.50           H
ATOM   1687  HB3 PRO A 126      12.391   2.563  41.426  1.00 37.50           H
ATOM   1688  HG2 PRO A 126      10.406   4.309  42.383  1.00 40.93           H
ATOM   1689  HG3 PRO A 126      11.778   3.935  43.098  1.00 40.93           H
ATOM   1690  HD2 PRO A 126      11.514   6.169  41.840  1.00 30.45           H
ATOM   1691  HD3 PRO A 126      12.932   5.427  41.878  1.00 30.45           H
ATOM   1692  N   ASP A 127       9.228   4.480  39.491  1.00 33.61           N
ATOM   1693  CA  ASP A 127       7.906   4.425  38.866  1.00 40.50           C
ATOM   1694  C   ASP A 127       7.904   4.985  37.449  1.00 43.30           C
ATOM   1695  O   ASP A 127       6.835   5.112  36.863  1.00 38.89           O
ATOM   1696  CB  ASP A 127       6.862   5.185  39.695  1.00 41.59           C
ATOM   1697  CG  ASP A 127       6.736   4.674  41.119  1.00 44.42           C
ATOM   1698  OD1 ASP A 127       6.914   3.462  41.324  1.00 44.04           O
ATOM   1699  OD2 ASP A 127       6.425   5.506  42.017  1.00 47.27           O1-
ATOM   1700  H   ASP A 127       9.353   5.167  39.991  1.00 40.33           H
ATOM   1701  HA  ASP A 127       7.623   3.498  38.817  1.00 48.61           H
ATOM   1702  HB2 ASP A 127       7.095   6.127  39.725  1.00 49.90           H
ATOM   1703  HB3 ASP A 127       5.999   5.070  39.273  1.00 49.90           H
ATOM   1704  N   VAL A 128       9.062   5.324  36.882  1.00 32.92           N
ATOM   1705  CA  VAL A 128       9.146   5.802  35.507  1.00 37.96           C
ATOM   1706  C   VAL A 128       8.046   6.822  35.163  1.00 41.55           C
ATOM   1707  O   VAL A 128       7.389   6.706  34.116  1.00 37.25           O
ATOM   1708  CB  VAL A 128       9.096   4.590  34.543  1.00 42.46           C
ATOM   1709  CG1 VAL A 128       9.677   4.959  33.194  1.00 37.16           C
ATOM   1710  CG2 VAL A 128       9.808   3.370  35.135  1.00 39.17           C
ATOM   1711  H   VAL A 128       9.820   5.259  37.273  1.00 39.50           H
ATOM   1712  HA  VAL A 128      10.003   6.236  35.382  1.00 45.55           H
ATOM   1713  HB  VAL A 128       8.165   4.336  34.399  1.00 50.95           H
ATOM   1714 HG11 VAL A 128       9.650   4.179  32.620  1.00 44.59           H
ATOM   1715 HG12 VAL A 128       9.159   5.679  32.805  1.00 44.59           H
ATOM   1716 HG13 VAL A 128      10.598   5.250  33.322  1.00 44.59           H
ATOM   1717 HG21 VAL A 128       9.777   2.642  34.490  1.00 47.01           H
ATOM   1718 HG22 VAL A 128      10.733   3.600  35.310  1.00 47.01           H
ATOM   1719 HG23 VAL A 128       9.367   3.090  35.951  1.00 47.01           H
ATOM   1720  N   ASN A 129       7.865   7.862  36.010  1.00 35.61           N
ATOM   1721  CA  ASN A 129       6.818   8.873  35.817  1.00 43.79           C
ATOM   1722  C   ASN A 129       7.294  10.277  36.213  1.00 44.20           C
ATOM   1723  O   ASN A 129       6.490  11.138  36.610  1.00 39.17           O
ATOM   1724  CB  ASN A 129       5.573   8.518  36.620  1.00 41.96           C
ATOM   1725  CG  ASN A 129       5.836   8.497  38.109  1.00 42.13           C
ATOM   1726  OD1 ASN A 129       6.963   8.670  38.558  1.00 44.53           O
ATOM   1727  ND2 ASN A 129       4.807   8.281  38.878  1.00 44.69           N
ATOM   1728  H   ASN A 129       8.335   7.990  36.717  1.00 42.73           H
ATOM   1729  HA  ASN A 129       6.571   8.893  34.880  1.00 52.55           H
ATOM   1730  HB2 ASN A 129       4.880   9.172  36.440  1.00 50.36           H
ATOM   1731  HB3 ASN A 129       5.278   7.634  36.364  1.00 50.36           H
ATOM   1732 HD21 ASN A 129       4.898   8.261  39.733  1.00 53.62           H
ATOM   1733 HD22 ASN A 129       4.033   8.162  38.524  1.00 53.62           H
ATOM   1734  N   ASN A 130       8.600  10.500  36.117  1.00 46.58           N
ATOM   1735  CA  ASN A 130       9.255  11.780  36.397  1.00 50.79           C
ATOM   1736  C   ASN A 130       8.969  12.290  37.810  1.00 41.99           C
ATOM   1737  O   ASN A 130       8.843  13.490  38.040  1.00 42.48           O
ATOM   1738  CB  ASN A 130       8.885  12.841  35.361  1.00 45.88           C
ATOM   1739  CG  ASN A 130       9.954  13.913  35.250  1.00 54.71           C
ATOM   1740  OD1 ASN A 130      11.166  13.616  35.178  1.00 55.92           O
ATOM   1741  ND2 ASN A 130       9.521  15.165  35.250  1.00 57.32           N
ATOM   1742  H   ASN A 130       9.152   9.898  35.847  1.00 55.90           H
ATOM   1743  HA  ASN A 130      10.215  11.636  36.329  1.00 60.95           H
ATOM   1744  HB2 ASN A 130       8.770  12.431  34.492  1.00 55.05           H
ATOM   1745  HB3 ASN A 130       8.062  13.277  35.633  1.00 55.05           H
ATOM   1746 HD21 ASN A 130      10.083  15.814  35.188  1.00 68.79           H
ATOM   1747 HD22 ASN A 130       8.677  15.334  35.313  1.00 68.79           H
ATOM   1748  N   THR A 131       8.875  11.374  38.761  1.00 37.10           N
ATOM   1749  CA  THR A 131       8.838  11.692  40.178  1.00 42.78           C
ATOM   1750  C   THR A 131      10.104  11.132  40.819  1.00 48.31           C
ATOM   1751  O   THR A 131      10.890  10.435  40.178  1.00 42.48           O
ATOM   1752  CB  THR A 131       7.578  11.117  40.850  1.00 46.40           C
ATOM   1753  OG1 THR A 131       7.645   9.680  40.899  1.00 40.87           O
ATOM   1754  CG2 THR A 131       6.324  11.521  40.054  1.00 47.05           C
ATOM   1755  H   THR A 131       8.815  10.526  38.599  1.00 44.51           H
ATOM   1756  HA  THR A 131       8.820  12.657  40.281  1.00 51.33           H
ATOM   1757  HB  THR A 131       7.502  11.479  41.748  1.00 55.68           H
ATOM   1758  HG1 THR A 131       7.628   9.370  40.122  1.00 49.05           H
ATOM   1759 HG21 THR A 131       5.538  11.169  40.499  1.00 56.46           H
ATOM   1760 HG22 THR A 131       6.256  12.487  40.007  1.00 56.46           H
ATOM   1761 HG23 THR A 131       6.361  11.161  39.157  1.00 56.46           H
ATOM   1762  N   PHE A 132      10.318  11.450  42.086  1.00 40.03           N
ATOM   1763  CA  PHE A 132      11.483  10.947  42.808  1.00 41.65           C
ATOM   1764  C   PHE A 132      11.038  10.149  44.035  1.00 42.75           C
ATOM   1765  O   PHE A 132      10.279  10.665  44.858  1.00 36.05           O
ATOM   1766  CB  PHE A 132      12.385  12.103  43.278  1.00 41.67           C
ATOM   1767  CG  PHE A 132      13.199  12.779  42.198  1.00 47.74           C
ATOM   1768  CD1 PHE A 132      12.681  13.886  41.507  1.00 44.89           C
ATOM   1769  CD2 PHE A 132      14.540  12.379  41.938  1.00 44.53           C
ATOM   1770  CE1 PHE A 132      13.451  14.559  40.559  1.00 46.30           C
ATOM   1771  CE2 PHE A 132      15.330  13.063  40.979  1.00 39.35           C
ATOM   1772  CZ  PHE A 132      14.794  14.141  40.297  1.00 41.08           C
ATOM   1773  H   PHE A 132       9.791  11.953  42.557  1.00 48.03           H
ATOM   1774  HA  PHE A 132      11.992  10.367  42.229  1.00 49.99           H
ATOM   1775  HB2 PHE A 132      11.826  12.779  43.692  1.00 50.01           H
ATOM   1776  HB3 PHE A 132      13.002  11.754  43.942  1.00 50.01           H
ATOM   1777  HD1 PHE A 132      11.812  14.175  41.678  1.00 53.87           H
ATOM   1778  HD2 PHE A 132      14.907  11.662  42.403  1.00 53.44           H
ATOM   1779  HE1 PHE A 132      13.085  15.283  40.100  1.00 55.56           H
ATOM   1780  HE2 PHE A 132      16.201  12.791  40.802  1.00 47.22           H
ATOM   1781  HZ  PHE A 132      15.303  14.584  39.655  1.00 49.30           H
ATOM   1782  N   ASN A 133      11.531   8.889  44.163  1.00 35.87           N
ATOM   1783  CA  ASN A 133      11.402   8.076  45.378  1.00 37.15           C
ATOM   1784  C   ASN A 133      12.667   7.198  45.502  1.00 29.86           C
ATOM   1785  O   ASN A 133      12.677   6.029  45.135  1.00 31.66           O
ATOM   1786  CB  ASN A 133      10.117   7.238  45.341  1.00 30.40           C
ATOM   1787  CG  ASN A 133       9.757   6.621  46.700  1.00 38.09           C
ATOM   1788  OD1 ASN A 133      10.620   6.374  47.539  1.00 33.24           O
ATOM   1789  ND2 ASN A 133       8.478   6.344  46.898  1.00 45.54           N
ATOM   1790  H   ASN A 133      11.954   8.475  43.527  1.00 43.04           H
ATOM   1791  HA  ASN A 133      11.368   8.654  46.153  1.00 44.59           H
ATOM   1792  HB2 ASN A 133       9.383   7.810  45.082  1.00 36.48           H
ATOM   1793  HB3 ASN A 133      10.220   6.512  44.710  1.00 36.48           H
ATOM   1794 HD21 ASN A 133       8.226   5.987  47.640  1.00 54.65           H
ATOM   1795 HD22 ASN A 133       7.889   6.516  46.293  1.00 54.65           H
ATOM   1796  N   ILE A 134      13.742   7.760  46.072  1.00 37.95           N
ATOM   1797  CA  ILE A 134      15.026   7.045  46.124  1.00 34.71           C
ATOM   1798  C   ILE A 134      14.904   5.747  46.942  1.00 38.63           C
ATOM   1799  O   ILE A 134      15.331   4.678  46.491  1.00 35.12           O
ATOM   1800  CB  ILE A 134      16.145   7.970  46.628  1.00 37.57           C
ATOM   1801  CG1 ILE A 134      16.712   8.822  45.490  1.00 36.60           C
ATOM   1802  CG2 ILE A 134      17.354   7.198  47.167  1.00 37.92           C
ATOM   1803  CD1 ILE A 134      15.669   9.648  44.770  1.00 42.79           C
ATOM   1804  H   ILE A 134      13.759   8.552  46.403  1.00 45.54           H
ATOM   1805  HA  ILE A 134      15.275   6.789  45.222  1.00 41.66           H
ATOM   1806  HB  ILE A 134      15.791   8.547  47.320  1.00 45.09           H
ATOM   1807 HG12 ILE A 134      17.383   9.424  45.845  1.00 43.92           H
ATOM   1808 HG13 ILE A 134      17.115   8.234  44.837  1.00 43.92           H
ATOM   1809 HG21 ILE A 134      18.039   7.841  47.417  1.00 45.51           H
ATOM   1810 HG22 ILE A 134      17.104   6.676  47.942  1.00 45.51           H
ATOM   1811 HG23 ILE A 134      17.699   6.626  46.463  1.00 45.51           H
ATOM   1812 HD11 ILE A 134      16.105  10.156  44.069  1.00 51.34           H
ATOM   1813 HD12 ILE A 134      15.006   9.063  44.383  1.00 51.34           H
ATOM   1814 HD13 ILE A 134      15.261  10.253  45.412  1.00 51.34           H
ATOM   1815  N   ASN A 135      14.265   5.797  48.120  1.00 36.68           N
ATOM   1816  CA  ASN A 135      14.094   4.586  48.932  1.00 33.98           C
ATOM   1817  C   ASN A 135      13.428   3.461  48.163  1.00 33.34           C
ATOM   1818  O   ASN A 135      13.845   2.302  48.267  1.00 34.64           O
ATOM   1819  CB  ASN A 135      13.270   4.871  50.194  1.00 36.89           C
ATOM   1820  CG  ASN A 135      14.108   5.383  51.338  1.00 38.99           C
ATOM   1821  OD1 ASN A 135      15.069   4.739  51.767  1.00 38.64           O
ATOM   1822  ND2 ASN A 135      13.752   6.548  51.834  1.00 38.67           N
ATOM   1823  H   ASN A 135      13.948   6.513  48.479  1.00 44.02           H
ATOM   1824  HA  ASN A 135      14.967   4.272  49.210  1.00 40.78           H
ATOM   1825  HB2 ASN A 135      12.581   5.522  50.001  1.00 44.27           H
ATOM   1826  HB3 ASN A 135      12.864   4.036  50.485  1.00 44.27           H
ATOM   1827 HD21 ASN A 135      14.203   6.899  52.473  1.00 46.40           H
ATOM   1828 HD22 ASN A 135      13.067   6.958  51.512  1.00 46.40           H
ATOM   1829  N   LYS A 136      12.320   3.760  47.476  1.00 29.83           N
ATOM   1830  CA  LYS A 136      11.676   2.731  46.666  1.00 36.75           C
ATOM   1831  C   LYS A 136      12.621   2.301  45.561  1.00 33.26           C
ATOM   1832  O   LYS A 136      12.694   1.122  45.226  1.00 34.64           O
ATOM   1833  CB  LYS A 136      10.358   3.260  46.084  1.00 29.72           C
ATOM   1834  CG  LYS A 136       9.487   2.299  45.201  1.00 33.23           C
ATOM   1835  CD  LYS A 136       8.203   3.091  44.729  1.00 42.35           C
ATOM   1836  CE  LYS A 136       6.885   2.308  44.616  1.00 43.93           C
ATOM   1837  NZ  LYS A 136       6.939   1.078  43.802  1.00 49.55           N1+
ATOM   1838  H   LYS A 136      11.935   4.533  47.463  1.00 35.79           H
ATOM   1839  HA  LYS A 136      11.471   1.965  47.222  1.00 44.10           H
ATOM   1840  HB2 LYS A 136       9.801   3.550  46.820  1.00 35.66           H
ATOM   1841  HB3 LYS A 136      10.574   4.027  45.524  1.00 35.66           H
ATOM   1842  HG2 LYS A 136       9.991   2.025  44.423  1.00 39.87           H
ATOM   1843  HG3 LYS A 136       9.214   1.534  45.728  1.00 39.87           H
ATOM   1844  HD2 LYS A 136       8.044   3.812  45.358  1.00 50.81           H
ATOM   1845  HD3 LYS A 136       8.379   3.470  43.856  1.00 50.81           H
ATOM   1846  HE2 LYS A 136       6.586   2.057  45.505  1.00 52.72           H
ATOM   1847  HE3 LYS A 136       6.215   2.884  44.206  1.00 52.72           H
ATOM   1848  HZ1 LYS A 136       6.136   0.694  43.777  1.00 59.46           H
ATOM   1849  HZ2 LYS A 136       7.195   1.271  42.972  1.00 59.46           H
ATOM   1850  HZ3 LYS A 136       7.518   0.511  44.161  1.00 59.46           H
ATOM   1851  N   GLY A 137      13.330   3.266  44.962  1.00 29.29           N
ATOM   1852  CA  GLY A 137      14.332   2.943  43.947  1.00 33.45           C
ATOM   1853  C   GLY A 137      15.380   1.945  44.406  1.00 27.95           C
ATOM   1854  O   GLY A 137      15.657   0.964  43.713  1.00 35.04           O
ATOM   1855  H   GLY A 137      13.231   4.106  45.123  1.00 35.15           H
ATOM   1856  HA2 GLY A 137      13.884   2.564  43.181  1.00 40.14           H
ATOM   1857  HA3 GLY A 137      14.776   3.759  43.673  1.00 40.14           H
ATOM   1858  N   LEU A 138      16.016   2.185  45.574  1.00 29.80           N
ATOM   1859  CA  LEU A 138      17.016   1.218  46.031  1.00 34.50           C
ATOM   1860  C   LEU A 138      16.374  -0.125  46.306  1.00 25.52           C
ATOM   1861  O   LEU A 138      16.986  -1.168  46.052  1.00 28.71           O
ATOM   1862  CB  LEU A 138      17.721   1.697  47.282  1.00 33.81           C
ATOM   1863  CG  LEU A 138      18.578   2.946  47.199  1.00 35.36           C
ATOM   1864  CD1 LEU A 138      18.575   3.590  48.546  1.00 36.61           C
ATOM   1865  CD2 LEU A 138      20.027   2.617  46.755  1.00 34.58           C
ATOM   1866  H   LEU A 138      15.897   2.859  46.096  1.00 35.76           H
ATOM   1867  HA  LEU A 138      17.682   1.089  45.338  1.00 41.40           H
ATOM   1868  HB2 LEU A 138      17.040   1.847  47.956  1.00 40.58           H
ATOM   1869  HB3 LEU A 138      18.305   0.977  47.570  1.00 40.58           H
ATOM   1870  HG  LEU A 138      18.185   3.556  46.552  1.00 42.43           H
ATOM   1871 HD11 LEU A 138      19.107   4.399  48.513  1.00 43.93           H
ATOM   1872 HD12 LEU A 138      17.661   3.806  48.792  1.00 43.93           H
ATOM   1873 HD13 LEU A 138      18.954   2.971  49.198  1.00 43.93           H
ATOM   1874 HD21 LEU A 138      20.543   3.432  46.714  1.00 41.49           H
ATOM   1875 HD22 LEU A 138      20.417   2.011  47.403  1.00 41.49           H
ATOM   1876 HD23 LEU A 138      19.997   2.193  45.883  1.00 41.49           H
ATOM   1877  N   GLN A 139      15.104  -0.126  46.743  1.00 34.35           N
ATOM   1878  CA  GLN A 139      14.397  -1.396  46.896  1.00 33.54           C
ATOM   1879  C   GLN A 139      14.252  -2.092  45.558  1.00 32.45           C
ATOM   1880  O   GLN A 139      14.453  -3.315  45.458  1.00 26.86           O
ATOM   1881  CB  GLN A 139      13.002  -1.219  47.497  1.00 35.84           C
ATOM   1882  CG  GLN A 139      12.939  -1.014  48.975  1.00 41.86           C
ATOM   1883  CD  GLN A 139      11.507  -0.755  49.469  1.00 49.45           C
ATOM   1884  OE1 GLN A 139      10.510  -1.094  48.798  1.00 42.47           O
ATOM   1885  NE2 GLN A 139      11.406  -0.143  50.648  1.00 42.98           N
ATOM   1886  H   GLN A 139      14.645   0.573  46.935  1.00 41.23           H
ATOM   1887  HA  GLN A 139      14.921  -1.969  47.484  1.00 40.25           H
ATOM   1888  HB2 GLN A 139      12.591  -0.456  47.074  1.00 43.00           H
ATOM   1889  HB3 GLN A 139      12.488  -2.020  47.292  1.00 43.00           H
ATOM   1890  HG2 GLN A 139      13.274  -1.815  49.406  1.00 50.23           H
ATOM   1891  HG3 GLN A 139      13.479  -0.252  49.207  1.00 50.23           H
ATOM   1892 HE21 GLN A 139      12.112   0.100  51.077  1.00 51.58           H
ATOM   1893 HE22 GLN A 139      10.629   0.024  50.985  1.00 51.58           H
ATOM   1894  N   SER A 140      13.809  -1.348  44.534  1.00 33.82           N
ATOM   1895  CA  SER A 140      13.632  -1.980  43.236  1.00 32.62           C
ATOM   1896  C   SER A 140      14.971  -2.502  42.711  1.00 33.66           C
ATOM   1897  O   SER A 140      15.065  -3.636  42.232  1.00 30.22           O
ATOM   1898  CB  SER A 140      12.996  -1.010  42.232  1.00 29.40           C
ATOM   1899  OG  SER A 140      11.872  -0.339  42.736  1.00 42.61           O
ATOM   1900  H   SER A 140      13.622  -0.507  44.570  1.00 40.59           H
ATOM   1901  HA  SER A 140      13.039  -2.734  43.342  1.00 39.15           H
ATOM   1902  HB2 SER A 140      13.668  -0.350  41.980  1.00 35.28           H
ATOM   1903  HB3 SER A 140      12.725  -1.516  41.441  1.00 35.28           H
ATOM   1904  HG  SER A 140      12.088   0.107  43.411  1.00 51.13           H
ATOM   1905  N   ALA A 141      16.032  -1.703  42.844  1.00 34.74           N
ATOM   1906  CA  ALA A 141      17.343  -2.143  42.389  1.00 23.08           C
ATOM   1907  C   ALA A 141      17.749  -3.436  43.067  1.00 21.26           C
ATOM   1908  O   ALA A 141      18.127  -4.400  42.404  1.00 25.49           O
ATOM   1909  CB  ALA A 141      18.373  -1.082  42.683  1.00 26.19           C
ATOM   1910  H   ALA A 141      16.018  -0.923  43.203  1.00 41.69           H
ATOM   1911  HA  ALA A 141      17.312  -2.297  41.429  1.00 27.70           H
ATOM   1912  HB1 ALA A 141      19.245  -1.388  42.377  1.00 31.43           H
ATOM   1913  HB2 ALA A 141      18.120  -0.256  42.230  1.00 31.43           H
ATOM   1914  HB3 ALA A 141      18.390  -0.941  43.637  1.00 31.43           H
ATOM   1915  N   ARG A 142      17.707  -3.458  44.395  1.00 29.07           N
ATOM   1916  CA  ARG A 142      18.152  -4.636  45.122  1.00 26.86           C
ATOM   1917  C   ARG A 142      17.218  -5.806  44.904  1.00 30.37           C
ATOM   1918  O   ARG A 142      17.678  -6.944  44.842  1.00 23.13           O
ATOM   1919  CB  ARG A 142      18.262  -4.346  46.609  1.00 23.09           C
ATOM   1920  CG  ARG A 142      18.858  -5.484  47.356  1.00 28.82           C
ATOM   1921  CD  ARG A 142      19.055  -5.281  48.839  1.00 28.68           C
ATOM   1922  NE  ARG A 142      19.418  -6.583  49.372  1.00 21.27           N
ATOM   1923  CZ  ARG A 142      20.615  -7.137  49.250  1.00 31.45           C
ATOM   1924  NH1 ARG A 142      21.591  -6.468  48.696  1.00 31.78           N
ATOM   1925  NH2 ARG A 142      20.834  -8.362  49.695  1.00 33.77           N1+
ATOM   1926  H   ARG A 142      17.423  -2.807  44.888  1.00 34.88           H
ATOM   1927  HA  ARG A 142      19.031  -4.889  44.809  1.00 32.23           H
ATOM   1928  HB2 ARG A 142      18.819  -3.561  46.757  1.00 27.71           H
ATOM   1929  HB3 ARG A 142      17.366  -4.174  46.957  1.00 27.71           H
ATOM   1930  HG2 ARG A 142      18.259  -6.243  47.251  1.00 34.59           H
ATOM   1931  HG3 ARG A 142      19.715  -5.691  46.967  1.00 34.59           H
ATOM   1932  HD2 ARG A 142      19.777  -4.661  48.998  1.00 34.42           H
ATOM   1933  HD3 ARG A 142      18.227  -4.980  49.253  1.00 34.42           H
ATOM   1934  HE  ARG A 142      18.809  -7.014  49.808  1.00 25.53           H
ATOM   1935 HH11 ARG A 142      21.462  -5.678  48.380  1.00 38.13           H
ATOM   1936 HH12 ARG A 142      22.363  -6.831  48.627  1.00 38.13           H
ATOM   1937 HH21 ARG A 142      20.195  -8.806  50.067  1.00 40.53           H
ATOM   1938 HH22 ARG A 142      21.613  -8.713  49.637  1.00 40.53           H
ATOM   1939  N   GLN A 143      15.913  -5.550  44.754  1.00 28.08           N
ATOM   1940  CA  GLN A 143      15.001  -6.672  44.480  1.00 31.76           C
ATOM   1941  C   GLN A 143      15.300  -7.242  43.103  1.00 31.69           C
ATOM   1942  O   GLN A 143      15.336  -8.464  42.906  1.00 27.01           O
ATOM   1943  CB  GLN A 143      13.527  -6.217  44.551  1.00 30.72           C
ATOM   1944  CG  GLN A 143      12.550  -7.303  44.207  1.00 27.00           C
ATOM   1945  CD  GLN A 143      12.579  -8.393  45.246  1.00 28.42           C
ATOM   1946  OE1 GLN A 143      12.292  -8.154  46.402  1.00 32.47           O
ATOM   1947  NE2 GLN A 143      12.978  -9.572  44.847  1.00 29.11           N
ATOM   1948  H   GLN A 143      15.547  -4.768  44.795  1.00 33.70           H
ATOM   1949  HA  GLN A 143      15.132  -7.369  45.143  1.00 38.11           H
ATOM   1950  HB2 GLN A 143      13.327  -5.927  45.453  1.00 36.86           H
ATOM   1951  HB3 GLN A 143      13.374  -5.498  43.922  1.00 36.86           H
ATOM   1952  HG2 GLN A 143      11.657  -6.932  44.194  1.00 32.40           H
ATOM   1953  HG3 GLN A 143      12.778  -7.688  43.354  1.00 32.40           H
ATOM   1954 HE21 GLN A 143      13.143  -9.710  44.014  1.00 34.93           H
ATOM   1955 HE22 GLN A 143      13.079 -10.203  45.417  1.00 34.93           H
ATOM   1956  N   LEU A 144      15.559  -6.347  42.141  1.00 28.14           N
ATOM   1957  CA  LEU A 144      15.977  -6.767  40.808  1.00 27.39           C
ATOM   1958  C   LEU A 144      17.258  -7.621  40.853  1.00 29.26           C
ATOM   1959  O   LEU A 144      17.338  -8.683  40.229  1.00 29.74           O
ATOM   1960  CB  LEU A 144      16.156  -5.528  39.932  1.00 27.82           C
ATOM   1961  CG  LEU A 144      16.952  -5.775  38.634  1.00 25.42           C
ATOM   1962  CD1 LEU A 144      16.049  -6.308  37.507  1.00 36.97           C
ATOM   1963  CD2 LEU A 144      17.687  -4.498  38.228  1.00 32.82           C
ATOM   1964  H   LEU A 144      15.492  -5.496  42.241  1.00 33.77           H
ATOM   1965  HA  LEU A 144      15.275  -7.311  40.420  1.00 32.87           H
ATOM   1966  HB2 LEU A 144      15.280  -5.205  39.683  1.00 33.38           H
ATOM   1967  HB3 LEU A 144      16.611  -4.849  40.448  1.00 33.38           H
ATOM   1968  HG  LEU A 144      17.636  -6.452  38.781  1.00 30.50           H
ATOM   1969 HD11 LEU A 144      16.583  -6.471  36.714  1.00 44.37           H
ATOM   1970 HD12 LEU A 144      15.653  -7.144  37.802  1.00 44.37           H
ATOM   1971 HD13 LEU A 144      15.353  -5.663  37.323  1.00 44.37           H
ATOM   1972 HD21 LEU A 144      18.199  -4.687  37.424  1.00 39.39           H
ATOM   1973 HD22 LEU A 144      17.047  -3.794  38.069  1.00 39.39           H
ATOM   1974 HD23 LEU A 144      18.294  -4.256  38.946  1.00 39.39           H
ATOM   1975  N   PHE A 145      18.275  -7.174  41.586  1.00 26.70           N
ATOM   1976  CA  PHE A 145      19.518  -7.935  41.624  1.00 26.67           C
ATOM   1977  C   PHE A 145      19.298  -9.305  42.256  1.00 31.07           C
ATOM   1978  O   PHE A 145      19.926 -10.291  41.853  1.00 32.59           O
ATOM   1979  CB  PHE A 145      20.599  -7.167  42.412  1.00 31.58           C
ATOM   1980  CG  PHE A 145      21.230  -5.966  41.667  1.00 19.92           C
ATOM   1981  CD1 PHE A 145      20.692  -5.454  40.487  1.00 23.23           C
ATOM   1982  CD2 PHE A 145      22.388  -5.366  42.195  1.00 31.51           C
ATOM   1983  CE1 PHE A 145      21.302  -4.341  39.822  1.00 24.77           C
ATOM   1984  CE2 PHE A 145      22.990  -4.263  41.579  1.00 25.09           C
ATOM   1985  CZ  PHE A 145      22.444  -3.750  40.369  1.00 27.71           C
ATOM   1986  H   PHE A 145      18.278  -6.447  42.044  1.00 32.05           H
ATOM   1987  HA  PHE A 145      19.836  -8.079  40.721  1.00 32.00           H
ATOM   1988  HB2 PHE A 145      20.214  -6.823  43.231  1.00 37.90           H
ATOM   1989  HB3 PHE A 145      21.318  -7.789  42.636  1.00 37.90           H
ATOM   1990  HD1 PHE A 145      19.925  -5.845  40.124  1.00 27.88           H
ATOM   1991  HD2 PHE A 145      22.750  -5.696  42.985  1.00 37.82           H
ATOM   1992  HE1 PHE A 145      20.943  -3.999  39.038  1.00 29.72           H
ATOM   1993  HE2 PHE A 145      23.752  -3.883  41.947  1.00 30.11           H
ATOM   1994  HZ  PHE A 145      22.847  -3.027  39.953  1.00 33.25           H
ATOM   1995  N   VAL A 146      18.440  -9.383  43.279  1.00 30.29           N
ATOM   1996  CA  VAL A 146      18.147 -10.678  43.894  1.00 34.15           C
ATOM   1997  C   VAL A 146      17.416 -11.549  42.890  1.00 27.36           C
ATOM   1998  O   VAL A 146      17.788 -12.699  42.645  1.00 33.37           O
ATOM   1999  CB  VAL A 146      17.333 -10.488  45.198  1.00 35.80           C
ATOM   2000  CG1 VAL A 146      16.654 -11.780  45.653  1.00 31.38           C
ATOM   2001  CG2 VAL A 146      18.231  -9.983  46.315  1.00 32.72           C
ATOM   2002  H   VAL A 146      18.012  -8.722  43.620  1.00 36.35           H
ATOM   2003  HA  VAL A 146      18.981 -11.124  44.118  1.00 40.98           H
ATOM   2004  HB  VAL A 146      16.644  -9.824  45.037  1.00 42.96           H
ATOM   2005 HG11 VAL A 146      16.172 -11.593  46.469  1.00 37.65           H
ATOM   2006 HG12 VAL A 146      16.035 -12.079  44.978  1.00 37.65           H
ATOM   2007 HG13 VAL A 146      17.331 -12.460  45.824  1.00 37.65           H
ATOM   2008 HG21 VAL A 146      17.709  -9.856  47.114  1.00 39.26           H
ATOM   2009 HG22 VAL A 146      18.934 -10.641  46.481  1.00 39.26           H
ATOM   2010 HG23 VAL A 146      18.630  -9.136  46.040  1.00 39.26           H
ATOM   2011  N   ASN A 147      16.381 -10.986  42.257  1.00 38.30           N
ATOM   2012  CA  ASN A 147      15.604 -11.734  41.264  1.00 29.93           C
ATOM   2013  C   ASN A 147      16.513 -12.311  40.200  1.00 37.89           C
ATOM   2014  O   ASN A 147      16.337 -13.453  39.782  1.00 36.63           O
ATOM   2015  CB  ASN A 147      14.593 -10.842  40.557  1.00 34.76           C
ATOM   2016  CG  ASN A 147      13.482 -10.323  41.456  1.00 28.48           C
ATOM   2017  OD1 ASN A 147      13.300 -10.761  42.584  1.00 29.95           O
ATOM   2018  ND2 ASN A 147      12.752  -9.356  40.941  1.00 31.86           N
ATOM   2019  H   ASN A 147      16.121 -10.172  42.389  1.00 45.96           H
ATOM   2020  HA  ASN A 147      15.133 -12.458  41.701  1.00 35.92           H
ATOM   2021  HB2 ASN A 147      15.061 -10.080  40.191  1.00 41.71           H
ATOM   2022  HB3 ASN A 147      14.187 -11.354  39.838  1.00 41.71           H
ATOM   2023 HD21 ASN A 147      12.145  -8.975  41.406  1.00 38.23           H
ATOM   2024 HD22 ASN A 147      12.877  -9.118  40.118  1.00 38.23           H
ATOM   2025  N   LEU A 148      17.455 -11.503  39.686  1.00 32.07           N
ATOM   2026  CA  LEU A 148      18.281 -11.992  38.584  1.00 30.98           C
ATOM   2027  C   LEU A 148      19.245 -13.061  39.071  1.00 31.16           C
ATOM   2028  O   LEU A 148      19.387 -14.137  38.454  1.00 32.81           O
ATOM   2029  CB  LEU A 148      19.076 -10.861  37.903  1.00 27.89           C
ATOM   2030  CG  LEU A 148      18.288  -9.740  37.235  1.00 32.57           C
ATOM   2031  CD1 LEU A 148      19.223  -8.687  36.643  1.00 33.07           C
ATOM   2032  CD2 LEU A 148      17.391 -10.301  36.154  1.00 33.75           C
ATOM   2033  H   LEU A 148      17.637 -10.710  39.961  1.00 38.48           H
ATOM   2034  HA  LEU A 148      17.688 -12.390  37.927  1.00 37.17           H
ATOM   2035  HB2 LEU A 148      19.648 -10.446  38.563  1.00 33.47           H
ATOM   2036  HB3 LEU A 148      19.631 -11.261  37.221  1.00 33.47           H
ATOM   2037  HG  LEU A 148      17.725  -9.303  37.897  1.00 39.08           H
ATOM   2038 HD11 LEU A 148      18.694  -7.992  36.226  1.00 39.69           H
ATOM   2039 HD12 LEU A 148      19.765  -8.306  37.358  1.00 39.69           H
ATOM   2040 HD13 LEU A 148      19.796  -9.105  35.980  1.00 39.69           H
ATOM   2041 HD21 LEU A 148      16.905  -9.570  35.730  1.00 40.49           H
ATOM   2042 HD22 LEU A 148      17.943 -10.750  35.494  1.00 40.49           H
ATOM   2043 HD23 LEU A 148      16.771 -10.926  36.554  1.00 40.49           H
ATOM   2044  N   THR A 149      19.941 -12.784  40.168  1.00 29.94           N
ATOM   2045  CA  THR A 149      20.990 -13.708  40.564  1.00 31.93           C
ATOM   2046  C   THR A 149      20.383 -14.985  41.120  1.00 34.37           C
ATOM   2047  O   THR A 149      21.026 -16.041  41.109  1.00 38.54           O
ATOM   2048  CB  THR A 149      21.908 -13.086  41.610  1.00 26.04           C
ATOM   2049  OG1 THR A 149      21.102 -12.600  42.688  1.00 29.85           O
ATOM   2050  CG2 THR A 149      22.726 -11.973  41.066  1.00 27.47           C
ATOM   2051  H   THR A 149      19.818 -12.113  40.687  1.00 35.92           H
ATOM   2052  HA  THR A 149      21.520 -13.935  39.790  1.00 38.32           H
ATOM   2053  HB  THR A 149      22.508 -13.770  41.951  1.00 31.25           H
ATOM   2054  HG1 THR A 149      20.649 -11.943  42.413  1.00 35.82           H
ATOM   2055 HG21 THR A 149      23.300 -11.632  41.770  1.00 32.97           H
ATOM   2056 HG22 THR A 149      23.284 -12.285  40.343  1.00 32.97           H
ATOM   2057 HG23 THR A 149      22.155 -11.252  40.752  1.00 32.97           H
ATOM   2058  N   ASN A 150      19.160 -14.900  41.650  1.00 38.89           N
ATOM   2059  CA  ASN A 150      18.473 -16.066  42.209  1.00 34.29           C
ATOM   2060  C   ASN A 150      18.254 -17.180  41.182  1.00 35.31           C
ATOM   2061  O   ASN A 150      18.106 -18.338  41.581  1.00 37.06           O
ATOM   2062  CB  ASN A 150      17.132 -15.614  42.810  1.00 37.63           C
ATOM   2063  CG  ASN A 150      16.358 -16.757  43.456  1.00 40.34           C
ATOM   2064  OD1 ASN A 150      16.870 -17.480  44.333  1.00 40.71           O
ATOM   2065  ND2 ASN A 150      15.129 -16.922  43.032  1.00 36.82           N
ATOM   2066  H   ASN A 150      18.703 -14.172  41.714  1.00 46.66           H
ATOM   2067  HA  ASN A 150      19.017 -16.429  42.928  1.00 41.15           H
ATOM   2068  HB2 ASN A 150      17.306 -14.952  43.498  1.00 45.16           H
ATOM   2069  HB3 ASN A 150      16.584 -15.233  42.112  1.00 45.16           H
ATOM   2070 HD21 ASN A 150      14.650 -17.561  43.344  1.00 44.19           H
ATOM   2071 HD22 ASN A 150      14.802 -16.394  42.435  1.00 44.19           H
ATOM   2072  N   ILE A 151      18.250 -16.881  39.881  1.00 31.02           N
ATOM   2073  CA  ILE A 151      18.116 -17.936  38.877  1.00 42.08           C
ATOM   2074  C   ILE A 151      19.478 -18.439  38.410  1.00 43.38           C
ATOM   2075  O   ILE A 151      19.563 -19.176  37.420  1.00 37.70           O
ATOM   2076  CB  ILE A 151      17.271 -17.483  37.663  1.00 34.96           C
ATOM   2077  CG1 ILE A 151      17.918 -16.337  36.906  1.00 40.34           C
ATOM   2078  CG2 ILE A 151      15.896 -17.000  38.087  1.00 40.09           C
ATOM   2079  CD1 ILE A 151      17.668 -16.358  35.412  1.00 30.99           C
ATOM   2080  H   ILE A 151      18.321 -16.084  39.557  1.00 37.23           H
ATOM   2081  HA  ILE A 151      17.660 -18.684  39.287  1.00 50.49           H
ATOM   2082  HB  ILE A 151      17.168 -18.231  37.058  1.00 41.95           H
ATOM   2083 HG12 ILE A 151      17.542 -15.506  37.252  1.00 48.41           H
ATOM   2084 HG13 ILE A 151      18.871 -16.355  37.053  1.00 48.41           H
ATOM   2085 HG21 ILE A 151      15.404 -16.725  37.300  1.00 48.10           H
ATOM   2086 HG22 ILE A 151      15.439 -17.723  38.537  1.00 48.10           H
ATOM   2087 HG23 ILE A 151      15.998 -16.248  38.693  1.00 48.10           H
ATOM   2088 HD11 ILE A 151      18.104 -15.603  34.996  1.00 37.19           H
ATOM   2089 HD12 ILE A 151      18.014 -17.183  35.041  1.00 37.19           H
ATOM   2090 HD13 ILE A 151      16.708 -16.306  35.241  1.00 37.19           H
ATOM   2091  N   GLY A 152      20.548 -18.084  39.127  1.00 41.49           N
ATOM   2092  CA  GLY A 152      21.909 -18.476  38.744  1.00 42.44           C
ATOM   2093  C   GLY A 152      22.585 -17.644  37.664  1.00 38.18           C
ATOM   2094  O   GLY A 152      23.636 -18.060  37.141  1.00 37.16           O
ATOM   2095  H   GLY A 152      20.511 -17.634  39.860  1.00 49.79           H
ATOM   2096  HA2 GLY A 152      22.478 -18.437  39.528  1.00 50.93           H
ATOM   2097  HA3 GLY A 152      21.897 -19.396  38.436  1.00 50.93           H
ATOM   2098  N   LEU A 153      22.005 -16.501  37.286  1.00 39.95           N
ATOM   2099  CA  LEU A 153      22.633 -15.560  36.344  1.00 34.69           C
ATOM   2100  C   LEU A 153      23.382 -14.446  37.072  1.00 39.07           C
ATOM   2101  O   LEU A 153      22.749 -13.640  37.779  1.00 34.73           O
ATOM   2102  CB  LEU A 153      21.571 -14.952  35.453  1.00 38.42           C
ATOM   2103  CG  LEU A 153      21.961 -14.079  34.285  1.00 34.44           C
ATOM   2104  CD1 LEU A 153      22.794 -14.835  33.296  1.00 37.69           C
ATOM   2105  CD2 LEU A 153      20.691 -13.615  33.649  1.00 34.53           C
ATOM   2106  H   LEU A 153      21.212 -16.263  37.533  1.00 47.94           H
ATOM   2107  HA  LEU A 153      23.232 -16.053  35.773  1.00 41.62           H
ATOM   2108  HB2 LEU A 153      21.049 -15.681  35.087  1.00 46.10           H
ATOM   2109  HB3 LEU A 153      21.008 -14.409  36.020  1.00 46.10           H
ATOM   2110  HG  LEU A 153      22.453 -13.301  34.598  1.00 41.33           H
ATOM   2111 HD11 LEU A 153      22.992 -14.244  32.552  1.00 45.23           H
ATOM   2112 HD12 LEU A 153      23.610 -15.126  33.725  1.00 45.23           H
ATOM   2113 HD13 LEU A 153      22.288 -15.598  32.979  1.00 45.23           H
ATOM   2114 HD21 LEU A 153      20.899 -13.037  32.894  1.00 41.43           H
ATOM   2115 HD22 LEU A 153      20.183 -14.386  33.354  1.00 41.43           H
ATOM   2116 HD23 LEU A 153      20.177 -13.123  34.308  1.00 41.43           H
ATOM   2117  N   PRO A 154      24.684 -14.301  36.862  1.00 36.99           N
ATOM   2118  CA  PRO A 154      25.434 -13.240  37.525  1.00 31.99           C
ATOM   2119  C   PRO A 154      25.195 -11.904  36.848  1.00 33.37           C
ATOM   2120  O   PRO A 154      24.852 -11.854  35.671  1.00 30.12           O
ATOM   2121  CB  PRO A 154      26.886 -13.713  37.335  1.00 32.07           C
ATOM   2122  CG  PRO A 154      26.742 -15.154  36.946  1.00 41.21           C
ATOM   2123  CD  PRO A 154      25.602 -15.096  36.035  1.00 32.30           C
ATOM   2124  HA  PRO A 154      25.213 -13.179  38.469  1.00 38.39           H
ATOM   2125  HB2 PRO A 154      27.297 -13.210  36.609  1.00 38.48           H
ATOM   2126  HB3 PRO A 154      27.398 -13.613  38.154  1.00 38.48           H
ATOM   2127  HG2 PRO A 154      27.533 -15.497  36.500  1.00 49.46           H
ATOM   2128  HG3 PRO A 154      26.508 -15.678  37.726  1.00 49.46           H
ATOM   2129  HD2 PRO A 154      25.831 -14.616  35.220  1.00 38.75           H
ATOM   2130  HD3 PRO A 154      25.269 -15.977  35.849  1.00 38.75           H
ATOM   2131  N   ILE A 155      25.382 -10.814  37.605  1.00 28.56           N
ATOM   2132  CA  ILE A 155      25.048  -9.476  37.119  1.00 24.45           C
ATOM   2133  C   ILE A 155      26.207  -8.498  37.266  1.00 20.35           C
ATOM   2134  O   ILE A 155      27.055  -8.616  38.152  1.00 25.93           O
ATOM   2135  CB  ILE A 155      23.819  -8.867  37.844  1.00 25.87           C
ATOM   2136  CG1 ILE A 155      24.108  -8.678  39.337  1.00 28.40           C
ATOM   2137  CG2 ILE A 155      22.614  -9.752  37.661  1.00 35.45           C
ATOM   2138  CD1 ILE A 155      23.024  -7.941  40.077  1.00 32.73           C
ATOM   2139  H   ILE A 155      25.688 -10.834  38.406  1.00 34.28           H
ATOM   2140  HA  ILE A 155      24.843  -9.535  36.169  1.00 29.34           H
ATOM   2141  HB  ILE A 155      23.627  -7.997  37.455  1.00 31.04           H
ATOM   2142 HG12 ILE A 155      24.211  -9.550  39.754  1.00 34.08           H
ATOM   2143 HG13 ILE A 155      24.926  -8.169  39.450  1.00 34.08           H
ATOM   2144 HG21 ILE A 155      21.856  -9.342  38.109  1.00 42.54           H
ATOM   2145 HG22 ILE A 155      22.430  -9.842  36.719  1.00 42.54           H
ATOM   2146 HG23 ILE A 155      22.815 -10.616  38.054  1.00 42.54           H
ATOM   2147 HD11 ILE A 155      23.288  -7.855  41.011  1.00 39.28           H
ATOM   2148 HD12 ILE A 155      22.923  -7.062  39.687  1.00 39.28           H
ATOM   2149 HD13 ILE A 155      22.196  -8.436  40.013  1.00 39.28           H
ATOM   2150  N   GLY A 156      26.179  -7.472  36.411  1.00 25.66           N
ATOM   2151  CA  GLY A 156      27.076  -6.358  36.536  1.00 23.99           C
ATOM   2152  C   GLY A 156      26.304  -5.059  36.501  1.00 22.90           C
ATOM   2153  O   GLY A 156      25.194  -4.987  35.979  1.00 27.87           O
ATOM   2154  H   GLY A 156      25.626  -7.388  35.756  1.00 30.79           H
ATOM   2155  HA2 GLY A 156      27.560  -6.424  37.374  1.00 28.79           H
ATOM   2156  HA3 GLY A 156      27.706  -6.362  35.803  1.00 28.79           H
ATOM   2157  N   SER A 157      26.906  -4.024  37.086  1.00 20.70           N
ATOM   2158  CA  SER A 157      26.259  -2.717  37.114  1.00 23.40           C
ATOM   2159  C   SER A 157      27.321  -1.631  37.178  1.00 24.43           C
ATOM   2160  O   SER A 157      28.472  -1.885  37.486  1.00 24.59           O
ATOM   2161  CB  SER A 157      25.264  -2.612  38.296  1.00 24.94           C
ATOM   2162  OG  SER A 157      24.398  -1.490  38.178  1.00 28.54           O
ATOM   2163  H   SER A 157      27.678  -4.054  37.463  1.00 24.84           H
ATOM   2164  HA  SER A 157      25.757  -2.604  36.287  1.00 28.08           H
ATOM   2165  HB2 SER A 157      24.746  -3.423  38.323  1.00 29.93           H
ATOM   2166  HB3 SER A 157      25.775  -2.512  39.106  1.00 29.93           H
ATOM   2167  HG  SER A 157      23.600  -1.750  38.114  1.00 34.25           H
ATOM   2168  N   GLU A 158      26.916  -0.406  36.904  1.00 25.07           N
ATOM   2169  CA  GLU A 158      27.811   0.732  37.044  1.00 24.97           C
ATOM   2170  C   GLU A 158      27.897   1.144  38.503  1.00 26.42           C
ATOM   2171  O   GLU A 158      26.891   1.153  39.198  1.00 29.53           O
ATOM   2172  CB  GLU A 158      27.331   1.917  36.198  1.00 23.33           C
ATOM   2173  CG  GLU A 158      28.321   3.085  36.346  1.00 30.02           C
ATOM   2174  CD  GLU A 158      28.310   4.059  35.199  1.00 36.01           C
ATOM   2175  OE1 GLU A 158      27.351   3.991  34.377  1.00 41.17           O
ATOM   2176  OE2 GLU A 158      29.247   4.886  35.140  1.00 35.23           O1-
ATOM   2177  H   GLU A 158      26.130  -0.210  36.619  1.00 30.08           H
ATOM   2178  HA  GLU A 158      28.696   0.468  36.742  1.00 29.96           H
ATOM   2179  HB2 GLU A 158      27.281   1.662  35.261  1.00 28.00           H
ATOM   2180  HB3 GLU A 158      26.468   2.205  36.520  1.00 28.00           H
ATOM   2181  HG2 GLU A 158      28.106   3.577  37.147  1.00 36.02           H
ATOM   2182  HG3 GLU A 158      29.221   2.726  36.408  1.00 36.02           H
ATOM   2183  N   MET A 159      29.112   1.478  38.972  1.00 26.91           N
ATOM   2184  CA  MET A 159      29.323   1.942  40.345  1.00 30.62           C
ATOM   2185  C   MET A 159      29.236   3.467  40.344  1.00 27.37           C
ATOM   2186  O   MET A 159      30.144   4.148  39.877  1.00 26.53           O
ATOM   2187  CB  MET A 159      30.666   1.453  40.880  1.00 27.05           C
ATOM   2188  CG  MET A 159      30.797  -0.084  40.759  1.00 21.72           C
ATOM   2189  SD  MET A 159      29.769  -0.942  41.939  1.00 28.29           S
ATOM   2190  CE  MET A 159      28.522  -1.718  40.870  1.00 30.78           C
ATOM   2191  H   MET A 159      29.825   1.481  38.489  1.00 32.30           H
ATOM   2192  HA  MET A 159      28.611   1.587  40.909  1.00 36.74           H
ATOM   2193  HB2 MET A 159      31.390   1.855  40.385  1.00 32.46           H
ATOM   2194  HB3 MET A 159      30.737   1.694  41.813  1.00 32.46           H
ATOM   2195  HG2 MET A 159      30.496  -0.361  39.872  1.00 26.06           H
ATOM   2196  HG3 MET A 159      31.719  -0.352  40.890  1.00 26.06           H
ATOM   2197  HE1 MET A 159      27.907  -2.237  41.410  1.00 36.93           H
ATOM   2198  HE2 MET A 159      28.026  -1.039  40.383  1.00 36.93           H
ATOM   2199  HE3 MET A 159      28.972  -2.305  40.238  1.00 36.93           H
ATOM   2200  N   LEU A 160      28.143   3.991  40.863  1.00 23.50           N
ATOM   2201  CA  LEU A 160      27.779   5.377  40.629  1.00 27.84           C
ATOM   2202  C   LEU A 160      28.398   6.333  41.604  1.00 24.41           C
ATOM   2203  O   LEU A 160      28.729   7.437  41.194  1.00 21.32           O
ATOM   2204  CB  LEU A 160      26.264   5.557  40.725  1.00 29.28           C
ATOM   2205  CG  LEU A 160      25.331   5.262  39.546  1.00 39.59           C
ATOM   2206  CD1 LEU A 160      26.024   4.697  38.333  1.00 34.43           C
ATOM   2207  CD2 LEU A 160      24.155   4.426  40.003  1.00 36.44           C
ATOM   2208  H   LEU A 160      27.597   3.564  41.374  1.00 28.20           H
ATOM   2209  HA  LEU A 160      28.081   5.627  39.747  1.00 33.41           H
ATOM   2210  HB2 LEU A 160      25.953   4.994  41.453  1.00 35.13           H
ATOM   2211  HB3 LEU A 160      26.111   6.480  40.971  1.00 35.13           H
ATOM   2212  HG  LEU A 160      24.968   6.115  39.258  1.00 47.51           H
ATOM   2213 HD11 LEU A 160      25.361   4.508  37.651  1.00 41.32           H
ATOM   2214 HD12 LEU A 160      26.656   5.353  37.992  1.00 41.32           H
ATOM   2215 HD13 LEU A 160      26.485   3.879  38.575  1.00 41.32           H
ATOM   2216 HD21 LEU A 160      23.600   4.205  39.236  1.00 43.73           H
ATOM   2217 HD22 LEU A 160      24.482   3.612  40.420  1.00 43.73           H
ATOM   2218 HD23 LEU A 160      23.630   4.932  40.640  1.00 43.73           H
ATOM   2219  N   ASP A 161      28.577   5.921  42.864  1.00 21.06           N
ATOM   2220  CA  ASP A 161      28.973   6.787  43.973  1.00 21.46           C
ATOM   2221  C   ASP A 161      29.477   5.872  45.115  1.00 25.03           C
ATOM   2222  O   ASP A 161      29.381   4.645  44.987  1.00 21.58           O
ATOM   2223  CB  ASP A 161      27.789   7.704  44.333  1.00 23.63           C
ATOM   2224  CG  ASP A 161      26.539   6.907  44.852  1.00 27.79           C
ATOM   2225  OD1 ASP A 161      26.508   6.524  46.020  1.00 27.81           O
ATOM   2226  OD2 ASP A 161      25.585   6.663  44.083  1.00 45.57           O1-
ATOM   2227  H   ASP A 161      28.485   5.100  43.102  1.00 25.27           H
ATOM   2228  HA  ASP A 161      29.705   7.337  43.682  1.00 25.76           H
ATOM   2229  HB2 ASP A 161      28.072   8.327  45.014  1.00 28.35           H
ATOM   2230  HB3 ASP A 161      27.533   8.187  43.540  1.00 28.35           H
ATOM   2231  N   THR A 162      30.056   6.443  46.222  1.00 25.52           N
ATOM   2232  CA  THR A 162      30.556   5.579  47.306  1.00 33.43           C
ATOM   2233  C   THR A 162      29.452   5.002  48.219  1.00 27.95           C
ATOM   2234  O   THR A 162      29.748   4.208  49.105  1.00 26.91           O
ATOM   2235  CB  THR A 162      31.581   6.382  48.148  1.00 34.07           C
ATOM   2236  OG1 THR A 162      30.800   7.409  48.782  1.00 33.40           O
ATOM   2237  CG2 THR A 162      32.656   7.012  47.270  1.00 32.06           C
ATOM   2238  H   THR A 162      29.939   7.442  46.442  1.00 30.62           H
ATOM   2239  HA  THR A 162      31.073   4.681  46.849  1.00 40.11           H
ATOM   2240  HB  THR A 162      32.017   5.731  48.942  1.00 40.89           H
ATOM   2241  HG1 THR A 162      31.325   7.813  49.535  1.00 40.08           H
ATOM   2242 HG21 THR A 162      33.430   7.505  47.873  1.00 38.47           H
ATOM   2243 HG22 THR A 162      33.146   6.272  46.633  1.00 38.47           H
ATOM   2244 HG23 THR A 162      32.240   7.794  46.623  1.00 38.47           H
ATOM   2245  N   ILE A 163      28.144   5.339  47.964  1.00 26.97           N
ATOM   2246  CA  ILE A 163      27.032   4.991  48.856  1.00 28.34           C
ATOM   2247  C   ILE A 163      26.130   3.870  48.284  1.00 23.55           C
ATOM   2248  O   ILE A 163      25.974   2.819  48.912  1.00 19.54           O
ATOM   2249  CB  ILE A 163      26.229   6.259  49.260  1.00 27.09           C
ATOM   2250  CG1 ILE A 163      27.169   7.137  50.118  1.00 26.52           C
ATOM   2251  CG2 ILE A 163      25.028   5.915  50.097  1.00 33.63           C
ATOM   2252  CD1 ILE A 163      26.587   8.522  50.576  1.00 30.54           C
ATOM   2253  H   ILE A 163      27.909   5.827  47.303  1.00 32.37           H
ATOM   2254  HA  ILE A 163      27.402   4.643  49.681  1.00 34.01           H
ATOM   2255  HB  ILE A 163      25.954   6.735  48.462  1.00 32.50           H
ATOM   2256 HG12 ILE A 163      27.377   6.632  50.915  1.00 31.82           H
ATOM   2257 HG13 ILE A 163      27.984   7.293  49.621  1.00 31.82           H
ATOM   2258 HG21 ILE A 163      24.580   6.737  50.360  1.00 40.35           H
ATOM   2259 HG22 ILE A 163      24.405   5.368  49.586  1.00 40.35           H
ATOM   2260 HG23 ILE A 163      25.311   5.446  50.893  1.00 40.35           H
ATOM   2261 HD11 ILE A 163      27.255   8.972  51.109  1.00 36.64           H
ATOM   2262 HD12 ILE A 163      26.371   9.049  49.792  1.00 36.64           H
ATOM   2263 HD13 ILE A 163      25.788   8.394  51.110  1.00 36.64           H
ATOM   2264  N   SER A 164      25.556   4.035  47.083  1.00 24.11           N
ATOM   2265  CA  SER A 164      24.704   2.964  46.553  1.00 29.22           C
ATOM   2266  C   SER A 164      25.369   1.579  46.425  1.00 24.53           C
ATOM   2267  O   SER A 164      24.647   0.587  46.640  1.00 33.15           O
ATOM   2268  CB  SER A 164      24.058   3.414  45.222  1.00 35.37           C
ATOM   2269  OG  SER A 164      24.976   3.683  44.170  1.00 39.19           O
ATOM   2270  H   SER A 164      25.621   4.725  46.574  1.00 28.93           H
ATOM   2271  HA  SER A 164      23.966   2.842  47.177  1.00 35.06           H
ATOM   2272  HB2 SER A 164      23.438   2.726  44.912  1.00 42.44           H
ATOM   2273  HB3 SER A 164      23.551   4.228  45.388  1.00 42.44           H
ATOM   2274  HG  SER A 164      24.844   4.460  43.869  1.00 47.03           H
ATOM   2275  N   PRO A 165      26.678   1.417  46.080  1.00 27.14           N
ATOM   2276  CA  PRO A 165      27.265   0.047  46.067  1.00 22.52           C
ATOM   2277  C   PRO A 165      27.145  -0.674  47.422  1.00 28.30           C
ATOM   2278  O   PRO A 165      27.084  -1.898  47.453  1.00 23.59           O
ATOM   2279  CB  PRO A 165      28.731   0.270  45.648  1.00 26.14           C
ATOM   2280  CG  PRO A 165      28.722   1.593  44.865  1.00 23.12           C
ATOM   2281  CD  PRO A 165      27.575   2.429  45.451  1.00 28.51           C
ATOM   2282  HA  PRO A 165      26.711  -0.592  45.324  1.00 27.02           H
ATOM   2283  HB2 PRO A 165      29.384   0.345  46.539  1.00 31.36           H
ATOM   2284  HB3 PRO A 165      29.103  -0.574  45.049  1.00 31.36           H
ATOM   2285  HG2 PRO A 165      29.675   2.141  44.956  1.00 27.75           H
ATOM   2286  HG3 PRO A 165      28.546   1.418  43.789  1.00 27.75           H
ATOM   2287  HD2 PRO A 165      27.937   3.149  46.216  1.00 34.21           H
ATOM   2288  HD3 PRO A 165      27.024   3.017  44.678  1.00 34.21           H
ATOM   2289  N   GLN A 166      27.170   0.076  48.581  1.00 25.06           N
ATOM   2290  CA  GLN A 166      27.061  -0.566  49.915  1.00 28.90           C
ATOM   2291  C   GLN A 166      25.731  -1.322  50.154  1.00 27.79           C
ATOM   2292  O   GLN A 166      25.577  -2.159  51.032  1.00 29.35           O
ATOM   2293  CB  GLN A 166      27.229   0.543  50.966  1.00 25.45           C
ATOM   2294  CG  GLN A 166      27.387  -0.013  52.375  1.00 32.16           C
ATOM   2295  CD  GLN A 166      28.642  -0.850  52.489  1.00 29.83           C
ATOM   2296  OE1 GLN A 166      28.814  -1.872  51.801  1.00 27.79           O
ATOM   2297  NE2 GLN A 166      29.548  -0.501  53.446  1.00 26.06           N
ATOM   2298  H   GLN A 166      27.035   1.104  48.561  1.00 30.08           H
ATOM   2299  HA  GLN A 166      27.878  -1.349  50.014  1.00 34.68           H
ATOM   2300  HB2 GLN A 166      28.117   1.164  50.705  1.00 30.54           H
ATOM   2301  HB3 GLN A 166      26.363   1.243  50.918  1.00 30.54           H
ATOM   2302  HG2 GLN A 166      27.388   0.837  53.095  1.00 38.59           H
ATOM   2303  HG3 GLN A 166      26.511  -0.644  52.641  1.00 38.59           H
ATOM   2304 HE21 GLN A 166      29.510   0.394  53.931  1.00 31.27           H
ATOM   2305 HE22 GLN A 166      30.445  -0.996  53.529  1.00 31.27           H
ATOM   2306  N   TYR A 167      24.692  -0.971  49.312  1.00 29.05           N
ATOM   2307  CA  TYR A 167      23.349  -1.587  49.321  1.00 28.44           C
ATOM   2308  C   TYR A 167      23.216  -2.829  48.471  1.00 26.69           C
ATOM   2309  O   TYR A 167      22.216  -3.549  48.607  1.00 28.23           O
ATOM   2310  CB  TYR A 167      22.258  -0.675  48.788  1.00 26.75           C
ATOM   2311  CG  TYR A 167      21.929   0.463  49.701  1.00 26.73           C
ATOM   2312  CD1 TYR A 167      22.722   1.579  49.717  1.00 25.31           C
ATOM   2313  CD2 TYR A 167      20.823   0.412  50.549  1.00 31.01           C
ATOM   2314  CE1 TYR A 167      22.458   2.623  50.551  1.00 32.15           C
ATOM   2315  CE2 TYR A 167      20.534   1.447  51.380  1.00 21.54           C
ATOM   2316  CZ  TYR A 167      21.380   2.553  51.375  1.00 24.55           C
ATOM   2317  OH  TYR A 167      21.143   3.579  52.174  1.00 22.51           O
ATOM   2318  H   TYR A 167      24.752  -0.359  48.720  1.00 34.86           H
ATOM   2319  HA  TYR A 167      23.099  -1.811  50.230  1.00 34.13           H
ATOM   2320  HB2 TYR A 167      22.502  -0.312  47.926  1.00 32.10           H
ATOM   2321  HB3 TYR A 167      21.452  -1.212  48.701  1.00 32.10           H
ATOM   2322  HD1 TYR A 167      23.464   1.610  49.151  1.00 30.37           H
ATOM   2323  HD2 TYR A 167      20.270  -0.338  50.541  1.00 37.21           H
ATOM   2324  HE1 TYR A 167      23.008   3.367  50.561  1.00 38.58           H
ATOM   2325  HE2 TYR A 167      19.801   1.412  51.951  1.00 25.84           H
ATOM   2326  HH  TYR A 167      20.491   3.424  52.681  1.00 27.01           H
ATOM   2327  N   LEU A 168      24.172  -3.049  47.582  1.00 26.85           N
ATOM   2328  CA  LEU A 168      24.060  -4.009  46.513  1.00 29.42           C
ATOM   2329  C   LEU A 168      25.323  -4.837  46.283  1.00 29.44           C
ATOM   2330  O   LEU A 168      25.196  -5.838  45.569  1.00 32.48           O
ATOM   2331  CB  LEU A 168      23.704  -3.292  45.188  1.00 28.69           C
ATOM   2332  CG  LEU A 168      22.566  -2.251  45.159  1.00 29.32           C
ATOM   2333  CD1 LEU A 168      22.755  -1.375  43.964  1.00 25.59           C
ATOM   2334  CD2 LEU A 168      21.217  -2.987  45.082  1.00 28.42           C
ATOM   2335  H   LEU A 168      24.931  -2.648  47.586  1.00 32.22           H
ATOM   2336  HA  LEU A 168      23.315  -4.600  46.711  1.00 35.30           H
ATOM   2337  HB2 LEU A 168      24.495  -2.830  44.879  1.00 34.43           H
ATOM   2338  HB3 LEU A 168      23.469  -3.959  44.523  1.00 34.43           H
ATOM   2339  HG  LEU A 168      22.592  -1.687  45.942  1.00 35.18           H
ATOM   2340 HD11 LEU A 168      22.052  -0.714  43.962  1.00 30.71           H
ATOM   2341 HD12 LEU A 168      23.620  -0.955  44.035  1.00 30.71           H
ATOM   2342 HD13 LEU A 168      22.712  -1.919  43.165  1.00 30.71           H
ATOM   2343 HD21 LEU A 168      20.490  -2.342  45.066  1.00 34.10           H
ATOM   2344 HD22 LEU A 168      21.194  -3.510  44.266  1.00 34.10           H
ATOM   2345 HD23 LEU A 168      21.135  -3.561  45.853  1.00 34.10           H
ATOM   2346  N   ALA A 169      26.531  -4.467  46.827  1.00 32.16           N
ATOM   2347  CA  ALA A 169      27.801  -5.132  46.451  1.00 23.54           C
ATOM   2348  C   ALA A 169      27.800  -6.675  46.577  1.00 28.14           C
ATOM   2349  O   ALA A 169      28.580  -7.353  45.915  1.00 29.29           O
ATOM   2350  CB  ALA A 169      28.908  -4.568  47.336  1.00 28.26           C
ATOM   2351  H   ALA A 169      26.590  -3.800  47.607  1.00 38.60           H
ATOM   2352  HA  ALA A 169      27.993  -4.915  45.365  1.00 28.25           H
ATOM   2353  HB1 ALA A 169      29.886  -4.985  47.062  1.00 33.92           H
ATOM   2354  HB2 ALA A 169      28.954  -3.473  47.255  1.00 33.92           H
ATOM   2355  HB3 ALA A 169      28.733  -4.811  48.403  1.00 33.92           H
ATOM   2356  N   ASP A 170      26.928  -7.200  47.493  1.00 31.15           N
ATOM   2357  CA  ASP A 170      26.874  -8.629  47.814  1.00 30.45           C
ATOM   2358  C   ASP A 170      26.354  -9.432  46.657  1.00 28.13           C
ATOM   2359  O   ASP A 170      26.702 -10.605  46.528  1.00 30.77           O
ATOM   2360  CB  ASP A 170      26.007  -8.975  49.066  1.00 27.78           C
ATOM   2361  CG  ASP A 170      24.545  -8.474  48.991  1.00 41.91           C
ATOM   2362  OD1 ASP A 170      24.291  -7.405  48.392  1.00 37.31           O
ATOM   2363  OD2 ASP A 170      23.646  -9.130  49.597  1.00 30.62           O1-
ATOM   2364  H   ASP A 170      26.328  -6.755  47.922  1.00 37.39           H
ATOM   2365  HA  ASP A 170      27.780  -8.932  48.008  1.00 36.54           H
ATOM   2366  HB2 ASP A 170      25.966  -9.944  49.163  1.00 33.34           H
ATOM   2367  HB3 ASP A 170      26.406  -8.606  49.875  1.00 33.34           H
ATOM   2368  N   LEU A 171      25.588  -8.805  45.795  1.00 32.72           N
ATOM   2369  CA  LEU A 171      24.985  -9.456  44.656  1.00 25.18           C
ATOM   2370  C   LEU A 171      25.733  -9.275  43.352  1.00 27.67           C
ATOM   2371  O   LEU A 171      25.386  -9.938  42.373  1.00 28.51           O
ATOM   2372  CB  LEU A 171      23.562  -8.928  44.487  1.00 22.22           C
ATOM   2373  CG  LEU A 171      22.721  -9.342  45.673  1.00 34.91           C
ATOM   2374  CD1 LEU A 171      21.390  -8.636  45.658  1.00 30.15           C
ATOM   2375  CD2 LEU A 171      22.552 -10.891  45.689  1.00 31.31           C
ATOM   2376  H   LEU A 171      25.375  -7.984  45.879  1.00 39.27           H
ATOM   2377  HA  LEU A 171      24.974 -10.410  44.822  1.00 30.22           H
ATOM   2378  HB2 LEU A 171      23.592  -7.968  44.438  1.00 26.66           H
ATOM   2379  HB3 LEU A 171      23.162  -9.302  43.675  1.00 26.66           H
ATOM   2380  HG  LEU A 171      23.189  -9.087  46.485  1.00 41.90           H
ATOM   2381 HD11 LEU A 171      20.867  -8.937  46.419  1.00 36.18           H
ATOM   2382 HD12 LEU A 171      21.534  -7.681  45.701  1.00 36.18           H
ATOM   2383 HD13 LEU A 171      20.921  -8.867  44.830  1.00 36.18           H
ATOM   2384 HD21 LEU A 171      21.995 -11.128  46.445  1.00 37.58           H
ATOM   2385 HD22 LEU A 171      22.130 -11.168  44.856  1.00 37.58           H
ATOM   2386 HD23 LEU A 171      23.411 -11.322  45.778  1.00 37.58           H
ATOM   2387  N   VAL A 172      26.768  -8.457  43.316  1.00 26.91           N
ATOM   2388  CA  VAL A 172      27.372  -8.017  42.062  1.00 22.21           C
ATOM   2389  C   VAL A 172      28.628  -8.825  41.743  1.00 24.98           C
ATOM   2390  O   VAL A 172      29.476  -9.072  42.620  1.00 28.09           O
ATOM   2391  CB  VAL A 172      27.687  -6.521  42.178  1.00 24.90           C
ATOM   2392  CG1 VAL A 172      28.449  -6.048  41.038  1.00 22.44           C
ATOM   2393  CG2 VAL A 172      26.347  -5.735  42.395  1.00 22.01           C
ATOM   2394  H   VAL A 172      27.133  -8.121  44.015  1.00 32.29           H
ATOM   2395  HA  VAL A 172      26.735  -8.131  41.338  1.00 26.65           H
ATOM   2396  HB  VAL A 172      28.240  -6.391  42.968  1.00 29.88           H
ATOM   2397 HG11 VAL A 172      28.629  -5.098  41.162  1.00 26.93           H
ATOM   2398 HG12 VAL A 172      29.297  -6.519  40.971  1.00 26.93           H
ATOM   2399 HG13 VAL A 172      27.924  -6.180  40.227  1.00 26.93           H
ATOM   2400 HG21 VAL A 172      26.535  -4.798  42.473  1.00 26.41           H
ATOM   2401 HG22 VAL A 172      25.764  -5.899  41.637  1.00 26.41           H
ATOM   2402 HG23 VAL A 172      25.923  -6.056  43.207  1.00 26.41           H
ATOM   2403  N   SER A 173      28.786  -9.174  40.464  1.00 24.16           N
ATOM   2404  CA  SER A 173      29.976  -9.877  40.004  1.00 28.13           C
ATOM   2405  C   SER A 173      30.917  -9.010  39.177  1.00 24.96           C
ATOM   2406  O   SER A 173      32.100  -9.358  39.034  1.00 27.42           O
ATOM   2407  CB  SER A 173      29.578 -11.116  39.177  1.00 28.84           C
ATOM   2408  OG  SER A 173      28.836 -12.051  39.936  1.00 35.20           O
ATOM   2409  H   SER A 173      28.216  -9.008  39.838  1.00 29.00           H
ATOM   2410  HA  SER A 173      30.473 -10.190  40.773  1.00 33.76           H
ATOM   2411  HB2 SER A 173      29.011 -10.817  38.440  1.00 34.61           H
ATOM   2412  HB3 SER A 173      30.378 -11.545  38.822  1.00 34.61           H
ATOM   2413  HG  SER A 173      29.274 -12.303  40.603  1.00 42.24           H
ATOM   2414  N   PHE A 174      30.416  -7.914  38.617  1.00 22.47           N
ATOM   2415  CA  PHE A 174      31.188  -7.042  37.764  1.00 28.30           C
ATOM   2416  C   PHE A 174      30.702  -5.631  38.006  1.00 25.81           C
ATOM   2417  O   PHE A 174      29.492  -5.389  37.964  1.00 22.84           O
ATOM   2418  CB  PHE A 174      31.033  -7.399  36.296  1.00 28.47           C
ATOM   2419  CG  PHE A 174      31.514  -6.291  35.358  1.00 35.58           C
ATOM   2420  CD1 PHE A 174      32.872  -6.063  35.184  1.00 31.94           C
ATOM   2421  CD2 PHE A 174      30.606  -5.469  34.670  1.00 28.09           C
ATOM   2422  CE1 PHE A 174      33.341  -5.060  34.346  1.00 22.42           C
ATOM   2423  CE2 PHE A 174      31.061  -4.448  33.825  1.00 32.85           C
ATOM   2424  CZ  PHE A 174      32.437  -4.244  33.661  1.00 32.67           C
ATOM   2425  H   PHE A 174      29.601  -7.657  38.737  1.00 26.96           H
ATOM   2426  HA  PHE A 174      32.116  -7.101  38.020  1.00 33.96           H
ATOM   2427  HB2 PHE A 174      31.548  -8.196  36.107  1.00 34.16           H
ATOM   2428  HB3 PHE A 174      30.097  -7.556  36.115  1.00 34.16           H
ATOM   2429  HD1 PHE A 174      33.482  -6.594  35.634  1.00 38.33           H
ATOM   2430  HD2 PHE A 174      29.687  -5.606  34.776  1.00 33.71           H
ATOM   2431  HE1 PHE A 174      34.256  -4.923  34.243  1.00 26.91           H
ATOM   2432  HE2 PHE A 174      30.454  -3.914  33.369  1.00 39.42           H
ATOM   2433  HZ  PHE A 174      32.759  -3.573  33.101  1.00 39.20           H
ATOM   2434  N   GLY A 175      31.620  -4.720  38.296  1.00 26.71           N
ATOM   2435  CA  GLY A 175      31.305  -3.294  38.329  1.00 28.35           C
ATOM   2436  C   GLY A 175      32.007  -2.470  37.266  1.00 29.99           C
ATOM   2437  O   GLY A 175      33.164  -2.710  36.937  1.00 24.01           O
ATOM   2438  H   GLY A 175      32.428  -4.908  38.504  1.00 32.06           H
ATOM   2439  HA2 GLY A 175      30.356  -3.202  38.165  1.00 34.02           H
ATOM   2440  HA3 GLY A 175      31.491  -2.932  39.214  1.00 34.02           H
ATOM   2441  N   ALA A 176      31.305  -1.468  36.753  1.00 23.00           N
ATOM   2442  CA  ALA A 176      31.800  -0.694  35.650  1.00 22.24           C
ATOM   2443  C   ALA A 176      31.880   0.759  36.093  1.00 27.88           C
ATOM   2444  O   ALA A 176      31.056   1.236  36.887  1.00 24.36           O
ATOM   2445  CB  ALA A 176      30.934  -0.858  34.418  1.00 27.22           C
ATOM   2446  H   ALA A 176      30.524  -1.229  37.018  1.00 27.60           H
ATOM   2447  HA  ALA A 176      32.694  -0.996  35.428  1.00 26.69           H
ATOM   2448  HB1 ALA A 176      31.309  -0.310  33.705  1.00 32.67           H
ATOM   2449  HB2 ALA A 176      30.940  -1.788  34.162  1.00 32.67           H
ATOM   2450  HB3 ALA A 176      30.036  -0.568  34.625  1.00 32.67           H
ATOM   2451  N   ILE A 177      32.910   1.437  35.616  1.00 21.72           N
ATOM   2452  CA  ILE A 177      33.088   2.882  35.760  1.00 19.24           C
ATOM   2453  C   ILE A 177      33.000   3.463  34.357  1.00 22.29           C
ATOM   2454  O   ILE A 177      33.871   3.211  33.503  1.00 25.25           O
ATOM   2455  CB  ILE A 177      34.422   3.238  36.440  1.00 23.01           C
ATOM   2456  CG1 ILE A 177      34.506   2.638  37.851  1.00 26.21           C
ATOM   2457  CG2 ILE A 177      34.648   4.736  36.439  1.00 20.10           C
ATOM   2458  CD1 ILE A 177      33.464   3.143  38.842  1.00 24.25           C
ATOM   2459  H   ILE A 177      33.566   1.063  35.200  1.00 26.06           H
ATOM   2460  HA  ILE A 177      32.375   3.248  36.299  1.00 23.09           H
ATOM   2461  HB  ILE A 177      35.135   2.832  35.909  1.00 27.61           H
ATOM   2462 HG12 ILE A 177      34.408   1.681  37.791  1.00 31.46           H
ATOM   2463 HG13 ILE A 177      35.381   2.851  38.224  1.00 31.46           H
ATOM   2464 HG21 ILE A 177      35.505   4.913  36.861  1.00 24.12           H
ATOM   2465 HG22 ILE A 177      34.658   5.087  35.535  1.00 24.12           H
ATOM   2466 HG23 ILE A 177      33.942   5.160  36.949  1.00 24.12           H
ATOM   2467 HD11 ILE A 177      33.617   2.722  39.703  1.00 29.11           H
ATOM   2468 HD12 ILE A 177      33.558   4.109  38.947  1.00 29.11           H
ATOM   2469 HD13 ILE A 177      32.585   2.926  38.522  1.00 29.11           H
ATOM   2470  N   GLY A 178      31.940   4.246  34.124  1.00 26.03           N
ATOM   2471  CA  GLY A 178      31.685   4.790  32.817  1.00 22.58           C
ATOM   2472  C   GLY A 178      32.726   5.789  32.368  1.00 21.49           C
ATOM   2473  O   GLY A 178      33.523   6.287  33.150  1.00 24.68           O
ATOM   2474  H   GLY A 178      31.351   4.465  34.715  1.00 31.24           H
ATOM   2475  HA2 GLY A 178      31.642   4.062  32.168  1.00 27.10           H
ATOM   2476  HA3 GLY A 178      30.835   5.264  32.828  1.00 27.10           H
ATOM   2477  N   ALA A 179      32.698   6.066  31.054  1.00 22.74           N
ATOM   2478  CA  ALA A 179      33.651   6.992  30.439  1.00 17.50           C
ATOM   2479  C   ALA A 179      33.709   8.323  31.154  1.00 25.95           C
ATOM   2480  O   ALA A 179      34.786   8.940  31.278  1.00 21.03           O
ATOM   2481  CB  ALA A 179      33.293   7.221  28.975  1.00 25.52           C
ATOM   2482  H   ALA A 179      32.149   5.708  30.493  1.00 27.28           H
ATOM   2483  HA  ALA A 179      34.542   6.595  30.468  1.00 21.00           H
ATOM   2484  HB1 ALA A 179      33.920   7.853  28.602  1.00 30.62           H
ATOM   2485  HB2 ALA A 179      33.346   6.369  28.507  1.00 30.62           H
ATOM   2486  HB3 ALA A 179      32.393   7.568  28.926  1.00 30.62           H
ATOM   2487  N   ARG A 180      32.563   8.792  31.621  1.00 18.83           N
ATOM   2488  CA  ARG A 180      32.512  10.101  32.239  1.00 24.35           C
ATOM   2489  C   ARG A 180      33.025  10.125  33.683  1.00 17.93           C
ATOM   2490  O   ARG A 180      33.112  11.211  34.289  1.00 21.47           O
ATOM   2491  CB  ARG A 180      31.064  10.627  32.196  1.00 26.42           C
ATOM   2492  CG  ARG A 180      30.495  10.808  30.759  1.00 32.68           C
ATOM   2493  CD  ARG A 180      29.074  11.453  30.699  1.00 33.02           C
ATOM   2494  NE  ARG A 180      28.703  12.174  31.930  1.00 33.22           N
ATOM   2495  CZ  ARG A 180      27.473  12.578  32.271  1.00 43.02           C
ATOM   2496  NH1 ARG A 180      26.435  12.418  31.436  1.00 35.53           N
ATOM   2497  NH2 ARG A 180      27.280  13.176  33.457  1.00 34.63           N1+
ATOM   2498  H   ARG A 180      31.812   8.387  31.574  1.00 22.60           H
ATOM   2499  HA  ARG A 180      33.069  10.697  31.713  1.00 29.23           H
ATOM   2500  HB2 ARG A 180      30.494   9.997  32.661  1.00 31.70           H
ATOM   2501  HB3 ARG A 180      31.037  11.490  32.641  1.00 31.70           H
ATOM   2502  HG2 ARG A 180      31.109  11.358  30.257  1.00 39.21           H
ATOM   2503  HG3 ARG A 180      30.438   9.934  30.344  1.00 39.21           H
ATOM   2504  HD2 ARG A 180      29.062  12.109  29.978  1.00 39.62           H
ATOM   2505  HD3 ARG A 180      28.415  10.768  30.531  1.00 39.62           H
ATOM   2506  HE  ARG A 180      29.350  12.493  32.395  1.00 39.86           H
ATOM   2507 HH11 ARG A 180      26.542  12.031  30.676  1.00 42.64           H
ATOM   2508 HH12 ARG A 180      25.652  12.700  31.663  1.00 42.64           H
ATOM   2509 HH21 ARG A 180      27.941  13.296  33.991  1.00 41.55           H
ATOM   2510 HH22 ARG A 180      26.501  13.465  33.673  1.00 41.55           H
ATOM   2511  N   THR A 181      33.291   8.972  34.296  1.00 17.18           N
ATOM   2512  CA  THR A 181      33.896   8.991  35.629  1.00 16.66           C
ATOM   2513  C   THR A 181      35.227   8.255  35.733  1.00 20.13           C
ATOM   2514  O   THR A 181      35.813   8.235  36.804  1.00 22.65           O
ATOM   2515  CB  THR A 181      32.919   8.447  36.694  1.00 25.22           C
ATOM   2516  OG1 THR A 181      32.325   7.252  36.230  1.00 20.05           O
ATOM   2517  CG2 THR A 181      31.820   9.441  37.016  1.00 29.05           C
ATOM   2518  H   THR A 181      33.117   8.191  33.984  1.00 20.61           H
ATOM   2519  HA  THR A 181      34.064   9.907  35.870  1.00 19.99           H
ATOM   2520  HB  THR A 181      33.406   8.260  37.504  1.00 30.26           H
ATOM   2521  HG1 THR A 181      32.719   6.985  35.530  1.00 24.06           H
ATOM   2522 HG21 THR A 181      31.252   9.068  37.699  1.00 34.86           H
ATOM   2523 HG22 THR A 181      32.208  10.274  37.331  1.00 34.86           H
ATOM   2524 HG23 THR A 181      31.278   9.622  36.226  1.00 34.86           H
ATOM   2525  N   THR A 182      35.775   7.732  34.646  1.00 23.03           N
ATOM   2526  CA  THR A 182      37.071   7.049  34.700  1.00 20.17           C
ATOM   2527  C   THR A 182      38.188   7.941  35.240  1.00 20.47           C
ATOM   2528  O   THR A 182      39.135   7.452  35.866  1.00 18.86           O
ATOM   2529  CB  THR A 182      37.408   6.514  33.300  1.00 18.02           C
ATOM   2530  OG1 THR A 182      36.586   5.386  33.060  1.00 25.55           O
ATOM   2531  CG2 THR A 182      38.873   6.091  33.193  1.00 24.48           C
ATOM   2532  H   THR A 182      35.413   7.735  33.864  1.00 27.64           H
ATOM   2533  HA  THR A 182      36.982   6.272  35.289  1.00 24.21           H
ATOM   2534  HB  THR A 182      37.235   7.203  32.650  1.00 21.62           H
ATOM   2535  HG1 THR A 182      36.758   5.088  32.304  1.00 30.66           H
ATOM   2536 HG21 THR A 182      39.018   5.757  32.298  1.00 29.38           H
ATOM   2537 HG22 THR A 182      39.497   6.807  33.364  1.00 29.38           H
ATOM   2538 HG23 THR A 182      39.036   5.356  33.814  1.00 29.38           H
ATOM   2539  N   GLU A 183      38.113   9.217  34.991  1.00 22.22           N
ATOM   2540  CA  GLU A 183      39.074  10.172  35.487  1.00 21.22           C
ATOM   2541  C   GLU A 183      38.843  10.597  36.919  1.00 17.81           C
ATOM   2542  O   GLU A 183      39.707  11.307  37.466  1.00 19.94           O
ATOM   2543  CB  GLU A 183      39.048  11.456  34.634  1.00 14.68           C
ATOM   2544  CG  GLU A 183      39.689  11.317  33.260  1.00 21.49           C
ATOM   2545  CD  GLU A 183      39.868  12.674  32.581  1.00 25.07           C
ATOM   2546  OE1 GLU A 183      38.859  13.188  31.958  1.00 30.65           O
ATOM   2547  OE2 GLU A 183      41.002  13.258  32.713  1.00 26.60           O1-
ATOM   2548  H   GLU A 183      37.495   9.568  34.515  1.00 26.67           H
ATOM   2549  HA  GLU A 183      39.951   9.763  35.445  1.00 25.47           H
ATOM   2550  HB2 GLU A 183      38.118  11.718  34.520  1.00 17.62           H
ATOM   2551  HB3 GLU A 183      39.529  12.158  35.106  1.00 17.62           H
ATOM   2552  HG2 GLU A 183      40.572  10.918  33.372  1.00 25.79           H
ATOM   2553  HG3 GLU A 183      39.132  10.741  32.707  1.00 25.79           H
ATOM   2554  N   SER A 184      37.686  10.272  37.479  1.00 21.78           N
ATOM   2555  CA  SER A 184      37.305  10.758  38.796  1.00 26.82           C
ATOM   2556  C   SER A 184      38.054   9.995  39.886  1.00 25.50           C
ATOM   2557  O   SER A 184      37.919   8.772  40.011  1.00 21.74           O
ATOM   2558  CB  SER A 184      35.796  10.624  38.979  1.00 21.67           C
ATOM   2559  OG  SER A 184      35.425  10.924  40.315  1.00 24.26           O
ATOM   2560  H   SER A 184      37.094   9.768  37.102  1.00 26.14           H
ATOM   2561  HA  SER A 184      37.536  11.698  38.867  1.00 32.18           H
ATOM   2562  HB2 SER A 184      35.355  11.247  38.376  1.00 26.00           H
ATOM   2563  HB3 SER A 184      35.528   9.713  38.761  1.00 26.00           H
ATOM   2564  HG  SER A 184      34.596  10.873  40.399  1.00 29.11           H
ATOM   2565  N   GLN A 185      38.793  10.750  40.704  1.00 22.22           N
ATOM   2566  CA  GLN A 185      39.588  10.195  41.796  1.00 24.13           C
ATOM   2567  C   GLN A 185      38.699   9.390  42.721  1.00 21.82           C
ATOM   2568  O   GLN A 185      39.007   8.263  43.102  1.00 26.64           O
ATOM   2569  CB  GLN A 185      40.261  11.359  42.564  1.00 23.73           C
ATOM   2570  CG  GLN A 185      41.194  10.902  43.695  1.00 24.56           C
ATOM   2571  CD  GLN A 185      42.324  10.009  43.160  1.00 29.25           C
ATOM   2572  OE1 GLN A 185      42.768  10.169  42.015  1.00 28.39           O
ATOM   2573  NE2 GLN A 185      42.815   9.117  43.979  1.00 25.11           N
ATOM   2574  H   GLN A 185      38.813  11.607  40.670  1.00 26.67           H
ATOM   2575  HA  GLN A 185      40.265   9.601  41.442  1.00 28.96           H
ATOM   2576  HB2 GLN A 185      40.771  11.883  41.946  1.00 28.48           H
ATOM   2577  HB3 GLN A 185      39.582  11.911  42.970  1.00 28.48           H
ATOM   2578  HG2 GLN A 185      41.611  11.687  44.064  1.00 29.47           H
ATOM   2579  HG3 GLN A 185      40.696  10.431  44.366  1.00 29.47           H
ATOM   2580 HE21 GLN A 185      42.523   9.051  44.793  1.00 30.14           H
ATOM   2581 HE22 GLN A 185      43.442   8.583  43.723  1.00 30.14           H
ATOM   2582  N   LEU A 186      37.556   9.949  43.060  1.00 22.21           N
ATOM   2583  CA  LEU A 186      36.647   9.299  43.981  1.00 20.06           C
ATOM   2584  C   LEU A 186      36.214   7.917  43.462  1.00 25.67           C
ATOM   2585  O   LEU A 186      36.189   6.929  44.208  1.00 20.67           O
ATOM   2586  CB  LEU A 186      35.472  10.240  44.183  1.00 26.82           C
ATOM   2587  CG  LEU A 186      34.190   9.774  44.812  1.00 33.93           C
ATOM   2588  CD1 LEU A 186      34.425   9.632  46.279  1.00 45.31           C
ATOM   2589  CD2 LEU A 186      33.206  10.853  44.564  1.00 38.06           C
ATOM   2590  H   LEU A 186      37.285  10.704  42.786  1.00 26.66           H
ATOM   2591  HA  LEU A 186      37.087   9.164  44.843  1.00 24.07           H
ATOM   2592  HB2 LEU A 186      35.792  10.955  44.746  1.00 32.18           H
ATOM   2593  HB3 LEU A 186      35.254  10.600  43.315  1.00 32.18           H
ATOM   2594  HG  LEU A 186      33.889   8.936  44.418  1.00 40.71           H
ATOM   2595 HD11 LEU A 186      33.593   9.375  46.699  1.00 54.37           H
ATOM   2596 HD12 LEU A 186      35.125   8.980  46.449  1.00 54.37           H
ATOM   2597 HD13 LEU A 186      34.692  10.501  46.630  1.00 54.37           H
ATOM   2598 HD21 LEU A 186      32.358  10.585  44.948  1.00 45.67           H
ATOM   2599 HD22 LEU A 186      33.523  11.669  44.981  1.00 45.67           H
ATOM   2600 HD23 LEU A 186      33.119  10.979  43.610  1.00 45.67           H
ATOM   2601  N   HIS A 187      35.929   7.814  42.172  1.00 19.17           N
ATOM   2602  CA  HIS A 187      35.538   6.529  41.600  1.00 18.16           C
ATOM   2603  C   HIS A 187      36.739   5.567  41.475  1.00 21.76           C
ATOM   2604  O   HIS A 187      36.581   4.355  41.628  1.00 18.59           O
ATOM   2605  CB  HIS A 187      34.859   6.798  40.261  1.00 19.84           C
ATOM   2606  CG  HIS A 187      33.529   7.493  40.401  1.00 22.90           C
ATOM   2607  ND1 HIS A 187      33.426   8.861  40.526  1.00 22.47           N
ATOM   2608  CD2 HIS A 187      32.262   7.006  40.482  1.00 24.28           C
ATOM   2609  CE1 HIS A 187      32.151   9.192  40.613  1.00 30.85           C
ATOM   2610  NE2 HIS A 187      31.427   8.087  40.589  1.00 23.30           N
ATOM   2611  H   HIS A 187      35.982   8.464  41.612  1.00 23.01           H
ATOM   2612  HA  HIS A 187      34.884   6.107  42.170  1.00 21.79           H
ATOM   2613  HB2 HIS A 187      34.721   5.954  39.796  1.00 23.81           H
ATOM   2614  HB3 HIS A 187      35.419   7.364  39.711  1.00 23.81           H
ATOM   2615  HD2 HIS A 187      31.992   6.119  40.434  1.00 29.14           H
ATOM   2616  HE1 HIS A 187      31.822  10.059  40.701  1.00 37.02           H
ATOM   2617  HE2 HIS A 187      30.572   8.057  40.664  1.00 27.96           H
ATOM   2618  N   ARG A 188      37.968   6.083  41.271  1.00 19.93           N
ATOM   2619  CA  ARG A 188      39.124   5.186  41.327  1.00 19.91           C
ATOM   2620  C   ARG A 188      39.306   4.620  42.729  1.00 20.75           C
ATOM   2621  O   ARG A 188      39.682   3.448  42.891  1.00 21.80           O
ATOM   2622  CB  ARG A 188      40.392   5.904  40.874  1.00 18.99           C
ATOM   2623  CG  ARG A 188      40.305   6.322  39.397  1.00 18.80           C
ATOM   2624  CD  ARG A 188      41.412   7.346  38.987  1.00 22.30           C
ATOM   2625  NE  ARG A 188      41.403   7.580  37.553  1.00 24.65           N
ATOM   2626  CZ  ARG A 188      42.324   8.272  36.879  1.00 27.38           C
ATOM   2627  NH1 ARG A 188      43.338   8.847  37.532  1.00 24.27           N
ATOM   2628  NH2 ARG A 188      42.219   8.397  35.567  1.00 23.66           N1+
ATOM   2629  H   ARG A 188      38.154   6.914  41.131  1.00 23.92           H
ATOM   2630  HA  ARG A 188      38.962   4.437  40.731  1.00 23.89           H
ATOM   2631  HB2 ARG A 188      40.533   6.682  41.427  1.00 22.79           H
ATOM   2632  HB3 ARG A 188      41.138   5.288  40.977  1.00 22.79           H
ATOM   2633  HG2 ARG A 188      40.396   5.550  38.821  1.00 22.56           H
ATOM   2634  HG3 ARG A 188      39.453   6.747  39.246  1.00 22.56           H
ATOM   2635  HD2 ARG A 188      41.227   8.191  39.425  1.00 26.76           H
ATOM   2636  HD3 ARG A 188      42.269   7.003  39.247  1.00 26.76           H
ATOM   2637  HE  ARG A 188      40.720   7.293  37.101  1.00 29.58           H
ATOM   2638 HH11 ARG A 188      43.417   8.756  38.387  1.00 29.13           H
ATOM   2639 HH12 ARG A 188      43.929   9.290  37.102  1.00 29.13           H
ATOM   2640 HH21 ARG A 188      41.571   8.046  35.138  1.00 28.40           H
ATOM   2641 HH22 ARG A 188      42.818   8.855  35.141  1.00 28.40           H
ATOM   2642  N   GLU A 189      39.076   5.455  43.747  1.00 21.26           N
ATOM   2643  CA  GLU A 189      39.261   5.042  45.133  1.00 23.89           C
ATOM   2644  C   GLU A 189      38.207   4.016  45.521  1.00 21.79           C
ATOM   2645  O   GLU A 189      38.511   2.979  46.117  1.00 22.72           O
ATOM   2646  CB  GLU A 189      39.199   6.260  46.036  1.00 17.94           C
ATOM   2647  CG  GLU A 189      40.390   7.228  45.971  1.00 26.81           C
ATOM   2648  CD  GLU A 189      40.199   8.494  46.822  1.00 38.88           C
ATOM   2649  OE1 GLU A 189      39.034   8.869  47.154  1.00 47.22           O
ATOM   2650  OE2 GLU A 189      41.244   9.146  47.063  1.00 33.62           O1-
ATOM   2651  H   GLU A 189      38.808   6.267  43.649  1.00 25.52           H
ATOM   2652  HA  GLU A 189      40.134   4.647  45.247  1.00 28.66           H
ATOM   2653  HB2 GLU A 189      38.412   6.765  45.790  1.00 21.53           H
ATOM   2654  HB3 GLU A 189      39.110   5.946  46.956  1.00 21.53           H
ATOM   2655  HG2 GLU A 189      41.186   6.773  46.290  1.00 32.17           H
ATOM   2656  HG3 GLU A 189      40.509   7.516  45.056  1.00 32.17           H
ATOM   2657  N   LEU A 190      36.956   4.283  45.153  1.00 20.12           N
ATOM   2658  CA  LEU A 190      35.884   3.327  45.341  1.00 13.96           C
ATOM   2659  C   LEU A 190      36.248   1.965  44.777  1.00 19.07           C
ATOM   2660  O   LEU A 190      36.135   0.929  45.453  1.00 26.63           O
ATOM   2661  CB  LEU A 190      34.640   3.874  44.652  1.00 22.59           C
ATOM   2662  CG  LEU A 190      33.535   2.864  44.647  1.00 19.51           C
ATOM   2663  CD1 LEU A 190      33.046   2.598  46.095  1.00 23.85           C
ATOM   2664  CD2 LEU A 190      32.485   3.482  43.820  1.00 27.94           C
ATOM   2665  H   LEU A 190      36.694   5.014  44.791  1.00 24.14           H
ATOM   2666  HA  LEU A 190      35.710   3.219  46.296  1.00 16.75           H
ATOM   2667  HB2 LEU A 190      34.345   4.672  45.123  1.00 27.11           H
ATOM   2668  HB3 LEU A 190      34.853   4.097  43.747  1.00 27.11           H
ATOM   2669  HG  LEU A 190      33.792   2.020  44.253  1.00 23.41           H
ATOM   2670 HD11 LEU A 190      32.300   1.977  46.071  1.00 28.62           H
ATOM   2671 HD12 LEU A 190      33.766   2.249  46.622  1.00 28.62           H
ATOM   2672 HD13 LEU A 190      32.751   3.448  46.470  1.00 28.62           H
ATOM   2673 HD21 LEU A 190      31.728   2.877  43.764  1.00 33.53           H
ATOM   2674 HD22 LEU A 190      32.235   4.322  44.224  1.00 33.53           H
ATOM   2675 HD23 LEU A 190      32.867   3.622  42.938  1.00 33.53           H
ATOM   2676  N   ALA A 191      36.636   1.953  43.494  1.00 21.77           N
ATOM   2677  CA  ALA A 191      37.004   0.733  42.807  1.00 23.71           C
ATOM   2678  C   ALA A 191      38.026  -0.068  43.611  1.00 24.15           C
ATOM   2679  O   ALA A 191      37.973  -1.310  43.668  1.00 21.32           O
ATOM   2680  CB  ALA A 191      37.545   1.101  41.417  1.00 27.32           C
ATOM   2681  H   ALA A 191      36.677   2.657  42.996  1.00 26.13           H
ATOM   2682  HA  ALA A 191      36.214   0.181  42.701  1.00 28.45           H
ATOM   2683  HB1 ALA A 191      37.810   0.290  40.961  1.00 32.79           H
ATOM   2684  HB2 ALA A 191      36.849   1.550  40.916  1.00 32.79           H
ATOM   2685  HB3 ALA A 191      38.301   1.688  41.522  1.00 32.79           H
ATOM   2686  N   SER A 192      38.968   0.629  44.232  1.00 20.04           N
ATOM   2687  CA  SER A 192      40.001  -0.046  45.012  1.00 27.85           C
ATOM   2688  C   SER A 192      39.482  -0.786  46.246  1.00 30.60           C
ATOM   2689  O   SER A 192      40.293  -1.521  46.810  1.00 28.42           O
ATOM   2690  CB  SER A 192      41.095   0.938  45.476  1.00 20.41           C
ATOM   2691  OG  SER A 192      40.684   1.712  46.575  1.00 22.42           O
ATOM   2692  H   SER A 192      39.047   1.490  44.205  1.00 24.05           H
ATOM   2693  HA  SER A 192      40.451  -0.689  44.435  1.00 33.42           H
ATOM   2694  HB2 SER A 192      41.869   0.424  45.760  1.00 24.50           H
ATOM   2695  HB3 SER A 192      41.335   1.530  44.740  1.00 24.50           H
ATOM   2696  HG  SER A 192      40.005   2.164  46.337  1.00 26.90           H
ATOM   2697  N   GLY A 193      38.210  -0.597  46.709  1.00 24.22           N
ATOM   2698  CA  GLY A 193      37.699  -1.388  47.839  1.00 27.46           C
ATOM   2699  C   GLY A 193      36.480  -2.233  47.482  1.00 22.17           C
ATOM   2700  O   GLY A 193      35.700  -2.585  48.362  1.00 22.79           O
ATOM   2701  H   GLY A 193      37.582   0.138  46.350  1.00 29.06           H
ATOM   2702  HA2 GLY A 193      38.496  -2.046  48.287  1.00 32.95           H
ATOM   2703  HA3 GLY A 193      37.401  -0.707  48.680  1.00 32.95           H
ATOM   2704  N   LEU A 194      36.276  -2.592  46.160  1.00 20.08           N
ATOM   2705  CA  LEU A 194      35.064  -3.352  45.776  1.00 20.36           C
ATOM   2706  C   LEU A 194      35.431  -4.862  45.783  1.00 21.62           C
ATOM   2707  O   LEU A 194      36.550  -5.267  45.419  1.00 30.47           O
ATOM   2708  CB  LEU A 194      34.546  -2.894  44.401  1.00 18.04           C
ATOM   2709  CG  LEU A 194      33.982  -1.451  44.442  1.00 24.51           C
ATOM   2710  CD1 LEU A 194      33.479  -1.028  43.048  1.00 17.16           C
ATOM   2711  CD2 LEU A 194      32.848  -1.330  45.460  1.00 23.77           C
ATOM   2712  H   LEU A 194      36.902  -2.304  45.402  1.00 24.10           H
ATOM   2713  HA  LEU A 194      34.251  -3.181  46.564  1.00 24.43           H
ATOM   2714  HB2 LEU A 194      35.353  -2.964  43.647  1.00 21.65           H
ATOM   2715  HB3 LEU A 194      33.753  -3.595  44.062  1.00 21.65           H
ATOM   2716  HG  LEU A 194      34.808  -0.756  44.747  1.00 29.41           H
ATOM   2717 HD11 LEU A 194      33.092  -0.007  43.075  1.00 20.59           H
ATOM   2718 HD12 LEU A 194      34.266  -1.083  42.297  1.00 20.59           H
ATOM   2719 HD13 LEU A 194      32.660  -1.674  42.715  1.00 20.59           H
ATOM   2720 HD21 LEU A 194      32.426  -0.322  45.474  1.00 28.52           H
ATOM   2721 HD22 LEU A 194      32.038  -2.040  45.260  1.00 28.52           H
ATOM   2722 HD23 LEU A 194      33.199  -1.546  46.482  1.00 28.52           H
ATOM   2723  N   SER A 195      34.427  -5.729  46.151  1.00 25.64           N
ATOM   2724  CA  SER A 195      34.659  -7.177  46.377  1.00 34.01           C
ATOM   2725  C   SER A 195      34.613  -8.038  45.098  1.00 25.46           C
ATOM   2726  O   SER A 195      34.439  -9.230  45.031  1.00 32.44           O
ATOM   2727  CB  SER A 195      33.568  -7.767  47.307  1.00 25.36           C
ATOM   2728  OG  SER A 195      33.774  -7.236  48.601  1.00 24.79           O
ATOM   2729  H   SER A 195      33.516  -5.343  46.566  1.00 30.77           H
ATOM   2730  HA  SER A 195      35.668  -7.316  46.857  1.00 40.81           H
ATOM   2731  HB2 SER A 195      32.547  -7.559  46.945  1.00 30.44           H
ATOM   2732  HB3 SER A 195      33.692  -8.872  47.391  1.00 30.44           H
ATOM   2733  HG  SER A 195      32.958  -6.637  48.861  1.00 29.75           H
ATOM   2734  N   PHE A 196      34.881  -7.311  43.932  1.00 23.94           N
ATOM   2735  CA  PHE A 196      34.718  -7.832  42.545  1.00 27.14           C
ATOM   2736  C   PHE A 196      35.552  -7.065  41.493  1.00 25.09           C
ATOM   2737  O   PHE A 196      36.043  -5.958  41.737  1.00 29.18           O
ATOM   2738  CB  PHE A 196      33.256  -7.809  42.088  1.00 31.27           C
ATOM   2739  CG  PHE A 196      32.507  -6.565  42.453  1.00 29.14           C
ATOM   2740  CD1 PHE A 196      32.531  -5.437  41.653  1.00 19.41           C
ATOM   2741  CD2 PHE A 196      31.738  -6.548  43.568  1.00 24.42           C
ATOM   2742  CE1 PHE A 196      31.815  -4.312  42.004  1.00 21.02           C
ATOM   2743  CE2 PHE A 196      30.980  -5.436  43.904  1.00 21.42           C
ATOM   2744  CZ  PHE A 196      31.030  -4.329  43.131  1.00 21.90           C
ATOM   2745  H   PHE A 196      35.128  -6.487  43.926  1.00 28.73           H
ATOM   2746  HA  PHE A 196      35.031  -8.750  42.514  1.00 32.57           H
ATOM   2747  HB2 PHE A 196      33.245  -7.875  41.119  1.00 37.52           H
ATOM   2748  HB3 PHE A 196      32.799  -8.568  42.470  1.00 37.52           H
ATOM   2749  HD1 PHE A 196      33.058  -5.409  40.877  1.00 23.29           H
ATOM   2750  HD2 PHE A 196      31.690  -7.312  44.102  1.00 29.30           H
ATOM   2751  HE1 PHE A 196      31.847  -3.554  41.461  1.00 25.22           H
ATOM   2752  HE2 PHE A 196      30.459  -5.452  44.684  1.00 25.70           H
ATOM   2753  HZ  PHE A 196      30.545  -3.579  43.370  1.00 26.28           H
ATOM   2754  N   PRO A 197      35.677  -7.627  40.253  1.00 20.50           N
ATOM   2755  CA  PRO A 197      36.415  -6.941  39.182  1.00 23.83           C
ATOM   2756  C   PRO A 197      35.711  -5.700  38.678  1.00 27.78           C
ATOM   2757  O   PRO A 197      34.484  -5.658  38.589  1.00 25.67           O
ATOM   2758  CB  PRO A 197      36.489  -7.987  38.065  1.00 27.36           C
ATOM   2759  CG  PRO A 197      36.395  -9.257  38.750  1.00 29.82           C
ATOM   2760  CD  PRO A 197      35.381  -9.007  39.840  1.00 26.85           C
ATOM   2761  HA  PRO A 197      37.318  -6.728  39.454  1.00 28.59           H
ATOM   2762  HB2 PRO A 197      35.739  -7.869  37.460  1.00 32.83           H
ATOM   2763  HB3 PRO A 197      37.330  -7.895  37.580  1.00 32.83           H
ATOM   2764  HG2 PRO A 197      36.086  -9.948  38.134  1.00 35.78           H
ATOM   2765  HG3 PRO A 197      37.264  -9.499  39.118  1.00 35.78           H
ATOM   2766  HD2 PRO A 197      34.486  -9.081  39.486  1.00 32.22           H
ATOM   2767  HD3 PRO A 197      35.524  -9.622  40.583  1.00 32.22           H
ATOM   2768  N   VAL A 198      36.513  -4.716  38.264  1.00 22.99           N
ATOM   2769  CA  VAL A 198      36.024  -3.400  37.825  1.00 26.33           C
ATOM   2770  C   VAL A 198      36.600  -3.067  36.460  1.00 25.59           C
ATOM   2771  O   VAL A 198      37.822  -3.086  36.274  1.00 26.42           O
ATOM   2772  CB  VAL A 198      36.409  -2.287  38.800  1.00 23.05           C
ATOM   2773  CG1 VAL A 198      35.943  -0.975  38.257  1.00 28.60           C
ATOM   2774  CG2 VAL A 198      35.816  -2.556  40.137  1.00 20.95           C
ATOM   2775  H   VAL A 198      37.369  -4.775  38.224  1.00 27.59           H
ATOM   2776  HA  VAL A 198      35.059  -3.413  37.773  1.00 31.59           H
ATOM   2777  HB  VAL A 198      37.374  -2.259  38.897  1.00 27.66           H
ATOM   2778 HG11 VAL A 198      36.185  -0.274  38.883  1.00 34.32           H
ATOM   2779 HG12 VAL A 198      36.355  -0.795  37.397  1.00 34.32           H
ATOM   2780 HG13 VAL A 198      34.979  -1.018  38.154  1.00 34.32           H
ATOM   2781 HG21 VAL A 198      36.082  -1.834  40.731  1.00 25.14           H
ATOM   2782 HG22 VAL A 198      34.854  -2.592  40.052  1.00 25.14           H
ATOM   2783 HG23 VAL A 198      36.160  -3.396  40.457  1.00 25.14           H
ATOM   2784  N   GLY A 199      35.734  -2.707  35.516  1.00 22.74           N
ATOM   2785  CA  GLY A 199      36.168  -2.217  34.214  1.00 19.13           C
ATOM   2786  C   GLY A 199      36.040  -0.707  34.106  1.00 20.80           C
ATOM   2787  O   GLY A 199      34.970  -0.146  34.340  1.00 25.63           O
ATOM   2788  H   GLY A 199      34.881  -2.766  35.594  1.00 27.29           H
ATOM   2789  HA2 GLY A 199      37.097  -2.450  34.068  1.00 22.96           H
ATOM   2790  HA3 GLY A 199      35.635  -2.627  33.515  1.00 22.96           H
ATOM   2791  N   PHE A 200      37.131  -0.065  33.720  1.00 20.53           N
ATOM   2792  CA  PHE A 200      37.175   1.369  33.475  1.00 19.63           C
ATOM   2793  C   PHE A 200      37.086   1.624  31.977  1.00 24.05           C
ATOM   2794  O   PHE A 200      37.910   1.115  31.194  1.00 27.19           O
ATOM   2795  CB  PHE A 200      38.464   1.996  34.021  1.00 23.58           C
ATOM   2796  CG  PHE A 200      38.514   2.085  35.517  1.00 29.02           C
ATOM   2797  CD1 PHE A 200      37.958   3.156  36.146  1.00 21.87           C
ATOM   2798  CD2 PHE A 200      39.165   1.121  36.285  1.00 24.73           C
ATOM   2799  CE1 PHE A 200      37.961   3.274  37.493  1.00 23.72           C
ATOM   2800  CE2 PHE A 200      39.182   1.238  37.671  1.00 25.65           C
ATOM   2801  CZ  PHE A 200      38.592   2.318  38.271  1.00 27.14           C
ATOM   2802  H   PHE A 200      37.882  -0.450  33.582  1.00 24.64           H
ATOM   2803  HA  PHE A 200      36.414   1.798  33.904  1.00 23.55           H
ATOM   2804  HB2 PHE A 200      39.218   1.451  33.737  1.00 28.29           H
ATOM   2805  HB3 PHE A 200      38.551   2.889  33.660  1.00 28.29           H
ATOM   2806  HD1 PHE A 200      37.531   3.809  35.643  1.00 26.24           H
ATOM   2807  HD2 PHE A 200      39.555   0.385  35.879  1.00 29.68           H
ATOM   2808  HE1 PHE A 200      37.561   4.015  37.879  1.00 28.47           H
ATOM   2809  HE2 PHE A 200      39.601   0.584  38.183  1.00 30.78           H
ATOM   2810  HZ  PHE A 200      38.605   2.398  39.191  1.00 32.57           H
ATOM   2811  N   LYS A 201      36.139   2.461  31.585  1.00 21.63           N
ATOM   2812  CA  LYS A 201      35.957   2.723  30.184  1.00 19.23           C
ATOM   2813  C   LYS A 201      36.938   3.777  29.731  1.00 21.44           C
ATOM   2814  O   LYS A 201      37.352   4.628  30.516  1.00 23.18           O
ATOM   2815  CB  LYS A 201      34.512   3.139  29.934  1.00 22.84           C
ATOM   2816  CG  LYS A 201      33.703   1.933  29.463  1.00 31.40           C
ATOM   2817  CD  LYS A 201      32.239   2.016  29.678  1.00 27.83           C
ATOM   2818  CE  LYS A 201      31.584   0.802  29.025  1.00 25.89           C
ATOM   2819  NZ  LYS A 201      30.309   1.183  28.358  1.00 30.61           N1+
ATOM   2820  H   LYS A 201      35.611   2.894  32.105  1.00 25.96           H
ATOM   2821  HA  LYS A 201      36.135   1.923  29.680  1.00 23.08           H
ATOM   2822  HB2 LYS A 201      34.129   3.462  30.769  1.00 27.40           H
ATOM   2823  HB3 LYS A 201      34.479   3.831  29.260  1.00 27.40           H
ATOM   2824  HG2 LYS A 201      33.844   1.840  28.508  1.00 37.68           H
ATOM   2825  HG3 LYS A 201      34.015   1.139  29.923  1.00 37.68           H
ATOM   2826  HD2 LYS A 201      32.045   1.984  30.625  1.00 33.40           H
ATOM   2827  HD3 LYS A 201      31.880   2.815  29.270  1.00 33.40           H
ATOM   2828  HE2 LYS A 201      32.190   0.437  28.368  1.00 31.07           H
ATOM   2829  HE3 LYS A 201      31.400   0.144  29.713  1.00 31.07           H
ATOM   2830  HZ1 LYS A 201      29.619   0.732  28.690  1.00 36.73           H
ATOM   2831  HZ2 LYS A 201      30.157   2.063  28.462  1.00 36.73           H
ATOM   2832  HZ3 LYS A 201      30.369   1.021  27.480  1.00 36.73           H
ATOM   2833  N   ASN A 202      37.337   3.722  28.455  1.00 23.75           N
ATOM   2834  CA  ASN A 202      38.239   4.775  27.994  1.00 22.00           C
ATOM   2835  C   ASN A 202      37.472   6.084  27.903  1.00 17.67           C
ATOM   2836  O   ASN A 202      36.248   6.117  27.929  1.00 18.33           O
ATOM   2837  CB  ASN A 202      38.919   4.480  26.630  1.00 27.19           C
ATOM   2838  CG  ASN A 202      37.952   4.375  25.460  1.00 27.24           C
ATOM   2839  OD1 ASN A 202      37.741   3.283  24.934  1.00 23.60           O
ATOM   2840  ND2 ASN A 202      37.411   5.516  25.000  1.00 26.71           N
ATOM   2841  H   ASN A 202      37.092   3.148  27.873  1.00 28.50           H
ATOM   2842  HA  ASN A 202      38.945   4.875  28.655  1.00 26.40           H
ATOM   2843  HB2 ASN A 202      39.508   5.228  26.419  1.00 32.63           H
ATOM   2844  HB3 ASN A 202      39.436   3.660  26.678  1.00 32.63           H
ATOM   2845 HD21 ASN A 202      36.884   5.491  24.318  1.00 32.05           H
ATOM   2846 HD22 ASN A 202      37.587   6.275  25.368  1.00 32.05           H
ATOM   2847  N   GLY A 203      38.227   7.173  27.783  1.00 19.12           N
ATOM   2848  CA  GLY A 203      37.671   8.501  27.817  1.00 23.48           C
ATOM   2849  C   GLY A 203      36.748   8.796  26.655  1.00 29.55           C
ATOM   2850  O   GLY A 203      36.825   8.193  25.578  1.00 28.03           O
ATOM   2851  H   GLY A 203      39.084   7.165  27.685  1.00 22.95           H
ATOM   2852  HA2 GLY A 203      37.218   8.645  28.657  1.00 28.17           H
ATOM   2853  HA3 GLY A 203      38.418   9.121  27.750  1.00 28.17           H
ATOM   2854  N   THR A 204      35.852   9.756  26.891  1.00 26.65           N
ATOM   2855  CA  THR A 204      34.933  10.187  25.852  1.00 26.98           C
ATOM   2856  C   THR A 204      35.671  10.701  24.613  1.00 25.10           C
ATOM   2857  O   THR A 204      35.134  10.614  23.510  1.00 31.91           O
ATOM   2858  CB  THR A 204      33.934  11.226  26.388  1.00 27.69           C
ATOM   2859  OG1 THR A 204      34.578  12.167  27.192  1.00 33.01           O
ATOM   2860  CG2 THR A 204      32.884  10.611  27.296  1.00 35.12           C
ATOM   2861  H   THR A 204      35.750  10.162  27.642  1.00 31.98           H
ATOM   2862  HA  THR A 204      34.419   9.407  25.580  1.00 32.38           H
ATOM   2863  HB  THR A 204      33.496  11.663  25.641  1.00 33.23           H
ATOM   2864  HG1 THR A 204      34.173  12.210  27.921  1.00 39.61           H
ATOM   2865 HG21 THR A 204      32.259  11.288  27.567  1.00 42.15           H
ATOM   2866 HG22 THR A 204      32.395   9.897  26.838  1.00 42.15           H
ATOM   2867 HG23 THR A 204      33.316  10.250  28.085  1.00 42.15           H
ATOM   2868  N   ASP A 205      36.897  11.158  24.742  1.00 30.04           N
ATOM   2869  CA  ASP A 205      37.699  11.486  23.558  1.00 28.81           C
ATOM   2870  C   ASP A 205      38.291  10.289  22.803  1.00 34.74           C
ATOM   2871  O   ASP A 205      39.042  10.496  21.839  1.00 33.00           O
ATOM   2872  CB  ASP A 205      38.831  12.416  23.957  1.00 29.91           C
ATOM   2873  CG  ASP A 205      39.970  11.706  24.662  1.00 37.70           C
ATOM   2874  OD1 ASP A 205      39.791  10.601  25.225  1.00 31.50           O
ATOM   2875  OD2 ASP A 205      41.060  12.273  24.656  1.00 36.88           O1-
ATOM   2876  H   ASP A 205      37.280  11.342  25.497  1.00 36.05           H
ATOM   2877  HA  ASP A 205      37.132  11.965  22.932  1.00 34.58           H
ATOM   2878  HB2 ASP A 205      39.189  12.831  23.154  1.00 35.89           H
ATOM   2879  HB3 ASP A 205      38.476  13.097  24.550  1.00 35.89           H
ATOM   2880  N   GLY A 206      38.015   9.053  23.214  1.00 27.47           N
ATOM   2881  CA  GLY A 206      38.433   7.870  22.482  1.00 32.62           C
ATOM   2882  C   GLY A 206      39.814   7.304  22.800  1.00 36.23           C
ATOM   2883  O   GLY A 206      40.188   6.265  22.207  1.00 30.59           O
ATOM   2884  H   GLY A 206      37.592   8.871  23.943  1.00 32.97           H
ATOM   2885  HA2 GLY A 206      37.785   7.169  22.657  1.00 39.14           H
ATOM   2886  HA3 GLY A 206      38.401   8.072  21.528  1.00 39.14           H
ATOM   2887  N   THR A 207      40.561   7.932  23.713  1.00 27.75           N
ATOM   2888  CA  THR A 207      41.869   7.471  24.167  1.00 36.71           C
ATOM   2889  C   THR A 207      41.807   6.788  25.539  1.00 39.66           C
ATOM   2890  O   THR A 207      40.969   7.109  26.394  1.00 31.79           O
ATOM   2891  CB  THR A 207      42.843   8.649  24.256  1.00 39.31           C
ATOM   2892  OG1 THR A 207      42.355   9.613  25.205  1.00 36.29           O
ATOM   2893  CG2 THR A 207      42.994   9.302  22.874  1.00 42.08           C
ATOM   2894  H   THR A 207      40.323   8.662  24.099  1.00 33.30           H
ATOM   2895  HA  THR A 207      42.216   6.832  23.525  1.00 44.05           H
ATOM   2896  HB  THR A 207      43.717   8.333  24.551  1.00 47.17           H
ATOM   2897  HG1 THR A 207      41.638   9.931  24.926  1.00 43.54           H
ATOM   2898 HG21 THR A 207      43.632  10.033  22.914  1.00 50.50           H
ATOM   2899 HG22 THR A 207      43.324   8.645  22.231  1.00 50.50           H
ATOM   2900 HG23 THR A 207      42.142   9.637  22.560  1.00 50.50           H
ATOM   2901  N   LEU A 208      42.735   5.859  25.772  1.00 31.09           N
ATOM   2902  CA  LEU A 208      42.628   5.026  26.960  1.00 38.00           C
ATOM   2903  C   LEU A 208      43.640   5.339  28.027  1.00 32.07           C
ATOM   2904  O   LEU A 208      43.680   4.613  29.029  1.00 33.78           O
ATOM   2905  CB  LEU A 208      42.752   3.554  26.650  1.00 40.72           C
ATOM   2906  CG  LEU A 208      43.789   3.110  25.687  1.00 41.28           C
ATOM   2907  CD1 LEU A 208      44.262   1.738  26.177  1.00 47.75           C
ATOM   2908  CD2 LEU A 208      43.148   3.056  24.283  1.00 45.14           C
ATOM   2909  H   LEU A 208      43.406   5.697  25.265  1.00 37.31           H
ATOM   2910  HA  LEU A 208      41.749   5.169  27.349  1.00 45.60           H
ATOM   2911  HB2 LEU A 208      42.966   3.118  27.487  1.00 48.86           H
ATOM   2912  HB3 LEU A 208      41.887   3.233  26.344  1.00 48.86           H
ATOM   2913  HG  LEU A 208      44.542   3.726  25.684  1.00 49.53           H
ATOM   2914 HD11 LEU A 208      44.915   1.376  25.562  1.00 57.29           H
ATOM   2915 HD12 LEU A 208      44.654   1.838  27.058  1.00 57.29           H
ATOM   2916 HD13 LEU A 208      43.488   1.150  26.229  1.00 57.29           H
ATOM   2917 HD21 LEU A 208      43.799   2.748  23.633  1.00 54.17           H
ATOM   2918 HD22 LEU A 208      42.397   2.443  24.314  1.00 54.17           H
ATOM   2919 HD23 LEU A 208      42.833   3.942  24.046  1.00 54.17           H
ATOM   2920  N   ASN A 209      44.463   6.374  27.862  1.00 23.90           N
ATOM   2921  CA  ASN A 209      45.427   6.655  28.922  1.00 31.96           C
ATOM   2922  C   ASN A 209      44.705   6.851  30.268  1.00 26.21           C
ATOM   2923  O   ASN A 209      45.102   6.272  31.282  1.00 25.53           O
ATOM   2924  CB  ASN A 209      46.279   7.856  28.537  1.00 30.45           C
ATOM   2925  CG  ASN A 209      46.729   7.803  27.036  1.00 48.68           C
ATOM   2926  OD1 ASN A 209      45.894   7.725  26.098  1.00 39.02           O
ATOM   2927  ND2 ASN A 209      48.037   7.828  26.822  1.00 53.19           N
ATOM   2928  H   ASN A 209      44.470   6.906  27.185  1.00 28.68           H
ATOM   2929  HA  ASN A 209      46.020   5.893  29.004  1.00 38.35           H
ATOM   2930  HB2 ASN A 209      45.777   8.676  28.676  1.00 36.55           H
ATOM   2931  HB3 ASN A 209      47.073   7.844  29.082  1.00 36.55           H
ATOM   2932 HD21 ASN A 209      48.353   7.786  26.022  1.00 63.83           H
ATOM   2933 HD22 ASN A 209      48.587   7.893  27.486  1.00 63.83           H
ATOM   2934  N   VAL A 210      43.576   7.569  30.267  1.00 23.97           N
ATOM   2935  CA  VAL A 210      42.814   7.761  31.505  1.00 25.74           C
ATOM   2936  C   VAL A 210      42.363   6.412  32.091  1.00 18.53           C
ATOM   2937  O   VAL A 210      42.317   6.244  33.312  1.00 23.08           O
ATOM   2938  CB  VAL A 210      41.642   8.745  31.271  1.00 24.99           C
ATOM   2939  CG1 VAL A 210      42.156  10.098  30.842  1.00 22.93           C
ATOM   2940  CG2 VAL A 210      40.618   8.248  30.234  1.00 21.46           C
ATOM   2941  H   VAL A 210      43.253   7.972  29.569  1.00 28.76           H
ATOM   2942  HA  VAL A 210      43.386   8.179  32.168  1.00 30.89           H
ATOM   2943  HB  VAL A 210      41.180   8.862  32.124  1.00 29.98           H
ATOM   2944 HG11 VAL A 210      41.412  10.705  30.687  1.00 27.52           H
ATOM   2945 HG12 VAL A 210      42.733  10.453  31.543  1.00 27.52           H
ATOM   2946 HG13 VAL A 210      42.667   9.995  30.031  1.00 27.52           H
ATOM   2947 HG21 VAL A 210      39.927   8.918  30.133  1.00 25.75           H
ATOM   2948 HG22 VAL A 210      41.075   8.109  29.394  1.00 25.75           H
ATOM   2949 HG23 VAL A 210      40.220   7.411  30.539  1.00 25.75           H
ATOM   2950  N   ALA A 211      42.011   5.430  31.253  1.00 19.21           N
ATOM   2951  CA  ALA A 211      41.573   4.156  31.830  1.00 22.10           C
ATOM   2952  C   ALA A 211      42.737   3.348  32.391  1.00 25.65           C
ATOM   2953  O   ALA A 211      42.572   2.622  33.369  1.00 22.22           O
ATOM   2954  CB  ALA A 211      40.825   3.320  30.773  1.00 18.76           C
ATOM   2955  H   ALA A 211      42.025   5.464  30.392  1.00 23.05           H
ATOM   2956  HA  ALA A 211      40.966   4.334  32.568  1.00 26.52           H
ATOM   2957  HB1 ALA A 211      40.527   2.478  31.172  1.00 22.51           H
ATOM   2958  HB2 ALA A 211      40.043   3.823  30.477  1.00 22.51           H
ATOM   2959  HB3 ALA A 211      41.399   3.147  30.021  1.00 22.51           H
ATOM   2960  N   VAL A 212      43.891   3.389  31.725  1.00 26.47           N
ATOM   2961  CA  VAL A 212      45.095   2.748  32.261  1.00 22.56           C
ATOM   2962  C   VAL A 212      45.467   3.391  33.585  1.00 20.62           C
ATOM   2963  O   VAL A 212      45.733   2.703  34.581  1.00 21.91           O
ATOM   2964  CB  VAL A 212      46.237   2.843  31.228  1.00 21.52           C
ATOM   2965  CG1 VAL A 212      47.599   2.524  31.827  1.00 26.73           C
ATOM   2966  CG2 VAL A 212      45.897   2.045  29.946  1.00 29.49           C
ATOM   2967  H   VAL A 212      43.991   3.750  30.951  1.00 31.76           H
ATOM   2968  HA  VAL A 212      44.926   1.812  32.417  1.00 27.07           H
ATOM   2969  HB  VAL A 212      46.283   3.781  30.943  1.00 25.82           H
ATOM   2970 HG11 VAL A 212      48.267   2.604  31.137  1.00 32.08           H
ATOM   2971 HG12 VAL A 212      47.800   3.151  32.540  1.00 32.08           H
ATOM   2972 HG13 VAL A 212      47.588   1.617  32.181  1.00 32.08           H
ATOM   2973 HG21 VAL A 212      46.605   2.156  29.300  1.00 35.39           H
ATOM   2974 HG22 VAL A 212      45.781   1.116  30.181  1.00 35.39           H
ATOM   2975 HG23 VAL A 212      45.070   2.399  29.576  1.00 35.39           H
ATOM   2976  N   ASP A 213      45.477   4.732  33.621  1.00 24.86           N
ATOM   2977  CA  ASP A 213      45.739   5.437  34.882  1.00 22.03           C
ATOM   2978  C   ASP A 213      44.782   4.978  35.977  1.00 23.38           C
ATOM   2979  O   ASP A 213      45.170   4.803  37.141  1.00 24.58           O
ATOM   2980  CB  ASP A 213      45.582   6.947  34.706  1.00 24.98           C
ATOM   2981  CG  ASP A 213      46.565   7.553  33.713  1.00 36.32           C
ATOM   2982  OD1 ASP A 213      47.601   6.921  33.454  1.00 24.34           O
ATOM   2983  OD2 ASP A 213      46.311   8.670  33.202  1.00 33.23           O1-
ATOM   2984  H   ASP A 213      45.330   5.244  32.945  1.00 29.83           H
ATOM   2985  HA  ASP A 213      46.644   5.249  35.176  1.00 26.43           H
ATOM   2986  HB2 ASP A 213      44.684   7.122  34.394  1.00 29.98           H
ATOM   2987  HB3 ASP A 213      45.722   7.367  35.572  1.00 29.98           H
ATOM   2988  N   ALA A 214      43.509   4.810  35.628  1.00 24.82           N
ATOM   2989  CA  ALA A 214      42.549   4.439  36.649  1.00 24.71           C
ATOM   2990  C   ALA A 214      42.811   3.030  37.139  1.00 23.09           C
ATOM   2991  O   ALA A 214      42.739   2.769  38.333  1.00 24.37           O
ATOM   2992  CB  ALA A 214      41.139   4.555  36.102  1.00 26.95           C
ATOM   2993  H   ALA A 214      43.189   4.902  34.843  1.00 29.78           H
ATOM   2994  HA  ALA A 214      42.634   5.037  37.410  1.00 29.66           H
ATOM   2995  HB1 ALA A 214      40.515   4.287  36.797  1.00 32.35           H
ATOM   2996  HB2 ALA A 214      40.984   5.478  35.851  1.00 32.35           H
ATOM   2997  HB3 ALA A 214      41.060   3.977  35.332  1.00 32.35           H
ATOM   2998  N   CYS A 215      43.081   2.101  36.223  1.00 29.10           N
ATOM   2999  CA  CYS A 215      43.406   0.759  36.656  1.00 25.67           C
ATOM   3000  C   CYS A 215      44.611   0.787  37.583  1.00 29.51           C
ATOM   3001  O   CYS A 215      44.585   0.131  38.619  1.00 26.53           O
ATOM   3002  CB  CYS A 215      43.667  -0.143  35.457  1.00 26.18           C
ATOM   3003  SG  CYS A 215      42.216  -0.540  34.540  1.00 27.78           S
ATOM   3004  H   CYS A 215      43.091   2.225  35.371  1.00 34.92           H
ATOM   3005  HA  CYS A 215      42.653   0.409  37.151  1.00 30.80           H
ATOM   3006  HB2 CYS A 215      44.291   0.310  34.875  1.00 31.42           H
ATOM   3007  HB3 CYS A 215      44.057  -0.977  35.774  1.00 31.42           H
ATOM   3008  HG  CYS A 215      41.743   0.483  34.121  1.00 33.33           H
ATOM   3009  N   GLN A 216      45.659   1.578  37.246  1.00 30.20           N
ATOM   3010  CA  GLN A 216      46.854   1.654  38.098  1.00 29.96           C
ATOM   3011  C   GLN A 216      46.517   2.202  39.463  1.00 26.79           C
ATOM   3012  O   GLN A 216      46.908   1.625  40.476  1.00 29.56           O
ATOM   3013  CB  GLN A 216      47.975   2.496  37.448  1.00 24.41           C
ATOM   3014  CG  GLN A 216      48.358   1.824  36.110  1.00 39.21           C
ATOM   3015  CD  GLN A 216      49.812   1.949  35.673  1.00 52.45           C
ATOM   3016  OE1 GLN A 216      50.630   1.047  35.916  1.00 55.69           O
ATOM   3017  NE2 GLN A 216      50.121   3.030  34.960  1.00 46.14           N
ATOM   3018  H   GLN A 216      45.693   2.071  36.540  1.00 36.24           H
ATOM   3019  HA  GLN A 216      47.199   0.755  38.221  1.00 35.96           H
ATOM   3020  HB2 GLN A 216      47.661   3.397  37.283  1.00 29.29           H
ATOM   3021  HB3 GLN A 216      48.750   2.524  38.029  1.00 29.29           H
ATOM   3022  HG2 GLN A 216      48.198   0.876  36.220  1.00 47.05           H
ATOM   3023  HG3 GLN A 216      47.799   2.185  35.408  1.00 47.05           H
ATOM   3024 HE21 GLN A 216      49.542   3.665  34.850  1.00 55.37           H
ATOM   3025 HE22 GLN A 216      50.910   3.113  34.612  1.00 55.37           H
ATOM   3026  N   ALA A 217      45.747   3.289  39.508  1.00 30.95           N
ATOM   3027  CA  ALA A 217      45.399   3.920  40.776  1.00 21.13           C
ATOM   3028  C   ALA A 217      44.566   3.004  41.660  1.00 26.81           C
ATOM   3029  O   ALA A 217      44.731   2.986  42.886  1.00 26.71           O
ATOM   3030  CB  ALA A 217      44.648   5.214  40.494  1.00 21.66           C
ATOM   3031  H   ALA A 217      45.423   3.684  38.818  1.00 37.14           H
ATOM   3032  HA  ALA A 217      46.212   4.134  41.260  1.00 25.35           H
ATOM   3033  HB1 ALA A 217      44.382   5.608  41.336  1.00 26.00           H
ATOM   3034  HB2 ALA A 217      45.218   5.807  39.987  1.00 26.00           H
ATOM   3035  HB3 ALA A 217      43.861   4.994  39.964  1.00 26.00           H
ATOM   3036  N   ALA A 218      43.652   2.254  41.056  1.00 24.86           N
ATOM   3037  CA  ALA A 218      42.729   1.411  41.799  1.00 22.27           C
ATOM   3038  C   ALA A 218      43.407   0.195  42.396  1.00 28.25           C
ATOM   3039  O   ALA A 218      42.847  -0.425  43.312  1.00 28.72           O
ATOM   3040  CB  ALA A 218      41.602   0.944  40.891  1.00 22.22           C
ATOM   3041  H   ALA A 218      43.545   2.233  40.209  1.00 29.84           H
ATOM   3042  HA  ALA A 218      42.343   1.924  42.527  1.00 26.73           H
ATOM   3043  HB1 ALA A 218      41.004   0.360  41.396  1.00 26.66           H
ATOM   3044  HB2 ALA A 218      41.126   1.723  40.571  1.00 26.66           H
ATOM   3045  HB3 ALA A 218      41.992   0.460  40.142  1.00 26.66           H
ATOM   3046  N   ALA A 219      44.575  -0.175  41.864  1.00 27.33           N
ATOM   3047  CA  ALA A 219      45.389  -1.261  42.412  1.00 28.71           C
ATOM   3048  C   ALA A 219      45.909  -0.930  43.791  1.00 24.12           C
ATOM   3049  O   ALA A 219      46.292  -1.826  44.539  1.00 28.38           O
ATOM   3050  CB  ALA A 219      46.572  -1.586  41.472  1.00 30.10           C
ATOM   3051  H   ALA A 219      44.923   0.200  41.174  1.00 32.79           H
ATOM   3052  HA  ALA A 219      44.844  -2.066  42.480  1.00 34.45           H
ATOM   3053  HB1 ALA A 219      47.126  -2.274  41.875  1.00 36.12           H
ATOM   3054  HB2 ALA A 219      46.236  -1.893  40.614  1.00 36.12           H
ATOM   3055  HB3 ALA A 219      47.098  -0.780  41.349  1.00 36.12           H
ATOM   3056  N   HIS A 220      45.922   0.331  44.153  1.00 25.64           N
ATOM   3057  CA  HIS A 220      46.521   0.764  45.392  1.00 23.10           C
ATOM   3058  C   HIS A 220      45.506   0.912  46.501  1.00 34.83           C
ATOM   3059  O   HIS A 220      44.311   1.020  46.259  1.00 22.18           O
ATOM   3060  CB  HIS A 220      47.214   2.122  45.197  1.00 34.74           C
ATOM   3061  CG  HIS A 220      48.508   2.037  44.467  1.00 37.90           C
ATOM   3062  ND1 HIS A 220      49.721   1.899  45.105  1.00 32.18           N
ATOM   3063  CD2 HIS A 220      48.774   2.088  43.138  1.00 31.34           C
ATOM   3064  CE1 HIS A 220      50.682   1.867  44.192  1.00 33.94           C
ATOM   3065  NE2 HIS A 220      50.132   1.988  42.993  1.00 33.81           N
ATOM   3066  H   HIS A 220      45.599   0.972  43.689  1.00 30.77           H
ATOM   3067  HA  HIS A 220      47.180   0.112  45.673  1.00 27.72           H
ATOM   3068  HB2 HIS A 220      47.367   2.540  46.066  1.00 41.69           H
ATOM   3069  HB3 HIS A 220      46.628   2.673  44.664  1.00 41.69           H
ATOM   3070  HD2 HIS A 220      48.149   2.202  42.458  1.00 37.61           H
ATOM   3071  HE1 HIS A 220      51.592   1.774  44.357  1.00 40.73           H
ATOM   3072  HE2 HIS A 220      50.556   2.000  42.238  1.00 40.57           H
ATOM   3073  N   SER A 221      46.038   1.044  47.720  1.00 22.20           N
ATOM   3074  CA  SER A 221      45.250   1.321  48.897  1.00 27.54           C
ATOM   3075  C   SER A 221      44.834   2.788  48.938  1.00 24.75           C
ATOM   3076  O   SER A 221      45.665   3.672  48.777  1.00 24.92           O
ATOM   3077  CB  SER A 221      46.062   1.004  50.149  1.00 34.53           C
ATOM   3078  OG  SER A 221      45.204   1.016  51.283  1.00 34.34           O
ATOM   3079  H   SER A 221      46.881   0.990  47.879  1.00 26.64           H
ATOM   3080  HA  SER A 221      44.459   0.756  48.882  1.00 33.05           H
ATOM   3081  HB2 SER A 221      46.469   0.130  50.047  1.00 41.44           H
ATOM   3082  HB3 SER A 221      46.738   1.679  50.259  1.00 41.44           H
ATOM   3083  HG  SER A 221      44.626   0.411  51.188  1.00 41.21           H
ATOM   3084  N   HIS A 222      43.562   3.055  49.214  1.00 20.47           N
ATOM   3085  CA  HIS A 222      43.073   4.431  49.407  1.00 23.58           C
ATOM   3086  C   HIS A 222      42.181   4.528  50.651  1.00 30.58           C
ATOM   3087  O   HIS A 222      41.752   3.529  51.217  1.00 28.40           O
ATOM   3088  CB  HIS A 222      42.285   4.920  48.199  1.00 26.95           C
ATOM   3089  CG  HIS A 222      43.084   4.954  46.935  1.00 29.45           C
ATOM   3090  ND1 HIS A 222      43.917   6.000  46.614  1.00 29.58           N
ATOM   3091  CD2 HIS A 222      43.186   4.070  45.919  1.00 25.87           C
ATOM   3092  CE1 HIS A 222      44.503   5.758  45.453  1.00 22.96           C
ATOM   3093  NE2 HIS A 222      44.065   4.601  45.002  1.00 32.56           N
ATOM   3094  H   HIS A 222      42.953   2.443  49.282  1.00 24.57           H
ATOM   3095  HA  HIS A 222      43.826   5.022  49.521  1.00 28.30           H
ATOM   3096  HB2 HIS A 222      41.981   5.824  48.378  1.00 32.34           H
ATOM   3097  HB3 HIS A 222      41.526   4.340  48.059  1.00 32.34           H
ATOM   3098  HD2 HIS A 222      42.742   3.263  45.849  1.00 31.05           H
ATOM   3099  HE1 HIS A 222      45.108   6.320  45.022  1.00 27.56           H
ATOM   3100  HE2 HIS A 222      44.312   4.235  44.264  1.00 39.07           H
ATOM   3101  N   HIS A 223      41.881   5.754  51.076  1.00 25.26           N
ATOM   3102  CA  HIS A 223      40.953   6.033  52.169  1.00 31.93           C
ATOM   3103  C   HIS A 223      39.809   6.806  51.495  1.00 26.89           C
ATOM   3104  O   HIS A 223      40.042   7.949  51.100  1.00 35.72           O
ATOM   3105  CB  HIS A 223      41.676   6.851  53.274  1.00 38.50           C
ATOM   3106  CG  HIS A 223      42.612   6.054  54.145  1.00 37.11           C
ATOM   3107  ND1 HIS A 223      42.482   5.986  55.515  1.00 42.85           N
ATOM   3108  CD2 HIS A 223      43.714   5.325  53.841  1.00 37.87           C
ATOM   3109  CE1 HIS A 223      43.442   5.221  56.014  1.00 42.36           C
ATOM   3110  NE2 HIS A 223      44.205   4.812  55.015  1.00 43.62           N
ATOM   3111  H   HIS A 223      42.228   6.467  50.737  1.00 30.31           H
ATOM   3112  HA  HIS A 223      40.628   5.218  52.567  1.00 38.32           H
ATOM   3113  HB2 HIS A 223      41.037   7.298  53.850  1.00 46.20           H
ATOM   3114  HB3 HIS A 223      42.236   7.519  52.846  1.00 46.20           H
ATOM   3115  HD2 HIS A 223      44.072   5.189  52.993  1.00 45.44           H
ATOM   3116  HE1 HIS A 223      43.565   5.011  56.914  1.00 50.84           H
ATOM   3117  HE2 HIS A 223      44.902   4.309  55.093  1.00 52.35           H
ATOM   3118  N   PHE A 224      38.602   6.207  51.242  1.00 32.45           N
ATOM   3119  CA  PHE A 224      37.586   7.095  50.679  1.00 25.37           C
ATOM   3120  C   PHE A 224      36.431   7.032  51.676  1.00 38.50           C
ATOM   3121  O   PHE A 224      36.063   6.090  52.355  1.00 36.38           O
ATOM   3122  CB  PHE A 224      37.091   6.729  49.277  1.00 37.47           C
ATOM   3123  CG  PHE A 224      36.310   5.451  49.307  1.00 29.93           C
ATOM   3124  CD1 PHE A 224      34.939   5.471  49.608  1.00 31.38           C
ATOM   3125  CD2 PHE A 224      36.964   4.226  49.116  1.00 27.21           C
ATOM   3126  CE1 PHE A 224      34.232   4.270  49.711  1.00 24.22           C
ATOM   3127  CE2 PHE A 224      36.244   3.032  49.196  1.00 24.85           C
ATOM   3128  CZ  PHE A 224      34.878   3.049  49.500  1.00 24.80           C
ATOM   3129  H   PHE A 224      38.329   5.251  51.527  1.00 38.94           H
ATOM   3130  HA  PHE A 224      38.029   8.153  50.606  1.00 30.45           H
ATOM   3131  HB2 PHE A 224      36.499   7.574  48.867  1.00 44.97           H
ATOM   3132  HB3 PHE A 224      37.975   6.687  48.598  1.00 44.97           H
ATOM   3133  HD1 PHE A 224      34.432   6.417  49.798  1.00 37.66           H
ATOM   3134  HD2 PHE A 224      38.040   4.209  48.939  1.00 32.65           H
ATOM   3135  HE1 PHE A 224      33.172   4.278  49.972  1.00 29.06           H
ATOM   3136  HE2 PHE A 224      36.751   2.082  49.043  1.00 29.82           H
ATOM   3137  HZ  PHE A 224      34.319   2.117  49.584  1.00 29.76           H
ATOM   3138  N   MET A 225      35.770   8.232  51.733  1.00 32.76           N
ATOM   3139  CA  MET A 225      34.608   8.520  52.572  1.00 34.44           C
ATOM   3140  C   MET A 225      33.387   7.761  52.055  1.00 27.95           C
ATOM   3141  O   MET A 225      32.719   8.229  51.094  1.00 29.00           O
ATOM   3142  CB  MET A 225      34.389  10.062  52.681  1.00 32.54           C
ATOM   3143  CG  MET A 225      35.550  10.595  53.504  1.00 32.17           C
ATOM   3144  SD  MET A 225      35.437  12.164  54.319  1.00 49.25           S
ATOM   3145  CE  MET A 225      34.947  13.217  52.954  1.00 47.77           C
ATOM   3146  H   MET A 225      35.939   8.906  51.223  1.00 39.31           H
ATOM   3147  HA  MET A 225      34.770   8.230  53.474  1.00 41.33           H
ATOM   3148  HB2 MET A 225      34.376  10.508  51.820  1.00 39.04           H
ATOM   3149  HB3 MET A 225      33.568  10.277  53.167  1.00 39.04           H
ATOM   3150  HG2 MET A 225      35.727   9.953  54.204  1.00 38.60           H
ATOM   3151  HG3 MET A 225      36.308  10.653  52.911  1.00 38.60           H
ATOM   3152  HE1 MET A 225      34.878  14.133  53.266  1.00 57.32           H
ATOM   3153  HE2 MET A 225      35.615  13.155  52.250  1.00 57.32           H
ATOM   3154  HE3 MET A 225      34.092  12.906  52.625  1.00 57.32           H
ATOM   3155  N   GLY A 226      33.145   6.551  52.622  1.00 24.73           N
ATOM   3156  CA  GLY A 226      31.942   5.807  52.252  1.00 27.37           C
ATOM   3157  C   GLY A 226      30.935   5.873  53.400  1.00 27.72           C
ATOM   3158  O   GLY A 226      30.835   6.760  54.229  1.00 26.63           O
ATOM   3159  H   GLY A 226      33.692   6.194  53.442  1.00 29.67           H
ATOM   3160  HA2 GLY A 226      31.464   6.244  51.334  1.00 32.84           H
ATOM   3161  HA3 GLY A 226      32.220   4.753  51.986  1.00 32.84           H
ATOM   3162  N   VAL A 227      30.078   4.786  53.373  1.00 23.47           N
ATOM   3163  CA  VAL A 227      28.990   4.651  54.348  1.00 34.31           C
ATOM   3164  C   VAL A 227      29.094   3.185  54.815  1.00 31.57           C
ATOM   3165  O   VAL A 227      29.292   2.224  54.084  1.00 30.48           O
ATOM   3166  CB  VAL A 227      27.608   4.957  53.702  1.00 27.72           C
ATOM   3167  CG1 VAL A 227      27.160   3.827  52.779  1.00 31.65           C
ATOM   3168  CG2 VAL A 227      26.579   5.234  54.793  1.00 31.32           C
ATOM   3169  H   VAL A 227      30.188   3.999  52.711  1.00 28.16           H
ATOM   3170  HA  VAL A 227      29.156   5.385  55.202  1.00 41.17           H
ATOM   3171  HB  VAL A 227      27.740   5.891  53.095  1.00 33.26           H
ATOM   3172 HG11 VAL A 227      26.238   4.085  52.248  1.00 37.98           H
ATOM   3173 HG12 VAL A 227      27.917   3.597  52.021  1.00 37.98           H
ATOM   3174 HG13 VAL A 227      26.967   2.900  53.336  1.00 37.98           H
ATOM   3175 HG21 VAL A 227      25.598   5.465  54.361  1.00 37.59           H
ATOM   3176 HG22 VAL A 227      26.460   4.366  55.456  1.00 37.59           H
ATOM   3177 HG23 VAL A 227      26.860   6.093  55.413  1.00 37.59           H
ATOM   3178  N   THR A 228      28.998   3.087  56.184  1.00 30.48           N
ATOM   3179  CA  THR A 228      28.849   1.835  56.972  1.00 31.47           C
ATOM   3180  C   THR A 228      27.506   1.154  56.685  1.00 31.26           C
ATOM   3181  O   THR A 228      26.589   1.798  56.146  1.00 31.71           O
ATOM   3182  CB  THR A 228      28.914   2.043  58.516  1.00 28.91           C
ATOM   3183  OG1 THR A 228      27.772   2.762  59.030  1.00 30.87           O
ATOM   3184  CG2 THR A 228      30.172   2.717  58.999  1.00 32.97           C
ATOM   3185  H   THR A 228      29.005   3.796  56.704  1.00 36.57           H
ATOM   3186  HA  THR A 228      29.587   1.266  56.725  1.00 37.76           H
ATOM   3187  HB  THR A 228      28.903   1.161  58.920  1.00 34.70           H
ATOM   3188  HG1 THR A 228      27.819   2.794  59.874  1.00 37.04           H
ATOM   3189 HG21 THR A 228      30.158   2.740  59.978  1.00 39.56           H
ATOM   3190 HG22 THR A 228      30.952   2.215  58.713  1.00 39.56           H
ATOM   3191 HG23 THR A 228      30.216   3.617  58.671  1.00 39.56           H
ATOM   3192  N   LYS A 229      27.384  -0.166  57.051  1.00 32.50           N
ATOM   3193  CA  LYS A 229      26.130  -0.894  56.759  1.00 27.05           C
ATOM   3194  C   LYS A 229      24.910  -0.247  57.454  1.00 18.98           C
ATOM   3195  O   LYS A 229      23.771  -0.374  57.054  1.00 31.24           O
ATOM   3196  CB  LYS A 229      26.293  -2.358  57.189  1.00 26.95           C
ATOM   3197  CG  LYS A 229      27.253  -3.114  56.254  1.00 24.03           C
ATOM   3198  CD  LYS A 229      26.696  -3.174  54.826  1.00 25.90           C
ATOM   3199  CE  LYS A 229      27.541  -4.062  53.911  1.00 28.17           C
ATOM   3200  NZ  LYS A 229      26.950  -4.085  52.522  1.00 29.30           N1+
ATOM   3201  H   LYS A 229      28.163  -0.699  57.476  1.00 39.00           H
ATOM   3202  HA  LYS A 229      25.913  -0.825  55.647  1.00 32.46           H
ATOM   3203  HB2 LYS A 229      26.646  -2.417  58.246  1.00 32.34           H
ATOM   3204  HB3 LYS A 229      25.292  -2.853  57.194  1.00 32.34           H
ATOM   3205  HG2 LYS A 229      28.257  -2.634  56.260  1.00 28.84           H
ATOM   3206  HG3 LYS A 229      27.416  -4.136  56.661  1.00 28.84           H
ATOM   3207  HD2 LYS A 229      25.650  -3.548  54.863  1.00 31.08           H
ATOM   3208  HD3 LYS A 229      26.649  -2.136  54.422  1.00 31.08           H
ATOM   3209  HE2 LYS A 229      28.594  -3.690  53.899  1.00 33.80           H
ATOM   3210  HE3 LYS A 229      27.617  -5.095  54.322  1.00 33.80           H
ATOM   3211  HZ1 LYS A 229      26.551  -5.050  52.252  1.00 35.16           H
ATOM   3212  HZ2 LYS A 229      26.242  -3.355  52.378  1.00 35.16           H
ATOM   3213  HZ3 LYS A 229      27.675  -3.921  51.780  1.00 35.16           H
ATOM   3214  N   HIS A 230      25.194   0.524  58.567  1.00 29.55           N
ATOM   3215  CA  HIS A 230      24.183   1.262  59.345  1.00 28.65           C
ATOM   3216  C   HIS A 230      23.989   2.727  58.905  1.00 27.10           C
ATOM   3217  O   HIS A 230      23.228   3.461  59.559  1.00 28.53           O
ATOM   3218  CB  HIS A 230      24.472   1.217  60.877  1.00 33.25           C
ATOM   3219  CG  HIS A 230      24.344  -0.158  61.458  1.00 41.85           C
ATOM   3220  ND1 HIS A 230      23.205  -0.621  62.084  1.00 38.27           N
ATOM   3221  CD2 HIS A 230      25.218  -1.190  61.463  1.00 38.02           C
ATOM   3222  CE1 HIS A 230      23.387  -1.883  62.440  1.00 35.78           C
ATOM   3223  NE2 HIS A 230      24.608  -2.243  62.084  1.00 36.71           N
ATOM   3224  H   HIS A 230      25.977   0.625  58.898  1.00 35.46           H
ATOM   3225  HA  HIS A 230      23.331   0.814  59.223  1.00 34.38           H
ATOM   3226  HB2 HIS A 230      23.829   1.774  61.347  1.00 39.90           H
ATOM   3227  HB3 HIS A 230      25.364   1.535  61.063  1.00 39.90           H
ATOM   3228  HD2 HIS A 230      26.082  -1.173  61.112  1.00 45.62           H
ATOM   3229  HE1 HIS A 230      22.772  -2.425  62.881  1.00 42.93           H
ATOM   3230  HE2 HIS A 230      24.970  -3.016  62.216  1.00 44.06           H
ATOM   3231  N   GLY A 231      24.625   3.173  57.821  1.00 28.73           N
ATOM   3232  CA  GLY A 231      24.208   4.420  57.168  1.00 23.88           C
ATOM   3233  C   GLY A 231      24.958   5.681  57.561  1.00 30.31           C
ATOM   3234  O   GLY A 231      24.562   6.772  57.154  1.00 28.69           O
ATOM   3235  H   GLY A 231      25.283   2.761  57.439  1.00 34.47           H
ATOM   3236  HA2 GLY A 231      24.295   4.301  56.210  1.00 28.66           H
ATOM   3237  HA3 GLY A 231      23.273   4.568  57.345  1.00 28.66           H
ATOM   3238  N   VAL A 232      26.029   5.576  58.315  1.00 26.41           N
ATOM   3239  CA  VAL A 232      26.783   6.733  58.756  1.00 25.55           C
ATOM   3240  C   VAL A 232      28.064   6.842  57.937  1.00 26.04           C
ATOM   3241  O   VAL A 232      28.659   5.828  57.555  1.00 26.67           O
ATOM   3242  CB  VAL A 232      27.069   6.623  60.269  1.00 33.56           C
ATOM   3243  CG1 VAL A 232      28.325   5.821  60.525  1.00 29.53           C
ATOM   3244  CG2 VAL A 232      27.195   7.992  60.857  1.00 41.86           C
ATOM   3245  H   VAL A 232      26.346   4.826  58.602  1.00 31.69           H
ATOM   3246  HA  VAL A 232      26.256   7.536  58.606  1.00 30.66           H
ATOM   3247  HB  VAL A 232      26.320   6.166  60.706  1.00 40.27           H
ATOM   3248 HG11 VAL A 232      28.439   5.775  61.479  1.00 35.44           H
ATOM   3249 HG12 VAL A 232      28.226   4.928  60.157  1.00 35.44           H
ATOM   3250 HG13 VAL A 232      29.097   6.270  60.143  1.00 35.44           H
ATOM   3251 HG21 VAL A 232      27.366   7.896  61.808  1.00 50.23           H
ATOM   3252 HG22 VAL A 232      27.937   8.448  60.434  1.00 50.23           H
ATOM   3253 HG23 VAL A 232      26.366   8.478  60.712  1.00 50.23           H
ATOM   3254  N   ALA A 233      28.470   8.081  57.642  1.00 21.64           N
ATOM   3255  CA  ALA A 233      29.690   8.319  56.898  1.00 28.58           C
ATOM   3256  C   ALA A 233      30.884   7.849  57.717  1.00 26.22           C
ATOM   3257  O   ALA A 233      30.948   8.099  58.921  1.00 28.86           O
ATOM   3258  CB  ALA A 233      29.832   9.803  56.573  1.00 20.39           C
ATOM   3259  H   ALA A 233      28.029   8.797  57.844  1.00 25.97           H
ATOM   3260  HA  ALA A 233      29.650   7.823  56.065  1.00 34.30           H
ATOM   3261  HB1 ALA A 233      30.663   9.930  56.085  1.00 24.47           H
ATOM   3262  HB2 ALA A 233      29.084  10.072  56.020  1.00 24.47           H
ATOM   3263  HB3 ALA A 233      29.855  10.326  57.389  1.00 24.47           H
ATOM   3264  N   ALA A 234      31.787   7.106  57.071  1.00 25.48           N
ATOM   3265  CA  ALA A 234      33.025   6.635  57.677  1.00 22.56           C
ATOM   3266  C   ALA A 234      34.178   6.727  56.679  1.00 26.31           C
ATOM   3267  O   ALA A 234      33.975   6.781  55.471  1.00 24.52           O
ATOM   3268  CB  ALA A 234      32.885   5.191  58.138  1.00 26.66           C
ATOM   3269  H   ALA A 234      31.673   6.821  56.257  1.00 30.58           H
ATOM   3270  HA  ALA A 234      33.223   7.182  58.445  1.00 27.07           H
ATOM   3271  HB1 ALA A 234      33.735   4.900  58.510  1.00 32.00           H
ATOM   3272  HB2 ALA A 234      32.185   5.133  58.791  1.00 32.00           H
ATOM   3273  HB3 ALA A 234      32.674   4.645  57.360  1.00 32.00           H
ATOM   3274  N   ILE A 235      35.397   6.724  57.189  1.00 23.71           N
ATOM   3275  CA  ILE A 235      36.610   6.670  56.366  1.00 29.12           C
ATOM   3276  C   ILE A 235      36.828   5.227  55.909  1.00 28.05           C
ATOM   3277  O   ILE A 235      36.916   4.329  56.766  1.00 31.43           O
ATOM   3278  CB  ILE A 235      37.825   7.167  57.164  1.00 23.63           C
ATOM   3279  CG1 ILE A 235      37.669   8.621  57.576  1.00 29.27           C
ATOM   3280  CG2 ILE A 235      39.120   6.988  56.331  1.00 35.92           C
ATOM   3281  CD1 ILE A 235      38.386   8.990  58.875  1.00 30.69           C
ATOM   3282  H   ILE A 235      35.555   6.791  58.028  1.00 28.46           H
ATOM   3283  HA  ILE A 235      36.503   7.235  55.592  1.00 34.94           H
ATOM   3284  HB  ILE A 235      37.907   6.637  57.973  1.00 28.36           H
ATOM   3285 HG12 ILE A 235      38.037   9.187  56.877  1.00 35.13           H
ATOM   3286 HG13 ILE A 235      36.729   8.810  57.695  1.00 35.13           H
ATOM   3287 HG21 ILE A 235      39.881   7.298  56.843  1.00 43.11           H
ATOM   3288 HG22 ILE A 235      39.230   6.051  56.105  1.00 43.11           H
ATOM   3289 HG23 ILE A 235      39.027   7.504  55.517  1.00 43.11           H
ATOM   3290 HD11 ILE A 235      38.242   9.939  59.054  1.00 36.82           H
ATOM   3291 HD12 ILE A 235      38.026   8.462  59.603  1.00 36.82           H
ATOM   3292 HD13 ILE A 235      39.333   8.820  58.775  1.00 36.82           H
ATOM   3293  N   THR A 236      36.838   4.985  54.560  1.00 28.12           N
ATOM   3294  CA  THR A 236      36.674   3.610  54.082  1.00 34.19           C
ATOM   3295  C   THR A 236      38.030   3.327  53.415  1.00 32.58           C
ATOM   3296  O   THR A 236      38.438   3.658  52.307  1.00 33.88           O
ATOM   3297  CB  THR A 236      35.511   3.395  53.093  1.00 29.53           C
ATOM   3298  OG1 THR A 236      34.352   3.866  53.814  1.00 38.08           O
ATOM   3299  CG2 THR A 236      35.362   1.916  52.783  1.00 31.33           C
ATOM   3300  H   THR A 236      36.623   5.744  53.903  1.00 33.75           H
ATOM   3301  HA  THR A 236      36.499   2.930  54.984  1.00 41.02           H
ATOM   3302  HB  THR A 236      35.626   4.025  52.177  1.00 35.43           H
ATOM   3303  HG1 THR A 236      33.543   3.601  53.342  1.00 45.70           H
ATOM   3304 HG21 THR A 236      34.613   1.738  52.004  1.00 37.60           H
ATOM   3305 HG22 THR A 236      36.300   1.465  52.440  1.00 37.60           H
ATOM   3306 HG23 THR A 236      35.043   1.352  53.672  1.00 37.60           H
ATOM   3307  N   THR A 237      38.820   2.622  54.287  1.00 26.50           N
ATOM   3308  CA  THR A 237      40.188   2.156  53.988  1.00 30.26           C
ATOM   3309  C   THR A 237      40.178   0.872  53.158  1.00 27.01           C
ATOM   3310  O   THR A 237      39.561  -0.121  53.566  1.00 32.52           O
ATOM   3311  CB  THR A 237      41.001   1.881  55.271  1.00 39.60           C
ATOM   3312  OG1 THR A 237      40.797   2.919  56.229  1.00 42.74           O
ATOM   3313  CG2 THR A 237      42.506   1.820  54.947  1.00 42.19           C
ATOM   3314  H   THR A 237      38.572   2.373  55.077  1.00 31.80           H
ATOM   3315  HA  THR A 237      40.664   2.849  53.497  1.00 36.31           H
ATOM   3316  HB  THR A 237      40.748   1.022  55.664  1.00 47.52           H
ATOM   3317  HG1 THR A 237      41.350   2.840  56.855  1.00 51.29           H
ATOM   3318 HG21 THR A 237      43.027   1.644  55.753  1.00 50.63           H
ATOM   3319 HG22 THR A 237      42.693   1.111  54.307  1.00 50.63           H
ATOM   3320 HG23 THR A 237      42.806   2.664  54.568  1.00 50.63           H
ATOM   3321  N   THR A 238      40.873   0.884  52.008  1.00 29.92           N
ATOM   3322  CA  THR A 238      40.810  -0.196  51.016  1.00 27.73           C
ATOM   3323  C   THR A 238      42.146  -0.933  50.857  1.00 25.14           C
ATOM   3324  O   THR A 238      43.197  -0.442  51.240  1.00 23.47           O
ATOM   3325  CB  THR A 238      40.382   0.330  49.624  1.00 22.17           C
ATOM   3326  OG1 THR A 238      41.460   1.079  49.034  1.00 27.78           O
ATOM   3327  CG2 THR A 238      39.188   1.228  49.710  1.00 28.07           C
ATOM   3328  H   THR A 238      41.405   1.527  51.782  1.00 35.90           H
ATOM   3329  HA  THR A 238      40.161  -0.847  51.319  1.00 33.28           H
ATOM   3330  HB  THR A 238      40.154  -0.427  49.054  1.00 26.60           H
ATOM   3331  HG1 THR A 238      41.201   1.365  48.279  1.00 33.34           H
ATOM   3332 HG21 THR A 238      38.949   1.527  48.819  1.00 33.68           H
ATOM   3333 HG22 THR A 238      38.446   0.759  50.104  1.00 33.68           H
ATOM   3334 HG23 THR A 238      39.400   2.001  50.254  1.00 33.68           H
ATOM   3335  N   LYS A 239      42.083  -2.112  50.225  1.00 27.70           N
ATOM   3336  CA  LYS A 239      43.246  -2.983  49.954  1.00 23.95           C
ATOM   3337  C   LYS A 239      43.893  -2.740  48.589  1.00 28.51           C
ATOM   3338  O   LYS A 239      45.031  -3.158  48.351  1.00 27.67           O
ATOM   3339  CB  LYS A 239      42.794  -4.464  49.991  1.00 23.70           C
ATOM   3340  CG  LYS A 239      43.802  -5.534  50.298  1.00 36.92           C
ATOM   3341  CD  LYS A 239      43.188  -6.968  50.123  1.00 42.38           C
ATOM   3342  CE  LYS A 239      44.251  -8.096  50.033  1.00 42.53           C
ATOM   3343  NZ  LYS A 239      45.125  -8.005  48.794  1.00 47.09           N1+
ATOM   3344  H   LYS A 239      41.341  -2.451  49.944  1.00 33.24           H
ATOM   3345  HA  LYS A 239      43.919  -2.853  50.640  1.00 28.74           H
ATOM   3346  HB2 LYS A 239      42.101  -4.529  50.677  1.00 28.43           H
ATOM   3347  HB3 LYS A 239      42.414  -4.676  49.131  1.00 28.43           H
ATOM   3348  HG2 LYS A 239      44.570  -5.439  49.716  1.00 44.31           H
ATOM   3349  HG3 LYS A 239      44.068  -5.455  51.231  1.00 44.31           H
ATOM   3350  HD2 LYS A 239      42.613  -7.161  50.881  1.00 50.86           H
ATOM   3351  HD3 LYS A 239      42.670  -6.991  49.303  1.00 50.86           H
ATOM   3352  HE2 LYS A 239      44.822  -8.062  50.819  1.00 51.04           H
ATOM   3353  HE3 LYS A 239      43.796  -8.957  50.009  1.00 51.04           H
ATOM   3354  HZ1 LYS A 239      45.694  -8.694  48.764  1.00 56.51           H
ATOM   3355  HZ2 LYS A 239      44.623  -8.020  48.060  1.00 56.51           H
ATOM   3356  HZ3 LYS A 239      45.597  -7.249  48.803  1.00 56.51           H
ATOM   3357  N   GLY A 240      43.176  -2.161  47.647  1.00 29.02           N
ATOM   3358  CA  GLY A 240      43.650  -2.162  46.278  1.00 21.16           C
ATOM   3359  C   GLY A 240      42.949  -3.257  45.526  1.00 27.64           C
ATOM   3360  O   GLY A 240      42.684  -4.306  46.098  1.00 25.48           O
ATOM   3361  H   GLY A 240      42.412  -1.778  47.776  1.00 34.82           H
ATOM   3362  HA2 GLY A 240      43.464  -1.302  45.859  1.00 25.39           H
ATOM   3363  HA3 GLY A 240      44.601  -2.315  46.245  1.00 25.39           H
ATOM   3364  N   ASN A 241      42.628  -3.018  44.246  1.00 24.02           N
ATOM   3365  CA  ASN A 241      41.874  -3.944  43.426  1.00 28.12           C
ATOM   3366  C   ASN A 241      42.747  -4.367  42.260  1.00 33.50           C
ATOM   3367  O   ASN A 241      42.914  -3.613  41.294  1.00 31.38           O
ATOM   3368  CB  ASN A 241      40.567  -3.328  42.923  1.00 25.30           C
ATOM   3369  CG  ASN A 241      39.646  -4.360  42.316  1.00 25.75           C
ATOM   3370  OD1 ASN A 241      40.073  -5.450  41.850  1.00 27.15           O
ATOM   3371  ND2 ASN A 241      38.364  -4.031  42.301  1.00 23.45           N
ATOM   3372  H   ASN A 241      42.841  -2.295  43.831  1.00 28.83           H
ATOM   3373  HA  ASN A 241      41.670  -4.735  43.949  1.00 33.74           H
ATOM   3374  HB2 ASN A 241      40.102  -2.930  43.674  1.00 30.37           H
ATOM   3375  HB3 ASN A 241      40.751  -2.660  42.248  1.00 30.37           H
ATOM   3376 HD21 ASN A 241      37.786  -4.579  41.955  1.00 28.14           H
ATOM   3377 HD22 ASN A 241      38.102  -3.285  42.615  1.00 28.14           H
ATOM   3378  N   GLU A 242      43.271  -5.591  42.332  1.00 28.30           N
ATOM   3379  CA  GLU A 242      44.134  -6.069  41.264  1.00 26.77           C
ATOM   3380  C   GLU A 242      43.345  -6.639  40.078  1.00 29.36           C
ATOM   3381  O   GLU A 242      43.939  -7.130  39.110  1.00 28.81           O
ATOM   3382  CB  GLU A 242      45.116  -7.104  41.831  1.00 33.47           C
ATOM   3383  CG  GLU A 242      44.560  -8.501  42.083  1.00 26.64           C
ATOM   3384  CD  GLU A 242      43.933  -8.714  43.475  1.00 35.37           C
ATOM   3385  OE1 GLU A 242      43.604  -7.725  44.196  1.00 32.60           O
ATOM   3386  OE2 GLU A 242      43.750  -9.894  43.848  1.00 37.57           O1-
ATOM   3387  H   GLU A 242      43.141  -6.144  42.969  1.00 33.96           H
ATOM   3388  HA  GLU A 242      44.650  -5.317  40.930  1.00 32.12           H
ATOM   3389  HB2 GLU A 242      45.865  -7.198  41.220  1.00 40.17           H
ATOM   3390  HB3 GLU A 242      45.440  -6.776  42.682  1.00 40.17           H
ATOM   3391  HG2 GLU A 242      43.878  -8.714  41.427  1.00 31.97           H
ATOM   3392  HG3 GLU A 242      45.290  -9.133  41.990  1.00 31.97           H
ATOM   3393  N   HIS A 243      42.021  -6.605  40.126  1.00 28.64           N
ATOM   3394  CA  HIS A 243      41.188  -7.104  39.043  1.00 25.24           C
ATOM   3395  C   HIS A 243      40.506  -5.963  38.291  1.00 28.95           C
ATOM   3396  O   HIS A 243      39.319  -6.025  37.970  1.00 21.52           O
ATOM   3397  CB  HIS A 243      40.161  -8.066  39.593  1.00 30.40           C
ATOM   3398  CG  HIS A 243      40.771  -9.269  40.228  1.00 28.51           C
ATOM   3399  ND1 HIS A 243      40.270  -9.832  41.379  1.00 30.31           N
ATOM   3400  CD2 HIS A 243      41.851 -10.013  39.876  1.00 28.02           C
ATOM   3401  CE1 HIS A 243      40.994 -10.894  41.693  1.00 36.29           C
ATOM   3402  NE2 HIS A 243      41.965 -11.017  40.803  1.00 24.72           N
ATOM   3403  H   HIS A 243      41.564  -6.287  40.783  1.00 34.37           H
ATOM   3404  HA  HIS A 243      41.734  -7.596  38.415  1.00 30.29           H
ATOM   3405  HB2 HIS A 243      39.583  -8.365  38.870  1.00 36.48           H
ATOM   3406  HB3 HIS A 243      39.636  -7.602  40.260  1.00 36.48           H
ATOM   3407  HD2 HIS A 243      42.406  -9.883  39.137  1.00 33.62           H
ATOM   3408  HE1 HIS A 243      40.849 -11.444  42.425  1.00 43.54           H
ATOM   3409  HE2 HIS A 243      42.568 -11.633  40.802  1.00 29.67           H
ATOM   3410  N   CYS A 244      41.240  -4.914  37.978  1.00 26.98           N
ATOM   3411  CA  CYS A 244      40.678  -3.874  37.135  1.00 25.98           C
ATOM   3412  C   CYS A 244      41.203  -4.015  35.717  1.00 29.44           C
ATOM   3413  O   CYS A 244      42.335  -4.434  35.498  1.00 24.52           O
ATOM   3414  CB  CYS A 244      40.989  -2.486  37.673  1.00 27.11           C
ATOM   3415  SG  CYS A 244      40.389  -2.213  39.372  1.00 28.64           S
ATOM   3416  H   CYS A 244      42.054  -4.791  38.220  1.00 32.38           H
ATOM   3417  HA  CYS A 244      39.718  -3.978  37.117  1.00 31.18           H
ATOM   3418  HB2 CYS A 244      41.952  -2.377  37.663  1.00 32.53           H
ATOM   3419  HB3 CYS A 244      40.567  -1.831  37.098  1.00 32.53           H
ATOM   3420  HG  CYS A 244      40.126  -1.052  39.522  1.00 34.37           H
ATOM   3421  N   PHE A 245      40.346  -3.726  34.753  1.00 23.48           N
ATOM   3422  CA  PHE A 245      40.731  -3.764  33.369  1.00 23.04           C
ATOM   3423  C   PHE A 245      40.100  -2.604  32.616  1.00 29.48           C
ATOM   3424  O   PHE A 245      39.249  -1.867  33.130  1.00 25.84           O
ATOM   3425  CB  PHE A 245      40.362  -5.110  32.770  1.00 26.44           C
ATOM   3426  CG  PHE A 245      38.873  -5.454  32.859  1.00 30.95           C
ATOM   3427  CD1 PHE A 245      38.307  -5.968  34.025  1.00 32.89           C
ATOM   3428  CD2 PHE A 245      38.050  -5.241  31.767  1.00 28.52           C
ATOM   3429  CE1 PHE A 245      36.946  -6.281  34.102  1.00 33.36           C
ATOM   3430  CE2 PHE A 245      36.712  -5.557  31.804  1.00 27.51           C
ATOM   3431  CZ  PHE A 245      36.149  -6.096  33.020  1.00 30.40           C
ATOM   3432  H   PHE A 245      39.524  -3.506  34.888  1.00 28.18           H
ATOM   3433  HA  PHE A 245      41.690  -3.654  33.316  1.00 27.65           H
ATOM   3434  HB2 PHE A 245      40.627  -5.086  31.843  1.00 31.73           H
ATOM   3435  HB3 PHE A 245      40.852  -5.800  33.243  1.00 31.73           H
ATOM   3436  HD1 PHE A 245      38.843  -6.110  34.777  1.00 39.47           H
ATOM   3437  HD2 PHE A 245      38.416  -4.908  30.980  1.00 34.22           H
ATOM   3438  HE1 PHE A 245      36.586  -6.628  34.886  1.00 40.03           H
ATOM   3439  HE2 PHE A 245      36.180  -5.414  31.060  1.00 33.01           H
ATOM   3440  HZ  PHE A 245      35.246  -6.299  33.066  1.00 36.48           H
ATOM   3441  N   VAL A 246      40.567  -2.456  31.384  1.00 26.86           N
ATOM   3442  CA  VAL A 246      40.194  -1.405  30.454  1.00 22.87           C
ATOM   3443  C   VAL A 246      39.089  -1.893  29.537  1.00 26.86           C
ATOM   3444  O   VAL A 246      39.130  -3.022  29.028  1.00 23.82           O
ATOM   3445  CB  VAL A 246      41.430  -0.984  29.648  1.00 29.24           C
ATOM   3446  CG1 VAL A 246      41.017  -0.231  28.417  1.00 32.84           C
ATOM   3447  CG2 VAL A 246      42.416  -0.182  30.567  1.00 20.62           C
ATOM   3448  H   VAL A 246      41.154  -2.987  31.054  1.00 32.23           H
ATOM   3449  HA  VAL A 246      39.873  -0.633  30.938  1.00 27.45           H
ATOM   3450  HB  VAL A 246      41.893  -1.788  29.364  1.00 35.08           H
ATOM   3451 HG11 VAL A 246      41.814   0.020  27.930  1.00 39.40           H
ATOM   3452 HG12 VAL A 246      40.473  -0.794  27.844  1.00 39.40           H
ATOM   3453 HG13 VAL A 246      40.518   0.556  28.682  1.00 39.40           H
ATOM   3454 HG21 VAL A 246      43.190   0.093  30.053  1.00 24.74           H
ATOM   3455 HG22 VAL A 246      41.962   0.613  30.894  1.00 24.74           H
ATOM   3456 HG23 VAL A 246      42.687  -0.731  31.322  1.00 24.74           H
ATOM   3457  N   ILE A 247      38.119  -1.018  29.281  1.00 25.56           N
ATOM   3458  CA  ILE A 247      37.050  -1.268  28.323  1.00 22.36           C
ATOM   3459  C   ILE A 247      37.170  -0.265  27.195  1.00 24.49           C
ATOM   3460  O   ILE A 247      37.165   0.949  27.423  1.00 27.05           O
ATOM   3461  CB  ILE A 247      35.639  -1.187  28.942  1.00 28.68           C
ATOM   3462  CG1 ILE A 247      35.463  -2.273  29.989  1.00 29.26           C
ATOM   3463  CG2 ILE A 247      34.561  -1.386  27.823  1.00 22.14           C
ATOM   3464  CD1 ILE A 247      34.260  -2.053  30.977  1.00 21.73           C
ATOM   3465  H   ILE A 247      38.052  -0.253  29.670  1.00 30.67           H
ATOM   3466  HA  ILE A 247      37.163  -2.158  27.954  1.00 26.83           H
ATOM   3467  HB  ILE A 247      35.521  -0.310  29.345  1.00 34.41           H
ATOM   3468 HG12 ILE A 247      35.323  -3.121  29.555  1.00 35.11           H
ATOM   3469 HG13 ILE A 247      36.263  -2.301  30.538  1.00 35.11           H
ATOM   3470 HG21 ILE A 247      33.679  -1.350  28.217  1.00 26.57           H
ATOM   3471 HG22 ILE A 247      34.651  -0.700  27.148  1.00 26.57           H
ATOM   3472 HG23 ILE A 247      34.688  -2.262  27.413  1.00 26.57           H
ATOM   3473 HD11 ILE A 247      34.238  -2.792  31.608  1.00 26.08           H
ATOM   3474 HD12 ILE A 247      34.387  -1.212  31.432  1.00 26.08           H
ATOM   3475 HD13 ILE A 247      33.434  -2.041  30.462  1.00 26.08           H
ATOM   3476  N   LEU A 248      37.272  -0.771  25.989  1.00 16.82           N
ATOM   3477  CA  LEU A 248      37.373   0.044  24.792  1.00 24.11           C
ATOM   3478  C   LEU A 248      35.967   0.313  24.258  1.00 19.85           C
ATOM   3479  O   LEU A 248      35.225  -0.641  23.968  1.00 26.89           O
ATOM   3480  CB  LEU A 248      38.215  -0.694  23.752  1.00 24.23           C
ATOM   3481  CG  LEU A 248      39.712  -0.869  24.048  1.00 27.21           C
ATOM   3482  CD1 LEU A 248      40.381  -1.438  22.816  1.00 31.96           C
ATOM   3483  CD2 LEU A 248      40.322   0.413  24.404  1.00 27.23           C
ATOM   3484  H   LEU A 248      37.264  -1.618  25.836  1.00 20.19           H
ATOM   3485  HA  LEU A 248      37.789   0.889  25.016  1.00 28.93           H
ATOM   3486  HB2 LEU A 248      37.844  -1.575  23.641  1.00 29.08           H
ATOM   3487  HB3 LEU A 248      38.153  -0.199  22.914  1.00 29.08           H
ATOM   3488  HG  LEU A 248      39.839  -1.476  24.791  1.00 32.66           H
ATOM   3489 HD11 LEU A 248      41.327  -1.540  22.997  1.00 38.35           H
ATOM   3490 HD12 LEU A 248      39.992  -2.302  22.618  1.00 38.35           H
ATOM   3491 HD13 LEU A 248      40.242  -0.830  22.077  1.00 38.35           H
ATOM   3492 HD21 LEU A 248      41.258   0.273  24.571  1.00 32.67           H
ATOM   3493 HD22 LEU A 248      40.204   1.034  23.659  1.00 32.67           H
ATOM   3494 HD23 LEU A 248      39.891   0.774  25.201  1.00 32.67           H
ATOM   3495  N   ARG A 249      35.586   1.595  24.141  1.00 25.30           N
ATOM   3496  CA  ARG A 249      34.200   1.919  23.791  1.00 29.05           C
ATOM   3497  C   ARG A 249      34.100   3.096  22.807  1.00 26.03           C
ATOM   3498  O   ARG A 249      33.080   3.800  22.773  1.00 28.54           O
ATOM   3499  CB  ARG A 249      33.353   2.200  25.072  1.00 34.73           C
ATOM   3500  CG  ARG A 249      33.881   3.224  26.085  1.00 27.57           C
ATOM   3501  CD  ARG A 249      33.912   4.606  25.576  1.00 23.41           C
ATOM   3502  NE  ARG A 249      32.608   5.265  25.669  1.00 24.65           N
ATOM   3503  CZ  ARG A 249      32.266   6.398  25.055  1.00 34.30           C
ATOM   3504  NH1 ARG A 249      33.133   7.045  24.274  1.00 32.32           N
ATOM   3505  NH2 ARG A 249      31.038   6.873  25.219  1.00 30.49           N1+
ATOM   3506  H   ARG A 249      36.105   2.274  24.260  1.00 30.36           H
ATOM   3507  HA  ARG A 249      33.803   1.154  23.352  1.00 34.87           H
ATOM   3508  HB2 ARG A 249      32.473   2.516  24.805  1.00 41.68           H
ATOM   3509  HB3 ARG A 249      33.260   1.361  25.559  1.00 41.68           H
ATOM   3510  HG2 ARG A 249      33.327   3.222  26.878  1.00 33.09           H
ATOM   3511  HG3 ARG A 249      34.791   2.971  26.337  1.00 33.09           H
ATOM   3512  HD2 ARG A 249      34.534   5.121  26.130  1.00 28.09           H
ATOM   3513  HD3 ARG A 249      34.227   4.649  24.666  1.00 28.09           H
ATOM   3514  HE  ARG A 249      32.016   4.890  26.167  1.00 29.58           H
ATOM   3515 HH11 ARG A 249      33.939   6.751  24.154  1.00 38.78           H
ATOM   3516 HH12 ARG A 249      32.906   7.779  23.882  1.00 38.78           H
ATOM   3517 HH21 ARG A 249      30.476   6.454  25.724  1.00 36.59           H
ATOM   3518 HH22 ARG A 249      30.801   7.603  24.835  1.00 36.59           H
ATOM   3519  N   GLY A 250      35.144   3.375  22.064  1.00 25.96           N
ATOM   3520  CA  GLY A 250      35.109   4.430  21.070  1.00 26.49           C
ATOM   3521  C   GLY A 250      35.181   5.805  21.706  1.00 30.80           C
ATOM   3522  O   GLY A 250      35.511   5.979  22.895  1.00 29.34           O
ATOM   3523  H   GLY A 250      35.909   2.977  22.135  1.00 31.16           H
ATOM   3524  HA2 GLY A 250      35.861   4.327  20.475  1.00 31.79           H
ATOM   3525  HA3 GLY A 250      34.298   4.363  20.555  1.00 31.79           H
ATOM   3526  N   GLY A 251      34.856   6.805  20.895  1.00 27.69           N
ATOM   3527  CA  GLY A 251      34.889   8.200  21.314  1.00 24.35           C
ATOM   3528  C   GLY A 251      35.294   9.114  20.171  1.00 36.05           C
ATOM   3529  O   GLY A 251      35.263   8.715  19.003  1.00 26.57           O
ATOM   3530  H   GLY A 251      34.602   6.701  20.083  1.00 33.23           H
ATOM   3531  HA2 GLY A 251      34.011   8.461  21.623  1.00 29.23           H
ATOM   3532  HA3 GLY A 251      35.524   8.300  22.042  1.00 29.23           H
ATOM   3533  N   LYS A 252      35.683  10.350  20.542  1.00 32.76           N
ATOM   3534  CA  LYS A 252      35.852  11.399  19.545  1.00 38.00           C
ATOM   3535  C   LYS A 252      37.001  11.067  18.588  1.00 32.17           C
ATOM   3536  O   LYS A 252      36.936  11.444  17.420  1.00 44.50           O
ATOM   3537  CB  LYS A 252      36.043  12.794  20.214  1.00 34.28           C
ATOM   3538  CG  LYS A 252      34.850  13.239  21.169  1.00 49.35           C
ATOM   3539  CD  LYS A 252      34.843  14.721  21.820  1.00 47.05           C
ATOM   3540  CE  LYS A 252      36.063  15.090  22.698  1.00 51.30           C
ATOM   3541  NZ  LYS A 252      36.048  16.572  23.199  1.00 55.86           N1+
ATOM   3542  H   LYS A 252      35.834  10.598  21.353  1.00 39.31           H
ATOM   3543  HA  LYS A 252      35.037  11.437  19.029  1.00 45.60           H
ATOM   3544  HB2 LYS A 252      36.865  12.796  20.731  1.00 41.13           H
ATOM   3545  HB3 LYS A 252      36.100  13.455  19.505  1.00 41.13           H
ATOM   3546  HG2 LYS A 252      34.036  13.190  20.640  1.00 59.22           H
ATOM   3547  HG3 LYS A 252      34.784  12.609  21.903  1.00 59.22           H
ATOM   3548  HD2 LYS A 252      34.769  15.390  21.115  1.00 56.47           H
ATOM   3549  HD3 LYS A 252      34.069  14.791  22.401  1.00 56.47           H
ATOM   3550  HE2 LYS A 252      36.077  14.515  23.479  1.00 61.56           H
ATOM   3551  HE3 LYS A 252      36.871  14.963  22.177  1.00 61.56           H
ATOM   3552  HZ1 LYS A 252      36.807  16.760  23.626  1.00 67.03           H
ATOM   3553  HZ2 LYS A 252      35.974  17.130  22.507  1.00 67.03           H
ATOM   3554  HZ3 LYS A 252      35.366  16.710  23.750  1.00 67.03           H
ATOM   3555  N   LYS A 253      38.019  10.307  19.033  1.00 34.75           N
ATOM   3556  CA  LYS A 253      39.110   9.892  18.130  1.00 36.60           C
ATOM   3557  C   LYS A 253      38.609   8.876  17.093  1.00 45.02           C
ATOM   3558  O   LYS A 253      39.177   8.755  16.006  1.00 42.25           O
ATOM   3559  CB  LYS A 253      40.292   9.295  18.938  1.00 42.09           C
ATOM   3560  CG  LYS A 253      41.701   9.110  18.216  1.00 51.15           C
ATOM   3561  CD  LYS A 253      42.542   7.869  18.796  1.00 56.33           C
ATOM   3562  CE  LYS A 253      43.919   7.507  18.057  1.00 58.10           C
ATOM   3563  NZ  LYS A 253      44.192   6.007  17.783  1.00 55.83           N1+
ATOM   3564  H   LYS A 253      38.091  10.013  19.840  1.00 41.70           H
ATOM   3565  HA  LYS A 253      39.429  10.675  17.656  1.00 43.92           H
ATOM   3566  HB2 LYS A 253      40.452   9.870  19.704  1.00 50.51           H
ATOM   3567  HB3 LYS A 253      40.023   8.416  19.241  1.00 50.51           H
ATOM   3568  HG2 LYS A 253      41.569   8.968  17.263  1.00 61.38           H
ATOM   3569  HG3 LYS A 253      42.228   9.914  18.356  1.00 61.38           H
ATOM   3570  HD2 LYS A 253      42.763   8.064  19.724  1.00 67.59           H
ATOM   3571  HD3 LYS A 253      41.987   7.077  18.755  1.00 67.59           H
ATOM   3572  HE2 LYS A 253      43.957   7.969  17.203  1.00 69.73           H
ATOM   3573  HE3 LYS A 253      44.655   7.822  18.612  1.00 69.73           H
ATOM   3574  HZ1 LYS A 253      44.988   5.909  17.386  1.00 67.00           H
ATOM   3575  HZ2 LYS A 253      44.209   5.541  18.543  1.00 67.00           H
ATOM   3576  HZ3 LYS A 253      43.572   5.666  17.248  1.00 67.00           H
ATOM   3577  N   GLY A 254      37.567   8.123  17.419  1.00 30.75           N
ATOM   3578  CA  GLY A 254      36.932   7.195  16.489  1.00 36.56           C
ATOM   3579  C   GLY A 254      36.626   5.887  17.179  1.00 34.08           C
ATOM   3580  O   GLY A 254      36.895   5.741  18.380  1.00 28.83           O
ATOM   3581  H   GLY A 254      37.210   8.125  18.204  1.00 36.90           H
ATOM   3582  HA2 GLY A 254      36.107   7.573  16.160  1.00 43.88           H
ATOM   3583  HA3 GLY A 254      37.521   7.026  15.740  1.00 43.88           H
ATOM   3584  N   THR A 255      36.064   4.934  16.448  1.00 29.04           N
ATOM   3585  CA  THR A 255      35.867   3.606  16.997  1.00 29.33           C
ATOM   3586  C   THR A 255      37.233   2.991  17.321  1.00 32.81           C
ATOM   3587  O   THR A 255      38.257   3.420  16.769  1.00 27.41           O
ATOM   3588  CB  THR A 255      35.051   2.766  16.003  1.00 32.97           C
ATOM   3589  OG1 THR A 255      35.743   2.625  14.763  1.00 32.14           O
ATOM   3590  CG2 THR A 255      33.724   3.462  15.695  1.00 28.15           C
ATOM   3591  H   THR A 255      35.800   5.033  15.640  1.00 34.85           H
ATOM   3592  HA  THR A 255      35.367   3.677  17.823  1.00 35.19           H
ATOM   3593  HB  THR A 255      34.866   1.889  16.379  1.00 39.57           H
ATOM   3594  HG1 THR A 255      36.175   1.993  14.786  1.00 38.57           H
ATOM   3595 HG21 THR A 255      33.207   2.910  15.090  1.00 33.78           H
ATOM   3596 HG22 THR A 255      33.217   3.610  16.503  1.00 33.78           H
ATOM   3597 HG23 THR A 255      33.892   4.316  15.275  1.00 33.78           H
ATOM   3598  N   ASN A 256      37.275   2.038  18.292  1.00 33.58           N
ATOM   3599  CA  ASN A 256      38.564   1.377  18.660  1.00 27.39           C
ATOM   3600  C   ASN A 256      38.406  -0.119  18.914  1.00 23.83           C
ATOM   3601  O   ASN A 256      39.035  -0.689  19.807  1.00 29.81           O
ATOM   3602  CB  ASN A 256      39.233   2.008  19.875  1.00 28.57           C
ATOM   3603  CG  ASN A 256      38.273   2.155  21.091  1.00 33.51           C
ATOM   3604  OD1 ASN A 256      37.164   1.612  21.119  1.00 21.58           O
ATOM   3605  ND2 ASN A 256      38.732   2.902  22.095  1.00 27.52           N
ATOM   3606  H   ASN A 256      36.594   1.762  18.731  1.00 40.29           H
ATOM   3607  HA  ASN A 256      39.172   1.478  17.915  1.00 32.87           H
ATOM   3608  HB2 ASN A 256      39.972   1.456  20.139  1.00 34.29           H
ATOM   3609  HB3 ASN A 256      39.554   2.894  19.641  1.00 34.29           H
ATOM   3610 HD21 ASN A 256      38.262   3.049  22.792  1.00 33.03           H
ATOM   3611 HD22 ASN A 256      39.525   3.241  22.043  1.00 33.03           H
ATOM   3612  N   TYR A 257      37.651  -0.803  18.076  1.00 33.56           N
ATOM   3613  CA  TYR A 257      37.501  -2.243  18.221  1.00 29.29           C
ATOM   3614  C   TYR A 257      38.268  -3.036  17.161  1.00 34.89           C
ATOM   3615  O   TYR A 257      38.234  -4.265  17.213  1.00 33.62           O
ATOM   3616  CB  TYR A 257      36.012  -2.613  18.188  1.00 30.85           C
ATOM   3617  CG  TYR A 257      35.349  -2.186  16.916  1.00 35.80           C
ATOM   3618  CD1 TYR A 257      35.390  -2.991  15.788  1.00 34.90           C
ATOM   3619  CD2 TYR A 257      34.712  -0.951  16.824  1.00 36.98           C
ATOM   3620  CE1 TYR A 257      34.789  -2.587  14.604  1.00 37.40           C
ATOM   3621  CE2 TYR A 257      34.112  -0.540  15.636  1.00 41.07           C
ATOM   3622  CZ  TYR A 257      34.148  -1.361  14.537  1.00 38.47           C
ATOM   3623  OH  TYR A 257      33.543  -0.926  13.396  1.00 47.00           O
ATOM   3624  H   TYR A 257      37.229  -0.456  17.412  1.00 40.27           H
ATOM   3625  HA  TYR A 257      37.846  -2.506  19.086  1.00 35.14           H
ATOM   3626  HB2 TYR A 257      35.900  -3.565  18.297  1.00 37.02           H
ATOM   3627  HB3 TYR A 257      35.559  -2.143  18.908  1.00 37.02           H
ATOM   3628  HD1 TYR A 257      35.818  -3.815  15.825  1.00 41.88           H
ATOM   3629  HD2 TYR A 257      34.684  -0.391  17.566  1.00 44.38           H
ATOM   3630  HE1 TYR A 257      34.813  -3.140  13.859  1.00 44.88           H
ATOM   3631  HE2 TYR A 257      33.678   0.280  15.581  1.00 49.28           H
ATOM   3632  HH  TYR A 257      33.165  -0.187  13.536  1.00 56.40           H
ATOM   3633  N   ASP A 258      38.947  -2.365  16.217  1.00 33.43           N
ATOM   3634  CA  ASP A 258      39.693  -2.976  15.112  1.00 36.70           C
ATOM   3635  C   ASP A 258      41.099  -3.438  15.529  1.00 39.25           C
ATOM   3636  O   ASP A 258      41.655  -3.030  16.554  1.00 37.59           O
ATOM   3637  CB  ASP A 258      39.812  -1.996  13.937  1.00 36.98           C
ATOM   3638  CG  ASP A 258      40.382  -0.610  14.333  1.00 41.00           C
ATOM   3639  OD1 ASP A 258      39.753   0.189  15.110  1.00 39.43           O
ATOM   3640  OD2 ASP A 258      41.461  -0.275  13.847  1.00 40.05           O1-
ATOM   3641  H   ASP A 258      38.975  -1.505  16.190  1.00 40.12           H
ATOM   3642  HA  ASP A 258      39.214  -3.764  14.809  1.00 44.04           H
ATOM   3643  HB2 ASP A 258      40.416  -2.380  13.285  1.00 44.38           H
ATOM   3644  HB3 ASP A 258      38.938  -1.871  13.544  1.00 44.38           H
ATOM   3645  N   ALA A 259      41.702  -4.271  14.670  1.00 45.57           N
ATOM   3646  CA  ALA A 259      43.014  -4.855  14.968  1.00 37.98           C
ATOM   3647  C   ALA A 259      44.056  -3.778  15.209  1.00 34.04           C
ATOM   3648  O   ALA A 259      44.913  -3.918  16.093  1.00 39.40           O
ATOM   3649  CB  ALA A 259      43.451  -5.781  13.834  1.00 35.06           C
ATOM   3650  H   ALA A 259      41.373  -4.518  13.913  1.00 54.68           H
ATOM   3651  HA  ALA A 259      42.953  -5.398  15.770  1.00 45.58           H
ATOM   3652  HB1 ALA A 259      44.313  -6.160  14.060  1.00 42.07           H
ATOM   3653  HB2 ALA A 259      42.795  -6.487  13.730  1.00 42.07           H
ATOM   3654  HB3 ALA A 259      43.512  -5.264  13.019  1.00 42.07           H
ATOM   3655  N   LYS A 260      43.973  -2.668  14.478  1.00 30.69           N
ATOM   3656  CA  LYS A 260      44.945  -1.606  14.684  1.00 41.73           C
ATOM   3657  C   LYS A 260      44.759  -0.926  16.039  1.00 42.89           C
ATOM   3658  O   LYS A 260      45.742  -0.561  16.705  1.00 39.03           O
ATOM   3659  CB  LYS A 260      44.847  -0.572  13.565  1.00 33.28           C
ATOM   3660  CG  LYS A 260      46.000   0.457  13.636  1.00 43.12           C
ATOM   3661  CD  LYS A 260      46.130   1.310  12.345  1.00 56.39           C
ATOM   3662  CE  LYS A 260      47.166   0.706  11.376  1.00 58.48           C
ATOM   3663  NZ  LYS A 260      46.973   1.150   9.939  1.00 63.37           N1+
ATOM   3664  H   LYS A 260      43.383  -2.515  13.875  1.00 36.82           H
ATOM   3665  HA  LYS A 260      45.834  -1.993  14.667  1.00 50.07           H
ATOM   3666  HB2 LYS A 260      44.880  -1.022  12.710  1.00 39.93           H
ATOM   3667  HB3 LYS A 260      44.007  -0.099  13.652  1.00 39.93           H
ATOM   3668  HG2 LYS A 260      45.844   1.059  14.380  1.00 51.75           H
ATOM   3669  HG3 LYS A 260      46.833  -0.016  13.770  1.00 51.75           H
ATOM   3670  HD2 LYS A 260      45.278   1.353  11.884  1.00 67.66           H
ATOM   3671  HD3 LYS A 260      46.424   2.204  12.585  1.00 67.66           H
ATOM   3672  HE2 LYS A 260      48.055   0.987  11.654  1.00 70.17           H
ATOM   3673  HE3 LYS A 260      47.109  -0.262  11.407  1.00 70.17           H
ATOM   3674  HZ1 LYS A 260      47.596   0.781   9.420  1.00 76.05           H
ATOM   3675  HZ2 LYS A 260      46.169   0.906   9.643  1.00 76.05           H
ATOM   3676  HZ3 LYS A 260      47.042   2.038   9.880  1.00 76.05           H
ATOM   3677  N   SER A 261      43.504  -0.703  16.447  1.00 38.04           N
ATOM   3678  CA  SER A 261      43.266   0.030  17.685  1.00 38.36           C
ATOM   3679  C   SER A 261      43.699  -0.806  18.880  1.00 35.93           C
ATOM   3680  O   SER A 261      44.341  -0.297  19.807  1.00 37.94           O
ATOM   3681  CB  SER A 261      41.790   0.418  17.767  1.00 34.11           C
ATOM   3682  OG  SER A 261      41.507   1.494  16.893  1.00 33.44           O
ATOM   3683  H   SER A 261      42.795  -0.971  16.044  1.00 45.65           H
ATOM   3684  HA  SER A 261      43.790   0.846  17.681  1.00 46.03           H
ATOM   3685  HB2 SER A 261      41.260  -0.350  17.493  1.00 40.94           H
ATOM   3686  HB3 SER A 261      41.561   0.672  18.671  1.00 40.94           H
ATOM   3687  HG  SER A 261      40.957   1.250  16.302  1.00 40.13           H
ATOM   3688  N   VAL A 262      43.409  -2.112  18.821  1.00 34.41           N
ATOM   3689  CA  VAL A 262      43.742  -3.072  19.874  1.00 37.01           C
ATOM   3690  C   VAL A 262      45.241  -3.175  20.038  1.00 36.82           C
ATOM   3691  O   VAL A 262      45.755  -3.410  21.134  1.00 31.38           O
ATOM   3692  CB  VAL A 262      43.132  -4.437  19.503  1.00 32.49           C
ATOM   3693  CG1 VAL A 262      43.685  -5.586  20.319  1.00 28.28           C
ATOM   3694  CG2 VAL A 262      41.628  -4.362  19.595  1.00 33.40           C
ATOM   3695  H   VAL A 262      43.007  -2.470  18.161  1.00 41.30           H
ATOM   3696  HA  VAL A 262      43.367  -2.778  20.723  1.00 44.42           H
ATOM   3697  HB  VAL A 262      43.361  -4.608  18.578  1.00 38.99           H
ATOM   3698 HG11 VAL A 262      43.275  -6.410  20.027  1.00 33.94           H
ATOM   3699 HG12 VAL A 262      44.643  -5.643  20.192  1.00 33.94           H
ATOM   3700 HG13 VAL A 262      43.485  -5.443  21.263  1.00 33.94           H
ATOM   3701 HG21 VAL A 262      41.260  -5.219  19.328  1.00 40.09           H
ATOM   3702 HG22 VAL A 262      41.380  -4.156  20.504  1.00 40.09           H
ATOM   3703 HG23 VAL A 262      41.319  -3.663  18.994  1.00 40.09           H
ATOM   3704  N   ALA A 263      45.959  -3.088  18.921  1.00 43.03           N
ATOM   3705  CA  ALA A 263      47.406  -3.144  18.952  1.00 31.21           C
ATOM   3706  C   ALA A 263      47.974  -1.897  19.603  1.00 33.37           C
ATOM   3707  O   ALA A 263      48.918  -1.983  20.408  1.00 35.78           O
ATOM   3708  CB  ALA A 263      47.932  -3.306  17.535  1.00 33.55           C
ATOM   3709  H   ALA A 263      45.634  -2.992  18.139  1.00 51.64           H
ATOM   3710  HA  ALA A 263      47.702  -3.907  19.474  1.00 37.45           H
ATOM   3711  HB1 ALA A 263      48.900  -3.351  17.550  1.00 40.27           H
ATOM   3712  HB2 ALA A 263      47.558  -4.115  17.163  1.00 40.27           H
ATOM   3713  HB3 ALA A 263      47.639  -2.539  17.022  1.00 40.27           H
ATOM   3714  N   GLU A 264      47.426  -0.726  19.247  1.00 36.77           N
ATOM   3715  CA  GLU A 264      47.802   0.506  19.930  1.00 38.63           C
ATOM   3716  C   GLU A 264      47.401   0.429  21.407  1.00 39.86           C
ATOM   3717  O   GLU A 264      48.159   0.857  22.284  1.00 42.16           O
ATOM   3718  CB  GLU A 264      47.176   1.735  19.222  1.00 40.15           C
ATOM   3719  CG  GLU A 264      47.652   1.931  17.704  1.00 57.53           C
ATOM   3720  CD  GLU A 264      46.785   2.890  16.785  1.00 63.54           C
ATOM   3721  OE1 GLU A 264      45.520   2.930  16.894  1.00 64.91           O
ATOM   3722  OE2 GLU A 264      47.398   3.586  15.917  1.00 59.37           O1-
ATOM   3723  H   GLU A 264      46.837  -0.626  18.626  1.00 44.12           H
ATOM   3724  HA  GLU A 264      48.764   0.604  19.889  1.00 46.36           H
ATOM   3725  HB2 GLU A 264      46.206   1.667  19.236  1.00 48.18           H
ATOM   3726  HB3 GLU A 264      47.443   2.533  19.713  1.00 48.18           H
ATOM   3727  HG2 GLU A 264      48.551   2.299  17.720  1.00 69.03           H
ATOM   3728  HG3 GLU A 264      47.671   1.060  17.268  1.00 69.03           H
ATOM   3729  N   ALA A 265      46.239  -0.168  21.709  1.00 38.92           N
ATOM   3730  CA  ALA A 265      45.855  -0.400  23.108  1.00 37.37           C
ATOM   3731  C   ALA A 265      46.909  -1.213  23.839  1.00 44.36           C
ATOM   3732  O   ALA A 265      47.427  -0.788  24.879  1.00 40.57           O
ATOM   3733  CB  ALA A 265      44.519  -1.137  23.202  1.00 39.06           C
ATOM   3734  H   ALA A 265      45.667  -0.449  21.129  1.00 46.70           H
ATOM   3735  HA  ALA A 265      45.758   0.456  23.558  1.00 44.85           H
ATOM   3736  HB1 ALA A 265      44.314  -1.270  24.143  1.00 46.87           H
ATOM   3737  HB2 ALA A 265      43.822  -0.608  22.782  1.00 46.87           H
ATOM   3738  HB3 ALA A 265      44.607  -1.994  22.768  1.00 46.87           H
ATOM   3739  N   LYS A 266      47.180  -2.426  23.326  1.00 37.79           N
ATOM   3740  CA  LYS A 266      48.188  -3.329  23.888  1.00 43.25           C
ATOM   3741  C   LYS A 266      49.520  -2.622  24.104  1.00 39.93           C
ATOM   3742  O   LYS A 266      50.224  -2.886  25.082  1.00 40.37           O
ATOM   3743  CB  LYS A 266      48.395  -4.527  22.954  1.00 39.73           C
ATOM   3744  CG  LYS A 266      47.310  -5.565  23.018  1.00 41.81           C
ATOM   3745  CD  LYS A 266      47.181  -6.391  21.716  1.00 38.74           C
ATOM   3746  CE  LYS A 266      48.152  -7.585  21.663  1.00 39.44           C
ATOM   3747  NZ  LYS A 266      47.646  -8.749  20.795  1.00 38.45           N1+
ATOM   3748  H   LYS A 266      46.776  -2.750  22.642  1.00 45.35           H
ATOM   3749  HA  LYS A 266      47.883  -3.668  24.742  1.00 51.90           H
ATOM   3750  HB2 LYS A 266      48.434  -4.197  22.040  1.00 47.68           H
ATOM   3751  HB3 LYS A 266      49.242  -4.953  23.175  1.00 47.68           H
ATOM   3752  HG2 LYS A 266      47.520  -6.182  23.739  1.00 50.17           H
ATOM   3753  HG3 LYS A 266      46.460  -5.134  23.190  1.00 50.17           H
ATOM   3754  HD2 LYS A 266      46.282  -6.746  21.651  1.00 46.49           H
ATOM   3755  HD3 LYS A 266      47.376  -5.824  20.957  1.00 46.49           H
ATOM   3756  HE2 LYS A 266      48.988  -7.283  21.279  1.00 47.33           H
ATOM   3757  HE3 LYS A 266      48.295  -7.921  22.557  1.00 47.33           H
ATOM   3758  HZ1 LYS A 266      48.326  -9.236  20.502  1.00 46.14           H
ATOM   3759  HZ2 LYS A 266      47.103  -9.266  21.264  1.00 46.14           H
ATOM   3760  HZ3 LYS A 266      47.204  -8.428  20.084  1.00 46.14           H
ATOM   3761  N   ALA A 267      49.870  -1.710  23.207  1.00 43.59           N
ATOM   3762  CA  ALA A 267      51.152  -1.023  23.294  1.00 39.83           C
ATOM   3763  C   ALA A 267      51.237  -0.189  24.567  1.00 48.70           C
ATOM   3764  O   ALA A 267      52.318  -0.024  25.134  1.00 44.81           O
ATOM   3765  CB  ALA A 267      51.338  -0.149  22.062  1.00 44.69           C
ATOM   3766  H   ALA A 267      49.384  -1.466  22.543  1.00 52.31           H
ATOM   3767  HA  ALA A 267      51.868  -1.677  23.309  1.00 47.80           H
ATOM   3768  HB1 ALA A 267      52.192   0.306  22.119  1.00 53.63           H
ATOM   3769  HB2 ALA A 267      51.309  -0.710  21.277  1.00 53.63           H
ATOM   3770  HB3 ALA A 267      50.618   0.503  22.032  1.00 53.63           H
ATOM   3771  N   GLN A 268      50.104   0.315  25.048  1.00 42.48           N
ATOM   3772  CA  GLN A 268      50.053   1.174  26.224  1.00 33.73           C
ATOM   3773  C   GLN A 268      49.817   0.450  27.539  1.00 33.24           C
ATOM   3774  O   GLN A 268      49.798   1.117  28.562  1.00 39.46           O
ATOM   3775  CB  GLN A 268      48.922   2.191  26.109  1.00 40.06           C
ATOM   3776  CG  GLN A 268      48.881   3.006  24.867  1.00 46.67           C
ATOM   3777  CD  GLN A 268      47.675   3.924  24.870  1.00 44.12           C
ATOM   3778  OE1 GLN A 268      47.439   4.663  25.835  1.00 48.33           O
ATOM   3779  NE2 GLN A 268      46.898   3.875  23.801  1.00 50.78           N
ATOM   3780  H   GLN A 268      49.333   0.188  24.680  1.00 50.98           H
ATOM   3781  HA  GLN A 268      50.887   1.654  26.290  1.00 40.47           H
ATOM   3782  HB2 GLN A 268      48.086   1.708  26.162  1.00 48.07           H
ATOM   3783  HB3 GLN A 268      48.997   2.796  26.861  1.00 48.07           H
ATOM   3784  HG2 GLN A 268      49.683   3.558  24.817  1.00 56.01           H
ATOM   3785  HG3 GLN A 268      48.828   2.425  24.096  1.00 56.01           H
ATOM   3786 HE21 GLN A 268      47.100   3.360  23.143  1.00 60.93           H
ATOM   3787 HE22 GLN A 268      46.191   4.365  23.759  1.00 60.93           H
ATOM   3788  N   LEU A 269      49.547  -0.862  27.559  1.00 36.58           N
ATOM   3789  CA  LEU A 269      49.254  -1.524  28.837  1.00 38.21           C
ATOM   3790  C   LEU A 269      50.525  -1.779  29.645  1.00 40.16           C
ATOM   3791  O   LEU A 269      51.503  -2.306  29.105  1.00 46.56           O
ATOM   3792  CB  LEU A 269      48.540  -2.845  28.623  1.00 45.03           C
ATOM   3793  CG  LEU A 269      47.186  -2.739  27.934  1.00 47.08           C
ATOM   3794  CD1 LEU A 269      46.484  -4.096  27.986  1.00 46.94           C
ATOM   3795  CD2 LEU A 269      46.309  -1.650  28.557  1.00 40.88           C
ATOM   3796  H   LEU A 269      49.505  -1.372  26.865  1.00 43.90           H
ATOM   3797  HA  LEU A 269      48.682  -0.939  29.356  1.00 45.85           H
ATOM   3798  HB2 LEU A 269      49.104  -3.407  28.077  1.00 54.03           H
ATOM   3799  HB3 LEU A 269      48.403  -3.259  29.489  1.00 54.03           H
ATOM   3800  HG  LEU A 269      47.335  -2.508  27.003  1.00 56.50           H
ATOM   3801 HD11 LEU A 269      45.618  -4.022  27.558  1.00 56.33           H
ATOM   3802 HD12 LEU A 269      47.031  -4.754  27.525  1.00 56.33           H
ATOM   3803 HD13 LEU A 269      46.369  -4.358  28.917  1.00 56.33           H
ATOM   3804 HD21 LEU A 269      45.456  -1.630  28.096  1.00 49.06           H
ATOM   3805 HD22 LEU A 269      46.167  -1.863  29.499  1.00 49.06           H
ATOM   3806 HD23 LEU A 269      46.744  -0.791  28.471  1.00 49.06           H
ATOM   3807  N   PRO A 270      50.535  -1.468  30.943  1.00 41.60           N
ATOM   3808  CA  PRO A 270      51.745  -1.676  31.744  1.00 43.66           C
ATOM   3809  C   PRO A 270      51.961  -3.156  32.015  1.00 40.44           C
ATOM   3810  O   PRO A 270      51.106  -4.004  31.758  1.00 31.16           O
ATOM   3811  CB  PRO A 270      51.460  -0.908  33.039  1.00 45.15           C
ATOM   3812  CG  PRO A 270      49.986  -0.976  33.191  1.00 39.50           C
ATOM   3813  CD  PRO A 270      49.394  -1.073  31.780  1.00 42.05           C
ATOM   3814  HA  PRO A 270      52.523  -1.306  31.305  1.00 52.39           H
ATOM   3815  HB2 PRO A 270      51.896  -1.344  33.785  1.00 54.18           H
ATOM   3816  HB3 PRO A 270      51.745   0.011  32.950  1.00 54.18           H
ATOM   3817  HG2 PRO A 270      49.760  -1.769  33.703  1.00 47.40           H
ATOM   3818  HG3 PRO A 270      49.667  -0.179  33.639  1.00 47.40           H
ATOM   3819  HD2 PRO A 270      48.703  -1.753  31.744  1.00 50.46           H
ATOM   3820  HD3 PRO A 270      49.051  -0.213  31.493  1.00 50.46           H
ATOM   3821  N   ALA A 271      53.132  -3.464  32.560  1.00 37.33           N
ATOM   3822  CA  ALA A 271      53.361  -4.815  33.058  1.00 41.24           C
ATOM   3823  C   ALA A 271      52.265  -5.120  34.055  1.00 39.27           C
ATOM   3824  O   ALA A 271      51.860  -4.235  34.810  1.00 37.60           O
ATOM   3825  CB  ALA A 271      54.726  -4.913  33.745  1.00 43.79           C
ATOM   3826  H   ALA A 271      53.791  -2.917  32.668  1.00 44.80           H
ATOM   3827  HA  ALA A 271      53.315  -5.463  32.337  1.00 49.49           H
ATOM   3828  HB1 ALA A 271      54.858  -5.828  34.041  1.00 52.55           H
ATOM   3829  HB2 ALA A 271      55.418  -4.655  33.121  1.00 52.55           H
ATOM   3830  HB3 ALA A 271      54.736  -4.313  34.509  1.00 52.55           H
ATOM   3831  N   GLY A 272      51.774  -6.357  34.056  1.00 38.94           N
ATOM   3832  CA  GLY A 272      50.789  -6.757  35.039  1.00 40.36           C
ATOM   3833  C   GLY A 272      49.343  -6.508  34.646  1.00 40.86           C
ATOM   3834  O   GLY A 272      48.423  -6.915  35.383  1.00 40.42           O
ATOM   3835  H   GLY A 272      52.004  -6.977  33.504  1.00 46.72           H
ATOM   3836  HA2 GLY A 272      50.889  -7.700  35.252  1.00 48.44           H
ATOM   3837  HA3 GLY A 272      50.958  -6.250  35.846  1.00 48.44           H
ATOM   3838  N   SER A 273      49.105  -5.851  33.523  1.00 34.62           N
ATOM   3839  CA  SER A 273      47.744  -5.492  33.157  1.00 38.34           C
ATOM   3840  C   SER A 273      46.915  -6.726  32.825  1.00 39.76           C
ATOM   3841  O   SER A 273      47.411  -7.728  32.314  1.00 44.80           O
ATOM   3842  CB  SER A 273      47.760  -4.538  31.979  1.00 40.87           C
ATOM   3843  OG  SER A 273      48.429  -5.175  30.896  1.00 56.49           O
ATOM   3844  H   SER A 273      49.707  -5.605  32.966  1.00 41.55           H
ATOM   3845  HA  SER A 273      47.320  -5.043  33.907  1.00 46.01           H
ATOM   3846  HB2 SER A 273      46.848  -4.310  31.729  1.00 49.05           H
ATOM   3847  HB3 SER A 273      48.244  -3.737  32.240  1.00 49.05           H
ATOM   3848  HG  SER A 273      49.182  -5.447  31.148  1.00 67.78           H
ATOM   3849  N   ASN A 274      45.638  -6.649  33.165  1.00 39.63           N
ATOM   3850  CA  ASN A 274      44.672  -7.668  32.840  1.00 33.11           C
ATOM   3851  C   ASN A 274      44.236  -7.511  31.389  1.00 27.29           C
ATOM   3852  O   ASN A 274      44.623  -6.566  30.695  1.00 30.44           O
ATOM   3853  CB  ASN A 274      43.502  -7.553  33.803  1.00 35.44           C
ATOM   3854  CG  ASN A 274      43.889  -7.920  35.220  1.00 33.43           C
ATOM   3855  OD1 ASN A 274      44.556  -8.922  35.453  1.00 30.38           O
ATOM   3856  ND2 ASN A 274      43.437  -7.140  36.166  1.00 24.36           N
ATOM   3857  H   ASN A 274      45.297  -5.994  33.612  1.00 47.56           H
ATOM   3858  HA  ASN A 274      45.074  -8.543  32.950  1.00 39.73           H
ATOM   3859  HB2 ASN A 274      43.205  -6.635  33.809  1.00 42.53           H
ATOM   3860  HB3 ASN A 274      42.785  -8.141  33.515  1.00 42.53           H
ATOM   3861 HD21 ASN A 274      43.562  -7.344  36.992  1.00 29.23           H
ATOM   3862 HD22 ASN A 274      42.988  -6.428  35.971  1.00 29.23           H
ATOM   3863  N   GLY A 275      43.386  -8.419  30.928  1.00 22.54           N
ATOM   3864  CA  GLY A 275      42.973  -8.412  29.539  1.00 31.42           C
ATOM   3865  C   GLY A 275      41.924  -7.338  29.213  1.00 37.16           C
ATOM   3866  O   GLY A 275      41.273  -6.785  30.088  1.00 38.51           O
ATOM   3867  H   GLY A 275      43.038  -9.042  31.404  1.00 27.05           H
ATOM   3868  HA2 GLY A 275      43.761  -8.268  28.991  1.00 37.71           H
ATOM   3869  HA3 GLY A 275      42.597  -9.282  29.328  1.00 37.71           H
ATOM   3870  N   LEU A 276      41.774  -7.047  27.918  1.00 23.62           N
ATOM   3871  CA  LEU A 276      40.941  -5.978  27.401  1.00 24.78           C
ATOM   3872  C   LEU A 276      39.528  -6.454  27.154  1.00 26.17           C
ATOM   3873  O   LEU A 276      39.296  -7.568  26.685  1.00 24.96           O
ATOM   3874  CB  LEU A 276      41.464  -5.429  26.067  1.00 27.54           C
ATOM   3875  CG  LEU A 276      42.880  -4.825  25.975  1.00 31.16           C
ATOM   3876  CD1 LEU A 276      43.404  -4.989  24.625  1.00 31.24           C
ATOM   3877  CD2 LEU A 276      42.930  -3.368  26.302  1.00 39.43           C
ATOM   3878  H   LEU A 276      42.175  -7.483  27.286  1.00 28.34           H
ATOM   3879  HA  LEU A 276      40.915  -5.264  28.046  1.00 29.74           H
ATOM   3880  HB2 LEU A 276      41.424  -6.147  25.423  1.00 33.04           H
ATOM   3881  HB3 LEU A 276      40.844  -4.735  25.779  1.00 33.04           H
ATOM   3882  HG  LEU A 276      43.460  -5.295  26.597  1.00 37.39           H
ATOM   3883 HD11 LEU A 276      44.292  -4.591  24.591  1.00 37.49           H
ATOM   3884 HD12 LEU A 276      43.444  -5.929  24.397  1.00 37.49           H
ATOM   3885 HD13 LEU A 276      42.814  -4.519  24.008  1.00 37.49           H
ATOM   3886 HD21 LEU A 276      43.851  -3.066  26.226  1.00 47.32           H
ATOM   3887 HD22 LEU A 276      42.365  -2.882  25.681  1.00 47.32           H
ATOM   3888 HD23 LEU A 276      42.617  -3.246  27.213  1.00 47.32           H
ATOM   3889  N   MET A 277      38.587  -5.545  27.368  1.00 26.57           N
ATOM   3890  CA  MET A 277      37.195  -5.732  26.986  1.00 26.15           C
ATOM   3891  C   MET A 277      36.821  -4.726  25.909  1.00 28.30           C
ATOM   3892  O   MET A 277      37.233  -3.562  25.971  1.00 25.91           O
ATOM   3893  CB  MET A 277      36.269  -5.563  28.197  1.00 30.91           C
ATOM   3894  CG  MET A 277      34.804  -5.685  27.859  1.00 27.48           C
ATOM   3895  SD  MET A 277      33.851  -5.645  29.371  1.00 28.28           S
ATOM   3896  CE  MET A 277      34.114  -7.262  30.002  1.00 23.34           C
ATOM   3897  H   MET A 277      38.736  -4.790  27.755  1.00 31.88           H
ATOM   3898  HA  MET A 277      37.074  -6.624  26.626  1.00 31.39           H
ATOM   3899  HB2 MET A 277      36.480  -6.243  28.857  1.00 37.09           H
ATOM   3900  HB3 MET A 277      36.408  -4.684  28.575  1.00 37.09           H
ATOM   3901  HG2 MET A 277      34.529  -4.954  27.286  1.00 32.98           H
ATOM   3902  HG3 MET A 277      34.640  -6.530  27.425  1.00 32.98           H
ATOM   3903  HE1 MET A 277      33.624  -7.355  30.838  1.00 28.00           H
ATOM   3904  HE2 MET A 277      33.767  -7.914  29.354  1.00 28.00           H
ATOM   3905  HE3 MET A 277      35.057  -7.399  30.144  1.00 28.00           H
ATOM   3906  N   ILE A 278      35.973  -5.159  24.974  1.00 27.17           N
ATOM   3907  CA  ILE A 278      35.546  -4.319  23.877  1.00 24.11           C
ATOM   3908  C   ILE A 278      34.052  -4.137  23.977  1.00 26.42           C
ATOM   3909  O   ILE A 278      33.276  -5.101  23.902  1.00 28.40           O
ATOM   3910  CB  ILE A 278      35.962  -4.874  22.507  1.00 25.05           C
ATOM   3911  CG1 ILE A 278      37.506  -5.092  22.495  1.00 29.29           C
ATOM   3912  CG2 ILE A 278      35.546  -3.897  21.468  1.00 32.27           C
ATOM   3913  CD1 ILE A 278      38.157  -5.050  21.120  1.00 35.62           C
ATOM   3914  H   ILE A 278      35.626  -5.948  24.963  1.00 32.61           H
ATOM   3915  HA  ILE A 278      35.959  -3.446  23.969  1.00 28.93           H
ATOM   3916  HB  ILE A 278      35.520  -5.724  22.346  1.00 30.05           H
ATOM   3917 HG12 ILE A 278      37.927  -4.404  23.035  1.00 35.15           H
ATOM   3918 HG13 ILE A 278      37.703  -5.959  22.886  1.00 35.15           H
ATOM   3919 HG21 ILE A 278      35.794  -4.233  20.592  1.00 38.72           H
ATOM   3920 HG22 ILE A 278      34.586  -3.772  21.501  1.00 38.72           H
ATOM   3921 HG23 ILE A 278      36.002  -3.066  21.648  1.00 38.72           H
ATOM   3922 HD11 ILE A 278      39.106  -5.217  21.219  1.00 42.74           H
ATOM   3923 HD12 ILE A 278      37.762  -5.737  20.558  1.00 42.74           H
ATOM   3924 HD13 ILE A 278      38.028  -4.178  20.726  1.00 42.74           H
ATOM   3925  N   ASP A 279      33.654  -2.896  24.130  1.00 26.88           N
ATOM   3926  CA  ASP A 279      32.249  -2.540  24.139  1.00 27.24           C
ATOM   3927  C   ASP A 279      31.812  -2.414  22.689  1.00 28.49           C
ATOM   3928  O   ASP A 279      32.311  -1.547  21.958  1.00 29.34           O
ATOM   3929  CB  ASP A 279      32.046  -1.235  24.907  1.00 26.67           C
ATOM   3930  CG  ASP A 279      30.577  -0.847  25.077  1.00 26.80           C
ATOM   3931  OD1 ASP A 279      29.695  -1.590  24.593  1.00 27.42           O
ATOM   3932  OD2 ASP A 279      30.347   0.199  25.737  1.00 27.04           O1-
ATOM   3933  H   ASP A 279      34.188  -2.223  24.208  1.00 32.26           H
ATOM   3934  HA  ASP A 279      31.732  -3.241  24.563  1.00 32.69           H
ATOM   3935  HB2 ASP A 279      32.423  -1.328  25.797  1.00 32.00           H
ATOM   3936  HB3 ASP A 279      32.483  -0.520  24.418  1.00 32.00           H
ATOM   3937  N   TYR A 280      30.904  -3.287  22.267  1.00 29.71           N
ATOM   3938  CA  TYR A 280      30.328  -3.180  20.922  1.00 30.42           C
ATOM   3939  C   TYR A 280      29.464  -1.947  20.771  1.00 29.21           C
ATOM   3940  O   TYR A 280      29.231  -1.494  19.643  1.00 29.72           O
ATOM   3941  CB  TYR A 280      29.476  -4.403  20.605  1.00 31.60           C
ATOM   3942  CG  TYR A 280      30.209  -5.727  20.491  1.00 33.36           C
ATOM   3943  CD1 TYR A 280      31.585  -5.812  20.667  1.00 29.45           C
ATOM   3944  CD2 TYR A 280      29.497  -6.902  20.225  1.00 29.59           C
ATOM   3945  CE1 TYR A 280      32.235  -7.018  20.570  1.00 34.69           C
ATOM   3946  CE2 TYR A 280      30.122  -8.100  20.138  1.00 31.05           C
ATOM   3947  CZ  TYR A 280      31.509  -8.143  20.299  1.00 37.11           C
ATOM   3948  OH  TYR A 280      32.170  -9.293  20.212  1.00 30.31           O
ATOM   3949  H   TYR A 280      30.612  -3.948  22.734  1.00 35.65           H
ATOM   3950  HA  TYR A 280      31.038  -3.122  20.266  1.00 36.50           H
ATOM   3951  HB2 TYR A 280      28.827  -4.496  21.318  1.00 37.92           H
ATOM   3952  HB3 TYR A 280      29.017  -4.246  19.764  1.00 37.92           H
ATOM   3953  HD1 TYR A 280      32.087  -5.045  20.848  1.00 35.34           H
ATOM   3954  HD2 TYR A 280      28.573  -6.861  20.116  1.00 35.51           H
ATOM   3955  HE1 TYR A 280      33.159  -7.072  20.682  1.00 41.63           H
ATOM   3956  HE2 TYR A 280      29.640  -8.876  19.955  1.00 37.26           H
ATOM   3957  HH  TYR A 280      31.726  -9.827  19.724  1.00 36.38           H
ATOM   3958  N   SER A 281      28.956  -1.399  21.873  1.00 30.54           N
ATOM   3959  CA  SER A 281      27.964  -0.328  21.797  1.00 25.64           C
ATOM   3960  C   SER A 281      28.583   1.054  22.030  1.00 32.75           C
ATOM   3961  O   SER A 281      29.783   1.263  21.807  1.00 26.25           O
ATOM   3962  CB  SER A 281      26.849  -0.602  22.805  1.00 34.58           C
ATOM   3963  OG  SER A 281      25.645   0.088  22.471  1.00 34.20           O
ATOM   3964  H   SER A 281      29.141  -1.653  22.670  1.00 36.64           H
ATOM   3965  HA  SER A 281      27.578  -0.339  20.904  1.00 30.76           H
ATOM   3966  HB2 SER A 281      26.671  -1.556  22.828  1.00 41.50           H
ATOM   3967  HB3 SER A 281      27.161  -0.297  23.668  1.00 41.50           H
ATOM   3968  HG  SER A 281      25.077  -0.004  23.082  1.00 41.04           H
ATOM   3969  N   HIS A 282      27.747   2.026  22.423  1.00 29.39           N
ATOM   3970  CA  HIS A 282      28.199   3.396  22.722  1.00 25.58           C
ATOM   3971  C   HIS A 282      29.107   3.887  21.592  1.00 24.62           C
ATOM   3972  O   HIS A 282      28.732   3.797  20.417  1.00 26.32           O
ATOM   3973  CB  HIS A 282      28.821   3.385  24.128  1.00 28.52           C
ATOM   3974  CG  HIS A 282      27.866   2.954  25.168  1.00 26.58           C
ATOM   3975  ND1 HIS A 282      27.900   1.708  25.755  1.00 30.81           N
ATOM   3976  CD2 HIS A 282      26.747   3.563  25.635  1.00 24.93           C
ATOM   3977  CE1 HIS A 282      26.870   1.595  26.589  1.00 27.32           C
ATOM   3978  NE2 HIS A 282      26.142   2.697  26.508  1.00 25.81           N
ATOM   3979  H   HIS A 282      26.901   1.909  22.533  1.00 35.26           H
ATOM   3980  HA  HIS A 282      27.418   3.970  22.741  1.00 30.70           H
ATOM   3981  HB2 HIS A 282      29.119   4.284  24.348  1.00 34.23           H
ATOM   3982  HB3 HIS A 282      29.571   2.772  24.141  1.00 34.23           H
ATOM   3983  HD1 HIS A 282      28.499   1.110  25.621  1.00 36.98           H
ATOM   3984  HD2 HIS A 282      26.451   4.410  25.404  1.00 29.91           H
ATOM   3985  HE1 HIS A 282      26.673   0.860  27.120  1.00 32.78           H
ATOM   3986  N   GLY A 283      30.292   4.428  21.879  1.00 32.08           N
ATOM   3987  CA  GLY A 283      31.070   5.036  20.803  1.00 23.48           C
ATOM   3988  C   GLY A 283      31.431   4.079  19.671  1.00 29.00           C
ATOM   3989  O   GLY A 283      31.731   4.505  18.548  1.00 34.76           O
ATOM   3990  H   GLY A 283      30.653   4.456  22.656  1.00 38.49           H
ATOM   3991  HA2 GLY A 283      30.539   5.765  20.427  1.00 28.17           H
ATOM   3992  HA3 GLY A 283      31.875   5.421  21.173  1.00 28.17           H
ATOM   3993  N   ASN A 284      31.407   2.809  19.935  1.00 29.24           N
ATOM   3994  CA  ASN A 284      31.859   1.853  18.968  1.00 31.68           C
ATOM   3995  C   ASN A 284      30.772   1.452  17.980  1.00 37.97           C
ATOM   3996  O   ASN A 284      31.093   0.939  16.913  1.00 33.43           O
ATOM   3997  CB  ASN A 284      32.408   0.647  19.711  1.00 24.00           C
ATOM   3998  CG  ASN A 284      33.908   0.719  19.877  1.00 31.93           C
ATOM   3999  OD1 ASN A 284      34.579   1.525  19.198  1.00 33.01           O
ATOM   4000  ND2 ASN A 284      34.460  -0.126  20.764  1.00 29.50           N
ATOM   4001  H   ASN A 284      31.117   2.467  20.671  1.00 35.09           H
ATOM   4002  HA  ASN A 284      32.572   2.259  18.456  1.00 38.02           H
ATOM   4003  HB2 ASN A 284      32.007   0.621  20.586  1.00 28.80           H
ATOM   4004  HB3 ASN A 284      32.186  -0.157  19.214  1.00 28.80           H
ATOM   4005 HD21 ASN A 284      35.314  -0.120  20.891  1.00 35.39           H
ATOM   4006 HD22 ASN A 284      33.976  -0.676  21.209  1.00 35.39           H
ATOM   4007  N   SER A 285      29.517   1.726  18.292  1.00 34.60           N
ATOM   4008  CA  SER A 285      28.401   1.541  17.379  1.00 43.92           C
ATOM   4009  C   SER A 285      28.046   2.820  16.641  1.00 45.01           C
ATOM   4010  O   SER A 285      27.292   2.776  15.666  1.00 44.72           O
ATOM   4011  CB  SER A 285      27.195   1.021  18.161  1.00 39.37           C
ATOM   4012  OG  SER A 285      27.471  -0.337  18.514  1.00 44.76           O
ATOM   4013  H   SER A 285      29.275   2.038  19.058  1.00 41.51           H
ATOM   4014  HA  SER A 285      28.640   0.867  16.726  1.00 52.70           H
ATOM   4015  HB2 SER A 285      27.088   1.552  18.967  1.00 47.24           H
ATOM   4016  HB3 SER A 285      26.392   1.074  17.616  1.00 47.24           H
ATOM   4017  HG  SER A 285      28.189  -0.368  18.951  1.00 53.71           H
ATOM   4018  N   ASN A 286      28.565   3.950  17.094  1.00 43.86           N
ATOM   4019  CA  ASN A 286      28.577   5.164  16.308  1.00 42.63           C
ATOM   4020  C   ASN A 286      27.166   5.560  15.920  1.00 50.37           C
ATOM   4021  O   ASN A 286      26.820   5.648  14.743  1.00 51.56           O
ATOM   4022  CB  ASN A 286      29.446   4.976  15.073  1.00 51.83           C
ATOM   4023  CG  ASN A 286      29.969   6.254  14.583  1.00 56.64           C
ATOM   4024  OD1 ASN A 286      29.657   7.316  15.148  1.00 55.46           O
ATOM   4025  ND2 ASN A 286      30.759   6.197  13.529  1.00 57.43           N
ATOM   4026  H   ASN A 286      28.913   4.038  17.876  1.00 52.63           H
ATOM   4027  HA  ASN A 286      28.959   5.882  16.841  1.00 51.15           H
ATOM   4028  HB2 ASN A 286      30.192   4.390  15.272  1.00 62.20           H
ATOM   4029  HB3 ASN A 286      28.905   4.595  14.364  1.00 62.20           H
ATOM   4030 HD21 ASN A 286      31.084   6.917  13.191  1.00 68.91           H
ATOM   4031 HD22 ASN A 286      30.954   5.435  13.171  1.00 68.91           H
ATOM   4032  N   LYS A 287      26.348   5.765  16.945  1.00 47.49           N
ATOM   4033  CA  LYS A 287      24.990   6.276  16.773  1.00 50.84           C
ATOM   4034  C   LYS A 287      24.078   5.307  15.994  1.00 52.80           C
ATOM   4035  O   LYS A 287      23.084   5.718  15.390  1.00 47.83           O
ATOM   4036  CB  LYS A 287      25.021   7.648  16.087  1.00 54.34           C
ATOM   4037  CG  LYS A 287      25.732   8.752  16.860  1.00 54.83           C
ATOM   4038  CD  LYS A 287      25.110   8.865  18.265  1.00 65.08           C
ATOM   4039  CE  LYS A 287      24.958  10.281  18.838  1.00 66.06           C
ATOM   4040  NZ  LYS A 287      24.366  10.127  20.209  1.00 67.77           N1+
ATOM   4041  H   LYS A 287      26.573   5.638  17.767  1.00 56.98           H
ATOM   4042  HA  LYS A 287      24.604   6.383  17.654  1.00 61.01           H
ATOM   4043  HB2 LYS A 287      25.471   7.566  15.232  1.00 65.21           H
ATOM   4044  HB3 LYS A 287      24.103   7.940  15.944  1.00 65.21           H
ATOM   4045  HG2 LYS A 287      26.674   8.530  16.947  1.00 65.80           H
ATOM   4046  HG3 LYS A 287      25.630   9.601  16.395  1.00 65.80           H
ATOM   4047  HD2 LYS A 287      24.219   8.485  18.231  1.00 78.10           H
ATOM   4048  HD3 LYS A 287      25.658   8.360  18.889  1.00 78.10           H
ATOM   4049  HE2 LYS A 287      25.825  10.715  18.918  1.00 79.28           H
ATOM   4050  HE3 LYS A 287      24.355  10.809  18.291  1.00 79.28           H
ATOM   4051  HZ1 LYS A 287      24.254  10.921  20.599  1.00 81.32           H
ATOM   4052  HZ2 LYS A 287      23.579   9.716  20.155  1.00 81.32           H
ATOM   4053  HZ3 LYS A 287      24.909   9.633  20.716  1.00 81.32           H
ATOM   4054  N   ASP A 288      24.364   4.005  16.009  1.00 42.89           N
ATOM   4055  CA  ASP A 288      23.468   3.053  15.355  1.00 43.23           C
ATOM   4056  C   ASP A 288      23.614   1.665  15.972  1.00 45.19           C
ATOM   4057  O   ASP A 288      24.628   0.990  15.769  1.00 38.95           O
ATOM   4058  CB  ASP A 288      23.738   3.000  13.856  1.00 47.94           C
ATOM   4059  CG  ASP A 288      22.683   2.160  13.093  1.00 47.72           C
ATOM   4060  OD1 ASP A 288      21.871   1.415  13.715  1.00 38.88           O
ATOM   4061  OD2 ASP A 288      22.677   2.252  11.852  1.00 59.09           O1-
ATOM   4062  H   ASP A 288      25.051   3.645  16.382  1.00 51.46           H
ATOM   4063  HA  ASP A 288      22.552   3.346  15.496  1.00 51.87           H
ATOM   4064  HB2 ASP A 288      23.735   3.904  13.503  1.00 57.53           H
ATOM   4065  HB3 ASP A 288      24.608   2.597  13.714  1.00 57.53           H
ATOM   4066  N   PHE A 289      22.585   1.222  16.681  1.00 34.31           N
ATOM   4067  CA  PHE A 289      22.685  -0.056  17.368  1.00 37.68           C
ATOM   4068  C   PHE A 289      22.853  -1.224  16.409  1.00 42.65           C
ATOM   4069  O   PHE A 289      23.338  -2.284  16.829  1.00 37.36           O
ATOM   4070  CB  PHE A 289      21.454  -0.276  18.253  1.00 36.02           C
ATOM   4071  CG  PHE A 289      20.213  -0.656  17.496  1.00 38.72           C
ATOM   4072  CD1 PHE A 289      19.359   0.326  17.000  1.00 39.75           C
ATOM   4073  CD2 PHE A 289      19.891  -2.001  17.301  1.00 39.37           C
ATOM   4074  CE1 PHE A 289      18.203  -0.025  16.308  1.00 43.22           C
ATOM   4075  CE2 PHE A 289      18.728  -2.356  16.595  1.00 47.56           C
ATOM   4076  CZ  PHE A 289      17.898  -1.357  16.096  1.00 43.47           C
ATOM   4077  H   PHE A 289      21.834   1.636  16.771  1.00 41.18           H
ATOM   4078  HA  PHE A 289      23.465  -0.031  17.937  1.00 45.22           H
ATOM   4079  HB2 PHE A 289      21.638  -0.996  18.878  1.00 43.22           H
ATOM   4080  HB3 PHE A 289      21.260   0.543  18.737  1.00 43.22           H
ATOM   4081  HD1 PHE A 289      19.561   1.228  17.131  1.00 47.70           H
ATOM   4082  HD2 PHE A 289      20.453  -2.664  17.625  1.00 47.24           H
ATOM   4083  HE1 PHE A 289      17.641   0.641  15.973  1.00 51.86           H
ATOM   4084  HE2 PHE A 289      18.516  -3.247  16.454  1.00 57.08           H
ATOM   4085  HZ  PHE A 289      17.121  -1.593  15.632  1.00 52.16           H
ATOM   4086  N   ARG A 290      22.457  -1.064  15.146  1.00 37.39           N
ATOM   4087  CA  ARG A 290      22.577  -2.135  14.161  1.00 36.46           C
ATOM   4088  C   ARG A 290      24.033  -2.417  13.789  1.00 43.79           C
ATOM   4089  O   ARG A 290      24.328  -3.461  13.197  1.00 41.11           O
ATOM   4090  CB  ARG A 290      21.736  -1.785  12.901  1.00 43.86           C
ATOM   4091  CG  ARG A 290      20.232  -1.447  13.183  1.00 46.08           C
ATOM   4092  CD  ARG A 290      19.402  -0.895  11.968  1.00 50.41           C
ATOM   4093  NE  ARG A 290      18.082  -0.378  12.419  1.00 57.24           N
ATOM   4094  CZ  ARG A 290      17.048  -1.136  12.818  1.00 55.01           C
ATOM   4095  NH1 ARG A 290      17.134  -2.470  12.827  1.00 49.26           N
ATOM   4096  NH2 ARG A 290      15.920  -0.555  13.231  1.00 51.91           N1+
ATOM   4097  H   ARG A 290      22.104  -0.343  14.831  1.00 44.86           H
ATOM   4098  HA  ARG A 290      22.208  -2.949  14.542  1.00 43.75           H
ATOM   4099  HB2 ARG A 290      22.134  -1.022  12.461  1.00 52.64           H
ATOM   4100  HB3 ARG A 290      21.748  -2.553  12.303  1.00 52.64           H
ATOM   4101  HG2 ARG A 290      19.783  -2.254  13.482  1.00 55.29           H
ATOM   4102  HG3 ARG A 290      20.197  -0.776  13.881  1.00 55.29           H
ATOM   4103  HD2 ARG A 290      19.886  -0.162  11.554  1.00 60.49           H
ATOM   4104  HD3 ARG A 290      19.251  -1.600  11.316  1.00 60.49           H
ATOM   4105  HE  ARG A 290      17.960   0.475  12.393  1.00 68.69           H
ATOM   4106 HH11 ARG A 290      17.856  -2.861  12.566  1.00 59.11           H
ATOM   4107 HH12 ARG A 290      16.465  -2.948  13.079  1.00 59.11           H
ATOM   4108 HH21 ARG A 290      15.850   0.304  13.237  1.00 62.29           H
ATOM   4109 HH22 ARG A 290      15.252  -1.039  13.486  1.00 62.29           H
ATOM   4110  N   ASN A 291      24.948  -1.523  14.144  1.00 37.26           N
ATOM   4111  CA  ASN A 291      26.378  -1.774  14.022  1.00 36.64           C
ATOM   4112  C   ASN A 291      26.952  -2.761  15.021  1.00 35.87           C
ATOM   4113  O   ASN A 291      28.100  -3.170  14.822  1.00 35.17           O
ATOM   4114  CB  ASN A 291      27.148  -0.468  14.163  1.00 36.39           C
ATOM   4115  CG  ASN A 291      27.070   0.349  12.938  1.00 36.44           C
ATOM   4116  OD1 ASN A 291      26.955  -0.201  11.850  1.00 37.98           O
ATOM   4117  ND2 ASN A 291      27.100   1.647  13.081  1.00 38.10           N
ATOM   4118  H   ASN A 291      24.760  -0.727  14.415  1.00 44.71           H
ATOM   4119  HA  ASN A 291      26.551  -2.125  13.134  1.00 43.96           H
ATOM   4120  HB2 ASN A 291      26.780   0.050  14.891  1.00 43.67           H
ATOM   4121  HB3 ASN A 291      28.079  -0.676  14.324  1.00 43.67           H
ATOM   4122 HD21 ASN A 291      27.024   2.165  12.402  1.00 45.72           H
ATOM   4123 HD22 ASN A 291      27.189   1.980  13.872  1.00 45.72           H
ATOM   4124  N   GLN A 292      26.225  -3.168  16.086  1.00 35.14           N
ATOM   4125  CA  GLN A 292      26.869  -4.072  17.055  1.00 35.40           C
ATOM   4126  C   GLN A 292      27.204  -5.442  16.461  1.00 38.57           C
ATOM   4127  O   GLN A 292      28.266  -6.003  16.774  1.00 37.94           O
ATOM   4128  CB  GLN A 292      26.007  -4.287  18.314  1.00 37.67           C
ATOM   4129  CG  GLN A 292      25.711  -2.997  19.143  1.00 29.03           C
ATOM   4130  CD  GLN A 292      25.076  -3.292  20.505  1.00 32.62           C
ATOM   4131  OE1 GLN A 292      25.575  -4.079  21.320  1.00 32.16           O
ATOM   4132  NE2 GLN A 292      23.982  -2.619  20.764  1.00 25.17           N
ATOM   4133  H   GLN A 292      25.421  -2.942  16.263  1.00 42.17           H
ATOM   4134  HA  GLN A 292      27.712  -3.677  17.333  1.00 42.48           H
ATOM   4135  HB2 GLN A 292      25.155  -4.656  18.045  1.00 45.20           H
ATOM   4136  HB3 GLN A 292      26.463  -4.908  18.896  1.00 45.20           H
ATOM   4137  HG2 GLN A 292      26.538  -2.519  19.305  1.00 34.84           H
ATOM   4138  HG3 GLN A 292      25.098  -2.435  18.653  1.00 34.84           H
ATOM   4139 HE21 GLN A 292      23.643  -2.104  20.162  1.00 30.20           H
ATOM   4140 HE22 GLN A 292      23.583  -2.710  21.522  1.00 30.20           H
ATOM   4141  N   PRO A 293      26.320  -6.060  15.671  1.00 37.53           N
ATOM   4142  CA  PRO A 293      26.715  -7.311  14.973  1.00 42.73           C
ATOM   4143  C   PRO A 293      27.961  -7.157  14.119  1.00 32.72           C
ATOM   4144  O   PRO A 293      28.730  -8.117  13.943  1.00 41.75           O
ATOM   4145  CB  PRO A 293      25.493  -7.614  14.097  1.00 37.48           C
ATOM   4146  CG  PRO A 293      24.373  -7.092  14.878  1.00 43.38           C
ATOM   4147  CD  PRO A 293      24.913  -5.732  15.380  1.00 41.28           C
ATOM   4148  HA  PRO A 293      26.845  -8.036  15.604  1.00 51.27           H
ATOM   4149  HB2 PRO A 293      25.569  -7.135  13.262  1.00 44.98           H
ATOM   4150  HB3 PRO A 293      25.410  -8.568  13.948  1.00 44.98           H
ATOM   4151  HG2 PRO A 293      23.603  -6.979  14.300  1.00 52.06           H
ATOM   4152  HG3 PRO A 293      24.189  -7.700  15.608  1.00 52.06           H
ATOM   4153  HD2 PRO A 293      24.857  -5.065  14.681  1.00 49.53           H
ATOM   4154  HD3 PRO A 293      24.450  -5.458  16.182  1.00 49.53           H
ATOM   4155  N   LYS A 294      28.169  -5.958  13.578  1.00 38.34           N
ATOM   4156  CA  LYS A 294      29.313  -5.706  12.709  1.00 37.65           C
ATOM   4157  C   LYS A 294      30.584  -5.600  13.522  1.00 43.80           C
ATOM   4158  O   LYS A 294      31.631  -6.137  13.131  1.00 43.00           O
ATOM   4159  CB  LYS A 294      29.074  -4.416  11.922  1.00 40.86           C
ATOM   4160  CG  LYS A 294      27.716  -4.473  11.203  1.00 45.21           C
ATOM   4161  CD  LYS A 294      27.554  -3.461  10.091  1.00 51.07           C
ATOM   4162  CE  LYS A 294      26.174  -3.636   9.474  1.00 50.28           C
ATOM   4163  NZ  LYS A 294      26.110  -3.179   8.076  1.00 58.63           N1+
ATOM   4164  H   LYS A 294      27.662  -5.276  13.700  1.00 46.00           H
ATOM   4165  HA  LYS A 294      29.419  -6.444  12.085  1.00 45.18           H
ATOM   4166  HB2 LYS A 294      29.057  -3.681  12.549  1.00 49.03           H
ATOM   4167  HB3 LYS A 294      29.786  -4.280  11.275  1.00 49.03           H
ATOM   4168  HG2 LYS A 294      27.613  -5.351  10.807  1.00 54.25           H
ATOM   4169  HG3 LYS A 294      27.008  -4.316  11.847  1.00 54.25           H
ATOM   4170  HD2 LYS A 294      27.637  -2.558  10.442  1.00 61.28           H
ATOM   4171  HD3 LYS A 294      28.226  -3.618   9.408  1.00 61.28           H
ATOM   4172  HE2 LYS A 294      25.935  -4.580   9.497  1.00 60.34           H
ATOM   4173  HE3 LYS A 294      25.531  -3.124   9.990  1.00 60.34           H
ATOM   4174  HZ1 LYS A 294      25.285  -3.296   7.756  1.00 70.36           H
ATOM   4175  HZ2 LYS A 294      26.320  -2.316   8.032  1.00 70.36           H
ATOM   4176  HZ3 LYS A 294      26.679  -3.644   7.574  1.00 70.36           H
ATOM   4177  N   VAL A 295      30.506  -4.889  14.653  1.00 34.50           N
ATOM   4178  CA  VAL A 295      31.601  -4.899  15.612  1.00 37.86           C
ATOM   4179  C   VAL A 295      31.953  -6.347  15.974  1.00 30.03           C
ATOM   4180  O   VAL A 295      33.123  -6.742  15.941  1.00 33.45           O
ATOM   4181  CB  VAL A 295      31.240  -4.055  16.856  1.00 31.34           C
ATOM   4182  CG1 VAL A 295      32.346  -4.140  17.819  1.00 31.49           C
ATOM   4183  CG2 VAL A 295      30.933  -2.552  16.493  1.00 23.66           C
ATOM   4184  H   VAL A 295      29.835  -4.398  14.875  1.00 41.40           H
ATOM   4185  HA  VAL A 295      32.379  -4.501  15.193  1.00 45.43           H
ATOM   4186  HB  VAL A 295      30.444  -4.416  17.273  1.00 37.61           H
ATOM   4187 HG11 VAL A 295      32.138  -3.585  18.581  1.00 37.78           H
ATOM   4188 HG12 VAL A 295      32.475  -5.060  18.102  1.00 37.78           H
ATOM   4189 HG13 VAL A 295      33.155  -3.803  17.390  1.00 37.78           H
ATOM   4190 HG21 VAL A 295      30.722  -2.079  17.307  1.00 28.40           H
ATOM   4191 HG22 VAL A 295      31.731  -2.155  16.092  1.00 28.40           H
ATOM   4192 HG23 VAL A 295      30.196  -2.495  15.888  1.00 28.40           H
ATOM   4193  N   ASN A 296      30.933  -7.159  16.316  1.00 28.60           N
ATOM   4194  CA  ASN A 296      31.140  -8.567  16.688  1.00 35.62           C
ATOM   4195  C   ASN A 296      31.956  -9.337  15.651  1.00 35.74           C
ATOM   4196  O   ASN A 296      32.740 -10.223  15.998  1.00 35.17           O
ATOM   4197  CB  ASN A 296      29.805  -9.264  16.835  1.00 28.52           C
ATOM   4198  CG  ASN A 296      29.931 -10.681  17.356  1.00 42.55           C
ATOM   4199  OD1 ASN A 296      30.681 -10.960  18.316  1.00 42.89           O
ATOM   4200  ND2 ASN A 296      29.182 -11.589  16.748  1.00 36.91           N
ATOM   4201  H   ASN A 296      30.109  -6.910  16.348  1.00 34.32           H
ATOM   4202  HA  ASN A 296      31.595  -8.625  17.539  1.00 42.75           H
ATOM   4203  HB2 ASN A 296      29.234  -8.755  17.426  1.00 34.23           H
ATOM   4204  HB3 ASN A 296      29.398  -9.321  15.961  1.00 34.23           H
ATOM   4205 HD21 ASN A 296      29.167 -12.402  17.032  1.00 44.30           H
ATOM   4206 HD22 ASN A 296      28.713 -11.368  16.059  1.00 44.30           H
ATOM   4207  N   ASP A 297      31.694  -9.089  14.373  1.00 38.34           N
ATOM   4208  CA  ASP A 297      32.378  -9.832  13.317  1.00 41.89           C
ATOM   4209  C   ASP A 297      33.842  -9.442  13.284  1.00 36.81           C
ATOM   4210  O   ASP A 297      34.719 -10.309  13.227  1.00 40.70           O
ATOM   4211  CB  ASP A 297      31.700  -9.563  11.952  1.00 38.11           C
ATOM   4212  CG  ASP A 297      30.266 -10.188  11.833  1.00 37.40           C
ATOM   4213  OD1 ASP A 297      29.945 -11.217  12.497  1.00 41.76           O
ATOM   4214  OD2 ASP A 297      29.484  -9.648  11.051  1.00 43.17           O1-
ATOM   4215  H   ASP A 297      31.147  -8.489  14.088  1.00 46.01           H
ATOM   4216  HA  ASP A 297      32.330 -10.784  13.497  1.00 50.26           H
ATOM   4217  HB2 ASP A 297      31.610  -8.603  11.841  1.00 45.73           H
ATOM   4218  HB3 ASP A 297      32.248  -9.925  11.243  1.00 45.73           H
ATOM   4219  N   VAL A 298      34.122  -8.139  13.385  1.00 32.48           N
ATOM   4220  CA  VAL A 298      35.497  -7.669  13.367  1.00 34.26           C
ATOM   4221  C   VAL A 298      36.243  -8.148  14.581  1.00 39.64           C
ATOM   4222  O   VAL A 298      37.458  -8.374  14.522  1.00 43.70           O
ATOM   4223  CB  VAL A 298      35.541  -6.150  13.267  1.00 32.44           C
ATOM   4224  CG1 VAL A 298      36.998  -5.653  13.409  1.00 37.75           C
ATOM   4225  CG2 VAL A 298      34.957  -5.726  11.927  1.00 35.35           C
ATOM   4226  H   VAL A 298      33.533  -7.520  13.469  1.00 38.98           H
ATOM   4227  HA  VAL A 298      35.932  -8.032  12.579  1.00 41.12           H
ATOM   4228  HB  VAL A 298      35.008  -5.770  13.973  1.00 38.93           H
ATOM   4229 HG11 VAL A 298      37.005  -4.685  13.327  1.00 45.30           H
ATOM   4230 HG12 VAL A 298      37.356  -5.905  14.273  1.00 45.30           H
ATOM   4231 HG13 VAL A 298      37.540  -6.040  12.707  1.00 45.30           H
ATOM   4232 HG21 VAL A 298      34.988  -4.762  11.857  1.00 42.42           H
ATOM   4233 HG22 VAL A 298      35.477  -6.131  11.220  1.00 42.42           H
ATOM   4234 HG23 VAL A 298      34.039  -6.039  11.876  1.00 42.42           H
ATOM   4235  N   VAL A 299      35.545  -8.291  15.703  1.00 37.74           N
ATOM   4236  CA  VAL A 299      36.200  -8.695  16.934  1.00 40.61           C
ATOM   4237  C   VAL A 299      36.377 -10.202  16.932  1.00 40.57           C
ATOM   4238  O   VAL A 299      37.422 -10.721  17.342  1.00 36.07           O
ATOM   4239  CB  VAL A 299      35.379  -8.229  18.166  1.00 32.85           C
ATOM   4240  CG1 VAL A 299      35.869  -8.876  19.435  1.00 30.35           C
ATOM   4241  CG2 VAL A 299      35.450  -6.697  18.366  1.00 33.49           C
ATOM   4242  H   VAL A 299      34.696  -8.194  15.765  1.00 45.29           H
ATOM   4243  HA  VAL A 299      37.079  -8.282  16.963  1.00 48.74           H
ATOM   4244  HB  VAL A 299      34.451  -8.469  18.026  1.00 39.43           H
ATOM   4245 HG11 VAL A 299      35.330  -8.566  20.181  1.00 36.42           H
ATOM   4246 HG12 VAL A 299      35.793  -9.844  19.373  1.00 36.42           H
ATOM   4247 HG13 VAL A 299      36.795  -8.628  19.587  1.00 36.42           H
ATOM   4248 HG21 VAL A 299      34.913  -6.471  19.135  1.00 40.18           H
ATOM   4249 HG22 VAL A 299      36.369  -6.442  18.502  1.00 40.18           H
ATOM   4250 HG23 VAL A 299      35.094  -6.254  17.573  1.00 40.18           H
ATOM   4251  N   CYS A 300      35.317 -10.908  16.525  1.00 34.55           N
ATOM   4252  CA  CYS A 300      35.339 -12.355  16.346  1.00 41.01           C
ATOM   4253  C   CYS A 300      36.472 -12.767  15.417  1.00 44.58           C
ATOM   4254  O   CYS A 300      37.084 -13.833  15.597  1.00 41.85           O
ATOM   4255  CB  CYS A 300      34.007 -12.827  15.748  1.00 37.79           C
ATOM   4256  SG  CYS A 300      32.718 -13.308  16.909  1.00 42.24           S
ATOM   4257  H   CYS A 300      34.555 -10.552  16.344  1.00 41.46           H
ATOM   4258  HA  CYS A 300      35.452 -12.783  17.211  1.00 49.21           H
ATOM   4259  HB2 CYS A 300      33.655 -12.120  15.196  1.00 45.35           H
ATOM   4260  HB3 CYS A 300      34.181 -13.597  15.199  1.00 45.35           H
ATOM   4261  HG  CYS A 300      32.444 -12.338  17.573  1.00 50.69           H
ATOM   4262  N   GLU A 301      36.780 -11.930  14.421  1.00 43.26           N
ATOM   4263  CA  GLU A 301      37.833 -12.304  13.487  1.00 49.02           C
ATOM   4264  C   GLU A 301      39.191 -12.259  14.155  1.00 49.87           C
ATOM   4265  O   GLU A 301      39.989 -13.185  13.988  1.00 48.53           O
ATOM   4266  CB  GLU A 301      37.849 -11.417  12.244  1.00 46.28           C
ATOM   4267  CG  GLU A 301      39.017 -11.843  11.344  1.00 47.85           C
ATOM   4268  CD  GLU A 301      38.882 -11.400   9.895  1.00 60.91           C
ATOM   4269  OE1 GLU A 301      39.370 -10.292   9.571  1.00 58.42           O
ATOM   4270  OE2 GLU A 301      38.289 -12.168   9.082  1.00 62.57           O1-
ATOM   4271  H   GLU A 301      36.405 -11.170  14.273  1.00 51.91           H
ATOM   4272  HA  GLU A 301      37.673 -13.219  13.205  1.00 58.82           H
ATOM   4273  HB2 GLU A 301      37.018 -11.529  11.758  1.00 55.54           H
ATOM   4274  HB3 GLU A 301      37.969 -10.493  12.514  1.00 55.54           H
ATOM   4275  HG2 GLU A 301      39.840 -11.466  11.705  1.00 57.42           H
ATOM   4276  HG3 GLU A 301      39.082 -12.812  11.356  1.00 57.42           H
ATOM   4277  N   GLN A 302      39.483 -11.181  14.895  1.00 42.68           N
ATOM   4278  CA  GLN A 302      40.734 -11.107  15.655  1.00 40.40           C
ATOM   4279  C   GLN A 302      40.876 -12.304  16.574  1.00 46.68           C
ATOM   4280  O   GLN A 302      41.915 -12.972  16.605  1.00 42.71           O
ATOM   4281  CB  GLN A 302      40.780  -9.818  16.475  1.00 41.56           C
ATOM   4282  CG  GLN A 302      40.667  -8.592  15.627  1.00 41.08           C
ATOM   4283  CD  GLN A 302      40.601  -7.309  16.423  1.00 41.25           C
ATOM   4284  OE1 GLN A 302      41.512  -6.986  17.176  1.00 34.41           O
ATOM   4285  NE2 GLN A 302      39.549  -6.527  16.184  1.00 34.10           N
ATOM   4286  H   GLN A 302      38.972 -10.495  14.970  1.00 51.21           H
ATOM   4287  HA  GLN A 302      41.481 -11.105  15.037  1.00 48.48           H
ATOM   4288  HB2 GLN A 302      40.041  -9.821  17.102  1.00 49.87           H
ATOM   4289  HB3 GLN A 302      41.625  -9.789  16.950  1.00 49.87           H
ATOM   4290  HG2 GLN A 302      41.445  -8.539  15.057  1.00 49.30           H
ATOM   4291  HG3 GLN A 302      39.863  -8.649  15.095  1.00 49.30           H
ATOM   4292 HE21 GLN A 302      38.915  -6.799  15.671  1.00 40.92           H
ATOM   4293 HE22 GLN A 302      39.505  -5.750  16.540  1.00 40.92           H
ATOM   4294  N   ILE A 303      39.817 -12.593  17.324  1.00 44.96           N
ATOM   4295  CA  ILE A 303      39.851 -13.635  18.341  1.00 41.32           C
ATOM   4296  C   ILE A 303      40.188 -14.984  17.711  1.00 46.00           C
ATOM   4297  O   ILE A 303      41.049 -15.728  18.198  1.00 46.86           O
ATOM   4298  CB  ILE A 303      38.494 -13.673  19.086  1.00 38.46           C
ATOM   4299  CG1 ILE A 303      38.315 -12.439  19.992  1.00 34.88           C
ATOM   4300  CG2 ILE A 303      38.348 -14.971  19.871  1.00 36.90           C
ATOM   4301  CD1 ILE A 303      37.043 -12.445  20.838  1.00 30.72           C
ATOM   4302  H   ILE A 303      39.055 -12.198  17.253  1.00 53.95           H
ATOM   4303  HA  ILE A 303      40.545 -13.418  18.980  1.00 49.58           H
ATOM   4304  HB  ILE A 303      37.788 -13.642  18.421  1.00 46.16           H
ATOM   4305 HG12 ILE A 303      39.068 -12.377  20.598  1.00 41.85           H
ATOM   4306 HG13 ILE A 303      38.294 -11.644  19.432  1.00 41.85           H
ATOM   4307 HG21 ILE A 303      37.493 -14.973  20.333  1.00 44.28           H
ATOM   4308 HG22 ILE A 303      38.369 -15.724  19.266  1.00 44.28           H
ATOM   4309 HG23 ILE A 303      39.070 -15.032  20.519  1.00 44.28           H
ATOM   4310 HD11 ILE A 303      37.021 -11.631  21.358  1.00 36.86           H
ATOM   4311 HD12 ILE A 303      36.269 -12.468  20.251  1.00 36.86           H
ATOM   4312 HD13 ILE A 303      37.037 -13.211  21.430  1.00 36.86           H
ATOM   4313  N   ALA A 304      39.482 -15.328  16.634  1.00 43.31           N
ATOM   4314  CA  ALA A 304      39.590 -16.636  16.004  1.00 41.32           C
ATOM   4315  C   ALA A 304      40.953 -16.846  15.348  1.00 47.09           C
ATOM   4316  O   ALA A 304      41.414 -17.988  15.244  1.00 50.60           O
ATOM   4317  CB  ALA A 304      38.470 -16.780  14.976  1.00 47.53           C
ATOM   4318  H   ALA A 304      38.922 -14.803  16.239  1.00 51.97           H
ATOM   4319  HA  ALA A 304      39.461 -17.319  16.679  1.00 49.58           H
ATOM   4320  HB1 ALA A 304      38.536 -17.643  14.540  1.00 57.03           H
ATOM   4321  HB2 ALA A 304      37.613 -16.701  15.429  1.00 57.03           H
ATOM   4322  HB3 ALA A 304      38.562 -16.072  14.320  1.00 57.03           H
ATOM   4323  N   ASN A 305      41.611 -15.764  14.914  1.00 46.00           N
ATOM   4324  CA  ASN A 305      42.965 -15.796  14.354  1.00 40.84           C
ATOM   4325  C   ASN A 305      44.069 -15.790  15.414  1.00 46.05           C
ATOM   4326  O   ASN A 305      45.248 -15.817  15.052  1.00 50.15           O
ATOM   4327  CB  ASN A 305      43.185 -14.596  13.402  1.00 45.11           C
ATOM   4328  CG  ASN A 305      42.292 -14.645  12.105  1.00 52.96           C
ATOM   4329  OD1 ASN A 305      41.479 -15.559  11.909  1.00 58.42           O
ATOM   4330  ND2 ASN A 305      42.440 -13.624  11.243  1.00 50.95           N
ATOM   4331  H   ASN A 305      41.274 -14.971  14.925  1.00 55.21           H
ATOM   4332  HA  ASN A 305      43.070 -16.612  13.841  1.00 49.01           H
ATOM   4333  HB2 ASN A 305      42.983 -13.781  13.877  1.00 54.13           H
ATOM   4334  HB3 ASN A 305      44.121 -14.590  13.127  1.00 54.13           H
ATOM   4335 HD21 ASN A 305      41.953 -13.575  10.532  1.00 61.14           H
ATOM   4336 HD22 ASN A 305      43.024 -13.005  11.396  1.00 61.14           H
ATOM   4337  N   GLY A 306      43.750 -15.704  16.703  1.00 47.68           N
ATOM   4338  CA  GLY A 306      44.763 -15.832  17.744  1.00 45.06           C
ATOM   4339  C   GLY A 306      44.896 -14.673  18.730  1.00 42.31           C
ATOM   4340  O   GLY A 306      45.772 -14.741  19.600  1.00 35.25           O
ATOM   4341  H   GLY A 306      42.946 -15.583  17.000  1.00 57.22           H
ATOM   4342  HA2 GLY A 306      44.570 -16.620  18.257  1.00 54.08           H
ATOM   4343  HA3 GLY A 306      45.622 -15.944  17.319  1.00 54.08           H
ATOM   4344  N   GLU A 307      44.062 -13.629  18.703  1.00 45.96           N
ATOM   4345  CA  GLU A 307      44.167 -12.510  19.649  1.00 41.47           C
ATOM   4346  C   GLU A 307      43.706 -12.951  21.040  1.00 34.91           C
ATOM   4347  O   GLU A 307      42.509 -13.100  21.307  1.00 32.88           O
ATOM   4348  CB  GLU A 307      43.363 -11.323  19.125  1.00 37.30           C
ATOM   4349  CG  GLU A 307      43.486 -10.104  20.008  1.00 40.20           C
ATOM   4350  CD  GLU A 307      44.934  -9.678  20.179  1.00 41.38           C
ATOM   4351  OE1 GLU A 307      45.454  -8.965  19.279  1.00 36.87           O
ATOM   4352  OE2 GLU A 307      45.541 -10.058  21.206  1.00 37.02           O1-
ATOM   4353  H   GLU A 307      43.426 -13.536  18.122  1.00 55.16           H
ATOM   4354  HA  GLU A 307      45.094 -12.241  19.721  1.00 49.76           H
ATOM   4355  HB2 GLU A 307      43.685 -11.079  18.245  1.00 44.76           H
ATOM   4356  HB3 GLU A 307      42.427 -11.564  19.078  1.00 44.76           H
ATOM   4357  HG2 GLU A 307      43.005  -9.366  19.612  1.00 48.24           H
ATOM   4358  HG3 GLU A 307      43.134 -10.311  20.885  1.00 48.24           H
ATOM   4359  N   ASN A 308      44.666 -13.170  21.936  1.00 35.74           N
ATOM   4360  CA  ASN A 308      44.417 -13.499  23.340  1.00 34.21           C
ATOM   4361  C   ASN A 308      44.310 -12.277  24.257  1.00 37.88           C
ATOM   4362  O   ASN A 308      43.954 -12.429  25.438  1.00 32.00           O
ATOM   4363  CB  ASN A 308      45.526 -14.418  23.883  1.00 39.73           C
ATOM   4364  CG  ASN A 308      45.497 -15.825  23.236  1.00 42.17           C
ATOM   4365  OD1 ASN A 308      44.554 -16.593  23.411  1.00 42.35           O
ATOM   4366  ND2 ASN A 308      46.530 -16.139  22.477  1.00 44.40           N
ATOM   4367  H   ASN A 308      45.505 -13.147  21.744  1.00 42.88           H
ATOM   4368  HA  ASN A 308      43.576 -13.981  23.388  1.00 41.06           H
ATOM   4369  HB2 ASN A 308      46.381 -14.018  23.674  1.00 47.68           H
ATOM   4370  HB3 ASN A 308      45.431 -14.515  24.846  1.00 47.68           H
ATOM   4371 HD21 ASN A 308      46.562 -16.911  22.099  1.00 53.28           H
ATOM   4372 HD22 ASN A 308      47.175 -15.575  22.364  1.00 53.28           H
ATOM   4373  N   ALA A 309      44.642 -11.081  23.762  1.00 33.68           N
ATOM   4374  CA  ALA A 309      44.489  -9.871  24.576  1.00 44.06           C
ATOM   4375  C   ALA A 309      43.030  -9.428  24.720  1.00 37.75           C
ATOM   4376  O   ALA A 309      42.719  -8.626  25.612  1.00 39.07           O
ATOM   4377  CB  ALA A 309      45.295  -8.723  23.983  1.00 40.93           C
ATOM   4378  H   ALA A 309      44.949 -10.944  22.968  1.00 40.42           H
ATOM   4379  HA  ALA A 309      44.837 -10.057  25.462  1.00 52.87           H
ATOM   4380  HB1 ALA A 309      45.163  -7.935  24.532  1.00 49.12           H
ATOM   4381  HB2 ALA A 309      46.232  -8.967  23.973  1.00 49.12           H
ATOM   4382  HB3 ALA A 309      44.987  -8.553  23.079  1.00 49.12           H
ATOM   4383  N   ILE A 310      42.142  -9.905  23.858  1.00 38.96           N
ATOM   4384  CA  ILE A 310      40.717  -9.638  23.984  1.00 31.12           C
ATOM   4385  C   ILE A 310      40.134 -10.719  24.867  1.00 34.81           C
ATOM   4386  O   ILE A 310      39.984 -11.860  24.445  1.00 39.39           O
ATOM   4387  CB  ILE A 310      40.005  -9.623  22.638  1.00 35.01           C
ATOM   4388  CG1 ILE A 310      40.573  -8.516  21.773  1.00 33.60           C
ATOM   4389  CG2 ILE A 310      38.502  -9.409  22.849  1.00 28.64           C
ATOM   4390  CD1 ILE A 310      40.090  -8.617  20.396  1.00 38.92           C
ATOM   4391  H   ILE A 310      42.335 -10.413  23.194  1.00 46.76           H
ATOM   4392  HA  ILE A 310      40.587  -8.773  24.406  1.00 37.35           H
ATOM   4393  HB  ILE A 310      40.155 -10.475  22.203  1.00 42.01           H
ATOM   4394 HG12 ILE A 310      40.288  -7.662  22.136  1.00 40.32           H
ATOM   4395 HG13 ILE A 310      41.537  -8.571  21.769  1.00 40.32           H
ATOM   4396 HG21 ILE A 310      38.048  -9.400  21.990  1.00 34.37           H
ATOM   4397 HG22 ILE A 310      38.137 -10.115  23.397  1.00 34.37           H
ATOM   4398 HG23 ILE A 310      38.366  -8.553  23.286  1.00 34.37           H
ATOM   4399 HD11 ILE A 310      40.474  -7.893  19.875  1.00 46.71           H
ATOM   4400 HD12 ILE A 310      40.365  -9.475  20.046  1.00 46.71           H
ATOM   4401 HD13 ILE A 310      39.123  -8.545  20.391  1.00 46.71           H
ATOM   4402  N   THR A 311      39.829 -10.365  26.090  1.00 28.70           N
ATOM   4403  CA  THR A 311      39.262 -11.294  27.022  1.00 26.83           C
ATOM   4404  C   THR A 311      37.812 -10.999  27.356  1.00 26.63           C
ATOM   4405  O   THR A 311      37.153 -11.852  27.969  1.00 23.87           O
ATOM   4406  CB  THR A 311      40.112 -11.311  28.299  1.00 37.17           C
ATOM   4407  OG1 THR A 311      40.115 -10.011  28.921  1.00 26.75           O
ATOM   4408  CG2 THR A 311      41.573 -11.714  27.899  1.00 38.44           C
ATOM   4409  H   THR A 311      39.968  -9.576  26.424  1.00 34.44           H
ATOM   4410  HA  THR A 311      39.303 -12.173  26.628  1.00 32.19           H
ATOM   4411  HB  THR A 311      39.760 -11.969  28.923  1.00 44.61           H
ATOM   4412  HG1 THR A 311      40.429  -9.437  28.395  1.00 32.10           H
ATOM   4413 HG21 THR A 311      42.141 -11.740  28.688  1.00 46.13           H
ATOM   4414 HG22 THR A 311      41.578 -12.580  27.468  1.00 46.13           H
ATOM   4415 HG23 THR A 311      41.939 -11.055  27.284  1.00 46.13           H
ATOM   4416  N   GLY A 312      37.290  -9.832  26.976  1.00 31.80           N
ATOM   4417  CA  GLY A 312      35.902  -9.536  27.251  1.00 34.69           C
ATOM   4418  C   GLY A 312      35.218  -8.803  26.114  1.00 25.57           C
ATOM   4419  O   GLY A 312      35.856  -8.190  25.254  1.00 23.33           O
ATOM   4420  H   GLY A 312      37.719  -9.215  26.562  1.00 38.15           H
ATOM   4421  HA2 GLY A 312      35.417 -10.358  27.425  1.00 41.63           H
ATOM   4422  HA3 GLY A 312      35.867  -8.983  28.051  1.00 41.63           H
ATOM   4423  N   VAL A 313      33.881  -8.866  26.143  1.00 30.95           N
ATOM   4424  CA  VAL A 313      33.047  -7.986  25.334  1.00 27.23           C
ATOM   4425  C   VAL A 313      31.830  -7.533  26.123  1.00 28.71           C
ATOM   4426  O   VAL A 313      31.384  -8.199  27.056  1.00 23.32           O
ATOM   4427  CB  VAL A 313      32.584  -8.629  24.013  1.00 37.39           C
ATOM   4428  CG1 VAL A 313      33.824  -9.093  23.205  1.00 40.41           C
ATOM   4429  CG2 VAL A 313      31.642  -9.792  24.276  1.00 36.16           C
ATOM   4430  H   VAL A 313      33.436  -9.422  26.635  1.00 37.15           H
ATOM   4431  HA  VAL A 313      33.565  -7.195  25.113  1.00 32.67           H
ATOM   4432  HB  VAL A 313      32.104  -7.957  23.499  1.00 44.87           H
ATOM   4433 HG11 VAL A 313      33.524  -9.476  22.366  1.00 48.49           H
ATOM   4434 HG12 VAL A 313      34.397  -8.329  23.033  1.00 48.49           H
ATOM   4435 HG13 VAL A 313      34.305  -9.760  23.722  1.00 48.49           H
ATOM   4436 HG21 VAL A 313      31.366 -10.153  23.427  1.00 43.39           H
ATOM   4437 HG22 VAL A 313      32.117 -10.472  24.788  1.00 43.39           H
ATOM   4438 HG23 VAL A 313      30.864  -9.490  24.770  1.00 43.39           H
ATOM   4439  N   MET A 314      31.283  -6.390  25.692  1.00 24.01           N
ATOM   4440  CA  MET A 314      30.083  -5.795  26.258  1.00 28.59           C
ATOM   4441  C   MET A 314      29.099  -5.527  25.135  1.00 26.28           C
ATOM   4442  O   MET A 314      29.485  -5.006  24.082  1.00 28.23           O
ATOM   4443  CB  MET A 314      30.430  -4.460  26.997  1.00 29.47           C
ATOM   4444  CG  MET A 314      29.286  -3.842  27.806  1.00 38.80           C
ATOM   4445  SD  MET A 314      29.848  -2.370  28.771  1.00 34.94           S
ATOM   4446  CE  MET A 314      30.507  -3.226  30.199  1.00 31.39           C
ATOM   4447  H   MET A 314      31.611  -5.948  25.027  1.00 28.81           H
ATOM   4448  HA  MET A 314      29.698  -6.410  26.898  1.00 34.31           H
ATOM   4449  HB2 MET A 314      31.172  -4.622  27.611  1.00 35.37           H
ATOM   4450  HB3 MET A 314      30.699  -3.811  26.331  1.00 35.37           H
ATOM   4451  HG2 MET A 314      28.589  -3.561  27.194  1.00 46.56           H
ATOM   4452  HG3 MET A 314      28.937  -4.496  28.429  1.00 46.56           H
ATOM   4453  HE1 MET A 314      30.841  -2.568  30.830  1.00 37.67           H
ATOM   4454  HE2 MET A 314      29.801  -3.746  30.612  1.00 37.67           H
ATOM   4455  HE3 MET A 314      31.229  -3.811  29.917  1.00 37.67           H
ATOM   4456  N   ILE A 315      27.815  -5.801  25.391  1.00 32.98           N
ATOM   4457  CA  ILE A 315      26.776  -5.756  24.359  1.00 29.71           C
ATOM   4458  C   ILE A 315      25.497  -5.154  24.937  1.00 26.62           C
ATOM   4459  O   ILE A 315      25.011  -5.622  25.972  1.00 28.29           O
ATOM   4460  CB  ILE A 315      26.480  -7.189  23.863  1.00 30.47           C
ATOM   4461  CG1 ILE A 315      27.725  -7.854  23.230  1.00 36.79           C
ATOM   4462  CG2 ILE A 315      25.285  -7.231  22.946  1.00 28.74           C
ATOM   4463  CD1 ILE A 315      27.576  -9.404  23.075  1.00 25.25           C
ATOM   4464  H   ILE A 315      27.529  -6.052  26.164  1.00 39.58           H
ATOM   4465  HA  ILE A 315      27.073  -5.211  23.612  1.00 35.65           H
ATOM   4466  HB  ILE A 315      26.259  -7.705  24.654  1.00 36.56           H
ATOM   4467 HG12 ILE A 315      27.877  -7.468  22.358  1.00 44.15           H
ATOM   4468 HG13 ILE A 315      28.500  -7.702  23.798  1.00 44.15           H
ATOM   4469 HG21 ILE A 315      25.138  -8.149  22.688  1.00 34.49           H
ATOM   4470 HG22 ILE A 315      24.496  -6.899  23.405  1.00 34.49           H
ATOM   4471 HG23 ILE A 315      25.475  -6.681  22.169  1.00 34.49           H
ATOM   4472 HD11 ILE A 315      28.385  -9.765  22.692  1.00 30.30           H
ATOM   4473 HD12 ILE A 315      27.434  -9.799  23.959  1.00 30.30           H
ATOM   4474 HD13 ILE A 315      26.816  -9.600  22.517  1.00 30.30           H
ATOM   4475  N   GLU A 316      24.906  -4.171  24.251  1.00 25.59           N
ATOM   4476  CA  GLU A 316      23.623  -3.636  24.686  1.00 31.68           C
ATOM   4477  C   GLU A 316      22.497  -4.333  23.933  1.00 31.73           C
ATOM   4478  O   GLU A 316      22.405  -4.260  22.695  1.00 28.64           O
ATOM   4479  CB  GLU A 316      23.579  -2.124  24.543  1.00 30.26           C
ATOM   4480  CG  GLU A 316      24.319  -1.491  25.729  1.00 36.17           C
ATOM   4481  CD  GLU A 316      24.054  -0.009  25.894  1.00 29.80           C
ATOM   4482  OE1 GLU A 316      24.024   0.586  24.813  1.00 24.76           O
ATOM   4483  OE2 GLU A 316      23.869   0.505  27.049  1.00 26.88           O1-
ATOM   4484  H   GLU A 316      25.231  -3.803  23.536  1.00 30.71           H
ATOM   4485  HA  GLU A 316      23.507  -3.848  25.621  1.00 38.01           H
ATOM   4486  HB2 GLU A 316      24.010  -1.858  23.720  1.00 36.31           H
ATOM   4487  HB3 GLU A 316      22.656  -1.833  24.556  1.00 36.31           H
ATOM   4488  HG2 GLU A 316      24.027  -1.928  26.545  1.00 43.40           H
ATOM   4489  HG3 GLU A 316      25.268  -1.606  25.592  1.00 43.40           H
ATOM   4490  N   SER A 317      21.658  -5.021  24.697  1.00 27.91           N
ATOM   4491  CA  SER A 317      20.741  -6.024  24.171  1.00 30.06           C
ATOM   4492  C   SER A 317      19.485  -6.034  25.032  1.00 36.15           C
ATOM   4493  O   SER A 317      19.575  -5.888  26.254  1.00 32.80           O
ATOM   4494  CB  SER A 317      21.435  -7.420  24.139  1.00 35.78           C
ATOM   4495  OG  SER A 317      20.572  -8.511  24.316  1.00 33.10           O
ATOM   4496  H   SER A 317      21.615  -4.925  25.548  1.00 33.50           H
ATOM   4497  HA  SER A 317      20.499  -5.793  23.262  1.00 36.07           H
ATOM   4498  HB2 SER A 317      21.882  -7.527  23.286  1.00 42.94           H
ATOM   4499  HB3 SER A 317      22.100  -7.449  24.853  1.00 42.94           H
ATOM   4500  HG  SER A 317      20.688  -9.059  23.701  1.00 39.72           H
ATOM   4501  N   ASN A 318      18.318  -6.201  24.390  1.00 30.58           N
ATOM   4502  CA  ASN A 318      17.049  -6.337  25.085  1.00 35.82           C
ATOM   4503  C   ASN A 318      16.198  -7.419  24.415  1.00 40.53           C
ATOM   4504  O   ASN A 318      16.622  -8.081  23.448  1.00 33.72           O
ATOM   4505  CB  ASN A 318      16.309  -5.000  25.109  1.00 34.59           C
ATOM   4506  CG  ASN A 318      15.600  -4.765  26.407  1.00 36.14           C
ATOM   4507  OD1 ASN A 318      15.108  -5.691  27.040  1.00 32.80           O
ATOM   4508  ND2 ASN A 318      15.532  -3.511  26.811  1.00 31.81           N
ATOM   4509  H   ASN A 318      18.249  -6.209  23.531  1.00 36.70           H
ATOM   4510  HA  ASN A 318      17.222  -6.601  26.003  1.00 42.99           H
ATOM   4511  HB2 ASN A 318      16.948  -4.282  24.993  1.00 41.51           H
ATOM   4512  HB3 ASN A 318      15.655  -4.991  24.403  1.00 41.51           H
ATOM   4513 HD21 ASN A 318      15.126  -3.308  27.537  1.00 38.18           H
ATOM   4514 HD22 ASN A 318      15.917  -2.891  26.346  1.00 38.18           H
ATOM   4515  N   ILE A 319      14.978  -7.595  24.933  1.00 39.44           N
ATOM   4516  CA  ILE A 319      14.039  -8.547  24.322  1.00 34.52           C
ATOM   4517  C   ILE A 319      13.786  -8.146  22.884  1.00 34.82           C
ATOM   4518  O   ILE A 319      14.004  -8.922  21.950  1.00 35.07           O
[truncated: 3,112,506 more chars]
