# Supplementary material for: High-throughput quantum-mechanics/molecular-mechanics (ONIOM) macromolecular crystallographic refinement with PHENIX/DivCon: the impact of mixed Hamiltonian methods on ligand and protein structure
Source: Acta Crystallogr D Struct Biol. 2018 Oct 29;74(Pt 11):1063–77. doi: 10.1107/S2059798318012913 (PMC6213575; doi:10.1107/S2059798318012913)
Supplement: Supplementary file 3 [file d-74-01063-sup3.gz › results_regionQM/1OPK-H_refine_001.pdb]

REMARK Date 2017-01-10 Time 22:19:30 EST -0500 (1484104770.45 s)
REMARK PHENIX refinement
REMARK 
REMARK ****************** INPUT FILES AND LABELS ******************************
REMARK Reflections:
REMARK   file name      : 1OPK.sf
REMARK   labels         : ['r1opksf,wavelength_id=1,_refln.intensity_meas,_refln.intensity_sigma']
REMARK R-free flags:
REMARK   file name      : 1OPK.sf
REMARK   label          : r1opksf,wavelength_id=1,_refln.status
REMARK   test_flag_value: 0
REMARK Model file name(s): 
REMARK   /scratch/oleg/2711162.gondor.quantumbioinc.com/1OPK-H.pdb
REMARK 
REMARK ******************** REFINEMENT SUMMARY: QUICK FACTS *******************
REMARK Start: r_work = 0.1844 r_free = 0.2103 bonds = 0.011 angles = 1.487
REMARK Final: r_work = 0.1710 r_free = 0.2046 bonds = 0.012 angles = 1.416
REMARK ************************************************************************
REMARK 
REMARK ****************** REFINEMENT STATISTICS STEP BY STEP ******************
REMARK leading digit, like 1_, means number of macro-cycle                     
REMARK 0    : statistics at the very beginning when nothing is done yet        
REMARK 1_bss: bulk solvent correction and/or (anisotropic) scaling             
REMARK 1_xyz: refinement of coordinates                                        
REMARK 1_adp: refinement of ADPs (Atomic Displacement Parameters)              
REMARK 1_occ: refinement of occupancies                                        
REMARK ------------------------------------------------------------------------
REMARK  stage       r-work r-free bonds angles b_min b_max b_ave n_water shift
REMARK       0    : 0.3160 0.3023 0.011  1.49  13.6  75.0  30.9 810      0.000
REMARK       1_bss: 0.1844 0.2103 0.011  1.49  14.5  75.9  31.7 810      0.000
REMARK 1_settarget: 0.1844 0.2103 0.011  1.49  14.5  75.9  31.7 810      0.000
REMARK       1_nqh: 0.1844 0.2103 0.011  1.49  14.5  75.9  31.7 810      0.000
REMARK    1_weight: 0.1844 0.2103 0.011  1.49  14.5  75.9  31.7 810      0.000
REMARK    1_checkH: 0.1848 0.2110 0.011  1.49  14.5  75.9  31.7 810      0.419
REMARK    1_xyzrec: 0.1804 0.2114 0.012  1.33  14.5  75.9  31.7 810      0.480
REMARK    1_checkH: 0.1805 0.2113 0.012  1.33  14.5  75.9  31.7 810      0.480
REMARK       1_adp: 0.1751 0.2090 0.012  1.33  13.9  78.0  32.0 810      0.480
REMARK   1_regHadp: 0.1746 0.2089 0.012  1.33  13.9  78.0  32.0 810      0.480
REMARK       2_bss: 0.1746 0.2089 0.012  1.33  14.0  78.1  32.1 810      0.480
REMARK 2_settarget: 0.1746 0.2089 0.012  1.33  14.0  78.1  32.1 810      0.480
REMARK 2_updatecdl: 0.1746 0.2089 0.012  1.33  14.0  78.1  32.1 810      0.480
REMARK       2_nqh: 0.1746 0.2089 0.012  1.33  14.0  78.1  32.1 810      0.480
REMARK    2_weight: 0.1746 0.2089 0.012  1.33  14.0  78.1  32.1 810      0.480
REMARK    2_checkH: 0.1746 0.2089 0.012  1.33  14.0  78.1  32.1 810      0.480
REMARK    2_xyzrec: 0.1745 0.2050 0.011  1.38  14.0  78.1  32.1 810      0.485
REMARK    2_checkH: 0.1745 0.2051 0.011  1.38  14.0  78.1  32.1 810      0.485
REMARK       2_adp: 0.1731 0.2038 0.011  1.38  14.3  79.1  31.9 810      0.485
REMARK   2_regHadp: 0.1734 0.2038 0.011  1.38  14.3  79.1  31.9 810      0.485
REMARK       3_bss: 0.1732 0.2037 0.011  1.38  14.3  79.2  32.0 810      0.485
REMARK 3_settarget: 0.1732 0.2037 0.011  1.38  14.3  79.2  32.0 810      0.485
REMARK 3_updatecdl: 0.1732 0.2037 0.011  1.38  14.3  79.2  32.0 810      0.485
REMARK       3_nqh: 0.1733 0.2038 0.011  1.38  14.3  79.2  32.0 810      0.487
REMARK    3_weight: 0.1733 0.2038 0.011  1.38  14.3  79.2  32.0 810      0.487
REMARK    3_checkH: 0.1733 0.2038 0.011  1.38  14.3  79.2  32.0 810      0.487
REMARK    3_xyzrec: 0.1710 0.2045 0.012  1.42  14.3  79.2  32.0 810      0.498
REMARK    3_checkH: 0.1710 0.2045 0.012  1.42  14.3  79.2  32.0 810      0.498
REMARK       3_adp: 0.1710 0.2045 0.012  1.42  14.3  79.2  32.0 810      0.498
REMARK   3_regHadp: 0.1710 0.2045 0.012  1.42  14.3  79.2  32.0 810      0.498
REMARK         end: 0.1710 0.2046 0.012  1.42  14.3  79.3  32.0 810      0.498
REMARK ------------------------------------------------------------------------
REMARK MODEL CONTENT.
REMARK  ELEMENT        ATOM RECORD COUNT   OCCUPANCY SUM
REMARK        C                     2343         2343.00
REMARK       Cl                        2            2.00
REMARK        H                     4109         4109.00
REMARK        O                      901          901.00
REMARK        N                      612          612.00
REMARK        S                       18           18.00
REMARK      O1-                       57           57.00
REMARK    TOTAL                     8042         8042.00
REMARK -----------------------------------------------------------------------
REMARK r_free_flags.md5.hexdigest 364ca36430d86215b47256ed07d7a488
REMARK 
REMARK ---------------------------------------------------------------
REMARK  Atom Name   Residue Name    Residue ID     Chain     Charge  
REMARK ---------------------------------------------------------------
REMARK     C10           P16             2           A       0.5162  
REMARK     C12           P16             2           A       0.2262  
REMARK     C13           P16             2           A      -0.4499  
REMARK     C14           P16             2           A       0.4681  
REMARK     C16           P16             2           A       0.1101  
REMARK     C17           P16             2           A       -0.278  
REMARK     C18           P16             2           A       0.637   
REMARK      C2           P16             2           A      -0.0283  
REMARK     C20           P16             2           A       -0.292  
REMARK     C22           P16             2           A      -0.0233  
REMARK     C23           P16             2           A       0.0611  
REMARK     C24           P16             2           A      -0.2332  
REMARK     C25           P16             2           A      -0.0598  
REMARK     C26           P16             2           A      -0.1906  
REMARK     C27           P16             2           A       0.081   
REMARK      C3           P16             2           A       0.0819  
REMARK      C4           P16             2           A      -0.2476  
REMARK      C5           P16             2           A       -0.087  
REMARK      C6           P16             2           A      -0.2647  
REMARK      C7           P16             2           A       0.2278  
REMARK      C8           P16             2           A      -0.2836  
REMARK     N11           P16             2           A      -0.5606  
REMARK     N15           P16             2           A      -0.5689  
REMARK     N19           P16             2           A      -0.3324  
REMARK      N9           P16             2           A      -0.3688  
REMARK      O1           P16             2           A      -0.5789  
REMARK     O21           P16             2           A      -0.5293  
REMARK     CL2           P16             2           A      -0.1065  
REMARK     CL2           P16             2           A      -0.0808  
REMARK     H12           P16             2           A       0.2017  
REMARK     H16           P16             2           A       0.1912  
REMARK     H21           P16             2           A       0.142   
REMARK     H22           P16             2           A       0.1277  
REMARK     H24           P16             2           A       0.1727  
REMARK     H25           P16             2           A       0.1832  
REMARK     H26           P16             2           A       0.2115  
REMARK      H4           P16             2           A       0.1665  
REMARK      H5           P16             2           A        0.14   
REMARK      H6           P16             2           A       0.2051  
REMARK      H8           P16             2           A       0.1993  
REMARK     HN9           P16             2           A       0.338   
REMARK     HO1           P16             2           A       0.3552  
REMARK     H20           P16             2           A       0.1846  
REMARK     H20           P16             2           A       0.1629  
REMARK     H20           P16             2           A       0.1725  
REMARK ---------------------------------------------------------------
REMARK IF THIS FILE IS FOR PDB DEPOSITION: REMOVE ALL FROM THIS LINE UP.
REMARK   3
REMARK   3 REFINEMENT.
REMARK   3   PROGRAM     : PHENIX (1.11.1_2575: ???)
REMARK   3   AUTHORS     : Adams,Afonine,Bunkoczi,Burnley,Chen,Dar,Davis,
REMARK   3               : Draizen,Echols,Gildea,Gros,Grosse-Kunstleve,Headd,
REMARK   3               : Hintze,Hung,Ioerger,Liebschner,McCoy,McKee,Moriarty,
REMARK   3               : Oeffner,Poon,Read,Richardson,Richardson,Sacchettini,
REMARK   3               : Sauter,Sobolev,Storoni,Terwilliger,Williams,Zwart
REMARK   3
REMARK   3  REFINEMENT TARGET : ML
REMARK   3  
REMARK   3  DATA USED IN REFINEMENT.
REMARK   3   RESOLUTION RANGE HIGH (ANGSTROMS) : 1.803   
REMARK   3   RESOLUTION RANGE LOW  (ANGSTROMS) : 37.585  
REMARK   3   MIN(FOBS/SIGMA_FOBS)              : 1.51  
REMARK   3   COMPLETENESS FOR RANGE        (%) : 96.65 
REMARK   3   NUMBER OF REFLECTIONS             : 49292     
REMARK   3   NUMBER OF REFLECTIONS (NON-ANOMALOUS) : 49292     
REMARK   3  
REMARK   3  FIT TO DATA USED IN REFINEMENT.
REMARK   3   R VALUE     (WORKING + TEST SET) : 0.1730
REMARK   3   R VALUE            (WORKING SET) : 0.1710
REMARK   3   FREE R VALUE                     : 0.2046
REMARK   3   FREE R VALUE TEST SET SIZE   (%) : 6.02  
REMARK   3   FREE R VALUE TEST SET COUNT      : 2966      
REMARK   3  
REMARK   3  FIT TO DATA USED IN REFINEMENT (IN BINS).
REMARK   3   BIN  RESOLUTION RANGE  COMPL.    NWORK NFREE   RWORK  RFREE  CCWORK CCFREE
REMARK   3     1 37.5935 -  4.9706    0.99     2416   150  0.1619 0.1949   0.935  0.908
REMARK   3     2  4.9706 -  3.9467    0.99     2310   164  0.1382 0.1413   0.946  0.939
REMARK   3     3  3.9467 -  3.4482    1.00     2302   143  0.1589 0.1926   0.933  0.914
REMARK   3     4  3.4482 -  3.1331    1.00     2277   168  0.1770 0.2061   0.917  0.889
REMARK   3     5  3.1331 -  2.9086    0.99     2313   113  0.1908 0.2333   0.905  0.862
REMARK   3     6  2.9086 -  2.7372    0.99     2296   134  0.1832 0.2219   0.910  0.888
REMARK   3     7  2.7372 -  2.6001    0.99     2226   165  0.1856 0.2278   0.909  0.873
REMARK   3     8  2.6001 -  2.4870    0.99     2264   134  0.1733 0.2328   0.921  0.817
REMARK   3     9  2.4870 -  2.3912    0.99     2242   138  0.1735 0.2162   0.915  0.875
REMARK   3    10  2.3912 -  2.3087    0.98     2229   150  0.1725 0.2189   0.919  0.859
REMARK   3    11  2.3087 -  2.2366    0.98     2225   145  0.1707 0.2101   0.919  0.886
REMARK   3    12  2.2366 -  2.1726    0.98     2216   164  0.1729 0.2092   0.912  0.887
REMARK   3    13  2.1726 -  2.1154    0.98     2214   141  0.1666 0.2215   0.923  0.864
REMARK   3    14  2.1154 -  2.0638    0.97     2157   139  0.1764 0.1941   0.911  0.879
REMARK   3    15  2.0638 -  2.0169    0.95     2197   119  0.1891 0.2749   0.901  0.810
REMARK   3    16  2.0169 -  1.9740    0.96     2166   136  0.1879 0.2448   0.908  0.830
REMARK   3    17  1.9740 -  1.9345    0.94     2151   116  0.1931 0.2671   0.902  0.787
REMARK   3    18  1.9345 -  1.8980    0.92     2057   150  0.1940 0.2264   0.899  0.852
REMARK   3    19  1.8980 -  1.8641    0.90     2004   145  0.2022 0.2403   0.883  0.812
REMARK   3    20  1.8641 -  1.8325    0.90     2017   132  0.2169 0.2472   0.870  0.782
REMARK   3    21  1.8325 -  1.8030    0.89     2047   120  0.2268 0.2718   0.863  0.847
REMARK   3  
REMARK   3  BULK SOLVENT MODELLING.
REMARK   3   METHOD USED        : FLAT BULK SOLVENT MODEL
REMARK   3   SOLVENT RADIUS     : 1.11    
REMARK   3   SHRINKAGE RADIUS   : 0.90    
REMARK   3   GRID STEP FACTOR   : 4.00    
REMARK   3  
REMARK   3  ERROR ESTIMATES.
REMARK   3   COORDINATE ERROR (MAXIMUM-LIKELIHOOD BASED)     : 0.19    
REMARK   3   PHASE ERROR (DEGREES, MAXIMUM-LIKELIHOOD BASED) : 19.84   
REMARK   3  
REMARK   3  STRUCTURE FACTORS CALCULATION ALGORITHM : FFT
REMARK   3  
REMARK   3  RESTRAINTS LIBRARY
REMARK   3    GEOSTD + MON.LIB. + CDL v1.2
REMARK   3  
REMARK   3  DEVIATIONS FROM IDEAL VALUES.
REMARK   3                 RMSD     MAX  COUNT
REMARK   3   BOND      :  0.012   0.080   3758
REMARK   3   ANGLE     :  1.416  15.497   5090
REMARK   3   CHIRALITY :  0.072   0.415    535
REMARK   3   PLANARITY :  0.008   0.060    646
REMARK   3   DIHEDRAL  : 14.499 170.138   2219
REMARK   3   MIN NONBONDED DISTANCE : 2.174 
REMARK   3  
REMARK   3  MOLPROBITY STATISTICS.
REMARK   3   ALL-ATOM CLASHSCORE : 2.35
REMARK   3   RAMACHANDRAN PLOT:
REMARK   3     OUTLIERS : 0.45  %
REMARK   3     ALLOWED  : 3.36  %
REMARK   3     FAVORED  : 96.20 %
REMARK   3   ROTAMER OUTLIERS : 2.81 %
REMARK   3   CBETA DEVIATIONS : 0
REMARK   3   PEPTIDE PLANE:
REMARK   3     CIS-PROLINE     : 1
REMARK   3     CIS-GENERAL     : 0
REMARK   3     TWISTED PROLINE : 0
REMARK   3     TWISTED GENERAL : 0
REMARK   3  
REMARK   3  ATOMIC DISPLACEMENT PARAMETERS.
REMARK   3   WILSON B : 25.34
REMARK   3   RMS(B_ISO_OR_EQUIVALENT_BONDED) : 3.69
REMARK   3   ATOMS          NUMBER OF ATOMS
REMARK   3                    ISO.  ANISO. 
REMARK   3    ALL         :   8042       0
REMARK   3    ALL (NO H)  :   3933       0
REMARK   3    SOLVENT     :    270       0
REMARK   3    NON-SOLVENT :   3663       0
REMARK   3    HYDROGENS   :   4109       0
REMARK   3
REMARK   3
REMARK   3   OTHER REFINEMENT REMARKS:
REMARK   3   XRAY REFINEMENT USING QUANTUM MECHANICAL FUNCTIONAL
REMARK   3   PROGRAM      :QuantumBio DivCon 6 build-7.1.1-b4015.17
REMARK   3   AUTHORS      :BORBULEVYCH O.Y., PLUMLEY J., 
REMARK   3                :MARTIN, R.I., WESTERHOFF L.M. 
REMARK   3
REMARK   3   REFERENCE     :BORBULEVYCH O.Y., PLUMLEY J.A.,
REMARK   3                 :MARTIN, R.I., MERZ, K.M.,  WESTERHOFF L.M.
REMARK   3                 :ACTA CRYSTLLOGRAPHICA SECTION D, 2014, 
REMARK   3                 :V. D70, pp. 1233-1247
REMARK   3   QM METHOD(HAMILTONIAN): PM6
REMARK   3   REGION QM REFINEMENT: 
REMARK   3      MAIN/BUFFER QM REGION RADII (A): 3.0 / 2.5
REMARK   3      LIGAND / STRAIN ENERGY: P16_A_2 / 1.84 KCAL/MOLE
REMARK   3
HELIX    1   1 SER A  132  TYR A  134  5               Generated by MOE    3
HELIX    2   2 LEU A  141  LYS A  143  5               Generated by MOE    3
HELIX    3   3 ARG A  153  LEU A  159  1               Generated by MOE    7
HELIX    4   4 LEU A  160  SER A  162  5               Generated by MOE    3
HELIX    5   5 LEU A  214  HIS A  221  1               Generated by MOE    8
HELIX    6   6 ARG A  258  ASP A  260  5               Generated by MOE    3
HELIX    7   7 GLY A  268  GLY A  270  5               Generated by MOE    3
HELIX    8   8 LYS A  281  TYR A  283  5               Generated by MOE    3
HELIX    9   9 VAL A  299  GLU A  311  1               Generated by MOE   13
HELIX   10  10 LEU A  342  GLU A  348  1               Generated by MOE    7
HELIX   11  11 ALA A  356  LYS A  375  1               Generated by MOE   20
HELIX   12  12 ALA A  385  ASN A  387  5               Generated by MOE    3
HELIX   13  13 GLU A  392  HIS A  394  5               Generated by MOE    3
HELIX   14  14 ILE A  422  TRP A  424  5               Generated by MOE    3
HELIX   15  15 PRO A  427  TYR A  432  1               Generated by MOE    6
HELIX   16  16 ILE A  437  ALA A  452  1               Generated by MOE   16
HELIX   17  17 LEU A  464  GLN A  466  5               Generated by MOE    3
HELIX   18  18 VAL A  467  GLU A  472  1               Generated by MOE    6
HELIX   19  19 GLU A  485  CYS A  494  1               Generated by MOE   10
HELIX   20  20 PRO A  499  ASP A  501  5               Generated by MOE    3
HELIX   21  21 PHE A  505  GLU A  513  1               Generated by MOE    9
HELIX   22  22 ILE A  521  GLY A  530  1               Generated by MOE   10
SHEET    1       LEU A  84  ALA A  87                  Generated by MOE
SHEET    2       LYS A 106  TYR A 112                  Generated by MOE
SHEET    3       TRP A 118  GLN A 122                  Generated by MOE
SHEET    4       GLN A 127  GLY A 128                  Generated by MOE
SHEET    5       TRP A 129  TRP A 129                  Generated by MOE
SHEET    6       VAL A 130  PRO A 131                  Generated by MOE
SHEET    7       ILE A 135  PRO A 137                  Generated by MOE
SHEET    8       TYR A 147  TYR A 147                  Generated by MOE
SHEET    9       HIS A 148  GLY A 149                  Generated by MOE
SHEET   10       PRO A 150  PRO A 150                  Generated by MOE
SHEET   11       SER A 167  PHE A 168                  Generated by MOE
SHEET   12       LEU A 169  LEU A 169                  Generated by MOE
SHEET   13       VAL A 170  VAL A 170                  Generated by MOE
SHEET   14       ARG A 171  ARG A 171                  Generated by MOE
SHEET   15       GLU A 172  GLU A 172                  Generated by MOE
SHEET   16       ARG A 180  TYR A 186                  Generated by MOE
SHEET   17       ARG A 189  ARG A 194                  Generated by MOE
SHEET   18       ASN A 196  THR A 197                  Generated by MOE
SHEET   19       LEU A 203  TYR A 204                  Generated by MOE
SHEET   20       TYR A 234  PRO A 235                  Generated by MOE
SHEET   21       ILE A 261  LYS A 266                  Generated by MOE
SHEET   22       VAL A 275  TRP A 280                  Generated by MOE
SHEET   23       LEU A 285  THR A 291                  Generated by MOE
SHEET   24       LEU A 320  GLY A 322                  Generated by MOE
SHEET   25       VAL A 323  VAL A 323                  Generated by MOE
SHEET   26       CYS A 324  CYS A 324                  Generated by MOE
SHEET   27       TYR A 331  GLU A 335                  Generated by MOE
SHEET   28       PHE A 378  ILE A 379                  Generated by MOE
SHEET   29       CYS A 388  VAL A 390                  Generated by MOE
SHEET   30       VAL A 396  LYS A 397                  Generated by MOE
SHEET   31       VAL A 398  VAL A 398                  Generated by MOE
SHEET   32       SER A 404  ARG A 405                  Generated by MOE
SHEET   33       TYR A 412  THR A 413                  Generated by MOE
SHEET   34       LYS A 434  PHE A 435                  Generated by MOE
CRYST1  118.328  123.943   74.798  90.00  90.00  90.00 C 2 2 21
SCALE1      0.008451  0.000000  0.000000        0.00000
SCALE2      0.000000  0.008068  0.000000        0.00000
SCALE3      0.000000  0.000000  0.013369        0.00000
ATOM      1  N   ASN A  83       5.324   8.812  19.365  1.00 47.78           N
ATOM      2  CA  ASN A  83       6.497   9.581  19.803  1.00 50.08           C
ATOM      3  C   ASN A  83       7.781   8.747  19.927  1.00 47.64           C
ATOM      4  O   ASN A  83       8.663   9.032  20.737  1.00 45.28           O
ATOM      5  CB  ASN A  83       6.245  10.225  21.161  1.00 57.67           C
ATOM      6  CG  ASN A  83       5.333  11.436  21.073  1.00 69.34           C
ATOM      7  OD1 ASN A  83       4.949  11.873  19.970  1.00 66.79           O
ATOM      8  ND2 ASN A  83       4.983  11.994  22.243  1.00 66.31           N
ATOM      9  H1  ASN A  83       4.569   9.402  19.268  1.00 57.33           H
ATOM     10  H2  ASN A  83       5.110   8.158  20.037  1.00 57.33           H
ATOM     11  HA  ASN A  83       6.652  10.286  19.150  1.00 60.09           H
ATOM     12  HB2 ASN A  83       7.096  10.513  21.536  1.00 69.19           H
ATOM     13  HB3 ASN A  83       5.827   9.577  21.749  1.00 69.19           H
ATOM     14 HD21 ASN A  83       4.597  12.764  22.265  1.00 79.56           H
ATOM     15 HD22 ASN A  83       5.155  11.580  22.979  1.00 79.56           H
ATOM     16  N   LEU A  84       7.886   7.717  19.117  1.00 39.56           N
ATOM     17  CA  LEU A  84       9.000   6.800  19.224  1.00 35.13           C
ATOM     18  C   LEU A  84      10.169   7.287  18.373  1.00 22.50           C
ATOM     19  O   LEU A  84       9.957   7.883  17.326  1.00 25.62           O
ATOM     20  CB  LEU A  84       8.556   5.430  18.746  1.00 41.41           C
ATOM     21  CG  LEU A  84       9.286   4.290  19.417  1.00 45.17           C
ATOM     22  CD1 LEU A  84       9.049   4.330  20.944  1.00 45.34           C
ATOM     23  CD2 LEU A  84       8.774   3.011  18.832  1.00 47.71           C
ATOM     24  H   LEU A  84       7.334   7.532  18.485  1.00 47.47           H
ATOM     25  HA  LEU A  84       9.278   6.774  20.148  1.00 42.15           H
ATOM     26  HB2 LEU A  84       7.607   5.325  18.923  1.00 49.69           H
ATOM     27  HB3 LEU A  84       8.715   5.366  17.789  1.00 49.69           H
ATOM     28  HG  LEU A  84      10.238   4.368  19.232  1.00 54.20           H
ATOM     29 HD11 LEU A  84       9.504   3.572  21.343  1.00 54.41           H
ATOM     30 HD12 LEU A  84       9.410   5.150  21.314  1.00 54.41           H
ATOM     31 HD13 LEU A  84       8.097   4.280  21.115  1.00 54.41           H
ATOM     32 HD21 LEU A  84       9.169   2.292  19.339  1.00 57.25           H
ATOM     33 HD22 LEU A  84       7.811   2.995  18.922  1.00 57.25           H
ATOM     34 HD23 LEU A  84       9.030   2.962  17.896  1.00 57.25           H
ATOM     35  N   PHE A  85      11.399   6.999  18.826  1.00 23.27           N
ATOM     36  CA  PHE A  85      12.616   7.320  18.094  1.00 22.38           C
ATOM     37  C   PHE A  85      13.382   6.050  17.714  1.00 20.49           C
ATOM     38  O   PHE A  85      13.185   4.985  18.300  1.00 22.38           O
ATOM     39  CB  PHE A  85      13.534   8.195  18.937  1.00 19.45           C
ATOM     40  CG  PHE A  85      13.012   9.597  19.150  1.00 20.97           C
ATOM     41  CD1 PHE A  85      11.898   9.826  19.916  1.00 24.98           C
ATOM     42  CD2 PHE A  85      13.651  10.663  18.582  1.00 20.76           C
ATOM     43  CE1 PHE A  85      11.433  11.110  20.106  1.00 27.30           C
ATOM     44  CE2 PHE A  85      13.173  11.971  18.755  1.00 29.81           C
ATOM     45  CZ  PHE A  85      12.065  12.176  19.516  1.00 23.94           C
ATOM     46  H   PHE A  85      11.552   6.610  19.579  1.00 27.91           H
ATOM     47  HA  PHE A  85      12.381   7.791  17.281  1.00 26.85           H
ATOM     48  HB2 PHE A  85      13.664   7.782  19.805  1.00 23.33           H
ATOM     49  HB3 PHE A  85      14.388   8.259  18.484  1.00 23.33           H
ATOM     50  HD1 PHE A  85      11.460   9.114  20.313  1.00 29.96           H
ATOM     51  HD2 PHE A  85      14.402  10.509  18.059  1.00 24.90           H
ATOM     52  HE1 PHE A  85      10.673  11.245  20.622  1.00 32.75           H
ATOM     53  HE2 PHE A  85      13.612  12.688  18.364  1.00 35.76           H
ATOM     54  HZ  PHE A  85      11.746  13.038  19.649  1.00 28.72           H
ATOM     55  N   VAL A  86      14.288   6.184  16.745  1.00 18.55           N
ATOM     56  CA  VAL A  86      15.191   5.105  16.355  1.00 19.22           C
ATOM     57  C   VAL A  86      16.623   5.651  16.332  1.00 18.86           C
ATOM     58  O   VAL A  86      16.875   6.791  15.915  1.00 19.48           O
ATOM     59  CB  VAL A  86      14.786   4.484  14.987  1.00 19.22           C
ATOM     60  CG1 VAL A  86      14.846   5.495  13.866  1.00 23.33           C
ATOM     61  CG2 VAL A  86      15.640   3.249  14.657  1.00 20.83           C
ATOM     62  H   VAL A  86      14.401   6.900  16.282  1.00 22.25           H
ATOM     63  HA  VAL A  86      15.156   4.403  17.024  1.00 23.05           H
ATOM     64  HB  VAL A  86      13.860   4.192  15.060  1.00 23.05           H
ATOM     65 HG11 VAL A  86      14.566   5.061  13.043  1.00 27.98           H
ATOM     66 HG12 VAL A  86      14.262   6.242  14.069  1.00 27.98           H
ATOM     67 HG13 VAL A  86      15.761   5.804  13.776  1.00 27.98           H
ATOM     68 HG21 VAL A  86      15.362   2.884  13.802  1.00 24.99           H
ATOM     69 HG22 VAL A  86      16.571   3.518  14.619  1.00 24.99           H
ATOM     70 HG23 VAL A  86      15.522   2.581  15.350  1.00 24.99           H
ATOM     71  N   ALA A  87      17.561   4.844  16.824  1.00 19.56           N
ATOM     72  CA  ALA A  87      18.963   5.237  16.832  1.00 19.52           C
ATOM     73  C   ALA A  87      19.575   5.180  15.440  1.00 22.80           C
ATOM     74  O   ALA A  87      19.501   4.165  14.754  1.00 19.82           O
ATOM     75  CB  ALA A  87      19.752   4.336  17.766  1.00 21.54           C
ATOM     76  H   ALA A  87      17.417   4.075  17.185  1.00 23.47           H
ATOM     77  HA  ALA A  87      19.031   6.151  17.158  1.00 23.42           H
ATOM     78  HB1 ALA A  87      20.677   4.632  17.793  1.00 25.84           H
ATOM     79  HB2 ALA A  87      19.360   4.384  18.651  1.00 25.84           H
ATOM     80  HB3 ALA A  87      19.717   3.422  17.444  1.00 25.84           H
ATOM     81  N   LEU A  88      20.253   6.256  15.061  1.00 22.04           N
ATOM     82  CA  LEU A  88      20.946   6.351  13.776  1.00 23.43           C
ATOM     83  C   LEU A  88      22.418   6.002  13.858  1.00 25.78           C
ATOM     84  O   LEU A  88      23.030   5.717  12.821  1.00 22.07           O
ATOM     85  CB  LEU A  88      20.828   7.762  13.209  1.00 24.39           C
ATOM     86  CG  LEU A  88      19.414   8.235  12.926  1.00 24.39           C
ATOM     87  CD1 LEU A  88      19.455   9.641  12.424  1.00 32.63           C
ATOM     88  CD2 LEU A  88      18.725   7.271  11.922  1.00 32.68           C
ATOM     89  H   LEU A  88      20.321   6.973  15.538  1.00 26.44           H
ATOM     90  HA  LEU A  88      20.549   5.735  13.145  1.00 28.10           H
ATOM     91  HB2 LEU A  88      21.230   8.382  13.842  1.00 29.25           H
ATOM     92  HB3 LEU A  88      21.315   7.788  12.371  1.00 29.25           H
ATOM     93  HG  LEU A  88      18.913   8.234  13.757  1.00 29.26           H
ATOM     94 HD11 LEU A  88      18.549   9.946  12.259  1.00 39.15           H
ATOM     95 HD12 LEU A  88      19.877  10.199  13.098  1.00 39.15           H
ATOM     96 HD13 LEU A  88      19.966   9.662  11.601  1.00 39.15           H
ATOM     97 HD21 LEU A  88      17.825   7.590  11.753  1.00 39.20           H
ATOM     98 HD22 LEU A  88      19.234   7.262  11.096  1.00 39.20           H
ATOM     99 HD23 LEU A  88      18.686   6.380  12.300  1.00 39.20           H
ATOM    100  N   TYR A  89      22.977   5.996  15.056  1.00 23.80           N
ATOM    101  CA  TYR A  89      24.385   5.717  15.307  1.00 24.90           C
ATOM    102  C   TYR A  89      24.496   4.973  16.625  1.00 25.82           C
ATOM    103  O   TYR A  89      23.679   5.170  17.529  1.00 24.69           O
ATOM    104  CB  TYR A  89      25.219   7.023  15.388  1.00 25.11           C
ATOM    105  CG  TYR A  89      25.122   7.876  14.161  1.00 24.78           C
ATOM    106  CD1 TYR A  89      24.166   8.883  14.055  1.00 25.23           C
ATOM    107  CD2 TYR A  89      25.973   7.661  13.084  1.00 25.37           C
ATOM    108  CE1 TYR A  89      24.059   9.648  12.921  1.00 28.34           C
ATOM    109  CE2 TYR A  89      25.864   8.424  11.949  1.00 26.60           C
ATOM    110  CZ  TYR A  89      24.906   9.401  11.869  1.00 25.17           C
ATOM    111  OH  TYR A  89      24.830  10.141  10.732  1.00 31.97           O
ATOM    112  H   TYR A  89      22.536   6.144  15.779  1.00 28.55           H
ATOM    113  HA  TYR A  89      24.745   5.150  14.608  1.00 29.87           H
ATOM    114  HB2 TYR A  89      24.898   7.542  16.140  1.00 30.12           H
ATOM    115  HB3 TYR A  89      26.157   6.797  15.514  1.00 30.12           H
ATOM    116  HD1 TYR A  89      23.585   9.033  14.764  1.00 30.27           H
ATOM    117  HD2 TYR A  89      26.613   6.991  13.132  1.00 30.43           H
ATOM    118  HE1 TYR A  89      23.417  10.314  12.859  1.00 34.00           H
ATOM    119  HE2 TYR A  89      26.432   8.274  11.230  1.00 31.91           H
ATOM    120  HH  TYR A  89      24.154  10.640  10.765  1.00 38.35           H
ATOM    121  N   ASP A  90      25.508   4.105  16.738  1.00 23.48           N
ATOM    122  CA  ASP A  90      25.844   3.516  18.026  1.00 28.22           C
ATOM    123  C   ASP A  90      26.378   4.611  18.957  1.00 27.18           C
ATOM    124  O   ASP A  90      26.988   5.582  18.512  1.00 30.67           O
ATOM    125  CB  ASP A  90      26.913   2.422  17.901  1.00 30.78           C
ATOM    126  CG  ASP A  90      26.392   1.080  17.318  1.00 29.60           C
ATOM    127  OD1 ASP A  90      25.307   1.001  16.733  1.00 26.35           O
ATOM    128  OD2 ASP A  90      27.091   0.050  17.466  1.00 44.29           O1-
ATOM    129  H   ASP A  90      26.016   3.855  16.093  1.00 28.17           H
ATOM    130  HA  ASP A  90      25.047   3.130  18.421  1.00 33.86           H
ATOM    131  HB2 ASP A  90      27.633   2.763  17.340  1.00 36.93           H
ATOM    132  HB3 ASP A  90      27.242   2.235  18.793  1.00 36.93           H
ATOM    133  N   PHE A  91      26.127   4.444  20.256  1.00 31.62           N
ATOM    134  CA  PHE A  91      26.684   5.318  21.289  1.00 33.17           C
ATOM    135  C   PHE A  91      26.960   4.467  22.516  1.00 29.50           C
ATOM    136  O   PHE A  91      26.088   3.718  22.955  1.00 32.84           O
ATOM    137  CB  PHE A  91      25.724   6.465  21.629  1.00 33.45           C
ATOM    138  CG  PHE A  91      26.166   7.312  22.808  1.00 24.89           C
ATOM    139  CD1 PHE A  91      27.137   8.279  22.670  1.00 30.71           C
ATOM    140  CD2 PHE A  91      25.585   7.126  24.049  1.00 32.18           C
ATOM    141  CE1 PHE A  91      27.529   9.057  23.746  1.00 24.92           C
ATOM    142  CE2 PHE A  91      25.986   7.900  25.150  1.00 34.76           C
ATOM    143  CZ  PHE A  91      26.952   8.858  24.988  1.00 27.50           C
ATOM    144  H   PHE A  91      25.627   3.815  20.570  1.00 37.93           H
ATOM    145  HA  PHE A  91      27.516   5.709  20.979  1.00 39.79           H
ATOM    146  HB2 PHE A  91      25.626   7.044  20.856  1.00 40.13           H
ATOM    147  HB3 PHE A  91      24.873   6.071  21.864  1.00 40.13           H
ATOM    148  HD1 PHE A  91      27.528   8.420  21.843  1.00 36.85           H
ATOM    149  HD2 PHE A  91      24.935   6.474  24.159  1.00 38.60           H
ATOM    150  HE1 PHE A  91      28.184   9.703  23.634  1.00 29.89           H
ATOM    151  HE2 PHE A  91      25.593   7.767  25.980  1.00 41.70           H
ATOM    152  HZ  PHE A  91      27.218   9.376  25.708  1.00 33.00           H
ATOM    153  N   VAL A  92      28.183   4.549  23.060  1.00 39.53           N
ATOM    154  CA  VAL A  92      28.576   3.727  24.209  1.00 45.60           C
ATOM    155  C   VAL A  92      28.528   4.581  25.472  1.00 47.45           C
ATOM    156  O   VAL A  92      29.040   5.710  25.492  1.00 41.81           O
ATOM    157  CB  VAL A  92      29.980   3.119  24.034  1.00 50.15           C
ATOM    158  CG1 VAL A  92      30.271   2.161  25.186  1.00 47.11           C
ATOM    159  CG2 VAL A  92      30.114   2.382  22.714  1.00 44.83           C
ATOM    160  H   VAL A  92      28.796   5.089  22.784  1.00 47.43           H
ATOM    161  HA  VAL A  92      27.944   2.994  24.308  1.00 54.71           H
ATOM    162  HB  VAL A  92      30.640   3.831  24.053  1.00 60.17           H
ATOM    163 HG11 VAL A  92      31.162   1.802  25.068  1.00 56.53           H
ATOM    164 HG12 VAL A  92      30.221   2.642  26.027  1.00 56.53           H
ATOM    165 HG13 VAL A  92      29.618   1.443  25.173  1.00 56.53           H
ATOM    166 HG21 VAL A  92      31.007   2.011  22.653  1.00 53.79           H
ATOM    167 HG22 VAL A  92      29.458   1.669  22.678  1.00 53.79           H
ATOM    168 HG23 VAL A  92      29.971   3.010  21.989  1.00 53.79           H
ATOM    169  N   ALA A  93      27.925   4.034  26.528  1.00 50.09           N
ATOM    170  CA  ALA A  93      27.810   4.750  27.792  1.00 51.75           C
ATOM    171  C   ALA A  93      29.132   4.716  28.551  1.00 56.24           C
ATOM    172  O   ALA A  93      29.822   3.688  28.584  1.00 52.75           O
ATOM    173  CB  ALA A  93      26.693   4.139  28.643  1.00 52.90           C
ATOM    174  H   ALA A  93      27.570   3.249  26.535  1.00 60.10           H
ATOM    175  HA  ALA A  93      27.587   5.679  27.611  1.00 62.09           H
ATOM    176  HB1 ALA A  93      26.637   4.613  29.487  1.00 63.47           H
ATOM    177  HB2 ALA A  93      25.854   4.220  28.166  1.00 63.47           H
ATOM    178  HB3 ALA A  93      26.890   3.201  28.802  1.00 63.47           H
ATOM    179  N   SER A  94      29.484   5.856  29.156  1.00 61.64           N
ATOM    180  CA  SER A  94      30.684   5.940  29.989  1.00 61.55           C
ATOM    181  C   SER A  94      30.562   7.007  31.077  1.00 60.32           C
ATOM    182  O   SER A  94      30.956   6.765  32.229  1.00 58.22           O
ATOM    183  CB  SER A  94      31.906   6.209  29.118  1.00 65.08           C
ATOM    184  OG  SER A  94      32.403   4.995  28.563  1.00 70.25           O
ATOM    185  H   SER A  94      29.041   6.592  29.094  1.00 73.96           H
ATOM    186  HA  SER A  94      30.817   5.083  30.423  1.00 73.85           H
ATOM    187  HB2 SER A  94      31.646   6.811  28.402  1.00 78.08           H
ATOM    188  HB3 SER A  94      32.599   6.607  29.666  1.00 78.08           H
ATOM    189  HG  SER A  94      31.828   4.656  28.050  1.00 84.29           H
ATOM    190  N   GLY A  95      30.039   8.185  30.733  1.00 59.45           N
ATOM    191  CA  GLY A  95      29.554   9.105  31.750  1.00 52.47           C
ATOM    192  C   GLY A  95      28.367   8.453  32.449  1.00 53.66           C
ATOM    193  O   GLY A  95      27.411   8.034  31.779  1.00 53.43           O
ATOM    194  H   GLY A  95      29.939   8.460  29.921  1.00 71.33           H
ATOM    195  HA2 GLY A  95      30.252   9.286  32.398  1.00 62.95           H
ATOM    196  HA3 GLY A  95      29.275   9.940  31.345  1.00 62.95           H
ATOM    197  N   ASP A  96      28.420   8.316  33.778  1.00 51.42           N
ATOM    198  CA  ASP A  96      27.491   7.382  34.420  1.00 57.08           C
ATOM    199  C   ASP A  96      26.011   7.717  34.186  1.00 52.58           C
ATOM    200  O   ASP A  96      25.158   6.816  34.277  1.00 49.62           O
ATOM    201  CB  ASP A  96      27.772   7.277  35.927  1.00 61.55           C
ATOM    202  CG  ASP A  96      27.074   6.055  36.558  1.00 65.60           C
ATOM    203  OD1 ASP A  96      27.128   4.954  35.943  1.00 64.85           O
ATOM    204  OD2 ASP A  96      26.465   6.194  37.648  1.00 65.66           O1-
ATOM    205  H   ASP A  96      28.972   8.708  34.308  1.00 61.69           H
ATOM    206  HA  ASP A  96      27.644   6.502  34.041  1.00 68.49           H
ATOM    207  HB2 ASP A  96      28.728   7.186  36.072  1.00 73.85           H
ATOM    208  HB3 ASP A  96      27.451   8.078  36.369  1.00 73.85           H
ATOM    209  N   ASN A  97      25.656   8.957  33.863  1.00 46.34           N
ATOM    210  CA  ASN A  97      24.240   9.193  33.590  1.00 49.81           C
ATOM    211  C   ASN A  97      23.890   9.030  32.102  1.00 45.89           C
ATOM    212  O   ASN A  97      22.731   9.248  31.716  1.00 36.97           O
ATOM    213  CB  ASN A  97      23.798  10.561  34.143  1.00 50.10           C
ATOM    214  CG  ASN A  97      24.551  11.745  33.553  1.00 50.14           C
ATOM    215  OD1 ASN A  97      25.602  11.602  32.924  1.00 50.52           O
ATOM    216  ND2 ASN A  97      24.010  12.941  33.788  1.00 46.32           N
ATOM    217  H   ASN A  97      26.181   9.639  33.795  1.00 55.60           H
ATOM    218  HA  ASN A  97      23.723   8.531  34.075  1.00 59.76           H
ATOM    219  HB2 ASN A  97      22.854  10.689  33.968  1.00 60.11           H
ATOM    220  HB3 ASN A  97      23.963  10.565  35.099  1.00 60.11           H
ATOM    221 HD21 ASN A  97      24.411  13.655  33.518  1.00 55.57           H
ATOM    222 HD22 ASN A  97      23.264  12.997  34.210  1.00 55.57           H
ATOM    223  N   THR A  98      24.842   8.579  31.281  1.00 44.41           N
ATOM    224  CA  THR A  98      24.613   8.343  29.859  1.00 44.87           C
ATOM    225  C   THR A  98      24.235   6.870  29.626  1.00 41.91           C
ATOM    226  O   THR A  98      24.452   6.007  30.487  1.00 41.24           O
ATOM    227  CB  THR A  98      25.858   8.734  29.030  1.00 44.98           C
ATOM    228  OG1 THR A  98      26.964   7.906  29.383  1.00 44.86           O
ATOM    229  CG2 THR A  98      26.262  10.193  29.266  1.00 38.47           C
ATOM    230  H   THR A  98      25.648   8.399  31.526  1.00 53.29           H
ATOM    231  HA  THR A  98      23.880   8.913  29.571  1.00 53.83           H
ATOM    232  HB  THR A  98      25.668   8.627  28.084  1.00 53.96           H
ATOM    233  HG1 THR A  98      27.077   7.939  30.213  1.00 53.83           H
ATOM    234 HG21 THR A  98      27.049  10.402  28.740  1.00 46.15           H
ATOM    235 HG22 THR A  98      25.545  10.794  29.010  1.00 46.15           H
ATOM    236 HG23 THR A  98      26.479  10.328  30.203  1.00 46.15           H
ATOM    237  N   LEU A  99      23.634   6.595  28.446  1.00 33.54           N
ATOM    238  CA  LEU A  99      23.030   5.298  28.132  1.00 36.41           C
ATOM    239  C   LEU A  99      23.556   4.784  26.800  1.00 33.89           C
ATOM    240  O   LEU A  99      23.603   5.530  25.820  1.00 31.06           O
ATOM    241  CB  LEU A  99      21.509   5.397  28.054  1.00 32.36           C
ATOM    242  CG  LEU A  99      20.773   4.156  27.551  1.00 37.20           C
ATOM    243  CD1 LEU A  99      20.838   3.064  28.586  1.00 41.05           C
ATOM    244  CD2 LEU A  99      19.341   4.481  27.191  1.00 35.73           C
ATOM    245  H   LEU A  99      23.563   7.161  27.800  1.00 40.24           H
ATOM    246  HA  LEU A  99      23.251   4.664  28.834  1.00 43.69           H
ATOM    247  HB2 LEU A  99      21.183   5.565  28.952  1.00 38.82           H
ATOM    248  HB3 LEU A  99      21.272   6.136  27.474  1.00 38.82           H
ATOM    249  HG  LEU A  99      21.202   3.825  26.748  1.00 44.63           H
ATOM    250 HD11 LEU A  99      20.370   2.284  28.247  1.00 49.25           H
ATOM    251 HD12 LEU A  99      21.770   2.844  28.754  1.00 49.25           H
ATOM    252 HD13 LEU A  99      20.418   3.376  29.403  1.00 49.25           H
ATOM    253 HD21 LEU A  99      18.920   3.678  26.851  1.00 42.87           H
ATOM    254 HD22 LEU A  99      18.883   4.782  27.991  1.00 42.87           H
ATOM    255 HD23 LEU A  99      19.325   5.178  26.517  1.00 42.87           H
ATOM    256  N   SER A 100      23.913   3.503  26.761  1.00 37.27           N
ATOM    257  CA  SER A 100      24.412   2.895  25.533  1.00 39.56           C
ATOM    258  C   SER A 100      23.248   2.501  24.628  1.00 29.46           C
ATOM    259  O   SER A 100      22.275   1.896  25.075  1.00 33.02           O
ATOM    260  CB  SER A 100      25.267   1.660  25.838  1.00 36.88           C
ATOM    261  OG  SER A 100      26.481   2.039  26.468  1.00 41.45           O
ATOM    262  H   SER A 100      23.865   2.964  27.427  1.00 44.71           H
ATOM    263  HA  SER A 100      24.976   3.538  25.074  1.00 47.46           H
ATOM    264  HB2 SER A 100      24.772   1.057  26.418  1.00 44.25           H
ATOM    265  HB3 SER A 100      25.476   1.211  25.004  1.00 44.25           H
ATOM    266  HG  SER A 100      27.095   1.517  26.228  1.00 49.73           H
ATOM    267  N   ILE A 101      23.373   2.833  23.338  1.00 31.86           N
ATOM    268  CA  ILE A 101      22.366   2.510  22.337  1.00 29.11           C
ATOM    269  C   ILE A 101      23.029   1.913  21.088  1.00 26.44           C
ATOM    270  O   ILE A 101      24.211   2.122  20.814  1.00 25.88           O
ATOM    271  CB  ILE A 101      21.511   3.745  21.977  1.00 29.53           C
ATOM    272  CG1 ILE A 101      22.371   4.837  21.364  1.00 24.95           C
ATOM    273  CG2 ILE A 101      20.819   4.268  23.225  1.00 29.42           C
ATOM    274  CD1 ILE A 101      21.608   6.110  20.971  1.00 25.97           C
ATOM    275  H   ILE A 101      24.047   3.263  23.023  1.00 38.23           H
ATOM    276  HA  ILE A 101      21.768   1.844  22.713  1.00 34.92           H
ATOM    277  HB  ILE A 101      20.838   3.476  21.336  1.00 35.43           H
ATOM    278 HG12 ILE A 101      23.039   5.082  22.019  1.00 29.93           H
ATOM    279 HG13 ILE A 101      22.794   4.492  20.564  1.00 29.93           H
ATOM    280 HG21 ILE A 101      20.237   5.004  22.986  1.00 35.29           H
ATOM    281 HG22 ILE A 101      20.297   3.548  23.619  1.00 35.29           H
ATOM    282 HG23 ILE A 101      21.499   4.570  23.853  1.00 35.29           H
ATOM    283 HD11 ILE A 101      22.216   6.704  20.503  1.00 31.16           H
ATOM    284 HD12 ILE A 101      20.861   5.885  20.390  1.00 31.16           H
ATOM    285 HD13 ILE A 101      21.289   6.539  21.780  1.00 31.16           H
ATOM    286  N   THR A 102      22.247   1.125  20.353  1.00 26.97           N
ATOM    287  CA  THR A 102      22.712   0.435  19.157  1.00 26.19           C
ATOM    288  C   THR A 102      21.933   0.971  17.973  1.00 22.14           C
ATOM    289  O   THR A 102      20.706   1.125  18.042  1.00 19.86           O
ATOM    290  CB  THR A 102      22.506  -1.088  19.250  1.00 28.52           C
ATOM    291  OG1 THR A 102      23.315  -1.615  20.310  1.00 36.71           O
ATOM    292  CG2 THR A 102      22.897  -1.778  17.947  1.00 31.03           C
ATOM    293  H   THR A 102      21.418   0.980  20.535  1.00 32.36           H
ATOM    294  HA  THR A 102      23.656   0.607  19.032  1.00 31.42           H
ATOM    295  HB  THR A 102      21.571  -1.283  19.422  1.00 34.21           H
ATOM    296  HG1 THR A 102      23.195  -2.444  20.370  1.00 44.04           H
ATOM    297 HG21 THR A 102      22.776  -2.736  18.042  1.00 37.23           H
ATOM    298 HG22 THR A 102      22.358  -1.465  17.203  1.00 37.23           H
ATOM    299 HG23 THR A 102      23.831  -1.600  17.756  1.00 37.23           H
ATOM    300  N   LYS A 103      22.634   1.249  16.885  1.00 24.95           N
ATOM    301  CA  LYS A 103      21.948   1.673  15.672  1.00 20.82           C
ATOM    302  C   LYS A 103      20.775   0.755  15.364  1.00 23.29           C
ATOM    303  O   LYS A 103      20.903  -0.472  15.382  1.00 25.22           O
ATOM    304  CB  LYS A 103      22.941   1.699  14.512  1.00 23.40           C
ATOM    305  CG  LYS A 103      22.344   2.197  13.254  1.00 22.92           C
ATOM    306  CD  LYS A 103      23.431   2.441  12.178  1.00 23.19           C
ATOM    307  CE  LYS A 103      22.791   2.932  10.919  1.00 27.79           C
ATOM    308  NZ  LYS A 103      23.749   3.301   9.843  1.00 38.58           N1+
ATOM    309  H   LYS A 103      23.491   1.211  16.821  1.00 29.93           H
ATOM    310  HA  LYS A 103      21.598   2.575  15.799  1.00 24.98           H
ATOM    311  HB2 LYS A 103      23.672   2.292  14.743  1.00 28.08           H
ATOM    312  HB3 LYS A 103      23.279   0.805  14.365  1.00 28.08           H
ATOM    313  HG2 LYS A 103      21.710   1.543  12.919  1.00 27.49           H
ATOM    314  HG3 LYS A 103      21.892   3.038  13.426  1.00 27.49           H
ATOM    315  HD2 LYS A 103      24.067   3.105  12.487  1.00 27.82           H
ATOM    316  HD3 LYS A 103      23.879   1.609  11.983  1.00 27.82           H
ATOM    317  HE2 LYS A 103      22.218   2.227  10.584  1.00 33.34           H
ATOM    318  HE3 LYS A 103      22.257   3.718  11.124  1.00 33.34           H
ATOM    319  HZ1 LYS A 103      23.322   3.672   9.152  1.00 46.29           H
ATOM    320  HZ2 LYS A 103      24.343   3.882  10.162  1.00 46.29           H
ATOM    321  HZ3 LYS A 103      24.183   2.575   9.563  1.00 46.29           H
ATOM    322  N   GLY A 104      19.616   1.374  15.112  1.00 20.78           N
ATOM    323  CA  GLY A 104      18.382   0.695  14.781  1.00 18.37           C
ATOM    324  C   GLY A 104      17.460   0.377  15.940  1.00 20.92           C
ATOM    325  O   GLY A 104      16.337  -0.077  15.714  1.00 22.25           O
ATOM    326  H   GLY A 104      19.546   2.234  15.095  1.00 24.93           H
ATOM    327  HA2 GLY A 104      17.891   1.224  14.134  1.00 22.04           H
ATOM    328  HA3 GLY A 104      18.626  -0.147  14.365  1.00 22.04           H
ATOM    329  N   GLU A 105      17.920   0.550  17.169  1.00 22.16           N
ATOM    330  CA  GLU A 105      17.109   0.285  18.340  1.00 22.00           C
ATOM    331  C   GLU A 105      16.070   1.387  18.537  1.00 22.35           C
ATOM    332  O   GLU A 105      16.291   2.548  18.184  1.00 20.66           O
ATOM    333  CB  GLU A 105      18.050   0.161  19.532  1.00 27.51           C
ATOM    334  CG  GLU A 105      17.499   0.280  20.880  1.00 38.08           C
ATOM    335  CD  GLU A 105      18.567  -0.033  21.933  1.00 39.36           C
ATOM    336  OE1 GLU A 105      19.758   0.332  21.738  1.00 32.41           O
ATOM    337  OE2 GLU A 105      18.210  -0.672  22.944  1.00 42.03           O1-
ATOM    338  H   GLU A 105      18.714   0.831  17.346  1.00 26.59           H
ATOM    339  HA  GLU A 105      16.641  -0.560  18.219  1.00 26.40           H
ATOM    340  HB2 GLU A 105      18.450  -0.724  19.485  1.00 33.00           H
ATOM    341  HB3 GLU A 105      18.747   0.832  19.457  1.00 33.00           H
ATOM    342  HG2 GLU A 105      17.203   1.196  21.015  1.00 45.68           H
ATOM    343  HG3 GLU A 105      16.756  -0.337  20.985  1.00 45.68           H
ATOM    344  N   LYS A 106      14.917   1.012  19.088  1.00 20.02           N
ATOM    345  CA  LYS A 106      13.870   1.988  19.389  1.00 18.81           C
ATOM    346  C   LYS A 106      14.106   2.604  20.757  1.00 23.81           C
ATOM    347  O   LYS A 106      14.667   1.957  21.651  1.00 22.13           O
ATOM    348  CB  LYS A 106      12.496   1.326  19.370  1.00 26.69           C
ATOM    349  CG  LYS A 106      12.034   0.975  17.980  1.00 32.37           C
ATOM    350  CD  LYS A 106      10.681   0.246  18.023  1.00 38.10           C
ATOM    351  CE  LYS A 106      10.149  -0.064  16.648  1.00 41.85           C
ATOM    352  NZ  LYS A 106       8.748  -0.616  16.701  1.00 49.75           N1+
ATOM    353  H   LYS A 106      14.720   0.209  19.315  1.00 24.02           H
ATOM    354  HA  LYS A 106      13.889   2.693  18.724  1.00 22.56           H
ATOM    355  HB2 LYS A 106      12.541   0.508  19.889  1.00 32.01           H
ATOM    356  HB3 LYS A 106      11.843   1.928  19.757  1.00 32.01           H
ATOM    357  HG2 LYS A 106      11.943   1.788  17.457  1.00 38.83           H
ATOM    358  HG3 LYS A 106      12.681   0.376  17.578  1.00 38.83           H
ATOM    359  HD2 LYS A 106      10.790  -0.593  18.498  1.00 45.71           H
ATOM    360  HD3 LYS A 106      10.033   0.795  18.465  1.00 45.71           H
ATOM    361  HE2 LYS A 106      10.129   0.757  16.130  1.00 50.21           H
ATOM    362  HE3 LYS A 106      10.724  -0.726  16.232  1.00 50.21           H
ATOM    363  HZ1 LYS A 106       8.455  -0.798  15.879  1.00 59.69           H
ATOM    364  HZ2 LYS A 106       8.740  -1.363  17.182  1.00 59.69           H
ATOM    365  HZ3 LYS A 106       8.202  -0.019  17.075  1.00 59.69           H
ATOM    366  N   LEU A 107      13.673   3.867  20.908  1.00 22.75           N
ATOM    367  CA  LEU A 107      13.827   4.611  22.151  1.00 19.86           C
ATOM    368  C   LEU A 107      12.602   5.480  22.376  1.00 23.02           C
ATOM    369  O   LEU A 107      11.959   5.937  21.427  1.00 23.51           O
ATOM    370  CB  LEU A 107      15.036   5.566  22.153  1.00 22.85           C
ATOM    371  CG  LEU A 107      16.394   5.194  21.591  1.00 30.29           C
ATOM    372  CD1 LEU A 107      16.430   5.447  20.110  1.00 26.33           C
ATOM    373  CD2 LEU A 107      17.447   5.988  22.302  1.00 23.97           C
ATOM    374  H   LEU A 107      13.276   4.320  20.289  1.00 27.29           H
ATOM    375  HA  LEU A 107      13.912   4.005  22.898  1.00 23.82           H
ATOM    376  HB2 LEU A 107      14.768   6.388  21.709  1.00 27.41           H
ATOM    377  HB3 LEU A 107      15.201   5.765  23.086  1.00 27.41           H
ATOM    378  HG  LEU A 107      16.573   4.255  21.755  1.00 36.34           H
ATOM    379 HD11 LEU A 107      17.310   5.212  19.773  1.00 31.58           H
ATOM    380 HD12 LEU A 107      15.754   4.894  19.684  1.00 31.58           H
ATOM    381 HD13 LEU A 107      16.241   6.382  19.941  1.00 31.58           H
ATOM    382 HD21 LEU A 107      18.316   5.777  21.927  1.00 28.75           H
ATOM    383 HD22 LEU A 107      17.251   6.930  22.174  1.00 28.75           H
ATOM    384 HD23 LEU A 107      17.440   5.766  23.249  1.00 28.75           H
ATOM    385  N   ARG A 108      12.309   5.726  23.651  1.00 22.17           N
ATOM    386  CA  ARG A 108      11.343   6.729  24.085  1.00 26.39           C
ATOM    387  C   ARG A 108      12.120   7.887  24.706  1.00 19.95           C
ATOM    388  O   ARG A 108      13.002   7.653  25.525  1.00 24.68           O
ATOM    389  CB  ARG A 108      10.388   6.130  25.122  1.00 26.17           C
ATOM    390  CG  ARG A 108       9.288   7.023  25.635  1.00 41.89           C
ATOM    391  CD  ARG A 108       8.478   6.297  26.748  1.00 43.40           C
ATOM    392  NE  ARG A 108       7.816   5.091  26.233  1.00 56.01           N
ATOM    393  CZ  ARG A 108       7.717   3.919  26.876  1.00 58.78           C
ATOM    394  NH1 ARG A 108       8.249   3.746  28.085  1.00 61.47           N
ATOM    395  NH2 ARG A 108       7.080   2.899  26.299  1.00 58.15           N1+
ATOM    396  H   ARG A 108      12.678   5.309  24.313  1.00 26.59           H
ATOM    397  HA  ARG A 108      10.837   7.065  23.331  1.00 31.66           H
ATOM    398  HB2 ARG A 108       9.957   5.369  24.711  1.00 31.40           H
ATOM    399  HB3 ARG A 108      10.910   5.843  25.892  1.00 31.40           H
ATOM    400  HG2 ARG A 108       9.685   7.824  26.010  1.00 50.27           H
ATOM    401  HG3 ARG A 108       8.683   7.243  24.909  1.00 50.27           H
ATOM    402  HD2 ARG A 108       9.094   6.039  27.451  1.00 52.07           H
ATOM    403  HD3 ARG A 108       7.800   6.896  27.100  1.00 52.07           H
ATOM    404  HE  ARG A 108       7.425   5.155  25.469  1.00 67.21           H
ATOM    405 HH11 ARG A 108       8.664   4.391  28.478  1.00 73.76           H
ATOM    406 HH12 ARG A 108       8.173   2.983  28.482  1.00 73.76           H
ATOM    407 HH21 ARG A 108       6.728   2.993  25.520  1.00 69.77           H
ATOM    408 HH22 ARG A 108       7.015   2.146  26.712  1.00 69.77           H
ATOM    409  N   VAL A 109      11.821   9.109  24.294  1.00 20.52           N
ATOM    410  CA  VAL A 109      12.529  10.284  24.801  1.00 23.28           C
ATOM    411  C   VAL A 109      11.704  10.934  25.904  1.00 25.76           C
ATOM    412  O   VAL A 109      10.512  11.199  25.722  1.00 27.24           O
ATOM    413  CB  VAL A 109      12.819  11.274  23.677  1.00 22.08           C
ATOM    414  CG1 VAL A 109      13.444  12.566  24.225  1.00 24.35           C
ATOM    415  CG2 VAL A 109      13.765  10.622  22.656  1.00 29.31           C
ATOM    416  H   VAL A 109      11.219   9.294  23.710  1.00 24.61           H
ATOM    417  HA  VAL A 109      13.380  10.001  25.174  1.00 27.93           H
ATOM    418  HB  VAL A 109      11.979  11.491  23.242  1.00 26.49           H
ATOM    419 HG11 VAL A 109      13.653  13.148  23.476  1.00 29.21           H
ATOM    420 HG12 VAL A 109      12.825  13.018  24.820  1.00 29.21           H
ATOM    421 HG13 VAL A 109      14.264  12.346  24.697  1.00 29.21           H
ATOM    422 HG21 VAL A 109      13.929  11.257  21.939  1.00 35.17           H
ATOM    423 HG22 VAL A 109      14.601  10.392  23.091  1.00 35.17           H
ATOM    424 HG23 VAL A 109      13.346   9.825  22.301  1.00 35.17           H
ATOM    425  N   LEU A 110      12.344  11.183  27.041  1.00 23.20           N
ATOM    426  CA  LEU A 110      11.664  11.744  28.197  1.00 26.20           C
ATOM    427  C   LEU A 110      11.838  13.247  28.324  1.00 29.79           C
ATOM    428  O   LEU A 110      10.919  13.925  28.796  1.00 27.26           O
ATOM    429  CB  LEU A 110      12.164  11.064  29.462  1.00 27.44           C
ATOM    430  CG  LEU A 110      11.979   9.539  29.463  1.00 28.72           C
ATOM    431  CD1 LEU A 110      12.623   8.980  30.701  1.00 33.16           C
ATOM    432  CD2 LEU A 110      10.549   9.168  29.402  1.00 37.16           C
ATOM    433  H   LEU A 110      13.184  11.028  27.177  1.00 27.83           H
ATOM    434  HA  LEU A 110      10.717  11.549  28.109  1.00 31.43           H
ATOM    435  HB2 LEU A 110      13.113  11.242  29.547  1.00 32.92           H
ATOM    436  HB3 LEU A 110      11.696  11.429  30.229  1.00 32.92           H
ATOM    437  HG  LEU A 110      12.413   9.147  28.687  1.00 34.46           H
ATOM    438 HD11 LEU A 110      12.534   8.015  30.698  1.00 39.79           H
ATOM    439 HD12 LEU A 110      13.560   9.230  30.696  1.00 39.79           H
ATOM    440 HD13 LEU A 110      12.188   9.358  31.480  1.00 39.79           H
ATOM    441 HD21 LEU A 110      10.481   8.199  29.416  1.00 44.58           H
ATOM    442 HD22 LEU A 110      10.097   9.549  30.172  1.00 44.58           H
ATOM    443 HD23 LEU A 110      10.171   9.512  28.576  1.00 44.58           H
ATOM    444  N   GLY A 111      12.983  13.793  27.931  1.00 25.62           N
ATOM    445  CA  GLY A 111      13.171  15.233  28.010  1.00 27.69           C
ATOM    446  C   GLY A 111      14.561  15.574  27.547  1.00 25.11           C
ATOM    447  O   GLY A 111      15.336  14.698  27.176  1.00 24.46           O
ATOM    448  H   GLY A 111      13.659  13.360  27.621  1.00 30.74           H
ATOM    449  HA2 GLY A 111      12.519  15.698  27.457  1.00 33.22           H
ATOM    450  HA3 GLY A 111      13.081  15.521  28.932  1.00 33.22           H
ATOM    451  N   TYR A 112      14.862  16.870  27.563  1.00 25.37           N
ATOM    452  CA  TYR A 112      16.107  17.376  27.001  1.00 26.48           C
ATOM    453  C   TYR A 112      16.923  18.105  28.066  1.00 25.58           C
ATOM    454  O   TYR A 112      16.411  18.507  29.111  1.00 24.40           O
ATOM    455  CB  TYR A 112      15.808  18.296  25.820  1.00 27.38           C
ATOM    456  CG  TYR A 112      15.266  17.555  24.621  1.00 23.01           C
ATOM    457  CD1 TYR A 112      16.107  17.019  23.660  1.00 26.68           C
ATOM    458  CD2 TYR A 112      13.922  17.341  24.490  1.00 29.70           C
ATOM    459  CE1 TYR A 112      15.597  16.316  22.587  1.00 26.32           C
ATOM    460  CE2 TYR A 112      13.419  16.653  23.434  1.00 27.93           C
ATOM    461  CZ  TYR A 112      14.235  16.142  22.487  1.00 32.50           C
ATOM    462  OH  TYR A 112      13.678  15.437  21.432  1.00 33.61           O
ATOM    463  H   TYR A 112      14.356  17.486  27.889  1.00 30.44           H
ATOM    464  HA  TYR A 112      16.635  16.631  26.671  1.00 31.77           H
ATOM    465  HB2 TYR A 112      15.144  18.949  26.090  1.00 32.85           H
ATOM    466  HB3 TYR A 112      16.629  18.735  25.552  1.00 32.85           H
ATOM    467  HD1 TYR A 112      17.024  17.139  23.730  1.00 32.01           H
ATOM    468  HD2 TYR A 112      13.347  17.685  25.127  1.00 35.63           H
ATOM    469  HE1 TYR A 112      16.162  15.965  21.942  1.00 31.58           H
ATOM    470  HE2 TYR A 112      12.503  16.532  23.369  1.00 33.51           H
ATOM    471  HH  TYR A 112      12.838  15.451  21.476  1.00 40.33           H
ATOM    472  N   ASN A 113      18.221  18.204  27.821  1.00 20.56           N
ATOM    473  CA  ASN A 113      19.103  18.961  28.699  1.00 21.95           C
ATOM    474  C   ASN A 113      18.970  20.448  28.376  1.00 21.76           C
ATOM    475  O   ASN A 113      18.080  20.889  27.649  1.00 23.91           O
ATOM    476  CB  ASN A 113      20.539  18.470  28.560  1.00 23.97           C
ATOM    477  CG  ASN A 113      21.213  18.957  27.275  1.00 23.59           C
ATOM    478  OD1 ASN A 113      20.557  19.239  26.279  1.00 22.23           O
ATOM    479  ND2 ASN A 113      22.533  19.057  27.320  1.00 25.47           N
ATOM    480  H   ASN A 113      18.627  17.837  27.155  1.00 24.66           H
ATOM    481  HA  ASN A 113      18.833  18.821  29.618  1.00 26.33           H
ATOM    482  HB2 ASN A 113      21.061  18.795  29.309  1.00 28.76           H
ATOM    483  HB3 ASN A 113      20.545  17.500  28.557  1.00 28.76           H
ATOM    484 HD21 ASN A 113      22.963  19.344  26.633  1.00 30.56           H
ATOM    485 HD22 ASN A 113      22.957  18.842  28.038  1.00 30.56           H
ATOM    486  N   HIS A 114      19.894  21.252  28.911  1.00 21.08           N
ATOM    487  CA  HIS A 114      19.714  22.697  28.900  1.00 19.08           C
ATOM    488  C   HIS A 114      19.777  23.308  27.502  1.00 24.68           C
ATOM    489  O   HIS A 114      19.190  24.373  27.272  1.00 25.76           O
ATOM    490  CB  HIS A 114      20.792  23.329  29.796  1.00 24.88           C
ATOM    491  CG  HIS A 114      22.192  23.059  29.323  1.00 20.93           C
ATOM    492  ND1 HIS A 114      22.874  21.910  29.657  1.00 21.81           N
ATOM    493  CD2 HIS A 114      23.043  23.781  28.550  1.00 27.79           C
ATOM    494  CE1 HIS A 114      24.070  21.920  29.100  1.00 24.72           C
ATOM    495  NE2 HIS A 114      24.199  23.042  28.424  1.00 24.10           N
ATOM    496  H   HIS A 114      20.616  20.974  29.286  1.00 25.29           H
ATOM    497  HA  HIS A 114      18.844  22.906  29.268  1.00 22.88           H
ATOM    498  HB2 HIS A 114      20.706  22.970  30.695  1.00 29.84           H
ATOM    499  HB3 HIS A 114      20.651  24.288  29.813  1.00 29.84           H
ATOM    500  HD2 HIS A 114      22.880  24.611  28.160  1.00 33.34           H
ATOM    501  HE1 HIS A 114      24.714  21.254  29.176  1.00 29.65           H
ATOM    502  HE2 HIS A 114      24.899  23.278  27.983  1.00 28.91           H
ATOM    503  N   ASN A 115      20.517  22.705  26.564  1.00 25.34           N
ATOM    504  CA  ASN A 115      20.589  23.266  25.222  1.00 25.62           C
ATOM    505  C   ASN A 115      19.962  22.349  24.163  1.00 28.84           C
ATOM    506  O   ASN A 115      20.081  22.633  22.971  1.00 27.41           O
ATOM    507  CB  ASN A 115      22.049  23.588  24.867  1.00 26.48           C
ATOM    508  CG  ASN A 115      22.954  22.398  25.034  1.00 30.95           C
ATOM    509  OD1 ASN A 115      22.503  21.244  25.061  1.00 28.40           O
ATOM    510  ND2 ASN A 115      24.247  22.654  25.139  1.00 31.33           N
ATOM    511  H   ASN A 115      20.988  21.987  26.680  1.00 30.40           H
ATOM    512  HA  ASN A 115      20.112  24.109  25.200  1.00 30.74           H
ATOM    513  HB2 ASN A 115      22.099  23.880  23.942  1.00 31.77           H
ATOM    514  HB3 ASN A 115      22.376  24.297  25.443  1.00 31.77           H
ATOM    515 HD21 ASN A 115      24.800  22.007  25.257  1.00 37.59           H
ATOM    516 HD22 ASN A 115      24.528  23.464  25.099  1.00 37.59           H
ATOM    517  N   GLY A 116      19.281  21.279  24.559  1.00 24.08           N
ATOM    518  CA  GLY A 116      18.682  20.383  23.582  1.00 25.59           C
ATOM    519  C   GLY A 116      19.645  19.440  22.878  1.00 29.58           C
ATOM    520  O   GLY A 116      19.192  18.618  22.052  1.00 28.28           O
ATOM    521  H   GLY A 116      19.156  21.037  25.380  1.00 28.89           H
ATOM    522  HA2 GLY A 116      18.019  19.838  24.029  1.00 30.70           H
ATOM    523  HA3 GLY A 116      18.225  20.906  22.905  1.00 30.70           H
ATOM    524  N   GLU A 117      20.946  19.501  23.182  1.00 23.17           N
ATOM    525  CA  GLU A 117      21.911  18.659  22.481  1.00 25.82           C
ATOM    526  C   GLU A 117      21.963  17.246  23.018  1.00 24.93           C
ATOM    527  O   GLU A 117      22.532  16.374  22.360  1.00 22.46           O
ATOM    528  CB  GLU A 117      23.296  19.287  22.545  1.00 30.30           C
ATOM    529  CG  GLU A 117      23.381  20.496  21.609  1.00 37.28           C
ATOM    530  CD  GLU A 117      24.628  21.334  21.808  1.00 41.09           C
ATOM    531  OE1 GLU A 117      25.620  20.821  22.388  1.00 39.46           O
ATOM    532  OE2 GLU A 117      24.589  22.520  21.384  1.00 46.74           O1-
ATOM    533  H   GLU A 117      21.295  20.008  23.783  1.00 27.79           H
ATOM    534  HA  GLU A 117      21.658  18.610  21.552  1.00 30.98           H
ATOM    535  HB2 GLU A 117      23.462  19.588  23.454  1.00 36.35           H
ATOM    536  HB3 GLU A 117      23.956  18.632  22.274  1.00 36.35           H
ATOM    537  HG2 GLU A 117      23.398  20.177  20.693  1.00 44.73           H
ATOM    538  HG3 GLU A 117      22.602  21.056  21.752  1.00 44.73           H
ATOM    539  N   TRP A 118      21.382  17.002  24.193  1.00 22.98           N
ATOM    540  CA  TRP A 118      21.265  15.669  24.755  1.00 19.74           C
ATOM    541  C   TRP A 118      19.834  15.440  25.206  1.00 21.85           C
ATOM    542  O   TRP A 118      19.093  16.386  25.499  1.00 23.29           O
ATOM    543  CB  TRP A 118      22.145  15.464  25.940  1.00 22.61           C
ATOM    544  CG  TRP A 118      23.634  15.466  25.752  1.00 21.47           C
ATOM    545  CD1 TRP A 118      24.434  16.540  25.452  1.00 26.90           C
ATOM    546  CD2 TRP A 118      24.510  14.352  25.913  1.00 20.25           C
ATOM    547  NE1 TRP A 118      25.744  16.150  25.421  1.00 22.90           N
ATOM    548  CE2 TRP A 118      25.827  14.815  25.699  1.00 25.11           C
ATOM    549  CE3 TRP A 118      24.317  13.006  26.199  1.00 23.05           C
ATOM    550  CZ2 TRP A 118      26.925  13.982  25.765  1.00 24.52           C
ATOM    551  CZ3 TRP A 118      25.417  12.179  26.271  1.00 24.12           C
ATOM    552  CH2 TRP A 118      26.706  12.671  26.056  1.00 24.15           C
ATOM    553  H   TRP A 118      21.035  17.616  24.688  1.00 27.56           H
ATOM    554  HA  TRP A 118      21.511  15.005  24.091  1.00 23.68           H
ATOM    555  HB2 TRP A 118      21.952  16.191  26.544  1.00 27.12           H
ATOM    556  HB3 TRP A 118      21.903  14.612  26.341  1.00 27.12           H
ATOM    557  HD1 TRP A 118      24.132  17.407  25.317  1.00 32.28           H
ATOM    558  HE1 TRP A 118      26.410  16.658  25.253  1.00 27.47           H
ATOM    559  HE3 TRP A 118      23.456  12.689  26.354  1.00 27.65           H
ATOM    560  HZ2 TRP A 118      27.781  14.294  25.609  1.00 29.42           H
ATOM    561  HZ3 TRP A 118      25.304  11.278  26.471  1.00 28.94           H
ATOM    562  HH2 TRP A 118      27.433  12.095  26.099  1.00 28.98           H
ATOM    563  N   CYS A 119      19.440  14.172  25.258  1.00 23.31           N
ATOM    564  CA  CYS A 119      18.067  13.863  25.659  1.00 23.94           C
ATOM    565  C   CYS A 119      18.095  12.620  26.525  1.00 23.54           C
ATOM    566  O   CYS A 119      18.991  11.777  26.420  1.00 24.17           O
ATOM    567  CB  CYS A 119      17.136  13.686  24.478  1.00 24.88           C
ATOM    568  SG  CYS A 119      17.497  12.247  23.516  1.00 30.96           S
ATOM    569  H   CYS A 119      19.937  13.492  25.086  1.00 27.97           H
ATOM    570  HA  CYS A 119      17.715  14.589  26.199  1.00 28.72           H
ATOM    571  HB2 CYS A 119      16.228  13.607  24.806  1.00 29.84           H
ATOM    572  HB3 CYS A 119      17.207  14.450  23.891  1.00 29.84           H
ATOM    573  HG  CYS A 119      16.436  11.804  23.171  1.00 37.14           H
ATOM    574  N   GLU A 120      17.147  12.566  27.456  1.00 25.03           N
ATOM    575  CA  GLU A 120      17.017  11.423  28.341  1.00 25.90           C
ATOM    576  C   GLU A 120      16.059  10.443  27.680  1.00 22.97           C
ATOM    577  O   GLU A 120      14.949  10.813  27.293  1.00 26.41           O
ATOM    578  CB  GLU A 120      16.485  11.800  29.735  1.00 27.03           C
ATOM    579  CG  GLU A 120      16.667  10.634  30.717  1.00 31.69           C
ATOM    580  CD  GLU A 120      16.141  10.923  32.121  1.00 43.58           C
ATOM    581  OE1 GLU A 120      16.418  10.116  33.043  1.00 47.55           O
ATOM    582  OE2 GLU A 120      15.450  11.946  32.288  1.00 44.41           O1-
ATOM    583  H   GLU A 120      16.556  13.178  27.575  1.00 30.02           H
ATOM    584  HA  GLU A 120      17.876  10.991  28.458  1.00 31.08           H
ATOM    585  HB2 GLU A 120      16.968  12.565  30.082  1.00 32.43           H
ATOM    586  HB3 GLU A 120      15.541  12.006  29.656  1.00 32.43           H
ATOM    587  HG2 GLU A 120      16.193   9.861  30.377  1.00 38.02           H
ATOM    588  HG3 GLU A 120      17.613  10.434  30.793  1.00 38.02           H
ATOM    589  N   ALA A 121      16.518   9.222  27.517  1.00 23.84           N
ATOM    590  CA  ALA A 121      15.801   8.236  26.735  1.00 24.41           C
ATOM    591  C   ALA A 121      15.719   6.929  27.490  1.00 22.71           C
ATOM    592  O   ALA A 121      16.547   6.621  28.349  1.00 25.18           O
ATOM    593  CB  ALA A 121      16.469   7.987  25.387  1.00 30.02           C
ATOM    594  H   ALA A 121      17.256   8.940  27.852  1.00 28.60           H
ATOM    595  HA  ALA A 121      14.899   8.558  26.579  1.00 29.29           H
ATOM    596  HB1 ALA A 121      15.932   7.331  24.913  1.00 36.02           H
ATOM    597  HB2 ALA A 121      16.473   8.825  24.892  1.00 36.02           H
ATOM    598  HB3 ALA A 121      17.372   7.657  25.518  1.00 36.02           H
ATOM    599  N   GLN A 122      14.695   6.162  27.131  1.00 25.44           N
ATOM    600  CA  GLN A 122      14.499   4.824  27.656  1.00 24.73           C
ATOM    601  C   GLN A 122      14.559   3.833  26.510  1.00 26.13           C
ATOM    602  O   GLN A 122      13.964   4.051  25.451  1.00 24.98           O
ATOM    603  CB  GLN A 122      13.149   4.651  28.333  1.00 30.34           C
ATOM    604  CG  GLN A 122      12.827   5.626  29.418  1.00 40.22           C
ATOM    605  CD  GLN A 122      11.446   5.362  30.028  1.00 42.03           C
ATOM    606  OE1 GLN A 122      10.445   5.224  29.312  1.00 44.44           O
ATOM    607  NE2 GLN A 122      11.393   5.309  31.356  1.00 45.37           N
ATOM    608  H   GLN A 122      14.086   6.411  26.572  1.00 30.52           H
ATOM    609  HA  GLN A 122      15.208   4.608  28.282  1.00 29.67           H
ATOM    610  HB2 GLN A 122      12.452   4.737  27.663  1.00 36.39           H
ATOM    611  HB3 GLN A 122      13.123   3.764  28.724  1.00 36.39           H
ATOM    612  HG2 GLN A 122      13.495   5.556  30.117  1.00 48.25           H
ATOM    613  HG3 GLN A 122      12.827   6.518  29.038  1.00 48.25           H
ATOM    614 HE21 GLN A 122      12.115   5.392  31.820  1.00 54.44           H
ATOM    615 HE22 GLN A 122      10.639   5.197  31.755  1.00 54.44           H
ATOM    616  N   THR A 123      15.267   2.755  26.724  1.00 27.04           N
ATOM    617  CA  THR A 123      15.235   1.660  25.785  1.00 32.72           C
ATOM    618  C   THR A 123      14.837   0.423  26.561  1.00 38.83           C
ATOM    619  O   THR A 123      14.556   0.489  27.761  1.00 38.36           O
ATOM    620  CB  THR A 123      16.580   1.443  25.119  1.00 32.59           C
ATOM    621  OG1 THR A 123      17.498   1.005  26.115  1.00 37.17           O
ATOM    622  CG2 THR A 123      17.093   2.731  24.449  1.00 33.15           C
ATOM    623  H   THR A 123      15.775   2.618  27.409  1.00 32.44           H
ATOM    624  HA  THR A 123      14.577   1.837  25.090  1.00 39.25           H
ATOM    625  HB  THR A 123      16.492   0.757  24.438  1.00 39.11           H
ATOM    626  HG1 THR A 123      18.264   0.930  25.785  1.00 44.60           H
ATOM    627 HG21 THR A 123      17.976   2.576  24.080  1.00 39.78           H
ATOM    628 HG22 THR A 123      16.494   3.007  23.739  1.00 39.78           H
ATOM    629 HG23 THR A 123      17.159   3.440  25.108  1.00 39.78           H
ATOM    630  N   LYS A 124      14.835  -0.717  25.873  1.00 38.93           N
ATOM    631  CA  LYS A 124      14.641  -1.980  26.568  1.00 42.97           C
ATOM    632  C   LYS A 124      15.799  -2.293  27.503  1.00 41.95           C
ATOM    633  O   LYS A 124      15.640  -3.125  28.398  1.00 47.01           O
ATOM    634  CB  LYS A 124      14.452  -3.121  25.558  1.00 48.20           C
ATOM    635  CG  LYS A 124      13.191  -3.007  24.669  1.00 54.28           C
ATOM    636  CD  LYS A 124      11.866  -3.008  25.464  1.00 56.43           C
ATOM    637  CE  LYS A 124      10.650  -2.861  24.533  1.00 58.28           C
ATOM    638  NZ  LYS A 124       9.324  -2.908  25.243  1.00 66.04           N1+
ATOM    639  H   LYS A 124      14.948  -0.786  25.024  1.00 46.71           H
ATOM    640  HA  LYS A 124      13.834  -1.919  27.105  1.00 51.56           H
ATOM    641  HB2 LYS A 124      15.225  -3.152  24.970  1.00 57.83           H
ATOM    642  HB3 LYS A 124      14.383  -3.954  26.046  1.00 57.83           H
ATOM    643  HG2 LYS A 124      13.237  -2.175  24.172  1.00 65.13           H
ATOM    644  HG3 LYS A 124      13.169  -3.757  24.052  1.00 65.13           H
ATOM    645  HD2 LYS A 124      11.781  -3.848  25.945  1.00 67.71           H
ATOM    646  HD3 LYS A 124      11.862  -2.262  26.084  1.00 67.71           H
ATOM    647  HE2 LYS A 124      10.712  -2.009  24.074  1.00 69.93           H
ATOM    648  HE3 LYS A 124      10.664  -3.585  23.887  1.00 69.93           H
ATOM    649  HZ1 LYS A 124       8.659  -2.822  24.659  1.00 79.25           H
ATOM    650  HZ2 LYS A 124       9.237  -3.684  25.670  1.00 79.25           H
ATOM    651  HZ3 LYS A 124       9.276  -2.246  25.838  1.00 79.25           H
ATOM    652  N   ASN A 125      16.954  -1.641  27.331  1.00 43.10           N
ATOM    653  CA  ASN A 125      18.128  -1.933  28.152  1.00 45.56           C
ATOM    654  C   ASN A 125      18.286  -1.005  29.342  1.00 46.47           C
ATOM    655  O   ASN A 125      19.032  -1.334  30.271  1.00 50.08           O
ATOM    656  CB  ASN A 125      19.398  -1.847  27.314  1.00 49.05           C
ATOM    657  CG  ASN A 125      19.447  -2.902  26.232  1.00 53.17           C
ATOM    658  OD1 ASN A 125      19.182  -4.078  26.486  1.00 56.22           O
ATOM    659  ND2 ASN A 125      19.750  -2.483  25.008  1.00 52.32           N
ATOM    660  H   ASN A 125      17.085  -1.034  26.738  1.00 51.71           H
ATOM    661  HA  ASN A 125      18.057  -2.844  28.479  1.00 54.66           H
ATOM    662  HB2 ASN A 125      19.429  -0.975  26.888  1.00 58.85           H
ATOM    663  HB3 ASN A 125      20.166  -1.956  27.895  1.00 58.85           H
ATOM    664 HD21 ASN A 125      19.827  -3.051  24.365  1.00 62.77           H
ATOM    665 HD22 ASN A 125      19.852  -1.640  24.855  1.00 62.77           H
ATOM    666  N   GLY A 126      17.642   0.154  29.335  1.00 42.81           N
ATOM    667  CA  GLY A 126      17.743   1.030  30.481  1.00 36.86           C
ATOM    668  C   GLY A 126      17.280   2.429  30.152  1.00 30.90           C
ATOM    669  O   GLY A 126      16.458   2.643  29.256  1.00 32.09           O
ATOM    670  H   GLY A 126      17.158   0.453  28.689  1.00 51.36           H
ATOM    671  HA2 GLY A 126      17.197   0.688  31.204  1.00 44.22           H
ATOM    672  HA3 GLY A 126      18.667   1.072  30.771  1.00 44.22           H
ATOM    673  N   GLN A 127      17.799   3.365  30.928  1.00 31.70           N
ATOM    674  CA  GLN A 127      17.408   4.756  30.851  1.00 29.17           C
ATOM    675  C   GLN A 127      18.623   5.631  31.125  1.00 31.24           C
ATOM    676  O   GLN A 127      19.406   5.347  32.035  1.00 33.41           O
ATOM    677  CB  GLN A 127      16.306   5.053  31.848  1.00 34.19           C
ATOM    678  CG  GLN A 127      15.770   6.401  31.747  1.00 33.95           C
ATOM    679  CD  GLN A 127      14.636   6.617  32.700  1.00 41.56           C
ATOM    680  OE1 GLN A 127      13.792   5.740  32.869  1.00 40.89           O
ATOM    681  NE2 GLN A 127      14.616   7.781  33.344  1.00 43.96           N
ATOM    682  H   GLN A 127      18.397   3.203  31.526  1.00 38.03           H
ATOM    683  HA  GLN A 127      17.071   4.944  29.959  1.00 35.00           H
ATOM    684  HB2 GLN A 127      15.579   4.432  31.699  1.00 41.02           H
ATOM    685  HB3 GLN A 127      16.659   4.951  32.744  1.00 41.02           H
ATOM    686  HG2 GLN A 127      16.468   7.049  31.934  1.00 40.73           H
ATOM    687  HG3 GLN A 127      15.415   6.521  30.853  1.00 40.73           H
ATOM    688 HE21 GLN A 127      15.249   8.350  33.213  1.00 52.74           H
ATOM    689 HE22 GLN A 127      13.986   7.962  33.899  1.00 52.74           H
ATOM    690  N   GLY A 128      18.796   6.668  30.314  1.00 25.11           N
ATOM    691  CA  GLY A 128      19.906   7.570  30.513  1.00 27.51           C
ATOM    692  C   GLY A 128      20.018   8.569  29.385  1.00 24.42           C
ATOM    693  O   GLY A 128      19.187   8.625  28.475  1.00 23.54           O
ATOM    694  H   GLY A 128      18.279   6.881  29.660  1.00 30.12           H
ATOM    695  HA2 GLY A 128      19.778   8.046  31.347  1.00 33.01           H
ATOM    696  HA3 GLY A 128      20.732   7.067  30.564  1.00 33.01           H
ATOM    697  N   TRP A 129      21.073   9.369  29.469  1.00 24.56           N
ATOM    698  CA  TRP A 129      21.279  10.450  28.519  1.00 20.90           C
ATOM    699  C   TRP A 129      22.009   9.975  27.255  1.00 20.05           C
ATOM    700  O   TRP A 129      23.001   9.252  27.337  1.00 25.55           O
ATOM    701  CB  TRP A 129      22.105  11.566  29.164  1.00 24.69           C
ATOM    702  CG  TRP A 129      21.361  12.354  30.211  1.00 28.40           C
ATOM    703  CD1 TRP A 129      21.452  12.188  31.554  1.00 31.50           C
ATOM    704  CD2 TRP A 129      20.448  13.433  29.998  1.00 24.93           C
ATOM    705  NE1 TRP A 129      20.641  13.102  32.200  1.00 35.90           N
ATOM    706  CE2 TRP A 129      20.016  13.875  31.266  1.00 31.07           C
ATOM    707  CE3 TRP A 129      19.954  14.072  28.875  1.00 22.94           C
ATOM    708  CZ2 TRP A 129      19.104  14.908  31.422  1.00 32.42           C
ATOM    709  CZ3 TRP A 129      19.079  15.097  29.029  1.00 27.55           C
ATOM    710  CH2 TRP A 129      18.648  15.504  30.300  1.00 30.60           C
ATOM    711  H   TRP A 129      21.684   9.303  30.070  1.00 29.46           H
ATOM    712  HA  TRP A 129      20.415  10.813  28.266  1.00 25.07           H
ATOM    713  HB2 TRP A 129      22.893  11.174  29.574  1.00 29.62           H
ATOM    714  HB3 TRP A 129      22.369  12.181  28.463  1.00 29.62           H
ATOM    715  HD1 TRP A 129      21.983  11.550  31.969  1.00 37.79           H
ATOM    716  HE1 TRP A 129      20.536  13.171  33.049  1.00 43.07           H
ATOM    717  HE3 TRP A 129      20.223  13.814  28.025  1.00 27.52           H
ATOM    718  HZ2 TRP A 129      18.830  15.188  32.264  1.00 38.90           H
ATOM    719  HZ3 TRP A 129      18.739  15.524  28.283  1.00 33.05           H
ATOM    720  HH2 TRP A 129      18.047  16.205  30.367  1.00 36.72           H
ATOM    721  N   VAL A 130      21.533  10.432  26.098  1.00 22.88           N
ATOM    722  CA  VAL A 130      22.179  10.169  24.812  1.00 19.78           C
ATOM    723  C   VAL A 130      22.202  11.457  24.009  1.00 20.83           C
ATOM    724  O   VAL A 130      21.377  12.353  24.208  1.00 22.61           O
ATOM    725  CB  VAL A 130      21.450   9.066  24.009  1.00 27.50           C
ATOM    726  CG1 VAL A 130      21.262   7.846  24.863  1.00 28.65           C
ATOM    727  CG2 VAL A 130      20.123   9.560  23.512  1.00 24.70           C
ATOM    728  H   VAL A 130      20.819  10.913  26.023  1.00 27.45           H
ATOM    729  HA  VAL A 130      23.082   9.866  24.972  1.00 23.73           H
ATOM    730  HB  VAL A 130      21.990   8.819  23.239  1.00 32.99           H
ATOM    731 HG11 VAL A 130      20.801   7.167  24.346  1.00 34.37           H
ATOM    732 HG12 VAL A 130      22.130   7.516  25.142  1.00 34.37           H
ATOM    733 HG13 VAL A 130      20.730   8.085  25.640  1.00 34.37           H
ATOM    734 HG21 VAL A 130      19.653   8.827  23.082  1.00 29.63           H
ATOM    735 HG22 VAL A 130      19.610   9.876  24.272  1.00 29.63           H
ATOM    736 HG23 VAL A 130      20.255  10.276  22.871  1.00 29.63           H
ATOM    737  N   PRO A 131      23.128  11.577  23.061  1.00 21.20           N
ATOM    738  CA  PRO A 131      23.117  12.774  22.206  1.00 20.22           C
ATOM    739  C   PRO A 131      21.889  12.817  21.325  1.00 21.48           C
ATOM    740  O   PRO A 131      21.512  11.823  20.712  1.00 23.80           O
ATOM    741  CB  PRO A 131      24.408  12.632  21.372  1.00 24.92           C
ATOM    742  CG  PRO A 131      25.225  11.660  22.092  1.00 23.38           C
ATOM    743  CD  PRO A 131      24.253  10.700  22.764  1.00 24.64           C
ATOM    744  HA  PRO A 131      23.148  13.587  22.736  1.00 24.26           H
ATOM    745  HB2 PRO A 131      24.172  12.283  20.500  1.00 29.90           H
ATOM    746  HB3 PRO A 131      24.862  13.485  21.290  1.00 29.90           H
ATOM    747  HG2 PRO A 131      25.796  11.186  21.467  1.00 28.04           H
ATOM    748  HG3 PRO A 131      25.759  12.125  22.756  1.00 28.04           H
ATOM    749  HD2 PRO A 131      23.977   9.992  22.165  1.00 29.56           H
ATOM    750  HD3 PRO A 131      24.640  10.345  23.580  1.00 29.56           H
ATOM    751  N   SER A 132      21.277  14.001  21.225  1.00 21.06           N
ATOM    752  CA  SER A 132      19.984  14.124  20.567  1.00 21.82           C
ATOM    753  C   SER A 132      20.073  13.840  19.083  1.00 22.86           C
ATOM    754  O   SER A 132      19.093  13.379  18.494  1.00 26.04           O
ATOM    755  CB  SER A 132      19.407  15.516  20.786  1.00 25.04           C
ATOM    756  OG  SER A 132      19.120  15.717  22.166  1.00 27.50           O
ATOM    757  H   SER A 132      21.596  14.743  21.511  1.00 25.27           H
ATOM    758  HA  SER A 132      19.370  13.480  20.955  1.00 26.18           H
ATOM    759  HB2 SER A 132      20.048  16.178  20.475  1.00 30.05           H
ATOM    760  HB3 SER A 132      18.587  15.591  20.277  1.00 30.05           H
ATOM    761  HG  SER A 132      18.773  16.477  22.284  1.00 32.99           H
ATOM    762  N   ASN A 133      21.195  14.157  18.444  1.00 23.14           N
ATOM    763  CA  ASN A 133      21.252  13.934  17.006  1.00 26.26           C
ATOM    764  C   ASN A 133      21.812  12.561  16.654  1.00 23.15           C
ATOM    765  O   ASN A 133      22.086  12.304  15.477  1.00 25.08           O
ATOM    766  CB  ASN A 133      22.053  15.035  16.290  1.00 28.31           C
ATOM    767  CG  ASN A 133      23.469  15.192  16.804  1.00 24.01           C
ATOM    768  OD1 ASN A 133      23.976  14.417  17.605  1.00 26.52           O
ATOM    769  ND2 ASN A 133      24.134  16.231  16.311  1.00 34.44           N
ATOM    770  H   ASN A 133      21.917  14.462  18.803  1.00 27.75           H
ATOM    771  HA  ASN A 133      20.346  13.976  16.655  1.00 31.50           H
ATOM    772  HB2 ASN A 133      22.097  14.826  15.342  1.00 33.96           H
ATOM    773  HB3 ASN A 133      21.600  15.882  16.415  1.00 33.96           H
ATOM    774 HD21 ASN A 133      24.955  16.358  16.537  1.00 41.32           H
ATOM    775 HD22 ASN A 133      23.743  16.770  15.770  1.00 41.32           H
ATOM    776  N   TYR A 134      21.985  11.685  17.634  1.00 20.18           N
ATOM    777  CA  TYR A 134      22.254  10.286  17.351  1.00 20.66           C
ATOM    778  C   TYR A 134      20.969   9.493  17.140  1.00 22.23           C
ATOM    779  O   TYR A 134      21.044   8.310  16.800  1.00 22.94           O
ATOM    780  CB  TYR A 134      23.029   9.627  18.471  1.00 20.42           C
ATOM    781  CG  TYR A 134      24.537   9.844  18.427  1.00 19.17           C
ATOM    782  CD1 TYR A 134      25.049  11.103  18.186  1.00 25.99           C
ATOM    783  CD2 TYR A 134      25.428   8.811  18.646  1.00 24.23           C
ATOM    784  CE1 TYR A 134      26.426  11.334  18.156  1.00 26.62           C
ATOM    785  CE2 TYR A 134      26.816   9.047  18.624  1.00 29.43           C
ATOM    786  CZ  TYR A 134      27.290  10.309  18.372  1.00 28.99           C
ATOM    787  OH  TYR A 134      28.667  10.589  18.339  1.00 31.56           O
ATOM    788  H   TYR A 134      21.954  11.873  18.476  1.00 24.21           H
ATOM    789  HA  TYR A 134      22.779  10.233  16.540  1.00 24.78           H
ATOM    790  HB2 TYR A 134      22.695   9.992  19.305  1.00 24.50           H
ATOM    791  HB3 TYR A 134      22.853   8.682  18.429  1.00 24.50           H
ATOM    792  HD1 TYR A 134      24.462  11.804  18.036  1.00 31.18           H
ATOM    793  HD2 TYR A 134      25.113   7.961  18.822  1.00 29.06           H
ATOM    794  HE1 TYR A 134      26.748  12.185  17.987  1.00 31.93           H
ATOM    795  HE2 TYR A 134      27.411   8.350  18.770  1.00 35.31           H
ATOM    796  HH  TYR A 134      28.793  11.405  18.173  1.00 37.86           H
ATOM    797  N   ILE A 135      19.804  10.116  17.339  1.00 23.78           N
ATOM    798  CA  ILE A 135      18.517   9.457  17.187  1.00 23.07           C
ATOM    799  C   ILE A 135      17.564  10.336  16.379  1.00 21.31           C
ATOM    800  O   ILE A 135      17.791  11.529  16.165  1.00 20.77           O
ATOM    801  CB  ILE A 135      17.924   9.113  18.576  1.00 21.66           C
ATOM    802  CG1 ILE A 135      17.445  10.373  19.285  1.00 22.68           C
ATOM    803  CG2 ILE A 135      18.971   8.376  19.407  1.00 22.94           C
ATOM    804  CD1 ILE A 135      16.846  10.095  20.659  1.00 29.07           C
ATOM    805  H   ILE A 135      19.730  10.939  17.561  1.00 28.53           H
ATOM    806  HA  ILE A 135      18.653   8.634  16.686  1.00 27.67           H
ATOM    807  HB  ILE A 135      17.158   8.533  18.443  1.00 25.98           H
ATOM    808 HG12 ILE A 135      18.200  10.977  19.401  1.00 27.21           H
ATOM    809 HG13 ILE A 135      16.765  10.804  18.750  1.00 27.21           H
ATOM    810 HG21 ILE A 135      18.588   8.111  20.256  1.00 27.52           H
ATOM    811 HG22 ILE A 135      19.257   7.588  18.923  1.00 27.52           H
ATOM    812 HG23 ILE A 135      19.724   8.963  19.558  1.00 27.52           H
ATOM    813 HD11 ILE A 135      16.547  10.932  21.047  1.00 34.88           H
ATOM    814 HD12 ILE A 135      16.091   9.496  20.556  1.00 34.88           H
ATOM    815 HD13 ILE A 135      17.515   9.689  21.231  1.00 34.88           H
ATOM    816  N   THR A 136      16.489   9.732  15.890  1.00 19.84           N
ATOM    817  CA  THR A 136      15.514  10.481  15.125  1.00 19.62           C
ATOM    818  C   THR A 136      14.130   9.893  15.339  1.00 19.97           C
ATOM    819  O   THR A 136      14.016   8.693  15.604  1.00 21.96           O
ATOM    820  CB  THR A 136      15.919  10.468  13.640  1.00 26.17           C
ATOM    821  OG1 THR A 136      15.266  11.523  12.941  1.00 25.32           O
ATOM    822  CG2 THR A 136      15.566   9.116  12.983  1.00 21.35           C
ATOM    823  H   THR A 136      16.300   8.896  15.974  1.00 23.80           H
ATOM    824  HA  THR A 136      15.509  11.395  15.442  1.00 23.53           H
ATOM    825  HB  THR A 136      16.879  10.591  13.573  1.00 31.39           H
ATOM    826  HG1 THR A 136      14.716  11.213  12.389  1.00 30.38           H
ATOM    827 HG21 THR A 136      15.821   9.140  12.047  1.00 25.61           H
ATOM    828 HG22 THR A 136      16.039   8.389  13.423  1.00 25.61           H
ATOM    829 HG23 THR A 136      14.611   8.955  13.037  1.00 25.61           H
ATOM    830  N   PRO A 137      13.058  10.680  15.171  1.00 20.90           N
ATOM    831  CA  PRO A 137      11.712  10.101  15.256  1.00 25.04           C
ATOM    832  C   PRO A 137      11.489   8.986  14.244  1.00 24.83           C
ATOM    833  O   PRO A 137      11.960   9.053  13.101  1.00 24.18           O
ATOM    834  CB  PRO A 137      10.800  11.301  14.967  1.00 26.04           C
ATOM    835  CG  PRO A 137      11.600  12.464  15.370  1.00 26.56           C
ATOM    836  CD  PRO A 137      12.981  12.133  14.932  1.00 22.83           C
ATOM    837  HA  PRO A 137      11.546   9.774  16.154  1.00 30.04           H
ATOM    838  HB2 PRO A 137      10.594  11.346  14.022  1.00 31.23           H
ATOM    839  HB3 PRO A 137      10.000  11.222  15.504  1.00 31.23           H
ATOM    840  HG2 PRO A 137      11.272  13.259  14.927  1.00 31.86           H
ATOM    841  HG3 PRO A 137      11.567  12.565  16.333  1.00 31.86           H
ATOM    842  HD2 PRO A 137      13.067  12.321  13.984  1.00 27.38           H
ATOM    843  HD3 PRO A 137      13.636  12.614  15.460  1.00 27.38           H
ATOM    844  N   VAL A 138      10.737   7.954  14.653  1.00 25.07           N
ATOM    845  CA  VAL A 138      10.435   6.909  13.678  1.00 24.30           C
ATOM    846  C   VAL A 138       9.683   7.521  12.515  1.00 28.43           C
ATOM    847  O   VAL A 138       9.782   7.055  11.378  1.00 34.08           O
ATOM    848  CB  VAL A 138       9.670   5.752  14.338  1.00 27.69           C
ATOM    849  CG1 VAL A 138       9.275   4.715  13.310  1.00 36.74           C
ATOM    850  CG2 VAL A 138      10.527   5.086  15.386  1.00 30.96           C
ATOM    851  H   VAL A 138      10.412   7.842  15.442  1.00 30.07           H
ATOM    852  HA  VAL A 138      11.264   6.546  13.332  1.00 29.15           H
ATOM    853  HB  VAL A 138       8.867   6.094  14.765  1.00 33.22           H
ATOM    854 HG11 VAL A 138       8.788   4.004  13.755  1.00 44.08           H
ATOM    855 HG12 VAL A 138       8.722   5.116  12.623  1.00 44.08           H
ATOM    856 HG13 VAL A 138      10.088   4.357  12.918  1.00 44.08           H
ATOM    857 HG21 VAL A 138      10.022   4.359  15.782  1.00 37.14           H
ATOM    858 HG22 VAL A 138      11.331   4.739  14.972  1.00 37.14           H
ATOM    859 HG23 VAL A 138      10.759   5.738  16.070  1.00 37.14           H
ATOM    860  N   ASN A 139       8.958   8.598  12.765  1.00 27.31           N
ATOM    861  CA  ASN A 139       8.229   9.308  11.713  1.00 33.05           C
ATOM    862  C   ASN A 139       9.043  10.490  11.190  1.00 35.00           C
ATOM    863  O   ASN A 139       8.670  11.667  11.317  1.00 40.44           O
ATOM    864  CB  ASN A 139       6.872   9.772  12.247  1.00 39.99           C
ATOM    865  CG  ASN A 139       6.192  10.752  11.320  1.00 50.77           C
ATOM    866  OD1 ASN A 139       6.130  10.543  10.095  1.00 53.40           O
ATOM    867  ND2 ASN A 139       5.712  11.859  11.889  1.00 55.52           N
ATOM    868  H   ASN A 139       8.877   8.949  13.542  1.00 32.76           H
ATOM    869  HA  ASN A 139       8.084   8.697  10.970  1.00 39.66           H
ATOM    870  HB2 ASN A 139       6.287   9.002  12.348  1.00 47.98           H
ATOM    871  HB3 ASN A 139       7.001  10.210  13.106  1.00 47.98           H
ATOM    872 HD21 ASN A 139       5.300  12.450  11.415  1.00 66.62           H
ATOM    873 HD22 ASN A 139       5.824  11.986  12.732  1.00 66.62           H
ATOM    874  N   SER A 140      10.191  10.168  10.600  1.00 27.11           N
ATOM    875  CA  SER A 140      11.097  11.169  10.063  1.00 25.35           C
ATOM    876  C   SER A 140      11.854  10.518   8.914  1.00 22.49           C
ATOM    877  O   SER A 140      12.006   9.297   8.890  1.00 23.25           O
ATOM    878  CB  SER A 140      12.079  11.692  11.111  1.00 26.82           C
ATOM    879  OG  SER A 140      13.142  10.790  11.375  1.00 25.96           O
ATOM    880  H   SER A 140      10.470   9.359  10.502  1.00 32.52           H
ATOM    881  HA  SER A 140      10.577  11.916   9.719  1.00 30.42           H
ATOM    882  HB2 SER A 140      12.460  12.524  10.782  1.00 32.17           H
ATOM    883  HB3 SER A 140      11.596  11.841  11.937  1.00 32.17           H
ATOM    884  HG  SER A 140      12.830  10.043  11.591  1.00 31.14           H
ATOM    885  N   LEU A 141      12.295  11.329   7.952  1.00 23.87           N
ATOM    886  CA  LEU A 141      12.994  10.802   6.779  1.00 22.00           C
ATOM    887  C   LEU A 141      14.409  10.348   7.091  1.00 20.89           C
ATOM    888  O   LEU A 141      14.967   9.524   6.347  1.00 19.60           O
ATOM    889  CB  LEU A 141      13.040  11.867   5.687  1.00 23.29           C
ATOM    890  CG  LEU A 141      11.725  12.173   5.016  1.00 26.68           C
ATOM    891  CD1 LEU A 141      11.935  13.365   4.118  1.00 30.63           C
ATOM    892  CD2 LEU A 141      11.207  10.944   4.244  1.00 26.49           C
ATOM    893  H   LEU A 141      12.221  12.184   7.958  1.00 28.64           H
ATOM    894  HA  LEU A 141      12.504  10.044   6.439  1.00 26.40           H
ATOM    895  HB2 LEU A 141      13.341  12.700   6.085  1.00 27.93           H
ATOM    896  HB3 LEU A 141      13.662  11.587   4.997  1.00 27.93           H
ATOM    897  HG  LEU A 141      11.078  12.411   5.696  1.00 32.01           H
ATOM    898 HD11 LEU A 141      11.105  13.568   3.658  1.00 36.75           H
ATOM    899 HD12 LEU A 141      12.221  14.123   4.653  1.00 36.75           H
ATOM    900 HD13 LEU A 141      12.628  13.146   3.473  1.00 36.75           H
ATOM    901 HD21 LEU A 141      10.361  11.170   3.828  1.00 31.78           H
ATOM    902 HD22 LEU A 141      11.853  10.692   3.561  1.00 31.78           H
ATOM    903 HD23 LEU A 141      11.075  10.213   4.865  1.00 31.78           H
ATOM    904  N   GLU A 142      15.003  10.874   8.165  1.00 19.71           N
ATOM    905  CA  GLU A 142      16.382  10.586   8.522  1.00 26.29           C
ATOM    906  C   GLU A 142      16.611   9.135   8.893  1.00 26.44           C
ATOM    907  O   GLU A 142      17.768   8.698   8.962  1.00 23.97           O
ATOM    908  CB  GLU A 142      16.814  11.483   9.690  1.00 24.10           C
ATOM    909  CG  GLU A 142      16.991  12.954   9.323  1.00 35.81           C
ATOM    910  CD  GLU A 142      15.686  13.739   9.142  1.00 34.36           C
ATOM    911  OE1 GLU A 142      14.598  13.286   9.564  1.00 33.99           O
ATOM    912  OE2 GLU A 142      15.774  14.853   8.589  1.00 43.43           O1-
ATOM    913  H   GLU A 142      14.612  11.406   8.713  1.00 23.65           H
ATOM    914  HA  GLU A 142      16.952  10.791   7.764  1.00 31.54           H
ATOM    915  HB2 GLU A 142      16.160  11.431  10.406  1.00 28.91           H
ATOM    916  HB3 GLU A 142      17.676  11.165  10.004  1.00 28.91           H
ATOM    917  HG2 GLU A 142      17.492  13.390  10.032  1.00 42.97           H
ATOM    918  HG3 GLU A 142      17.485  13.012   8.493  1.00 42.97           H
ATOM    919  N   LYS A 143      15.544   8.386   9.166  1.00 20.98           N
ATOM    920  CA  LYS A 143      15.682   6.967   9.452  1.00 21.48           C
ATOM    921  C   LYS A 143      16.172   6.162   8.241  1.00 25.10           C
ATOM    922  O   LYS A 143      16.605   5.020   8.412  1.00 24.43           O
ATOM    923  CB  LYS A 143      14.357   6.384   9.928  1.00 23.18           C
ATOM    924  CG  LYS A 143      13.300   6.321   8.868  1.00 22.67           C
ATOM    925  CD  LYS A 143      11.954   5.925   9.480  1.00 27.31           C
ATOM    926  CE  LYS A 143      10.887   5.854   8.421  1.00 28.78           C
ATOM    927  NZ  LYS A 143       9.523   5.649   9.013  1.00 33.17           N1+
ATOM    928  H   LYS A 143      14.730   8.675   9.177  1.00 25.17           H
ATOM    929  HA  LYS A 143      16.333   6.868  10.167  1.00 25.77           H
ATOM    930  HB2 LYS A 143      14.507   5.479  10.243  1.00 27.81           H
ATOM    931  HB3 LYS A 143      14.021   6.936  10.652  1.00 27.81           H
ATOM    932  HG2 LYS A 143      13.194   7.193   8.459  1.00 27.20           H
ATOM    933  HG3 LYS A 143      13.539   5.659   8.202  1.00 27.20           H
ATOM    934  HD2 LYS A 143      12.034   5.050   9.893  1.00 32.76           H
ATOM    935  HD3 LYS A 143      11.693   6.590  10.132  1.00 32.76           H
ATOM    936  HE2 LYS A 143      10.886   6.686   7.922  1.00 34.53           H
ATOM    937  HE3 LYS A 143      11.075   5.103   7.840  1.00 34.53           H
ATOM    938  HZ1 LYS A 143       8.907   5.967   8.453  1.00 39.80           H
ATOM    939  HZ2 LYS A 143       9.372   4.783   9.150  1.00 39.80           H
ATOM    940  HZ3 LYS A 143       9.461   6.083   9.787  1.00 39.80           H
ATOM    941  N   HIS A 144      16.078   6.705   7.030  1.00 19.96           N
ATOM    942  CA  HIS A 144      16.465   5.967   5.828  1.00 20.67           C
ATOM    943  C   HIS A 144      17.962   6.129   5.576  1.00 17.64           C
ATOM    944  O   HIS A 144      18.487   7.243   5.639  1.00 19.23           O
ATOM    945  CB  HIS A 144      15.679   6.455   4.616  1.00 16.89           C
ATOM    946  CG  HIS A 144      14.205   6.277   4.732  1.00 20.03           C
ATOM    947  ND1 HIS A 144      13.602   5.043   4.617  1.00 19.86           N
ATOM    948  CD2 HIS A 144      13.208   7.178   4.909  1.00 22.02           C
ATOM    949  CE1 HIS A 144      12.290   5.194   4.717  1.00 24.47           C
ATOM    950  NE2 HIS A 144      12.025   6.478   4.892  1.00 22.42           N
ATOM    951  H   HIS A 144      15.799   7.507   6.879  1.00 23.95           H
ATOM    952  HA  HIS A 144      16.266   5.030   5.962  1.00 24.80           H
ATOM    953  HB2 HIS A 144      15.980   5.978   3.823  1.00 20.26           H
ATOM    954  HB3 HIS A 144      15.844   7.402   4.502  1.00 20.26           H
ATOM    955  HD2 HIS A 144      13.303   8.096   5.008  1.00 26.41           H
ATOM    956  HE1 HIS A 144      11.662   4.511   4.677  1.00 29.36           H
ATOM    957  HE2 HIS A 144      11.246   6.825   4.996  1.00 26.90           H
ATOM    958  N   SER A 145      18.660   5.020   5.275  1.00 18.53           N
ATOM    959  CA  SER A 145      20.101   5.142   5.092  1.00 18.31           C
ATOM    960  C   SER A 145      20.431   6.041   3.913  1.00 16.72           C
ATOM    961  O   SER A 145      21.507   6.651   3.881  1.00 20.49           O
ATOM    962  CB  SER A 145      20.739   3.779   4.892  1.00 21.73           C
ATOM    963  OG  SER A 145      20.216   3.184   3.720  1.00 21.76           O
ATOM    964  H   SER A 145      18.353   4.236   5.155  1.00 22.22           H
ATOM    965  HA  SER A 145      20.491   5.524   5.900  1.00 21.96           H
ATOM    966  HB2 SER A 145      21.698   3.871   4.799  1.00 26.07           H
ATOM    967  HB3 SER A 145      20.509   3.230   5.651  1.00 26.07           H
ATOM    968  HG  SER A 145      19.785   2.508   3.943  1.00 26.10           H
ATOM    969  N   TRP A 146      19.554   6.107   2.915  1.00 16.77           N
ATOM    970  CA  TRP A 146      19.840   6.926   1.755  1.00 17.32           C
ATOM    971  C   TRP A 146      19.501   8.403   1.953  1.00 21.89           C
ATOM    972  O   TRP A 146      19.855   9.211   1.092  1.00 21.63           O
ATOM    973  CB  TRP A 146      19.117   6.399   0.515  1.00 17.60           C
ATOM    974  CG  TRP A 146      17.703   5.920   0.750  1.00 16.69           C
ATOM    975  CD1 TRP A 146      17.319   4.614   0.924  1.00 19.83           C
ATOM    976  CD2 TRP A 146      16.514   6.708   0.877  1.00 17.28           C
ATOM    977  NE1 TRP A 146      15.959   4.547   1.119  1.00 19.53           N
ATOM    978  CE2 TRP A 146      15.447   5.817   1.118  1.00 16.97           C
ATOM    979  CE3 TRP A 146      16.235   8.081   0.806  1.00 18.71           C
ATOM    980  CZ2 TRP A 146      14.129   6.250   1.278  1.00 18.25           C
ATOM    981  CZ3 TRP A 146      14.923   8.502   0.982  1.00 21.79           C
ATOM    982  CH2 TRP A 146      13.896   7.597   1.218  1.00 19.91           C
ATOM    983  H   TRP A 146      18.802   5.686   2.895  1.00 20.11           H
ATOM    984  HA  TRP A 146      20.792   6.878   1.595  1.00 20.78           H
ATOM    985  HB2 TRP A 146      19.089   7.109  -0.143  1.00 21.11           H
ATOM    986  HB3 TRP A 146      19.628   5.646   0.174  1.00 21.11           H
ATOM    987  HD1 TRP A 146      17.887   3.886   0.892  1.00 23.78           H
ATOM    988  HE1 TRP A 146      15.508   3.833   1.258  1.00 23.43           H
ATOM    989  HE3 TRP A 146      16.913   8.696   0.659  1.00 22.44           H
ATOM    990  HZ2 TRP A 146      13.441   5.652   1.432  1.00 21.89           H
ATOM    991  HZ3 TRP A 146      14.718   9.407   0.942  1.00 26.14           H
ATOM    992  HH2 TRP A 146      13.031   7.915   1.318  1.00 23.88           H
ATOM    993  N   TYR A 147      18.842   8.765   3.040  1.00 18.27           N
ATOM    994  CA  TYR A 147      18.442  10.152   3.258  1.00 16.97           C
ATOM    995  C   TYR A 147      19.521  10.842   4.070  1.00 18.06           C
ATOM    996  O   TYR A 147      19.649  10.599   5.270  1.00 21.60           O
ATOM    997  CB  TYR A 147      17.096  10.251   3.972  1.00 19.09           C
ATOM    998  CG  TYR A 147      16.578  11.674   3.958  1.00 19.51           C
ATOM    999  CD1 TYR A 147      15.947  12.161   2.843  1.00 25.23           C
ATOM   1000  CD2 TYR A 147      16.764  12.542   5.041  1.00 22.22           C
ATOM   1001  CE1 TYR A 147      15.492  13.493   2.780  1.00 28.96           C
ATOM   1002  CE2 TYR A 147      16.287  13.870   4.991  1.00 25.53           C
ATOM   1003  CZ  TYR A 147      15.667  14.333   3.850  1.00 28.74           C
ATOM   1004  OH  TYR A 147      15.185  15.645   3.734  1.00 32.75           O
ATOM   1005  H   TYR A 147      18.621   8.234   3.677  1.00 21.91           H
ATOM   1006  HA  TYR A 147      18.357  10.608   2.408  1.00 20.35           H
ATOM   1007  HB2 TYR A 147      16.453   9.680   3.519  1.00 22.90           H
ATOM   1008  HB3 TYR A 147      17.209   9.974   4.893  1.00 22.90           H
ATOM   1009  HD1 TYR A 147      15.832  11.601   2.118  1.00 30.27           H
ATOM   1010  HD2 TYR A 147      17.186  12.234   5.806  1.00 26.65           H
ATOM   1011  HE1 TYR A 147      15.063  13.797   2.015  1.00 34.75           H
ATOM   1012  HE2 TYR A 147      16.415  14.440   5.714  1.00 30.63           H
ATOM   1013  HH  TYR A 147      15.419  16.103   4.400  1.00 39.29           H
ATOM   1014  N   HIS A 148      20.242  11.754   3.432  1.00 21.54           N
ATOM   1015  CA  HIS A 148      21.346  12.458   4.066  1.00 21.51           C
ATOM   1016  C   HIS A 148      21.006  13.898   4.452  1.00 26.39           C
ATOM   1017  O   HIS A 148      21.898  14.616   4.918  1.00 28.14           O
ATOM   1018  CB  HIS A 148      22.557  12.452   3.156  1.00 20.11           C
ATOM   1019  CG  HIS A 148      23.269  11.145   3.114  1.00 20.02           C
ATOM   1020  ND1 HIS A 148      24.600  11.017   3.452  1.00 20.51           N
ATOM   1021  CD2 HIS A 148      22.833   9.900   2.805  1.00 21.57           C
ATOM   1022  CE1 HIS A 148      24.962   9.750   3.326  1.00 22.68           C
ATOM   1023  NE2 HIS A 148      23.912   9.052   2.932  1.00 22.23           N
ATOM   1024  H   HIS A 148      20.098  11.983   2.618  1.00 25.84           H
ATOM   1025  HA  HIS A 148      21.601  11.988   4.881  1.00 25.80           H
ATOM   1026  HB2 HIS A 148      23.189  13.109   3.481  1.00 24.13           H
ATOM   1027  HB3 HIS A 148      22.283  12.669   2.250  1.00 24.13           H
ATOM   1028  HD2 HIS A 148      21.974   9.675   2.539  1.00 25.88           H
ATOM   1029  HE1 HIS A 148      25.809   9.401   3.492  1.00 27.21           H
ATOM   1030  HE2 HIS A 148      23.903   8.202   2.795  1.00 26.67           H
ATOM   1031  N   GLY A 149      19.769  14.329   4.285  1.00 22.17           N
ATOM   1032  CA  GLY A 149      19.341  15.615   4.790  1.00 27.10           C
ATOM   1033  C   GLY A 149      20.069  16.754   4.109  1.00 31.03           C
ATOM   1034  O   GLY A 149      20.306  16.733   2.894  1.00 24.65           O
ATOM   1035  H   GLY A 149      19.150  13.897   3.866  1.00 26.59           H
ATOM   1036  HA2 GLY A 149      18.389  15.729   4.636  1.00 32.51           H
ATOM   1037  HA3 GLY A 149      19.492  15.641   5.749  1.00 32.51           H
ATOM   1038  N   PRO A 150      20.424  17.794   4.889  1.00 35.32           N
ATOM   1039  CA  PRO A 150      21.079  18.970   4.311  1.00 37.85           C
ATOM   1040  C   PRO A 150      22.525  18.682   3.985  1.00 34.32           C
ATOM   1041  O   PRO A 150      23.412  18.741   4.840  1.00 46.03           O
ATOM   1042  CB  PRO A 150      20.954  20.014   5.424  1.00 39.07           C
ATOM   1043  CG  PRO A 150      21.089  19.192   6.662  1.00 40.19           C
ATOM   1044  CD  PRO A 150      20.177  17.997   6.331  1.00 39.80           C
ATOM   1045  HA  PRO A 150      20.604  19.276   3.518  1.00 45.42           H
ATOM   1046  HB2 PRO A 150      21.674  20.660   5.360  1.00 46.87           H
ATOM   1047  HB3 PRO A 150      20.084  20.437   5.375  1.00 46.87           H
ATOM   1048  HG2 PRO A 150      22.011  18.908   6.786  1.00 48.21           H
ATOM   1049  HG3 PRO A 150      20.767  19.676   7.437  1.00 48.21           H
ATOM   1050  HD2 PRO A 150      20.450  17.218   6.842  1.00 47.75           H
ATOM   1051  HD3 PRO A 150      19.242  18.222   6.479  1.00 47.75           H
ATOM   1052  N   VAL A 151      22.738  18.306   2.746  1.00 31.23           N
ATOM   1053  CA  VAL A 151      24.049  18.075   2.174  1.00 29.13           C
ATOM   1054  C   VAL A 151      24.026  18.808   0.849  1.00 26.57           C
ATOM   1055  O   VAL A 151      23.016  18.783   0.146  1.00 25.66           O
ATOM   1056  CB  VAL A 151      24.325  16.563   1.998  1.00 36.93           C
ATOM   1057  CG1 VAL A 151      25.336  16.318   0.922  1.00 40.39           C
ATOM   1058  CG2 VAL A 151      24.836  15.998   3.295  1.00 34.79           C
ATOM   1059  H   VAL A 151      22.105  18.172   2.180  1.00 37.47           H
ATOM   1060  HA  VAL A 151      24.738  18.461   2.740  1.00 34.95           H
ATOM   1061  HB  VAL A 151      23.510  16.096   1.747  1.00 44.31           H
ATOM   1062 HG11 VAL A 151      25.491  15.361   0.851  1.00 48.46           H
ATOM   1063 HG12 VAL A 151      25.014  16.653   0.069  1.00 48.46           H
ATOM   1064 HG13 VAL A 151      26.155  16.763   1.181  1.00 48.46           H
ATOM   1065 HG21 VAL A 151      25.037  15.057   3.166  1.00 41.74           H
ATOM   1066 HG22 VAL A 151      25.642  16.475   3.549  1.00 41.74           H
ATOM   1067 HG23 VAL A 151      24.152  16.107   3.976  1.00 41.74           H
ATOM   1068  N   SER A 152      25.103  19.524   0.534  1.00 28.52           N
ATOM   1069  CA  SER A 152      25.131  20.269  -0.716  1.00 27.60           C
ATOM   1070  C   SER A 152      25.475  19.367  -1.904  1.00 21.33           C
ATOM   1071  O   SER A 152      25.933  18.230  -1.749  1.00 24.95           O
ATOM   1072  CB  SER A 152      26.155  21.388  -0.628  1.00 30.06           C
ATOM   1073  OG  SER A 152      27.426  20.796  -0.497  1.00 25.64           O
ATOM   1074  H   SER A 152      25.811  19.598   1.020  1.00 34.21           H
ATOM   1075  HA  SER A 152      24.252  20.656  -0.873  1.00 33.11           H
ATOM   1076  HB2 SER A 152      26.114  21.911  -1.443  1.00 36.06           H
ATOM   1077  HB3 SER A 152      25.963  21.938   0.150  1.00 36.06           H
ATOM   1078  HG  SER A 152      28.020  21.388  -0.449  1.00 30.76           H
ATOM   1079  N   ARG A 153      25.214  19.895  -3.105  1.00 22.61           N
ATOM   1080  CA  ARG A 153      25.623  19.244  -4.351  1.00 22.35           C
ATOM   1081  C   ARG A 153      27.076  18.801  -4.306  1.00 23.98           C
ATOM   1082  O   ARG A 153      27.405  17.657  -4.631  1.00 20.72           O
ATOM   1083  CB  ARG A 153      25.400  20.189  -5.522  1.00 21.46           C
ATOM   1084  CG  ARG A 153      25.804  19.653  -6.885  1.00 25.23           C
ATOM   1085  CD  ARG A 153      25.430  20.669  -7.987  1.00 29.82           C
ATOM   1086  NE  ARG A 153      25.729  20.183  -9.342  1.00 32.64           N
ATOM   1087  CZ  ARG A 153      24.842  19.837 -10.288  1.00 29.99           C
ATOM   1088  NH1 ARG A 153      23.521  19.903 -10.106  1.00 33.43           N
ATOM   1089  NH2 ARG A 153      25.304  19.427 -11.457  1.00 35.19           N1+
ATOM   1090  H   ARG A 153      24.788  20.635  -3.227  1.00 27.12           H
ATOM   1091  HA  ARG A 153      25.062  18.461  -4.487  1.00 26.81           H
ATOM   1092  HB2 ARG A 153      24.459  20.425  -5.561  1.00 25.74           H
ATOM   1093  HB3 ARG A 153      25.931  20.989  -5.365  1.00 25.74           H
ATOM   1094  HG2 ARG A 153      26.759  19.488  -6.914  1.00 30.27           H
ATOM   1095  HG3 ARG A 153      25.313  18.834  -7.054  1.00 30.27           H
ATOM   1096  HD2 ARG A 153      24.483  20.862  -7.928  1.00 35.78           H
ATOM   1097  HD3 ARG A 153      25.945  21.477  -7.837  1.00 35.78           H
ATOM   1098  HE  ARG A 153      26.561  20.092  -9.543  1.00 39.16           H
ATOM   1099 HH11 ARG A 153      23.197  20.172  -9.356  1.00 40.11           H
ATOM   1100 HH12 ARG A 153      22.989  19.677 -10.744  1.00 40.11           H
ATOM   1101 HH21 ARG A 153      26.151  19.377 -11.591  1.00 42.22           H
ATOM   1102 HH22 ARG A 153      24.751  19.201 -12.077  1.00 42.22           H
ATOM   1103  N   ASN A 154      27.989  19.717  -3.959  1.00 22.60           N
ATOM   1104  CA  ASN A 154      29.399  19.342  -3.942  1.00 19.68           C
ATOM   1105  C   ASN A 154      29.712  18.309  -2.859  1.00 18.98           C
ATOM   1106  O   ASN A 154      30.555  17.432  -3.059  1.00 20.51           O
ATOM   1107  CB  ASN A 154      30.255  20.604  -3.736  1.00 20.97           C
ATOM   1108  CG  ASN A 154      30.220  21.542  -4.938  1.00 31.49           C
ATOM   1109  OD1 ASN A 154      30.074  21.093  -6.082  1.00 32.21           O
ATOM   1110  ND2 ASN A 154      30.391  22.845  -4.688  1.00 29.56           N
ATOM   1111  H   ASN A 154      27.815  20.528  -3.742  1.00 27.11           H
ATOM   1112  HA  ASN A 154      29.620  18.949  -4.798  1.00 23.61           H
ATOM   1113  HB2 ASN A 154      29.914  21.078  -2.958  1.00 25.15           H
ATOM   1114  HB3 ASN A 154      31.171  20.329  -3.600  1.00 25.15           H
ATOM   1115 HD21 ASN A 154      30.399  23.418  -5.332  1.00 35.46           H
ATOM   1116 HD22 ASN A 154      30.486  23.116  -3.875  1.00 35.46           H
ATOM   1117  N   ALA A 155      29.089  18.423  -1.680  1.00 24.14           N
ATOM   1118  CA  ALA A 155      29.322  17.431  -0.631  1.00 21.62           C
ATOM   1119  C   ALA A 155      28.805  16.063  -1.063  1.00 22.90           C
ATOM   1120  O   ALA A 155      29.461  15.042  -0.842  1.00 22.94           O
ATOM   1121  CB  ALA A 155      28.627  17.863   0.672  1.00 25.31           C
ATOM   1122  H   ALA A 155      28.541  19.054  -1.468  1.00 28.96           H
ATOM   1123  HA  ALA A 155      30.272  17.355  -0.466  1.00 25.93           H
ATOM   1124  HB1 ALA A 155      28.760  17.173   1.338  1.00 30.37           H
ATOM   1125  HB2 ALA A 155      29.008  18.702   0.982  1.00 30.37           H
ATOM   1126  HB3 ALA A 155      27.685  17.985   0.488  1.00 30.37           H
ATOM   1127  N   ALA A 156      27.693  16.052  -1.773  1.00 18.67           N
ATOM   1128  CA  ALA A 156      27.171  14.791  -2.301  1.00 23.44           C
ATOM   1129  C   ALA A 156      28.150  14.159  -3.281  1.00 20.89           C
ATOM   1130  O   ALA A 156      28.373  12.940  -3.262  1.00 21.13           O
ATOM   1131  CB  ALA A 156      25.822  15.040  -2.952  1.00 20.95           C
ATOM   1132  H   ALA A 156      27.231  16.753  -1.973  1.00 22.40           H
ATOM   1133  HA  ALA A 156      27.053  14.170  -1.565  1.00 28.12           H
ATOM   1134  HB1 ALA A 156      25.466  14.200  -3.284  1.00 25.13           H
ATOM   1135  HB2 ALA A 156      25.223  15.413  -2.284  1.00 25.13           H
ATOM   1136  HB3 ALA A 156      25.942  15.663  -3.685  1.00 25.13           H
ATOM   1137  N   GLU A 157      28.780  14.972  -4.131  1.00 22.66           N
ATOM   1138  CA  GLU A 157      29.783  14.416  -5.028  1.00 23.89           C
ATOM   1139  C   GLU A 157      30.973  13.852  -4.260  1.00 24.68           C
ATOM   1140  O   GLU A 157      31.559  12.841  -4.679  1.00 24.87           O
ATOM   1141  CB  GLU A 157      30.207  15.466  -6.060  1.00 23.19           C
ATOM   1142  CG  GLU A 157      29.054  15.950  -6.924  1.00 28.74           C
ATOM   1143  CD  GLU A 157      29.494  16.674  -8.192  1.00 38.32           C
ATOM   1144  OE1 GLU A 157      30.726  16.842  -8.346  1.00 35.55           O
ATOM   1145  OE2 GLU A 157      28.608  17.077  -9.020  1.00 31.77           O1-
ATOM   1146  H   GLU A 157      28.645  15.820  -4.203  1.00 27.18           H
ATOM   1147  HA  GLU A 157      29.390  13.676  -5.518  1.00 28.66           H
ATOM   1148  HB2 GLU A 157      30.582  16.236  -5.605  1.00 27.81           H
ATOM   1149  HB3 GLU A 157      30.865  15.072  -6.656  1.00 27.81           H
ATOM   1150  HG2 GLU A 157      28.501  15.195  -7.176  1.00 34.48           H
ATOM   1151  HG3 GLU A 157      28.533  16.578  -6.399  1.00 34.48           H
ATOM   1152  N   TYR A 158      31.328  14.441  -3.106  1.00 24.08           N
ATOM   1153  CA  TYR A 158      32.391  13.848  -2.288  1.00 21.61           C
ATOM   1154  C   TYR A 158      31.945  12.507  -1.731  1.00 21.63           C
ATOM   1155  O   TYR A 158      32.667  11.512  -1.809  1.00 26.20           O
ATOM   1156  CB  TYR A 158      32.817  14.756  -1.112  1.00 25.12           C
ATOM   1157  CG  TYR A 158      33.661  13.948  -0.167  1.00 23.91           C
ATOM   1158  CD1 TYR A 158      34.942  13.566  -0.520  1.00 25.72           C
ATOM   1159  CD2 TYR A 158      33.139  13.472   1.020  1.00 25.44           C
ATOM   1160  CE1 TYR A 158      35.703  12.775   0.300  1.00 27.99           C
ATOM   1161  CE2 TYR A 158      33.883  12.686   1.853  1.00 24.12           C
ATOM   1162  CZ  TYR A 158      35.135  12.311   1.491  1.00 25.64           C
ATOM   1163  OH  TYR A 158      35.868  11.508   2.298  1.00 28.25           O
ATOM   1164  H   TYR A 158      30.974  15.164  -2.792  1.00 28.89           H
ATOM   1165  HA  TYR A 158      33.167  13.690  -2.843  1.00 25.93           H
ATOM   1166  HB2 TYR A 158      33.347  15.499  -1.442  1.00 30.13           H
ATOM   1167  HB3 TYR A 158      32.032  15.080  -0.640  1.00 30.13           H
ATOM   1168  HD1 TYR A 158      35.290  13.863  -1.328  1.00 30.86           H
ATOM   1169  HD2 TYR A 158      32.276  13.714   1.252  1.00 30.52           H
ATOM   1170  HE1 TYR A 158      36.566  12.522   0.049  1.00 33.58           H
ATOM   1171  HE2 TYR A 158      33.515  12.376   2.653  1.00 28.94           H
ATOM   1172  HH  TYR A 158      36.649  11.512   2.044  1.00 33.89           H
ATOM   1173  N   LEU A 159      30.751  12.467  -1.152  1.00 24.25           N
ATOM   1174  CA  LEU A 159      30.306  11.239  -0.492  1.00 24.86           C
ATOM   1175  C   LEU A 159      30.256  10.091  -1.486  1.00 24.06           C
ATOM   1176  O   LEU A 159      30.603   8.951  -1.151  1.00 28.01           O
ATOM   1177  CB  LEU A 159      28.948  11.465   0.142  1.00 21.55           C
ATOM   1178  CG  LEU A 159      28.879  12.410   1.333  1.00 26.77           C
ATOM   1179  CD1 LEU A 159      27.447  12.676   1.769  1.00 28.34           C
ATOM   1180  CD2 LEU A 159      29.689  11.835   2.464  1.00 27.29           C
ATOM   1181  H   LEU A 159      30.188  13.119  -1.130  1.00 29.10           H
ATOM   1182  HA  LEU A 159      30.933  10.987   0.201  1.00 29.82           H
ATOM   1183  HB2 LEU A 159      28.360  11.825  -0.544  1.00 25.85           H
ATOM   1184  HB3 LEU A 159      28.620  10.605   0.435  1.00 25.85           H
ATOM   1185  HG  LEU A 159      29.268  13.261   1.077  1.00 32.11           H
ATOM   1186 HD11 LEU A 159      27.450  13.295   2.516  1.00 34.00           H
ATOM   1187 HD12 LEU A 159      26.958  13.061   1.025  1.00 34.00           H
ATOM   1188 HD13 LEU A 159      27.045  11.837   2.039  1.00 34.00           H
ATOM   1189 HD21 LEU A 159      29.635  12.442   3.218  1.00 32.74           H
ATOM   1190 HD22 LEU A 159      29.321  10.971   2.713  1.00 32.74           H
ATOM   1191 HD23 LEU A 159      30.612  11.740   2.185  1.00 32.74           H
ATOM   1192  N   LEU A 160      29.881  10.388  -2.719  1.00 23.69           N
ATOM   1193  CA  LEU A 160      29.741   9.357  -3.727  1.00 25.97           C
ATOM   1194  C   LEU A 160      31.051   9.078  -4.443  1.00 27.42           C
ATOM   1195  O   LEU A 160      31.116   8.155  -5.249  1.00 27.42           O
ATOM   1196  CB  LEU A 160      28.644   9.756  -4.726  1.00 19.26           C
ATOM   1197  CG  LEU A 160      27.224   9.772  -4.153  1.00 21.95           C
ATOM   1198  CD1 LEU A 160      26.311  10.415  -5.155  1.00 23.09           C
ATOM   1199  CD2 LEU A 160      26.739   8.369  -3.809  1.00 22.47           C
ATOM   1200  H   LEU A 160      29.693  11.182  -2.999  1.00 28.41           H
ATOM   1201  HA  LEU A 160      29.455   8.542  -3.288  1.00 31.16           H
ATOM   1202  HB2 LEU A 160      28.835  10.638  -5.083  1.00 23.11           H
ATOM   1203  HB3 LEU A 160      28.661   9.118  -5.452  1.00 23.11           H
ATOM   1204  HG  LEU A 160      27.202  10.302  -3.342  1.00 26.34           H
ATOM   1205 HD11 LEU A 160      25.413  10.490  -4.788  1.00 27.70           H
ATOM   1206 HD12 LEU A 160      26.648  11.299  -5.369  1.00 27.70           H
ATOM   1207 HD13 LEU A 160      26.317   9.857  -5.951  1.00 27.70           H
ATOM   1208 HD21 LEU A 160      25.833   8.442  -3.468  1.00 26.96           H
ATOM   1209 HD22 LEU A 160      26.754   7.814  -4.605  1.00 26.96           H
ATOM   1210 HD23 LEU A 160      27.311   7.994  -3.125  1.00 26.96           H
ATOM   1211  N   SER A 161      32.126   9.823  -4.144  1.00 26.34           N
ATOM   1212  CA  SER A 161      33.393   9.512  -4.783  1.00 27.67           C
ATOM   1213  C   SER A 161      33.968   8.174  -4.285  1.00 27.12           C
ATOM   1214  O   SER A 161      34.795   7.576  -4.982  1.00 35.15           O
ATOM   1215  CB  SER A 161      34.368  10.695  -4.563  1.00 25.95           C
ATOM   1216  OG  SER A 161      34.793  10.680  -3.236  1.00 25.79           O
ATOM   1217  H   SER A 161      32.141  10.484  -3.597  1.00 31.59           H
ATOM   1218  HA  SER A 161      33.243   9.437  -5.741  1.00 33.20           H
ATOM   1219  HB2 SER A 161      35.138  10.596  -5.143  1.00 31.13           H
ATOM   1220  HB3 SER A 161      33.914  11.533  -4.749  1.00 31.13           H
ATOM   1221  HG  SER A 161      34.136  10.807  -2.730  1.00 30.94           H
ATOM   1222  N   SER A 162      33.544   7.675  -3.110  1.00 27.85           N
ATOM   1223  CA  SER A 162      33.963   6.380  -2.591  1.00 30.10           C
ATOM   1224  C   SER A 162      33.023   5.247  -2.986  1.00 29.00           C
ATOM   1225  O   SER A 162      33.201   4.129  -2.521  1.00 27.61           O
ATOM   1226  CB  SER A 162      34.075   6.417  -1.065  1.00 29.61           C
ATOM   1227  OG  SER A 162      32.831   6.673  -0.412  1.00 32.70           O
ATOM   1228  H   SER A 162      32.993   8.076  -2.588  1.00 33.41           H
ATOM   1229  HA  SER A 162      34.840   6.170  -2.950  1.00 36.11           H
ATOM   1230  HB2 SER A 162      34.408   5.560  -0.764  1.00 35.53           H
ATOM   1231  HB3 SER A 162      34.699   7.121  -0.819  1.00 35.53           H
ATOM   1232  HG  SER A 162      32.286   6.062  -0.598  1.00 39.23           H
ATOM   1233  N   GLY A 163      32.035   5.503  -3.822  1.00 26.57           N
ATOM   1234  CA  GLY A 163      31.041   4.507  -4.134  1.00 29.26           C
ATOM   1235  C   GLY A 163      31.324   3.761  -5.418  1.00 29.37           C
ATOM   1236  O   GLY A 163      32.452   3.715  -5.917  1.00 25.08           O
ATOM   1237  H   GLY A 163      31.916   6.250  -4.239  1.00 31.87           H
ATOM   1238  HA2 GLY A 163      30.987   3.867  -3.404  1.00 35.10           H
ATOM   1239  HA3 GLY A 163      30.178   4.943  -4.222  1.00 35.10           H
ATOM   1240  N   ILE A 164      30.276   3.147  -5.947  1.00 25.80           N
ATOM   1241  CA  ILE A 164      30.309   2.356  -7.166  1.00 26.68           C
ATOM   1242  C   ILE A 164      29.082   2.719  -7.995  1.00 25.85           C
ATOM   1243  O   ILE A 164      28.286   3.562  -7.595  1.00 23.17           O
ATOM   1244  CB  ILE A 164      30.330   0.851  -6.861  1.00 23.47           C
ATOM   1245  CG1 ILE A 164      29.109   0.445  -6.024  1.00 23.26           C
ATOM   1246  CG2 ILE A 164      31.600   0.501  -6.165  1.00 28.02           C
ATOM   1247  CD1 ILE A 164      29.036  -1.035  -5.730  1.00 27.73           C
ATOM   1248  H   ILE A 164      29.489   3.173  -5.600  1.00 30.96           H
ATOM   1249  HA  ILE A 164      31.105   2.594  -7.668  1.00 32.00           H
ATOM   1250  HB  ILE A 164      30.297   0.381  -7.709  1.00 28.16           H
ATOM   1251 HG12 ILE A 164      29.118   0.921  -5.181  1.00 27.90           H
ATOM   1252 HG13 ILE A 164      28.311   0.683  -6.525  1.00 27.90           H
ATOM   1253 HG21 ILE A 164      31.633  -0.458  -6.008  1.00 33.61           H
ATOM   1254 HG22 ILE A 164      32.340   0.771  -6.729  1.00 33.61           H
ATOM   1255 HG23 ILE A 164      31.636   0.979  -5.322  1.00 33.61           H
ATOM   1256 HD11 ILE A 164      28.224  -1.210  -5.230  1.00 33.27           H
ATOM   1257 HD12 ILE A 164      29.023  -1.516  -6.572  1.00 33.27           H
ATOM   1258 HD13 ILE A 164      29.805  -1.301  -5.203  1.00 33.27           H
ATOM   1259  N   ASN A 165      28.952   2.118  -9.187  1.00 21.94           N
ATOM   1260  CA  ASN A 165      27.759   2.331  -9.990  1.00 18.21           C
ATOM   1261  C   ASN A 165      26.526   1.995  -9.156  1.00 17.52           C
ATOM   1262  O   ASN A 165      26.449   0.924  -8.545  1.00 18.26           O
ATOM   1263  CB  ASN A 165      27.774   1.463 -11.249  1.00 23.31           C
ATOM   1264  CG  ASN A 165      28.704   1.966 -12.312  1.00 29.06           C
ATOM   1265  OD1 ASN A 165      29.368   2.986 -12.151  1.00 23.39           O
ATOM   1266  ND2 ASN A 165      28.755   1.243 -13.430  1.00 27.31           N
ATOM   1267  H   ASN A 165      29.528   1.586  -9.535  1.00 26.33           H
ATOM   1268  HA  ASN A 165      27.700   3.263 -10.252  1.00 21.84           H
ATOM   1269  HB2 ASN A 165      28.036   0.550 -11.023  1.00 27.96           H
ATOM   1270  HB3 ASN A 165      26.887   1.467 -11.630  1.00 27.96           H
ATOM   1271 HD21 ASN A 165      29.127   1.571 -14.132  1.00 32.76           H
ATOM   1272 HD22 ASN A 165      28.441   0.444 -13.437  1.00 32.76           H
ATOM   1273  N   GLY A 166      25.560   2.908  -9.144  1.00 19.08           N
ATOM   1274  CA  GLY A 166      24.331   2.736  -8.379  1.00 16.64           C
ATOM   1275  C   GLY A 166      24.378   3.246  -6.939  1.00 18.05           C
ATOM   1276  O   GLY A 166      23.372   3.132  -6.221  1.00 17.87           O
ATOM   1277  H   GLY A 166      25.584   3.644  -9.591  1.00 22.88           H
ATOM   1278  HA2 GLY A 166      23.614   3.183  -8.849  1.00 19.96           H
ATOM   1279  HA3 GLY A 166      24.124   1.794  -8.355  1.00 19.96           H
ATOM   1280  N   SER A 167      25.516   3.747  -6.473  1.00 20.52           N
ATOM   1281  CA  SER A 167      25.577   4.444  -5.190  1.00 17.77           C
ATOM   1282  C   SER A 167      24.793   5.742  -5.286  1.00 16.44           C
ATOM   1283  O   SER A 167      24.857   6.444  -6.296  1.00 18.58           O
ATOM   1284  CB  SER A 167      27.040   4.731  -4.816  1.00 19.36           C
ATOM   1285  OG  SER A 167      27.722   3.527  -4.558  1.00 20.15           O
ATOM   1286  H   SER A 167      26.272   3.702  -6.876  1.00 24.62           H
ATOM   1287  HA  SER A 167      25.189   3.880  -4.508  1.00 21.32           H
ATOM   1288  HB2 SER A 167      27.476   5.196  -5.546  1.00 23.22           H
ATOM   1289  HB3 SER A 167      27.059   5.253  -4.003  1.00 23.22           H
ATOM   1290  HG  SER A 167      27.257   3.045  -4.057  1.00 24.18           H
ATOM   1291  N   PHE A 168      24.011   6.060  -4.248  1.00 16.82           N
ATOM   1292  CA  PHE A 168      23.137   7.210  -4.357  1.00 17.33           C
ATOM   1293  C   PHE A 168      22.801   7.757  -2.975  1.00 17.28           C
ATOM   1294  O   PHE A 168      23.015   7.103  -1.953  1.00 17.15           O
ATOM   1295  CB  PHE A 168      21.868   6.815  -5.094  1.00 17.05           C
ATOM   1296  CG  PHE A 168      20.891   6.052  -4.237  1.00 15.25           C
ATOM   1297  CD1 PHE A 168      21.078   4.707  -3.959  1.00 17.26           C
ATOM   1298  CD2 PHE A 168      19.779   6.669  -3.709  1.00 15.88           C
ATOM   1299  CE1 PHE A 168      20.156   3.991  -3.190  1.00 18.67           C
ATOM   1300  CE2 PHE A 168      18.853   5.963  -2.921  1.00 16.18           C
ATOM   1301  CZ  PHE A 168      19.049   4.624  -2.654  1.00 18.39           C
ATOM   1302  H   PHE A 168      23.956   5.642  -3.496  1.00 20.17           H
ATOM   1303  HA  PHE A 168      23.597   7.892  -4.866  1.00 20.79           H
ATOM   1304  HB2 PHE A 168      21.431   7.624  -5.399  1.00 20.45           H
ATOM   1305  HB3 PHE A 168      22.110   6.277  -5.863  1.00 20.45           H
ATOM   1306  HD1 PHE A 168      21.807   4.261  -4.318  1.00 20.71           H
ATOM   1307  HD2 PHE A 168      19.641   7.570  -3.880  1.00 19.05           H
ATOM   1308  HE1 PHE A 168      20.305   3.095  -3.017  1.00 22.39           H
ATOM   1309  HE2 PHE A 168      18.112   6.389  -2.563  1.00 19.41           H
ATOM   1310  HZ  PHE A 168      18.443   4.160  -2.128  1.00 22.06           H
ATOM   1311  N   LEU A 169      22.238   8.967  -2.965  1.00 17.09           N
ATOM   1312  CA  LEU A 169      21.679   9.535  -1.756  1.00 17.09           C
ATOM   1313  C   LEU A 169      20.610  10.523  -2.158  1.00 17.49           C
ATOM   1314  O   LEU A 169      20.515  10.947  -3.322  1.00 19.15           O
ATOM   1315  CB  LEU A 169      22.753  10.191  -0.875  1.00 18.74           C
ATOM   1316  CG  LEU A 169      23.613  11.285  -1.483  1.00 21.25           C
ATOM   1317  CD1 LEU A 169      22.899  12.633  -1.375  1.00 24.18           C
ATOM   1318  CD2 LEU A 169      24.963  11.333  -0.765  1.00 26.86           C
ATOM   1319  H   LEU A 169      22.159   9.480  -3.649  1.00 20.50           H
ATOM   1320  HA  LEU A 169      21.258   8.836  -1.228  1.00 20.50           H
ATOM   1321  HB2 LEU A 169      22.311  10.561  -0.090  1.00 22.48           H
ATOM   1322  HB3 LEU A 169      23.363   9.490  -0.605  1.00 22.48           H
ATOM   1323  HG  LEU A 169      23.779  11.076  -2.416  1.00 25.49           H
ATOM   1324 HD11 LEU A 169      23.482  13.308  -1.755  1.00 29.01           H
ATOM   1325 HD12 LEU A 169      22.063  12.609  -1.860  1.00 29.01           H
ATOM   1326 HD13 LEU A 169      22.734  12.832  -0.439  1.00 29.01           H
ATOM   1327 HD21 LEU A 169      25.505  12.041  -1.153  1.00 32.22           H
ATOM   1328 HD22 LEU A 169      24.798  11.516   0.174  1.00 32.22           H
ATOM   1329 HD23 LEU A 169      25.408  10.477  -0.867  1.00 32.22           H
ATOM   1330  N   VAL A 170      19.757  10.832  -1.192  1.00 16.98           N
ATOM   1331  CA  VAL A 170      18.756  11.890  -1.322  1.00 16.86           C
ATOM   1332  C   VAL A 170      19.136  13.006  -0.363  1.00 19.81           C
ATOM   1333  O   VAL A 170      19.512  12.752   0.782  1.00 19.04           O
ATOM   1334  CB  VAL A 170      17.330  11.392  -1.031  1.00 18.73           C
ATOM   1335  CG1 VAL A 170      16.325  12.562  -1.107  1.00 21.78           C
ATOM   1336  CG2 VAL A 170      16.944  10.270  -2.012  1.00 22.59           C
ATOM   1337  H   VAL A 170      19.752  10.438  -0.425  1.00 20.36           H
ATOM   1338  HA  VAL A 170      18.780  12.234  -2.228  1.00 20.22           H
ATOM   1339  HB  VAL A 170      17.314  11.034  -0.128  1.00 22.46           H
ATOM   1340 HG11 VAL A 170      15.447  12.228  -0.867  1.00 26.13           H
ATOM   1341 HG12 VAL A 170      16.586  13.256  -0.483  1.00 26.13           H
ATOM   1342 HG13 VAL A 170      16.309  12.910  -2.013  1.00 26.13           H
ATOM   1343 HG21 VAL A 170      16.051   9.961  -1.788  1.00 27.09           H
ATOM   1344 HG22 VAL A 170      16.950  10.622  -2.915  1.00 27.09           H
ATOM   1345 HG23 VAL A 170      17.578   9.540  -1.934  1.00 27.09           H
ATOM   1346  N   ARG A 171      19.063  14.242  -0.844  1.00 18.56           N
ATOM   1347  CA  ARG A 171      19.530  15.394  -0.082  1.00 18.87           C
ATOM   1348  C   ARG A 171      18.478  16.475  -0.182  1.00 20.75           C
ATOM   1349  O   ARG A 171      17.624  16.458  -1.074  1.00 20.56           O
ATOM   1350  CB  ARG A 171      20.890  15.920  -0.581  1.00 21.73           C
ATOM   1351  CG  ARG A 171      20.908  16.265  -2.047  1.00 23.13           C
ATOM   1352  CD  ARG A 171      22.322  16.608  -2.484  1.00 22.85           C
ATOM   1353  NE  ARG A 171      22.463  16.724  -3.943  1.00 21.79           N
ATOM   1354  CZ  ARG A 171      22.211  17.822  -4.636  1.00 25.91           C
ATOM   1355  NH1 ARG A 171      21.793  18.900  -4.002  1.00 24.75           N
ATOM   1356  NH2 ARG A 171      22.386  17.848  -5.941  1.00 25.65           N1+
ATOM   1357  H   ARG A 171      18.733  14.430  -1.616  1.00 22.26           H
ATOM   1358  HA  ARG A 171      19.632  15.148   0.851  1.00 22.63           H
ATOM   1359  HB2 ARG A 171      21.102  16.731  -0.093  1.00 26.07           H
ATOM   1360  HB3 ARG A 171      21.574  15.247  -0.422  1.00 26.07           H
ATOM   1361  HG2 ARG A 171      20.609  15.501  -2.564  1.00 27.75           H
ATOM   1362  HG3 ARG A 171      20.341  17.033  -2.208  1.00 27.75           H
ATOM   1363  HD2 ARG A 171      22.585  17.448  -2.074  1.00 27.41           H
ATOM   1364  HD3 ARG A 171      22.922  15.908  -2.185  1.00 27.41           H
ATOM   1365  HE  ARG A 171      22.756  16.044  -4.380  1.00 26.14           H
ATOM   1366 HH11 ARG A 171      21.686  18.886  -3.149  1.00 29.69           H
ATOM   1367 HH12 ARG A 171      21.624  19.615  -4.446  1.00 29.69           H
ATOM   1368 HH21 ARG A 171      22.655  17.146  -6.350  1.00 30.77           H
ATOM   1369 HH22 ARG A 171      22.208  18.564  -6.377  1.00 30.77           H
ATOM   1370  N   GLU A 172      18.522  17.386   0.796  1.00 23.56           N
ATOM   1371  CA  GLU A 172      17.630  18.529   0.841  1.00 26.24           C
ATOM   1372  C   GLU A 172      18.449  19.807   0.695  1.00 35.56           C
ATOM   1373  O   GLU A 172      19.605  19.865   1.120  1.00 31.26           O
ATOM   1374  CB  GLU A 172      16.838  18.561   2.164  1.00 31.88           C
ATOM   1375  CG  GLU A 172      15.932  19.756   2.286  1.00 45.06           C
ATOM   1376  CD  GLU A 172      15.104  19.744   3.556  1.00 52.77           C
ATOM   1377  OE1 GLU A 172      15.644  19.309   4.604  1.00 54.05           O
ATOM   1378  OE2 GLU A 172      13.924  20.182   3.500  1.00 50.97           O1-
ATOM   1379  H   GLU A 172      19.075  17.357   1.461  1.00 28.26           H
ATOM   1380  HA  GLU A 172      17.006  18.474   0.103  1.00 31.48           H
ATOM   1381  HB2 GLU A 172      16.272  17.773   2.219  1.00 38.25           H
ATOM   1382  HB3 GLU A 172      17.461  18.572   2.909  1.00 38.25           H
ATOM   1383  HG2 GLU A 172      16.487  20.552   2.309  1.00 54.06           H
ATOM   1384  HG3 GLU A 172      15.327  19.792   1.529  1.00 54.06           H
ATOM   1385  N   SER A 173      17.845  20.818   0.062  1.00 38.20           N
ATOM   1386  CA  SER A 173      18.440  22.150   0.033  1.00 42.73           C
ATOM   1387  C   SER A 173      18.425  22.769   1.423  1.00 45.53           C
ATOM   1388  O   SER A 173      17.396  22.777   2.107  1.00 48.76           O
ATOM   1389  CB  SER A 173      17.682  23.072  -0.919  1.00 46.48           C
ATOM   1390  OG  SER A 173      18.069  24.425  -0.681  1.00 46.92           O
ATOM   1391  H   SER A 173      17.088  20.759  -0.349  1.00 45.83           H
ATOM   1392  HA  SER A 173      19.361  22.084  -0.272  1.00 51.27           H
ATOM   1393  HB2 SER A 173      17.879  22.820  -1.835  1.00 55.77           H
ATOM   1394  HB3 SER A 173      16.729  22.995  -0.751  1.00 55.77           H
ATOM   1395  HG  SER A 173      17.643  24.939  -1.193  1.00 56.30           H
ATOM   1396  N   GLU A 174      19.559  23.328   1.821  1.00 51.93           N
ATOM   1397  CA  GLU A 174      19.638  24.005   3.115  1.00 55.33           C
ATOM   1398  C   GLU A 174      18.913  25.349   3.067  1.00 60.14           C
ATOM   1399  O   GLU A 174      18.128  25.678   3.969  1.00 59.00           O
ATOM   1400  CB  GLU A 174      21.106  24.182   3.529  1.00 56.59           C
ATOM   1401  CG  GLU A 174      22.099  24.472   2.361  1.00 65.31           C
ATOM   1402  CD  GLU A 174      22.726  23.205   1.721  1.00 62.02           C
ATOM   1403  OE1 GLU A 174      21.990  22.248   1.364  1.00 55.98           O
ATOM   1404  OE2 GLU A 174      23.973  23.174   1.570  1.00 60.36           O1-
ATOM   1405  H   GLU A 174      20.279  23.330   1.351  1.00 62.31           H
ATOM   1406  HA  GLU A 174      19.206  23.454   3.786  1.00 66.39           H
ATOM   1407  HB2 GLU A 174      21.163  24.920   4.155  1.00 67.90           H
ATOM   1408  HB3 GLU A 174      21.402  23.369   3.964  1.00 67.90           H
ATOM   1409  HG2 GLU A 174      21.626  24.959   1.666  1.00 78.37           H
ATOM   1410  HG3 GLU A 174      22.825  25.017   2.702  1.00 78.37           H
ATOM   1411  N   SER A 175      19.145  26.123   2.001  1.00 62.88           N
ATOM   1412  CA  SER A 175      18.532  27.442   1.870  1.00 60.60           C
ATOM   1413  C   SER A 175      17.015  27.338   1.747  1.00 62.60           C
ATOM   1414  O   SER A 175      16.274  27.976   2.506  1.00 63.15           O
ATOM   1415  CB  SER A 175      19.117  28.169   0.655  1.00 61.47           C
ATOM   1416  OG  SER A 175      18.707  27.547  -0.549  1.00 60.09           O
ATOM   1417  H   SER A 175      19.663  25.912   1.347  1.00 75.45           H
ATOM   1418  HA  SER A 175      18.740  27.964   2.663  1.00 72.71           H
ATOM   1419  HB2 SER A 175      18.801  29.085   0.654  1.00 73.76           H
ATOM   1420  HB3 SER A 175      20.088  28.155   0.709  1.00 73.76           H
ATOM   1421  HG  SER A 175      19.098  27.903  -1.202  1.00 72.10           H
ATOM   1422  N   SER A 176      16.532  26.548   0.777  1.00 60.68           N
ATOM   1423  CA  SER A 176      15.100  26.420   0.517  1.00 56.86           C
ATOM   1424  C   SER A 176      14.595  25.050   0.960  1.00 56.94           C
ATOM   1425  O   SER A 176      14.556  24.097   0.160  1.00 54.98           O
ATOM   1426  CB  SER A 176      14.799  26.660  -0.963  1.00 59.23           C
ATOM   1427  OG  SER A 176      15.780  26.072  -1.803  1.00 61.43           O
ATOM   1428  H   SER A 176      17.024  26.081   0.245  1.00 72.81           H
ATOM   1429  HA  SER A 176      14.625  27.096   1.024  1.00 68.23           H
ATOM   1430  HB2 SER A 176      13.931  26.281  -1.170  1.00 71.06           H
ATOM   1431  HB3 SER A 176      14.789  27.619  -1.117  1.00 71.06           H
ATOM   1432  HG  SER A 176      15.578  26.207  -2.609  1.00 73.70           H
ATOM   1433  N   PRO A 177      14.190  24.900   2.221  1.00 57.80           N
ATOM   1434  CA  PRO A 177      13.745  23.589   2.705  1.00 54.26           C
ATOM   1435  C   PRO A 177      12.605  23.017   1.872  1.00 53.57           C
ATOM   1436  O   PRO A 177      11.842  23.747   1.229  1.00 47.49           O
ATOM   1437  CB  PRO A 177      13.304  23.887   4.142  1.00 54.92           C
ATOM   1438  CG  PRO A 177      14.183  25.031   4.545  1.00 55.33           C
ATOM   1439  CD  PRO A 177      14.259  25.885   3.319  1.00 55.05           C
ATOM   1440  HA  PRO A 177      14.484  22.960   2.729  1.00 65.11           H
ATOM   1441  HB2 PRO A 177      12.374  24.163   4.142  1.00 65.89           H
ATOM   1442  HB3 PRO A 177      13.449  23.113   4.709  1.00 65.89           H
ATOM   1443  HG2 PRO A 177      13.791  25.518   5.286  1.00 66.39           H
ATOM   1444  HG3 PRO A 177      15.066  24.698   4.780  1.00 66.39           H
ATOM   1445  HD2 PRO A 177      13.510  26.500   3.275  1.00 66.05           H
ATOM   1446  HD3 PRO A 177      15.106  26.347   3.311  1.00 66.05           H
ATOM   1447  N   GLY A 178      12.506  21.677   1.889  1.00 50.34           N
ATOM   1448  CA  GLY A 178      11.528  20.955   1.112  1.00 43.47           C
ATOM   1449  C   GLY A 178      11.931  20.668  -0.319  1.00 38.81           C
ATOM   1450  O   GLY A 178      11.254  19.878  -0.984  1.00 42.11           O
ATOM   1451  H   GLY A 178      13.014  21.164   2.359  1.00 60.40           H
ATOM   1452  HA2 GLY A 178      11.324  20.113   1.549  1.00 52.16           H
ATOM   1453  HA3 GLY A 178      10.714  21.482   1.089  1.00 52.16           H
ATOM   1454  N   GLN A 179      12.995  21.296  -0.819  1.00 36.16           N
ATOM   1455  CA  GLN A 179      13.489  21.047  -2.170  1.00 39.66           C
ATOM   1456  C   GLN A 179      14.512  19.918  -2.093  1.00 30.59           C
ATOM   1457  O   GLN A 179      15.577  20.089  -1.505  1.00 31.17           O
ATOM   1458  CB  GLN A 179      14.125  22.306  -2.754  1.00 42.19           C
ATOM   1459  CG  GLN A 179      13.138  23.381  -3.156  1.00 53.04           C
ATOM   1460  CD  GLN A 179      12.116  22.874  -4.178  1.00 54.09           C
ATOM   1461  OE1 GLN A 179      12.468  22.269  -5.203  1.00 57.20           O
ATOM   1462  NE2 GLN A 179      10.844  23.092  -3.880  1.00 54.18           N
ATOM   1463  H   GLN A 179      13.463  21.881  -0.392  1.00 43.39           H
ATOM   1464  HA  GLN A 179      12.755  20.759  -2.737  1.00 47.59           H
ATOM   1465  HB2 GLN A 179      14.716  22.688  -2.083  1.00 50.62           H
ATOM   1466  HB3 GLN A 179      14.633  22.064  -3.543  1.00 50.62           H
ATOM   1467  HG2 GLN A 179      12.657  23.673  -2.366  1.00 63.64           H
ATOM   1468  HG3 GLN A 179      13.623  24.132  -3.539  1.00 63.64           H
ATOM   1469 HE21 GLN A 179      10.635  23.478  -3.141  1.00 65.00           H
ATOM   1470 HE22 GLN A 179      10.230  22.841  -4.429  1.00 65.00           H
ATOM   1471  N   ARG A 180      14.191  18.771  -2.679  1.00 29.58           N
ATOM   1472  CA  ARG A 180      15.066  17.623  -2.553  1.00 23.20           C
ATOM   1473  C   ARG A 180      15.575  17.178  -3.913  1.00 20.16           C
ATOM   1474  O   ARG A 180      14.967  17.425  -4.954  1.00 22.32           O
ATOM   1475  CB  ARG A 180      14.347  16.476  -1.856  1.00 22.66           C
ATOM   1476  CG  ARG A 180      13.992  16.844  -0.408  1.00 25.52           C
ATOM   1477  CD  ARG A 180      13.335  15.729   0.347  1.00 29.57           C
ATOM   1478  NE  ARG A 180      13.030  16.143   1.715  1.00 35.80           N
ATOM   1479  CZ  ARG A 180      11.864  16.646   2.102  1.00 38.74           C
ATOM   1480  NH1 ARG A 180      10.876  16.796   1.241  1.00 39.47           N
ATOM   1481  NH2 ARG A 180      11.688  16.992   3.361  1.00 38.37           N1+
ATOM   1482  H   ARG A 180      13.477  18.629  -3.143  1.00 35.48           H
ATOM   1483  HA  ARG A 180      15.835  17.859  -2.017  1.00 27.83           H
ATOM   1484  HB2 ARG A 180      13.536  16.272  -2.340  1.00 27.19           H
ATOM   1485  HB3 ARG A 180      14.936  15.707  -1.833  1.00 27.19           H
ATOM   1486  HG2 ARG A 180      14.797  17.094   0.069  1.00 30.61           H
ATOM   1487  HG3 ARG A 180      13.359  17.581  -0.416  1.00 30.61           H
ATOM   1488  HD2 ARG A 180      12.519  15.458  -0.099  1.00 35.48           H
ATOM   1489  HD3 ARG A 180      13.957  14.987   0.401  1.00 35.48           H
ATOM   1490  HE  ARG A 180      13.637  16.040   2.318  1.00 42.95           H
ATOM   1491 HH11 ARG A 180      10.981  16.579   0.417  1.00 47.36           H
ATOM   1492 HH12 ARG A 180      10.129  17.127   1.506  1.00 47.36           H
ATOM   1493 HH21 ARG A 180      12.329  16.892   3.926  1.00 46.04           H
ATOM   1494 HH22 ARG A 180      10.930  17.316   3.610  1.00 46.04           H
ATOM   1495  N   SER A 181      16.707  16.490  -3.866  1.00 21.34           N
ATOM   1496  CA  SER A 181      17.360  15.979  -5.058  1.00 21.71           C
ATOM   1497  C   SER A 181      17.925  14.585  -4.779  1.00 21.78           C
ATOM   1498  O   SER A 181      18.239  14.235  -3.634  1.00 19.88           O
ATOM   1499  CB  SER A 181      18.535  16.867  -5.515  1.00 25.33           C
ATOM   1500  OG  SER A 181      18.135  18.183  -5.798  1.00 27.95           O
ATOM   1501  H   SER A 181      17.117  16.328  -3.131  1.00 25.60           H
ATOM   1502  HA  SER A 181      16.706  15.913  -5.775  1.00 26.04           H
ATOM   1503  HB2 SER A 181      19.218  16.881  -4.823  1.00 30.39           H
ATOM   1504  HB3 SER A 181      18.892  16.488  -6.333  1.00 30.39           H
ATOM   1505  HG  SER A 181      17.776  18.523  -5.116  1.00 33.53           H
ATOM   1506  N   ILE A 182      18.080  13.821  -5.865  1.00 18.60           N
ATOM   1507  CA  ILE A 182      18.769  12.530  -5.865  1.00 15.98           C
ATOM   1508  C   ILE A 182      20.131  12.756  -6.473  1.00 17.85           C
ATOM   1509  O   ILE A 182      20.232  13.375  -7.531  1.00 23.09           O
ATOM   1510  CB  ILE A 182      18.012  11.466  -6.682  1.00 18.34           C
ATOM   1511  CG1 ILE A 182      16.635  11.224  -6.089  1.00 23.15           C
ATOM   1512  CG2 ILE A 182      18.842  10.165  -6.741  1.00 23.12           C
ATOM   1513  CD1 ILE A 182      15.709  10.336  -6.927  1.00 23.47           C
ATOM   1514  H   ILE A 182      17.775  14.036  -6.646  1.00 22.31           H
ATOM   1515  HA  ILE A 182      18.889  12.206  -4.961  1.00 19.17           H
ATOM   1516  HB  ILE A 182      17.910  11.796  -7.592  1.00 22.00           H
ATOM   1517 HG12 ILE A 182      16.749  10.802  -5.220  1.00 27.78           H
ATOM   1518 HG13 ILE A 182      16.196  12.079  -5.977  1.00 27.78           H
ATOM   1519 HG21 ILE A 182      18.344   9.484  -7.222  1.00 27.74           H
ATOM   1520 HG22 ILE A 182      19.667  10.344  -7.206  1.00 27.74           H
ATOM   1521 HG23 ILE A 182      19.019   9.863  -5.836  1.00 27.74           H
ATOM   1522 HD11 ILE A 182      14.856  10.256  -6.470  1.00 28.16           H
ATOM   1523 HD12 ILE A 182      15.578  10.744  -7.798  1.00 28.16           H
ATOM   1524 HD13 ILE A 182      16.113   9.461  -7.021  1.00 28.16           H
ATOM   1525  N   SER A 183      21.166  12.243  -5.823  1.00 19.76           N
ATOM   1526  CA  SER A 183      22.508  12.194  -6.394  1.00 16.95           C
ATOM   1527  C   SER A 183      22.912  10.747  -6.602  1.00 19.09           C
ATOM   1528  O   SER A 183      22.827   9.948  -5.673  1.00 18.35           O
ATOM   1529  CB  SER A 183      23.502  12.909  -5.488  1.00 18.78           C
ATOM   1530  OG  SER A 183      23.179  14.300  -5.464  1.00 22.39           O
ATOM   1531  H   SER A 183      21.121  11.926  -5.025  1.00 23.70           H
ATOM   1532  HA  SER A 183      22.508  12.640  -7.260  1.00 20.33           H
ATOM   1533  HB2 SER A 183      23.442  12.547  -4.588  1.00 22.53           H
ATOM   1534  HB3 SER A 183      24.399  12.793  -5.841  1.00 22.53           H
ATOM   1535  HG  SER A 183      23.002  14.557  -6.240  1.00 26.86           H
ATOM   1536  N   LEU A 184      23.414  10.436  -7.800  1.00 17.09           N
ATOM   1537  CA  LEU A 184      23.592   9.052  -8.251  1.00 19.29           C
ATOM   1538  C   LEU A 184      24.900   8.929  -9.016  1.00 18.85           C
ATOM   1539  O   LEU A 184      25.140   9.703  -9.938  1.00 20.91           O
ATOM   1540  CB  LEU A 184      22.422   8.639  -9.143  1.00 19.22           C
ATOM   1541  CG  LEU A 184      22.427   7.283  -9.843  1.00 21.70           C
ATOM   1542  CD1 LEU A 184      22.631   6.094  -8.833  1.00 20.91           C
ATOM   1543  CD2 LEU A 184      21.119   7.203 -10.620  1.00 23.00           C
ATOM   1544  H   LEU A 184      23.653  11.024  -8.383  1.00 20.49           H
ATOM   1545  HA  LEU A 184      23.611   8.452  -7.486  1.00 23.14           H
ATOM   1546  HB2 LEU A 184      21.633   8.637  -8.586  1.00 23.05           H
ATOM   1547  HB3 LEU A 184      22.304   9.310  -9.834  1.00 23.05           H
ATOM   1548  HG  LEU A 184      23.163   7.264 -10.480  1.00 26.03           H
ATOM   1549 HD11 LEU A 184      22.626   5.252  -9.318  1.00 25.08           H
ATOM   1550 HD12 LEU A 184      23.478   6.197  -8.370  1.00 25.08           H
ATOM   1551 HD13 LEU A 184      21.907   6.110  -8.192  1.00 25.08           H
ATOM   1552 HD21 LEU A 184      21.104   6.368 -11.112  1.00 27.59           H
ATOM   1553 HD22 LEU A 184      20.364   7.242 -10.008  1.00 27.59           H
ATOM   1554 HD23 LEU A 184      21.071   7.951 -11.233  1.00 27.59           H
ATOM   1555  N   ARG A 185      25.691   7.936  -8.673  1.00 20.46           N
ATOM   1556  CA  ARG A 185      26.957   7.669  -9.335  1.00 18.37           C
ATOM   1557  C   ARG A 185      26.818   6.647 -10.455  1.00 22.00           C
ATOM   1558  O   ARG A 185      26.230   5.578 -10.267  1.00 20.22           O
ATOM   1559  CB  ARG A 185      27.948   7.149  -8.329  1.00 17.27           C
ATOM   1560  CG  ARG A 185      29.271   6.755  -8.994  1.00 22.34           C
ATOM   1561  CD  ARG A 185      30.363   6.553  -7.982  1.00 24.26           C
ATOM   1562  NE  ARG A 185      31.562   6.010  -8.612  1.00 28.94           N
ATOM   1563  CZ  ARG A 185      32.800   6.231  -8.190  1.00 35.64           C
ATOM   1564  NH1 ARG A 185      33.008   6.990  -7.140  1.00 35.56           N
ATOM   1565  NH2 ARG A 185      33.831   5.689  -8.823  1.00 32.27           N1+
ATOM   1566  H   ARG A 185      25.528   7.383  -8.031  1.00 24.55           H
ATOM   1567  HA  ARG A 185      27.283   8.492  -9.721  1.00 22.04           H
ATOM   1568  HB2 ARG A 185      28.113   7.858  -7.689  1.00 20.72           H
ATOM   1569  HB3 ARG A 185      27.594   6.366  -7.889  1.00 20.72           H
ATOM   1570  HG2 ARG A 185      29.145   5.919  -9.467  1.00 26.80           H
ATOM   1571  HG3 ARG A 185      29.546   7.458  -9.600  1.00 26.80           H
ATOM   1572  HD2 ARG A 185      30.562   7.405  -7.567  1.00 29.11           H
ATOM   1573  HD3 ARG A 185      30.078   5.912  -7.315  1.00 29.11           H
ATOM   1574  HE  ARG A 185      31.464   5.465  -9.270  1.00 34.71           H
ATOM   1575 HH11 ARG A 185      32.346   7.341  -6.725  1.00 42.66           H
ATOM   1576 HH12 ARG A 185      33.813   7.130  -6.868  1.00 42.66           H
ATOM   1577 HH21 ARG A 185      33.697   5.191  -9.511  1.00 38.72           H
ATOM   1578 HH22 ARG A 185      34.630   5.837  -8.544  1.00 38.72           H
ATOM   1579  N   TYR A 186      27.400   6.957 -11.609  1.00 22.05           N
ATOM   1580  CA  TYR A 186      27.448   5.976 -12.688  1.00 25.14           C
ATOM   1581  C   TYR A 186      28.689   6.243 -13.531  1.00 23.44           C
ATOM   1582  O   TYR A 186      28.850   7.354 -14.038  1.00 26.00           O
ATOM   1583  CB  TYR A 186      26.178   6.035 -13.527  1.00 22.64           C
ATOM   1584  CG  TYR A 186      26.180   5.024 -14.647  1.00 23.65           C
ATOM   1585  CD1 TYR A 186      26.064   3.678 -14.375  1.00 21.65           C
ATOM   1586  CD2 TYR A 186      26.344   5.421 -15.958  1.00 30.06           C
ATOM   1587  CE1 TYR A 186      26.092   2.724 -15.409  1.00 29.46           C
ATOM   1588  CE2 TYR A 186      26.391   4.481 -16.994  1.00 31.38           C
ATOM   1589  CZ  TYR A 186      26.267   3.147 -16.703  1.00 33.85           C
ATOM   1590  OH  TYR A 186      26.310   2.241 -17.722  1.00 39.54           O
ATOM   1591  H   TYR A 186      27.762   7.717 -11.796  1.00 26.45           H
ATOM   1592  HA  TYR A 186      27.526   5.084 -12.314  1.00 30.16           H
ATOM   1593  HB2 TYR A 186      25.435   5.823 -12.950  1.00 27.16           H
ATOM   1594  HB3 TYR A 186      26.074   6.924 -13.911  1.00 27.16           H
ATOM   1595  HD1 TYR A 186      25.963   3.406 -13.494  1.00 25.97           H
ATOM   1596  HD2 TYR A 186      26.436   6.326 -16.146  1.00 36.07           H
ATOM   1597  HE1 TYR A 186      26.016   1.815 -15.222  1.00 35.35           H
ATOM   1598  HE2 TYR A 186      26.495   4.755 -17.874  1.00 37.64           H
ATOM   1599  HH  TYR A 186      26.623   2.613 -18.408  1.00 47.44           H
ATOM   1600  N   GLU A 187      29.522   5.224 -13.690  1.00 23.45           N
ATOM   1601  CA  GLU A 187      30.708   5.311 -14.543  1.00 29.73           C
ATOM   1602  C   GLU A 187      31.545   6.529 -14.159  1.00 27.05           C
ATOM   1603  O   GLU A 187      31.955   7.343 -14.996  1.00 29.41           O
ATOM   1604  CB  GLU A 187      30.297   5.321 -16.014  1.00 34.61           C
ATOM   1605  CG  GLU A 187      29.772   3.940 -16.491  1.00 33.62           C
ATOM   1606  CD  GLU A 187      30.788   2.819 -16.281  1.00 37.83           C
ATOM   1607  OE1 GLU A 187      30.555   1.935 -15.431  1.00 32.65           O
ATOM   1608  OE2 GLU A 187      31.845   2.832 -16.945  1.00 43.50           O1-
ATOM   1609  H   GLU A 187      29.429   4.457 -13.303  1.00 28.13           H
ATOM   1610  HA  GLU A 187      31.258   4.527 -14.388  1.00 35.67           H
ATOM   1611  HB2 GLU A 187      29.600   5.983 -16.143  1.00 41.52           H
ATOM   1612  HB3 GLU A 187      31.071   5.537 -16.550  1.00 41.52           H
ATOM   1613  HG2 GLU A 187      28.985   3.717 -15.971  1.00 40.34           H
ATOM   1614  HG3 GLU A 187      29.547   3.984 -17.436  1.00 40.34           H
ATOM   1615  N   GLY A 188      31.786   6.636 -12.858  1.00 30.56           N
ATOM   1616  CA  GLY A 188      32.634   7.659 -12.276  1.00 32.41           C
ATOM   1617  C   GLY A 188      32.102   9.071 -12.281  1.00 30.20           C
ATOM   1618  O   GLY A 188      32.828   9.977 -11.865  1.00 38.07           O
ATOM   1619  H   GLY A 188      31.471   6.083 -12.273  1.00 36.67           H
ATOM   1620  HA2 GLY A 188      32.814   7.416 -11.356  1.00 38.88           H
ATOM   1621  HA3 GLY A 188      33.471   7.671 -12.761  1.00 38.88           H
ATOM   1622  N   ARG A 189      30.886   9.309 -12.744  1.00 28.27           N
ATOM   1623  CA  ARG A 189      30.259  10.614 -12.713  1.00 28.51           C
ATOM   1624  C   ARG A 189      29.082  10.591 -11.753  1.00 30.67           C
ATOM   1625  O   ARG A 189      28.438   9.544 -11.573  1.00 25.39           O
ATOM   1626  CB  ARG A 189      29.751  11.017 -14.091  1.00 29.16           C
ATOM   1627  CG  ARG A 189      30.881  11.099 -15.130  1.00 45.45           C
ATOM   1628  CD  ARG A 189      30.412  11.740 -16.422  1.00 46.78           C
ATOM   1629  NE  ARG A 189      29.922  13.088 -16.180  1.00 53.80           N
ATOM   1630  CZ  ARG A 189      30.707  14.142 -15.945  1.00 54.21           C
ATOM   1631  NH1 ARG A 189      32.033  14.004 -15.921  1.00 51.35           N
ATOM   1632  NH2 ARG A 189      30.161  15.336 -15.725  1.00 53.72           N1+
ATOM   1633  H   ARG A 189      30.385   8.706 -13.093  1.00 33.91           H
ATOM   1634  HA  ARG A 189      30.907  11.274 -12.410  1.00 34.20           H
ATOM   1635  HB2 ARG A 189      29.122  10.347 -14.397  1.00 34.98           H
ATOM   1636  HB3 ARG A 189      29.304  11.878 -14.035  1.00 34.98           H
ATOM   1637  HG2 ARG A 189      31.595  11.646 -14.770  1.00 54.53           H
ATOM   1638  HG3 ARG A 189      31.214  10.208 -15.329  1.00 54.53           H
ATOM   1639  HD2 ARG A 189      31.153  11.795 -17.046  1.00 56.13           H
ATOM   1640  HD3 ARG A 189      29.690  11.211 -16.800  1.00 56.13           H
ATOM   1641  HE  ARG A 189      29.070  13.215 -16.210  1.00 64.56           H
ATOM   1642 HH11 ARG A 189      32.390  13.232 -16.054  1.00 61.61           H
ATOM   1643 HH12 ARG A 189      32.535  14.685 -15.762  1.00 61.61           H
ATOM   1644 HH21 ARG A 189      29.305  15.430 -15.742  1.00 64.46           H
ATOM   1645 HH22 ARG A 189      30.663  16.019 -15.573  1.00 64.46           H
ATOM   1646  N   VAL A 190      28.772  11.754 -11.181  1.00 23.11           N
ATOM   1647  CA  VAL A 190      27.622  11.891 -10.304  1.00 25.35           C
ATOM   1648  C   VAL A 190      26.542  12.675 -11.047  1.00 25.38           C
ATOM   1649  O   VAL A 190      26.759  13.801 -11.530  1.00 23.58           O
ATOM   1650  CB  VAL A 190      27.982  12.542  -8.959  1.00 20.58           C
ATOM   1651  CG1 VAL A 190      26.721  12.708  -8.104  1.00 25.48           C
ATOM   1652  CG2 VAL A 190      29.016  11.730  -8.216  1.00 25.15           C
ATOM   1653  H   VAL A 190      29.201  12.486 -11.303  1.00 27.73           H
ATOM   1654  HA  VAL A 190      27.279  11.005 -10.102  1.00 30.41           H
ATOM   1655  HB  VAL A 190      28.349  13.422  -9.125  1.00 24.68           H
ATOM   1656 HG11 VAL A 190      26.960  13.114  -7.251  1.00 30.57           H
ATOM   1657 HG12 VAL A 190      26.093  13.282  -8.571  1.00 30.57           H
ATOM   1658 HG13 VAL A 190      26.331  11.832  -7.954  1.00 30.57           H
ATOM   1659 HG21 VAL A 190      29.204  12.186  -7.382  1.00 30.18           H
ATOM   1660 HG22 VAL A 190      28.670  10.844  -8.036  1.00 30.18           H
ATOM   1661 HG23 VAL A 190      29.817  11.672  -8.758  1.00 30.18           H
ATOM   1662  N   TYR A 191      25.364  12.083 -11.130  1.00 20.20           N
ATOM   1663  CA  TYR A 191      24.200  12.688 -11.748  1.00 20.99           C
ATOM   1664  C   TYR A 191      23.259  13.203 -10.672  1.00 22.66           C
ATOM   1665  O   TYR A 191      23.037  12.533  -9.662  1.00 23.34           O
ATOM   1666  CB  TYR A 191      23.474  11.665 -12.611  1.00 22.05           C
ATOM   1667  CG  TYR A 191      24.288  11.181 -13.797  1.00 21.51           C
ATOM   1668  CD1 TYR A 191      25.336  10.339 -13.621  1.00 19.22           C
ATOM   1669  CD2 TYR A 191      24.013  11.625 -15.084  1.00 26.91           C
ATOM   1670  CE1 TYR A 191      26.105   9.904 -14.679  1.00 26.26           C
ATOM   1671  CE2 TYR A 191      24.772  11.185 -16.155  1.00 30.12           C
ATOM   1672  CZ  TYR A 191      25.817  10.332 -15.942  1.00 28.89           C
ATOM   1673  OH  TYR A 191      26.594   9.870 -16.968  1.00 32.21           O
ATOM   1674  H   TYR A 191      25.208  11.289 -10.832  1.00 24.23           H
ATOM   1675  HA  TYR A 191      24.470  13.435 -12.304  1.00 25.18           H
ATOM   1676  HB2 TYR A 191      23.250  10.894 -12.064  1.00 26.45           H
ATOM   1677  HB3 TYR A 191      22.659  12.072 -12.946  1.00 26.45           H
ATOM   1678  HD1 TYR A 191      25.539  10.045 -12.763  1.00 23.06           H
ATOM   1679  HD2 TYR A 191      23.303  12.201 -15.226  1.00 32.28           H
ATOM   1680  HE1 TYR A 191      26.812   9.323 -14.541  1.00 31.51           H
ATOM   1681  HE2 TYR A 191      24.584  11.471 -17.013  1.00 36.13           H
ATOM   1682  HH  TYR A 191      26.327  10.184 -17.700  1.00 38.64           H
ATOM   1683  N   HIS A 192      22.669  14.373 -10.899  1.00 20.34           N
ATOM   1684  CA  HIS A 192      21.838  15.026  -9.901  1.00 21.51           C
ATOM   1685  C   HIS A 192      20.468  15.242 -10.512  1.00 25.00           C
ATOM   1686  O   HIS A 192      20.363  15.800 -11.617  1.00 23.68           O
ATOM   1687  CB  HIS A 192      22.431  16.377  -9.453  1.00 22.65           C
ATOM   1688  CG  HIS A 192      23.796  16.272  -8.869  1.00 24.86           C
ATOM   1689  ND1 HIS A 192      24.020  15.894  -7.562  1.00 21.62           N
ATOM   1690  CD2 HIS A 192      25.012  16.545  -9.401  1.00 24.46           C
ATOM   1691  CE1 HIS A 192      25.316  15.896  -7.328  1.00 24.00           C
ATOM   1692  NE2 HIS A 192      25.941  16.292  -8.427  1.00 20.57           N
ATOM   1693  H   HIS A 192      22.713  14.810 -11.638  1.00 24.40           H
ATOM   1694  HA  HIS A 192      21.751  14.460  -9.117  1.00 25.81           H
ATOM   1695  HB2 HIS A 192      21.865  16.761  -8.768  1.00 27.17           H
ATOM   1696  HB3 HIS A 192      22.482  16.969 -10.220  1.00 27.17           H
ATOM   1697  HD2 HIS A 192      25.188  16.823 -10.271  1.00 29.34           H
ATOM   1698  HE1 HIS A 192      25.721  15.671  -6.522  1.00 28.79           H
ATOM   1699  HE2 HIS A 192      26.789  16.376  -8.514  1.00 24.68           H
ATOM   1700  N   TYR A 193      19.428  14.806  -9.801  1.00 20.61           N
ATOM   1701  CA  TYR A 193      18.053  14.905 -10.266  1.00 22.75           C
ATOM   1702  C   TYR A 193      17.207  15.637  -9.241  1.00 23.43           C
ATOM   1703  O   TYR A 193      17.138  15.233  -8.080  1.00 24.07           O
ATOM   1704  CB  TYR A 193      17.446  13.522 -10.518  1.00 22.27           C
ATOM   1705  CG  TYR A 193      18.252  12.653 -11.457  1.00 17.94           C
ATOM   1706  CD1 TYR A 193      17.974  12.624 -12.821  1.00 24.99           C
ATOM   1707  CD2 TYR A 193      19.271  11.872 -10.986  1.00 20.56           C
ATOM   1708  CE1 TYR A 193      18.692  11.865 -13.652  1.00 24.15           C
ATOM   1709  CE2 TYR A 193      19.986  11.073 -11.820  1.00 20.77           C
ATOM   1710  CZ  TYR A 193      19.694  11.091 -13.135  1.00 22.82           C
ATOM   1711  OH  TYR A 193      20.447  10.284 -13.920  1.00 24.06           O
ATOM   1712  H   TYR A 193      19.489  14.445  -9.023  1.00 24.72           H
ATOM   1713  HA  TYR A 193      18.039  15.398 -11.104  1.00 27.30           H
ATOM   1714  HB2 TYR A 193      17.389  13.067  -9.665  1.00 26.72           H
ATOM   1715  HB3 TYR A 193      16.560  13.634 -10.904  1.00 26.72           H
ATOM   1716  HD1 TYR A 193      17.289  13.154 -13.152  1.00 29.98           H
ATOM   1717  HD2 TYR A 193      19.474  11.858 -10.088  1.00 24.67           H
ATOM   1718  HE1 TYR A 193      18.505  11.835 -14.563  1.00 28.97           H
ATOM   1719  HE2 TYR A 193      20.684  10.528 -11.536  1.00 24.92           H
ATOM   1720  HH  TYR A 193      21.013   9.882 -13.447  1.00 28.87           H
ATOM   1721  N   ARG A 194      16.493  16.668  -9.682  1.00 23.84           N
ATOM   1722  CA  ARG A 194      15.540  17.291  -8.782  1.00 30.15           C
ATOM   1723  C   ARG A 194      14.320  16.391  -8.614  1.00 24.32           C
ATOM   1724  O   ARG A 194      13.864  15.752  -9.565  1.00 27.16           O
ATOM   1725  CB  ARG A 194      15.118  18.664  -9.302  1.00 33.47           C
ATOM   1726  CG  ARG A 194      14.096  19.340  -8.387  1.00 40.18           C
ATOM   1727  CD  ARG A 194      14.004  20.845  -8.611  1.00 53.08           C
ATOM   1728  NE  ARG A 194      15.077  21.564  -7.901  1.00 63.76           N
ATOM   1729  CZ  ARG A 194      16.295  21.833  -8.402  1.00 64.39           C
ATOM   1730  NH1 ARG A 194      16.626  21.473  -9.649  1.00 63.03           N
ATOM   1731  NH2 ARG A 194      17.180  22.499  -7.656  1.00 60.03           N1+
ATOM   1732  H   ARG A 194      16.534  17.003 -10.474  1.00 28.59           H
ATOM   1733  HA  ARG A 194      15.962  17.410  -7.918  1.00 36.17           H
ATOM   1734  HB2 ARG A 194      15.914  19.210  -9.325  1.00 40.16           H
ATOM   1735  HB3 ARG A 194      14.739  18.580 -10.188  1.00 40.16           H
ATOM   1736  HG2 ARG A 194      13.221  18.951  -8.539  1.00 48.21           H
ATOM   1737  HG3 ARG A 194      14.367  19.203  -7.465  1.00 48.21           H
ATOM   1738  HD2 ARG A 194      14.076  21.030  -9.559  1.00 63.68           H
ATOM   1739  HD3 ARG A 194      13.145  21.159  -8.277  1.00 63.68           H
ATOM   1740  HE  ARG A 194      14.835  22.019  -7.210  1.00 76.50           H
ATOM   1741 HH11 ARG A 194      16.065  21.042 -10.141  1.00 75.62           H
ATOM   1742 HH12 ARG A 194      17.409  21.651  -9.962  1.00 75.62           H
ATOM   1743 HH21 ARG A 194      16.975  22.746  -6.858  1.00 72.03           H
ATOM   1744 HH22 ARG A 194      17.960  22.683  -7.975  1.00 72.03           H
ATOM   1745  N   ILE A 195      13.830  16.306  -7.384  1.00 23.07           N
ATOM   1746  CA  ILE A 195      12.553  15.646  -7.091  1.00 23.65           C
ATOM   1747  C   ILE A 195      11.466  16.703  -7.177  1.00 26.06           C
ATOM   1748  O   ILE A 195      11.485  17.682  -6.415  1.00 25.42           O
ATOM   1749  CB  ILE A 195      12.564  14.984  -5.705  1.00 23.77           C
ATOM   1750  CG1 ILE A 195      13.644  13.887  -5.682  1.00 24.19           C
ATOM   1751  CG2 ILE A 195      11.183  14.420  -5.368  1.00 26.69           C
ATOM   1752  CD1 ILE A 195      13.947  13.319  -4.340  1.00 25.85           C
ATOM   1753  H   ILE A 195      14.223  16.624  -6.684  1.00 27.68           H
ATOM   1754  HA  ILE A 195      12.374  14.966  -7.759  1.00 28.37           H
ATOM   1755  HB  ILE A 195      12.786  15.646  -5.028  1.00 28.51           H
ATOM   1756 HG12 ILE A 195      13.361  13.151  -6.249  1.00 29.02           H
ATOM   1757 HG13 ILE A 195      14.468  14.265  -6.023  1.00 29.02           H
ATOM   1758 HG21 ILE A 195      11.223  14.031  -4.478  1.00 32.02           H
ATOM   1759 HG22 ILE A 195      10.526  15.132  -5.381  1.00 32.02           H
ATOM   1760 HG23 ILE A 195      10.946  13.740  -6.020  1.00 32.02           H
ATOM   1761 HD11 ILE A 195      14.630  12.638  -4.436  1.00 31.01           H
ATOM   1762 HD12 ILE A 195      14.277  14.026  -3.765  1.00 31.01           H
ATOM   1763 HD13 ILE A 195      13.140  12.925  -3.974  1.00 31.01           H
ATOM   1764  N   ASN A 196      10.549  16.516  -8.120  1.00 24.58           N
ATOM   1765  CA  ASN A 196       9.417  17.404  -8.349  1.00 28.83           C
ATOM   1766  C   ASN A 196       8.244  17.014  -7.470  1.00 29.82           C
ATOM   1767  O   ASN A 196       8.095  15.858  -7.075  1.00 25.74           O
ATOM   1768  CB  ASN A 196       8.988  17.345  -9.801  1.00 27.92           C
ATOM   1769  CG  ASN A 196      10.142  17.536 -10.727  1.00 35.28           C
ATOM   1770  OD1 ASN A 196      10.714  18.613 -10.779  1.00 34.16           O
ATOM   1771  ND2 ASN A 196      10.545  16.466 -11.414  1.00 37.09           N
ATOM   1772  H   ASN A 196      10.558  15.849  -8.665  1.00 29.48           H
ATOM   1773  HA  ASN A 196       9.679  18.318  -8.151  1.00 34.59           H
ATOM   1774  HB2 ASN A 196       8.590  16.475  -9.973  1.00 33.49           H
ATOM   1775  HB3 ASN A 196       8.347  18.054  -9.971  1.00 33.49           H
ATOM   1776 HD21 ASN A 196      11.251  16.516 -11.902  1.00 44.49           H
ATOM   1777 HD22 ASN A 196      10.103  15.727 -11.369  1.00 44.49           H
ATOM   1778  N   THR A 197       7.386  18.005  -7.181  1.00 26.75           N
ATOM   1779  CA  THR A 197       6.180  17.791  -6.400  1.00 30.63           C
ATOM   1780  C   THR A 197       4.992  18.258  -7.226  1.00 30.78           C
ATOM   1781  O   THR A 197       5.023  19.365  -7.774  1.00 32.53           O
ATOM   1782  CB  THR A 197       6.254  18.546  -5.074  1.00 36.45           C
ATOM   1783  OG1 THR A 197       7.495  18.237  -4.434  1.00 36.90           O
ATOM   1784  CG2 THR A 197       5.086  18.170  -4.147  1.00 35.31           C
ATOM   1785  H   THR A 197       7.476  18.825  -7.444  1.00 32.09           H
ATOM   1786  HA  THR A 197       6.070  16.844  -6.215  1.00 36.75           H
ATOM   1787  HB  THR A 197       6.208  19.502  -5.245  1.00 43.73           H
ATOM   1788  HG1 THR A 197       7.535  18.622  -3.689  1.00 44.27           H
ATOM   1789 HG21 THR A 197       5.130  18.691  -3.330  1.00 42.36           H
ATOM   1790 HG22 THR A 197       4.237  18.351  -4.586  1.00 42.36           H
ATOM   1791 HG23 THR A 197       5.131  17.226  -3.924  1.00 42.36           H
ATOM   1792  N   ALA A 198       3.971  17.405  -7.329  1.00 28.22           N
ATOM   1793  CA  ALA A 198       2.784  17.693  -8.118  1.00 30.54           C
ATOM   1794  C   ALA A 198       1.787  18.499  -7.290  1.00 33.05           C
ATOM   1795  O   ALA A 198       1.939  18.666  -6.085  1.00 29.93           O
ATOM   1796  CB  ALA A 198       2.127  16.416  -8.598  1.00 31.16           C
ATOM   1797  H   ALA A 198       3.935  16.639  -6.934  1.00 33.86           H
ATOM   1798  HA  ALA A 198       3.031  18.210  -8.902  1.00 36.65           H
ATOM   1799  HB1 ALA A 198       1.326  16.646  -9.097  1.00 37.39           H
ATOM   1800  HB2 ALA A 198       2.743  15.933  -9.171  1.00 37.39           H
ATOM   1801  HB3 ALA A 198       1.895  15.873  -7.827  1.00 37.39           H
ATOM   1802  N   SER A 199       0.730  18.974  -7.955  1.00 34.27           N
ATOM   1803  CA  SER A 199      -0.201  19.873  -7.281  1.00 34.31           C
ATOM   1804  C   SER A 199      -0.882  19.178  -6.113  1.00 35.80           C
ATOM   1805  O   SER A 199      -1.245  19.830  -5.128  1.00 35.42           O
ATOM   1806  CB  SER A 199      -1.218  20.385  -8.291  1.00 33.20           C
ATOM   1807  OG  SER A 199      -1.882  19.288  -8.883  1.00 46.46           O
ATOM   1808  H   SER A 199       0.538  18.799  -8.780  1.00 41.12           H
ATOM   1809  HA  SER A 199       0.285  20.637  -6.929  1.00 41.16           H
ATOM   1810  HB2 SER A 199      -1.864  20.940  -7.829  1.00 39.84           H
ATOM   1811  HB3 SER A 199      -0.761  20.896  -8.979  1.00 39.84           H
ATOM   1812  HG  SER A 199      -2.471  19.562  -9.417  1.00 55.75           H
ATOM   1813  N   ASP A 200      -1.004  17.850  -6.174  1.00 30.90           N
ATOM   1814  CA  ASP A 200      -1.595  17.065  -5.104  1.00 32.13           C
ATOM   1815  C   ASP A 200      -0.551  16.491  -4.137  1.00 33.82           C
ATOM   1816  O   ASP A 200      -0.889  15.631  -3.319  1.00 32.75           O
ATOM   1817  CB  ASP A 200      -2.446  15.948  -5.707  1.00 31.78           C
ATOM   1818  CG  ASP A 200      -1.620  14.865  -6.398  1.00 39.23           C
ATOM   1819  OD1 ASP A 200      -0.409  15.080  -6.686  1.00 34.02           O
ATOM   1820  OD2 ASP A 200      -2.215  13.793  -6.664  1.00 38.05           O1-
ATOM   1821  H   ASP A 200      -0.759  17.374  -6.846  1.00 37.07           H
ATOM   1822  HA  ASP A 200      -2.191  17.640  -4.592  1.00 38.55           H
ATOM   1823  HB2 ASP A 200      -2.958  15.522  -5.002  1.00 38.13           H
ATOM   1824  HB3 ASP A 200      -3.045  16.338  -6.363  1.00 38.13           H
ATOM   1825  N   GLY A 201       0.698  16.948  -4.208  1.00 33.29           N
ATOM   1826  CA  GLY A 201       1.725  16.525  -3.265  1.00 32.30           C
ATOM   1827  C   GLY A 201       2.577  15.350  -3.711  1.00 31.35           C
ATOM   1828  O   GLY A 201       3.628  15.085  -3.094  1.00 29.51           O
ATOM   1829  H   GLY A 201       0.984  17.504  -4.806  1.00 39.94           H
ATOM   1830  HA2 GLY A 201       2.321  17.272  -3.105  1.00 38.76           H
ATOM   1831  HA3 GLY A 201       1.308  16.289  -2.422  1.00 38.76           H
ATOM   1832  N   LYS A 202       2.183  14.642  -4.753  1.00 24.85           N
ATOM   1833  CA  LYS A 202       2.939  13.457  -5.154  1.00 28.83           C
ATOM   1834  C   LYS A 202       4.307  13.854  -5.690  1.00 24.92           C
ATOM   1835  O   LYS A 202       4.482  14.926  -6.266  1.00 28.04           O
ATOM   1836  CB  LYS A 202       2.192  12.662  -6.207  1.00 27.99           C
ATOM   1837  CG  LYS A 202       0.939  11.940  -5.700  1.00 33.66           C
ATOM   1838  CD  LYS A 202       0.302  11.171  -6.840  1.00 38.34           C
ATOM   1839  CE  LYS A 202      -0.998  10.491  -6.445  1.00 44.40           C
ATOM   1840  NZ  LYS A 202      -0.763   9.193  -5.796  1.00 47.22           N1+
ATOM   1841  H   LYS A 202       1.504  14.818  -5.248  1.00 29.81           H
ATOM   1842  HA  LYS A 202       3.060  12.886  -4.379  1.00 34.59           H
ATOM   1843  HB2 LYS A 202       1.917  13.271  -6.911  1.00 33.58           H
ATOM   1844  HB3 LYS A 202       2.793  11.994  -6.569  1.00 33.58           H
ATOM   1845  HG2 LYS A 202       1.193  11.311  -5.009  1.00 40.38           H
ATOM   1846  HG3 LYS A 202       0.302  12.588  -5.359  1.00 40.38           H
ATOM   1847  HD2 LYS A 202       0.106  11.792  -7.561  1.00 46.00           H
ATOM   1848  HD3 LYS A 202       0.913  10.485  -7.156  1.00 46.00           H
ATOM   1849  HE2 LYS A 202      -1.492  11.059  -5.832  1.00 53.27           H
ATOM   1850  HE3 LYS A 202      -1.524  10.326  -7.246  1.00 53.27           H
ATOM   1851  HZ1 LYS A 202      -1.463   8.656  -5.920  1.00 56.66           H
ATOM   1852  HZ2 LYS A 202      -0.036   8.811  -6.141  1.00 56.66           H
ATOM   1853  HZ3 LYS A 202      -0.638   9.320  -4.924  1.00 56.66           H
ATOM   1854  N   LEU A 203       5.274  12.943  -5.533  1.00 25.96           N
ATOM   1855  CA  LEU A 203       6.675  13.216  -5.830  1.00 20.68           C
ATOM   1856  C   LEU A 203       7.077  12.404  -7.051  1.00 22.28           C
ATOM   1857  O   LEU A 203       6.613  11.270  -7.239  1.00 23.59           O
ATOM   1858  CB  LEU A 203       7.581  12.848  -4.653  1.00 24.85           C
ATOM   1859  CG  LEU A 203       7.315  13.436  -3.280  1.00 25.02           C
ATOM   1860  CD1 LEU A 203       6.028  12.971  -2.678  1.00 37.60           C
ATOM   1861  CD2 LEU A 203       8.438  13.023  -2.373  1.00 31.75           C
ATOM   1862  H   LEU A 203       5.131  12.136  -5.258  1.00 31.14           H
ATOM   1863  HA  LEU A 203       6.807  14.152  -6.036  1.00 24.80           H
ATOM   1864  HB2 LEU A 203       7.555  11.885  -4.548  1.00 29.81           H
ATOM   1865  HB3 LEU A 203       8.483  13.113  -4.896  1.00 29.81           H
ATOM   1866  HG  LEU A 203       7.302  14.408  -3.344  1.00 30.02           H
ATOM   1867 HD11 LEU A 203       5.958  13.332  -1.779  1.00 45.12           H
ATOM   1868 HD12 LEU A 203       5.287  13.299  -3.209  1.00 45.12           H
ATOM   1869 HD13 LEU A 203       6.025  12.002  -2.646  1.00 45.12           H
ATOM   1870 HD21 LEU A 203       8.290  13.406  -1.495  1.00 38.09           H
ATOM   1871 HD22 LEU A 203       8.443  12.054  -2.320  1.00 38.09           H
ATOM   1872 HD23 LEU A 203       9.275  13.346  -2.744  1.00 38.09           H
ATOM   1873  N   TYR A 204       7.913  12.989  -7.895  1.00 22.17           N
ATOM   1874  CA  TYR A 204       8.332  12.265  -9.079  1.00 23.03           C
ATOM   1875  C   TYR A 204       9.636  12.827  -9.608  1.00 26.73           C
ATOM   1876  O   TYR A 204       9.940  14.009  -9.428  1.00 25.18           O
ATOM   1877  CB  TYR A 204       7.285  12.329 -10.192  1.00 26.32           C
ATOM   1878  CG  TYR A 204       6.969  13.719 -10.739  1.00 27.58           C
ATOM   1879  CD1 TYR A 204       6.049  14.541 -10.089  1.00 30.62           C
ATOM   1880  CD2 TYR A 204       7.548  14.193 -11.927  1.00 29.46           C
ATOM   1881  CE1 TYR A 204       5.726  15.788 -10.584  1.00 32.80           C
ATOM   1882  CE2 TYR A 204       7.220  15.432 -12.430  1.00 35.51           C
ATOM   1883  CZ  TYR A 204       6.299  16.229 -11.748  1.00 38.01           C
ATOM   1884  OH  TYR A 204       5.949  17.481 -12.224  1.00 43.15           O
ATOM   1885  H   TYR A 204       8.245  13.777  -7.807  1.00 26.59           H
ATOM   1886  HA  TYR A 204       8.456  11.330  -8.840  1.00 27.63           H
ATOM   1887  HB2 TYR A 204       7.583  11.780 -10.934  1.00 31.58           H
ATOM   1888  HB3 TYR A 204       6.469  11.954  -9.841  1.00 31.58           H
ATOM   1889  HD1 TYR A 204       5.649  14.252  -9.302  1.00 36.74           H
ATOM   1890  HD2 TYR A 204       8.154  13.665 -12.395  1.00 35.34           H
ATOM   1891  HE1 TYR A 204       5.112  16.322 -10.134  1.00 39.36           H
ATOM   1892  HE2 TYR A 204       7.612  15.730 -13.218  1.00 42.60           H
ATOM   1893  HH  TYR A 204       6.296  17.610 -12.978  1.00 51.77           H
ATOM   1894  N   VAL A 205      10.401  11.960 -10.270  1.00 28.24           N
ATOM   1895  CA  VAL A 205      11.442  12.399 -11.196  1.00 30.03           C
ATOM   1896  C   VAL A 205      10.920  12.399 -12.629  1.00 33.78           C
ATOM   1897  O   VAL A 205      11.050  13.389 -13.341  1.00 40.90           O
ATOM   1898  CB  VAL A 205      12.697  11.513 -11.063  1.00 35.66           C
ATOM   1899  CG1 VAL A 205      13.772  11.966 -12.062  1.00 39.08           C
ATOM   1900  CG2 VAL A 205      13.198  11.583  -9.661  1.00 30.12           C
ATOM   1901  H   VAL A 205      10.335  11.100 -10.204  1.00 33.88           H
ATOM   1902  HA  VAL A 205      11.707  13.300 -10.958  1.00 36.03           H
ATOM   1903  HB  VAL A 205      12.466  10.589 -11.259  1.00 42.78           H
ATOM   1904 HG11 VAL A 205      14.526  11.360 -11.994  1.00 46.88           H
ATOM   1905 HG12 VAL A 205      13.414  11.929 -12.963  1.00 46.88           H
ATOM   1906 HG13 VAL A 205      14.054  12.869 -11.850  1.00 46.88           H
ATOM   1907 HG21 VAL A 205      13.955  10.982  -9.572  1.00 36.14           H
ATOM   1908 HG22 VAL A 205      13.458  12.495  -9.464  1.00 36.14           H
ATOM   1909 HG23 VAL A 205      12.492  11.296  -9.060  1.00 36.14           H
ATOM   1910  N   SER A 206      10.290  11.304 -13.046  1.00 30.94           N
ATOM   1911  CA  SER A 206       9.593  11.197 -14.325  1.00 37.13           C
ATOM   1912  C   SER A 206       8.096  11.381 -14.117  1.00 41.31           C
ATOM   1913  O   SER A 206       7.483  10.684 -13.296  1.00 35.40           O
ATOM   1914  CB  SER A 206       9.828   9.846 -14.987  1.00 40.95           C
ATOM   1915  OG  SER A 206      11.194   9.695 -15.297  1.00 39.30           O
ATOM   1916  H   SER A 206      10.235  10.585 -12.579  1.00 37.13           H
ATOM   1917  HA  SER A 206       9.924  11.885 -14.927  1.00 44.54           H
ATOM   1918  HB2 SER A 206       9.554   9.140 -14.378  1.00 49.13           H
ATOM   1919  HB3 SER A 206       9.298   9.801 -15.799  1.00 49.13           H
ATOM   1920  HG  SER A 206      11.520   9.083 -14.823  1.00 47.16           H
ATOM   1921  N   SER A 207       7.513  12.286 -14.911  1.00 39.87           N
ATOM   1922  CA  SER A 207       6.111  12.644 -14.764  1.00 37.78           C
ATOM   1923  C   SER A 207       5.195  11.425 -14.847  1.00 43.38           C
ATOM   1924  O   SER A 207       4.108  11.424 -14.249  1.00 40.86           O
ATOM   1925  CB  SER A 207       5.747  13.692 -15.837  1.00 44.14           C
ATOM   1926  OG  SER A 207       4.386  14.106 -15.729  1.00 49.39           O
ATOM   1927  H   SER A 207       7.922  12.712 -15.537  1.00 47.84           H
ATOM   1928  HA  SER A 207       5.991  13.055 -13.895  1.00 45.32           H
ATOM   1929  HB2 SER A 207       6.313  14.474 -15.730  1.00 52.97           H
ATOM   1930  HB3 SER A 207       5.893  13.304 -16.714  1.00 52.97           H
ATOM   1931  HG  SER A 207       4.187  14.637 -16.350  1.00 59.26           H
ATOM   1932  N   GLU A 208       5.625  10.366 -15.545  1.00 35.50           N
ATOM   1933  CA  GLU A 208       4.804   9.174 -15.694  1.00 40.37           C
ATOM   1934  C   GLU A 208       4.789   8.298 -14.446  1.00 40.44           C
ATOM   1935  O   GLU A 208       3.993   7.353 -14.371  1.00 40.92           O
ATOM   1936  CB  GLU A 208       5.298   8.358 -16.896  1.00 46.37           C
ATOM   1937  CG  GLU A 208       6.783   7.990 -16.852  1.00 56.60           C
ATOM   1938  CD  GLU A 208       7.602   8.830 -17.832  1.00 62.43           C
ATOM   1939  OE1 GLU A 208       8.507   8.275 -18.508  1.00 64.73           O
ATOM   1940  OE2 GLU A 208       7.321  10.049 -17.926  1.00 61.07           O1-
ATOM   1941  H   GLU A 208       6.392  10.321 -15.936  1.00 42.59           H
ATOM   1942  HA  GLU A 208       3.890   9.444 -15.875  1.00 48.44           H
ATOM   1943  HB2 GLU A 208       4.791   7.534 -16.950  1.00 55.63           H
ATOM   1944  HB3 GLU A 208       5.159   8.881 -17.703  1.00 55.63           H
ATOM   1945  HG2 GLU A 208       7.130   8.146 -15.957  1.00 67.92           H
ATOM   1946  HG3 GLU A 208       6.896   7.054 -17.084  1.00 67.92           H
ATOM   1947  N   SER A 209       5.648   8.568 -13.469  1.00 39.08           N
ATOM   1948  CA  SER A 209       5.787   7.705 -12.289  1.00 38.76           C
ATOM   1949  C   SER A 209       5.769   8.575 -11.040  1.00 38.12           C
ATOM   1950  O   SER A 209       6.833   9.022 -10.586  1.00 31.75           O
ATOM   1951  CB  SER A 209       7.083   6.880 -12.364  1.00 38.52           C
ATOM   1952  OG  SER A 209       7.094   6.081 -13.531  1.00 40.37           O
ATOM   1953  H   SER A 209       6.177   9.250 -13.466  1.00 46.89           H
ATOM   1954  HA  SER A 209       5.028   7.099 -12.246  1.00 46.50           H
ATOM   1955  HB2 SER A 209       7.850   7.477 -12.385  1.00 46.21           H
ATOM   1956  HB3 SER A 209       7.133   6.304 -11.585  1.00 46.21           H
ATOM   1957  HG  SER A 209       7.721   5.526 -13.495  1.00 48.44           H
ATOM   1958  N   ARG A 210       4.578   8.762 -10.463  1.00 31.44           N
ATOM   1959  CA  ARG A 210       4.424   9.630  -9.306  1.00 31.90           C
ATOM   1960  C   ARG A 210       4.033   8.827  -8.083  1.00 26.86           C
ATOM   1961  O   ARG A 210       3.309   7.832  -8.184  1.00 26.56           O
ATOM   1962  CB  ARG A 210       3.374  10.692  -9.578  1.00 33.20           C
ATOM   1963  CG  ARG A 210       3.719  11.520 -10.804  1.00 34.78           C
ATOM   1964  CD  ARG A 210       2.662  12.597 -11.054  1.00 34.34           C
ATOM   1965  NE  ARG A 210       3.102  13.503 -12.102  1.00 36.77           N
ATOM   1966  CZ  ARG A 210       2.536  14.672 -12.367  1.00 44.59           C
ATOM   1967  NH1 ARG A 210       1.475  15.069 -11.673  1.00 47.04           N
ATOM   1968  NH2 ARG A 210       3.038  15.445 -13.325  1.00 39.55           N1+
ATOM   1969  H   ARG A 210       3.840   8.393 -10.716  1.00 37.72           H
ATOM   1970  HA  ARG A 210       5.266  10.080  -9.119  1.00 38.27           H
ATOM   1971  HB2 ARG A 210       2.520  10.258  -9.725  1.00 39.83           H
ATOM   1972  HB3 ARG A 210       3.327  11.287  -8.813  1.00 39.83           H
ATOM   1973  HG2 ARG A 210       4.568  11.958 -10.666  1.00 41.73           H
ATOM   1974  HG3 ARG A 210       3.762  10.941 -11.582  1.00 41.73           H
ATOM   1975  HD2 ARG A 210       1.825  12.187 -11.323  1.00 41.20           H
ATOM   1976  HD3 ARG A 210       2.544  13.113 -10.241  1.00 41.20           H
ATOM   1977  HE  ARG A 210       3.798  13.285 -12.558  1.00 44.12           H
ATOM   1978 HH11 ARG A 210       1.154  14.573 -11.047  1.00 56.44           H
ATOM   1979 HH12 ARG A 210       1.108  15.829 -11.850  1.00 56.44           H
ATOM   1980 HH21 ARG A 210       3.723  15.186 -13.777  1.00 47.45           H
ATOM   1981 HH22 ARG A 210       2.665  16.200 -13.507  1.00 47.45           H
ATOM   1982  N   PHE A 211       4.529   9.265  -6.929  1.00 23.82           N
ATOM   1983  CA  PHE A 211       4.349   8.524  -5.689  1.00 24.16           C
ATOM   1984  C   PHE A 211       3.932   9.429  -4.542  1.00 23.28           C
ATOM   1985  O   PHE A 211       4.246  10.619  -4.508  1.00 25.39           O
ATOM   1986  CB  PHE A 211       5.655   7.774  -5.333  1.00 28.21           C
ATOM   1987  CG  PHE A 211       6.085   6.843  -6.419  1.00 26.63           C
ATOM   1988  CD1 PHE A 211       5.560   5.563  -6.505  1.00 29.55           C
ATOM   1989  CD2 PHE A 211       6.898   7.294  -7.438  1.00 33.19           C
ATOM   1990  CE1 PHE A 211       5.906   4.735  -7.544  1.00 30.24           C
ATOM   1991  CE2 PHE A 211       7.243   6.447  -8.486  1.00 27.64           C
ATOM   1992  CZ  PHE A 211       6.755   5.197  -8.528  1.00 27.97           C
ATOM   1993  H   PHE A 211       4.984   9.989  -6.834  1.00 28.58           H
ATOM   1994  HA  PHE A 211       3.642   7.870  -5.818  1.00 28.99           H
ATOM   1995  HB2 PHE A 211       6.361   8.424  -5.188  1.00 33.85           H
ATOM   1996  HB3 PHE A 211       5.509   7.258  -4.527  1.00 33.85           H
ATOM   1997  HD1 PHE A 211       4.992   5.247  -5.844  1.00 35.45           H
ATOM   1998  HD2 PHE A 211       7.233   8.159  -7.409  1.00 39.82           H
ATOM   1999  HE1 PHE A 211       5.576   3.870  -7.579  1.00 36.28           H
ATOM   2000  HE2 PHE A 211       7.812   6.752  -9.155  1.00 33.17           H
ATOM   2001  HZ  PHE A 211       6.989   4.635  -9.230  1.00 33.55           H
ATOM   2002  N   ASN A 212       3.236   8.819  -3.580  1.00 25.13           N
ATOM   2003  CA  ASN A 212       2.728   9.540  -2.424  1.00 25.36           C
ATOM   2004  C   ASN A 212       3.818   9.900  -1.437  1.00 27.82           C
ATOM   2005  O   ASN A 212       3.691  10.894  -0.727  1.00 26.58           O
ATOM   2006  CB  ASN A 212       1.667   8.693  -1.728  1.00 30.96           C
ATOM   2007  CG  ASN A 212       0.277   9.033  -2.202  1.00 37.28           C
ATOM   2008  OD1 ASN A 212      -0.049   8.830  -3.359  1.00 41.16           O
ATOM   2009  ND2 ASN A 212      -0.527   9.617  -1.320  1.00 52.16           N
ATOM   2010  H   ASN A 212       3.045   7.984  -3.579  1.00 30.15           H
ATOM   2011  HA  ASN A 212       2.318  10.367  -2.731  1.00 30.42           H
ATOM   2012  HB2 ASN A 212       1.825   7.752  -1.902  1.00 37.14           H
ATOM   2013  HB3 ASN A 212       1.710   8.865  -0.774  1.00 37.14           H
ATOM   2014 HD21 ASN A 212      -1.322   9.849  -1.559  1.00 62.59           H
ATOM   2015 HD22 ASN A 212      -0.259   9.769  -0.514  1.00 62.59           H
ATOM   2016  N   THR A 213       4.890   9.117  -1.361  1.00 24.52           N
ATOM   2017  CA  THR A 213       5.941   9.389  -0.405  1.00 23.88           C
ATOM   2018  C   THR A 213       7.314   9.264  -1.054  1.00 23.53           C
ATOM   2019  O   THR A 213       7.495   8.623  -2.093  1.00 21.53           O
ATOM   2020  CB  THR A 213       5.909   8.459   0.805  1.00 22.69           C
ATOM   2021  OG1 THR A 213       6.312   7.149   0.404  1.00 25.57           O
ATOM   2022  CG2 THR A 213       4.518   8.424   1.474  1.00 26.09           C
ATOM   2023  H   THR A 213       5.025   8.420  -1.851  1.00 29.42           H
ATOM   2024  HA  THR A 213       5.849  10.300  -0.081  1.00 28.65           H
ATOM   2025  HB  THR A 213       6.533   8.786   1.467  1.00 27.22           H
ATOM   2026  HG1 THR A 213       5.814   6.871  -0.215  1.00 30.67           H
ATOM   2027 HG21 THR A 213       4.548   7.811   2.224  1.00 31.29           H
ATOM   2028 HG22 THR A 213       4.277   9.308   1.801  1.00 31.29           H
ATOM   2029 HG23 THR A 213       3.847   8.126   0.838  1.00 31.29           H
ATOM   2030  N   LEU A 214       8.271   9.899  -0.390  1.00 20.18           N
ATOM   2031  CA  LEU A 214       9.663   9.841  -0.839  1.00 19.00           C
ATOM   2032  C   LEU A 214      10.155   8.403  -0.902  1.00 18.41           C
ATOM   2033  O   LEU A 214      10.850   7.998  -1.842  1.00 19.90           O
ATOM   2034  CB  LEU A 214      10.539  10.643   0.112  1.00 20.18           C
ATOM   2035  CG  LEU A 214      11.678  11.490  -0.462  1.00 32.27           C
ATOM   2036  CD1 LEU A 214      12.753  11.647   0.552  1.00 26.97           C
ATOM   2037  CD2 LEU A 214      12.223  11.020  -1.760  1.00 24.70           C
ATOM   2038  H   LEU A 214       8.151  10.356   0.325  1.00 24.21           H
ATOM   2039  HA  LEU A 214       9.715  10.225  -1.725  1.00 22.79           H
ATOM   2040  HB2 LEU A 214       9.971  11.257   0.600  1.00 24.21           H
ATOM   2041  HB3 LEU A 214      10.931  10.024   0.746  1.00 24.21           H
ATOM   2042  HG  LEU A 214      11.325  12.379  -0.626  1.00 38.71           H
ATOM   2043 HD11 LEU A 214      13.441  12.219   0.183  1.00 32.35           H
ATOM   2044 HD12 LEU A 214      12.383  12.041   1.358  1.00 32.35           H
ATOM   2045 HD13 LEU A 214      13.108  10.765   0.748  1.00 32.35           H
ATOM   2046 HD21 LEU A 214      12.960  11.594  -2.014  1.00 29.63           H
ATOM   2047 HD22 LEU A 214      12.544  10.110  -1.641  1.00 29.63           H
ATOM   2048 HD23 LEU A 214      11.532  11.053  -2.440  1.00 29.63           H
ATOM   2049  N   ALA A 215       9.902   7.647   0.156  1.00 20.93           N
ATOM   2050  CA  ALA A 215      10.381   6.279   0.202  1.00 21.11           C
ATOM   2051  C   ALA A 215       9.796   5.451  -0.936  1.00 19.47           C
ATOM   2052  O   ALA A 215      10.497   4.636  -1.537  1.00 19.06           O
ATOM   2053  CB  ALA A 215      10.050   5.705   1.568  1.00 22.30           C
ATOM   2054  H   ALA A 215       9.472   7.899   0.857  1.00 25.11           H
ATOM   2055  HA  ALA A 215      11.346   6.268   0.101  1.00 25.32           H
ATOM   2056  HB1 ALA A 215      10.354   4.787   1.598  1.00 26.75           H
ATOM   2057  HB2 ALA A 215      10.500   6.235   2.239  1.00 26.75           H
ATOM   2058  HB3 ALA A 215       9.088   5.749   1.696  1.00 26.75           H
ATOM   2059  N   GLU A 216       8.519   5.651  -1.276  1.00 18.86           N
ATOM   2060  CA  GLU A 216       7.983   4.920  -2.418  1.00 21.03           C
ATOM   2061  C   GLU A 216       8.697   5.290  -3.712  1.00 21.22           C
ATOM   2062  O   GLU A 216       8.919   4.428  -4.579  1.00 20.09           O
ATOM   2063  CB  GLU A 216       6.480   5.167  -2.567  1.00 20.81           C
ATOM   2064  CG  GLU A 216       5.644   4.515  -1.502  1.00 25.77           C
ATOM   2065  CD  GLU A 216       4.216   5.073  -1.503  1.00 33.50           C
ATOM   2066  OE1 GLU A 216       4.052   6.293  -1.281  1.00 36.36           O
ATOM   2067  OE2 GLU A 216       3.280   4.304  -1.766  1.00 44.70           O1-
ATOM   2068  H   GLU A 216       7.966   6.171  -0.878  1.00 22.62           H
ATOM   2069  HA  GLU A 216       8.116   3.971  -2.265  1.00 25.23           H
ATOM   2070  HB2 GLU A 216       6.314   6.122  -2.532  1.00 24.96           H
ATOM   2071  HB3 GLU A 216       6.200   4.804  -3.420  1.00 24.96           H
ATOM   2072  HG2 GLU A 216       5.592   3.566  -1.674  1.00 30.92           H
ATOM   2073  HG3 GLU A 216       6.038   4.693  -0.635  1.00 30.92           H
ATOM   2074  N   LEU A 217       9.032   6.567  -3.889  1.00 19.98           N
ATOM   2075  CA  LEU A 217       9.736   6.977  -5.098  1.00 20.28           C
ATOM   2076  C   LEU A 217      11.093   6.297  -5.175  1.00 18.67           C
ATOM   2077  O   LEU A 217      11.491   5.781  -6.225  1.00 18.36           O
ATOM   2078  CB  LEU A 217       9.883   8.495  -5.116  1.00 18.25           C
ATOM   2079  CG  LEU A 217      10.706   9.140  -6.231  1.00 23.63           C
ATOM   2080  CD1 LEU A 217      10.042   8.886  -7.543  1.00 28.53           C
ATOM   2081  CD2 LEU A 217      10.801  10.634  -6.029  1.00 26.85           C
ATOM   2082  H   LEU A 217       8.874   7.207  -3.339  1.00 23.97           H
ATOM   2083  HA  LEU A 217       9.223   6.728  -5.885  1.00 24.33           H
ATOM   2084  HB2 LEU A 217       8.996   8.891  -5.163  1.00 21.89           H
ATOM   2085  HB3 LEU A 217      10.302   8.759  -4.281  1.00 21.89           H
ATOM   2086  HG  LEU A 217      11.600   8.769  -6.248  1.00 28.35           H
ATOM   2087 HD11 LEU A 217      10.556   9.306  -8.253  1.00 34.22           H
ATOM   2088 HD12 LEU A 217       9.997   7.927  -7.688  1.00 34.22           H
ATOM   2089 HD13 LEU A 217       9.144   9.257  -7.507  1.00 34.22           H
ATOM   2090 HD21 LEU A 217      11.308  11.026  -6.759  1.00 32.21           H
ATOM   2091 HD22 LEU A 217       9.898  10.994  -6.021  1.00 32.21           H
ATOM   2092 HD23 LEU A 217      11.241  10.813  -5.182  1.00 32.21           H
ATOM   2093  N   VAL A 218      11.830   6.308  -4.064  1.00 16.54           N
ATOM   2094  CA  VAL A 218      13.144   5.659  -4.023  1.00 15.96           C
ATOM   2095  C   VAL A 218      13.020   4.165  -4.296  1.00 16.04           C
ATOM   2096  O   VAL A 218      13.806   3.595  -5.072  1.00 18.02           O
ATOM   2097  CB  VAL A 218      13.832   5.931  -2.675  1.00 18.21           C
ATOM   2098  CG1 VAL A 218      15.067   5.060  -2.509  1.00 19.05           C
ATOM   2099  CG2 VAL A 218      14.216   7.396  -2.593  1.00 20.46           C
ATOM   2100  H   VAL A 218      11.600   6.688  -3.332  1.00 19.84           H
ATOM   2101  HA  VAL A 218      13.701   6.056  -4.721  1.00 19.15           H
ATOM   2102  HB  VAL A 218      13.218   5.739  -1.952  1.00 21.84           H
ATOM   2103 HG11 VAL A 218      15.490   5.254  -1.659  1.00 22.85           H
ATOM   2104 HG12 VAL A 218      14.834   4.118  -2.533  1.00 22.85           H
ATOM   2105 HG13 VAL A 218      15.665   5.282  -3.238  1.00 22.85           H
ATOM   2106 HG21 VAL A 218      14.632   7.577  -1.734  1.00 24.54           H
ATOM   2107 HG22 VAL A 218      14.830   7.596  -3.316  1.00 24.54           H
ATOM   2108 HG23 VAL A 218      13.418   7.937  -2.699  1.00 24.54           H
ATOM   2109  N   HIS A 219      12.032   3.508  -3.666  1.00 16.89           N
ATOM   2110  CA  HIS A 219      11.836   2.077  -3.871  1.00 17.10           C
ATOM   2111  C   HIS A 219      11.559   1.771  -5.318  1.00 20.60           C
ATOM   2112  O   HIS A 219      12.045   0.766  -5.850  1.00 20.47           O
ATOM   2113  CB  HIS A 219      10.707   1.578  -2.974  1.00 21.34           C
ATOM   2114  CG  HIS A 219      11.047   1.649  -1.527  1.00 23.22           C
ATOM   2115  ND1 HIS A 219      12.348   1.763  -1.079  1.00 35.06           N
ATOM   2116  CD2 HIS A 219      10.266   1.638  -0.429  1.00 24.23           C
ATOM   2117  CE1 HIS A 219      12.346   1.814   0.241  1.00 31.42           C
ATOM   2118  NE2 HIS A 219      11.097   1.732   0.658  1.00 29.65           N
ATOM   2119  H   HIS A 219      11.482   3.867  -3.112  1.00 20.25           H
ATOM   2120  HA  HIS A 219      12.642   1.593  -3.625  1.00 20.51           H
ATOM   2121  HB2 HIS A 219      10.528   0.650  -3.182  1.00 25.59           H
ATOM   2122  HB3 HIS A 219       9.907   2.106  -3.132  1.00 25.59           H
ATOM   2123  HD2 HIS A 219       9.333   1.569  -0.412  1.00 29.07           H
ATOM   2124  HE1 HIS A 219      13.090   1.890   0.784  1.00 37.69           H
ATOM   2125  HE2 HIS A 219      10.840   1.746   1.484  1.00 35.58           H
ATOM   2126  N   HIS A 220      10.809   2.634  -5.993  1.00 21.72           N
ATOM   2127  CA  HIS A 220      10.521   2.393  -7.401  1.00 20.16           C
ATOM   2128  C   HIS A 220      11.800   2.459  -8.230  1.00 19.23           C
ATOM   2129  O   HIS A 220      12.103   1.554  -9.024  1.00 20.41           O
ATOM   2130  CB  HIS A 220       9.492   3.405  -7.919  1.00 22.22           C
ATOM   2131  CG  HIS A 220       9.310   3.367  -9.412  1.00 20.65           C
ATOM   2132  ND1 HIS A 220       8.656   2.341 -10.051  1.00 21.85           N
ATOM   2133  CD2 HIS A 220       9.709   4.219 -10.385  1.00 24.28           C
ATOM   2134  CE1 HIS A 220       8.673   2.551 -11.356  1.00 23.81           C
ATOM   2135  NE2 HIS A 220       9.296   3.688 -11.585  1.00 25.64           N
ATOM   2136  H   HIS A 220      10.467   3.357  -5.671  1.00 26.06           H
ATOM   2137  HA  HIS A 220      10.134   1.509  -7.497  1.00 24.18           H
ATOM   2138  HB2 HIS A 220       9.791   4.297  -7.682  1.00 26.66           H
ATOM   2139  HB3 HIS A 220       8.629   3.220  -7.513  1.00 26.66           H
ATOM   2140  HD2 HIS A 220      10.174   5.013 -10.271  1.00 29.12           H
ATOM   2141  HE1 HIS A 220       8.295   2.001 -12.008  1.00 28.57           H
ATOM   2142  HE2 HIS A 220       9.428   4.047 -12.355  1.00 30.76           H
ATOM   2143  N   HIS A 221      12.575   3.519  -8.053  1.00 16.41           N
ATOM   2144  CA  HIS A 221      13.778   3.686  -8.870  1.00 16.97           C
ATOM   2145  C   HIS A 221      14.943   2.812  -8.396  1.00 18.28           C
ATOM   2146  O   HIS A 221      15.991   2.790  -9.060  1.00 17.24           O
ATOM   2147  CB  HIS A 221      14.176   5.172  -8.880  1.00 19.73           C
ATOM   2148  CG  HIS A 221      13.258   6.033  -9.687  1.00 17.68           C
ATOM   2149  ND1 HIS A 221      13.289   6.075 -11.064  1.00 19.52           N
ATOM   2150  CD2 HIS A 221      12.238   6.838  -9.312  1.00 20.69           C
ATOM   2151  CE1 HIS A 221      12.363   6.908 -11.502  1.00 22.03           C
ATOM   2152  NE2 HIS A 221      11.701   7.375 -10.459  1.00 21.49           N
ATOM   2153  H   HIS A 221      12.436   4.141  -7.479  1.00 19.69           H
ATOM   2154  HA  HIS A 221      13.554   3.440  -9.781  1.00 20.36           H
ATOM   2155  HB2 HIS A 221      15.065   5.262  -9.260  1.00 23.67           H
ATOM   2156  HB3 HIS A 221      14.171   5.502  -7.967  1.00 23.67           H
ATOM   2157  HD1 HIS A 221      13.848   5.644 -11.562  1.00 23.41           H
ATOM   2158  HD2 HIS A 221      11.964   7.013  -8.440  1.00 24.81           H
ATOM   2159  HE1 HIS A 221      12.190   7.107 -12.396  1.00 26.43           H
ATOM   2160  N   SER A 222      14.781   2.111  -7.273  1.00 15.62           N
ATOM   2161  CA  SER A 222      15.702   1.059  -6.869  1.00 16.95           C
ATOM   2162  C   SER A 222      15.547  -0.188  -7.722  1.00 20.31           C
ATOM   2163  O   SER A 222      16.436  -1.039  -7.679  1.00 20.24           O
ATOM   2164  CB  SER A 222      15.462   0.666  -5.410  1.00 23.70           C
ATOM   2165  OG  SER A 222      15.855   1.737  -4.568  1.00 29.41           O
ATOM   2166  H   SER A 222      14.140   2.238  -6.716  1.00 18.73           H
ATOM   2167  HA  SER A 222      16.615   1.378  -6.966  1.00 20.33           H
ATOM   2168  HB2 SER A 222      14.528   0.446  -5.266  1.00 28.43           H
ATOM   2169  HB3 SER A 222      16.003  -0.100  -5.190  1.00 28.43           H
ATOM   2170  HG  SER A 222      15.335   2.392  -4.673  1.00 35.28           H
ATOM   2171  N   THR A 223      14.422  -0.345  -8.429  1.00 19.23           N
ATOM   2172  CA  THR A 223      14.208  -1.556  -9.232  1.00 20.02           C
ATOM   2173  C   THR A 223      14.244  -1.314 -10.730  1.00 22.45           C
ATOM   2174  O   THR A 223      14.715  -2.182 -11.459  1.00 18.65           O
ATOM   2175  CB  THR A 223      12.873  -2.227  -8.858  1.00 22.85           C
ATOM   2176  OG1 THR A 223      11.772  -1.416  -9.255  1.00 25.14           O
ATOM   2177  CG2 THR A 223      12.801  -2.455  -7.355  1.00 29.58           C
ATOM   2178  H   THR A 223      13.773   0.225  -8.454  1.00 23.07           H
ATOM   2179  HA  THR A 223      14.905  -2.194  -9.027  1.00 24.01           H
ATOM   2180  HB  THR A 223      12.829  -3.082  -9.304  1.00 27.42           H
ATOM   2181  HG1 THR A 223      11.761  -0.699  -8.820  1.00 30.16           H
ATOM   2182 HG21 THR A 223      11.949  -2.861  -7.136  1.00 35.49           H
ATOM   2183 HG22 THR A 223      13.522  -3.043  -7.074  1.00 35.49           H
ATOM   2184 HG23 THR A 223      12.876  -1.610  -6.887  1.00 35.49           H
ATOM   2185  N   VAL A 224      13.814  -0.148 -11.200  1.00 17.29           N
ATOM   2186  CA  VAL A 224      13.930   0.229 -12.604  1.00 18.15           C
ATOM   2187  C   VAL A 224      14.396   1.678 -12.684  1.00 18.47           C
ATOM   2188  O   VAL A 224      13.993   2.510 -11.871  1.00 21.16           O
ATOM   2189  CB  VAL A 224      12.587   0.043 -13.352  1.00 23.41           C
ATOM   2190  CG1 VAL A 224      12.212  -1.426 -13.395  1.00 26.05           C
ATOM   2191  CG2 VAL A 224      11.452   0.842 -12.689  1.00 23.23           C
ATOM   2192  H   VAL A 224      13.452   0.456 -10.713  1.00 20.74           H
ATOM   2193  HA  VAL A 224      14.602  -0.326 -13.035  1.00 21.77           H
ATOM   2194  HB  VAL A 224      12.681   0.356 -14.266  1.00 28.08           H
ATOM   2195 HG11 VAL A 224      11.361  -1.516 -13.850  1.00 31.25           H
ATOM   2196 HG12 VAL A 224      12.896  -1.923 -13.868  1.00 31.25           H
ATOM   2197 HG13 VAL A 224      12.134  -1.747 -12.482  1.00 31.25           H
ATOM   2198 HG21 VAL A 224      10.634   0.697 -13.190  1.00 27.87           H
ATOM   2199 HG22 VAL A 224      11.343   0.529 -11.777  1.00 27.87           H
ATOM   2200 HG23 VAL A 224      11.673   1.785 -12.696  1.00 27.87           H
ATOM   2201  N   ALA A 225      15.242   1.990 -13.664  1.00 18.79           N
ATOM   2202  CA  ALA A 225      15.837   3.326 -13.718  1.00 19.90           C
ATOM   2203  C   ALA A 225      14.792   4.370 -14.062  1.00 21.72           C
ATOM   2204  O   ALA A 225      14.764   5.449 -13.459  1.00 21.35           O
ATOM   2205  CB  ALA A 225      16.969   3.354 -14.732  1.00 20.58           C
ATOM   2206  H   ALA A 225      15.465   1.469 -14.307  1.00 22.54           H
ATOM   2207  HA  ALA A 225      16.199   3.549 -12.850  1.00 23.87           H
ATOM   2208  HB1 ALA A 225      17.319   4.254 -14.781  1.00 24.69           H
ATOM   2209  HB2 ALA A 225      17.671   2.747 -14.457  1.00 24.69           H
ATOM   2210  HB3 ALA A 225      16.621   3.092 -15.599  1.00 24.69           H
ATOM   2211  N   ASP A 226      13.918   4.044 -15.020  1.00 21.68           N
ATOM   2212  CA  ASP A 226      12.705   4.807 -15.333  1.00 21.37           C
ATOM   2213  C   ASP A 226      12.954   6.311 -15.369  1.00 22.44           C
ATOM   2214  O   ASP A 226      12.237   7.104 -14.745  1.00 24.62           O
ATOM   2215  CB  ASP A 226      11.600   4.459 -14.358  1.00 25.04           C
ATOM   2216  CG  ASP A 226      10.236   4.974 -14.809  1.00 34.74           C
ATOM   2217  OD1 ASP A 226      10.022   5.182 -16.022  1.00 30.60           O
ATOM   2218  OD2 ASP A 226       9.395   5.181 -13.926  1.00 32.97           O1-
ATOM   2219  H   ASP A 226      14.017   3.358 -15.530  1.00 26.00           H
ATOM   2220  HA  ASP A 226      12.398   4.551 -16.220  1.00 25.64           H
ATOM   2221  HB2 ASP A 226      11.542   3.492 -14.280  1.00 30.04           H
ATOM   2222  HB3 ASP A 226      11.806   4.855 -13.497  1.00 30.04           H
ATOM   2223  N   GLY A 227      13.981   6.695 -16.136  1.00 23.61           N
ATOM   2224  CA  GLY A 227      14.346   8.094 -16.351  1.00 27.03           C
ATOM   2225  C   GLY A 227      15.694   8.472 -15.776  1.00 28.85           C
ATOM   2226  O   GLY A 227      16.315   9.440 -16.241  1.00 28.72           O
ATOM   2227  H   GLY A 227      14.476   6.138 -16.562  1.00 28.32           H
ATOM   2228  HA2 GLY A 227      14.362   8.271 -17.301  1.00 32.43           H
ATOM   2229  HA3 GLY A 227      13.676   8.669 -15.948  1.00 32.43           H
ATOM   2230  N   LEU A 228      16.159   7.740 -14.782  1.00 21.29           N
ATOM   2231  CA  LEU A 228      17.489   7.949 -14.235  1.00 20.02           C
ATOM   2232  C   LEU A 228      18.527   7.222 -15.089  1.00 25.71           C
ATOM   2233  O   LEU A 228      18.212   6.305 -15.851  1.00 23.76           O
ATOM   2234  CB  LEU A 228      17.538   7.449 -12.794  1.00 20.43           C
ATOM   2235  CG  LEU A 228      16.504   8.005 -11.818  1.00 20.44           C
ATOM   2236  CD1 LEU A 228      16.733   7.379 -10.444  1.00 22.87           C
ATOM   2237  CD2 LEU A 228      16.511   9.508 -11.692  1.00 26.83           C
ATOM   2238  H   LEU A 228      15.721   7.105 -14.406  1.00 25.54           H
ATOM   2239  HA  LEU A 228      17.703   8.897 -14.239  1.00 24.02           H
ATOM   2240  HB2 LEU A 228      17.409   6.487 -12.806  1.00 24.51           H
ATOM   2241  HB3 LEU A 228      18.415   7.648 -12.428  1.00 24.51           H
ATOM   2242  HG  LEU A 228      15.621   7.741 -12.123  1.00 24.52           H
ATOM   2243 HD11 LEU A 228      16.044   7.690  -9.832  1.00 27.44           H
ATOM   2244 HD12 LEU A 228      16.698   6.414 -10.528  1.00 27.44           H
ATOM   2245 HD13 LEU A 228      17.604   7.652 -10.121  1.00 27.44           H
ATOM   2246 HD21 LEU A 228      15.814   9.776 -11.071  1.00 32.18           H
ATOM   2247 HD22 LEU A 228      17.378   9.787 -11.359  1.00 32.18           H
ATOM   2248 HD23 LEU A 228      16.349   9.900 -12.565  1.00 32.18           H
ATOM   2249  N   ILE A 229      19.785   7.641 -14.972  1.00 20.79           N
ATOM   2250  CA  ILE A 229      20.821   6.978 -15.755  1.00 21.86           C
ATOM   2251  C   ILE A 229      20.938   5.504 -15.382  1.00 24.10           C
ATOM   2252  O   ILE A 229      21.233   4.656 -16.239  1.00 23.94           O
ATOM   2253  CB  ILE A 229      22.151   7.726 -15.588  1.00 21.69           C
ATOM   2254  CG1 ILE A 229      23.181   7.219 -16.597  1.00 29.31           C
ATOM   2255  CG2 ILE A 229      22.713   7.485 -14.216  1.00 23.33           C
ATOM   2256  CD1 ILE A 229      22.986   7.761 -17.949  1.00 36.89           C
ATOM   2257  H   ILE A 229      20.064   8.289 -14.480  1.00 24.94           H
ATOM   2258  HA  ILE A 229      20.579   7.031 -16.689  1.00 26.22           H
ATOM   2259  HB  ILE A 229      22.005   8.675 -15.725  1.00 26.01           H
ATOM   2260 HG12 ILE A 229      24.068   7.493 -16.307  1.00 35.16           H
ATOM   2261 HG13 ILE A 229      23.137   6.251 -16.650  1.00 35.16           H
ATOM   2262 HG21 ILE A 229      23.523   8.010 -14.122  1.00 27.98           H
ATOM   2263 HG22 ILE A 229      22.057   7.759 -13.554  1.00 27.98           H
ATOM   2264 HG23 ILE A 229      22.924   6.544 -14.111  1.00 27.98           H
ATOM   2265 HD11 ILE A 229      23.674   7.396 -18.526  1.00 44.25           H
ATOM   2266 HD12 ILE A 229      22.106   7.508 -18.272  1.00 44.25           H
ATOM   2267 HD13 ILE A 229      23.065   8.727 -17.903  1.00 44.25           H
ATOM   2268  N   THR A 230      20.694   5.157 -14.121  1.00 21.75           N
ATOM   2269  CA  THR A 230      20.699   3.757 -13.707  1.00 20.54           C
ATOM   2270  C   THR A 230      19.825   3.638 -12.461  1.00 18.07           C
ATOM   2271  O   THR A 230      19.207   4.606 -12.012  1.00 19.27           O
ATOM   2272  CB  THR A 230      22.139   3.252 -13.500  1.00 21.80           C
ATOM   2273  OG1 THR A 230      22.170   1.808 -13.377  1.00 20.34           O
ATOM   2274  CG2 THR A 230      22.759   3.849 -12.243  1.00 21.57           C
ATOM   2275  H   THR A 230      20.521   5.714 -13.484  1.00 26.09           H
ATOM   2276  HA  THR A 230      20.292   3.213 -14.399  1.00 24.64           H
ATOM   2277  HB  THR A 230      22.682   3.519 -14.257  1.00 26.15           H
ATOM   2278  HG1 THR A 230      22.957   1.544 -13.283  1.00 24.40           H
ATOM   2279 HG21 THR A 230      23.668   3.529 -12.116  1.00 25.87           H
ATOM   2280 HG22 THR A 230      22.774   4.814 -12.315  1.00 25.87           H
ATOM   2281 HG23 THR A 230      22.233   3.595 -11.470  1.00 25.87           H
ATOM   2282  N   THR A 231      19.775   2.442 -11.899  1.00 18.39           N
ATOM   2283  CA  THR A 231      18.963   2.197 -10.723  1.00 17.14           C
ATOM   2284  C   THR A 231      19.675   2.692  -9.465  1.00 18.71           C
ATOM   2285  O   THR A 231      20.915   2.779  -9.408  1.00 18.30           O
ATOM   2286  CB  THR A 231      18.635   0.695 -10.564  1.00 19.58           C
ATOM   2287  OG1 THR A 231      19.719  -0.100 -11.092  1.00 19.73           O
ATOM   2288  CG2 THR A 231      17.371   0.317 -11.310  1.00 20.38           C
ATOM   2289  H   THR A 231      20.218   1.759 -12.171  1.00 22.06           H
ATOM   2290  HA  THR A 231      18.127   2.682 -10.814  1.00 20.56           H
ATOM   2291  HB  THR A 231      18.499   0.480  -9.627  1.00 23.49           H
ATOM   2292  HG1 THR A 231      19.585  -0.911 -10.927  1.00 23.67           H
ATOM   2293 HG21 THR A 231      17.171  -0.626 -11.180  1.00 24.44           H
ATOM   2294 HG22 THR A 231      16.612   0.846 -11.006  1.00 24.44           H
ATOM   2295 HG23 THR A 231      17.511   0.480 -12.252  1.00 24.44           H
ATOM   2296  N   LEU A 232      18.868   2.957  -8.449  1.00 19.47           N
ATOM   2297  CA  LEU A 232      19.329   3.336  -7.102  1.00 18.02           C
ATOM   2298  C   LEU A 232      19.528   2.090  -6.269  1.00 20.33           C
ATOM   2299  O   LEU A 232      18.577   1.586  -5.653  1.00 21.65           O
ATOM   2300  CB  LEU A 232      18.318   4.229  -6.399  1.00 18.75           C
ATOM   2301  CG  LEU A 232      17.795   5.419  -7.189  1.00 18.88           C
ATOM   2302  CD1 LEU A 232      16.745   6.182  -6.403  1.00 21.93           C
ATOM   2303  CD2 LEU A 232      18.953   6.303  -7.557  1.00 19.64           C
ATOM   2304  H   LEU A 232      18.009   2.918  -8.512  1.00 23.35           H
ATOM   2305  HA  LEU A 232      20.168   3.810  -7.189  1.00 21.62           H
ATOM   2306  HB2 LEU A 232      17.551   3.681  -6.166  1.00 22.49           H
ATOM   2307  HB3 LEU A 232      18.713   4.560  -5.578  1.00 22.49           H
ATOM   2308  HG  LEU A 232      17.394   5.097  -8.013  1.00 22.65           H
ATOM   2309 HD11 LEU A 232      16.447   6.925  -6.943  1.00 26.31           H
ATOM   2310 HD12 LEU A 232      16.005   5.589  -6.210  1.00 26.31           H
ATOM   2311 HD13 LEU A 232      17.141   6.503  -5.577  1.00 26.31           H
ATOM   2312 HD21 LEU A 232      18.632   7.079  -8.041  1.00 23.55           H
ATOM   2313 HD22 LEU A 232      19.398   6.579  -6.738  1.00 23.55           H
ATOM   2314 HD23 LEU A 232      19.570   5.804  -8.115  1.00 23.55           H
ATOM   2315  N   HIS A 233      20.779   1.635  -6.140  1.00 16.51           N
ATOM   2316  CA  HIS A 233      21.005   0.342  -5.522  1.00 15.88           C
ATOM   2317  C   HIS A 233      21.751   0.366  -4.199  1.00 17.02           C
ATOM   2318  O   HIS A 233      21.511  -0.505  -3.367  1.00 18.19           O
ATOM   2319  CB  HIS A 233      21.776  -0.563  -6.504  1.00 16.55           C
ATOM   2320  CG  HIS A 233      20.891  -1.396  -7.395  1.00 20.47           C
ATOM   2321  ND1 HIS A 233      19.521  -1.242  -7.487  1.00 21.25           N
ATOM   2322  CD2 HIS A 233      21.196  -2.466  -8.171  1.00 18.29           C
ATOM   2323  CE1 HIS A 233      19.026  -2.163  -8.307  1.00 18.37           C
ATOM   2324  NE2 HIS A 233      20.023  -2.921  -8.732  1.00 27.04           N
ATOM   2325  H   HIS A 233      21.491   2.044  -6.399  1.00 19.80           H
ATOM   2326  HA  HIS A 233      20.148  -0.073  -5.349  1.00 19.04           H
ATOM   2327  HB2 HIS A 233      22.328  -1.163  -5.986  1.00 19.85           H
ATOM   2328  HB3 HIS A 233      22.331   0.001  -7.069  1.00 19.85           H
ATOM   2329  HD1 HIS A 233      19.052  -0.640  -7.085  1.00 25.49           H
ATOM   2330  HD2 HIS A 233      22.044  -2.814  -8.295  1.00 21.93           H
ATOM   2331  HE1 HIS A 233      18.133  -2.259  -8.546  1.00 22.04           H
ATOM   2332  N   TYR A 234      22.647   1.317  -3.976  1.00 16.49           N
ATOM   2333  CA  TYR A 234      23.543   1.277  -2.828  1.00 15.62           C
ATOM   2334  C   TYR A 234      23.524   2.623  -2.110  1.00 14.34           C
ATOM   2335  O   TYR A 234      24.249   3.551  -2.512  1.00 16.90           O
ATOM   2336  CB  TYR A 234      24.957   0.916  -3.270  1.00 17.96           C
ATOM   2337  CG  TYR A 234      24.980  -0.359  -4.110  1.00 16.16           C
ATOM   2338  CD1 TYR A 234      25.333  -0.335  -5.453  1.00 18.29           C
ATOM   2339  CD2 TYR A 234      24.606  -1.551  -3.567  1.00 17.82           C
ATOM   2340  CE1 TYR A 234      25.341  -1.485  -6.198  1.00 19.10           C
ATOM   2341  CE2 TYR A 234      24.616  -2.719  -4.311  1.00 20.01           C
ATOM   2342  CZ  TYR A 234      24.975  -2.671  -5.610  1.00 21.45           C
ATOM   2343  OH  TYR A 234      24.942  -3.846  -6.308  1.00 22.78           O
ATOM   2344  H   TYR A 234      22.768   1.991  -4.493  1.00 19.78           H
ATOM   2345  HA  TYR A 234      23.245   0.603  -2.200  1.00 18.74           H
ATOM   2346  HB2 TYR A 234      25.314   1.643  -3.798  1.00 21.55           H
ATOM   2347  HB3 TYR A 234      25.505   0.787  -2.480  1.00 21.55           H
ATOM   2348  HD1 TYR A 234      25.582   0.459  -5.846  1.00 21.94           H
ATOM   2349  HD2 TYR A 234      24.364  -1.586  -2.677  1.00 21.38           H
ATOM   2350  HE1 TYR A 234      25.581  -1.467  -7.094  1.00 22.91           H
ATOM   2351  HE2 TYR A 234      24.364  -3.531  -3.928  1.00 24.01           H
ATOM   2352  HH  TYR A 234      24.699  -4.468  -5.798  1.00 27.33           H
ATOM   2353  N   PRO A 235      22.768   2.737  -1.023  1.00 17.97           N
ATOM   2354  CA  PRO A 235      22.772   3.988  -0.254  1.00 16.84           C
ATOM   2355  C   PRO A 235      24.171   4.374   0.201  1.00 16.58           C
ATOM   2356  O   PRO A 235      24.927   3.545   0.721  1.00 19.06           O
ATOM   2357  CB  PRO A 235      21.873   3.667   0.939  1.00 17.49           C
ATOM   2358  CG  PRO A 235      20.912   2.614   0.417  1.00 18.59           C
ATOM   2359  CD  PRO A 235      21.822   1.751  -0.459  1.00 19.09           C
ATOM   2360  HA  PRO A 235      22.375   4.709  -0.779  1.00 20.19           H
ATOM   2361  HB2 PRO A 235      22.415   3.313   1.660  1.00 20.99           H
ATOM   2362  HB3 PRO A 235      21.403   4.466   1.222  1.00 20.99           H
ATOM   2363  HG2 PRO A 235      20.530   2.115   1.151  1.00 22.30           H
ATOM   2364  HG3 PRO A 235      20.217   3.021  -0.121  1.00 22.30           H
ATOM   2365  HD2 PRO A 235      22.299   1.113   0.086  1.00 22.90           H
ATOM   2366  HD3 PRO A 235      21.311   1.317  -1.163  1.00 22.90           H
ATOM   2367  N   ALA A 236      24.498   5.655   0.046  1.00 17.54           N
ATOM   2368  CA  ALA A 236      25.801   6.147   0.500  1.00 18.74           C
ATOM   2369  C   ALA A 236      25.909   6.023   2.019  1.00 19.61           C
ATOM   2370  O   ALA A 236      25.025   6.492   2.747  1.00 21.70           O
ATOM   2371  CB  ALA A 236      26.001   7.596   0.063  1.00 21.21           C
ATOM   2372  H   ALA A 236      23.999   6.255  -0.326  1.00 21.05           H
ATOM   2373  HA  ALA A 236      26.506   5.632   0.081  1.00 22.48           H
ATOM   2374  HB1 ALA A 236      26.884   7.895   0.340  1.00 25.45           H
ATOM   2375  HB2 ALA A 236      25.918   7.652  -0.901  1.00 25.45           H
ATOM   2376  HB3 ALA A 236      25.314   8.131   0.484  1.00 25.45           H
ATOM   2377  N   PRO A 237      26.949   5.389   2.540  1.00 17.41           N
ATOM   2378  CA  PRO A 237      27.053   5.238   3.989  1.00 23.17           C
ATOM   2379  C   PRO A 237      27.182   6.578   4.695  1.00 25.31           C
ATOM   2380  O   PRO A 237      27.767   7.523   4.169  1.00 22.20           O
ATOM   2381  CB  PRO A 237      28.307   4.375   4.158  1.00 23.96           C
ATOM   2382  CG  PRO A 237      28.374   3.635   2.905  1.00 27.53           C
ATOM   2383  CD  PRO A 237      27.982   4.591   1.859  1.00 25.18           C
ATOM   2384  HA  PRO A 237      26.284   4.764   4.335  1.00 27.79           H
ATOM   2385  HB2 PRO A 237      29.088   4.940   4.256  1.00 28.75           H
ATOM   2386  HB3 PRO A 237      28.205   3.771   4.910  1.00 28.75           H
ATOM   2387  HG2 PRO A 237      29.280   3.320   2.760  1.00 33.03           H
ATOM   2388  HG3 PRO A 237      27.746   2.893   2.928  1.00 33.03           H
ATOM   2389  HD2 PRO A 237      28.737   5.150   1.604  1.00 30.21           H
ATOM   2390  HD3 PRO A 237      27.602   4.121   1.101  1.00 30.21           H
ATOM   2391  N   LYS A 238      26.529   6.654   5.858  1.00 25.31           N
ATOM   2392  CA  LYS A 238      26.698   7.713   6.857  1.00 27.77           C
ATOM   2393  C   LYS A 238      27.815   7.240   7.767  1.00 28.72           C
ATOM   2394  O   LYS A 238      27.606   6.485   8.724  1.00 30.45           O
ATOM   2395  CB  LYS A 238      25.408   7.942   7.613  1.00 28.95           C
ATOM   2396  CG  LYS A 238      24.258   8.299   6.695  1.00 30.47           C
ATOM   2397  CD  LYS A 238      22.938   8.300   7.443  1.00 28.90           C
ATOM   2398  CE  LYS A 238      21.842   8.833   6.572  1.00 28.12           C
ATOM   2399  NZ  LYS A 238      20.452   8.856   7.258  1.00 28.21           N1+
ATOM   2400  H   LYS A 238      25.958   6.058   6.113  1.00 30.36           H
ATOM   2401  HA  LYS A 238      26.958   8.544   6.429  1.00 33.31           H
ATOM   2402  HB2 LYS A 238      25.170   7.120   8.071  1.00 34.73           H
ATOM   2403  HB3 LYS A 238      25.539   8.657   8.253  1.00 34.73           H
ATOM   2404  HG2 LYS A 238      24.398   9.184   6.321  1.00 36.55           H
ATOM   2405  HG3 LYS A 238      24.205   7.639   5.986  1.00 36.55           H
ATOM   2406  HD2 LYS A 238      22.722   7.390   7.704  1.00 34.67           H
ATOM   2407  HD3 LYS A 238      23.011   8.875   8.222  1.00 34.67           H
ATOM   2408  HE2 LYS A 238      22.075   9.738   6.318  1.00 33.74           H
ATOM   2409  HE3 LYS A 238      21.780   8.268   5.788  1.00 33.74           H
ATOM   2410  HZ1 LYS A 238      19.845   9.196   6.704  1.00 33.85           H
ATOM   2411  HZ2 LYS A 238      20.211   8.031   7.479  1.00 33.85           H
ATOM   2412  HZ3 LYS A 238      20.473   9.357   7.993  1.00 33.85           H
ATOM   2413  N   ARG A 239      29.023   7.656   7.428  1.00 24.70           N
ATOM   2414  CA  ARG A 239      30.209   7.112   8.060  1.00 27.04           C
ATOM   2415  C   ARG A 239      30.641   7.852   9.316  1.00 31.54           C
ATOM   2416  O   ARG A 239      31.414   7.288  10.097  1.00 33.48           O
ATOM   2417  CB  ARG A 239      31.385   7.136   7.078  1.00 31.71           C
ATOM   2418  CG  ARG A 239      31.160   6.408   5.742  1.00 31.58           C
ATOM   2419  CD  ARG A 239      32.398   6.427   4.883  1.00 30.77           C
ATOM   2420  NE  ARG A 239      32.107   6.100   3.490  1.00 33.54           N
ATOM   2421  CZ  ARG A 239      31.999   4.872   2.988  1.00 32.23           C
ATOM   2422  NH1 ARG A 239      32.164   3.813   3.765  1.00 29.71           N
ATOM   2423  NH2 ARG A 239      31.712   4.712   1.686  1.00 33.49           N1+
ATOM   2424  H   ARG A 239      29.184   8.253   6.830  1.00 29.63           H
ATOM   2425  HA  ARG A 239      30.033   6.191   8.307  1.00 32.44           H
ATOM   2426  HB2 ARG A 239      31.589   8.062   6.878  1.00 38.05           H
ATOM   2427  HB3 ARG A 239      32.149   6.715   7.505  1.00 38.05           H
ATOM   2428  HG2 ARG A 239      30.942   5.481   5.918  1.00 37.89           H
ATOM   2429  HG3 ARG A 239      30.445   6.848   5.255  1.00 37.89           H
ATOM   2430  HD2 ARG A 239      32.765   7.325   4.899  1.00 36.91           H
ATOM   2431  HD3 ARG A 239      33.044   5.791   5.220  1.00 36.91           H
ATOM   2432  HE  ARG A 239      32.018   6.759   2.944  1.00 40.24           H
ATOM   2433 HH11 ARG A 239      32.341   3.911   4.602  1.00 35.65           H
ATOM   2434 HH12 ARG A 239      32.091   3.024   3.433  1.00 35.65           H
ATOM   2435 HH21 ARG A 239      31.608   5.399   1.179  1.00 40.18           H
ATOM   2436 HH22 ARG A 239      31.646   3.921   1.352  1.00 40.18           H
ATOM   2437  N   ASN A 240      30.208   9.096   9.523  1.00 26.32           N
ATOM   2438  CA  ASN A 240      30.740   9.908  10.611  1.00 30.62           C
ATOM   2439  C   ASN A 240      29.680  10.120  11.673  1.00 26.45           C
ATOM   2440  O   ASN A 240      28.600  10.644  11.375  1.00 31.77           O
ATOM   2441  CB  ASN A 240      31.206  11.253  10.081  1.00 32.28           C
ATOM   2442  CG  ASN A 240      32.193  11.114   8.978  1.00 31.42           C
ATOM   2443  OD1 ASN A 240      33.151  10.365   9.105  1.00 26.93           O
ATOM   2444  ND2 ASN A 240      31.978  11.846   7.887  1.00 33.19           N
ATOM   2445  H   ASN A 240      29.607   9.501   9.048  1.00 31.58           H
ATOM   2446  HA  ASN A 240      31.501   9.465  11.022  1.00 36.74           H
ATOM   2447  HB2 ASN A 240      30.435  11.740   9.749  1.00 38.73           H
ATOM   2448  HB3 ASN A 240      31.643  11.736  10.799  1.00 38.73           H
ATOM   2449 HD21 ASN A 240      32.505  11.774   7.214  1.00 39.82           H
ATOM   2450 HD22 ASN A 240      31.315  12.399   7.852  1.00 39.82           H
ATOM   2451  N   LYS A 241      30.001   9.766  12.907  1.00 26.81           N
ATOM   2452  CA  LYS A 241      29.065  10.060  13.988  1.00 28.16           C
ATOM   2453  C   LYS A 241      29.008  11.568  14.204  1.00 25.99           C
ATOM   2454  O   LYS A 241      30.039  12.239  14.112  1.00 26.07           O
ATOM   2455  CB  LYS A 241      29.493   9.357  15.264  1.00 28.07           C
ATOM   2456  CG  LYS A 241      29.426   7.811  15.161  1.00 31.48           C
ATOM   2457  CD  LYS A 241      29.785   7.174  16.481  1.00 34.10           C
ATOM   2458  CE  LYS A 241      29.743   5.661  16.401  1.00 36.95           C
ATOM   2459  NZ  LYS A 241      30.313   5.064  17.635  1.00 45.66           N1+
ATOM   2460  H   LYS A 241      30.724   9.359  13.148  1.00 32.16           H
ATOM   2461  HA  LYS A 241      28.187   9.730  13.745  1.00 33.78           H
ATOM   2462  HB2 LYS A 241      30.412   9.602  15.453  1.00 33.67           H
ATOM   2463  HB3 LYS A 241      28.922   9.642  15.992  1.00 33.67           H
ATOM   2464  HG2 LYS A 241      28.529   7.527  14.926  1.00 37.77           H
ATOM   2465  HG3 LYS A 241      30.062   7.509  14.494  1.00 37.77           H
ATOM   2466  HD2 LYS A 241      30.690   7.435  16.719  1.00 40.91           H
ATOM   2467  HD3 LYS A 241      29.156   7.464  17.161  1.00 40.91           H
ATOM   2468  HE2 LYS A 241      28.822   5.366  16.319  1.00 44.33           H
ATOM   2469  HE3 LYS A 241      30.267   5.362  15.642  1.00 44.33           H
ATOM   2470  HZ1 LYS A 241      30.284   4.175  17.584  1.00 54.78           H
ATOM   2471  HZ2 LYS A 241      31.162   5.319  17.736  1.00 54.78           H
ATOM   2472  HZ3 LYS A 241      29.845   5.328  18.345  1.00 54.78           H
ATOM   2473  N   PRO A 242      27.843  12.133  14.481  1.00 28.95           N
ATOM   2474  CA  PRO A 242      27.780  13.583  14.719  1.00 29.47           C
ATOM   2475  C   PRO A 242      28.698  14.011  15.862  1.00 26.37           C
ATOM   2476  O   PRO A 242      28.989  13.251  16.782  1.00 24.35           O
ATOM   2477  CB  PRO A 242      26.302  13.824  15.045  1.00 29.04           C
ATOM   2478  CG  PRO A 242      25.576  12.672  14.334  1.00 31.01           C
ATOM   2479  CD  PRO A 242      26.504  11.502  14.506  1.00 28.23           C
ATOM   2480  HA  PRO A 242      27.999  14.069  13.910  1.00 35.35           H
ATOM   2481  HB2 PRO A 242      26.171  13.763  16.001  1.00 34.84           H
ATOM   2482  HB3 PRO A 242      26.012  14.690  14.709  1.00 34.84           H
ATOM   2483  HG2 PRO A 242      24.705  12.506  14.735  1.00 37.20           H
ATOM   2484  HG3 PRO A 242      25.494  12.883  13.394  1.00 37.20           H
ATOM   2485  HD2 PRO A 242      26.343  11.070  15.359  1.00 33.86           H
ATOM   2486  HD3 PRO A 242      26.403  10.875  13.771  1.00 33.86           H
ATOM   2487  N   THR A 243      29.202  15.246  15.772  1.00 31.62           N
ATOM   2488  CA  THR A 243      30.048  15.788  16.835  1.00 29.57           C
ATOM   2489  C   THR A 243      29.227  15.922  18.109  1.00 20.31           C
ATOM   2490  O   THR A 243      28.076  16.337  18.065  1.00 25.95           O
ATOM   2491  CB  THR A 243      30.608  17.174  16.449  1.00 30.82           C
ATOM   2492  OG1 THR A 243      31.304  17.078  15.206  1.00 39.85           O
ATOM   2493  CG2 THR A 243      31.585  17.691  17.544  1.00 31.48           C
ATOM   2494  H   THR A 243      29.050  15.782  15.122  1.00 37.94           H
ATOM   2495  HA  THR A 243      30.790  15.189  17.013  1.00 35.48           H
ATOM   2496  HB  THR A 243      29.885  17.817  16.361  1.00 36.98           H
ATOM   2497  HG1 THR A 243      31.718  17.792  15.043  1.00 47.82           H
ATOM   2498 HG21 THR A 243      31.971  18.539  17.278  1.00 37.77           H
ATOM   2499 HG22 THR A 243      31.119  17.813  18.386  1.00 37.77           H
ATOM   2500 HG23 THR A 243      32.302  17.048  17.669  1.00 37.77           H
ATOM   2501  N   ILE A 244      29.830  15.550  19.225  1.00 25.21           N
ATOM   2502  CA  ILE A 244      29.305  15.837  20.553  1.00 24.86           C
ATOM   2503  C   ILE A 244      30.177  16.928  21.170  1.00 25.47           C
ATOM   2504  O   ILE A 244      31.397  16.778  21.248  1.00 26.65           O
ATOM   2505  CB  ILE A 244      29.299  14.572  21.410  1.00 24.88           C
ATOM   2506  CG1 ILE A 244      28.569  13.447  20.682  1.00 27.97           C
ATOM   2507  CG2 ILE A 244      28.603  14.827  22.737  1.00 26.51           C
ATOM   2508  CD1 ILE A 244      28.684  12.128  21.402  1.00 30.09           C
ATOM   2509  H   ILE A 244      30.571  15.106  19.244  1.00 30.24           H
ATOM   2510  HA  ILE A 244      28.395  16.168  20.473  1.00 29.82           H
ATOM   2511  HB  ILE A 244      30.215  14.303  21.577  1.00 29.85           H
ATOM   2512 HG12 ILE A 244      27.628  13.673  20.611  1.00 33.56           H
ATOM   2513 HG13 ILE A 244      28.946  13.343  19.794  1.00 33.56           H
ATOM   2514 HG21 ILE A 244      28.675  14.040  23.299  1.00 31.80           H
ATOM   2515 HG22 ILE A 244      29.034  15.580  23.169  1.00 31.80           H
ATOM   2516 HG23 ILE A 244      27.671  15.029  22.568  1.00 31.80           H
ATOM   2517 HD11 ILE A 244      28.240  11.449  20.874  1.00 36.10           H
ATOM   2518 HD12 ILE A 244      29.623  11.904  21.504  1.00 36.10           H
ATOM   2519 HD13 ILE A 244      28.260  12.197  22.271  1.00 36.10           H
ATOM   2520  N   TYR A 245      29.568  18.027  21.592  1.00 25.01           N
ATOM   2521  CA  TYR A 245      30.355  19.158  22.078  1.00 24.48           C
ATOM   2522  C   TYR A 245      30.636  18.973  23.565  1.00 28.84           C
ATOM   2523  O   TYR A 245      30.066  19.636  24.438  1.00 33.27           O
ATOM   2524  CB  TYR A 245      29.638  20.453  21.797  1.00 28.01           C
ATOM   2525  CG  TYR A 245      29.468  20.680  20.315  1.00 25.98           C
ATOM   2526  CD1 TYR A 245      28.218  20.717  19.736  1.00 31.18           C
ATOM   2527  CD2 TYR A 245      30.577  20.814  19.489  1.00 28.42           C
ATOM   2528  CE1 TYR A 245      28.076  20.927  18.401  1.00 33.07           C
ATOM   2529  CE2 TYR A 245      30.438  21.026  18.155  1.00 28.55           C
ATOM   2530  CZ  TYR A 245      29.198  21.082  17.618  1.00 30.78           C
ATOM   2531  OH  TYR A 245      29.094  21.264  16.282  1.00 35.08           O
ATOM   2532  H   TYR A 245      28.715  18.148  21.610  1.00 30.01           H
ATOM   2533  HA  TYR A 245      31.209  19.167  21.616  1.00 29.37           H
ATOM   2534  HB2 TYR A 245      28.761  20.420  22.211  1.00 33.61           H
ATOM   2535  HB3 TYR A 245      30.156  21.179  22.175  1.00 33.61           H
ATOM   2536  HD1 TYR A 245      27.463  20.628  20.267  1.00 37.41           H
ATOM   2537  HD2 TYR A 245      31.428  20.789  19.852  1.00 34.10           H
ATOM   2538  HE1 TYR A 245      27.232  20.965  18.021  1.00 39.67           H
ATOM   2539  HE2 TYR A 245      31.188  21.125  17.618  1.00 34.25           H
ATOM   2540  HH  TYR A 245      28.352  21.619  16.115  1.00 42.09           H
ATOM   2541  N   GLY A 246      31.535  18.031  23.825  1.00 25.53           N
ATOM   2542  CA  GLY A 246      31.883  17.653  25.181  1.00 28.84           C
ATOM   2543  C   GLY A 246      31.615  16.184  25.446  1.00 27.28           C
ATOM   2544  O   GLY A 246      31.474  15.381  24.518  1.00 28.84           O
ATOM   2545  H   GLY A 246      31.966  17.593  23.224  1.00 30.63           H
ATOM   2546  HA2 GLY A 246      32.824  17.834  25.329  1.00 34.60           H
ATOM   2547  HA3 GLY A 246      31.370  18.186  25.811  1.00 34.60           H
ATOM   2548  N   VAL A 247      31.505  15.817  26.724  1.00 26.39           N
ATOM   2549  CA  VAL A 247      31.305  14.423  27.108  1.00 28.03           C
ATOM   2550  C   VAL A 247      30.108  14.238  28.029  1.00 28.95           C
ATOM   2551  O   VAL A 247      29.787  13.100  28.386  1.00 30.02           O
ATOM   2552  CB  VAL A 247      32.570  13.845  27.768  1.00 28.19           C
ATOM   2553  CG1 VAL A 247      33.755  13.973  26.826  1.00 32.12           C
ATOM   2554  CG2 VAL A 247      32.864  14.549  29.066  1.00 31.96           C
ATOM   2555  H   VAL A 247      31.538  16.365  27.387  1.00 31.66           H
ATOM   2556  HA  VAL A 247      31.142  13.906  26.304  1.00 33.62           H
ATOM   2557  HB  VAL A 247      32.437  12.904  27.962  1.00 33.82           H
ATOM   2558 HG11 VAL A 247      34.532  13.568  27.245  1.00 38.54           H
ATOM   2559 HG12 VAL A 247      33.546  13.510  25.999  1.00 38.54           H
ATOM   2560 HG13 VAL A 247      33.921  14.913  26.647  1.00 38.54           H
ATOM   2561 HG21 VAL A 247      33.653  14.145  29.464  1.00 38.35           H
ATOM   2562 HG22 VAL A 247      33.027  15.491  28.890  1.00 38.35           H
ATOM   2563 HG23 VAL A 247      32.111  14.447  29.667  1.00 38.35           H
ATOM   2564  N   SER A 248      29.449  15.319  28.442  1.00 26.62           N
ATOM   2565  CA  SER A 248      28.380  15.255  29.431  1.00 31.46           C
ATOM   2566  C   SER A 248      27.172  16.049  28.966  1.00 23.26           C
ATOM   2567  O   SER A 248      27.325  17.075  28.291  1.00 26.74           O
ATOM   2568  CB  SER A 248      28.862  15.816  30.786  1.00 30.73           C
ATOM   2569  OG  SER A 248      27.774  16.178  31.632  1.00 34.51           O
ATOM   2570  H   SER A 248      29.601  16.118  28.163  1.00 31.93           H
ATOM   2571  HA  SER A 248      28.120  14.326  29.556  1.00 37.75           H
ATOM   2572  HB2 SER A 248      29.386  15.134  31.235  1.00 36.86           H
ATOM   2573  HB3 SER A 248      29.407  16.602  30.631  1.00 36.86           H
ATOM   2574  HG  SER A 248      28.064  16.473  32.363  1.00 41.40           H
ATOM   2575  N   PRO A 249      25.954  15.624  29.337  1.00 24.45           N
ATOM   2576  CA  PRO A 249      24.770  16.461  29.094  1.00 28.82           C
ATOM   2577  C   PRO A 249      24.637  17.617  30.055  1.00 29.00           C
ATOM   2578  O   PRO A 249      23.748  18.469  29.882  1.00 30.24           O
ATOM   2579  CB  PRO A 249      23.615  15.482  29.318  1.00 31.71           C
ATOM   2580  CG  PRO A 249      24.170  14.572  30.339  1.00 25.25           C
ATOM   2581  CD  PRO A 249      25.565  14.336  29.939  1.00 26.36           C
ATOM   2582  HA  PRO A 249      24.755  16.785  28.181  1.00 34.58           H
ATOM   2583  HB2 PRO A 249      22.849  15.962  29.659  1.00 38.04           H
ATOM   2584  HB3 PRO A 249      23.403  15.003  28.497  1.00 38.04           H
ATOM   2585  HG2 PRO A 249      24.144  14.996  31.212  1.00 30.29           H
ATOM   2586  HG3 PRO A 249      23.666  13.747  30.349  1.00 30.29           H
ATOM   2587  HD2 PRO A 249      26.112  14.152  30.716  1.00 31.63           H
ATOM   2588  HD3 PRO A 249      25.605  13.618  29.288  1.00 31.63           H
ATOM   2589  N   ASN A 250      25.427  17.640  31.100  1.00 31.04           N
ATOM   2590  CA  ASN A 250      25.182  18.637  32.117  1.00 31.60           C
ATOM   2591  C   ASN A 250      25.894  19.943  31.750  1.00 32.02           C
ATOM   2592  O   ASN A 250      26.676  20.030  30.795  1.00 26.92           O
ATOM   2593  CB  ASN A 250      25.595  18.067  33.476  1.00 35.58           C
ATOM   2594  CG  ASN A 250      24.789  16.824  33.832  1.00 41.10           C
ATOM   2595  OD1 ASN A 250      25.331  15.712  33.888  1.00 44.37           O
ATOM   2596  ND2 ASN A 250      23.467  16.998  34.011  1.00 34.57           N
ATOM   2597  H   ASN A 250      26.094  17.120  31.252  1.00 37.24           H
ATOM   2598  HA  ASN A 250      24.224  18.809  32.157  1.00 37.91           H
ATOM   2599  HB2 ASN A 250      26.535  17.816  33.432  1.00 42.68           H
ATOM   2600  HB3 ASN A 250      25.458  18.730  34.173  1.00 42.68           H
ATOM   2601 HD21 ASN A 250      22.976  16.324  34.221  1.00 41.48           H
ATOM   2602 HD22 ASN A 250      23.114  17.779  33.918  1.00 41.48           H
ATOM   2603  N   TYR A 251      25.560  20.976  32.515  1.00 33.14           N
ATOM   2604  CA  TYR A 251      25.965  22.352  32.261  1.00 27.25           C
ATOM   2605  C   TYR A 251      27.399  22.542  32.719  1.00 32.58           C
ATOM   2606  O   TYR A 251      27.700  22.324  33.890  1.00 40.21           O
ATOM   2607  CB  TYR A 251      25.023  23.265  33.047  1.00 26.65           C
ATOM   2608  CG  TYR A 251      25.059  24.705  32.690  1.00 23.65           C
ATOM   2609  CD1 TYR A 251      24.426  25.181  31.572  1.00 22.37           C
ATOM   2610  CD2 TYR A 251      25.750  25.604  33.473  1.00 30.68           C
ATOM   2611  CE1 TYR A 251      24.466  26.498  31.242  1.00 25.77           C
ATOM   2612  CE2 TYR A 251      25.790  26.941  33.150  1.00 31.16           C
ATOM   2613  CZ  TYR A 251      25.159  27.388  32.029  1.00 29.57           C
ATOM   2614  OH  TYR A 251      25.217  28.743  31.694  1.00 34.11           O
ATOM   2615  H   TYR A 251      25.068  20.896  33.212  1.00 39.76           H
ATOM   2616  HA  TYR A 251      25.907  22.560  31.312  1.00 32.69           H
ATOM   2617  HB2 TYR A 251      24.107  22.955  32.926  1.00 31.97           H
ATOM   2618  HB3 TYR A 251      25.257  23.198  33.983  1.00 31.97           H
ATOM   2619  HD1 TYR A 251      23.958  24.591  31.031  1.00 26.84           H
ATOM   2620  HD2 TYR A 251      26.185  25.307  34.237  1.00 36.81           H
ATOM   2621  HE1 TYR A 251      24.031  26.793  30.481  1.00 30.91           H
ATOM   2622  HE2 TYR A 251      26.263  27.536  33.684  1.00 37.38           H
ATOM   2623  HH  TYR A 251      24.867  28.883  30.942  1.00 40.93           H
ATOM   2624  N   ASP A 252      28.289  22.961  31.842  1.00 36.01           N
ATOM   2625  CA  ASP A 252      29.640  23.147  32.385  1.00 41.93           C
ATOM   2626  C   ASP A 252      30.104  22.006  33.314  1.00 47.04           C
ATOM   2627  O   ASP A 252      30.019  22.114  34.550  1.00 51.23           O
ATOM   2628  CB  ASP A 252      29.686  24.465  33.166  1.00 44.24           C
ATOM   2629  CG  ASP A 252      30.921  24.577  34.062  1.00 51.34           C
ATOM   2630  OD1 ASP A 252      31.907  23.860  33.783  1.00 47.82           O
ATOM   2631  OD2 ASP A 252      30.908  25.370  35.043  1.00 50.32           O1-
ATOM   2632  H   ASP A 252      28.161  23.144  31.009  1.00 43.20           H
ATOM   2633  HA  ASP A 252      30.264  23.213  31.641  1.00 50.31           H
ATOM   2634  HB2 ASP A 252      29.702  25.201  32.533  1.00 53.08           H
ATOM   2635  HB3 ASP A 252      28.896  24.528  33.727  1.00 53.08           H
ATOM   2636  N   LYS A 253      30.582  20.902  32.758  1.00 40.23           N
ATOM   2637  CA  LYS A 253      31.217  19.846  33.551  1.00 46.58           C
ATOM   2638  C   LYS A 253      32.575  19.517  32.921  1.00 38.36           C
ATOM   2639  O   LYS A 253      32.847  18.379  32.543  1.00 43.27           O
ATOM   2640  CB  LYS A 253      30.328  18.594  33.646  1.00 52.02           C
ATOM   2641  CG  LYS A 253      29.160  18.714  34.636  1.00 51.27           C
ATOM   2642  CD  LYS A 253      29.654  19.126  36.040  1.00 52.60           C
ATOM   2643  CE  LYS A 253      28.587  18.922  37.114  1.00 53.79           C
ATOM   2644  NZ  LYS A 253      29.189  18.982  38.483  1.00 56.67           N1+
ATOM   2645  H   LYS A 253      30.564  20.736  31.915  1.00 48.27           H
ATOM   2646  HA  LYS A 253      31.388  20.186  34.440  1.00 55.88           H
ATOM   2647  HB2 LYS A 253      29.948  18.413  32.770  1.00 62.42           H
ATOM   2648  HB3 LYS A 253      30.873  17.842  33.924  1.00 62.42           H
ATOM   2649  HG2 LYS A 253      28.553  19.402  34.322  1.00 61.51           H
ATOM   2650  HG3 LYS A 253      28.696  17.863  34.698  1.00 61.51           H
ATOM   2651  HD2 LYS A 253      30.426  18.588  36.274  1.00 63.11           H
ATOM   2652  HD3 LYS A 253      29.896  20.066  36.035  1.00 63.11           H
ATOM   2653  HE2 LYS A 253      27.917  19.618  37.043  1.00 64.54           H
ATOM   2654  HE3 LYS A 253      28.185  18.047  36.994  1.00 64.54           H
ATOM   2655  HZ1 LYS A 253      28.564  18.850  39.103  1.00 67.99           H
ATOM   2656  HZ2 LYS A 253      29.813  18.350  38.564  1.00 67.99           H
ATOM   2657  HZ3 LYS A 253      29.566  19.777  38.613  1.00 67.99           H
ATOM   2658  N   TRP A 254      33.437  20.528  32.826  1.00 35.40           N
ATOM   2659  CA  TRP A 254      34.644  20.402  32.016  1.00 35.26           C
ATOM   2660  C   TRP A 254      35.813  19.781  32.779  1.00 41.25           C
ATOM   2661  O   TRP A 254      36.618  19.058  32.178  1.00 32.25           O
ATOM   2662  CB  TRP A 254      35.062  21.767  31.479  1.00 37.94           C
ATOM   2663  CG  TRP A 254      34.155  22.303  30.418  1.00 36.16           C
ATOM   2664  CD1 TRP A 254      33.314  23.373  30.519  1.00 35.53           C
ATOM   2665  CD2 TRP A 254      34.017  21.809  29.077  1.00 29.96           C
ATOM   2666  NE1 TRP A 254      32.652  23.566  29.337  1.00 32.67           N
ATOM   2667  CE2 TRP A 254      33.057  22.613  28.437  1.00 28.42           C
ATOM   2668  CE3 TRP A 254      34.593  20.752  28.367  1.00 29.56           C
ATOM   2669  CZ2 TRP A 254      32.686  22.418  27.119  1.00 28.97           C
ATOM   2670  CZ3 TRP A 254      34.186  20.540  27.036  1.00 31.60           C
ATOM   2671  CH2 TRP A 254      33.261  21.375  26.434  1.00 28.29           C
ATOM   2672  H   TRP A 254      33.337  21.297  33.211  1.00 42.47           H
ATOM   2673  HA  TRP A 254      34.444  19.833  31.256  1.00 42.30           H
ATOM   2674  HB2 TRP A 254      35.082  22.405  32.208  1.00 45.51           H
ATOM   2675  HB3 TRP A 254      35.945  21.678  31.093  1.00 45.51           H
ATOM   2676  HD1 TRP A 254      33.206  23.896  31.279  1.00 42.63           H
ATOM   2677  HE1 TRP A 254      32.080  24.183  29.186  1.00 39.19           H
ATOM   2678  HE3 TRP A 254      35.219  20.197  28.771  1.00 35.47           H
ATOM   2679  HZ2 TRP A 254      32.052  22.962  26.715  1.00 34.75           H
ATOM   2680  HZ3 TRP A 254      34.558  19.851  26.537  1.00 37.91           H
ATOM   2681  HH2 TRP A 254      33.010  21.216  25.554  1.00 33.94           H
ATOM   2682  N   GLU A 255      35.912  20.036  34.089  1.00 44.45           N
ATOM   2683  CA  GLU A 255      36.991  19.479  34.902  1.00 42.31           C
ATOM   2684  C   GLU A 255      36.959  17.959  34.888  1.00 40.03           C
ATOM   2685  O   GLU A 255      35.896  17.330  34.882  1.00 45.39           O
ATOM   2686  CB  GLU A 255      36.877  19.983  36.336  1.00 42.32           C
ATOM   2687  CG  GLU A 255      37.216  21.423  36.519  1.00 45.54           C
ATOM   2688  CD  GLU A 255      38.679  21.716  36.232  1.00 52.00           C
ATOM   2689  OE1 GLU A 255      39.518  20.789  36.365  1.00 49.71           O
ATOM   2690  OE2 GLU A 255      38.988  22.880  35.876  1.00 53.10           O1-
ATOM   2691  H   GLU A 255      35.367  20.530  34.534  1.00 53.34           H
ATOM   2692  HA  GLU A 255      37.848  19.776  34.552  1.00 50.77           H
ATOM   2693  HB2 GLU A 255      35.962  19.860  36.633  1.00 50.77           H
ATOM   2694  HB3 GLU A 255      37.479  19.467  36.894  1.00 50.77           H
ATOM   2695  HG2 GLU A 255      36.667  21.959  35.926  1.00 54.64           H
ATOM   2696  HG3 GLU A 255      37.036  21.666  37.440  1.00 54.64           H
ATOM   2697  N   MET A 256      38.136  17.354  34.884  1.00 43.14           N
ATOM   2698  CA  MET A 256      38.205  15.906  34.907  1.00 45.34           C
ATOM   2699  C   MET A 256      39.437  15.496  35.701  1.00 43.88           C
ATOM   2700  O   MET A 256      40.261  16.332  36.079  1.00 43.16           O
ATOM   2701  CB  MET A 256      38.184  15.344  33.489  1.00 45.47           C
ATOM   2702  CG  MET A 256      39.277  15.827  32.583  1.00 47.94           C
ATOM   2703  SD  MET A 256      40.768  14.851  32.772  1.00 70.73           S
ATOM   2704  CE  MET A 256      40.206  13.221  32.247  1.00 59.15           C
ATOM   2705  H   MET A 256      38.899  17.752  34.873  1.00 51.76           H
ATOM   2706  HA  MET A 256      37.420  15.566  35.362  1.00 54.40           H
ATOM   2707  HB2 MET A 256      38.249  14.385  33.560  1.00 54.56           H
ATOM   2708  HB3 MET A 256      37.341  15.587  33.076  1.00 54.56           H
ATOM   2709  HG2 MET A 256      38.987  15.761  31.660  1.00 57.52           H
ATOM   2710  HG3 MET A 256      39.497  16.745  32.807  1.00 57.52           H
ATOM   2711  HE1 MET A 256      40.934  12.589  32.328  1.00 70.98           H
ATOM   2712  HE2 MET A 256      39.466  12.923  32.799  1.00 70.98           H
ATOM   2713  HE3 MET A 256      39.930  13.290  31.320  1.00 70.98           H
ATOM   2714  N   GLU A 257      39.542  14.197  35.982  1.00 47.50           N
ATOM   2715  CA  GLU A 257      40.580  13.694  36.877  1.00 49.67           C
ATOM   2716  C   GLU A 257      41.801  13.317  36.062  1.00 45.70           C
ATOM   2717  O   GLU A 257      41.733  12.430  35.205  1.00 42.31           O
ATOM   2718  CB  GLU A 257      40.101  12.490  37.683  1.00 55.48           C
ATOM   2719  CG  GLU A 257      40.893  12.294  38.989  1.00 62.62           C
ATOM   2720  CD  GLU A 257      40.347  11.151  39.863  1.00 71.60           C
ATOM   2721  OE1 GLU A 257      39.112  10.900  39.860  1.00 69.48           O
ATOM   2722  OE2 GLU A 257      41.165  10.506  40.562  1.00 74.81           O1-
ATOM   2723  H   GLU A 257      39.025  13.586  35.669  1.00 56.99           H
ATOM   2724  HA  GLU A 257      40.838  14.392  37.503  1.00 59.59           H
ATOM   2725  HB2 GLU A 257      39.165  12.609  37.910  1.00 66.56           H
ATOM   2726  HB3 GLU A 257      40.210  11.688  37.144  1.00 66.56           H
ATOM   2727  HG2 GLU A 257      41.817  12.094  38.774  1.00 75.14           H
ATOM   2728  HG3 GLU A 257      40.853  13.113  39.507  1.00 75.14           H
ATOM   2729  N   ARG A 258      42.916  13.985  36.351  1.00 43.70           N
ATOM   2730  CA  ARG A 258      44.162  13.734  35.635  1.00 46.48           C
ATOM   2731  C   ARG A 258      44.526  12.256  35.636  1.00 47.20           C
ATOM   2732  O   ARG A 258      45.017  11.732  34.629  1.00 43.29           O
ATOM   2733  CB  ARG A 258      45.281  14.567  36.261  1.00 51.69           C
ATOM   2734  CG  ARG A 258      46.691  14.249  35.760  1.00 58.42           C
ATOM   2735  CD  ARG A 258      47.782  15.102  36.440  1.00 57.59           C
ATOM   2736  NE  ARG A 258      47.599  16.542  36.225  1.00 53.16           N
ATOM   2737  CZ  ARG A 258      46.808  17.300  36.967  1.00 52.45           C
ATOM   2738  NH1 ARG A 258      46.126  16.760  37.963  1.00 58.98           N
ATOM   2739  NH2 ARG A 258      46.689  18.588  36.709  1.00 51.73           N1+
ATOM   2740  H   ARG A 258      42.972  14.596  36.955  1.00 52.43           H
ATOM   2741  HA  ARG A 258      44.056  14.007  34.710  1.00 55.77           H
ATOM   2742  HB2 ARG A 258      45.100  15.494  36.054  1.00 62.01           H
ATOM   2743  HB3 ARG A 258      45.268  14.430  37.219  1.00 62.01           H
ATOM   2744  HG2 ARG A 258      46.895  13.317  35.938  1.00 70.10           H
ATOM   2745  HG3 ARG A 258      46.733  14.415  34.803  1.00 70.10           H
ATOM   2746  HD2 ARG A 258      47.777  14.924  37.393  1.00 69.10           H
ATOM   2747  HD3 ARG A 258      48.643  14.857  36.064  1.00 69.10           H
ATOM   2748  HE  ARG A 258      48.068  16.931  35.617  1.00 63.79           H
ATOM   2749 HH11 ARG A 258      46.197  15.922  38.133  1.00 70.77           H
ATOM   2750 HH12 ARG A 258      45.608  17.251  38.442  1.00 70.77           H
ATOM   2751 HH21 ARG A 258      47.135  18.939  36.062  1.00 62.06           H
ATOM   2752 HH22 ARG A 258      46.172  19.075  37.195  1.00 62.06           H
ATOM   2753  N   THR A 259      44.266  11.557  36.747  1.00 48.39           N
ATOM   2754  CA  THR A 259      44.667  10.158  36.844  1.00 45.19           C
ATOM   2755  C   THR A 259      43.935   9.281  35.840  1.00 44.17           C
ATOM   2756  O   THR A 259      44.388   8.168  35.566  1.00 45.46           O
ATOM   2757  CB  THR A 259      44.438   9.619  38.259  1.00 45.87           C
ATOM   2758  OG1 THR A 259      43.046   9.657  38.577  1.00 51.57           O
ATOM   2759  CG2 THR A 259      45.224  10.434  39.279  1.00 47.79           C
ATOM   2760  H   THR A 259      43.857  11.860  37.441  1.00 58.06           H
ATOM   2761  HA  THR A 259      45.615  10.096  36.660  1.00 54.22           H
ATOM   2762  HB  THR A 259      44.748   8.701  38.298  1.00 55.04           H
ATOM   2763  HG1 THR A 259      42.933  10.099  39.283  1.00 61.88           H
ATOM   2764 HG21 THR A 259      45.094  10.067  40.167  1.00 57.34           H
ATOM   2765 HG22 THR A 259      46.169  10.402  39.063  1.00 57.34           H
ATOM   2766 HG23 THR A 259      44.932  11.361  39.276  1.00 57.34           H
ATOM   2767  N   ASP A 260      42.834   9.764  35.269  1.00 44.18           N
ATOM   2768  CA  ASP A 260      42.139   9.027  34.220  1.00 46.66           C
ATOM   2769  C   ASP A 260      42.782   9.210  32.842  1.00 46.69           C
ATOM   2770  O   ASP A 260      42.288   8.618  31.876  1.00 43.21           O
ATOM   2771  CB  ASP A 260      40.655   9.441  34.165  1.00 49.61           C
ATOM   2772  CG  ASP A 260      39.847   8.948  35.378  1.00 49.79           C
ATOM   2773  OD1 ASP A 260      40.098   7.824  35.855  1.00 51.78           O
ATOM   2774  OD2 ASP A 260      38.946   9.674  35.839  1.00 50.35           O1-
ATOM   2775  H   ASP A 260      42.473  10.518  35.465  1.00 53.01           H
ATOM   2776  HA  ASP A 260      42.166   8.084  34.443  1.00 55.98           H
ATOM   2777  HB2 ASP A 260      40.592  10.409  34.128  1.00 59.52           H
ATOM   2778  HB3 ASP A 260      40.253   9.052  33.371  1.00 59.52           H
ATOM   2779  N   ILE A 261      43.864   9.989  32.725  1.00 42.32           N
ATOM   2780  CA  ILE A 261      44.536  10.243  31.444  1.00 44.23           C
ATOM   2781  C   ILE A 261      45.897   9.565  31.433  1.00 40.75           C
ATOM   2782  O   ILE A 261      46.751   9.857  32.274  1.00 42.44           O
ATOM   2783  CB  ILE A 261      44.736  11.744  31.170  1.00 39.78           C
ATOM   2784  CG1 ILE A 261      43.410  12.504  31.123  1.00 42.67           C
ATOM   2785  CG2 ILE A 261      45.481  11.926  29.857  1.00 43.31           C
ATOM   2786  CD1 ILE A 261      42.483  12.067  29.997  1.00 45.40           C
ATOM   2787  H   ILE A 261      44.238  10.395  33.388  1.00 50.77           H
ATOM   2788  HA  ILE A 261      44.010   9.866  30.720  1.00 53.07           H
ATOM   2789  HB  ILE A 261      45.275  12.110  31.889  1.00 47.73           H
ATOM   2790 HG12 ILE A 261      42.955  12.358  31.964  1.00 51.20           H
ATOM   2791 HG13 ILE A 261      43.589  13.452  31.012  1.00 51.20           H
ATOM   2792 HG21 ILE A 261      45.538  12.877  29.675  1.00 51.96           H
ATOM   2793 HG22 ILE A 261      46.375  11.557  29.929  1.00 51.96           H
ATOM   2794 HG23 ILE A 261      44.993  11.480  29.147  1.00 51.96           H
ATOM   2795 HD11 ILE A 261      41.660  12.574  30.056  1.00 54.48           H
ATOM   2796 HD12 ILE A 261      42.911  12.238  29.145  1.00 54.48           H
ATOM   2797 HD13 ILE A 261      42.292  11.119  30.086  1.00 54.48           H
ATOM   2798  N   THR A 262      46.124   8.729  30.430  1.00 40.88           N
ATOM   2799  CA  THR A 262      47.437   8.168  30.144  1.00 39.66           C
ATOM   2800  C   THR A 262      48.092   8.983  29.034  1.00 41.51           C
ATOM   2801  O   THR A 262      47.562   9.050  27.920  1.00 41.39           O
ATOM   2802  CB  THR A 262      47.284   6.717  29.709  1.00 43.30           C
ATOM   2803  OG1 THR A 262      46.633   5.990  30.745  1.00 48.96           O
ATOM   2804  CG2 THR A 262      48.624   6.090  29.411  1.00 45.87           C
ATOM   2805  H   THR A 262      45.511   8.462  29.884  1.00 49.04           H
ATOM   2806  HA  THR A 262      47.992   8.206  30.938  1.00 47.59           H
ATOM   2807  HB  THR A 262      46.745   6.680  28.902  1.00 51.95           H
ATOM   2808  HG1 THR A 262      46.494   5.200  30.495  1.00 58.75           H
ATOM   2809 HG21 THR A 262      48.493   5.167  29.146  1.00 55.04           H
ATOM   2810 HG22 THR A 262      49.061   6.565  28.687  1.00 55.04           H
ATOM   2811 HG23 THR A 262      49.187   6.119  30.201  1.00 55.04           H
ATOM   2812  N   MET A 263      49.222   9.607  29.331  1.00 39.40           N
ATOM   2813  CA  MET A 263      49.924  10.391  28.326  1.00 37.58           C
ATOM   2814  C   MET A 263      50.804   9.495  27.468  1.00 41.18           C
ATOM   2815  O   MET A 263      51.471   8.592  27.973  1.00 40.90           O
ATOM   2816  CB  MET A 263      50.761  11.472  28.996  1.00 39.84           C
ATOM   2817  CG  MET A 263      49.917  12.460  29.775  1.00 45.93           C
ATOM   2818  SD  MET A 263      49.014  13.542  28.650  1.00 40.54           S
ATOM   2819  CE  MET A 263      50.221  14.860  28.494  1.00 34.21           C
ATOM   2820  H   MET A 263      49.597   9.607  30.108  1.00 47.27           H
ATOM   2821  HA  MET A 263      49.274  10.833  27.756  1.00 45.09           H
ATOM   2822  HB2 MET A 263      51.382  11.053  29.610  1.00 47.80           H
ATOM   2823  HB3 MET A 263      51.245  11.964  28.315  1.00 47.80           H
ATOM   2824  HG2 MET A 263      49.276  11.987  30.329  1.00 55.10           H
ATOM   2825  HG3 MET A 263      50.491  13.017  30.322  1.00 55.10           H
ATOM   2826  HE1 MET A 263      49.873  15.541  27.899  1.00 41.05           H
ATOM   2827  HE2 MET A 263      50.382  15.233  29.371  1.00 41.05           H
ATOM   2828  HE3 MET A 263      51.038  14.490  28.130  1.00 41.05           H
ATOM   2829  N   LYS A 264      50.800   9.748  26.160  1.00 34.81           N
ATOM   2830  CA  LYS A 264      51.624   8.974  25.246  1.00 36.42           C
ATOM   2831  C   LYS A 264      52.605   9.886  24.533  1.00 36.57           C
ATOM   2832  O   LYS A 264      53.152  10.791  25.160  1.00 42.02           O
ATOM   2833  CB  LYS A 264      50.751   8.220  24.266  1.00 39.24           C
ATOM   2834  CG  LYS A 264      49.901   7.174  24.941  1.00 41.71           C
ATOM   2835  CD  LYS A 264      49.456   6.157  23.921  1.00 45.84           C
ATOM   2836  CE  LYS A 264      48.606   5.079  24.552  1.00 57.11           C
ATOM   2837  NZ  LYS A 264      48.215   4.036  23.550  1.00 56.22           N1+
ATOM   2838  H   LYS A 264      50.348  10.373  25.778  1.00 41.76           H
ATOM   2839  HA  LYS A 264      52.134   8.327  25.752  1.00 43.69           H
ATOM   2840  HB2 LYS A 264      50.170   8.852  23.817  1.00 47.08           H
ATOM   2841  HB3 LYS A 264      51.318   7.765  23.625  1.00 47.08           H
ATOM   2842  HG2 LYS A 264      50.420   6.731  25.629  1.00 50.05           H
ATOM   2843  HG3 LYS A 264      49.116   7.590  25.329  1.00 50.05           H
ATOM   2844  HD2 LYS A 264      48.937   6.603  23.233  1.00 55.00           H
ATOM   2845  HD3 LYS A 264      50.238   5.737  23.527  1.00 55.00           H
ATOM   2846  HE2 LYS A 264      49.117   4.647  25.256  1.00 68.52           H
ATOM   2847  HE3 LYS A 264      47.808   5.481  24.925  1.00 68.52           H
ATOM   2848  HZ1 LYS A 264      47.715   3.414  23.945  1.00 67.46           H
ATOM   2849  HZ2 LYS A 264      47.754   4.405  22.886  1.00 67.46           H
ATOM   2850  HZ3 LYS A 264      48.945   3.648  23.217  1.00 67.46           H
ATOM   2851  N   HIS A 265      52.858   9.667  23.248  1.00 36.12           N
ATOM   2852  CA  HIS A 265      53.937  10.385  22.588  1.00 36.37           C
ATOM   2853  C   HIS A 265      53.490  11.790  22.197  1.00 35.04           C
ATOM   2854  O   HIS A 265      52.306  12.053  21.965  1.00 31.48           O
ATOM   2855  CB  HIS A 265      54.417   9.603  21.359  1.00 40.71           C
ATOM   2856  CG  HIS A 265      55.838   9.903  20.953  1.00 54.00           C
ATOM   2857  ND1 HIS A 265      56.159  10.816  19.966  1.00 53.48           N
ATOM   2858  CD2 HIS A 265      57.019   9.391  21.382  1.00 51.63           C
ATOM   2859  CE1 HIS A 265      57.471  10.862  19.815  1.00 50.76           C
ATOM   2860  NE2 HIS A 265      58.016  10.011  20.667  1.00 55.70           N
ATOM   2861  H   HIS A 265      52.447   9.111  22.739  1.00 43.33           H
ATOM   2862  HA  HIS A 265      54.681  10.472  23.203  1.00 43.63           H
ATOM   2863  HB2 HIS A 265      53.832   9.797  20.609  1.00 48.84           H
ATOM   2864  HB3 HIS A 265      54.375   8.654  21.564  1.00 48.84           H
ATOM   2865  HD1 HIS A 265      55.596  11.290  19.520  1.00 64.16           H
ATOM   2866  HD2 HIS A 265      57.144   8.750  22.044  1.00 61.95           H
ATOM   2867  HE1 HIS A 265      57.927  11.410  19.214  1.00 60.90           H
ATOM   2868  N   LYS A 266      54.460  12.688  22.139  1.00 29.88           N
ATOM   2869  CA  LYS A 266      54.251  14.037  21.653  1.00 30.82           C
ATOM   2870  C   LYS A 266      53.791  14.021  20.198  1.00 29.86           C
ATOM   2871  O   LYS A 266      54.173  13.149  19.414  1.00 30.59           O
ATOM   2872  CB  LYS A 266      55.545  14.845  21.785  1.00 32.43           C
ATOM   2873  CG  LYS A 266      55.412  16.300  21.307  1.00 38.10           C
ATOM   2874  CD  LYS A 266      56.654  17.169  21.501  1.00 36.10           C
ATOM   2875  CE  LYS A 266      56.769  17.756  22.870  1.00 36.67           C
ATOM   2876  NZ  LYS A 266      57.991  18.661  22.952  1.00 39.13           N1+
ATOM   2877  H   LYS A 266      55.270  12.539  22.382  1.00 35.85           H
ATOM   2878  HA  LYS A 266      53.568  14.458  22.198  1.00 36.97           H
ATOM   2879  HB2 LYS A 266      55.798  14.866  22.721  1.00 38.91           H
ATOM   2880  HB3 LYS A 266      56.237  14.408  21.267  1.00 38.91           H
ATOM   2881  HG2 LYS A 266      55.216  16.293  20.355  1.00 45.71           H
ATOM   2882  HG3 LYS A 266      54.683  16.718  21.792  1.00 45.71           H
ATOM   2883  HD2 LYS A 266      57.444  16.641  21.321  1.00 43.32           H
ATOM   2884  HD3 LYS A 266      56.602  17.914  20.879  1.00 43.32           H
ATOM   2885  HE2 LYS A 266      55.979  18.283  23.063  1.00 44.00           H
ATOM   2886  HE3 LYS A 266      56.865  17.037  23.516  1.00 44.00           H
ATOM   2887  HZ1 LYS A 266      57.880  19.265  23.598  1.00 46.95           H
ATOM   2888  HZ2 LYS A 266      58.717  18.178  23.134  1.00 46.95           H
ATOM   2889  HZ3 LYS A 266      58.110  19.086  22.178  1.00 46.95           H
ATOM   2890  N   LEU A 267      52.956  15.004  19.843  1.00 24.52           N
ATOM   2891  CA  LEU A 267      52.408  15.135  18.503  1.00 26.71           C
ATOM   2892  C   LEU A 267      53.042  16.305  17.757  1.00 30.96           C
ATOM   2893  O   LEU A 267      53.232  17.388  18.319  1.00 32.16           O
ATOM   2894  CB  LEU A 267      50.895  15.352  18.551  1.00 24.37           C
ATOM   2895  CG  LEU A 267      50.072  14.222  19.157  1.00 24.79           C
ATOM   2896  CD1 LEU A 267      48.622  14.661  19.292  1.00 27.96           C
ATOM   2897  CD2 LEU A 267      50.166  12.969  18.316  1.00 27.28           C
ATOM   2898  H   LEU A 267      52.696  15.629  20.376  1.00 29.42           H
ATOM   2899  HA  LEU A 267      52.586  14.325  18.002  1.00 32.04           H
ATOM   2900  HB2 LEU A 267      50.725  16.148  19.079  1.00 29.23           H
ATOM   2901  HB3 LEU A 267      50.583  15.487  17.642  1.00 29.23           H
ATOM   2902  HG  LEU A 267      50.409  14.027  20.044  1.00 29.74           H
ATOM   2903 HD11 LEU A 267      48.109  13.926  19.669  1.00 33.55           H
ATOM   2904 HD12 LEU A 267      48.578  15.427  19.882  1.00 33.55           H
ATOM   2905 HD13 LEU A 267      48.281  14.895  18.414  1.00 33.55           H
ATOM   2906 HD21 LEU A 267      49.617  12.283  18.723  1.00 32.73           H
ATOM   2907 HD22 LEU A 267      49.841  13.158  17.421  1.00 32.73           H
ATOM   2908 HD23 LEU A 267      51.091  12.683  18.281  1.00 32.73           H
ATOM   2909  N   GLY A 268      53.334  16.077  16.477  1.00 26.23           N
ATOM   2910  CA  GLY A 268      53.786  17.121  15.583  1.00 29.08           C
ATOM   2911  C   GLY A 268      55.240  17.499  15.717  1.00 32.07           C
ATOM   2912  O   GLY A 268      55.620  18.578  15.261  1.00 32.04           O
ATOM   2913  H   GLY A 268      53.283  15.303  16.106  1.00 31.47           H
ATOM   2914  HA2 GLY A 268      53.633  16.836  14.670  1.00 34.89           H
ATOM   2915  HA3 GLY A 268      53.262  17.917  15.741  1.00 34.89           H
ATOM   2916  N   GLY A 269      56.068  16.658  16.333  1.00 37.07           N
ATOM   2917  CA  GLY A 269      57.490  16.993  16.441  1.00 36.26           C
ATOM   2918  C   GLY A 269      57.748  18.310  17.141  1.00 37.92           C
ATOM   2919  O   GLY A 269      58.767  18.965  16.881  1.00 41.35           O
ATOM   2920  H   GLY A 269      55.842  15.909  16.695  1.00 44.47           H
ATOM   2921  HA2 GLY A 269      57.947  16.283  16.921  1.00 43.50           H
ATOM   2922  HA3 GLY A 269      57.871  17.045  15.549  1.00 43.50           H
ATOM   2923  N   GLY A 270      56.840  18.733  18.015  1.00 37.33           N
ATOM   2924  CA  GLY A 270      57.021  19.963  18.748  1.00 32.04           C
ATOM   2925  C   GLY A 270      56.446  21.208  18.133  1.00 34.35           C
ATOM   2926  O   GLY A 270      56.441  22.248  18.791  1.00 33.14           O
ATOM   2927  H   GLY A 270      56.112  18.313  18.206  1.00 44.78           H
ATOM   2928  HA2 GLY A 270      56.596  19.866  19.614  1.00 38.45           H
ATOM   2929  HA3 GLY A 270      57.969  20.107  18.887  1.00 38.45           H
ATOM   2930  N   GLN A 271      55.893  21.149  16.916  1.00 31.04           N
ATOM   2931  CA  GLN A 271      55.392  22.395  16.349  1.00 29.62           C
ATOM   2932  C   GLN A 271      54.126  22.944  17.015  1.00 27.54           C
ATOM   2933  O   GLN A 271      53.809  24.098  16.721  1.00 33.57           O
ATOM   2934  CB  GLN A 271      55.131  22.223  14.841  1.00 36.27           C
ATOM   2935  CG  GLN A 271      53.999  21.260  14.501  1.00 35.20           C
ATOM   2936  CD  GLN A 271      53.797  21.060  12.996  1.00 34.53           C
ATOM   2937  OE1 GLN A 271      53.328  21.955  12.295  1.00 34.17           O
ATOM   2938  NE2 GLN A 271      54.138  19.873  12.507  1.00 35.78           N
ATOM   2939  H   GLN A 271      55.808  20.447  16.423  1.00 37.24           H
ATOM   2940  HA  GLN A 271      56.085  23.064  16.457  1.00 35.53           H
ATOM   2941  HB2 GLN A 271      54.911  23.088  14.459  1.00 43.51           H
ATOM   2942  HB3 GLN A 271      55.937  21.870  14.429  1.00 43.51           H
ATOM   2943  HG2 GLN A 271      54.209  20.394  14.889  1.00 42.23           H
ATOM   2944  HG3 GLN A 271      53.169  21.595  14.877  1.00 42.23           H
ATOM   2945 HE21 GLN A 271      54.439  19.260  13.033  1.00 42.93           H
ATOM   2946 HE22 GLN A 271      54.053  19.715  11.666  1.00 42.93           H
ATOM   2947  N   TYR A 272      53.381  22.193  17.871  1.00 25.71           N
ATOM   2948  CA  TYR A 272      52.109  22.727  18.408  1.00 24.17           C
ATOM   2949  C   TYR A 272      52.193  23.000  19.928  1.00 22.17           C
ATOM   2950  O   TYR A 272      51.352  23.249  20.763  1.00 29.37           O
ATOM   2951  CB  TYR A 272      51.035  21.670  18.191  1.00 22.60           C
ATOM   2952  CG  TYR A 272      50.880  21.389  16.730  1.00 22.64           C
ATOM   2953  CD1 TYR A 272      51.267  20.148  16.212  1.00 23.09           C
ATOM   2954  CD2 TYR A 272      50.304  22.365  15.897  1.00 24.65           C
ATOM   2955  CE1 TYR A 272      51.090  19.853  14.861  1.00 23.22           C
ATOM   2956  CE2 TYR A 272      50.106  22.090  14.547  1.00 19.60           C
ATOM   2957  CZ  TYR A 272      50.488  20.837  14.062  1.00 24.45           C
ATOM   2958  OH  TYR A 272      50.282  20.481  12.747  1.00 26.56           O
ATOM   2959  H   TYR A 272      53.656  21.206  18.111  1.00 30.84           H
ATOM   2960  HA  TYR A 272      51.870  23.701  17.879  1.00 28.99           H
ATOM   2961  HB2 TYR A 272      51.271  20.746  18.761  1.00 27.11           H
ATOM   2962  HB3 TYR A 272      50.071  22.026  18.633  1.00 27.11           H
ATOM   2963  HD1 TYR A 272      51.716  19.401  16.873  1.00 27.70           H
ATOM   2964  HD2 TYR A 272      50.013  23.334  16.307  1.00 29.57           H
ATOM   2965  HE1 TYR A 272      51.357  18.894  14.436  1.00 27.86           H
ATOM   2966  HE2 TYR A 272      49.668  22.836  13.884  1.00 23.51           H
ATOM   2967  HH  TYR A 272      50.021  21.276  12.199  1.00 31.87           H
ATOM   2968  N   GLY A 273      53.506  22.942  20.286  1.00 29.65           N
ATOM   2969  CA  GLY A 273      54.051  22.933  21.631  1.00 27.22           C
ATOM   2970  C   GLY A 273      53.948  21.586  22.321  1.00 27.11           C
ATOM   2971  O   GLY A 273      54.156  20.513  21.742  1.00 23.56           O
ATOM   2972  H   GLY A 273      54.147  22.899  19.713  1.00 35.58           H
ATOM   2973  HA2 GLY A 273      54.982  23.181  21.595  1.00 32.65           H
ATOM   2974  HA3 GLY A 273      53.585  23.587  22.180  1.00 32.65           H
ATOM   2975  N   GLU A 274      53.574  21.654  23.592  1.00 24.66           N
ATOM   2976  CA  GLU A 274      53.519  20.489  24.456  1.00 24.45           C
ATOM   2977  C   GLU A 274      52.188  19.761  24.270  1.00 29.62           C
ATOM   2978  O   GLU A 274      51.354  19.756  25.185  1.00 24.97           O
ATOM   2979  CB  GLU A 274      53.686  20.940  25.901  1.00 31.98           C
ATOM   2980  CG  GLU A 274      55.080  21.457  26.238  1.00 34.02           C
ATOM   2981  CD  GLU A 274      56.130  20.416  26.003  1.00 34.18           C
ATOM   2982  OE1 GLU A 274      55.937  19.247  26.413  1.00 38.98           O
ATOM   2983  OE2 GLU A 274      57.150  20.768  25.379  1.00 43.38           O1-
ATOM   2984  H   GLU A 274      53.331  22.383  23.984  1.00 29.58           H
ATOM   2985  HA  GLU A 274      54.234  19.872  24.226  1.00 29.33           H
ATOM   2986  HB2 GLU A 274      53.066  21.670  26.060  1.00 38.37           H
ATOM   2987  HB3 GLU A 274      53.485  20.198  26.491  1.00 38.37           H
ATOM   2988  HG2 GLU A 274      55.287  22.217  25.672  1.00 40.82           H
ATOM   2989  HG3 GLU A 274      55.111  21.719  27.173  1.00 40.82           H
ATOM   2990  N   VAL A 275      52.016  19.126  23.081  1.00 28.08           N
ATOM   2991  CA  VAL A 275      50.765  18.439  22.773  1.00 25.57           C
ATOM   2992  C   VAL A 275      51.231  17.006  22.506  1.00 22.73           C
ATOM   2993  O   VAL A 275      52.113  16.652  21.764  1.00 28.45           O
ATOM   2994  CB  VAL A 275      50.094  19.063  21.521  1.00 25.80           C
ATOM   2995  CG1 VAL A 275      48.901  18.188  21.137  1.00 26.66           C
ATOM   2996  CG2 VAL A 275      49.655  20.494  21.848  1.00 25.31           C
ATOM   2997  H   VAL A 275      52.771  19.078  22.366  1.00 33.69           H
ATOM   2998  HA  VAL A 275      50.052  18.506  23.652  1.00 30.68           H
ATOM   2999  HB  VAL A 275      50.836  19.073  20.684  1.00 30.95           H
ATOM   3000 HG11 VAL A 275      48.400  18.581  20.249  1.00 31.98           H
ATOM   3001 HG12 VAL A 275      49.201  17.157  20.913  1.00 31.98           H
ATOM   3002 HG13 VAL A 275      48.155  18.144  21.940  1.00 31.98           H
ATOM   3003 HG21 VAL A 275      49.145  20.954  20.988  1.00 30.36           H
ATOM   3004 HG22 VAL A 275      48.958  20.522  22.690  1.00 30.36           H
ATOM   3005 HG23 VAL A 275      50.511  21.135  22.092  1.00 30.36           H
ATOM   3006  N   TYR A 276      50.486  16.140  23.262  1.00 25.56           N
ATOM   3007  CA  TYR A 276      50.617  14.695  23.381  1.00 25.24           C
ATOM   3008  C   TYR A 276      49.333  13.939  23.037  1.00 27.62           C
ATOM   3009  O   TYR A 276      48.216  14.353  23.379  1.00 27.17           O
ATOM   3010  CB  TYR A 276      51.033  14.302  24.819  1.00 30.83           C
ATOM   3011  CG  TYR A 276      52.369  14.904  25.197  1.00 27.99           C
ATOM   3012  CD1 TYR A 276      52.459  16.235  25.582  1.00 31.62           C
ATOM   3013  CD2 TYR A 276      53.549  14.158  25.121  1.00 31.24           C
ATOM   3014  CE1 TYR A 276      53.674  16.812  25.886  1.00 30.12           C
ATOM   3015  CE2 TYR A 276      54.771  14.727  25.436  1.00 30.83           C
ATOM   3016  CZ  TYR A 276      54.828  16.052  25.811  1.00 32.39           C
ATOM   3017  OH  TYR A 276      56.026  16.658  26.124  1.00 33.76           O
ATOM   3018  H   TYR A 276      49.851  16.421  23.771  1.00 30.66           H
ATOM   3019  HA  TYR A 276      51.313  14.399  22.770  1.00 30.28           H
ATOM   3020  HB2 TYR A 276      50.358  14.594  25.453  1.00 36.98           H
ATOM   3021  HB3 TYR A 276      51.130  13.339  24.850  1.00 36.98           H
ATOM   3022  HD1 TYR A 276      51.686  16.746  25.623  1.00 37.93           H
ATOM   3023  HD2 TYR A 276      53.514  13.268  24.860  1.00 37.48           H
ATOM   3024  HE1 TYR A 276      53.710  17.704  26.145  1.00 36.14           H
ATOM   3025  HE2 TYR A 276      55.550  14.221  25.383  1.00 36.98           H
ATOM   3026  HH  TYR A 276      55.908  17.477  26.266  1.00 40.51           H
ATOM   3027  N   GLU A 277      49.506  12.805  22.381  1.00 25.00           N
ATOM   3028  CA  GLU A 277      48.437  11.828  22.304  1.00 28.63           C
ATOM   3029  C   GLU A 277      48.247  11.228  23.682  1.00 31.29           C
ATOM   3030  O   GLU A 277      49.216  11.033  24.417  1.00 32.47           O
ATOM   3031  CB  GLU A 277      48.780  10.742  21.282  1.00 28.81           C
ATOM   3032  CG  GLU A 277      47.713   9.669  21.122  1.00 30.90           C
ATOM   3033  CD  GLU A 277      48.039   8.736  19.969  1.00 39.93           C
ATOM   3034  OE1 GLU A 277      47.461   7.628  19.878  1.00 42.05           O
ATOM   3035  OE2 GLU A 277      48.895   9.139  19.156  1.00 40.30           O1-
ATOM   3036  H   GLU A 277      50.234  12.577  21.974  1.00 29.99           H
ATOM   3037  HA  GLU A 277      47.607  12.267  22.045  1.00 34.35           H
ATOM   3038  HB2 GLU A 277      48.900  11.167  20.421  1.00 34.56           H
ATOM   3039  HB3 GLU A 277      49.606  10.304  21.533  1.00 34.56           H
ATOM   3040  HG2 GLU A 277      47.656   9.143  21.937  1.00 37.07           H
ATOM   3041  HG3 GLU A 277      46.869  10.100  20.931  1.00 37.07           H
ATOM   3042  N   GLY A 278      46.993  10.973  24.048  1.00 27.35           N
ATOM   3043  CA  GLY A 278      46.678  10.345  25.318  1.00 31.48           C
ATOM   3044  C   GLY A 278      45.464   9.454  25.169  1.00 34.03           C
ATOM   3045  O   GLY A 278      44.767   9.478  24.150  1.00 28.82           O
ATOM   3046  H   GLY A 278      46.304  11.149  23.566  1.00 32.82           H
ATOM   3047  HA2 GLY A 278      47.431   9.804  25.605  1.00 37.77           H
ATOM   3048  HA3 GLY A 278      46.490  11.014  25.996  1.00 37.77           H
ATOM   3049  N   VAL A 279      45.203   8.673  26.213  1.00 34.58           N
ATOM   3050  CA  VAL A 279      44.021   7.821  26.279  1.00 37.80           C
ATOM   3051  C   VAL A 279      43.234   8.227  27.515  1.00 33.62           C
ATOM   3052  O   VAL A 279      43.799   8.343  28.610  1.00 35.00           O
ATOM   3053  CB  VAL A 279      44.373   6.319  26.317  1.00 35.79           C
ATOM   3054  CG1 VAL A 279      43.103   5.484  26.427  1.00 40.94           C
ATOM   3055  CG2 VAL A 279      45.117   5.914  25.073  1.00 39.83           C
ATOM   3056  H   VAL A 279      45.698   8.623  26.918  1.00 41.48           H
ATOM   3057  HA  VAL A 279      43.471   7.969  25.493  1.00 45.35           H
ATOM   3058  HB  VAL A 279      44.942   6.138  27.081  1.00 42.94           H
ATOM   3059 HG11 VAL A 279      43.353   4.548  26.451  1.00 49.11           H
ATOM   3060 HG12 VAL A 279      42.625   5.719  27.235  1.00 49.11           H
ATOM   3061 HG13 VAL A 279      42.546   5.655  25.651  1.00 49.11           H
ATOM   3062 HG21 VAL A 279      45.356   4.976  25.144  1.00 47.78           H
ATOM   3063 HG22 VAL A 279      44.547   6.054  24.301  1.00 47.78           H
ATOM   3064 HG23 VAL A 279      45.920   6.454  24.997  1.00 47.78           H
ATOM   3065  N   TRP A 280      41.943   8.472  27.331  1.00 37.25           N
ATOM   3066  CA  TRP A 280      41.040   8.751  28.442  1.00 39.39           C
ATOM   3067  C   TRP A 280      40.484   7.395  28.852  1.00 46.65           C
ATOM   3068  O   TRP A 280      39.510   6.903  28.286  1.00 44.17           O
ATOM   3069  CB  TRP A 280      39.939   9.728  28.047  1.00 39.07           C
ATOM   3070  CG  TRP A 280      39.209  10.325  29.216  1.00 43.01           C
ATOM   3071  CD1 TRP A 280      39.075   9.781  30.447  1.00 47.56           C
ATOM   3072  CD2 TRP A 280      38.520  11.588  29.262  1.00 48.86           C
ATOM   3073  NE1 TRP A 280      38.341  10.614  31.260  1.00 45.41           N
ATOM   3074  CE2 TRP A 280      37.996  11.732  30.558  1.00 49.14           C
ATOM   3075  CE3 TRP A 280      38.300  12.612  28.335  1.00 50.13           C
ATOM   3076  CZ2 TRP A 280      37.258  12.850  30.951  1.00 51.18           C
ATOM   3077  CZ3 TRP A 280      37.576  13.736  28.738  1.00 45.98           C
ATOM   3078  CH2 TRP A 280      37.065  13.838  30.027  1.00 49.11           C
ATOM   3079  H   TRP A 280      41.558   8.466  26.562  1.00 44.69           H
ATOM   3080  HA  TRP A 280      41.552   9.134  29.176  1.00 47.26           H
ATOM   3081  HB2 TRP A 280      40.335  10.453  27.540  1.00 46.87           H
ATOM   3082  HB3 TRP A 280      39.293   9.256  27.500  1.00 46.87           H
ATOM   3083  HD1 TRP A 280      39.420   8.957  30.701  1.00 57.07           H
ATOM   3084  HE1 TRP A 280      38.140  10.462  32.077  1.00 54.48           H
ATOM   3085  HE3 TRP A 280      38.640  12.544  27.473  1.00 60.15           H
ATOM   3086  HZ2 TRP A 280      36.922  12.926  31.813  1.00 61.40           H
ATOM   3087  HZ3 TRP A 280      37.417  14.422  28.135  1.00 55.16           H
ATOM   3088  HH2 TRP A 280      36.582  14.595  30.264  1.00 58.93           H
ATOM   3089  N   LYS A 281      41.158   6.776  29.822  1.00 53.59           N
ATOM   3090  CA  LYS A 281      40.823   5.472  30.395  1.00 57.62           C
ATOM   3091  C   LYS A 281      39.318   5.239  30.503  1.00 58.08           C
ATOM   3092  O   LYS A 281      38.783   4.319  29.876  1.00 59.42           O
ATOM   3093  CB  LYS A 281      41.468   5.346  31.777  1.00 55.06           C
ATOM   3094  CG  LYS A 281      42.982   5.566  31.776  1.00 56.77           C
ATOM   3095  CD  LYS A 281      43.548   5.658  33.207  1.00 60.34           C
ATOM   3096  CE  LYS A 281      45.009   6.122  33.196  1.00 60.02           C
ATOM   3097  NZ  LYS A 281      45.584   6.238  34.565  1.00 62.61           N1+
ATOM   3098  H   LYS A 281      41.862   7.120  30.173  1.00 64.30           H
ATOM   3099  HA  LYS A 281      41.205   4.776  29.838  1.00 69.13           H
ATOM   3100  HB2 LYS A 281      41.067   6.000  32.372  1.00 66.06           H
ATOM   3101  HB3 LYS A 281      41.304   4.453  32.115  1.00 66.06           H
ATOM   3102  HG2 LYS A 281      43.415   4.831  31.314  1.00 68.12           H
ATOM   3103  HG3 LYS A 281      43.195   6.401  31.334  1.00 68.12           H
ATOM   3104  HD2 LYS A 281      43.034   6.299  33.720  1.00 72.39           H
ATOM   3105  HD3 LYS A 281      43.505   4.785  33.629  1.00 72.39           H
ATOM   3106  HE2 LYS A 281      45.534   5.469  32.710  1.00 72.02           H
ATOM   3107  HE3 LYS A 281      45.073   6.991  32.767  1.00 72.02           H
ATOM   3108  HZ1 LYS A 281      46.457   6.407  34.511  1.00 75.13           H
ATOM   3109  HZ2 LYS A 281      45.187   6.894  35.013  1.00 75.13           H
ATOM   3110  HZ3 LYS A 281      45.465   5.472  35.004  1.00 75.13           H
ATOM   3111  N   LYS A 282      38.628   6.077  31.281  1.00 54.44           N
ATOM   3112  CA  LYS A 282      37.189   5.949  31.503  1.00 58.25           C
ATOM   3113  C   LYS A 282      36.391   5.563  30.258  1.00 61.64           C
ATOM   3114  O   LYS A 282      35.295   5.005  30.373  1.00 62.24           O
ATOM   3115  CB  LYS A 282      36.619   7.260  32.033  1.00 61.87           C
ATOM   3116  CG  LYS A 282      37.238   7.768  33.327  1.00 66.06           C
ATOM   3117  CD  LYS A 282      36.555   9.071  33.793  1.00 68.04           C
ATOM   3118  CE  LYS A 282      35.051   8.883  34.070  1.00 64.16           C
ATOM   3119  NZ  LYS A 282      34.401  10.158  34.507  1.00 61.79           N1+
ATOM   3120  H   LYS A 282      38.985   6.740  31.701  1.00 65.32           H
ATOM   3121  HA  LYS A 282      37.040   5.270  32.178  1.00 69.89           H
ATOM   3122  HB2 LYS A 282      36.766   7.944  31.359  1.00 74.23           H
ATOM   3123  HB3 LYS A 282      35.669   7.135  32.167  1.00 74.23           H
ATOM   3124  HG2 LYS A 282      37.140   7.098  34.020  1.00 79.26           H
ATOM   3125  HG3 LYS A 282      38.180   7.956  33.175  1.00 79.26           H
ATOM   3126  HD2 LYS A 282      36.985   9.379  34.607  1.00 81.64           H
ATOM   3127  HD3 LYS A 282      36.639   9.745  33.101  1.00 81.64           H
ATOM   3128  HE2 LYS A 282      34.604   8.595  33.260  1.00 76.99           H
ATOM   3129  HE3 LYS A 282      34.938   8.222  34.771  1.00 76.99           H
ATOM   3130  HZ1 LYS A 282      33.537  10.023  34.664  1.00 74.13           H
ATOM   3131  HZ2 LYS A 282      34.789  10.454  35.251  1.00 74.13           H
ATOM   3132  HZ3 LYS A 282      34.489  10.776  33.872  1.00 74.13           H
ATOM   3133  N   TYR A 283      36.895   5.905  29.067  1.00 61.47           N
ATOM   3134  CA  TYR A 283      36.236   5.551  27.817  1.00 60.41           C
ATOM   3135  C   TYR A 283      37.156   4.828  26.854  1.00 60.93           C
ATOM   3136  O   TYR A 283      36.756   4.602  25.706  1.00 61.70           O
ATOM   3137  CB  TYR A 283      35.694   6.789  27.082  1.00 57.97           C
ATOM   3138  CG  TYR A 283      35.218   7.925  27.968  1.00 64.85           C
ATOM   3139  CD1 TYR A 283      36.114   8.689  28.693  1.00 67.17           C
ATOM   3140  CD2 TYR A 283      33.879   8.265  28.043  1.00 68.71           C
ATOM   3141  CE1 TYR A 283      35.688   9.732  29.496  1.00 64.38           C
ATOM   3142  CE2 TYR A 283      33.445   9.312  28.852  1.00 64.46           C
ATOM   3143  CZ  TYR A 283      34.366  10.040  29.569  1.00 63.52           C
ATOM   3144  OH  TYR A 283      33.985  11.080  30.378  1.00 65.39           O
ATOM   3145  H   TYR A 283      37.625   6.348  28.958  1.00 73.76           H
ATOM   3146  HA  TYR A 283      35.489   4.962  28.010  1.00 72.48           H
ATOM   3147  HB2 TYR A 283      36.404   7.133  26.524  1.00 69.55           H
ATOM   3148  HB3 TYR A 283      34.955   6.510  26.522  1.00 69.55           H
ATOM   3149  HD1 TYR A 283      37.018   8.481  28.652  1.00 80.59           H
ATOM   3150  HD2 TYR A 283      33.263   7.769  27.558  1.00 82.44           H
ATOM   3151  HE1 TYR A 283      36.297  10.222  29.985  1.00 77.25           H
ATOM   3152  HE2 TYR A 283      32.542   9.524  28.902  1.00 77.34           H
ATOM   3153  HH  TYR A 283      33.146  11.110  30.415  1.00 78.46           H
ATOM   3154  N   SER A 284      38.380   4.488  27.269  1.00 61.87           N
ATOM   3155  CA  SER A 284      39.397   3.964  26.352  1.00 60.92           C
ATOM   3156  C   SER A 284      39.454   4.803  25.068  1.00 63.43           C
ATOM   3157  O   SER A 284      39.771   4.294  23.982  1.00 63.43           O
ATOM   3158  CB  SER A 284      39.136   2.492  26.050  1.00 60.21           C
ATOM   3159  OG  SER A 284      39.010   1.760  27.266  1.00 64.49           O
ATOM   3160  H   SER A 284      38.659   4.564  28.083  1.00 74.23           H
ATOM   3161  HA  SER A 284      40.267   4.014  26.786  1.00 73.10           H
ATOM   3162  HB2 SER A 284      38.304   2.426  25.558  1.00 72.24           H
ATOM   3163  HB3 SER A 284      39.873   2.137  25.526  1.00 72.24           H
ATOM   3164  HG  SER A 284      38.827   0.957  27.105  1.00 77.38           H
ATOM   3165  N   LEU A 285      39.152   6.103  25.222  1.00 53.68           N
ATOM   3166  CA  LEU A 285      39.060   7.081  24.144  1.00 46.85           C
ATOM   3167  C   LEU A 285      40.399   7.764  23.925  1.00 42.59           C
ATOM   3168  O   LEU A 285      40.985   8.284  24.876  1.00 38.53           O
ATOM   3169  CB  LEU A 285      38.019   8.135  24.522  1.00 49.75           C
ATOM   3170  CG  LEU A 285      37.756   9.325  23.604  1.00 42.76           C
ATOM   3171  CD1 LEU A 285      37.089   8.866  22.326  1.00 44.68           C
ATOM   3172  CD2 LEU A 285      36.865  10.296  24.328  1.00 38.68           C
ATOM   3173  H   LEU A 285      38.975   6.457  25.988  1.00 64.41           H
ATOM   3174  HA  LEU A 285      38.789   6.644  23.319  1.00 56.21           H
ATOM   3175  HB2 LEU A 285      37.172   7.678  24.631  1.00 59.70           H
ATOM   3176  HB3 LEU A 285      38.283   8.509  25.380  1.00 59.70           H
ATOM   3177  HG  LEU A 285      38.589   9.767  23.385  1.00 51.30           H
ATOM   3178 HD11 LEU A 285      36.922   9.637  21.761  1.00 53.61           H
ATOM   3179 HD12 LEU A 285      37.675   8.239  21.875  1.00 53.61           H
ATOM   3180 HD13 LEU A 285      36.251   8.435  22.558  1.00 53.61           H
ATOM   3181 HD21 LEU A 285      36.694  11.056  23.754  1.00 46.41           H
ATOM   3182 HD22 LEU A 285      36.035   9.850  24.555  1.00 46.41           H
ATOM   3183 HD23 LEU A 285      37.310  10.588  25.140  1.00 46.41           H
ATOM   3184  N   THR A 286      40.857   7.802  22.676  1.00 38.55           N
ATOM   3185  CA  THR A 286      42.085   8.516  22.346  1.00 37.77           C
ATOM   3186  C   THR A 286      41.801  10.015  22.252  1.00 29.16           C
ATOM   3187  O   THR A 286      40.797  10.434  21.669  1.00 32.43           O
ATOM   3188  CB  THR A 286      42.651   7.984  21.030  1.00 37.13           C
ATOM   3189  OG1 THR A 286      42.950   6.592  21.173  1.00 43.62           O
ATOM   3190  CG2 THR A 286      43.923   8.701  20.633  1.00 31.16           C
ATOM   3191  H   THR A 286      40.475   7.422  22.003  1.00 46.26           H
ATOM   3192  HA  THR A 286      42.745   8.367  23.039  1.00 45.32           H
ATOM   3193  HB  THR A 286      41.989   8.100  20.329  1.00 44.54           H
ATOM   3194  HG1 THR A 286      43.228   6.294  20.436  1.00 52.33           H
ATOM   3195 HG21 THR A 286      44.243   8.349  19.788  1.00 37.38           H
ATOM   3196 HG22 THR A 286      43.749   9.649  20.523  1.00 37.38           H
ATOM   3197 HG23 THR A 286      44.611   8.585  21.305  1.00 37.38           H
ATOM   3198  N   VAL A 287      42.694  10.833  22.824  1.00 28.22           N
ATOM   3199  CA  VAL A 287      42.482  12.282  22.921  1.00 25.67           C
ATOM   3200  C   VAL A 287      43.777  13.006  22.555  1.00 26.19           C
ATOM   3201  O   VAL A 287      44.836  12.379  22.519  1.00 27.75           O
ATOM   3202  CB  VAL A 287      42.025  12.686  24.332  1.00 27.76           C
ATOM   3203  CG1 VAL A 287      40.661  12.132  24.603  1.00 30.16           C
ATOM   3204  CG2 VAL A 287      43.006  12.200  25.384  1.00 26.09           C
ATOM   3205  H   VAL A 287      43.435  10.561  23.170  1.00 33.86           H
ATOM   3206  HA  VAL A 287      41.793  12.546  22.290  1.00 30.80           H
ATOM   3207  HB  VAL A 287      41.984  13.653  24.384  1.00 33.31           H
ATOM   3208 HG11 VAL A 287      40.364  12.437  25.474  1.00 36.19           H
ATOM   3209 HG12 VAL A 287      40.056  12.449  23.915  1.00 36.19           H
ATOM   3210 HG13 VAL A 287      40.707  11.162  24.578  1.00 36.19           H
ATOM   3211 HG21 VAL A 287      42.701  12.480  26.262  1.00 31.30           H
ATOM   3212 HG22 VAL A 287      43.068  11.235  25.340  1.00 31.30           H
ATOM   3213 HG23 VAL A 287      43.871  12.592  25.199  1.00 31.30           H
ATOM   3214  N   ALA A 288      43.706  14.350  22.319  1.00 24.37           N
ATOM   3215  CA  ALA A 288      44.941  15.139  22.371  1.00 20.00           C
ATOM   3216  C   ALA A 288      44.819  15.920  23.694  1.00 23.30           C
ATOM   3217  O   ALA A 288      43.835  16.355  24.269  1.00 25.94           O
ATOM   3218  CB  ALA A 288      45.041  16.097  21.203  1.00 21.95           C
ATOM   3219  H   ALA A 288      42.818  14.884  22.374  1.00 29.24           H
ATOM   3220  HA  ALA A 288      45.838  14.440  22.392  1.00 24.00           H
ATOM   3221  HB1 ALA A 288      45.976  16.668  21.216  1.00 26.33           H
ATOM   3222  HB2 ALA A 288      44.997  15.547  20.254  1.00 26.33           H
ATOM   3223  HB3 ALA A 288      44.217  16.832  21.202  1.00 26.33           H
ATOM   3224  N   VAL A 289      46.040  16.053  24.289  1.00 23.26           N
ATOM   3225  CA  VAL A 289      46.252  16.755  25.569  1.00 22.22           C
ATOM   3226  C   VAL A 289      47.350  17.815  25.451  1.00 22.66           C
ATOM   3227  O   VAL A 289      48.499  17.469  25.126  1.00 24.74           O
ATOM   3228  CB  VAL A 289      46.624  15.792  26.709  1.00 25.26           C
ATOM   3229  CG1 VAL A 289      46.722  16.563  28.030  1.00 30.73           C
ATOM   3230  CG2 VAL A 289      45.649  14.648  26.864  1.00 22.94           C
ATOM   3231  H   VAL A 289      46.769  15.731  23.967  1.00 27.90           H
ATOM   3232  HA  VAL A 289      45.429  17.199  25.812  1.00 26.65           H
ATOM   3233  HB  VAL A 289      47.498  15.413  26.519  1.00 30.30           H
ATOM   3234 HG11 VAL A 289      46.892  15.930  28.747  1.00 36.86           H
ATOM   3235 HG12 VAL A 289      47.444  17.210  27.989  1.00 36.86           H
ATOM   3236 HG13 VAL A 289      45.879  17.016  28.187  1.00 36.86           H
ATOM   3237 HG21 VAL A 289      45.906  14.135  27.644  1.00 27.52           H
ATOM   3238 HG22 VAL A 289      44.756  15.006  26.983  1.00 27.52           H
ATOM   3239 HG23 VAL A 289      45.678  14.088  26.074  1.00 27.52           H
ATOM   3240  N   LYS A 290      47.009  19.095  25.745  1.00 24.19           N
ATOM   3241  CA  LYS A 290      48.020  20.144  25.843  1.00 25.89           C
ATOM   3242  C   LYS A 290      48.129  20.352  27.358  1.00 26.36           C
ATOM   3243  O   LYS A 290      47.293  20.534  28.232  1.00 28.61           O
ATOM   3244  CB  LYS A 290      47.585  21.429  25.149  1.00 25.22           C
ATOM   3245  CG  LYS A 290      48.722  22.456  25.177  1.00 33.23           C
ATOM   3246  CD  LYS A 290      48.329  23.792  24.547  1.00 33.18           C
ATOM   3247  CE  LYS A 290      48.434  23.753  23.022  1.00 37.34           C
ATOM   3248  NZ  LYS A 290      48.074  25.112  22.472  1.00 41.08           N1+
ATOM   3249  H   LYS A 290      46.028  19.394  25.845  1.00 29.02           H
ATOM   3250  HA  LYS A 290      49.009  19.772  25.395  1.00 31.06           H
ATOM   3251  HB2 LYS A 290      47.282  21.199  24.103  1.00 30.25           H
ATOM   3252  HB3 LYS A 290      46.674  21.831  25.640  1.00 30.25           H
ATOM   3253  HG2 LYS A 290      49.039  22.639  26.227  1.00 39.87           H
ATOM   3254  HG3 LYS A 290      49.626  22.032  24.687  1.00 39.87           H
ATOM   3255  HD2 LYS A 290      47.291  24.075  24.841  1.00 39.80           H
ATOM   3256  HD3 LYS A 290      48.975  24.597  24.952  1.00 39.80           H
ATOM   3257  HE2 LYS A 290      49.453  23.442  22.689  1.00 44.80           H
ATOM   3258  HE3 LYS A 290      47.724  23.000  22.602  1.00 44.80           H
ATOM   3259  HZ1 LYS A 290      48.037  25.084  21.447  1.00 49.28           H
ATOM   3260  HZ2 LYS A 290      46.955  25.505  22.913  1.00 49.28           H
ATOM   3261  HZ3 LYS A 290      48.772  25.814  22.735  1.00 49.28           H
ATOM   3262  N   THR A 291      49.438  20.280  27.714  1.00 27.77           N
ATOM   3263  CA  THR A 291      49.920  20.326  29.097  1.00 30.29           C
ATOM   3264  C   THR A 291      50.827  21.532  29.346  1.00 33.38           C
ATOM   3265  O   THR A 291      51.735  21.821  28.559  1.00 30.30           O
ATOM   3266  CB  THR A 291      50.675  19.041  29.502  1.00 32.35           C
ATOM   3267  OG1 THR A 291      51.077  19.149  30.875  1.00 32.89           O
ATOM   3268  CG2 THR A 291      51.914  18.813  28.678  1.00 33.67           C
ATOM   3269  H   THR A 291      50.076  20.193  27.141  1.00 33.31           H
ATOM   3270  HA  THR A 291      49.153  20.405  29.690  1.00 36.34           H
ATOM   3271  HB  THR A 291      50.104  18.263  29.396  1.00 38.81           H
ATOM   3272  HG1 THR A 291      50.428  18.983  31.380  1.00 39.46           H
ATOM   3273 HG21 THR A 291      52.357  18.005  28.989  1.00 40.40           H
ATOM   3274 HG22 THR A 291      51.686  18.701  27.743  1.00 40.40           H
ATOM   3275 HG23 THR A 291      52.527  19.561  28.778  1.00 40.40           H
ATOM   3276  N   LEU A 292      50.591  22.212  30.473  1.00 32.53           N
ATOM   3277  CA  LEU A 292      51.314  23.439  30.828  1.00 31.48           C
ATOM   3278  C   LEU A 292      52.510  23.076  31.698  1.00 37.00           C
ATOM   3279  O   LEU A 292      52.503  23.205  32.927  1.00 34.55           O
ATOM   3280  CB  LEU A 292      50.400  24.410  31.543  1.00 30.66           C
ATOM   3281  CG  LEU A 292      51.012  25.746  31.979  1.00 35.13           C
ATOM   3282  CD1 LEU A 292      51.566  26.492  30.782  1.00 37.05           C
ATOM   3283  CD2 LEU A 292      49.974  26.606  32.743  1.00 37.52           C
ATOM   3284  H   LEU A 292      50.004  21.980  31.060  1.00 39.03           H
ATOM   3285  HA  LEU A 292      51.636  23.866  30.016  1.00 37.77           H
ATOM   3286  HB2 LEU A 292      49.647  24.614  30.963  1.00 36.79           H
ATOM   3287  HB3 LEU A 292      50.075  23.971  32.345  1.00 36.79           H
ATOM   3288  HG  LEU A 292      51.750  25.571  32.582  1.00 42.15           H
ATOM   3289 HD11 LEU A 292      51.936  27.339  31.077  1.00 44.46           H
ATOM   3290 HD12 LEU A 292      52.264  25.958  30.366  1.00 44.46           H
ATOM   3291 HD13 LEU A 292      50.848  26.644  30.150  1.00 44.46           H
ATOM   3292 HD21 LEU A 292      50.382  27.449  32.989  1.00 45.02           H
ATOM   3293 HD22 LEU A 292      49.215  26.765  32.161  1.00 45.02           H
ATOM   3294 HD23 LEU A 292      49.685  26.133  33.538  1.00 45.02           H
ATOM   3295  N   LYS A 293      53.568  22.637  31.037  1.00 32.16           N
ATOM   3296  CA  LYS A 293      54.788  22.328  31.759  1.00 38.12           C
ATOM   3297  C   LYS A 293      55.475  23.628  32.151  1.00 40.13           C
ATOM   3298  O   LYS A 293      55.329  24.653  31.482  1.00 35.87           O
ATOM   3299  CB  LYS A 293      55.733  21.480  30.908  1.00 43.42           C
ATOM   3300  CG  LYS A 293      55.189  20.110  30.533  1.00 48.20           C
ATOM   3301  CD  LYS A 293      56.245  19.280  29.804  1.00 47.48           C
ATOM   3302  CE  LYS A 293      55.689  17.927  29.395  1.00 50.92           C
ATOM   3303  NZ  LYS A 293      56.724  17.047  28.761  1.00 57.62           N1+
ATOM   3304  H   LYS A 293      53.604  22.530  30.183  1.00 38.59           H
ATOM   3305  HA  LYS A 293      54.560  21.827  32.559  1.00 45.73           H
ATOM   3306  HB2 LYS A 293      55.919  21.962  30.087  1.00 52.10           H
ATOM   3307  HB3 LYS A 293      56.560  21.342  31.397  1.00 52.10           H
ATOM   3308  HG2 LYS A 293      54.918  19.636  31.335  1.00 57.83           H
ATOM   3309  HG3 LYS A 293      54.431  20.226  29.937  1.00 57.83           H
ATOM   3310  HD2 LYS A 293      56.518  19.747  28.998  1.00 56.96           H
ATOM   3311  HD3 LYS A 293      57.007  19.142  30.387  1.00 56.96           H
ATOM   3312  HE2 LYS A 293      55.343  17.473  30.180  1.00 61.10           H
ATOM   3313  HE3 LYS A 293      54.974  18.061  28.753  1.00 61.10           H
ATOM   3314  HZ1 LYS A 293      57.042  17.434  28.025  1.00 69.14           H
ATOM   3315  HZ2 LYS A 293      57.396  16.903  29.327  1.00 69.14           H
ATOM   3316  HZ3 LYS A 293      56.359  16.264  28.542  1.00 69.14           H
ATOM   3317  N   GLU A 294      56.220  23.586  33.256  1.00 43.62           N
ATOM   3318  CA  GLU A 294      56.873  24.803  33.734  1.00 42.32           C
ATOM   3319  C   GLU A 294      57.840  25.333  32.678  1.00 36.69           C
ATOM   3320  O   GLU A 294      58.420  24.581  31.892  1.00 34.19           O
ATOM   3321  CB  GLU A 294      57.598  24.569  35.074  1.00 44.78           C
ATOM   3322  CG  GLU A 294      58.243  23.215  35.267  1.00 51.56           C
ATOM   3323  CD  GLU A 294      58.889  23.066  36.655  1.00 55.56           C
ATOM   3324  OE1 GLU A 294      58.418  23.727  37.623  1.00 49.52           O
ATOM   3325  OE2 GLU A 294      59.861  22.279  36.768  1.00 56.80           O1-
ATOM   3326  H   GLU A 294      56.333  22.887  33.742  1.00 52.34           H
ATOM   3327  HA  GLU A 294      56.195  25.478  33.887  1.00 50.78           H
ATOM   3328  HB2 GLU A 294      58.300  25.234  35.159  1.00 53.73           H
ATOM   3329  HB3 GLU A 294      56.968  24.691  35.800  1.00 53.73           H
ATOM   3330  HG2 GLU A 294      57.574  22.515  35.189  1.00 61.86           H
ATOM   3331  HG3 GLU A 294      58.926  23.099  34.587  1.00 61.86           H
ATOM   3332  N   ASP A 295      57.989  26.659  32.661  1.00 35.04           N
ATOM   3333  CA  ASP A 295      58.844  27.351  31.717  1.00 34.83           C
ATOM   3334  C   ASP A 295      58.497  26.970  30.278  1.00 41.02           C
ATOM   3335  O   ASP A 295      59.359  26.628  29.469  1.00 42.05           O
ATOM   3336  CB  ASP A 295      60.315  27.083  32.047  1.00 36.37           C
ATOM   3337  CG  ASP A 295      60.661  27.516  33.457  1.00 32.60           C
ATOM   3338  OD1 ASP A 295      61.294  26.760  34.220  1.00 33.96           O
ATOM   3339  OD2 ASP A 295      60.222  28.604  33.831  1.00 29.66           O1-
ATOM   3340  H   ASP A 295      57.583  27.195  33.199  1.00 42.04           H
ATOM   3341  HA  ASP A 295      58.703  28.308  31.809  1.00 41.78           H
ATOM   3342  HB2 ASP A 295      60.472  26.125  31.983  1.00 43.63           H
ATOM   3343  HB3 ASP A 295      60.881  27.572  31.431  1.00 43.63           H
ATOM   3344  N   THR A 296      57.200  27.030  29.962  1.00 44.57           N
ATOM   3345  CA  THR A 296      56.772  26.949  28.567  1.00 43.41           C
ATOM   3346  C   THR A 296      55.818  28.103  28.294  1.00 43.43           C
ATOM   3347  O   THR A 296      56.227  29.265  28.260  1.00 42.59           O
ATOM   3348  CB  THR A 296      56.155  25.574  28.237  1.00 44.31           C
ATOM   3349  OG1 THR A 296      55.001  25.291  29.052  1.00 44.56           O
ATOM   3350  CG2 THR A 296      57.173  24.469  28.456  1.00 40.32           C
ATOM   3351  H   THR A 296      56.553  27.135  30.527  1.00 53.48           H
ATOM   3352  HA  THR A 296      57.540  27.072  27.988  1.00 52.08           H
ATOM   3353  HB  THR A 296      55.898  25.562  27.301  1.00 53.17           H
ATOM   3354  HG1 THR A 296      55.203  25.353  29.867  1.00 53.46           H
ATOM   3355 HG21 THR A 296      56.756  23.611  28.289  1.00 48.37           H
ATOM   3356 HG22 THR A 296      57.928  24.583  27.857  1.00 48.37           H
ATOM   3357 HG23 THR A 296      57.488  24.487  29.375  1.00 48.37           H
ATOM   3358  N   MET A 297      54.549  27.803  28.121  1.00 45.50           N
ATOM   3359  CA  MET A 297      53.562  28.822  27.844  1.00 49.65           C
ATOM   3360  C   MET A 297      53.301  29.637  29.109  1.00 48.94           C
ATOM   3361  O   MET A 297      53.481  29.151  30.229  1.00 43.21           O
ATOM   3362  CB  MET A 297      52.306  28.109  27.334  1.00 49.63           C
ATOM   3363  CG  MET A 297      51.255  28.953  26.666  1.00 57.62           C
ATOM   3364  SD  MET A 297      50.063  27.832  25.890  1.00 54.35           S
ATOM   3365  CE  MET A 297      50.465  28.020  24.153  1.00 62.15           C
ATOM   3366  H   MET A 297      54.217  27.013  28.172  1.00 54.60           H
ATOM   3367  HA  MET A 297      53.903  29.407  27.145  1.00 59.57           H
ATOM   3368  HB2 MET A 297      52.593  27.460  26.671  1.00 59.54           H
ATOM   3369  HB3 MET A 297      51.896  27.630  28.072  1.00 59.54           H
ATOM   3370  HG2 MET A 297      50.795  29.490  27.331  1.00 69.13           H
ATOM   3371  HG3 MET A 297      51.660  29.515  25.986  1.00 69.13           H
ATOM   3372  HE1 MET A 297      49.831  27.505  23.629  1.00 74.57           H
ATOM   3373  HE2 MET A 297      50.398  28.961  23.925  1.00 74.57           H
ATOM   3374  HE3 MET A 297      51.368  27.700  23.994  1.00 74.57           H
ATOM   3375  N   GLU A 298      52.895  30.892  28.941  1.00 45.59           N
ATOM   3376  CA  GLU A 298      52.466  31.652  30.116  1.00 50.29           C
ATOM   3377  C   GLU A 298      51.080  31.213  30.576  1.00 51.04           C
ATOM   3378  O   GLU A 298      50.173  30.980  29.765  1.00 44.64           O
ATOM   3379  CB  GLU A 298      52.448  33.161  29.881  1.00 54.88           C
ATOM   3380  CG  GLU A 298      52.340  33.589  28.460  1.00 63.98           C
ATOM   3381  CD  GLU A 298      53.717  33.772  27.856  1.00 67.61           C
ATOM   3382  OE1 GLU A 298      54.407  34.716  28.305  1.00 65.84           O
ATOM   3383  OE2 GLU A 298      54.118  32.966  26.975  1.00 68.22           O1-
ATOM   3384  H   GLU A 298      52.868  31.295  28.183  1.00 54.70           H
ATOM   3385  HA  GLU A 298      53.090  31.474  30.838  1.00 60.34           H
ATOM   3386  HB2 GLU A 298      51.691  33.535  30.361  1.00 65.85           H
ATOM   3387  HB3 GLU A 298      53.269  33.533  30.236  1.00 65.85           H
ATOM   3388  HG2 GLU A 298      51.842  32.929  27.952  1.00 76.77           H
ATOM   3389  HG3 GLU A 298      51.872  34.441  28.428  1.00 76.77           H
ATOM   3390  N   VAL A 299      50.927  31.155  31.901  1.00 44.57           N
ATOM   3391  CA  VAL A 299      49.735  30.594  32.536  1.00 49.35           C
ATOM   3392  C   VAL A 299      48.466  31.305  32.058  1.00 51.17           C
ATOM   3393  O   VAL A 299      47.466  30.659  31.713  1.00 43.39           O
ATOM   3394  CB  VAL A 299      49.887  30.675  34.067  1.00 48.60           C
ATOM   3395  CG1 VAL A 299      48.685  30.071  34.778  1.00 48.07           C
ATOM   3396  CG2 VAL A 299      51.174  29.988  34.497  1.00 56.97           C
ATOM   3397  H   VAL A 299      51.516  31.443  32.456  1.00 53.47           H
ATOM   3398  HA  VAL A 299      49.665  29.655  32.298  1.00 59.22           H
ATOM   3399  HB  VAL A 299      49.956  31.608  34.323  1.00 58.31           H
ATOM   3400 HG11 VAL A 299      48.830  30.147  35.733  1.00 57.67           H
ATOM   3401 HG12 VAL A 299      47.888  30.565  34.530  1.00 57.67           H
ATOM   3402 HG13 VAL A 299      48.598  29.139  34.532  1.00 57.67           H
ATOM   3403 HG21 VAL A 299      51.260  30.055  35.461  1.00 68.35           H
ATOM   3404 HG22 VAL A 299      51.136  29.057  34.232  1.00 68.35           H
ATOM   3405 HG23 VAL A 299      51.934  30.418  34.074  1.00 68.35           H
ATOM   3406  N   GLU A 300      48.463  32.645  32.084  1.00 54.60           N
ATOM   3407  CA  GLU A 300      47.271  33.385  31.668  1.00 48.11           C
ATOM   3408  C   GLU A 300      46.892  33.041  30.239  1.00 47.31           C
ATOM   3409  O   GLU A 300      45.709  32.933  29.906  1.00 45.59           O
ATOM   3410  CB  GLU A 300      47.502  34.887  31.813  1.00 47.71           C
ATOM   3411  CG  GLU A 300      47.069  35.435  33.179  1.00 58.45           C
ATOM   3412  CD  GLU A 300      47.539  34.581  34.364  1.00 60.89           C
ATOM   3413  OE1 GLU A 300      46.673  34.080  35.124  1.00 61.64           O
ATOM   3414  OE2 GLU A 300      48.772  34.405  34.539  1.00 61.96           O1-
ATOM   3415  H   GLU A 300      49.118  33.139  32.349  1.00 65.51           H
ATOM   3416  HA  GLU A 300      46.531  33.144  32.243  1.00 57.72           H
ATOM   3417  HB2 GLU A 300      48.443  35.082  31.693  1.00 57.25           H
ATOM   3418  HB3 GLU A 300      46.988  35.348  31.131  1.00 57.25           H
ATOM   3419  HG2 GLU A 300      47.434  36.329  33.284  1.00 70.13           H
ATOM   3420  HG3 GLU A 300      46.100  35.476  33.204  1.00 70.13           H
ATOM   3421  N   GLU A 301      47.892  32.843  29.387  1.00 46.98           N
ATOM   3422  CA  GLU A 301      47.638  32.482  28.001  1.00 46.67           C
ATOM   3423  C   GLU A 301      47.000  31.099  27.899  1.00 41.85           C
ATOM   3424  O   GLU A 301      46.041  30.899  27.140  1.00 37.03           O
ATOM   3425  CB  GLU A 301      48.958  32.528  27.232  1.00 50.65           C
ATOM   3426  CG  GLU A 301      48.810  32.866  25.777  1.00 56.23           C
ATOM   3427  CD  GLU A 301      48.381  34.326  25.561  1.00 67.55           C
ATOM   3428  OE1 GLU A 301      47.298  34.758  26.056  1.00 66.29           O
ATOM   3429  OE2 GLU A 301      49.151  35.053  24.899  1.00 68.71           O1-
ATOM   3430  H   GLU A 301      48.727  32.910  29.591  1.00 56.37           H
ATOM   3431  HA  GLU A 301      47.022  33.127  27.622  1.00 56.00           H
ATOM   3432  HB2 GLU A 301      49.526  33.205  27.635  1.00 60.77           H
ATOM   3433  HB3 GLU A 301      49.396  31.665  27.301  1.00 60.77           H
ATOM   3434  HG2 GLU A 301      49.668  32.737  25.342  1.00 67.46           H
ATOM   3435  HG3 GLU A 301      48.148  32.279  25.383  1.00 67.46           H
ATOM   3436  N   PHE A 302      47.532  30.141  28.659  1.00 38.77           N
ATOM   3437  CA  PHE A 302      46.994  28.786  28.686  1.00 35.87           C
ATOM   3438  C   PHE A 302      45.543  28.790  29.130  1.00 39.14           C
ATOM   3439  O   PHE A 302      44.683  28.163  28.497  1.00 35.40           O
ATOM   3440  CB  PHE A 302      47.843  27.919  29.629  1.00 37.55           C
ATOM   3441  CG  PHE A 302      47.572  26.434  29.535  1.00 33.88           C
ATOM   3442  CD1 PHE A 302      48.212  25.671  28.587  1.00 37.05           C
ATOM   3443  CD2 PHE A 302      46.722  25.798  30.411  1.00 33.27           C
ATOM   3444  CE1 PHE A 302      47.998  24.308  28.503  1.00 32.26           C
ATOM   3445  CE2 PHE A 302      46.502  24.432  30.320  1.00 31.27           C
ATOM   3446  CZ  PHE A 302      47.138  23.702  29.371  1.00 30.16           C
ATOM   3447  H   PHE A 302      48.210  30.259  29.174  1.00 46.51           H
ATOM   3448  HA  PHE A 302      47.048  28.411  27.794  1.00 43.04           H
ATOM   3449  HB2 PHE A 302      48.780  28.057  29.422  1.00 45.05           H
ATOM   3450  HB3 PHE A 302      47.667  28.191  30.542  1.00 45.05           H
ATOM   3451  HD1 PHE A 302      48.795  26.081  27.995  1.00 44.45           H
ATOM   3452  HD2 PHE A 302      46.282  26.288  31.063  1.00 39.91           H
ATOM   3453  HE1 PHE A 302      48.431  23.813  27.850  1.00 38.70           H
ATOM   3454  HE2 PHE A 302      45.923  24.014  30.909  1.00 37.52           H
ATOM   3455  HZ  PHE A 302      46.989  22.789  29.312  1.00 36.18           H
ATOM   3456  N   LEU A 303      45.252  29.483  30.237  1.00 35.67           N
ATOM   3457  CA  LEU A 303      43.900  29.481  30.777  1.00 38.92           C
ATOM   3458  C   LEU A 303      42.934  30.193  29.845  1.00 36.03           C
ATOM   3459  O   LEU A 303      41.771  29.801  29.732  1.00 32.49           O
ATOM   3460  CB  LEU A 303      43.885  30.121  32.157  1.00 37.75           C
ATOM   3461  CG  LEU A 303      44.203  29.181  33.322  1.00 41.49           C
ATOM   3462  CD1 LEU A 303      45.491  28.460  33.097  1.00 48.93           C
ATOM   3463  CD2 LEU A 303      44.307  29.990  34.599  1.00 48.15           C
ATOM   3464  H   LEU A 303      45.812  29.949  30.692  1.00 42.80           H
ATOM   3465  HA  LEU A 303      43.607  28.565  30.875  1.00 46.70           H
ATOM   3466  HB2 LEU A 303      44.542  30.835  32.163  1.00 45.29           H
ATOM   3467  HB3 LEU A 303      43.000  30.481  32.306  1.00 45.29           H
ATOM   3468  HG  LEU A 303      43.500  28.523  33.428  1.00 49.78           H
ATOM   3469 HD11 LEU A 303      45.672  27.908  33.871  1.00 58.71           H
ATOM   3470 HD12 LEU A 303      45.423  27.911  32.301  1.00 58.71           H
ATOM   3471 HD13 LEU A 303      46.194  29.120  32.990  1.00 58.71           H
ATOM   3472 HD21 LEU A 303      44.518  29.393  35.335  1.00 57.77           H
ATOM   3473 HD22 LEU A 303      45.011  30.651  34.493  1.00 57.77           H
ATOM   3474 HD23 LEU A 303      43.458  30.433  34.763  1.00 57.77           H
ATOM   3475  N   LYS A 304      43.395  31.230  29.162  1.00 38.97           N
ATOM   3476  CA  LYS A 304      42.559  31.846  28.143  1.00 37.37           C
ATOM   3477  C   LYS A 304      42.238  30.878  26.998  1.00 31.43           C
ATOM   3478  O   LYS A 304      41.086  30.843  26.558  1.00 31.04           O
ATOM   3479  CB  LYS A 304      43.227  33.116  27.617  1.00 39.46           C
ATOM   3480  CG  LYS A 304      43.036  34.280  28.530  1.00 51.99           C
ATOM   3481  CD  LYS A 304      43.642  35.484  27.920  1.00 60.38           C
ATOM   3482  CE  LYS A 304      43.298  36.761  28.660  1.00 59.43           C
ATOM   3483  NZ  LYS A 304      44.236  37.757  28.059  1.00 67.54           N1+
ATOM   3484  H   LYS A 304      44.163  31.603  29.280  1.00 46.76           H
ATOM   3485  HA  LYS A 304      41.715  32.099  28.552  1.00 44.84           H
ATOM   3486  HB2 LYS A 304      44.180  32.973  27.526  1.00 47.35           H
ATOM   3487  HB3 LYS A 304      42.836  33.351  26.760  1.00 47.35           H
ATOM   3488  HG2 LYS A 304      42.085  34.450  28.646  1.00 62.38           H
ATOM   3489  HG3 LYS A 304      43.461  34.111  29.387  1.00 62.38           H
ATOM   3490  HD2 LYS A 304      44.607  35.383  27.929  1.00 72.45           H
ATOM   3491  HD3 LYS A 304      43.321  35.576  27.009  1.00 72.45           H
ATOM   3492  HE2 LYS A 304      42.376  37.026  28.498  1.00 71.31           H
ATOM   3493  HE3 LYS A 304      43.474  36.672  29.612  1.00 71.31           H
ATOM   3494  HZ1 LYS A 304      44.275  38.480  28.554  1.00 81.04           H
ATOM   3495  HZ2 LYS A 304      45.054  37.406  28.019  1.00 81.04           H
ATOM   3496  HZ3 LYS A 304      43.971  37.967  27.233  1.00 81.04           H
ATOM   3497  N   GLU A 305      43.236  30.116  26.472  1.00 33.42           N
ATOM   3498  CA  GLU A 305      42.964  29.266  25.277  1.00 34.25           C
ATOM   3499  C   GLU A 305      41.755  28.353  25.579  1.00 30.14           C
ATOM   3500  O   GLU A 305      40.816  27.990  24.904  1.00 31.24           O
ATOM   3501  CB  GLU A 305      44.240  28.450  25.019  1.00 33.33           C
ATOM   3502  CG  GLU A 305      44.105  27.505  23.831  1.00 37.79           C
ATOM   3503  CD  GLU A 305      45.485  27.117  23.315  1.00 42.00           C
ATOM   3504  OE1 GLU A 305      46.264  27.931  22.813  1.00 45.08           O
ATOM   3505  OE2 GLU A 305      45.760  25.849  23.408  1.00 43.32           O1-
ATOM   3506  H   GLU A 305      44.227  30.218  26.767  1.00 40.09           H
ATOM   3507  HA  GLU A 305      42.711  29.924  24.393  1.00 41.09           H
ATOM   3508  HB2 GLU A 305      45.078  29.168  24.819  1.00 39.99           H
ATOM   3509  HB3 GLU A 305      44.547  27.884  25.925  1.00 39.99           H
ATOM   3510  HG2 GLU A 305      43.532  26.594  24.098  1.00 45.34           H
ATOM   3511  HG3 GLU A 305      43.549  27.994  23.001  1.00 45.34           H
ATOM   3512  N   ALA A 306      41.862  27.875  26.871  1.00 27.84           N
ATOM   3513  CA  ALA A 306      40.929  26.932  27.517  1.00 29.84           C
ATOM   3514  C   ALA A 306      39.547  27.537  27.711  1.00 27.87           C
ATOM   3515  O   ALA A 306      38.534  26.907  27.395  1.00 31.10           O
ATOM   3516  CB  ALA A 306      41.441  26.489  28.888  1.00 30.78           C
ATOM   3517  H   ALA A 306      42.503  28.080  27.405  1.00 33.40           H
ATOM   3518  HA  ALA A 306      40.846  26.131  26.979  1.00 35.80           H
ATOM   3519  HB1 ALA A 306      40.800  25.864  29.266  1.00 36.93           H
ATOM   3520  HB2 ALA A 306      42.306  26.059  28.808  1.00 36.93           H
ATOM   3521  HB3 ALA A 306      41.509  27.262  29.471  1.00 36.93           H
ATOM   3522  N   ALA A 307      39.490  28.724  28.307  1.00 30.34           N
ATOM   3523  CA  ALA A 307      38.243  29.477  28.387  1.00 30.45           C
ATOM   3524  C   ALA A 307      37.590  29.611  27.017  1.00 32.48           C
ATOM   3525  O   ALA A 307      36.395  29.350  26.856  1.00 30.43           O
ATOM   3526  CB  ALA A 307      38.514  30.864  28.989  1.00 31.69           C
ATOM   3527  H   ALA A 307      40.159  29.120  28.674  1.00 36.40           H
ATOM   3528  HA  ALA A 307      37.625  29.001  28.964  1.00 36.53           H
ATOM   3529  HB1 ALA A 307      37.682  31.355  29.042  1.00 38.03           H
ATOM   3530  HB2 ALA A 307      38.891  30.752  29.874  1.00 38.03           H
ATOM   3531  HB3 ALA A 307      39.145  31.340  28.426  1.00 38.03           H
ATOM   3532  N   VAL A 308      38.371  30.008  26.015  1.00 30.09           N
ATOM   3533  CA  VAL A 308      37.841  30.139  24.661  1.00 29.83           C
ATOM   3534  C   VAL A 308      37.308  28.802  24.139  1.00 28.71           C
ATOM   3535  O   VAL A 308      36.216  28.763  23.554  1.00 28.11           O
ATOM   3536  CB  VAL A 308      38.918  30.718  23.729  1.00 29.17           C
ATOM   3537  CG1 VAL A 308      38.472  30.644  22.271  1.00 31.10           C
ATOM   3538  CG2 VAL A 308      39.250  32.149  24.111  1.00 33.65           C
ATOM   3539  H   VAL A 308      39.205  30.217  26.090  1.00 36.10           H
ATOM   3540  HA  VAL A 308      37.103  30.770  24.680  1.00 35.79           H
ATOM   3541  HB  VAL A 308      39.725  30.190  23.822  1.00 34.99           H
ATOM   3542 HG11 VAL A 308      39.184  31.008  21.723  1.00 37.32           H
ATOM   3543 HG12 VAL A 308      38.322  29.721  22.021  1.00 37.32           H
ATOM   3544 HG13 VAL A 308      37.661  31.162  22.158  1.00 37.32           H
ATOM   3545 HG21 VAL A 308      39.945  32.471  23.516  1.00 40.37           H
ATOM   3546 HG22 VAL A 308      38.448  32.687  24.015  1.00 40.37           H
ATOM   3547 HG23 VAL A 308      39.563  32.179  25.029  1.00 40.37           H
ATOM   3548  N   MET A 309      38.077  27.683  24.286  1.00 28.51           N
ATOM   3549  CA  MET A 309      37.656  26.466  23.558  1.00 29.24           C
ATOM   3550  C   MET A 309      36.340  25.900  24.068  1.00 28.88           C
ATOM   3551  O   MET A 309      35.544  25.170  23.522  1.00 30.98           O
ATOM   3552  CB  MET A 309      38.785  25.456  23.704  1.00 29.60           C
ATOM   3553  CG  MET A 309      39.882  25.869  22.715  1.00 31.30           C
ATOM   3554  SD  MET A 309      41.100  24.598  22.890  1.00 41.30           S
ATOM   3555  CE  MET A 309      40.349  23.311  21.843  1.00 34.71           C
ATOM   3556  H   MET A 309      38.997  27.693  24.745  1.00 34.20           H
ATOM   3557  HA  MET A 309      37.474  26.721  22.464  1.00 35.08           H
ATOM   3558  HB2 MET A 309      39.170  25.419  24.743  1.00 35.51           H
ATOM   3559  HB3 MET A 309      38.414  24.432  23.484  1.00 35.51           H
ATOM   3560  HG2 MET A 309      39.520  25.928  21.666  1.00 37.56           H
ATOM   3561  HG3 MET A 309      40.334  26.848  22.964  1.00 37.56           H
ATOM   3562  HE1 MET A 309      41.027  22.457  21.776  1.00 41.64           H
ATOM   3563  HE2 MET A 309      39.376  22.993  22.220  1.00 41.64           H
ATOM   3564  HE3 MET A 309      40.196  23.675  20.789  1.00 41.64           H
ATOM   3565  N   LYS A 310      36.051  26.306  25.360  1.00 26.90           N
ATOM   3566  CA  LYS A 310      34.768  25.965  26.019  1.00 29.27           C
ATOM   3567  C   LYS A 310      33.579  26.585  25.297  1.00 29.12           C
ATOM   3568  O   LYS A 310      32.482  26.008  25.286  1.00 34.01           O
ATOM   3569  CB  LYS A 310      34.725  26.437  27.490  1.00 28.00           C
ATOM   3570  CG  LYS A 310      35.562  25.640  28.486  1.00 31.23           C
ATOM   3571  CD  LYS A 310      35.597  26.285  29.887  1.00 35.29           C
ATOM   3572  CE  LYS A 310      36.267  25.366  30.906  1.00 39.51           C
ATOM   3573  NZ  LYS A 310      36.424  26.049  32.212  1.00 42.67           N1+
ATOM   3574  H   LYS A 310      36.572  26.768  25.866  1.00 32.27           H
ATOM   3575  HA  LYS A 310      34.651  25.005  26.005  1.00 35.12           H
ATOM   3576  HB2 LYS A 310      35.024  27.359  27.538  1.00 33.59           H
ATOM   3577  HB3 LYS A 310      33.805  26.387  27.795  1.00 33.59           H
ATOM   3578  HG2 LYS A 310      35.207  24.742  28.575  1.00 37.47           H
ATOM   3579  HG3 LYS A 310      36.477  25.617  28.164  1.00 37.47           H
ATOM   3580  HD2 LYS A 310      36.099  27.116  29.860  1.00 42.35           H
ATOM   3581  HD3 LYS A 310      34.690  26.448  30.186  1.00 42.35           H
ATOM   3582  HE2 LYS A 310      35.734  24.566  31.032  1.00 47.41           H
ATOM   3583  HE3 LYS A 310      37.154  25.127  30.591  1.00 47.41           H
ATOM   3584  HZ1 LYS A 310      36.821  25.491  32.779  1.00 51.19           H
ATOM   3585  HZ2 LYS A 310      36.930  26.779  32.124  1.00 51.19           H
ATOM   3586  HZ3 LYS A 310      35.630  26.283  32.539  1.00 51.19           H
ATOM   3587  N   GLU A 311      33.765  27.757  24.718  1.00 33.70           N
ATOM   3588  CA  GLU A 311      32.690  28.440  24.011  1.00 32.83           C
ATOM   3589  C   GLU A 311      32.587  28.034  22.552  1.00 28.88           C
ATOM   3590  O   GLU A 311      31.560  28.306  21.925  1.00 29.24           O
ATOM   3591  CB  GLU A 311      32.893  29.958  24.076  1.00 38.89           C
ATOM   3592  CG  GLU A 311      32.974  30.523  25.510  1.00 50.11           C
ATOM   3593  CD  GLU A 311      31.690  30.269  26.369  1.00 58.61           C
ATOM   3594  OE1 GLU A 311      30.614  29.908  25.808  1.00 56.92           O
ATOM   3595  OE2 GLU A 311      31.760  30.438  27.620  1.00 58.27           O1-
ATOM   3596  H   GLU A 311      34.515  28.181  24.717  1.00 40.44           H
ATOM   3597  HA  GLU A 311      31.853  28.223  24.447  1.00 39.39           H
ATOM   3598  HB2 GLU A 311      33.724  30.183  23.624  1.00 46.66           H
ATOM   3599  HB3 GLU A 311      32.155  30.385  23.618  1.00 46.66           H
ATOM   3600  HG2 GLU A 311      33.728  30.107  25.957  1.00 60.12           H
ATOM   3601  HG3 GLU A 311      33.134  31.480  25.451  1.00 60.12           H
ATOM   3602  N   ILE A 312      33.622  27.422  21.994  1.00 25.92           N
ATOM   3603  CA  ILE A 312      33.647  27.085  20.571  1.00 25.82           C
ATOM   3604  C   ILE A 312      32.878  25.795  20.352  1.00 25.46           C
ATOM   3605  O   ILE A 312      33.209  24.751  20.923  1.00 26.27           O
ATOM   3606  CB  ILE A 312      35.090  26.942  20.056  1.00 28.01           C
ATOM   3607  CG1 ILE A 312      35.886  28.237  20.240  1.00 29.49           C
ATOM   3608  CG2 ILE A 312      35.079  26.542  18.582  1.00 33.07           C
ATOM   3609  CD1 ILE A 312      35.391  29.372  19.436  1.00 31.62           C
ATOM   3610  H   ILE A 312      34.340  27.198  22.412  1.00 31.09           H
ATOM   3611  HA  ILE A 312      33.206  27.789  20.065  1.00 30.98           H
ATOM   3612  HB  ILE A 312      35.526  26.237  20.557  1.00 33.60           H
ATOM   3613 HG12 ILE A 312      35.845  28.497  21.172  1.00 35.38           H
ATOM   3614 HG13 ILE A 312      36.809  28.083  19.979  1.00 35.38           H
ATOM   3615 HG21 ILE A 312      35.992  26.485  18.262  1.00 39.68           H
ATOM   3616 HG22 ILE A 312      34.641  25.682  18.480  1.00 39.68           H
ATOM   3617 HG23 ILE A 312      34.589  27.211  18.077  1.00 39.68           H
ATOM   3618 HD11 ILE A 312      35.925  30.155  19.650  1.00 37.93           H
ATOM   3619 HD12 ILE A 312      35.479  29.161  18.493  1.00 37.93           H
ATOM   3620 HD13 ILE A 312      34.461  29.540  19.653  1.00 37.93           H
ATOM   3621  N   LYS A 313      31.890  25.844  19.466  1.00 24.14           N
ATOM   3622  CA  LYS A 313      31.089  24.663  19.139  1.00 24.93           C
ATOM   3623  C   LYS A 313      30.781  24.641  17.644  1.00 22.27           C
ATOM   3624  O   LYS A 313      29.801  25.236  17.183  1.00 23.79           O
ATOM   3625  CB  LYS A 313      29.811  24.679  19.963  1.00 29.25           C
ATOM   3626  CG  LYS A 313      29.989  24.402  21.444  1.00 32.99           C
ATOM   3627  CD  LYS A 313      28.640  24.649  22.214  1.00 43.91           C
ATOM   3628  CE  LYS A 313      27.422  23.957  21.567  1.00 41.95           C
ATOM   3629  NZ  LYS A 313      26.115  24.284  22.257  1.00 45.33           N1+
ATOM   3630  H   LYS A 313      31.655  26.557  19.041  1.00 28.96           H
ATOM   3631  HA  LYS A 313      31.590  23.865  19.357  1.00 29.91           H
ATOM   3632  HB2 LYS A 313      29.399  25.551  19.862  1.00 35.09           H
ATOM   3633  HB3 LYS A 313      29.234  23.987  19.601  1.00 35.09           H
ATOM   3634  HG2 LYS A 313      30.250  23.475  21.561  1.00 39.58           H
ATOM   3635  HG3 LYS A 313      30.668  24.991  21.803  1.00 39.58           H
ATOM   3636  HD2 LYS A 313      28.729  24.320  23.123  1.00 52.69           H
ATOM   3637  HD3 LYS A 313      28.455  25.603  22.227  1.00 52.69           H
ATOM   3638  HE2 LYS A 313      27.328  24.249  20.649  1.00 50.33           H
ATOM   3639  HE3 LYS A 313      27.548  22.995  21.596  1.00 50.33           H
ATOM   3640  HZ1 LYS A 313      25.501  23.674  22.054  1.00 54.38           H
ATOM   3641  HZ2 LYS A 313      26.236  24.289  23.139  1.00 54.38           H
ATOM   3642  HZ3 LYS A 313      25.822  25.085  22.002  1.00 54.38           H
ATOM   3643  N   HIS A 314      31.609  23.927  16.886  1.00 19.97           N
ATOM   3644  CA  HIS A 314      31.423  23.834  15.444  1.00 19.83           C
ATOM   3645  C   HIS A 314      32.024  22.531  14.941  1.00 18.56           C
ATOM   3646  O   HIS A 314      33.060  22.095  15.452  1.00 19.98           O
ATOM   3647  CB  HIS A 314      32.061  25.045  14.733  1.00 18.54           C
ATOM   3648  CG  HIS A 314      31.737  25.112  13.273  1.00 18.40           C
ATOM   3649  ND1 HIS A 314      32.438  24.406  12.321  1.00 20.55           N
ATOM   3650  CD2 HIS A 314      30.735  25.742  12.616  1.00 20.80           C
ATOM   3651  CE1 HIS A 314      31.915  24.643  11.130  1.00 20.95           C
ATOM   3652  NE2 HIS A 314      30.878  25.452  11.287  1.00 20.19           N
ATOM   3653  H   HIS A 314      32.282  23.482  17.189  1.00 23.96           H
ATOM   3654  HA  HIS A 314      30.474  23.838  15.255  1.00 23.79           H
ATOM   3655  HB2 HIS A 314      33.027  24.994  14.812  1.00 22.24           H
ATOM   3656  HB3 HIS A 314      31.738  25.857  15.154  1.00 22.24           H
ATOM   3657  HD2 HIS A 314      30.088  26.294  12.993  1.00 24.95           H
ATOM   3658  HE1 HIS A 314      32.218  24.293  10.324  1.00 25.13           H
ATOM   3659  HE2 HIS A 314      30.367  25.742  10.663  1.00 24.22           H
ATOM   3660  N   PRO A 315      31.421  21.898  13.931  1.00 19.50           N
ATOM   3661  CA  PRO A 315      31.912  20.583  13.500  1.00 20.58           C
ATOM   3662  C   PRO A 315      33.328  20.596  12.938  1.00 17.49           C
ATOM   3663  O   PRO A 315      33.939  19.524  12.813  1.00 20.52           O
ATOM   3664  CB  PRO A 315      30.916  20.188  12.402  1.00 25.10           C
ATOM   3665  CG  PRO A 315      29.734  20.913  12.674  1.00 27.58           C
ATOM   3666  CD  PRO A 315      30.151  22.230  13.271  1.00 26.76           C
ATOM   3667  HA  PRO A 315      31.868  19.948  14.234  1.00 24.68           H
ATOM   3668  HB2 PRO A 315      31.263  20.444  11.537  1.00 30.11           H
ATOM   3669  HB3 PRO A 315      30.753  19.231  12.439  1.00 30.11           H
ATOM   3670  HG2 PRO A 315      29.232  21.041  11.857  1.00 33.08           H
ATOM   3671  HG3 PRO A 315      29.207  20.411  13.313  1.00 33.08           H
ATOM   3672  HD2 PRO A 315      30.293  22.885  12.566  1.00 32.11           H
ATOM   3673  HD3 PRO A 315      29.500  22.533  13.920  1.00 32.11           H
ATOM   3674  N   ASN A 316      33.830  21.771  12.531  1.00 18.75           N
ATOM   3675  CA  ASN A 316      35.127  21.890  11.876  1.00 17.88           C
ATOM   3676  C   ASN A 316      36.120  22.718  12.698  1.00 19.48           C
ATOM   3677  O   ASN A 316      37.098  23.233  12.151  1.00 18.31           O
ATOM   3678  CB  ASN A 316      34.941  22.469  10.483  1.00 19.27           C
ATOM   3679  CG  ASN A 316      34.016  21.622   9.625  1.00 24.27           C
ATOM   3680  OD1 ASN A 316      32.912  22.012   9.337  1.00 23.00           O
ATOM   3681  ND2 ASN A 316      34.479  20.490   9.209  1.00 20.25           N
ATOM   3682  H   ASN A 316      33.430  22.514  12.638  1.00 22.49           H
ATOM   3683  HA  ASN A 316      35.500  20.999  11.753  1.00 21.45           H
ATOM   3684  HB2 ASN A 316      34.565  23.358  10.541  1.00 23.11           H
ATOM   3685  HB3 ASN A 316      35.805  22.483  10.049  1.00 23.11           H
ATOM   3686 HD21 ASN A 316      33.974  19.975   8.749  1.00 24.29           H
ATOM   3687 HD22 ASN A 316      35.290  20.258   9.387  1.00 24.29           H
ATOM   3688  N   LEU A 317      35.898  22.857  14.009  1.00 18.18           N
ATOM   3689  CA  LEU A 317      36.918  23.379  14.915  1.00 18.10           C
ATOM   3690  C   LEU A 317      37.260  22.283  15.920  1.00 21.47           C
ATOM   3691  O   LEU A 317      36.309  21.716  16.525  1.00 21.77           O
ATOM   3692  CB  LEU A 317      36.376  24.654  15.601  1.00 20.74           C
ATOM   3693  CG  LEU A 317      36.403  25.846  14.614  1.00 19.16           C
ATOM   3694  CD1 LEU A 317      35.507  26.968  14.986  1.00 21.04           C
ATOM   3695  CD2 LEU A 317      37.768  26.380  14.501  1.00 23.21           C
ATOM   3696  H   LEU A 317      35.151  22.684  14.398  1.00 21.80           H
ATOM   3697  HA  LEU A 317      37.722  23.596  14.425  1.00 21.71           H
ATOM   3698  HB2 LEU A 317      35.454  24.520  15.883  1.00 24.88           H
ATOM   3699  HB3 LEU A 317      36.933  24.870  16.360  1.00 24.88           H
ATOM   3700  HG  LEU A 317      36.136  25.529  13.737  1.00 22.99           H
ATOM   3701 HD11 LEU A 317      35.582  27.669  14.321  1.00 25.24           H
ATOM   3702 HD12 LEU A 317      34.597  26.637  15.027  1.00 25.24           H
ATOM   3703 HD13 LEU A 317      35.777  27.299  15.857  1.00 25.24           H
ATOM   3704 HD21 LEU A 317      37.754  27.112  13.864  1.00 27.84           H
ATOM   3705 HD22 LEU A 317      38.042  26.700  15.372  1.00 27.84           H
ATOM   3706 HD23 LEU A 317      38.367  25.680  14.193  1.00 27.84           H
ATOM   3707  N   VAL A 318      38.586  22.035  16.167  1.00 20.63           N
ATOM   3708  CA  VAL A 318      38.898  21.117  17.271  1.00 19.67           C
ATOM   3709  C   VAL A 318      38.128  21.580  18.544  1.00 16.97           C
ATOM   3710  O   VAL A 318      38.031  22.586  19.180  1.00 25.65           O
ATOM   3711  CB  VAL A 318      40.418  21.115  17.557  1.00 24.04           C
ATOM   3712  CG1 VAL A 318      40.745  20.076  18.638  1.00 26.36           C
ATOM   3713  CG2 VAL A 318      41.160  20.799  16.254  1.00 25.23           C
ATOM   3714  H   VAL A 318      39.274  22.804  16.024  1.00 24.75           H
ATOM   3715  HA  VAL A 318      38.562  20.091  16.946  1.00 23.59           H
ATOM   3716  HB  VAL A 318      40.703  22.141  17.936  1.00 28.84           H
ATOM   3717 HG11 VAL A 318      41.812  20.108  18.885  1.00 31.62           H
ATOM   3718 HG12 VAL A 318      40.203  20.276  19.571  1.00 31.62           H
ATOM   3719 HG13 VAL A 318      40.498  19.060  18.316  1.00 31.62           H
ATOM   3720 HG21 VAL A 318      42.243  20.765  16.426  1.00 30.26           H
ATOM   3721 HG22 VAL A 318      40.846  19.832  15.852  1.00 30.26           H
ATOM   3722 HG23 VAL A 318      40.977  21.560  15.485  1.00 30.26           H
ATOM   3723  N   GLN A 319      37.496  20.433  18.985  1.00 24.48           N
ATOM   3724  CA  GLN A 319      36.521  20.361  20.096  1.00 23.24           C
ATOM   3725  C   GLN A 319      37.155  19.967  21.434  1.00 23.50           C
ATOM   3726  O   GLN A 319      37.727  18.880  21.563  1.00 22.04           O
ATOM   3727  CB  GLN A 319      35.398  19.358  19.814  1.00 26.55           C
ATOM   3728  CG  GLN A 319      34.320  19.320  20.920  1.00 27.21           C
ATOM   3729  CD  GLN A 319      33.745  20.675  21.254  1.00 27.09           C
ATOM   3730  OE1 GLN A 319      33.450  21.485  20.360  1.00 27.73           O
ATOM   3731  NE2 GLN A 319      33.559  20.941  22.560  1.00 26.23           N
ATOM   3732  H   GLN A 319      37.619  19.661  18.619  1.00 29.37           H
ATOM   3733  HA  GLN A 319      36.113  21.237  20.217  1.00 27.89           H
ATOM   3734  HB2 GLN A 319      34.960  19.569  18.975  1.00 31.85           H
ATOM   3735  HB3 GLN A 319      35.789  18.476  19.778  1.00 31.85           H
ATOM   3736  HG2 GLN A 319      33.595  18.735  20.644  1.00 32.65           H
ATOM   3737  HG3 GLN A 319      34.717  18.973  21.734  1.00 32.65           H
ATOM   3738 HE21 GLN A 319      33.748  20.344  23.149  1.00 31.47           H
ATOM   3739 HE22 GLN A 319      33.253  21.708  22.807  1.00 31.47           H
ATOM   3740  N   LEU A 320      36.945  20.818  22.435  1.00 22.58           N
ATOM   3741  CA  LEU A 320      37.304  20.543  23.812  1.00 26.10           C
ATOM   3742  C   LEU A 320      36.496  19.391  24.380  1.00 28.57           C
ATOM   3743  O   LEU A 320      35.277  19.298  24.166  1.00 26.75           O
ATOM   3744  CB  LEU A 320      37.070  21.802  24.641  1.00 23.16           C
ATOM   3745  CG  LEU A 320      37.591  21.790  26.069  1.00 24.36           C
ATOM   3746  CD1 LEU A 320      39.133  21.737  26.030  1.00 28.53           C
ATOM   3747  CD2 LEU A 320      37.119  23.024  26.772  1.00 28.36           C
ATOM   3748  H   LEU A 320      36.593  21.598  22.343  1.00 27.09           H
ATOM   3749  HA  LEU A 320      38.246  20.313  23.863  1.00 31.32           H
ATOM   3750  HB2 LEU A 320      37.514  22.533  24.189  1.00 27.79           H
ATOM   3751  HB3 LEU A 320      36.121  21.996  24.675  1.00 27.79           H
ATOM   3752  HG  LEU A 320      37.254  21.013  26.535  1.00 29.22           H
ATOM   3753 HD11 LEU A 320      39.472  21.732  26.937  1.00 34.23           H
ATOM   3754 HD12 LEU A 320      39.415  20.928  25.575  1.00 34.23           H
ATOM   3755 HD13 LEU A 320      39.456  22.520  25.557  1.00 34.23           H
ATOM   3756 HD21 LEU A 320      37.427  22.999  27.690  1.00 34.02           H
ATOM   3757 HD22 LEU A 320      37.477  23.808  26.321  1.00 34.02           H
ATOM   3758 HD23 LEU A 320      36.150  23.044  26.746  1.00 34.02           H
ATOM   3759  N   LEU A 321      37.177  18.532  25.144  1.00 24.75           N
ATOM   3760  CA  LEU A 321      36.508  17.482  25.917  1.00 27.52           C
ATOM   3761  C   LEU A 321      36.633  17.633  27.432  1.00 29.85           C
ATOM   3762  O   LEU A 321      35.776  17.124  28.165  1.00 29.40           O
ATOM   3763  CB  LEU A 321      37.051  16.114  25.517  1.00 27.15           C
ATOM   3764  CG  LEU A 321      36.834  15.712  24.061  1.00 24.69           C
ATOM   3765  CD1 LEU A 321      37.464  14.343  23.835  1.00 28.47           C
ATOM   3766  CD2 LEU A 321      35.349  15.696  23.683  1.00 31.36           C
ATOM   3767  H   LEU A 321      38.035  18.527  25.220  1.00 29.69           H
ATOM   3768  HA  LEU A 321      35.563  17.496  25.702  1.00 33.02           H
ATOM   3769  HB2 LEU A 321      38.007  16.104  25.691  1.00 32.57           H
ATOM   3770  HB3 LEU A 321      36.610  15.446  26.066  1.00 32.57           H
ATOM   3771  HG  LEU A 321      37.281  16.359  23.493  1.00 29.62           H
ATOM   3772 HD11 LEU A 321      37.353  14.089  22.904  1.00 34.15           H
ATOM   3773 HD12 LEU A 321      38.405  14.392  24.061  1.00 34.15           H
ATOM   3774 HD13 LEU A 321      37.027  13.697  24.409  1.00 34.15           H
ATOM   3775 HD21 LEU A 321      35.269  15.405  22.762  1.00 37.62           H
ATOM   3776 HD22 LEU A 321      34.881  15.078  24.265  1.00 37.62           H
ATOM   3777 HD23 LEU A 321      34.983  16.590  23.779  1.00 37.62           H
ATOM   3778  N   GLY A 322      37.665  18.300  27.921  1.00 29.39           N
ATOM   3779  CA  GLY A 322      37.847  18.458  29.346  1.00 28.62           C
ATOM   3780  C   GLY A 322      39.066  19.292  29.647  1.00 29.95           C
ATOM   3781  O   GLY A 322      39.885  19.595  28.769  1.00 27.22           O
ATOM   3782  H   GLY A 322      38.277  18.672  27.443  1.00 35.26           H
ATOM   3783  HA2 GLY A 322      37.077  18.922  29.708  1.00 34.33           H
ATOM   3784  HA3 GLY A 322      37.936  17.588  29.769  1.00 34.33           H
ATOM   3785  N   VAL A 323      39.162  19.697  30.912  1.00 29.02           N
ATOM   3786  CA  VAL A 323      40.337  20.406  31.404  1.00 29.33           C
ATOM   3787  C   VAL A 323      40.731  19.838  32.766  1.00 37.91           C
ATOM   3788  O   VAL A 323      39.930  19.226  33.473  1.00 32.33           O
ATOM   3789  CB  VAL A 323      40.133  21.927  31.520  1.00 34.79           C
ATOM   3790  CG1 VAL A 323      39.799  22.520  30.154  1.00 33.56           C
ATOM   3791  CG2 VAL A 323      39.038  22.265  32.551  1.00 39.69           C
ATOM   3792  H   VAL A 323      38.557  19.560  31.508  1.00 34.82           H
ATOM   3793  HA  VAL A 323      41.063  20.261  30.778  1.00 35.19           H
ATOM   3794  HB  VAL A 323      40.959  22.327  31.829  1.00 41.73           H
ATOM   3795 HG11 VAL A 323      39.652  23.473  30.255  1.00 40.27           H
ATOM   3796 HG12 VAL A 323      40.536  22.363  29.544  1.00 40.27           H
ATOM   3797 HG13 VAL A 323      38.995  22.088  29.816  1.00 40.27           H
ATOM   3798 HG21 VAL A 323      38.910  23.226  32.584  1.00 47.62           H
ATOM   3799 HG22 VAL A 323      38.213  21.830  32.283  1.00 47.62           H
ATOM   3800 HG23 VAL A 323      39.311  21.940  33.423  1.00 47.62           H
ATOM   3801  N   CYS A 324      42.000  20.034  33.113  1.00 33.68           N
ATOM   3802  CA  CYS A 324      42.520  19.744  34.447  1.00 36.80           C
ATOM   3803  C   CYS A 324      43.180  21.039  34.894  1.00 38.31           C
ATOM   3804  O   CYS A 324      44.326  21.302  34.516  1.00 38.00           O
ATOM   3805  CB  CYS A 324      43.528  18.598  34.450  1.00 30.17           C
ATOM   3806  SG  CYS A 324      42.919  17.050  33.922  1.00 39.36           S
ATOM   3807  H   CYS A 324      42.589  20.369  32.585  1.00 40.40           H
ATOM   3808  HA  CYS A 324      41.788  19.529  35.045  1.00 44.15           H
ATOM   3809  HB2 CYS A 324      44.258  18.829  33.866  1.00 36.19           H
ATOM   3810  HB3 CYS A 324      43.867  18.487  35.350  1.00 36.19           H
ATOM   3811  HG  CYS A 324      41.804  17.267  33.545  1.00 47.22           H
ATOM   3812  N   THR A 325      42.457  21.857  35.662  1.00 38.91           N
ATOM   3813  CA  THR A 325      42.979  23.135  36.152  1.00 46.19           C
ATOM   3814  C   THR A 325      43.006  23.208  37.674  1.00 50.14           C
ATOM   3815  O   THR A 325      43.248  24.289  38.227  1.00 48.78           O
ATOM   3816  CB  THR A 325      42.167  24.319  35.614  1.00 45.70           C
ATOM   3817  OG1 THR A 325      40.825  24.257  36.114  1.00 52.37           O
ATOM   3818  CG2 THR A 325      42.141  24.321  34.101  1.00 43.98           C
ATOM   3819  H   THR A 325      41.653  21.685  35.921  1.00 46.69           H
ATOM   3820  HA  THR A 325      43.891  23.245  35.841  1.00 55.42           H
ATOM   3821  HB  THR A 325      42.576  25.145  35.913  1.00 54.83           H
ATOM   3822  HG1 THR A 325      40.467  23.533  35.884  1.00 62.84           H
ATOM   3823 HG21 THR A 325      41.631  25.082  33.785  1.00 52.76           H
ATOM   3824 HG22 THR A 325      43.045  24.381  33.756  1.00 52.76           H
ATOM   3825 HG23 THR A 325      41.728  23.506  33.773  1.00 52.76           H
ATOM   3826  N   ARG A 326      42.758  22.093  38.363  1.00 54.36           N
ATOM   3827  CA  ARG A 326      42.788  22.110  39.820  1.00 56.96           C
ATOM   3828  C   ARG A 326      44.205  22.281  40.342  1.00 53.18           C
ATOM   3829  O   ARG A 326      44.407  22.899  41.393  1.00 57.28           O
ATOM   3830  CB  ARG A 326      42.165  20.823  40.378  1.00 57.40           C
ATOM   3831  CG  ARG A 326      40.717  20.566  39.931  1.00 61.22           C
ATOM   3832  CD  ARG A 326      39.815  21.750  40.267  1.00 63.00           C
ATOM   3833  NE  ARG A 326      38.411  21.504  39.946  1.00 67.73           N
ATOM   3834  CZ  ARG A 326      37.457  22.437  39.964  1.00 68.09           C
ATOM   3835  NH1 ARG A 326      37.748  23.696  40.285  1.00 69.32           N
ATOM   3836  NH2 ARG A 326      36.206  22.114  39.652  1.00 66.96           N1+
ATOM   3837  H   ARG A 326      42.561  21.328  38.018  1.00 65.22           H
ATOM   3838  HA  ARG A 326      42.265  22.863  40.139  1.00 68.35           H
ATOM   3839  HB2 ARG A 326      42.697  20.064  40.089  1.00 68.88           H
ATOM   3840  HB3 ARG A 326      42.168  20.872  41.345  1.00 68.88           H
ATOM   3841  HG2 ARG A 326      40.696  20.428  38.970  1.00 73.46           H
ATOM   3842  HG3 ARG A 326      40.372  19.781  40.387  1.00 73.46           H
ATOM   3843  HD2 ARG A 326      39.875  21.933  41.218  1.00 75.60           H
ATOM   3844  HD3 ARG A 326      40.103  22.524  39.757  1.00 75.60           H
ATOM   3845  HE  ARG A 326      38.189  20.707  39.708  1.00 81.27           H
ATOM   3846 HH11 ARG A 326      38.555  23.913  40.491  1.00 83.17           H
ATOM   3847 HH12 ARG A 326      37.127  24.293  40.297  1.00 83.17           H
ATOM   3848 HH21 ARG A 326      36.008  21.304  39.439  1.00 80.34           H
ATOM   3849 HH22 ARG A 326      35.591  22.717  39.663  1.00 80.34           H
ATOM   3850  N   GLU A 327      45.195  21.749  39.635  1.00 54.11           N
ATOM   3851  CA  GLU A 327      46.567  21.777  40.116  1.00 57.50           C
ATOM   3852  C   GLU A 327      47.500  21.516  38.941  1.00 54.42           C
ATOM   3853  O   GLU A 327      47.088  20.919  37.938  1.00 52.62           O
ATOM   3854  CB  GLU A 327      46.798  20.735  41.228  1.00 57.23           C
ATOM   3855  CG  GLU A 327      45.635  19.774  41.514  1.00 57.59           C
ATOM   3856  CD  GLU A 327      45.305  18.830  40.360  1.00 60.54           C
ATOM   3857  OE1 GLU A 327      44.989  19.299  39.246  1.00 61.13           O
ATOM   3858  OE2 GLU A 327      45.356  17.602  40.576  1.00 65.73           O1-
ATOM   3859  H   GLU A 327      45.094  21.370  38.865  1.00 64.93           H
ATOM   3860  HA  GLU A 327      46.740  22.662  40.471  1.00 69.00           H
ATOM   3861  HB2 GLU A 327      47.580  20.207  41.004  1.00 68.67           H
ATOM   3862  HB3 GLU A 327      46.964  21.224  42.049  1.00 68.67           H
ATOM   3863  HG2 GLU A 327      45.883  19.229  42.276  1.00 69.11           H
ATOM   3864  HG3 GLU A 327      44.836  20.273  41.732  1.00 69.11           H
ATOM   3865  N   PRO A 328      48.756  21.956  39.032  1.00 49.27           N
ATOM   3866  CA  PRO A 328      49.675  21.742  37.925  1.00 45.98           C
ATOM   3867  C   PRO A 328      50.025  20.281  37.789  1.00 42.40           C
ATOM   3868  O   PRO A 328      49.943  19.511  38.765  1.00 44.15           O
ATOM   3869  CB  PRO A 328      50.900  22.583  38.322  1.00 47.05           C
ATOM   3870  CG  PRO A 328      50.314  23.680  39.081  1.00 52.65           C
ATOM   3871  CD  PRO A 328      49.261  23.009  39.927  1.00 52.15           C
ATOM   3872  HA  PRO A 328      49.295  22.085  37.102  1.00 55.17           H
ATOM   3873  HB2 PRO A 328      51.486  22.054  38.884  1.00 56.45           H
ATOM   3874  HB3 PRO A 328      51.355  22.903  37.529  1.00 56.45           H
ATOM   3875  HG2 PRO A 328      50.987  24.112  39.627  1.00 63.17           H
ATOM   3876  HG3 PRO A 328      49.901  24.313  38.468  1.00 63.17           H
ATOM   3877  HD2 PRO A 328      49.657  22.612  40.716  1.00 62.57           H
ATOM   3878  HD3 PRO A 328      48.560  23.643  40.143  1.00 62.57           H
ATOM   3879  N   PRO A 329      50.399  19.824  36.580  1.00 42.93           N
ATOM   3880  CA  PRO A 329      50.423  20.573  35.319  1.00 41.28           C
ATOM   3881  C   PRO A 329      49.017  20.717  34.750  1.00 36.57           C
ATOM   3882  O   PRO A 329      48.306  19.725  34.725  1.00 39.08           O
ATOM   3883  CB  PRO A 329      51.277  19.689  34.400  1.00 39.13           C
ATOM   3884  CG  PRO A 329      51.790  18.592  35.264  1.00 44.97           C
ATOM   3885  CD  PRO A 329      50.803  18.433  36.352  1.00 41.58           C
ATOM   3886  HA  PRO A 329      50.840  21.440  35.434  1.00 49.53           H
ATOM   3887  HB2 PRO A 329      50.718  19.311  33.705  1.00 46.94           H
ATOM   3888  HB3 PRO A 329      51.999  20.210  34.018  1.00 46.94           H
ATOM   3889  HG2 PRO A 329      51.883  17.776  34.748  1.00 53.95           H
ATOM   3890  HG3 PRO A 329      52.644  18.865  35.642  1.00 53.95           H
ATOM   3891  HD2 PRO A 329      50.055  17.892  36.054  1.00 49.89           H
ATOM   3892  HD3 PRO A 329      51.218  18.065  37.149  1.00 49.89           H
ATOM   3893  N   PHE A 330      48.618  21.909  34.325  1.00 33.78           N
ATOM   3894  CA  PHE A 330      47.277  22.077  33.774  1.00 36.33           C
ATOM   3895  C   PHE A 330      47.192  21.348  32.435  1.00 29.35           C
ATOM   3896  O   PHE A 330      48.169  21.307  31.692  1.00 26.40           O
ATOM   3897  CB  PHE A 330      46.958  23.569  33.595  1.00 32.61           C
ATOM   3898  CG  PHE A 330      46.857  24.362  34.893  1.00 37.04           C
ATOM   3899  CD1 PHE A 330      46.848  25.752  34.856  1.00 39.38           C
ATOM   3900  CD2 PHE A 330      46.774  23.733  36.132  1.00 39.74           C
ATOM   3901  CE1 PHE A 330      46.757  26.507  36.037  1.00 42.20           C
ATOM   3902  CE2 PHE A 330      46.692  24.467  37.302  1.00 41.80           C
ATOM   3903  CZ  PHE A 330      46.675  25.864  37.252  1.00 42.63           C
ATOM   3904  H   PHE A 330      49.095  22.624  34.342  1.00 40.53           H
ATOM   3905  HA  PHE A 330      46.630  21.682  34.380  1.00 43.59           H
ATOM   3906  HB2 PHE A 330      47.685  23.962  33.084  1.00 39.12           H
ATOM   3907  HB3 PHE A 330      46.126  23.665  33.106  1.00 39.12           H
ATOM   3908  HD1 PHE A 330      46.898  26.188  34.039  1.00 47.24           H
ATOM   3909  HD2 PHE A 330      46.783  22.807  36.181  1.00 47.68           H
ATOM   3910  HE1 PHE A 330      46.748  27.434  35.997  1.00 50.63           H
ATOM   3911  HE2 PHE A 330      46.638  24.024  38.117  1.00 50.16           H
ATOM   3912  HZ  PHE A 330      46.617  26.358  38.037  1.00 51.15           H
ATOM   3913  N   TYR A 331      46.022  20.754  32.134  1.00 26.57           N
ATOM   3914  CA  TYR A 331      45.780  20.026  30.886  1.00 26.54           C
ATOM   3915  C   TYR A 331      44.636  20.662  30.093  1.00 26.72           C
ATOM   3916  O   TYR A 331      43.625  21.043  30.704  1.00 31.10           O
ATOM   3917  CB  TYR A 331      45.376  18.573  31.139  1.00 29.23           C
ATOM   3918  CG  TYR A 331      46.418  17.549  31.547  1.00 31.35           C
ATOM   3919  CD1 TYR A 331      46.041  16.229  31.768  1.00 35.95           C
ATOM   3920  CD2 TYR A 331      47.749  17.873  31.729  1.00 32.60           C
ATOM   3921  CE1 TYR A 331      46.942  15.278  32.144  1.00 37.06           C
ATOM   3922  CE2 TYR A 331      48.672  16.901  32.108  1.00 34.15           C
ATOM   3923  CZ  TYR A 331      48.245  15.606  32.311  1.00 37.14           C
ATOM   3924  OH  TYR A 331      49.081  14.579  32.662  1.00 36.97           O
ATOM   3925  H   TYR A 331      45.340  20.756  32.664  1.00 31.87           H
ATOM   3926  HA  TYR A 331      46.582  20.037  30.346  1.00 31.83           H
ATOM   3927  HB2 TYR A 331      44.700  18.566  31.831  1.00 35.07           H
ATOM   3928  HB3 TYR A 331      44.981  18.247  30.317  1.00 35.07           H
ATOM   3929  HD1 TYR A 331      45.155  15.985  31.658  1.00 43.13           H
ATOM   3930  HD2 TYR A 331      48.025  18.747  31.590  1.00 39.12           H
ATOM   3931  HE1 TYR A 331      46.670  14.402  32.276  1.00 44.47           H
ATOM   3932  HE2 TYR A 331      49.566  17.126  32.219  1.00 40.98           H
ATOM   3933  HH  TYR A 331      49.882  14.831  32.610  1.00 44.36           H
ATOM   3934  N   ILE A 332      44.746  20.722  28.742  1.00 26.67           N
ATOM   3935  CA  ILE A 332      43.574  21.019  27.910  1.00 26.89           C
ATOM   3936  C   ILE A 332      43.526  19.747  27.049  1.00 26.17           C
ATOM   3937  O   ILE A 332      44.446  19.274  26.408  1.00 26.62           O
ATOM   3938  CB  ILE A 332      43.792  22.244  26.997  1.00 24.92           C
ATOM   3939  CG1 ILE A 332      43.783  23.522  27.850  1.00 27.24           C
ATOM   3940  CG2 ILE A 332      42.694  22.279  25.932  1.00 29.01           C
ATOM   3941  CD1 ILE A 332      44.331  24.697  27.055  1.00 26.02           C
ATOM   3942  H   ILE A 332      45.619  20.462  28.222  1.00 31.99           H
ATOM   3943  HA  ILE A 332      42.667  21.162  28.559  1.00 32.26           H
ATOM   3944  HB  ILE A 332      44.788  22.138  26.494  1.00 29.90           H
ATOM   3945 HG12 ILE A 332      42.762  23.735  28.212  1.00 32.68           H
ATOM   3946 HG13 ILE A 332      44.395  23.370  28.762  1.00 32.68           H
ATOM   3947 HG21 ILE A 332      42.849  23.119  25.238  1.00 34.80           H
ATOM   3948 HG22 ILE A 332      42.669  21.373  25.315  1.00 34.80           H
ATOM   3949 HG23 ILE A 332      41.701  22.415  26.368  1.00 34.80           H
ATOM   3950 HD11 ILE A 332      44.367  25.615  27.653  1.00 31.22           H
ATOM   3951 HD12 ILE A 332      45.352  24.508  26.702  1.00 31.22           H
ATOM   3952 HD13 ILE A 332      43.722  24.905  26.164  1.00 31.22           H
ATOM   3953  N   ILE A 333      42.325  19.095  27.092  1.00 23.85           N
ATOM   3954  CA  ILE A 333      42.071  17.781  26.466  1.00 22.45           C
ATOM   3955  C   ILE A 333      41.050  17.906  25.325  1.00 24.48           C
ATOM   3956  O   ILE A 333      39.905  18.301  25.572  1.00 25.59           O
ATOM   3957  CB  ILE A 333      41.554  16.767  27.500  1.00 26.45           C
ATOM   3958  CG1 ILE A 333      42.504  16.680  28.695  1.00 30.25           C
ATOM   3959  CG2 ILE A 333      41.375  15.349  26.891  1.00 26.03           C
ATOM   3960  CD1 ILE A 333      41.957  15.860  29.804  1.00 38.05           C
ATOM   3961  H   ILE A 333      41.629  19.393  27.499  1.00 28.61           H
ATOM   3962  HA  ILE A 333      42.894  17.446  26.085  1.00 26.93           H
ATOM   3963  HB  ILE A 333      40.690  17.062  27.829  1.00 31.73           H
ATOM   3964 HG12 ILE A 333      43.340  16.282  28.407  1.00 36.29           H
ATOM   3965 HG13 ILE A 333      42.656  17.571  29.048  1.00 36.29           H
ATOM   3966 HG21 ILE A 333      41.048  14.732  27.561  1.00 31.23           H
ATOM   3967 HG22 ILE A 333      40.738  15.389  26.160  1.00 31.23           H
ATOM   3968 HG23 ILE A 333      42.233  15.037  26.564  1.00 31.23           H
ATOM   3969 HD11 ILE A 333      42.594  15.854  30.535  1.00 45.65           H
ATOM   3970 HD12 ILE A 333      41.117  16.252  30.096  1.00 45.65           H
ATOM   3971 HD13 ILE A 333      41.814  14.954  29.492  1.00 45.65           H
ATOM   3972  N   THR A 334      41.411  17.476  24.099  1.00 23.07           N
ATOM   3973  CA  THR A 334      40.483  17.641  22.987  1.00 21.37           C
ATOM   3974  C   THR A 334      40.339  16.269  22.348  1.00 21.25           C
ATOM   3975  O   THR A 334      41.029  15.286  22.595  1.00 22.10           O
ATOM   3976  CB  THR A 334      41.033  18.671  21.943  1.00 23.84           C
ATOM   3977  OG1 THR A 334      42.129  18.076  21.249  1.00 22.31           O
ATOM   3978  CG2 THR A 334      41.569  19.928  22.585  1.00 26.15           C
ATOM   3979  H   THR A 334      42.361  17.104  23.851  1.00 27.67           H
ATOM   3980  HA  THR A 334      39.482  18.019  23.357  1.00 25.64           H
ATOM   3981  HB  THR A 334      40.213  18.902  21.211  1.00 28.60           H
ATOM   3982  HG1 THR A 334      41.804  17.367  20.615  1.00 26.76           H
ATOM   3983 HG21 THR A 334      41.898  20.656  21.822  1.00 31.37           H
ATOM   3984 HG22 THR A 334      40.815  20.422  23.209  1.00 31.37           H
ATOM   3985 HG23 THR A 334      42.459  19.727  23.199  1.00 31.37           H
ATOM   3986  N   GLU A 335      39.353  16.244  21.384  1.00 19.10           N
ATOM   3987  CA  GLU A 335      39.260  15.131  20.444  1.00 22.88           C
ATOM   3988  C   GLU A 335      40.624  15.027  19.738  1.00 22.24           C
ATOM   3989  O   GLU A 335      41.378  15.984  19.534  1.00 22.81           O
ATOM   3990  CB  GLU A 335      38.107  15.356  19.430  1.00 26.07           C
ATOM   3991  CG  GLU A 335      38.264  16.644  18.632  1.00 30.97           C
ATOM   3992  CD  GLU A 335      37.208  16.797  17.539  1.00 30.52           C
ATOM   3993  OE1 GLU A 335      36.848  17.954  17.212  1.00 29.58           O
ATOM   3994  OE2 GLU A 335      36.748  15.782  16.948  1.00 32.41           O1-
ATOM   3995  H   GLU A 335      38.782  17.087  21.172  1.00 22.91           H
ATOM   3996  HA  GLU A 335      39.053  14.175  21.017  1.00 27.44           H
ATOM   3997  HB2 GLU A 335      38.038  14.485  18.741  1.00 31.27           H
ATOM   3998  HB3 GLU A 335      37.144  15.371  19.978  1.00 31.27           H
ATOM   3999  HG2 GLU A 335      38.202  17.534  19.300  1.00 37.16           H
ATOM   4000  HG3 GLU A 335      39.261  16.700  18.153  1.00 37.16           H
ATOM   4001  N   PHE A 336      40.922  13.753  19.337  1.00 22.52           N
ATOM   4002  CA  PHE A 336      42.149  13.415  18.589  1.00 23.05           C
ATOM   4003  C   PHE A 336      41.759  13.284  17.105  1.00 22.88           C
ATOM   4004  O   PHE A 336      40.850  12.582  16.672  1.00 26.15           O
ATOM   4005  CB  PHE A 336      42.677  12.072  19.101  1.00 25.63           C
ATOM   4006  CG  PHE A 336      43.932  11.624  18.412  1.00 22.36           C
ATOM   4007  CD1 PHE A 336      45.115  12.339  18.624  1.00 25.28           C
ATOM   4008  CD2 PHE A 336      43.935  10.465  17.615  1.00 25.29           C
ATOM   4009  CE1 PHE A 336      46.295  11.925  18.009  1.00 25.81           C
ATOM   4010  CE2 PHE A 336      45.122  10.060  17.004  1.00 29.77           C
ATOM   4011  CZ  PHE A 336      46.293  10.804  17.186  1.00 25.60           C
ATOM   4012  H   PHE A 336      40.224  12.992  19.416  1.00 27.02           H
ATOM   4013  HA  PHE A 336      42.920  14.224  18.745  1.00 27.65           H
ATOM   4014  HB2 PHE A 336      42.891  12.150  20.195  1.00 30.75           H
ATOM   4015  HB3 PHE A 336      41.887  11.295  19.017  1.00 30.75           H
ATOM   4016  HD1 PHE A 336      45.122  13.199  19.294  1.00 30.33           H
ATOM   4017  HD2 PHE A 336      43.035   9.871  17.495  1.00 30.34           H
ATOM   4018  HE1 PHE A 336      47.223  12.466  18.190  1.00 30.97           H
ATOM   4019  HE2 PHE A 336      45.168   9.133  16.426  1.00 35.71           H
ATOM   4020  HZ  PHE A 336      47.227  10.454  16.731  1.00 30.71           H
ATOM   4021  N   MET A 337      42.539  14.036  16.258  1.00 23.50           N
ATOM   4022  CA  MET A 337      42.390  13.973  14.802  1.00 19.95           C
ATOM   4023  C   MET A 337      43.492  12.994  14.329  1.00 21.36           C
ATOM   4024  O   MET A 337      44.696  13.237  14.424  1.00 26.02           O
ATOM   4025  CB  MET A 337      42.628  15.361  14.184  1.00 22.16           C
ATOM   4026  CG  MET A 337      41.742  16.434  14.790  1.00 28.64           C
ATOM   4027  SD  MET A 337      39.960  16.050  14.594  1.00 26.45           S
ATOM   4028  CE  MET A 337      39.805  15.888  12.813  1.00 24.07           C
ATOM   4029  H   MET A 337      43.339  14.597  16.613  1.00 28.19           H
ATOM   4030  HA  MET A 337      41.366  13.587  14.534  1.00 23.93           H
ATOM   4031  HB2 MET A 337      43.698  15.645  14.331  1.00 26.58           H
ATOM   4032  HB3 MET A 337      42.506  15.293  13.082  1.00 26.58           H
ATOM   4033  HG2 MET A 337      41.902  16.544  15.883  1.00 34.35           H
ATOM   4034  HG3 MET A 337      41.959  17.428  14.351  1.00 34.35           H
ATOM   4035  HE1 MET A 337      38.768  15.620  12.589  1.00 28.88           H
ATOM   4036  HE2 MET A 337      40.047  16.825  12.295  1.00 28.88           H
ATOM   4037  HE3 MET A 337      40.462  15.102  12.428  1.00 28.88           H
ATOM   4038  N   THR A 338      43.049  11.801  13.809  1.00 22.48           N
ATOM   4039  CA  THR A 338      43.932  10.614  13.769  1.00 23.34           C
ATOM   4040  C   THR A 338      45.109  10.714  12.795  1.00 29.28           C
ATOM   4041  O   THR A 338      46.199  10.188  12.865  1.00 29.37           O
ATOM   4042  CB  THR A 338      43.046   9.369  13.427  1.00 28.60           C
ATOM   4043  OG1 THR A 338      42.092   9.751  12.426  1.00 36.08           O
ATOM   4044  CG2 THR A 338      42.196   8.975  14.619  1.00 30.65           C
ATOM   4045  H   THR A 338      42.035  11.594  13.702  1.00 26.97           H
ATOM   4046  HA  THR A 338      44.401  10.455  14.791  1.00 28.00           H
ATOM   4047  HB  THR A 338      43.686   8.541  13.046  1.00 34.32           H
ATOM   4048  HG1 THR A 338      42.401   9.502  11.539  1.00 43.29           H
ATOM   4049 HG21 THR A 338      41.560   8.111  14.379  1.00 36.77           H
ATOM   4050 HG22 THR A 338      42.814   8.711  15.488  1.00 36.77           H
ATOM   4051 HG23 THR A 338      41.507   9.785  14.905  1.00 36.77           H
ATOM   4052  N   TYR A 339      44.837  11.524  11.717  1.00 25.49           N
ATOM   4053  CA  TYR A 339      45.720  11.686  10.548  1.00 22.79           C
ATOM   4054  C   TYR A 339      46.622  12.931  10.579  1.00 28.87           C
ATOM   4055  O   TYR A 339      47.304  13.176   9.571  1.00 32.46           O
ATOM   4056  CB  TYR A 339      44.922  11.692   9.232  1.00 30.81           C
ATOM   4057  CG  TYR A 339      44.302  10.329   8.909  1.00 33.93           C
ATOM   4058  CD1 TYR A 339      43.153   9.942   9.517  1.00 37.73           C
ATOM   4059  CD2 TYR A 339      44.892   9.431   8.013  1.00 44.74           C
ATOM   4060  CE1 TYR A 339      42.592   8.699   9.288  1.00 43.62           C
ATOM   4061  CE2 TYR A 339      44.322   8.181   7.764  1.00 41.69           C
ATOM   4062  CZ  TYR A 339      43.182   7.825   8.421  1.00 44.52           C
ATOM   4063  OH  TYR A 339      42.579   6.609   8.205  1.00 52.39           O
ATOM   4064  H   TYR A 339      44.121  11.997  11.631  1.00 30.58           H
ATOM   4065  HA  TYR A 339      46.314  10.914  10.516  1.00 27.34           H
ATOM   4066  HB2 TYR A 339      44.208  12.344   9.274  1.00 36.97           H
ATOM   4067  HB3 TYR A 339      45.531  11.918   8.513  1.00 36.97           H
ATOM   4068  HD1 TYR A 339      42.759  10.516  10.129  1.00 45.27           H
ATOM   4069  HD2 TYR A 339      45.674   9.663   7.576  1.00 53.68           H
ATOM   4070  HE1 TYR A 339      41.812   8.461   9.729  1.00 52.33           H
ATOM   4071  HE2 TYR A 339      44.716   7.591   7.168  1.00 50.02           H
ATOM   4072  HH  TYR A 339      41.832   6.592   8.591  1.00 62.87           H
ATOM   4073  N   GLY A 340      46.676  13.721  11.682  1.00 23.06           N
ATOM   4074  CA  GLY A 340      47.667  14.780  11.634  1.00 23.26           C
ATOM   4075  C   GLY A 340      47.126  15.917  10.782  1.00 21.58           C
ATOM   4076  O   GLY A 340      45.994  16.223  10.477  1.00 21.48           O
ATOM   4077  H   GLY A 340      46.103  13.609  12.532  1.00 27.66           H
ATOM   4078  HA2 GLY A 340      47.919  15.163  12.656  1.00 27.90           H
ATOM   4079  HA3 GLY A 340      48.636  14.388  11.219  1.00 27.90           H
ATOM   4080  N   ASN A 341      48.166  16.731  10.396  1.00 19.83           N
ATOM   4081  CA  ASN A 341      47.869  18.042   9.782  1.00 19.24           C
ATOM   4082  C   ASN A 341      47.738  17.980   8.264  1.00 18.52           C
ATOM   4083  O   ASN A 341      48.201  17.053   7.587  1.00 23.17           O
ATOM   4084  CB  ASN A 341      48.848  19.147  10.206  1.00 21.98           C
ATOM   4085  CG  ASN A 341      50.187  19.099   9.519  1.00 25.27           C
ATOM   4086  OD1 ASN A 341      50.290  19.018   8.304  1.00 23.16           O
ATOM   4087  ND2 ASN A 341      51.230  19.255  10.314  1.00 25.91           N
ATOM   4088  H   ASN A 341      49.000  16.557  10.485  1.00 23.78           H
ATOM   4089  HA  ASN A 341      47.003  18.346  10.115  1.00 23.08           H
ATOM   4090  HB2 ASN A 341      48.456  20.001   9.980  1.00 26.37           H
ATOM   4091  HB3 ASN A 341      48.999  19.089  11.163  1.00 26.37           H
ATOM   4092 HD21 ASN A 341      52.018  19.192   9.987  1.00 31.08           H
ATOM   4093 HD22 ASN A 341      51.118  19.432  11.148  1.00 31.08           H
ATOM   4094  N   LEU A 342      46.982  18.941   7.746  1.00 19.88           N
ATOM   4095  CA  LEU A 342      46.561  18.903   6.352  1.00 17.67           C
ATOM   4096  C   LEU A 342      47.732  19.060   5.397  1.00 19.35           C
ATOM   4097  O   LEU A 342      47.704  18.508   4.283  1.00 20.35           O
ATOM   4098  CB  LEU A 342      45.538  19.999   6.110  1.00 16.52           C
ATOM   4099  CG  LEU A 342      44.969  20.116   4.693  1.00 20.75           C
ATOM   4100  CD1 LEU A 342      44.261  18.843   4.313  1.00 17.73           C
ATOM   4101  CD2 LEU A 342      44.051  21.325   4.558  1.00 20.07           C
ATOM   4102  H   LEU A 342      46.679  19.624   8.185  1.00 23.84           H
ATOM   4103  HA  LEU A 342      46.145  18.054   6.170  1.00 21.20           H
ATOM   4104  HB2 LEU A 342      44.791  19.843   6.704  1.00 19.81           H
ATOM   4105  HB3 LEU A 342      45.966  20.847   6.329  1.00 19.81           H
ATOM   4106  HG  LEU A 342      45.703  20.246   4.073  1.00 24.89           H
ATOM   4107 HD11 LEU A 342      43.863  18.941   3.435  1.00 21.27           H
ATOM   4108 HD12 LEU A 342      44.911  18.125   4.288  1.00 21.27           H
ATOM   4109 HD13 LEU A 342      43.571  18.642   4.970  1.00 21.27           H
ATOM   4110 HD21 LEU A 342      43.743  21.381   3.639  1.00 24.07           H
ATOM   4111 HD22 LEU A 342      43.305  21.226   5.171  1.00 24.07           H
ATOM   4112 HD23 LEU A 342      44.559  22.122   4.783  1.00 24.07           H
ATOM   4113  N   LEU A 343      48.745  19.834   5.790  1.00 18.83           N
ATOM   4114  CA  LEU A 343      49.900  20.039   4.914  1.00 18.17           C
ATOM   4115  C   LEU A 343      50.610  18.720   4.627  1.00 23.94           C
ATOM   4116  O   LEU A 343      50.846  18.357   3.467  1.00 22.55           O
ATOM   4117  CB  LEU A 343      50.860  21.043   5.562  1.00 23.39           C
ATOM   4118  CG  LEU A 343      52.121  21.395   4.771  1.00 25.95           C
ATOM   4119  CD1 LEU A 343      51.745  21.916   3.390  1.00 27.29           C
ATOM   4120  CD2 LEU A 343      53.002  22.416   5.521  1.00 27.22           C
ATOM   4121  H   LEU A 343      48.793  20.250   6.539  1.00 22.59           H
ATOM   4122  HA  LEU A 343      49.586  20.415   4.077  1.00 21.79           H
ATOM   4123  HB2 LEU A 343      50.382  21.869   5.719  1.00 28.06           H
ATOM   4124  HB3 LEU A 343      51.142  20.666   6.412  1.00 28.06           H
ATOM   4125  HG  LEU A 343      52.644  20.586   4.658  1.00 31.13           H
ATOM   4126 HD11 LEU A 343      52.558  22.168   2.927  1.00 32.73           H
ATOM   4127 HD12 LEU A 343      51.290  21.218   2.898  1.00 32.73           H
ATOM   4128 HD13 LEU A 343      51.169  22.688   3.495  1.00 32.73           H
ATOM   4129 HD21 LEU A 343      53.797  22.593   4.996  1.00 32.66           H
ATOM   4130 HD22 LEU A 343      52.503  23.234   5.650  1.00 32.66           H
ATOM   4131 HD23 LEU A 343      53.250  22.039   6.379  1.00 32.66           H
ATOM   4132  N   ASP A 344      50.988  18.009   5.689  1.00 21.74           N
ATOM   4133  CA  ASP A 344      51.600  16.693   5.538  1.00 24.00           C
ATOM   4134  C   ASP A 344      50.670  15.731   4.833  1.00 25.65           C
ATOM   4135  O   ASP A 344      51.107  14.923   4.008  1.00 27.40           O
ATOM   4136  CB  ASP A 344      51.987  16.114   6.905  1.00 28.01           C
ATOM   4137  CG  ASP A 344      53.085  16.903   7.619  1.00 29.38           C
ATOM   4138  OD1 ASP A 344      53.969  17.471   6.974  1.00 33.35           O
ATOM   4139  OD2 ASP A 344      53.069  16.939   8.865  1.00 31.34           O1-
ATOM   4140  H   ASP A 344      50.913  18.279   6.503  1.00 26.07           H
ATOM   4141  HA  ASP A 344      52.398  16.786   5.000  1.00 28.79           H
ATOM   4142  HB2 ASP A 344      51.197  16.088   7.465  1.00 33.60           H
ATOM   4143  HB3 ASP A 344      52.319  15.211   6.770  1.00 33.60           H
ATOM   4144  N   TYR A 345      49.373  15.786   5.142  1.00 22.68           N
ATOM   4145  CA  TYR A 345      48.439  14.881   4.488  1.00 22.27           C
ATOM   4146  C   TYR A 345      48.452  15.081   2.979  1.00 21.21           C
ATOM   4147  O   TYR A 345      48.565  14.117   2.213  1.00 24.96           O
ATOM   4148  CB  TYR A 345      47.033  15.076   5.063  1.00 23.68           C
ATOM   4149  CG  TYR A 345      46.040  14.091   4.454  1.00 24.86           C
ATOM   4150  CD1 TYR A 345      45.923  12.817   4.953  1.00 27.45           C
ATOM   4151  CD2 TYR A 345      45.248  14.445   3.383  1.00 27.63           C
ATOM   4152  CE1 TYR A 345      45.054  11.894   4.389  1.00 30.56           C
ATOM   4153  CE2 TYR A 345      44.351  13.534   2.813  1.00 29.13           C
ATOM   4154  CZ  TYR A 345      44.285  12.252   3.308  1.00 32.47           C
ATOM   4155  OH  TYR A 345      43.411  11.352   2.745  1.00 35.52           O
ATOM   4156  H   TYR A 345      49.012  16.326   5.719  1.00 27.21           H
ATOM   4157  HA  TYR A 345      48.716  13.971   4.659  1.00 26.72           H
ATOM   4158  HB2 TYR A 345      47.073  14.932   6.023  1.00 28.41           H
ATOM   4159  HB3 TYR A 345      46.741  15.980   4.878  1.00 28.41           H
ATOM   4160  HD1 TYR A 345      46.458  12.565   5.664  1.00 32.94           H
ATOM   4161  HD2 TYR A 345      45.313  15.301   3.036  1.00 33.15           H
ATOM   4162  HE1 TYR A 345      45.001  11.035   4.739  1.00 36.66           H
ATOM   4163  HE2 TYR A 345      43.833  13.787   2.082  1.00 34.95           H
ATOM   4164  HH  TYR A 345      43.031  11.719   2.096  1.00 42.61           H
ATOM   4165  N   LEU A 346      48.391  16.332   2.525  1.00 25.42           N
ATOM   4166  CA  LEU A 346      48.368  16.595   1.088  1.00 23.09           C
ATOM   4167  C   LEU A 346      49.677  16.194   0.420  1.00 22.81           C
ATOM   4168  O   LEU A 346      49.680  15.686  -0.702  1.00 27.67           O
ATOM   4169  CB  LEU A 346      48.097  18.069   0.832  1.00 21.30           C
ATOM   4170  CG  LEU A 346      46.669  18.486   1.173  1.00 24.86           C
ATOM   4171  CD1 LEU A 346      46.528  19.981   1.014  1.00 33.50           C
ATOM   4172  CD2 LEU A 346      45.717  17.748   0.268  1.00 35.46           C
ATOM   4173  H   LEU A 346      48.373  17.037   3.018  1.00 30.49           H
ATOM   4174  HA  LEU A 346      47.670  16.064   0.684  1.00 27.70           H
ATOM   4175  HB2 LEU A 346      48.700  18.600   1.370  1.00 25.56           H
ATOM   4176  HB3 LEU A 346      48.245  18.255  -0.110  1.00 25.56           H
ATOM   4177  HG  LEU A 346      46.474  18.249   2.094  1.00 29.82           H
ATOM   4178 HD11 LEU A 346      45.611  20.228   1.205  1.00 40.19           H
ATOM   4179 HD12 LEU A 346      47.132  20.424   1.629  1.00 40.19           H
ATOM   4180 HD13 LEU A 346      46.754  20.217   0.101  1.00 40.19           H
ATOM   4181 HD21 LEU A 346      44.817  18.061   0.453  1.00 42.55           H
ATOM   4182 HD22 LEU A 346      45.950  17.947  -0.655  1.00 42.55           H
ATOM   4183 HD23 LEU A 346      45.768  16.795   0.428  1.00 42.55           H
ATOM   4184  N   ARG A 347      50.790  16.401   1.099  1.00 21.20           N
ATOM   4185  CA  ARG A 347      52.074  16.117   0.483  1.00 25.72           C
ATOM   4186  C   ARG A 347      52.287  14.626   0.324  1.00 29.20           C
ATOM   4187  O   ARG A 347      53.005  14.202  -0.594  1.00 28.98           O
ATOM   4188  CB  ARG A 347      53.195  16.741   1.321  1.00 25.95           C
ATOM   4189  CG  ARG A 347      53.187  18.238   1.304  1.00 24.78           C
ATOM   4190  CD  ARG A 347      54.329  18.808   2.116  1.00 29.05           C
ATOM   4191  NE  ARG A 347      54.527  20.218   1.836  1.00 29.62           N
ATOM   4192  CZ  ARG A 347      55.272  21.036   2.568  1.00 30.03           C
ATOM   4193  NH1 ARG A 347      55.896  20.592   3.651  1.00 31.62           N
ATOM   4194  NH2 ARG A 347      55.397  22.303   2.213  1.00 31.35           N1+
ATOM   4195  H   ARG A 347      50.832  16.692   1.904  1.00 25.43           H
ATOM   4196  HA  ARG A 347      52.098  16.512  -0.402  1.00 30.86           H
ATOM   4197  HB2 ARG A 347      53.101  16.452   2.244  1.00 31.14           H
ATOM   4198  HB3 ARG A 347      54.052  16.453   0.974  1.00 31.14           H
ATOM   4199  HG2 ARG A 347      53.289  18.543   0.388  1.00 29.73           H
ATOM   4200  HG3 ARG A 347      52.353  18.564   1.677  1.00 29.73           H
ATOM   4201  HD2 ARG A 347      54.146  18.697   3.062  1.00 34.85           H
ATOM   4202  HD3 ARG A 347      55.145  18.349   1.870  1.00 34.85           H
ATOM   4203  HE  ARG A 347      54.136  20.547   1.144  1.00 35.54           H
ATOM   4204 HH11 ARG A 347      55.823  19.767   3.887  1.00 37.94           H
ATOM   4205 HH12 ARG A 347      56.376  21.133   4.117  1.00 37.94           H
ATOM   4206 HH21 ARG A 347      54.992  22.596   1.515  1.00 37.62           H
ATOM   4207 HH22 ARG A 347      55.875  22.834   2.690  1.00 37.62           H
ATOM   4208  N   GLU A 348      51.667  13.822   1.185  1.00 26.22           N
ATOM   4209  CA  GLU A 348      51.919  12.389   1.221  1.00 29.65           C
ATOM   4210  C   GLU A 348      50.793  11.576   0.616  1.00 33.89           C
ATOM   4211  O   GLU A 348      50.913  10.351   0.534  1.00 35.49           O
ATOM   4212  CB  GLU A 348      52.179  11.942   2.665  1.00 31.12           C
ATOM   4213  CG  GLU A 348      53.255  12.789   3.370  1.00 36.80           C
ATOM   4214  CD  GLU A 348      53.304  12.610   4.896  1.00 47.64           C
ATOM   4215  OE1 GLU A 348      52.407  11.939   5.461  1.00 48.84           O
ATOM   4216  OE2 GLU A 348      54.217  13.183   5.539  1.00 51.05           O1-
ATOM   4217  H   GLU A 348      51.090  14.085   1.771  1.00 31.45           H
ATOM   4218  HA  GLU A 348      52.717  12.199   0.706  1.00 35.57           H
ATOM   4219  HB2 GLU A 348      51.352  11.980   3.168  1.00 37.33           H
ATOM   4220  HB3 GLU A 348      52.512  11.033   2.637  1.00 37.33           H
ATOM   4221  HG2 GLU A 348      54.127  12.593   2.991  1.00 44.16           H
ATOM   4222  HG3 GLU A 348      53.041  13.724   3.221  1.00 44.16           H
ATOM   4223  N   CYS A 349      49.719  12.211   0.152  1.00 27.67           N
ATOM   4224  CA  CYS A 349      48.523  11.455  -0.171  1.00 27.25           C
ATOM   4225  C   CYS A 349      48.603  10.866  -1.575  1.00 31.32           C
ATOM   4226  O   CYS A 349      49.440  11.243  -2.397  1.00 38.00           O
ATOM   4227  CB  CYS A 349      47.267  12.328  -0.063  1.00 30.90           C
ATOM   4228  SG  CYS A 349      47.030  13.510  -1.419  1.00 30.76           S
ATOM   4229  H   CYS A 349      49.659  13.056   0.009  1.00 33.20           H
ATOM   4230  HA  CYS A 349      48.439  10.730   0.469  1.00 32.70           H
ATOM   4231  HB2 CYS A 349      46.496  11.740  -0.065  1.00 37.07           H
ATOM   4232  HB3 CYS A 349      47.292  12.824   0.771  1.00 37.07           H
ATOM   4233  HG  CYS A 349      47.989  14.228  -1.463  1.00 36.90           H
ATOM   4234  N   ASN A 350      47.741   9.884  -1.810  1.00 34.92           N
ATOM   4235  CA  ASN A 350      47.476   9.351  -3.138  1.00 34.77           C
ATOM   4236  C   ASN A 350      46.539  10.307  -3.860  1.00 29.37           C
ATOM   4237  O   ASN A 350      45.365  10.421  -3.501  1.00 31.56           O
ATOM   4238  CB  ASN A 350      46.851   7.969  -3.015  1.00 36.56           C
ATOM   4239  CG  ASN A 350      46.348   7.440  -4.338  1.00 40.88           C
ATOM   4240  OD1 ASN A 350      46.693   7.950  -5.405  1.00 42.18           O
ATOM   4241  ND2 ASN A 350      45.499   6.431  -4.271  1.00 49.96           N
ATOM   4242  H   ASN A 350      47.275   9.498  -1.195  1.00 41.90           H
ATOM   4243  HA  ASN A 350      48.307   9.281  -3.635  1.00 41.72           H
ATOM   4244  HB2 ASN A 350      47.504   7.342  -2.660  1.00 43.86           H
ATOM   4245  HB3 ASN A 350      46.084   8.030  -2.419  1.00 43.86           H
ATOM   4246 HD21 ASN A 350      45.237   6.039  -4.991  1.00 59.95           H
ATOM   4247 HD22 ASN A 350      45.195   6.175  -3.505  1.00 59.95           H
ATOM   4248  N   ARG A 351      47.060  11.003  -4.869  1.00 32.25           N
ATOM   4249  CA  ARG A 351      46.301  12.031  -5.562  1.00 34.58           C
ATOM   4250  C   ARG A 351      45.156  11.476  -6.409  1.00 39.35           C
ATOM   4251  O   ARG A 351      44.298  12.251  -6.831  1.00 37.03           O
ATOM   4252  CB  ARG A 351      47.269  12.866  -6.380  1.00 31.68           C
ATOM   4253  CG  ARG A 351      48.288  13.583  -5.472  1.00 34.81           C
ATOM   4254  CD  ARG A 351      49.114  14.640  -6.175  1.00 33.68           C
ATOM   4255  NE  ARG A 351      50.246  15.095  -5.366  1.00 34.68           N
ATOM   4256  CZ  ARG A 351      51.062  16.080  -5.718  1.00 34.38           C
ATOM   4257  NH1 ARG A 351      50.872  16.710  -6.865  1.00 41.78           N
ATOM   4258  NH2 ARG A 351      52.075  16.429  -4.931  1.00 39.74           N1+
ATOM   4259  H   ARG A 351      47.865  10.909  -5.158  1.00 38.69           H
ATOM   4260  HA  ARG A 351      45.910  12.616  -4.898  1.00 41.49           H
ATOM   4261  HB2 ARG A 351      47.755  12.286  -6.984  1.00 38.01           H
ATOM   4262  HB3 ARG A 351      46.771  13.536  -6.870  1.00 38.01           H
ATOM   4263  HG2 ARG A 351      47.810  14.020  -4.750  1.00 41.76           H
ATOM   4264  HG3 ARG A 351      48.894  12.916  -5.111  1.00 41.76           H
ATOM   4265  HD2 ARG A 351      49.469  14.270  -6.996  1.00 40.41           H
ATOM   4266  HD3 ARG A 351      48.557  15.410  -6.373  1.00 40.41           H
ATOM   4267  HE  ARG A 351      50.380  14.713  -4.606  1.00 41.61           H
ATOM   4268 HH11 ARG A 351      50.223  16.485  -7.384  1.00 50.13           H
ATOM   4269 HH12 ARG A 351      51.405  17.347  -7.095  1.00 50.13           H
ATOM   4270 HH21 ARG A 351      52.201  16.023  -4.179  1.00 47.68           H
ATOM   4271 HH22 ARG A 351      52.600  17.071  -5.162  1.00 47.68           H
ATOM   4272  N   GLN A 352      45.096  10.160  -6.618  1.00 41.02           N
ATOM   4273  CA  GLN A 352      43.940   9.517  -7.240  1.00 38.82           C
ATOM   4274  C   GLN A 352      42.767   9.449  -6.274  1.00 38.63           C
ATOM   4275  O   GLN A 352      41.614   9.707  -6.654  1.00 40.03           O
ATOM   4276  CB  GLN A 352      44.317   8.097  -7.677  1.00 47.36           C
ATOM   4277  CG  GLN A 352      45.654   8.000  -8.412  1.00 54.71           C
ATOM   4278  CD  GLN A 352      45.697   8.890  -9.634  1.00 53.66           C
ATOM   4279  OE1 GLN A 352      44.862   8.755 -10.530  1.00 55.73           O
ATOM   4280  NE2 GLN A 352      46.657   9.820  -9.671  1.00 54.96           N
ATOM   4281  H   GLN A 352      45.715   9.608  -6.385  1.00 49.21           H
ATOM   4282  HA  GLN A 352      43.672  10.021  -8.022  1.00 46.57           H
ATOM   4283  HB2 GLN A 352      44.394   7.549  -6.878  1.00 56.82           H
ATOM   4284  HB3 GLN A 352      43.623   7.736  -8.247  1.00 56.82           H
ATOM   4285  HG2 GLN A 352      46.372   8.269  -7.815  1.00 65.64           H
ATOM   4286  HG3 GLN A 352      45.798   7.080  -8.696  1.00 65.64           H
ATOM   4287 HE21 GLN A 352      47.237   9.861  -9.035  1.00 65.95           H
ATOM   4288 HE22 GLN A 352      46.701  10.375 -10.328  1.00 65.95           H
ATOM   4289  N   GLU A 353      43.050   9.088  -5.020  1.00 36.17           N
ATOM   4290  CA  GLU A 353      42.015   9.043  -4.004  1.00 38.03           C
ATOM   4291  C   GLU A 353      41.621  10.454  -3.578  1.00 31.70           C
ATOM   4292  O   GLU A 353      40.436  10.742  -3.405  1.00 33.97           O
ATOM   4293  CB  GLU A 353      42.510   8.219  -2.801  1.00 44.20           C
ATOM   4294  CG  GLU A 353      41.577   8.287  -1.568  1.00 52.15           C
ATOM   4295  CD  GLU A 353      42.293   7.959  -0.245  1.00 61.14           C
ATOM   4296  OE1 GLU A 353      43.077   6.980  -0.228  1.00 65.02           O
ATOM   4297  OE2 GLU A 353      42.081   8.687   0.769  1.00 56.72           O1-
ATOM   4298  H   GLU A 353      43.832   8.860  -4.737  1.00 43.39           H
ATOM   4299  HA  GLU A 353      41.221   8.624  -4.368  1.00 45.63           H
ATOM   4300  HB2 GLU A 353      42.588   7.287  -3.071  1.00 53.03           H
ATOM   4301  HB3 GLU A 353      43.385   8.548  -2.538  1.00 53.03           H
ATOM   4302  HG2 GLU A 353      41.207   9.179  -1.480  1.00 62.57           H
ATOM   4303  HG3 GLU A 353      40.851   7.653  -1.691  1.00 62.57           H
ATOM   4304  N   VAL A 354      42.603  11.330  -3.405  1.00 30.37           N
ATOM   4305  CA  VAL A 354      42.362  12.701  -2.982  1.00 24.94           C
ATOM   4306  C   VAL A 354      42.332  13.564  -4.231  1.00 25.17           C
ATOM   4307  O   VAL A 354      43.302  14.257  -4.556  1.00 30.15           O
ATOM   4308  CB  VAL A 354      43.449  13.170  -1.996  1.00 27.71           C
ATOM   4309  CG1 VAL A 354      43.132  14.550  -1.481  1.00 26.38           C
ATOM   4310  CG2 VAL A 354      43.537  12.178  -0.833  1.00 30.91           C
ATOM   4311  H   VAL A 354      43.434  11.144  -3.537  1.00 36.43           H
ATOM   4312  HA  VAL A 354      41.493  12.753  -2.547  1.00 29.92           H
ATOM   4313  HB  VAL A 354      44.300  13.199  -2.450  1.00 33.24           H
ATOM   4314 HG11 VAL A 354      43.824  14.828  -0.864  1.00 31.65           H
ATOM   4315 HG12 VAL A 354      43.072  15.181  -2.218  1.00 31.65           H
ATOM   4316 HG13 VAL A 354      42.280  14.505  -1.021  1.00 31.65           H
ATOM   4317 HG21 VAL A 354      44.208  12.486  -0.206  1.00 37.09           H
ATOM   4318 HG22 VAL A 354      42.670  12.153  -0.404  1.00 37.09           H
ATOM   4319 HG23 VAL A 354      43.764  11.299  -1.169  1.00 37.09           H
ATOM   4320  N   SER A 355      41.230  13.493  -4.953  1.00 26.89           N
ATOM   4321  CA  SER A 355      41.064  14.183  -6.207  1.00 29.70           C
ATOM   4322  C   SER A 355      40.502  15.576  -5.943  1.00 23.97           C
ATOM   4323  O   SER A 355      40.291  15.989  -4.797  1.00 22.61           O
ATOM   4324  CB  SER A 355      40.128  13.392  -7.111  1.00 29.18           C
ATOM   4325  OG  SER A 355      38.899  13.246  -6.451  1.00 29.96           O
ATOM   4326  H   SER A 355      40.523  13.053  -4.729  1.00 32.26           H
ATOM   4327  HA  SER A 355      41.925  14.263  -6.650  1.00 35.64           H
ATOM   4328  HB2 SER A 355      39.985  13.879  -7.940  1.00 35.00           H
ATOM   4329  HB3 SER A 355      40.504  12.518  -7.285  1.00 35.00           H
ATOM   4330  HG  SER A 355      38.399  12.754  -6.911  1.00 35.95           H
ATOM   4331  N   ALA A 356      40.206  16.290  -7.019  1.00 21.75           N
ATOM   4332  CA  ALA A 356      39.746  17.665  -6.871  1.00 21.98           C
ATOM   4333  C   ALA A 356      38.464  17.767  -6.050  1.00 23.50           C
ATOM   4334  O   ALA A 356      38.283  18.732  -5.311  1.00 20.00           O
ATOM   4335  CB  ALA A 356      39.557  18.316  -8.240  1.00 25.14           C
ATOM   4336  H   ALA A 356      40.269  16.020  -7.834  1.00 26.09           H
ATOM   4337  HA  ALA A 356      40.439  18.155  -6.398  1.00 26.36           H
ATOM   4338  HB1 ALA A 356      39.225  19.219  -8.112  1.00 30.16           H
ATOM   4339  HB2 ALA A 356      40.409  18.329  -8.708  1.00 30.16           H
ATOM   4340  HB3 ALA A 356      38.913  17.796  -8.748  1.00 30.16           H
ATOM   4341  N   VAL A 357      37.555  16.792  -6.160  1.00 21.48           N
ATOM   4342  CA  VAL A 357      36.334  16.874  -5.370  1.00 21.25           C
ATOM   4343  C   VAL A 357      36.648  16.744  -3.891  1.00 19.35           C
ATOM   4344  O   VAL A 357      35.928  17.306  -3.058  1.00 20.76           O
ATOM   4345  CB  VAL A 357      35.284  15.814  -5.822  1.00 25.44           C
ATOM   4346  CG1 VAL A 357      35.744  14.405  -5.545  1.00 29.84           C
ATOM   4347  CG2 VAL A 357      33.985  16.057  -5.145  1.00 26.56           C
ATOM   4348  H   VAL A 357      37.624  16.094  -6.661  1.00 25.77           H
ATOM   4349  HA  VAL A 357      35.929  17.746  -5.506  1.00 25.49           H
ATOM   4350  HB  VAL A 357      35.135  15.895  -6.777  1.00 30.52           H
ATOM   4351 HG11 VAL A 357      35.070  13.780  -5.853  1.00 35.80           H
ATOM   4352 HG12 VAL A 357      36.582  14.253  -6.007  1.00 35.80           H
ATOM   4353 HG13 VAL A 357      35.874  14.304  -4.586  1.00 35.80           H
ATOM   4354 HG21 VAL A 357      33.348  15.391  -5.448  1.00 31.86           H
ATOM   4355 HG22 VAL A 357      34.102  15.986  -4.184  1.00 31.86           H
ATOM   4356 HG23 VAL A 357      33.673  16.943  -5.388  1.00 31.86           H
ATOM   4357  N   VAL A 358      37.686  15.992  -3.540  1.00 18.13           N
ATOM   4358  CA  VAL A 358      38.098  15.874  -2.144  1.00 18.69           C
ATOM   4359  C   VAL A 358      38.743  17.169  -1.664  1.00 20.61           C
ATOM   4360  O   VAL A 358      38.498  17.620  -0.538  1.00 19.14           O
ATOM   4361  CB  VAL A 358      39.051  14.689  -1.957  1.00 19.51           C
ATOM   4362  CG1 VAL A 358      39.389  14.519  -0.484  1.00 21.00           C
ATOM   4363  CG2 VAL A 358      38.452  13.414  -2.524  1.00 27.69           C
ATOM   4364  H   VAL A 358      38.177  15.534  -4.086  1.00 21.75           H
ATOM   4365  HA  VAL A 358      37.324  15.714  -1.593  1.00 22.42           H
ATOM   4366  HB  VAL A 358      39.871  14.866  -2.441  1.00 23.40           H
ATOM   4367 HG11 VAL A 358      40.021  13.792  -0.394  1.00 25.19           H
ATOM   4368 HG12 VAL A 358      39.768  15.338  -0.142  1.00 25.19           H
ATOM   4369 HG13 VAL A 358      38.577  14.308   0.009  1.00 25.19           H
ATOM   4370 HG21 VAL A 358      39.085  12.687  -2.399  1.00 33.22           H
ATOM   4371 HG22 VAL A 358      37.628  13.223  -2.052  1.00 33.22           H
ATOM   4372 HG23 VAL A 358      38.277  13.532  -3.473  1.00 33.22           H
ATOM   4373  N   LEU A 359      39.601  17.767  -2.489  1.00 18.72           N
ATOM   4374  CA  LEU A 359      40.187  19.058  -2.125  1.00 18.36           C
ATOM   4375  C   LEU A 359      39.110  20.107  -1.893  1.00 17.92           C
ATOM   4376  O   LEU A 359      39.172  20.864  -0.929  1.00 18.19           O
ATOM   4377  CB  LEU A 359      41.137  19.530  -3.221  1.00 20.87           C
ATOM   4378  CG  LEU A 359      42.341  18.617  -3.511  1.00 20.71           C
ATOM   4379  CD1 LEU A 359      43.196  19.221  -4.615  1.00 24.14           C
ATOM   4380  CD2 LEU A 359      43.194  18.371  -2.298  1.00 21.17           C
ATOM   4381  H   LEU A 359      39.872  17.454  -3.245  1.00 22.45           H
ATOM   4382  HA  LEU A 359      40.687  18.953  -1.304  1.00 22.02           H
ATOM   4383  HB2 LEU A 359      40.626  19.628  -4.042  1.00 25.04           H
ATOM   4384  HB3 LEU A 359      41.481  20.400  -2.961  1.00 25.04           H
ATOM   4385  HG  LEU A 359      42.008  17.757  -3.814  1.00 24.84           H
ATOM   4386 HD11 LEU A 359      43.916  18.604  -4.824  1.00 28.96           H
ATOM   4387 HD12 LEU A 359      42.647  19.353  -5.400  1.00 28.96           H
ATOM   4388 HD13 LEU A 359      43.556  20.069  -4.308  1.00 28.96           H
ATOM   4389 HD21 LEU A 359      43.906  17.750  -2.522  1.00 25.40           H
ATOM   4390 HD22 LEU A 359      43.581  19.217  -2.020  1.00 25.40           H
ATOM   4391 HD23 LEU A 359      42.647  17.999  -1.590  1.00 25.40           H
ATOM   4392  N   LEU A 360      38.089  20.133  -2.738  1.00 18.77           N
ATOM   4393  CA  LEU A 360      36.995  21.077  -2.561  1.00 20.84           C
ATOM   4394  C   LEU A 360      36.252  20.822  -1.256  1.00 18.45           C
ATOM   4395  O   LEU A 360      35.865  21.759  -0.559  1.00 19.38           O
ATOM   4396  CB  LEU A 360      36.046  20.964  -3.740  1.00 19.28           C
ATOM   4397  CG  LEU A 360      34.759  21.780  -3.707  1.00 21.85           C
ATOM   4398  CD1 LEU A 360      35.065  23.272  -3.601  1.00 19.79           C
ATOM   4399  CD2 LEU A 360      33.921  21.510  -4.954  1.00 21.59           C
ATOM   4400  H   LEU A 360      38.006  19.617  -3.424  1.00 22.52           H
ATOM   4401  HA  LEU A 360      37.348  21.976  -2.529  1.00 25.01           H
ATOM   4402  HB2 LEU A 360      36.531  21.250  -4.529  1.00 23.12           H
ATOM   4403  HB3 LEU A 360      35.809  20.032  -3.832  1.00 23.12           H
ATOM   4404  HG  LEU A 360      34.243  21.511  -2.932  1.00 26.21           H
ATOM   4405 HD11 LEU A 360      34.227  23.757  -3.585  1.00 23.74           H
ATOM   4406 HD12 LEU A 360      35.554  23.456  -2.784  1.00 23.74           H
ATOM   4407 HD13 LEU A 360      35.589  23.537  -4.373  1.00 23.74           H
ATOM   4408 HD21 LEU A 360      33.109  22.035  -4.904  1.00 25.90           H
ATOM   4409 HD22 LEU A 360      34.421  21.757  -5.749  1.00 25.90           H
ATOM   4410 HD23 LEU A 360      33.708  20.565  -4.986  1.00 25.90           H
ATOM   4411  N   TYR A 361      36.016  19.555  -0.940  1.00 21.23           N
ATOM   4412  CA  TYR A 361      35.362  19.204   0.319  1.00 20.38           C
ATOM   4413  C   TYR A 361      36.145  19.715   1.517  1.00 18.91           C
ATOM   4414  O   TYR A 361      35.566  20.220   2.487  1.00 20.45           O
ATOM   4415  CB  TYR A 361      35.233  17.691   0.363  1.00 20.72           C
ATOM   4416  CG  TYR A 361      34.509  17.097   1.563  1.00 19.84           C
ATOM   4417  CD1 TYR A 361      33.168  17.340   1.785  1.00 24.88           C
ATOM   4418  CD2 TYR A 361      35.149  16.233   2.412  1.00 20.60           C
ATOM   4419  CE1 TYR A 361      32.492  16.732   2.861  1.00 24.70           C
ATOM   4420  CE2 TYR A 361      34.480  15.635   3.503  1.00 21.95           C
ATOM   4421  CZ  TYR A 361      33.173  15.891   3.712  1.00 27.78           C
ATOM   4422  OH  TYR A 361      32.560  15.266   4.780  1.00 27.64           O
ATOM   4423  H   TYR A 361      36.237  18.879  -1.426  1.00 25.46           H
ATOM   4424  HA  TYR A 361      34.477  19.602   0.344  1.00 24.45           H
ATOM   4425  HB2 TYR A 361      34.748  17.419  -0.430  1.00 24.86           H
ATOM   4426  HB3 TYR A 361      36.127  17.317   0.345  1.00 24.86           H
ATOM   4427  HD1 TYR A 361      32.699  17.905   1.220  1.00 29.85           H
ATOM   4428  HD2 TYR A 361      36.047  16.039   2.274  1.00 24.72           H
ATOM   4429  HE1 TYR A 361      31.596  16.921   3.001  1.00 29.63           H
ATOM   4430  HE2 TYR A 361      34.927  15.055   4.068  1.00 26.34           H
ATOM   4431  HH  TYR A 361      31.763  15.098   4.584  1.00 33.16           H
ATOM   4432  N   MET A 362      37.461  19.600   1.469  1.00 17.46           N
ATOM   4433  CA  MET A 362      38.277  20.033   2.594  1.00 18.13           C
ATOM   4434  C   MET A 362      38.312  21.557   2.689  1.00 19.56           C
ATOM   4435  O   MET A 362      38.197  22.121   3.784  1.00 18.97           O
ATOM   4436  CB  MET A 362      39.681  19.448   2.463  1.00 22.03           C
ATOM   4437  CG  MET A 362      39.624  17.928   2.619  1.00 24.03           C
ATOM   4438  SD  MET A 362      41.194  17.061   2.851  1.00 34.82           S
ATOM   4439  CE  MET A 362      41.903  17.659   1.389  1.00 17.61           C
ATOM   4440  H   MET A 362      37.900  19.275   0.806  1.00 20.94           H
ATOM   4441  HA  MET A 362      37.889  19.681   3.405  1.00 21.75           H
ATOM   4442  HB2 MET A 362      40.049  19.670   1.592  1.00 26.43           H
ATOM   4443  HB3 MET A 362      40.238  19.799   3.172  1.00 26.43           H
ATOM   4444  HG2 MET A 362      39.067  17.720   3.387  1.00 28.83           H
ATOM   4445  HG3 MET A 362      39.222  17.562   1.816  1.00 28.83           H
ATOM   4446  HE1 MET A 362      42.767  17.232   1.293  1.00 21.13           H
ATOM   4447  HE2 MET A 362      41.330  17.421   0.646  1.00 21.13           H
ATOM   4448  HE3 MET A 362      42.000  18.622   1.440  1.00 21.13           H
ATOM   4449  N   ALA A 363      38.470  22.243   1.555  1.00 18.49           N
ATOM   4450  CA  ALA A 363      38.450  23.707   1.584  1.00 20.00           C
ATOM   4451  C   ALA A 363      37.126  24.226   2.109  1.00 22.89           C
ATOM   4452  O   ALA A 363      37.074  25.238   2.813  1.00 18.05           O
ATOM   4453  CB  ALA A 363      38.713  24.273   0.182  1.00 22.30           C
ATOM   4454  H   ALA A 363      38.615  21.906   0.777  1.00 22.18           H
ATOM   4455  HA  ALA A 363      39.150  24.015   2.184  1.00 23.99           H
ATOM   4456  HB1 ALA A 363      38.700  25.242   0.228  1.00 26.76           H
ATOM   4457  HB2 ALA A 363      39.575  23.964  -0.141  1.00 26.76           H
ATOM   4458  HB3 ALA A 363      38.009  23.969  -0.412  1.00 26.76           H
ATOM   4459  N   THR A 364      36.022  23.578   1.722  1.00 17.87           N
ATOM   4460  CA  THR A 364      34.726  24.061   2.146  1.00 17.36           C
ATOM   4461  C   THR A 364      34.580  23.942   3.651  1.00 16.90           C
ATOM   4462  O   THR A 364      34.053  24.850   4.295  1.00 17.70           O
ATOM   4463  CB  THR A 364      33.629  23.300   1.408  1.00 17.63           C
ATOM   4464  OG1 THR A 364      33.756  23.520  -0.002  1.00 21.42           O
ATOM   4465  CG2 THR A 364      32.282  23.771   1.805  1.00 19.34           C
ATOM   4466  H   THR A 364      35.999  22.878   1.226  1.00 21.44           H
ATOM   4467  HA  THR A 364      34.641  25.001   1.920  1.00 20.82           H
ATOM   4468  HB  THR A 364      33.711  22.355   1.606  1.00 21.14           H
ATOM   4469  HG1 THR A 364      34.494  23.225  -0.276  1.00 25.69           H
ATOM   4470 HG21 THR A 364      31.618  23.253   1.328  1.00 23.19           H
ATOM   4471 HG22 THR A 364      32.144  23.645   2.756  1.00 23.19           H
ATOM   4472 HG23 THR A 364      32.179  24.710   1.583  1.00 23.19           H
ATOM   4473  N   GLN A 365      35.033  22.829   4.215  1.00 14.95           N
ATOM   4474  CA  GLN A 365      34.989  22.630   5.657  1.00 15.04           C
ATOM   4475  C   GLN A 365      35.759  23.715   6.390  1.00 16.67           C
ATOM   4476  O   GLN A 365      35.294  24.239   7.403  1.00 16.03           O
ATOM   4477  CB  GLN A 365      35.569  21.273   6.013  1.00 18.97           C
ATOM   4478  CG  GLN A 365      34.697  20.087   5.605  1.00 18.74           C
ATOM   4479  CD  GLN A 365      35.359  18.763   5.943  1.00 16.80           C
ATOM   4480  OE1 GLN A 365      35.350  18.333   7.070  1.00 20.69           O
ATOM   4481  NE2 GLN A 365      35.968  18.157   4.977  1.00 19.30           N
ATOM   4482  H   GLN A 365      35.393  22.178   3.779  1.00 17.93           H
ATOM   4483  HA  GLN A 365      34.062  22.655   5.944  1.00 18.04           H
ATOM   4484  HB2 GLN A 365      36.433  21.173   5.581  1.00 22.75           H
ATOM   4485  HB3 GLN A 365      35.678  21.233   6.977  1.00 22.75           H
ATOM   4486  HG2 GLN A 365      33.851  20.127   6.079  1.00 22.48           H
ATOM   4487  HG3 GLN A 365      34.552  20.121   4.648  1.00 22.48           H
ATOM   4488 HE21 GLN A 365      35.935  18.474   4.180  1.00 23.15           H
ATOM   4489 HE22 GLN A 365      36.405  17.433   5.138  1.00 23.15           H
ATOM   4490  N   ILE A 366      36.940  24.060   5.892  1.00 16.02           N
ATOM   4491  CA  ILE A 366      37.727  25.123   6.519  1.00 15.92           C
ATOM   4492  C   ILE A 366      36.990  26.450   6.450  1.00 17.30           C
ATOM   4493  O   ILE A 366      36.927  27.194   7.436  1.00 17.05           O
ATOM   4494  CB  ILE A 366      39.113  25.201   5.849  1.00 17.08           C
ATOM   4495  CG1 ILE A 366      39.836  23.914   6.081  1.00 17.98           C
ATOM   4496  CG2 ILE A 366      39.914  26.393   6.373  1.00 19.13           C
ATOM   4497  CD1 ILE A 366      41.037  23.747   5.240  1.00 19.22           C
ATOM   4498  H   ILE A 366      37.298  23.699   5.192  1.00 19.22           H
ATOM   4499  HA  ILE A 366      37.860  24.894   7.450  1.00 19.09           H
ATOM   4500  HB  ILE A 366      38.986  25.314   4.894  1.00 20.49           H
ATOM   4501 HG12 ILE A 366      40.107  23.860   7.012  1.00 21.57           H
ATOM   4502 HG13 ILE A 366      39.249  23.177   5.857  1.00 21.57           H
ATOM   4503 HG21 ILE A 366      40.759  26.428   5.901  1.00 22.95           H
ATOM   4504 HG22 ILE A 366      39.422  27.210   6.206  1.00 22.95           H
ATOM   4505 HG23 ILE A 366      40.069  26.279   7.324  1.00 22.95           H
ATOM   4506 HD11 ILE A 366      41.428  22.872   5.409  1.00 23.06           H
ATOM   4507 HD12 ILE A 366      40.765  23.819   4.310  1.00 23.06           H
ATOM   4508 HD13 ILE A 366      41.678  24.442   5.456  1.00 23.06           H
ATOM   4509  N   SER A 367      36.380  26.762   5.304  1.00 15.65           N
ATOM   4510  CA  SER A 367      35.655  28.014   5.213  1.00 15.69           C
ATOM   4511  C   SER A 367      34.487  28.047   6.167  1.00 16.99           C
ATOM   4512  O   SER A 367      34.141  29.117   6.663  1.00 18.06           O
ATOM   4513  CB  SER A 367      35.231  28.298   3.759  1.00 18.41           C
ATOM   4514  OG  SER A 367      34.135  27.541   3.337  1.00 23.55           O
ATOM   4515  H   SER A 367      36.397  26.301   4.578  1.00 18.77           H
ATOM   4516  HA  SER A 367      36.266  28.726   5.472  1.00 18.81           H
ATOM   4517  HB2 SER A 367      34.975  29.227   3.707  1.00 22.09           H
ATOM   4518  HB3 SER A 367      35.981  28.119   3.166  1.00 22.09           H
ATOM   4519  HG  SER A 367      34.352  26.734   3.326  1.00 28.25           H
ATOM   4520  N   SER A 368      33.845  26.892   6.424  1.00 19.63           N
ATOM   4521  CA  SER A 368      32.734  26.853   7.367  1.00 16.57           C
ATOM   4522  C   SER A 368      33.206  27.193   8.784  1.00 16.07           C
ATOM   4523  O   SER A 368      32.557  27.956   9.508  1.00 19.37           O
ATOM   4524  CB  SER A 368      32.071  25.463   7.313  1.00 21.48           C
ATOM   4525  OG  SER A 368      30.930  25.406   8.177  1.00 22.64           O
ATOM   4526  H   SER A 368      34.038  26.136   6.058  1.00 23.55           H
ATOM   4527  HA  SER A 368      32.083  27.521   7.098  1.00 19.88           H
ATOM   4528  HB2 SER A 368      31.810  25.280   6.398  1.00 25.77           H
ATOM   4529  HB3 SER A 368      32.718  24.813   7.620  1.00 25.77           H
ATOM   4530  HG  SER A 368      30.362  25.973   7.929  1.00 27.15           H
ATOM   4531  N   ALA A 369      34.327  26.621   9.196  1.00 16.91           N
ATOM   4532  CA  ALA A 369      34.901  26.937  10.493  1.00 18.45           C
ATOM   4533  C   ALA A 369      35.177  28.421  10.604  1.00 18.83           C
ATOM   4534  O   ALA A 369      34.892  29.043  11.632  1.00 19.57           O
ATOM   4535  CB  ALA A 369      36.182  26.152  10.696  1.00 16.26           C
ATOM   4536  H   ALA A 369      34.779  26.046   8.737  1.00 20.29           H
ATOM   4537  HA  ALA A 369      34.283  26.687  11.200  1.00 22.14           H
ATOM   4538  HB1 ALA A 369      36.563  26.351  11.567  1.00 19.51           H
ATOM   4539  HB2 ALA A 369      35.960  25.212  10.646  1.00 19.51           H
ATOM   4540  HB3 ALA A 369      36.813  26.383   9.996  1.00 19.51           H
ATOM   4541  N   MET A 370      35.723  29.013   9.545  1.00 19.37           N
ATOM   4542  CA  MET A 370      36.106  30.417   9.634  1.00 19.41           C
ATOM   4543  C   MET A 370      34.885  31.333   9.586  1.00 19.27           C
ATOM   4544  O   MET A 370      34.901  32.410  10.192  1.00 18.63           O
ATOM   4545  CB  MET A 370      37.094  30.763   8.516  1.00 15.97           C
ATOM   4546  CG  MET A 370      38.457  30.040   8.577  1.00 21.08           C
ATOM   4547  SD  MET A 370      39.279  30.231  10.170  1.00 22.32           S
ATOM   4548  CE  MET A 370      39.374  32.026  10.291  1.00 21.76           C
ATOM   4549  H   MET A 370      35.879  28.642   8.786  1.00 23.23           H
ATOM   4550  HA  MET A 370      36.549  30.561  10.486  1.00 23.28           H
ATOM   4551  HB2 MET A 370      36.679  30.536   7.670  1.00 19.16           H
ATOM   4552  HB3 MET A 370      37.275  31.715   8.538  1.00 19.16           H
ATOM   4553  HG2 MET A 370      38.332  29.090   8.430  1.00 25.29           H
ATOM   4554  HG3 MET A 370      39.045  30.411   7.900  1.00 25.29           H
ATOM   4555  HE1 MET A 370      39.809  32.252  11.124  1.00 26.11           H
ATOM   4556  HE2 MET A 370      39.889  32.371   9.539  1.00 26.11           H
ATOM   4557  HE3 MET A 370      38.480  32.412  10.278  1.00 26.11           H
ATOM   4558  N   GLU A 371      33.821  30.919   8.890  1.00 19.80           N
ATOM   4559  CA  GLU A 371      32.559  31.642   8.936  1.00 19.45           C
ATOM   4560  C   GLU A 371      32.022  31.667  10.358  1.00 21.80           C
ATOM   4561  O   GLU A 371      31.480  32.678  10.824  1.00 19.76           O
ATOM   4562  CB  GLU A 371      31.568  30.977   7.974  1.00 19.98           C
ATOM   4563  CG  GLU A 371      30.190  31.598   7.969  1.00 23.50           C
ATOM   4564  CD  GLU A 371      29.192  30.886   7.039  1.00 32.27           C
ATOM   4565  OE1 GLU A 371      28.111  31.466   6.855  1.00 33.47           O
ATOM   4566  OE2 GLU A 371      29.473  29.782   6.515  1.00 31.03           O1-
ATOM   4567  H   GLU A 371      33.798  30.215   8.393  1.00 23.75           H
ATOM   4568  HA  GLU A 371      32.691  32.551   8.647  1.00 23.33           H
ATOM   4569  HB2 GLU A 371      31.928  31.034   7.076  1.00 23.97           H
ATOM   4570  HB3 GLU A 371      31.462  30.049   8.242  1.00 23.97           H
ATOM   4571  HG2 GLU A 371      29.813  31.569   8.861  1.00 28.19           H
ATOM   4572  HG3 GLU A 371      30.263  32.520   7.680  1.00 28.19           H
ATOM   4573  N   TYR A 372      32.218  30.578  11.086  1.00 20.34           N
ATOM   4574  CA  TYR A 372      31.754  30.540  12.466  1.00 20.91           C
ATOM   4575  C   TYR A 372      32.572  31.479  13.332  1.00 21.44           C
ATOM   4576  O   TYR A 372      32.015  32.253  14.112  1.00 22.29           O
ATOM   4577  CB  TYR A 372      31.816  29.118  12.982  1.00 20.36           C
ATOM   4578  CG  TYR A 372      31.494  28.911  14.440  1.00 20.21           C
ATOM   4579  CD1 TYR A 372      30.202  28.682  14.847  1.00 21.94           C
ATOM   4580  CD2 TYR A 372      32.482  28.938  15.397  1.00 19.28           C
ATOM   4581  CE1 TYR A 372      29.899  28.461  16.161  1.00 23.31           C
ATOM   4582  CE2 TYR A 372      32.203  28.712  16.721  1.00 26.71           C
ATOM   4583  CZ  TYR A 372      30.897  28.472  17.097  1.00 27.22           C
ATOM   4584  OH  TYR A 372      30.642  28.232  18.428  1.00 25.21           O
ATOM   4585  H   TYR A 372      32.621  29.861  10.819  1.00 24.40           H
ATOM   4586  HA  TYR A 372      30.832  30.835  12.494  1.00 25.08           H
ATOM   4587  HB2 TYR A 372      31.194  28.580  12.463  1.00 24.42           H
ATOM   4588  HB3 TYR A 372      32.722  28.796  12.850  1.00 24.42           H
ATOM   4589  HD1 TYR A 372      29.528  28.659  14.214  1.00 26.32           H
ATOM   4590  HD2 TYR A 372      33.357  29.090  15.131  1.00 23.12           H
ATOM   4591  HE1 TYR A 372      29.020  28.298  16.409  1.00 27.96           H
ATOM   4592  HE2 TYR A 372      32.882  28.724  17.364  1.00 32.05           H
ATOM   4593  HH  TYR A 372      29.820  28.281  18.576  1.00 30.24           H
ATOM   4594  N   LEU A 373      33.901  31.436  13.208  1.00 21.67           N
ATOM   4595  CA  LEU A 373      34.728  32.368  13.983  1.00 21.18           C
ATOM   4596  C   LEU A 373      34.368  33.819  13.675  1.00 22.89           C
ATOM   4597  O   LEU A 373      34.304  34.659  14.578  1.00 25.60           O
ATOM   4598  CB  LEU A 373      36.212  32.109  13.709  1.00 19.97           C
ATOM   4599  CG  LEU A 373      36.754  30.765  14.191  1.00 21.58           C
ATOM   4600  CD1 LEU A 373      38.255  30.705  13.943  1.00 22.51           C
ATOM   4601  CD2 LEU A 373      36.435  30.542  15.662  1.00 21.96           C
ATOM   4602  H   LEU A 373      34.337  30.893  12.691  1.00 25.99           H
ATOM   4603  HA  LEU A 373      34.568  32.223  14.924  1.00 25.41           H
ATOM   4604  HB2 LEU A 373      36.378  32.165  12.754  1.00 23.95           H
ATOM   4605  HB3 LEU A 373      36.717  32.792  14.169  1.00 23.95           H
ATOM   4606  HG  LEU A 373      36.332  30.055  13.683  1.00 25.89           H
ATOM   4607 HD11 LEU A 373      38.596  29.849  14.231  1.00 27.00           H
ATOM   4608 HD12 LEU A 373      38.418  30.831  12.996  1.00 27.00           H
ATOM   4609 HD13 LEU A 373      38.679  31.420  14.443  1.00 27.00           H
ATOM   4610 HD21 LEU A 373      36.853  29.716  15.949  1.00 26.34           H
ATOM   4611 HD22 LEU A 373      36.787  31.286  16.176  1.00 26.34           H
ATOM   4612 HD23 LEU A 373      35.475  30.478  15.780  1.00 26.34           H
ATOM   4613  N   GLU A 374      34.111  34.118  12.404  1.00 21.28           N
ATOM   4614  CA  GLU A 374      33.702  35.451  11.981  1.00 24.93           C
ATOM   4615  C   GLU A 374      32.418  35.887  12.680  1.00 26.44           C
ATOM   4616  O   GLU A 374      32.303  37.022  13.168  1.00 26.83           O
ATOM   4617  CB  GLU A 374      33.526  35.435  10.456  1.00 20.16           C
ATOM   4618  CG  GLU A 374      33.022  36.695   9.809  1.00 25.74           C
ATOM   4619  CD  GLU A 374      33.000  36.561   8.273  1.00 32.10           C
ATOM   4620  OE1 GLU A 374      31.973  36.056   7.696  1.00 26.24           O
ATOM   4621  OE2 GLU A 374      34.042  36.923   7.641  1.00 27.55           O1-
ATOM   4622  H   GLU A 374      34.168  33.553  11.758  1.00 25.52           H
ATOM   4623  HA  GLU A 374      34.401  36.085  12.206  1.00 29.90           H
ATOM   4624  HB2 GLU A 374      34.383  35.229  10.057  1.00 24.18           H
ATOM   4625  HB3 GLU A 374      32.900  34.725  10.229  1.00 24.18           H
ATOM   4626  HG2 GLU A 374      32.125  36.879  10.111  1.00 30.87           H
ATOM   4627  HG3 GLU A 374      33.611  37.426  10.050  1.00 30.87           H
ATOM   4628  N   LYS A 375      31.436  34.997  12.738  1.00 25.73           N
ATOM   4629  CA  LYS A 375      30.159  35.376  13.323  1.00 24.42           C
ATOM   4630  C   LYS A 375      30.220  35.454  14.846  1.00 28.29           C
ATOM   4631  O   LYS A 375      29.421  36.199  15.448  1.00 26.56           O
ATOM   4632  CB  LYS A 375      29.078  34.405  12.825  1.00 31.83           C
ATOM   4633  CG  LYS A 375      28.435  33.542  13.886  1.00 39.73           C
ATOM   4634  CD  LYS A 375      27.270  32.708  13.327  1.00 44.91           C
ATOM   4635  CE  LYS A 375      26.790  31.713  14.384  1.00 53.76           C
ATOM   4636  NZ  LYS A 375      25.635  30.878  13.944  1.00 56.37           N1+
ATOM   4637  H   LYS A 375      31.491  34.185  12.451  1.00 30.87           H
ATOM   4638  HA  LYS A 375      29.929  36.262  13.001  1.00 29.30           H
ATOM   4639  HB2 LYS A 375      28.363  34.933  12.435  1.00 38.19           H
ATOM   4640  HB3 LYS A 375      29.453  33.817  12.149  1.00 38.19           H
ATOM   4641  HG2 LYS A 375      29.106  32.931  14.239  1.00 47.67           H
ATOM   4642  HG3 LYS A 375      28.074  34.101  14.592  1.00 47.67           H
ATOM   4643  HD2 LYS A 375      26.535  33.295  13.092  1.00 53.89           H
ATOM   4644  HD3 LYS A 375      27.568  32.207  12.552  1.00 53.89           H
ATOM   4645  HE2 LYS A 375      27.517  31.110  14.606  1.00 64.50           H
ATOM   4646  HE3 LYS A 375      26.519  32.206  15.176  1.00 64.50           H
ATOM   4647  HZ1 LYS A 375      25.389  30.334  14.605  1.00 67.63           H
ATOM   4648  HZ2 LYS A 375      24.950  31.401  13.722  1.00 67.63           H
ATOM   4649  HZ3 LYS A 375      25.870  30.387  13.239  1.00 67.63           H
ATOM   4650  N   LYS A 376      31.187  34.778  15.476  1.00 22.22           N
ATOM   4651  CA  LYS A 376      31.314  34.748  16.924  1.00 24.06           C
ATOM   4652  C   LYS A 376      32.366  35.697  17.441  1.00 24.22           C
ATOM   4653  O   LYS A 376      32.697  35.628  18.626  1.00 30.01           O
ATOM   4654  CB  LYS A 376      31.641  33.340  17.408  1.00 27.52           C
ATOM   4655  CG  LYS A 376      30.592  32.288  17.097  1.00 32.22           C
ATOM   4656  CD  LYS A 376      29.371  32.443  17.949  1.00 39.12           C
ATOM   4657  CE  LYS A 376      28.386  31.348  17.626  1.00 39.50           C
ATOM   4658  NZ  LYS A 376      27.103  31.555  18.330  1.00 46.21           N1+
ATOM   4659  H   LYS A 376      31.803  34.325  15.073  1.00 26.65           H
ATOM   4660  HA  LYS A 376      30.465  35.005  17.320  1.00 28.87           H
ATOM   4661  HB2 LYS A 376      32.470  33.064  16.988  1.00 33.01           H
ATOM   4662  HB3 LYS A 376      31.764  33.361  18.368  1.00 33.01           H
ATOM   4663  HG2 LYS A 376      30.329  32.360  16.165  1.00 38.66           H
ATOM   4664  HG3 LYS A 376      30.961  31.407  17.276  1.00 38.66           H
ATOM   4665  HD2 LYS A 376      29.618  32.360  18.883  1.00 46.94           H
ATOM   4666  HD3 LYS A 376      28.955  33.299  17.769  1.00 46.94           H
ATOM   4667  HE2 LYS A 376      28.214  31.351  16.671  1.00 47.39           H
ATOM   4668  HE3 LYS A 376      28.753  30.492  17.901  1.00 47.39           H
ATOM   4669  HZ1 LYS A 376      26.525  30.911  18.112  1.00 55.44           H
ATOM   4670  HZ2 LYS A 376      27.242  31.540  19.208  1.00 55.44           H
ATOM   4671  HZ3 LYS A 376      26.763  32.342  18.095  1.00 55.44           H
ATOM   4672  N   ASN A 377      32.911  36.559  16.582  1.00 21.60           N
ATOM   4673  CA  ASN A 377      33.829  37.632  16.969  1.00 30.22           C
ATOM   4674  C   ASN A 377      35.143  37.081  17.504  1.00 30.93           C
ATOM   4675  O   ASN A 377      35.639  37.517  18.541  1.00 26.13           O
ATOM   4676  CB  ASN A 377      33.166  38.573  17.971  1.00 31.52           C
ATOM   4677  CG  ASN A 377      31.971  39.226  17.388  1.00 34.92           C
ATOM   4678  OD1 ASN A 377      32.058  39.868  16.341  1.00 31.66           O
ATOM   4679  ND2 ASN A 377      30.825  39.002  18.003  1.00 40.35           N
ATOM   4680  H   ASN A 377      32.766  36.547  15.737  1.00 25.91           H
ATOM   4681  HA  ASN A 377      34.037  38.153  16.178  1.00 36.26           H
ATOM   4682  HB2 ASN A 377      32.889  38.080  18.759  1.00 37.82           H
ATOM   4683  HB3 ASN A 377      33.791  39.271  18.212  1.00 37.82           H
ATOM   4684 HD21 ASN A 377      30.105  39.337  17.684  1.00 48.42           H
ATOM   4685 HD22 ASN A 377      30.801  38.516  18.714  1.00 48.42           H
ATOM   4686  N   PHE A 378      35.715  36.122  16.761  1.00 25.71           N
ATOM   4687  CA  PHE A 378      37.070  35.634  16.985  1.00 25.95           C
ATOM   4688  C   PHE A 378      37.917  35.916  15.745  1.00 29.22           C
ATOM   4689  O   PHE A 378      37.407  36.031  14.626  1.00 26.28           O
ATOM   4690  CB  PHE A 378      37.090  34.126  17.286  1.00 23.65           C
ATOM   4691  CG  PHE A 378      36.468  33.751  18.593  1.00 25.85           C
ATOM   4692  CD1 PHE A 378      35.182  33.266  18.650  1.00 27.80           C
ATOM   4693  CD2 PHE A 378      37.183  33.881  19.782  1.00 31.43           C
ATOM   4694  CE1 PHE A 378      34.593  32.917  19.882  1.00 35.29           C
ATOM   4695  CE2 PHE A 378      36.597  33.529  21.003  1.00 28.69           C
ATOM   4696  CZ  PHE A 378      35.304  33.059  21.048  1.00 33.16           C
ATOM   4697  H   PHE A 378      35.335  35.735  16.088  1.00 30.85           H
ATOM   4698  HA  PHE A 378      37.470  36.088  17.745  1.00 31.13           H
ATOM   4699  HB2 PHE A 378      36.589  33.671  16.592  1.00 28.38           H
ATOM   4700  HB3 PHE A 378      38.008  33.816  17.289  1.00 28.38           H
ATOM   4701  HD1 PHE A 378      34.693  33.177  17.866  1.00 33.35           H
ATOM   4702  HD2 PHE A 378      38.054  34.205  19.759  1.00 37.71           H
ATOM   4703  HE1 PHE A 378      33.723  32.595  19.911  1.00 42.34           H
ATOM   4704  HE2 PHE A 378      37.082  33.623  21.789  1.00 34.42           H
ATOM   4705  HZ  PHE A 378      34.918  32.822  21.860  1.00 39.79           H
ATOM   4706  N   ILE A 379      39.232  36.020  15.948  1.00 21.52           N
ATOM   4707  CA  ILE A 379      40.184  35.940  14.855  1.00 26.60           C
ATOM   4708  C   ILE A 379      41.191  34.850  15.205  1.00 23.64           C
ATOM   4709  O   ILE A 379      41.411  34.520  16.373  1.00 23.99           O
ATOM   4710  CB  ILE A 379      40.907  37.262  14.594  1.00 25.40           C
ATOM   4711  CG1 ILE A 379      41.672  37.676  15.858  1.00 28.37           C
ATOM   4712  CG2 ILE A 379      39.912  38.343  14.160  1.00 28.16           C
ATOM   4713  CD1 ILE A 379      42.515  38.900  15.700  1.00 34.41           C
ATOM   4714  H   ILE A 379      39.600  36.133  16.722  1.00 25.81           H
ATOM   4715  HA  ILE A 379      39.723  35.687  14.040  1.00 31.91           H
ATOM   4716  HB  ILE A 379      41.545  37.126  13.879  1.00 30.48           H
ATOM   4717 HG12 ILE A 379      41.022  37.851  16.559  1.00 34.04           H
ATOM   4718 HG13 ILE A 379      42.264  36.961  16.143  1.00 34.04           H
ATOM   4719 HG21 ILE A 379      40.383  39.182  14.050  1.00 33.79           H
ATOM   4720 HG22 ILE A 379      39.503  38.086  13.319  1.00 33.79           H
ATOM   4721 HG23 ILE A 379      39.229  38.430  14.844  1.00 33.79           H
ATOM   4722 HD11 ILE A 379      42.949  39.077  16.551  1.00 41.28           H
ATOM   4723 HD12 ILE A 379      43.177  38.747  15.009  1.00 41.28           H
ATOM   4724 HD13 ILE A 379      41.947  39.648  15.462  1.00 41.28           H
ATOM   4725  N   HIS A 380      41.832  34.315  14.171  1.00 23.90           N
ATOM   4726  CA  HIS A 380      42.716  33.161  14.309  1.00 22.94           C
ATOM   4727  C   HIS A 380      44.197  33.546  14.309  1.00 26.30           C
ATOM   4728  O   HIS A 380      44.952  33.189  15.225  1.00 24.50           O
ATOM   4729  CB  HIS A 380      42.428  32.163  13.164  1.00 22.07           C
ATOM   4730  CG  HIS A 380      43.083  30.834  13.360  1.00 24.59           C
ATOM   4731  ND1 HIS A 380      44.447  30.654  13.261  1.00 23.70           N
ATOM   4732  CD2 HIS A 380      42.566  29.627  13.688  1.00 28.22           C
ATOM   4733  CE1 HIS A 380      44.741  29.393  13.526  1.00 27.57           C
ATOM   4734  NE2 HIS A 380      43.616  28.751  13.791  1.00 28.04           N
ATOM   4735  H   HIS A 380      41.770  34.600  13.363  1.00 28.67           H
ATOM   4736  HA  HIS A 380      42.515  32.708  15.145  1.00 27.52           H
ATOM   4737  HB2 HIS A 380      42.747  32.530  12.324  1.00 26.48           H
ATOM   4738  HB3 HIS A 380      41.472  32.005  13.102  1.00 26.48           H
ATOM   4739  HD2 HIS A 380      41.668  29.427  13.830  1.00 33.86           H
ATOM   4740  HE1 HIS A 380      45.592  29.015  13.518  1.00 33.08           H
ATOM   4741  HE2 HIS A 380      43.547  27.913  13.975  1.00 33.63           H
ATOM   4742  N   ARG A 381      44.629  34.233  13.258  1.00 22.57           N
ATOM   4743  CA  ARG A 381      45.964  34.817  13.039  1.00 23.36           C
ATOM   4744  C   ARG A 381      47.018  33.792  12.651  1.00 26.45           C
ATOM   4745  O   ARG A 381      48.128  34.193  12.290  1.00 28.05           O
ATOM   4746  CB  ARG A 381      46.455  35.622  14.254  1.00 24.15           C
ATOM   4747  CG  ARG A 381      45.613  36.807  14.500  1.00 31.00           C
ATOM   4748  CD  ARG A 381      46.297  37.786  15.413  1.00 36.61           C
ATOM   4749  NE  ARG A 381      46.562  37.235  16.732  1.00 35.76           N
ATOM   4750  CZ  ARG A 381      47.645  37.529  17.456  1.00 47.17           C
ATOM   4751  NH1 ARG A 381      48.578  38.358  16.990  1.00 48.82           N
ATOM   4752  NH2 ARG A 381      47.801  36.987  18.650  1.00 49.72           N1+
ATOM   4753  H   ARG A 381      44.104  34.393  12.587  1.00 27.07           H
ATOM   4754  HA  ARG A 381      45.891  35.442  12.304  1.00 28.02           H
ATOM   4755  HB2 ARG A 381      46.403  35.080  15.048  1.00 28.97           H
ATOM   4756  HB3 ARG A 381      47.369  35.918  14.110  1.00 28.97           H
ATOM   4757  HG2 ARG A 381      45.434  37.246  13.657  1.00 37.19           H
ATOM   4758  HG3 ARG A 381      44.790  36.520  14.929  1.00 37.19           H
ATOM   4759  HD2 ARG A 381      47.143  38.020  15.002  1.00 43.92           H
ATOM   4760  HD3 ARG A 381      45.742  38.578  15.519  1.00 43.92           H
ATOM   4761  HE  ARG A 381      46.022  36.642  17.040  1.00 42.90           H
ATOM   4762 HH11 ARG A 381      48.494  38.728  16.218  1.00 58.58           H
ATOM   4763 HH12 ARG A 381      49.268  38.535  17.474  1.00 58.58           H
ATOM   4764 HH21 ARG A 381      47.210  36.446  18.961  1.00 59.65           H
ATOM   4765 HH22 ARG A 381      48.503  37.175  19.112  1.00 59.65           H
ATOM   4766  N   ASN A 382      46.707  32.501  12.634  1.00 21.98           N
ATOM   4767  CA  ASN A 382      47.678  31.489  12.230  1.00 25.01           C
ATOM   4768  C   ASN A 382      47.036  30.486  11.270  1.00 20.38           C
ATOM   4769  O   ASN A 382      47.351  29.297  11.280  1.00 22.19           O
ATOM   4770  CB  ASN A 382      48.263  30.759  13.447  1.00 26.26           C
ATOM   4771  CG  ASN A 382      49.208  31.613  14.241  1.00 32.46           C
ATOM   4772  OD1 ASN A 382      50.336  31.838  13.844  1.00 37.66           O
ATOM   4773  ND2 ASN A 382      48.740  32.101  15.376  1.00 39.71           N
ATOM   4774  H   ASN A 382      45.936  32.174  12.854  1.00 26.37           H
ATOM   4775  HA  ASN A 382      48.401  31.915  11.758  1.00 30.00           H
ATOM   4776  HB2 ASN A 382      47.540  30.500  14.041  1.00 31.51           H
ATOM   4777  HB3 ASN A 382      48.757  29.976  13.155  1.00 31.51           H
ATOM   4778 HD21 ASN A 382      49.241  32.606  15.861  1.00 47.65           H
ATOM   4779 HD22 ASN A 382      47.937  31.922  15.632  1.00 47.65           H
ATOM   4780  N   LEU A 383      46.147  30.955  10.403  1.00 19.61           N
ATOM   4781  CA  LEU A 383      45.525  30.046   9.453  1.00 21.78           C
ATOM   4782  C   LEU A 383      46.512  29.640   8.363  1.00 22.78           C
ATOM   4783  O   LEU A 383      47.137  30.483   7.711  1.00 23.11           O
ATOM   4784  CB  LEU A 383      44.280  30.707   8.851  1.00 23.73           C
ATOM   4785  CG  LEU A 383      43.350  29.843   7.999  1.00 25.54           C
ATOM   4786  CD1 LEU A 383      42.824  28.671   8.753  1.00 27.70           C
ATOM   4787  CD2 LEU A 383      42.193  30.738   7.523  1.00 21.36           C
ATOM   4788  H   LEU A 383      45.897  31.770  10.349  1.00 23.53           H
ATOM   4789  HA  LEU A 383      45.254  29.248   9.928  1.00 26.13           H
ATOM   4790  HB2 LEU A 383      43.734  31.051   9.579  1.00 28.47           H
ATOM   4791  HB3 LEU A 383      44.578  31.446   8.292  1.00 28.47           H
ATOM   4792  HG  LEU A 383      43.834  29.516   7.227  1.00 30.64           H
ATOM   4793 HD11 LEU A 383      42.219  28.178   8.176  1.00 33.23           H
ATOM   4794 HD12 LEU A 383      43.569  28.107   9.009  1.00 33.23           H
ATOM   4795 HD13 LEU A 383      42.356  28.993   9.541  1.00 33.23           H
ATOM   4796 HD21 LEU A 383      41.582  30.208   6.991  1.00 25.62           H
ATOM   4797 HD22 LEU A 383      41.734  31.097   8.298  1.00 25.62           H
ATOM   4798 HD23 LEU A 383      42.555  31.462   6.993  1.00 25.62           H
ATOM   4799  N   ALA A 384      46.669  28.332   8.192  1.00 20.33           N
ATOM   4800  CA  ALA A 384      47.624  27.726   7.275  1.00 21.38           C
ATOM   4801  C   ALA A 384      47.340  26.226   7.278  1.00 18.32           C
ATOM   4802  O   ALA A 384      46.769  25.706   8.229  1.00 19.08           O
ATOM   4803  CB  ALA A 384      49.060  28.016   7.702  1.00 20.84           C
ATOM   4804  H   ALA A 384      46.220  27.747   8.636  1.00 24.39           H
ATOM   4805  HA  ALA A 384      47.500  28.084   6.379  1.00 25.65           H
ATOM   4806  HB1 ALA A 384      49.671  27.644   7.050  1.00 24.99           H
ATOM   4807  HB2 ALA A 384      49.177  28.977   7.762  1.00 24.99           H
ATOM   4808  HB3 ALA A 384      49.212  27.616   8.571  1.00 24.99           H
ATOM   4809  N   ALA A 385      47.749  25.534   6.213  1.00 18.88           N
ATOM   4810  CA  ALA A 385      47.429  24.109   6.135  1.00 18.39           C
ATOM   4811  C   ALA A 385      48.045  23.328   7.292  1.00 18.57           C
ATOM   4812  O   ALA A 385      47.454  22.332   7.737  1.00 19.76           O
ATOM   4813  CB  ALA A 385      47.856  23.533   4.784  1.00 19.40           C
ATOM   4814  H   ALA A 385      48.181  25.846   5.541  1.00 22.65           H
ATOM   4815  HA  ALA A 385      46.466  24.008   6.193  1.00 22.06           H
ATOM   4816  HB1 ALA A 385      47.619  22.596   4.764  1.00 23.27           H
ATOM   4817  HB2 ALA A 385      47.388  24.003   4.076  1.00 23.27           H
ATOM   4818  HB3 ALA A 385      48.810  23.639   4.672  1.00 23.27           H
ATOM   4819  N   ARG A 386      49.224  23.746   7.802  1.00 20.22           N
ATOM   4820  CA  ARG A 386      49.825  23.041   8.938  1.00 21.40           C
ATOM   4821  C   ARG A 386      49.017  23.174  10.204  1.00 19.65           C
ATOM   4822  O   ARG A 386      49.283  22.437  11.155  1.00 20.23           O
ATOM   4823  CB  ARG A 386      51.227  23.564   9.239  1.00 22.52           C
ATOM   4824  CG  ARG A 386      51.246  25.047   9.642  1.00 27.47           C
ATOM   4825  CD  ARG A 386      52.687  25.638   9.900  1.00 39.92           C
[truncated: 254,232 more chars]
