# Supplementary material for: High-throughput quantum-mechanics/molecular-mechanics (ONIOM) macromolecular crystallographic refinement with PHENIX/DivCon: the impact of mixed Hamiltonian methods on ligand and protein structure
Source: Acta Crystallogr D Struct Biol. 2018 Oct 29;74(Pt 11):1063–77. doi: 10.1107/S2059798318012913 (PMC6213575; doi:10.1107/S2059798318012913)
Supplement: Supplementary file 3 [file d-74-01063-sup3.gz › results_regionQM/1OQ5-H_refine_001.pdb]

REMARK Date 2017-01-10 Time 21:45:49 EST -0500 (1484102749.60 s)
REMARK PHENIX refinement
REMARK 
REMARK ****************** INPUT FILES AND LABELS ******************************
REMARK Reflections:
REMARK   file name      : 1OQ5.sf
REMARK   labels         : ['r1oq5sf,wavelength_id=1,_refln.F_meas_au,_refln.F_meas_sigma_au']
REMARK R-free flags:
REMARK   file name      : 1OQ5.sf
REMARK   label          : r1oq5sf,wavelength_id=1,_refln.status
REMARK   test_flag_value: 0
REMARK Model file name(s): 
REMARK   /scratch/oleg/2711163.gondor.quantumbioinc.com/1OQ5-H.pdb
REMARK 
REMARK ******************** REFINEMENT SUMMARY: QUICK FACTS *******************
REMARK Start: r_work = 0.1705 r_free = 0.1744 bonds = 0.012 angles = 2.148
REMARK Final: r_work = 0.1584 r_free = 0.1880 bonds = 0.012 angles = 1.439
REMARK ************************************************************************
REMARK 
REMARK ****************** REFINEMENT STATISTICS STEP BY STEP ******************
REMARK leading digit, like 1_, means number of macro-cycle                     
REMARK 0    : statistics at the very beginning when nothing is done yet        
REMARK 1_bss: bulk solvent correction and/or (anisotropic) scaling             
REMARK 1_xyz: refinement of coordinates                                        
REMARK 1_adp: refinement of ADPs (Atomic Displacement Parameters)              
REMARK 1_occ: refinement of occupancies                                        
REMARK ------------------------------------------------------------------------
REMARK  stage       r-work r-free bonds angles b_min b_max b_ave n_water shift
REMARK       0    : 0.2670 0.2418 0.012  2.15  10.1  86.6  23.5 699      0.000
REMARK       1_bss: 0.1705 0.1744 0.012  2.15   7.8  84.3  21.2 699      0.000
REMARK 1_settarget: 0.1705 0.1744 0.012  2.15   7.8  84.3  21.2 699      0.000
REMARK       1_nqh: 0.1707 0.1740 0.012  2.15   7.8  84.3  21.2 699      0.002
REMARK    1_weight: 0.1707 0.1740 0.012  2.15   7.8  84.3  21.2 699      0.002
REMARK    1_checkH: 0.1707 0.1738 0.012  2.15   7.8  84.3  21.2 699      0.410
REMARK    1_xyzrec: 0.1679 0.1864 0.013  1.56   7.8  84.3  21.2 699      0.487
REMARK    1_checkH: 0.1680 0.1864 0.013  1.56   7.8  84.3  21.2 699      0.487
REMARK       1_adp: 0.1649 0.1935 0.013  1.56   9.0  79.3  21.5 699      0.487
REMARK   1_regHadp: 0.1649 0.1942 0.013  1.56   9.0  79.3  21.5 699      0.487
REMARK       1_occ: 0.1647 0.1943 0.013  1.56   9.0  79.3  21.5 699      0.487
REMARK       2_bss: 0.1644 0.1933 0.013  1.56   9.3  79.6  21.7 699      0.487
REMARK 2_settarget: 0.1644 0.1933 0.013  1.56   9.3  79.6  21.7 699      0.487
REMARK 2_updatecdl: 0.1644 0.1933 0.013  1.56   9.3  79.6  21.7 699      0.487
REMARK       2_nqh: 0.1644 0.1933 0.013  1.56   9.3  79.6  21.7 699      0.487
REMARK    2_weight: 0.1644 0.1933 0.013  1.56   9.3  79.6  21.7 699      0.487
REMARK    2_checkH: 0.1644 0.1932 0.013  1.56   9.3  79.6  21.7 699      0.487
REMARK    2_xyzrec: 0.1616 0.1887 0.011  1.44   9.3  79.6  21.7 699      0.491
REMARK    2_checkH: 0.1616 0.1887 0.011  1.44   9.3  79.6  21.7 699      0.491
REMARK       2_adp: 0.1606 0.1870 0.011  1.44   9.8  77.2  21.7 699      0.491
REMARK   2_regHadp: 0.1608 0.1868 0.011  1.44   9.8  77.2  21.7 699      0.491
REMARK       2_occ: 0.1607 0.1867 0.011  1.44   9.8  77.2  21.7 699      0.491
REMARK       3_bss: 0.1606 0.1864 0.011  1.44   9.7  77.1  21.6 699      0.491
REMARK 3_settarget: 0.1606 0.1864 0.011  1.44   9.7  77.1  21.6 699      0.491
REMARK 3_updatecdl: 0.1606 0.1864 0.011  1.44   9.7  77.1  21.6 699      0.491
REMARK       3_nqh: 0.1606 0.1864 0.011  1.44   9.7  77.1  21.6 699      0.491
REMARK    3_weight: 0.1606 0.1864 0.011  1.44   9.7  77.1  21.6 699      0.491
REMARK    3_checkH: 0.1606 0.1864 0.011  1.44   9.7  77.1  21.6 699      0.491
REMARK    3_xyzrec: 0.1582 0.1875 0.012  1.44   9.7  77.1  21.6 699      0.499
REMARK    3_checkH: 0.1582 0.1874 0.012  1.44   9.7  77.1  21.6 699      0.499
REMARK       3_adp: 0.1584 0.1881 0.012  1.44   9.7  75.5  21.7 699      0.499
REMARK   3_regHadp: 0.1584 0.1881 0.012  1.44   9.7  75.5  21.7 699      0.499
REMARK       3_occ: 0.1584 0.1881 0.012  1.44   9.7  75.5  21.7 699      0.499
REMARK         end: 0.1584 0.1880 0.012  1.44   9.6  75.4  21.6 699      0.499
REMARK ------------------------------------------------------------------------
REMARK MODEL CONTENT.
REMARK  ELEMENT        ATOM RECORD COUNT   OCCUPANCY SUM
REMARK        C                     1323         1321.61
REMARK        F                        3            3.00
REMARK        H                     2463         2456.17
REMARK        O                      579          578.65
REMARK        N                      352          351.08
REMARK        S                        3            3.00
REMARK     Zn2+                        1            1.00
REMARK      O1-                       34           34.00
REMARK    TOTAL                     4758         4748.52
REMARK -----------------------------------------------------------------------
REMARK r_free_flags.md5.hexdigest eb069372ea0e8a7201a4a23f865a29f0
REMARK 
REMARK ---------------------------------------------------------------
REMARK  Atom Name   Residue Name    Residue ID     Chain     Charge  
REMARK ---------------------------------------------------------------
REMARK      C1           CEL            701          A      -0.1248  
REMARK     C10           CEL            701          A      -0.0962  
REMARK     C11           CEL            701          A      -0.5153  
REMARK     C12           CEL            701          A       0.2396  
REMARK     C13           CEL            701          A      -0.2678  
REMARK     C14           CEL            701          A       0.0718  
REMARK     C15           CEL            701          A      -0.6254  
REMARK     C16           CEL            701          A       0.0325  
REMARK     C17           CEL            701          A      -0.2182  
REMARK      C2           CEL            701          A      -0.2373  
REMARK      C3           CEL            701          A       0.0514  
REMARK      C4           CEL            701          A       0.5417  
REMARK      C5           CEL            701          A      -0.0747  
REMARK      C6           CEL            701          A      -0.0974  
REMARK      C7           CEL            701          A      -0.2494  
REMARK      C8           CEL            701          A       0.148   
REMARK      C9           CEL            701          A      -0.2618  
REMARK      F1           CEL            701          A      -0.1794  
REMARK      F2           CEL            701          A      -0.1595  
REMARK      F3           CEL            701          A      -0.1917  
REMARK      N1           CEL            701          A      -0.1624  
REMARK      N2           CEL            701          A      -0.0186  
REMARK      N3           CEL            701          A      -0.6716  
REMARK      O1           CEL            701          A      -0.9239  
REMARK      O2           CEL            701          A      -0.8709  
REMARK      S1           CEL            701          A       2.454   
REMARK     HC2           CEL            701          A       0.1916  
REMARK     HC6           CEL            701          A       0.1596  
REMARK     HC7           CEL            701          A       0.1864  
REMARK     HC9           CEL            701          A       0.183   
REMARK     H10           CEL            701          A       0.1787  
REMARK     H11           CEL            701          A       0.1547  
REMARK     H11           CEL            701          A       0.1849  
REMARK     H11           CEL            701          A       0.178   
REMARK     H13           CEL            701          A       0.1907  
REMARK     H14           CEL            701          A       0.1748  
REMARK     H16           CEL            701          A       0.1623  
REMARK     H17           CEL            701          A       0.2181  
REMARK     HN3           CEL            701          A       0.2717  
REMARK     HN3           CEL            701          A       0.3637  
REMARK ---------------------------------------------------------------
REMARK IF THIS FILE IS FOR PDB DEPOSITION: REMOVE ALL FROM THIS LINE UP.
REMARK   3
REMARK   3 REFINEMENT.
REMARK   3   PROGRAM     : PHENIX (1.11.1_2575: ???)
REMARK   3   AUTHORS     : Adams,Afonine,Bunkoczi,Burnley,Chen,Dar,Davis,
REMARK   3               : Draizen,Echols,Gildea,Gros,Grosse-Kunstleve,Headd,
REMARK   3               : Hintze,Hung,Ioerger,Liebschner,McCoy,McKee,Moriarty,
REMARK   3               : Oeffner,Poon,Read,Richardson,Richardson,Sacchettini,
REMARK   3               : Sauter,Sobolev,Storoni,Terwilliger,Williams,Zwart
REMARK   3
REMARK   3  REFINEMENT TARGET : ML
REMARK   3  
REMARK   3  DATA USED IN REFINEMENT.
REMARK   3   RESOLUTION RANGE HIGH (ANGSTROMS) : 1.500   
REMARK   3   RESOLUTION RANGE LOW  (ANGSTROMS) : 28.919  
REMARK   3   MIN(FOBS/SIGMA_FOBS)              : 1.00  
REMARK   3   COMPLETENESS FOR RANGE        (%) : 90.47 
REMARK   3   NUMBER OF REFLECTIONS             : 34686     
REMARK   3   NUMBER OF REFLECTIONS (NON-ANOMALOUS) : 34686     
REMARK   3  
REMARK   3  FIT TO DATA USED IN REFINEMENT.
REMARK   3   R VALUE     (WORKING + TEST SET) : 0.1598
REMARK   3   R VALUE            (WORKING SET) : 0.1584
REMARK   3   FREE R VALUE                     : 0.1880
REMARK   3   FREE R VALUE TEST SET SIZE   (%) : 4.96  
REMARK   3   FREE R VALUE TEST SET COUNT      : 1720      
REMARK   3  
REMARK   3  FIT TO DATA USED IN REFINEMENT (IN BINS).
REMARK   3   BIN  RESOLUTION RANGE  COMPL.    NWORK NFREE   RWORK  RFREE  CCWORK CCFREE
REMARK   3     1 28.9240 -  3.4324    1.00     3140   145  0.1404 0.1573   0.952  0.933
REMARK   3     2  3.4324 -  2.7250    1.00     3067   159  0.1519 0.1976   0.940  0.888
REMARK   3     3  2.7250 -  2.3808    0.99     3039   149  0.1605 0.1804   0.926  0.915
REMARK   3     4  2.3808 -  2.1632    1.00     3000   174  0.1560 0.1916   0.931  0.890
REMARK   3     5  2.1632 -  2.0082    0.99     2984   175  0.1576 0.1887   0.932  0.910
REMARK   3     6  2.0082 -  1.8898    0.98     2990   138  0.1630 0.1992   0.929  0.892
REMARK   3     7  1.8898 -  1.7952    0.98     2948   164  0.1667 0.1802   0.922  0.908
REMARK   3     8  1.7952 -  1.7170    0.97     2923   150  0.1731 0.2208   0.914  0.849
REMARK   3     9  1.7170 -  1.6509    0.96     2886   160  0.1902 0.1855   0.908  0.915
REMARK   3    10  1.6509 -  1.5940    0.90     2729   122  0.2175 0.2903   0.880  0.767
REMARK   3    11  1.5940 -  1.5441    0.68     2056   109  0.2098 0.2270   0.863  0.849
REMARK   3    12  1.5441 -  1.5000    0.41     1204    75  0.2408 0.2754   0.814  0.692
REMARK   3  
REMARK   3  BULK SOLVENT MODELLING.
REMARK   3   METHOD USED        : FLAT BULK SOLVENT MODEL
REMARK   3   SOLVENT RADIUS     : 1.11    
REMARK   3   SHRINKAGE RADIUS   : 0.90    
REMARK   3   GRID STEP FACTOR   : 4.00    
REMARK   3  
REMARK   3  ERROR ESTIMATES.
REMARK   3   COORDINATE ERROR (MAXIMUM-LIKELIHOOD BASED)     : 0.14    
REMARK   3   PHASE ERROR (DEGREES, MAXIMUM-LIKELIHOOD BASED) : 19.03   
REMARK   3  
REMARK   3  STRUCTURE FACTORS CALCULATION ALGORITHM : FFT
REMARK   3  
REMARK   3  RESTRAINTS LIBRARY
REMARK   3    GEOSTD + MON.LIB. + CDL v1.2
REMARK   3  
REMARK   3  DEVIATIONS FROM IDEAL VALUES.
REMARK   3                 RMSD     MAX  COUNT
REMARK   3   BOND      :  0.012   0.082   2124
REMARK   3   ANGLE     :  1.439   9.218   2890
REMARK   3   CHIRALITY :  0.092   0.324    298
REMARK   3   PLANARITY :  0.009   0.044    375
REMARK   3   DIHEDRAL  : 17.722 159.905    765
REMARK   3   MIN NONBONDED DISTANCE : 1.918 
REMARK   3  
REMARK   3  MOLPROBITY STATISTICS.
REMARK   3   ALL-ATOM CLASHSCORE : 2.71
REMARK   3   RAMACHANDRAN PLOT:
REMARK   3     OUTLIERS : 0.00  %
REMARK   3     ALLOWED  : 3.54  %
REMARK   3     FAVORED  : 96.46 %
REMARK   3   ROTAMER OUTLIERS : 2.73 %
REMARK   3   CBETA DEVIATIONS : 0
REMARK   3   PEPTIDE PLANE:
REMARK   3     CIS-PROLINE     : 2
REMARK   3     CIS-GENERAL     : 0
REMARK   3     TWISTED PROLINE : 0
REMARK   3     TWISTED GENERAL : 0
REMARK   3  
REMARK   3  ATOMIC DISPLACEMENT PARAMETERS.
REMARK   3   WILSON B : 16.95
REMARK   3   RMS(B_ISO_OR_EQUIVALENT_BONDED) : 3.34
REMARK   3   ATOMS          NUMBER OF ATOMS
REMARK   3                    ISO.  ANISO. 
REMARK   3    ALL         :   4758       0
REMARK   3    ALL (NO H)  :   2295       0
REMARK   3    SOLVENT     :    233       0
REMARK   3    NON-SOLVENT :   2062       0
REMARK   3    HYDROGENS   :   2463       0
REMARK   3
REMARK   3
REMARK   3   OTHER REFINEMENT REMARKS:
REMARK   3   XRAY REFINEMENT USING QUANTUM MECHANICAL FUNCTIONAL
REMARK   3   PROGRAM      :QuantumBio DivCon 6 build-7.1.1-b4015.17
REMARK   3   AUTHORS      :BORBULEVYCH O.Y., PLUMLEY J., 
REMARK   3                :MARTIN, R.I., WESTERHOFF L.M. 
REMARK   3
REMARK   3   REFERENCE     :BORBULEVYCH O.Y., PLUMLEY J.A.,
REMARK   3                 :MARTIN, R.I., MERZ, K.M.,  WESTERHOFF L.M.
REMARK   3                 :ACTA CRYSTLLOGRAPHICA SECTION D, 2014, 
REMARK   3                 :V. D70, pp. 1233-1247
REMARK   3   QM METHOD(HAMILTONIAN): PM6
REMARK   3   REGION QM REFINEMENT: 
REMARK   3      MAIN/BUFFER QM REGION RADII (A): 3.0 / 2.5
REMARK   3      LIGAND / STRAIN ENERGY: CEL_A_701 / 15.6 KCAL/MOLE
REMARK   3
HELIX    1   1 PRO A   13  HIS A   15  5               Generated by MOE    3
HELIX    2   2 TRP A   16  ASP A   19  1               Generated by MOE    4
HELIX    3   3 PRO A   21  LYS A   24  5               Generated by MOE    4
HELIX    4   4 THR A  125  TYR A  128  5               Generated by MOE    3
HELIX    5   5 PHE A  131  ALA A  134  1               Generated by MOE    4
HELIX    6   6 PRO A  155  LEU A  157  5               Generated by MOE    3
HELIX    7   7 GLN A  158  VAL A  163  1               Generated by MOE    6
HELIX    8   8 LEU A  164  SER A  166  5               Generated by MOE    3
HELIX    9   9 PRO A  181  LEU A  184  5               Generated by MOE    4
HELIX   10  10 SER A  220  PHE A  226  1               Generated by MOE    7
SHEET    1       ASP A  32  ILE A  33                  Generated by MOE
SHEET    2       LYS A  39  TYR A  40                  Generated by MOE
SHEET    3       LEU A  47  SER A  50                  Generated by MOE
SHEET    4       SER A  56  ASN A  61                  Generated by MOE
SHEET    5       PHE A  66  PHE A  70                  Generated by MOE
SHEET    6       VAL A  78  GLY A  81                  Generated by MOE
SHEET    7       TYR A  88  TRP A  97                  Generated by MOE
SHEET    8       THR A 108  VAL A 109                  Generated by MOE
SHEET    9       ALA A 116  ASN A 124                  Generated by MOE
SHEET   10       LEU A 141  GLY A 145                  Generated by MOE
SHEET   11       ILE A 146  PHE A 147                  Generated by MOE
SHEET   12       LEU A 148  VAL A 150                  Generated by MOE
SHEET   13       SER A 173  ASP A 175                  Generated by MOE
SHEET   14       TYR A 191  GLY A 196                  Generated by MOE
SHEET   15       VAL A 207  VAL A 211                  Generated by MOE
SHEET   16       LEU A 212  LEU A 212                  Generated by MOE
SHEET   17       ILE A 216  VAL A 218                  Generated by MOE
SHEET   18       LYS A 257  ALA A 258                  Generated by MOE
CRYST1   42.010   41.070   71.930  90.00 104.20  90.00 P 1 21 1
SCALE1      0.023804  0.000000  0.006023        0.00000
SCALE2      0.000000  0.024349  0.000000        0.00000
SCALE3      0.000000  0.000000  0.014341        0.00000
ATOM      1  N   HIS A   4      31.515   3.077   9.379  1.00 49.92           N
ATOM      2  CA  HIS A   4      30.891   2.053   8.558  1.00 35.45           C
ATOM      3  C   HIS A   4      30.207   0.977   9.408  1.00 24.57           C
ATOM      4  O   HIS A   4      30.377  -0.204   9.181  1.00 22.97           O
ATOM      5  CB  HIS A   4      31.901   1.441   7.558  1.00 30.93           C
ATOM      6  CG  HIS A   4      33.191   0.965   8.156  1.00 46.29           C
ATOM      7  ND1 HIS A   4      33.323   0.569   9.472  1.00 51.81           N
ATOM      8  CD2 HIS A   4      34.410   0.789   7.587  1.00 44.50           C
ATOM      9  CE1 HIS A   4      34.568   0.174   9.688  1.00 49.28           C
ATOM     10  NE2 HIS A   4      35.250   0.304   8.562  1.00 46.40           N
ATOM     11  H1  HIS A   4      31.839   3.774   8.805  1.00 59.93           H
ATOM     12  H2  HIS A   4      32.247   2.698   9.869  1.00 59.93           H
ATOM     13  HA  HIS A   4      30.196   2.478   8.029  1.00 42.56           H
ATOM     14  HB2 HIS A   4      32.118   2.105   6.886  1.00 37.14           H
ATOM     15  HB3 HIS A   4      31.488   0.670   7.136  1.00 37.14           H
ATOM     16  HD2 HIS A   4      34.637   0.969   6.703  1.00 53.42           H
ATOM     17  HE1 HIS A   4      34.912  -0.133  10.497  1.00 59.16           H
ATOM     18  HE2 HIS A   4      36.082   0.116   8.455  1.00 55.70           H
ATOM     19  N   TRP A   5      29.406   1.409  10.378  1.00 25.20           N
ATOM     20  CA  TRP A   5      28.743   0.462  11.264  1.00 17.91           C
ATOM     21  C   TRP A   5      27.749  -0.382  10.490  1.00 19.92           C
ATOM     22  O   TRP A   5      27.198   0.039   9.469  1.00 21.18           O
ATOM     23  CB  TRP A   5      28.051   1.181  12.426  1.00 19.37           C
ATOM     24  CG  TRP A   5      26.847   1.939  12.081  1.00 19.21           C
ATOM     25  CD1 TRP A   5      26.767   3.278  11.777  1.00 19.66           C
ATOM     26  CD2 TRP A   5      25.506   1.447  12.050  1.00 19.01           C
ATOM     27  NE1 TRP A   5      25.475   3.630  11.533  1.00 20.41           N
ATOM     28  CE2 TRP A   5      24.674   2.532  11.701  1.00 17.22           C
ATOM     29  CE3 TRP A   5      24.929   0.200  12.282  1.00 16.62           C
ATOM     30  CZ2 TRP A   5      23.301   2.405  11.565  1.00 19.83           C
ATOM     31  CZ3 TRP A   5      23.543   0.075  12.134  1.00 16.39           C
ATOM     32  CH2 TRP A   5      22.756   1.175  11.787  1.00 18.96           C
ATOM     33  H   TRP A   5      29.233   2.233  10.541  1.00 30.26           H
ATOM     34  HA  TRP A   5      29.405  -0.134  11.644  1.00 21.52           H
ATOM     35  HB2 TRP A   5      27.791   0.514  13.079  1.00 23.27           H
ATOM     36  HB3 TRP A   5      28.677   1.801  12.830  1.00 23.27           H
ATOM     37  HD1 TRP A   5      27.490   3.856  11.730  1.00 23.61           H
ATOM     38  HE1 TRP A   5      25.206   4.416  11.321  1.00 24.52           H
ATOM     39  HE3 TRP A   5      25.452  -0.534  12.510  1.00 19.97           H
ATOM     40  HZ2 TRP A   5      22.775   3.132  11.326  1.00 23.82           H
ATOM     41  HZ3 TRP A   5      23.143  -0.752  12.279  1.00 19.69           H
ATOM     42  HH2 TRP A   5      21.838   1.061  11.697  1.00 22.77           H
ATOM     43  N   GLY A   6      27.522  -1.576  10.990  1.00 17.39           N
ATOM     44  CA  GLY A   6      26.557  -2.477  10.393  1.00 19.72           C
ATOM     45  C   GLY A   6      26.207  -3.581  11.338  1.00 17.93           C
ATOM     46  O   GLY A   6      26.199  -3.403  12.560  1.00 18.49           O
ATOM     47  H   GLY A   6      27.921  -1.895  11.683  1.00 20.88           H
ATOM     48  HA2 GLY A   6      25.754  -1.987  10.155  1.00 23.69           H
ATOM     49  HA3 GLY A   6      26.934  -2.864   9.586  1.00 23.69           H
ATOM     50  N   TYR A   7      25.910  -4.752  10.786  1.00 17.78           N
ATOM     51  CA  TYR A   7      25.533  -5.906  11.585  1.00 19.33           C
ATOM     52  C   TYR A   7      26.430  -7.126  11.371  1.00 24.35           C
ATOM     53  O   TYR A   7      26.112  -8.213  11.883  1.00 26.48           O
ATOM     54  CB  TYR A   7      24.062  -6.229  11.324  1.00 20.61           C
ATOM     55  CG  TYR A   7      23.129  -5.155  11.818  1.00 16.69           C
ATOM     56  CD1 TYR A   7      22.743  -5.128  13.146  1.00 15.35           C
ATOM     57  CD2 TYR A   7      22.605  -4.186  10.962  1.00 14.83           C
ATOM     58  CE1 TYR A   7      21.894  -4.140  13.606  1.00 15.81           C
ATOM     59  CE2 TYR A   7      21.741  -3.186  11.422  1.00 17.51           C
ATOM     60  CZ  TYR A   7      21.383  -3.190  12.748  1.00 16.89           C
ATOM     61  OH  TYR A   7      20.528  -2.229  13.219  1.00 15.84           O
ATOM     62  H   TYR A   7      25.897  -4.891   9.940  1.00 21.36           H
ATOM     63  HA  TYR A   7      25.614  -5.665  12.520  1.00 23.22           H
ATOM     64  HB2 TYR A   7      23.918  -6.323  10.367  1.00 24.75           H
ATOM     65  HB3 TYR A   7      23.831  -7.053  11.777  1.00 24.75           H
ATOM     66  HD1 TYR A   7      23.083  -5.759  13.738  1.00 18.44           H
ATOM     67  HD2 TYR A   7      22.845  -4.191  10.066  1.00 17.82           H
ATOM     68  HE1 TYR A   7      21.644  -4.129  14.502  1.00 18.99           H
ATOM     69  HE2 TYR A   7      21.396  -2.550  10.839  1.00 21.04           H
ATOM     70  HH  TYR A   7      20.611  -2.186  14.057  1.00 19.03           H
ATOM     71  N   GLY A   8      27.562  -6.967  10.674  1.00 27.51           N
ATOM     72  CA  GLY A   8      28.465  -8.074  10.411  1.00 23.66           C
ATOM     73  C   GLY A   8      29.471  -8.311  11.526  1.00 26.05           C
ATOM     74  O   GLY A   8      29.530  -7.592  12.525  1.00 28.41           O
ATOM     75  H   GLY A   8      27.826  -6.219  10.343  1.00 33.04           H
ATOM     76  HA2 GLY A   8      27.953  -8.885  10.280  1.00 28.41           H
ATOM     77  HA3 GLY A   8      28.958  -7.889   9.596  1.00 28.41           H
ATOM     78  N   LYS A   9      30.324  -9.332  11.312  1.00 28.15           N
ATOM     79  CA  LYS A   9      31.297  -9.741  12.328  1.00 29.05           C
ATOM     80  C   LYS A   9      32.277  -8.628  12.645  1.00 22.43           C
ATOM     81  O   LYS A   9      32.749  -8.512  13.787  1.00 25.37           O
ATOM     82  CB  LYS A   9      32.097 -10.955  11.843  1.00 27.20           C
ATOM     83  H   LYS A   9      30.361  -9.792  10.585  1.00 33.81           H
ATOM     84  HA  LYS A   9      30.835  -9.987  13.145  1.00 34.88           H
ATOM     85  HB1 LYS A   9      31.477 -11.675  11.645  1.00 32.66           H
ATOM     86  HB3 LYS A   9      32.698 -11.227  12.554  1.00 32.66           H
ATOM     87  N   HIS A  10      32.614  -7.822  11.647  1.00 25.23           N
ATOM     88  CA  HIS A  10      33.640  -6.815  11.808  1.00 24.84           C
ATOM     89  C   HIS A  10      33.102  -5.420  12.020  1.00 20.54           C
ATOM     90  O   HIS A  10      33.878  -4.534  12.379  1.00 20.90           O
ATOM     91  CB  HIS A  10      34.580  -6.864  10.607  1.00 23.16           C
ATOM     92  CG  HIS A  10      35.242  -8.194  10.475  1.00 27.93           C
ATOM     93  ND1 HIS A  10      36.309  -8.571  11.265  1.00 25.87           N
ATOM     94  CD2 HIS A  10      34.949  -9.259   9.697  1.00 29.44           C
ATOM     95  CE1 HIS A  10      36.659  -9.807  10.959  1.00 29.39           C
ATOM     96  NE2 HIS A  10      35.846 -10.249  10.014  1.00 25.42           N
ATOM     97  H   HIS A  10      32.267  -7.849  10.857  1.00 30.29           H
ATOM     98  HA  HIS A  10      34.164  -7.033  12.595  1.00 29.83           H
ATOM     99  HB2 HIS A  10      35.271  -6.193  10.711  1.00 27.82           H
ATOM    100  HB3 HIS A  10      34.068  -6.699   9.797  1.00 27.82           H
ATOM    101  HD2 HIS A  10      34.269  -9.311   9.064  1.00 35.35           H
ATOM    102  HE1 HIS A  10      37.361 -10.281  11.345  1.00 35.29           H
ATOM    103  HE2 HIS A  10      35.881 -11.024   9.645  1.00 30.53           H
ATOM    104  N   ASN A  11      31.784  -5.207  11.882  1.00 22.39           N
ATOM    105  CA  ASN A  11      31.246  -3.875  12.109  1.00 18.82           C
ATOM    106  C   ASN A  11      29.931  -3.901  12.880  1.00 19.74           C
ATOM    107  O   ASN A  11      29.238  -2.877  12.926  1.00 18.53           O
ATOM    108  CB  ASN A  11      31.038  -3.150  10.782  1.00 21.82           C
ATOM    109  CG  ASN A  11      29.957  -3.789   9.939  1.00 20.63           C
ATOM    110  OD1 ASN A  11      29.437  -4.834  10.293  1.00 21.73           O
ATOM    111  ND2 ASN A  11      29.621  -3.172   8.826  1.00 23.44           N
ATOM    112  H   ASN A  11      31.206  -5.801  11.655  1.00 26.88           H
ATOM    113  HA  ASN A  11      31.887  -3.368  12.633  1.00 22.61           H
ATOM    114  HB2 ASN A  11      30.777  -2.232  10.951  1.00 26.21           H
ATOM    115  HB3 ASN A  11      31.865  -3.166  10.275  1.00 26.21           H
ATOM    116 HD21 ASN A  11      29.038  -3.525   8.303  1.00 28.15           H
ATOM    117 HD22 ASN A  11      29.984  -2.419   8.623  1.00 28.15           H
ATOM    118  N   GLY A  12      29.578  -5.023  13.484  1.00 20.92           N
ATOM    119  CA  GLY A  12      28.297  -5.155  14.134  1.00 20.85           C
ATOM    120  C   GLY A  12      28.271  -4.604  15.544  1.00 17.91           C
ATOM    121  O   GLY A  12      29.191  -3.936  16.012  1.00 17.45           O
ATOM    122  H   GLY A  12      30.062  -5.729  13.533  1.00 25.12           H
ATOM    123  HA2 GLY A  12      27.626  -4.706  13.610  1.00 25.04           H
ATOM    124  HA3 GLY A  12      28.075  -6.097  14.181  1.00 25.04           H
ATOM    125  N   PRO A  13      27.203  -4.942  16.267  1.00 18.06           N
ATOM    126  CA  PRO A  13      26.956  -4.344  17.592  1.00 17.73           C
ATOM    127  C   PRO A  13      28.094  -4.392  18.587  1.00 17.26           C
ATOM    128  O   PRO A  13      28.212  -3.467  19.392  1.00 18.07           O
ATOM    129  CB  PRO A  13      25.749  -5.152  18.098  1.00 17.99           C
ATOM    130  CG  PRO A  13      24.996  -5.491  16.851  1.00 16.49           C
ATOM    131  CD  PRO A  13      26.070  -5.767  15.807  1.00 19.47           C
ATOM    132  HA  PRO A  13      26.691  -3.422  17.483  1.00 21.29           H
ATOM    133  HB2 PRO A  13      26.067  -5.953  18.543  1.00 21.61           H
ATOM    134  HB3 PRO A  13      25.216  -4.602  18.697  1.00 21.61           H
ATOM    135  HG2 PRO A  13      24.457  -6.282  17.012  1.00 19.81           H
ATOM    136  HG3 PRO A  13      24.436  -4.747  16.576  1.00 19.81           H
ATOM    137  HD2 PRO A  13      26.312  -6.705  15.807  1.00 23.38           H
ATOM    138  HD3 PRO A  13      25.769  -5.476  14.932  1.00 23.38           H
ATOM    139  N   GLU A  14      28.923  -5.442  18.594  1.00 18.29           N
ATOM    140  CA  GLU A  14      30.045  -5.489  19.522  1.00 21.83           C
ATOM    141  C   GLU A  14      31.149  -4.493  19.177  1.00 17.85           C
ATOM    142  O   GLU A  14      32.052  -4.292  19.995  1.00 19.73           O
ATOM    143  CB  GLU A  14      30.601  -6.907  19.550  1.00 23.31           C
ATOM    144  CG  GLU A  14      29.521  -7.972  19.863  1.00 24.79           C
ATOM    145  CD  GLU A  14      28.669  -7.638  21.078  1.00 38.26           C
ATOM    146  OE1 GLU A  14      29.253  -7.252  22.108  1.00 40.39           O
ATOM    147  OE2 GLU A  14      27.414  -7.748  20.995  1.00 37.60           O1-
ATOM    148  H   GLU A  14      28.851  -6.128  18.083  1.00 21.97           H
ATOM    149  HA  GLU A  14      29.732  -5.279  20.414  1.00 26.22           H
ATOM    150  HB2 GLU A  14      30.975  -7.110  18.679  1.00 27.99           H
ATOM    151  HB3 GLU A  14      31.290  -6.954  20.231  1.00 27.99           H
ATOM    152  HG2 GLU A  14      28.932  -8.055  19.097  1.00 29.77           H
ATOM    153  HG3 GLU A  14      29.955  -8.821  20.038  1.00 29.77           H
ATOM    154  N   HIS A  15      31.106  -3.878  17.997  1.00 16.48           N
ATOM    155  CA  HIS A  15      32.094  -2.899  17.580  1.00 16.95           C
ATOM    156  C   HIS A  15      31.619  -1.472  17.741  1.00 21.52           C
ATOM    157  O   HIS A  15      32.426  -0.550  17.653  1.00 16.74           O
ATOM    158  CB  HIS A  15      32.420  -3.085  16.098  1.00 15.49           C
ATOM    159  CG  HIS A  15      33.188  -4.330  15.794  1.00 21.78           C
ATOM    160  ND1 HIS A  15      34.563  -4.370  15.814  1.00 23.52           N
ATOM    161  CD2 HIS A  15      32.777  -5.572  15.452  1.00 21.75           C
ATOM    162  CE1 HIS A  15      34.970  -5.587  15.497  1.00 23.83           C
ATOM    163  NE2 HIS A  15      33.906  -6.343  15.295  1.00 22.40           N
ATOM    164  H   HIS A  15      30.501  -4.029  17.401  1.00 19.80           H
ATOM    165  HA  HIS A  15      32.905  -3.012  18.101  1.00 20.36           H
ATOM    166  HB2 HIS A  15      32.960  -2.333  15.818  1.00 18.60           H
ATOM    167  HB3 HIS A  15      31.598  -3.107  15.583  1.00 18.60           H
ATOM    168  HD2 HIS A  15      31.896  -5.855  15.365  1.00 26.12           H
ATOM    169  HE1 HIS A  15      35.855  -5.866  15.452  1.00 28.61           H
ATOM    170  HE2 HIS A  15      33.915  -7.173  15.071  1.00 26.91           H
ATOM    171  N   TRP A  16      30.316  -1.268  17.893  1.00 14.46           N
ATOM    172  CA  TRP A  16      29.768   0.070  17.790  1.00 17.21           C
ATOM    173  C   TRP A  16      30.338   1.023  18.830  1.00 14.44           C
ATOM    174  O   TRP A  16      30.444   2.233  18.566  1.00 14.16           O
ATOM    175  CB  TRP A  16      28.246  -0.012  17.950  1.00 13.75           C
ATOM    176  CG  TRP A  16      27.541  -0.665  16.820  1.00 15.39           C
ATOM    177  CD1 TRP A  16      28.071  -1.078  15.636  1.00 14.83           C
ATOM    178  CD2 TRP A  16      26.130  -0.989  16.763  1.00 13.34           C
ATOM    179  NE1 TRP A  16      27.101  -1.652  14.853  1.00 17.11           N
ATOM    180  CE2 TRP A  16      25.896  -1.578  15.512  1.00 14.00           C
ATOM    181  CE3 TRP A  16      25.049  -0.814  17.646  1.00 15.06           C
ATOM    182  CZ2 TRP A  16      24.642  -2.026  15.130  1.00 15.86           C
ATOM    183  CZ3 TRP A  16      23.826  -1.267  17.263  1.00 14.67           C
ATOM    184  CH2 TRP A  16      23.617  -1.839  16.026  1.00 16.88           C
ATOM    185  H   TRP A  16      29.742  -1.885  18.056  1.00 17.37           H
ATOM    186  HA  TRP A  16      29.968   0.433  16.914  1.00 20.67           H
ATOM    187  HB2 TRP A  16      28.038  -0.514  18.754  1.00 16.53           H
ATOM    188  HB3 TRP A  16      27.896   0.887  18.026  1.00 16.53           H
ATOM    189  HD1 TRP A  16      28.967  -0.994  15.399  1.00 17.82           H
ATOM    190  HE1 TRP A  16      27.217  -1.966  14.062  1.00 20.55           H
ATOM    191  HE3 TRP A  16      25.160  -0.424  18.482  1.00 18.09           H
ATOM    192  HZ2 TRP A  16      24.499  -2.424  14.302  1.00 19.05           H
ATOM    193  HZ3 TRP A  16      23.103  -1.149  17.835  1.00 17.62           H
ATOM    194  HH2 TRP A  16      22.760  -2.128  15.800  1.00 20.27           H
ATOM    195  N   HIS A  17      30.718   0.509  19.997  1.00 16.78           N
ATOM    196  CA  HIS A  17      31.192   1.363  21.080  1.00 16.31           C
ATOM    197  C   HIS A  17      32.458   2.129  20.710  1.00 16.42           C
ATOM    198  O   HIS A  17      32.751   3.132  21.349  1.00 17.36           O
ATOM    199  CB  HIS A  17      31.466   0.563  22.345  1.00 16.57           C
ATOM    200  CG  HIS A  17      32.689  -0.296  22.247  1.00 17.38           C
ATOM    201  ND1 HIS A  17      33.899   0.082  22.789  1.00 21.18           N
ATOM    202  CD2 HIS A  17      32.906  -1.471  21.618  1.00 18.15           C
ATOM    203  CE1 HIS A  17      34.796  -0.856  22.538  1.00 19.08           C
ATOM    204  NE2 HIS A  17      34.224  -1.802  21.821  1.00 19.92           N
ATOM    205  H   HIS A  17      30.697  -0.329  20.191  1.00 20.16           H
ATOM    206  HA  HIS A  17      30.497   2.006  21.292  1.00 19.59           H
ATOM    207  HB2 HIS A  17      30.709  -0.017  22.527  1.00 19.91           H
ATOM    208  HB3 HIS A  17      31.595   1.187  23.078  1.00 19.91           H
ATOM    209  HD2 HIS A  17      32.274  -1.973  21.152  1.00 21.80           H
ATOM    210  HE1 HIS A  17      35.688  -0.836  22.804  1.00 22.92           H
ATOM    211  HE2 HIS A  17      34.608  -2.515  21.531  1.00 23.93           H
ATOM    212  N   LYS A  18      33.192   1.689  19.698  1.00 16.50           N
ATOM    213  CA  LYS A  18      34.432   2.390  19.355  1.00 17.92           C
ATOM    214  C   LYS A  18      34.137   3.742  18.710  1.00 22.00           C
ATOM    215  O   LYS A  18      34.730   4.756  19.085  1.00 24.64           O
ATOM    216  CB  LYS A  18      35.303   1.502  18.476  1.00 21.10           C
ATOM    217  CG  LYS A  18      35.828   0.286  19.232  1.00 21.86           C
ATOM    218  CD  LYS A  18      36.635  -0.634  18.364  1.00 20.64           C
ATOM    219  CE  LYS A  18      35.753  -1.555  17.585  1.00 18.62           C
ATOM    220  NZ  LYS A  18      36.457  -2.279  16.495  1.00 23.27           N1+
ATOM    221  H   LYS A  18      33.009   1.013  19.200  1.00 19.82           H
ATOM    222  HA  LYS A  18      34.923   2.563  20.174  1.00 21.53           H
ATOM    223  HB2 LYS A  18      34.774   1.189  17.727  1.00 25.34           H
ATOM    224  HB3 LYS A  18      36.062   2.015  18.154  1.00 25.34           H
ATOM    225  HG2 LYS A  18      36.386   0.578  19.971  1.00 26.25           H
ATOM    226  HG3 LYS A  18      35.074  -0.226  19.568  1.00 26.25           H
ATOM    227  HD2 LYS A  18      37.168  -0.112  17.746  1.00 24.79           H
ATOM    228  HD3 LYS A  18      37.207  -1.172  18.934  1.00 24.79           H
ATOM    229  HE2 LYS A  18      35.392  -2.221  18.192  1.00 22.36           H
ATOM    230  HE3 LYS A  18      35.030  -1.041  17.190  1.00 22.36           H
ATOM    231  HZ1 LYS A  18      35.881  -2.604  15.910  1.00 27.95           H
ATOM    232  HZ2 LYS A  18      37.006  -1.718  16.074  1.00 27.95           H
ATOM    233  HZ3 LYS A  18      36.940  -2.944  16.835  1.00 27.95           H
ATOM    234  N   ASP A  19      33.185   3.793  17.774  1.00 19.75           N
ATOM    235  CA  ASP A  19      32.759   5.077  17.239  1.00 18.92           C
ATOM    236  C   ASP A  19      31.710   5.760  18.103  1.00 22.44           C
ATOM    237  O   ASP A  19      31.579   6.986  18.032  1.00 21.80           O
ATOM    238  CB  ASP A  19      32.201   4.916  15.835  1.00 18.45           C
ATOM    239  CG  ASP A  19      33.247   5.032  14.762  1.00 29.29           C
ATOM    240  OD1 ASP A  19      34.351   5.534  15.046  1.00 31.91           O
ATOM    241  OD2 ASP A  19      32.950   4.630  13.622  1.00 36.38           O1-
ATOM    242  H   ASP A  19      32.788   3.114  17.430  1.00 23.73           H
ATOM    243  HA  ASP A  19      33.526   5.669  17.191  1.00 22.72           H
ATOM    244  HB2 ASP A  19      31.789   4.036  15.763  1.00 22.16           H
ATOM    245  HB3 ASP A  19      31.539   5.608  15.686  1.00 22.16           H
ATOM    246  N   PHE A  20      30.958   4.997  18.902  1.00 18.82           N
ATOM    247  CA  PHE A  20      29.809   5.508  19.645  1.00 20.22           C
ATOM    248  C   PHE A  20      29.915   5.020  21.083  1.00 19.09           C
ATOM    249  O   PHE A  20      29.263   4.047  21.477  1.00 17.18           O
ATOM    250  CB  PHE A  20      28.515   5.054  18.961  1.00 15.43           C
ATOM    251  CG  PHE A  20      28.421   5.507  17.537  1.00 16.18           C
ATOM    252  CD1 PHE A  20      28.041   6.800  17.251  1.00 21.20           C
ATOM    253  CD2 PHE A  20      28.752   4.666  16.491  1.00 16.77           C
ATOM    254  CE1 PHE A  20      27.983   7.220  15.951  1.00 20.95           C
ATOM    255  CE2 PHE A  20      28.723   5.099  15.201  1.00 17.40           C
ATOM    256  CZ  PHE A  20      28.322   6.371  14.930  1.00 18.18           C
ATOM    257  H   PHE A  20      31.096   4.157  19.027  1.00 22.60           H
ATOM    258  HA  PHE A  20      29.824   6.476  19.638  1.00 24.28           H
ATOM    259  HB2 PHE A  20      28.489   4.086  18.963  1.00 18.54           H
ATOM    260  HB3 PHE A  20      27.757   5.413  19.449  1.00 18.54           H
ATOM    261  HD1 PHE A  20      27.820   7.385  17.939  1.00 25.46           H
ATOM    262  HD2 PHE A  20      29.031   3.794  16.669  1.00 20.14           H
ATOM    263  HE1 PHE A  20      27.724   8.091  15.759  1.00 25.16           H
ATOM    264  HE2 PHE A  20      28.933   4.515  14.509  1.00 20.90           H
ATOM    265  HZ  PHE A  20      28.276   6.666  14.050  1.00 21.84           H
ATOM    266  N   PRO A  21      30.758   5.659  21.900  1.00 19.12           N
ATOM    267  CA  PRO A  21      31.006   5.131  23.248  1.00 17.85           C
ATOM    268  C   PRO A  21      29.769   5.047  24.132  1.00 20.07           C
ATOM    269  O   PRO A  21      29.781   4.265  25.093  1.00 18.57           O
ATOM    270  CB  PRO A  21      32.062   6.083  23.835  1.00 22.90           C
ATOM    271  CG  PRO A  21      32.425   7.019  22.763  1.00 26.91           C
ATOM    272  CD  PRO A  21      31.718   6.686  21.493  1.00 20.81           C
ATOM    273  HA  PRO A  21      31.393   4.247  23.181  1.00 21.44           H
ATOM    274  HB2 PRO A  21      31.665   6.568  24.577  1.00 27.50           H
ATOM    275  HB3 PRO A  21      32.830   5.573  24.129  1.00 27.50           H
ATOM    276  HG2 PRO A  21      32.203   7.918  23.043  1.00 32.31           H
ATOM    277  HG3 PRO A  21      33.380   6.944  22.618  1.00 32.31           H
ATOM    278  HD2 PRO A  21      31.236   7.465  21.170  1.00 25.00           H
ATOM    279  HD3 PRO A  21      32.333   6.350  20.823  1.00 25.00           H
ATOM    280  N   ILE A  22      28.709   5.806  23.829  1.00 16.80           N
ATOM    281  CA  ILE A  22      27.473   5.702  24.579  1.00 19.55           C
ATOM    282  C   ILE A  22      26.861   4.317  24.446  1.00 14.60           C
ATOM    283  O   ILE A  22      25.965   3.972  25.216  1.00 14.84           O
ATOM    284  CB  ILE A  22      26.501   6.810  24.113  1.00 15.33           C
ATOM    285  CG1 ILE A  22      25.455   7.100  25.182  1.00 17.96           C
ATOM    286  CG2 ILE A  22      25.889   6.434  22.780  1.00 19.04           C
ATOM    287  CD1 ILE A  22      24.497   8.235  24.843  1.00 25.60           C
ATOM    288  H   ILE A  22      28.688   6.386  23.187  1.00 20.18           H
ATOM    289  HA  ILE A  22      27.664   5.846  25.520  1.00 23.48           H
ATOM    290  HB  ILE A  22      27.020   7.614  23.972  1.00 18.42           H
ATOM    291 HG12 ILE A  22      24.925   6.300  25.320  1.00 21.58           H
ATOM    292 HG13 ILE A  22      25.910   7.340  26.009  1.00 21.58           H
ATOM    293 HG21 ILE A  22      25.366   7.184  22.454  1.00 22.86           H
ATOM    294 HG22 ILE A  22      26.601   6.232  22.151  1.00 22.86           H
ATOM    295 HG23 ILE A  22      25.321   5.658  22.897  1.00 22.86           H
ATOM    296 HD11 ILE A  22      23.902   8.377  25.596  1.00 30.74           H
ATOM    297 HD12 ILE A  22      25.002   9.043  24.662  1.00 30.74           H
ATOM    298 HD13 ILE A  22      23.979   7.984  24.061  1.00 30.74           H
ATOM    299  N   ALA A  23      27.375   3.493  23.523  1.00 15.05           N
ATOM    300  CA  ALA A  23      26.938   2.102  23.412  1.00 14.40           C
ATOM    301  C   ALA A  23      27.041   1.353  24.735  1.00 14.81           C
ATOM    302  O   ALA A  23      26.335   0.358  24.939  1.00 17.69           O
ATOM    303  CB  ALA A  23      27.774   1.344  22.367  1.00 14.86           C
ATOM    304  H   ALA A  23      27.978   3.712  22.946  1.00 18.08           H
ATOM    305  HA  ALA A  23      26.011   2.082  23.126  1.00 17.30           H
ATOM    306  HB1 ALA A  23      27.420   0.443  22.279  1.00 17.85           H
ATOM    307  HB2 ALA A  23      27.729   1.798  21.509  1.00 17.85           H
ATOM    308  HB3 ALA A  23      28.695   1.310  22.673  1.00 17.85           H
ATOM    309  N   LYS A  24      27.962   1.762  25.619  1.00 17.79           N
ATOM    310  CA  LYS A  24      28.124   1.152  26.933  1.00 18.84           C
ATOM    311  C   LYS A  24      27.493   2.002  28.029  1.00 19.70           C
ATOM    312  O   LYS A  24      27.874   1.886  29.200  1.00 21.16           O
ATOM    313  CB  LYS A  24      29.605   0.905  27.217  1.00 19.44           C
ATOM    314  CG  LYS A  24      30.222  -0.149  26.330  1.00 23.31           C
ATOM    315  CD  LYS A  24      31.730  -0.231  26.579  1.00 24.78           C
ATOM    316  CE  LYS A  24      32.404  -1.171  25.612  1.00 28.40           C
ATOM    317  NZ  LYS A  24      32.272  -2.554  26.078  1.00 31.91           N1+
ATOM    318  H   LYS A  24      28.509   2.410  25.472  1.00 21.37           H
ATOM    319  HA  LYS A  24      27.690   0.287  26.928  1.00 22.63           H
ATOM    320  HB2 LYS A  24      30.085   1.734  27.066  1.00 23.35           H
ATOM    321  HB3 LYS A  24      29.704   0.620  28.139  1.00 23.35           H
ATOM    322  HG2 LYS A  24      29.828  -1.015  26.527  1.00 27.99           H
ATOM    323  HG3 LYS A  24      30.077   0.084  25.401  1.00 27.99           H
ATOM    324  HD2 LYS A  24      32.123   0.650  26.461  1.00 29.76           H
ATOM    325  HD3 LYS A  24      31.893  -0.555  27.476  1.00 29.76           H
ATOM    326  HE2 LYS A  24      31.971  -1.103  24.747  1.00 34.10           H
ATOM    327  HE3 LYS A  24      33.345  -0.950  25.543  1.00 34.10           H
ATOM    328  HZ1 LYS A  24      32.845  -3.071  25.631  1.00 38.32           H
ATOM    329  HZ2 LYS A  24      32.456  -2.597  26.946  1.00 38.32           H
ATOM    330  HZ3 LYS A  24      31.444  -2.845  25.935  1.00 38.32           H
ATOM    331  N   GLY A  25      26.505   2.828  27.669  1.00 19.62           N
ATOM    332  CA  GLY A  25      25.917   3.804  28.563  1.00 19.61           C
ATOM    333  C   GLY A  25      24.953   3.204  29.567  1.00 15.85           C
ATOM    334  O   GLY A  25      24.774   1.988  29.676  1.00 20.61           O
ATOM    335  H   GLY A  25      26.152   2.840  26.881  1.00 23.57           H
ATOM    336  HA2 GLY A  25      26.622   4.265  29.049  1.00 23.55           H
ATOM    337  HA3 GLY A  25      25.427   4.458  28.042  1.00 23.55           H
ATOM    338  N   GLU A  26      24.313   4.105  30.313  1.00 18.61           N
ATOM    339  CA  GLU A  26      23.471   3.717  31.431  1.00 22.82           C
ATOM    340  C   GLU A  26      22.024   3.447  31.048  1.00 16.00           C
ATOM    341  O   GLU A  26      21.276   2.927  31.877  1.00 18.02           O
ATOM    342  CB  GLU A  26      23.513   4.797  32.507  1.00 26.70           C
ATOM    343  CG  GLU A  26      24.895   4.970  33.140  1.00 32.72           C
ATOM    344  CD  GLU A  26      25.458   3.661  33.699  1.00 38.08           C
ATOM    345  OE1 GLU A  26      26.544   3.230  33.253  1.00 48.24           O
ATOM    346  OE2 GLU A  26      24.798   3.042  34.567  1.00 42.82           O1-
ATOM    347  H   GLU A  26      24.355   4.955  30.188  1.00 22.36           H
ATOM    348  HA  GLU A  26      23.820   2.896  31.810  1.00 27.40           H
ATOM    349  HB2 GLU A  26      23.250   5.643  32.109  1.00 32.06           H
ATOM    350  HB3 GLU A  26      22.887   4.554  33.211  1.00 32.06           H
ATOM    351  HG2 GLU A  26      25.506   5.287  32.457  1.00 39.29           H
ATOM    352  HG3 GLU A  26      24.841   5.619  33.862  1.00 39.29           H
ATOM    353  N   ARG A  27      21.591   3.789  29.833  1.00 16.58           N
ATOM    354  CA  ARG A  27      20.194   3.567  29.461  1.00 14.95           C
ATOM    355  C   ARG A  27      20.113   3.125  27.991  1.00 14.28           C
ATOM    356  O   ARG A  27      19.392   3.697  27.161  1.00 15.10           O
ATOM    357  CB  ARG A  27      19.292   4.759  29.817  1.00 17.59           C
ATOM    358  CG  ARG A  27      19.655   6.056  29.162  1.00 23.71           C
ATOM    359  CD  ARG A  27      18.595   7.153  29.420  1.00 25.25           C
ATOM    360  NE  ARG A  27      17.489   7.118  28.464  1.00 23.47           N
ATOM    361  CZ  ARG A  27      16.547   8.042  28.397  1.00 19.09           C
ATOM    362  NH1 ARG A  27      16.583   9.089  29.220  1.00 22.50           N
ATOM    363  NH2 ARG A  27      15.600   7.961  27.498  1.00 19.58           N1+
ATOM    364  H   ARG A  27      22.078   4.142  29.218  1.00 19.92           H
ATOM    365  HA  ARG A  27      19.863   2.825  29.990  1.00 17.96           H
ATOM    366  HB2 ARG A  27      18.379   4.553  29.558  1.00 21.13           H
ATOM    367  HB3 ARG A  27      19.333   4.905  30.776  1.00 21.13           H
ATOM    368  HG2 ARG A  27      20.503   6.361  29.524  1.00 28.47           H
ATOM    369  HG3 ARG A  27      19.725   5.911  28.208  1.00 28.47           H
ATOM    370  HD2 ARG A  27      18.228   7.037  30.314  1.00 30.32           H
ATOM    371  HD3 ARG A  27      19.017   8.024  29.349  1.00 30.32           H
ATOM    372  HE  ARG A  27      17.442   6.449  27.924  1.00 28.19           H
ATOM    373 HH11 ARG A  27      17.213   9.159  29.804  1.00 27.03           H
ATOM    374 HH12 ARG A  27      15.977   9.696  29.168  1.00 27.03           H
ATOM    375 HH21 ARG A  27      15.565   7.283  26.965  1.00 23.52           H
ATOM    376 HH22 ARG A  27      14.990   8.568  27.467  1.00 23.52           H
ATOM    377  N   GLN A  28      20.815   2.044  27.677  1.00 15.39           N
ATOM    378  CA  GLN A  28      20.870   1.534  26.323  1.00 15.52           C
ATOM    379  C   GLN A  28      19.723   0.572  26.046  1.00 12.79           C
ATOM    380  O   GLN A  28      19.185  -0.093  26.945  1.00 13.73           O
ATOM    381  CB  GLN A  28      22.205   0.842  26.046  1.00 15.62           C
ATOM    382  CG  GLN A  28      23.343   1.821  25.889  1.00 15.08           C
ATOM    383  CD  GLN A  28      23.206   2.640  24.622  1.00 12.83           C
ATOM    384  OE1 GLN A  28      23.409   2.130  23.527  1.00 14.08           O
ATOM    385  NE2 GLN A  28      22.874   3.916  24.763  1.00 12.01           N
ATOM    386  H   GLN A  28      21.254   1.573  28.245  1.00 18.48           H
ATOM    387  HA  GLN A  28      20.778   2.275  25.703  1.00 18.65           H
ATOM    388  HB2 GLN A  28      22.422   0.242  26.774  1.00 18.76           H
ATOM    389  HB3 GLN A  28      22.138   0.337  25.218  1.00 18.76           H
ATOM    390  HG2 GLN A  28      23.360   2.433  26.639  1.00 18.12           H
ATOM    391  HG3 GLN A  28      24.179   1.329  25.844  1.00 18.12           H
ATOM    392 HE21 GLN A  28      22.672   4.227  25.540  1.00 14.44           H
ATOM    393 HE22 GLN A  28      22.840   4.430  24.071  1.00 14.44           H
ATOM    394  N   SER A  29      19.359   0.507  24.777  1.00 12.75           N
ATOM    395  CA  SER A  29      18.321  -0.369  24.270  1.00 12.41           C
ATOM    396  C   SER A  29      18.839  -1.227  23.121  1.00 12.13           C
ATOM    397  O   SER A  29      19.774  -0.840  22.412  1.00 13.70           O
ATOM    398  CB  SER A  29      17.134   0.437  23.751  1.00 11.63           C
ATOM    399  OG  SER A  29      16.543   1.152  24.818  1.00 11.57           O
ATOM    400  H   SER A  29      19.716   1.003  24.169  1.00 15.32           H
ATOM    401  HA  SER A  29      18.004  -0.936  24.994  1.00 14.91           H
ATOM    402  HB2 SER A  29      17.443   1.059  23.077  1.00 13.97           H
ATOM    403  HB3 SER A  29      16.474  -0.163  23.364  1.00 13.97           H
ATOM    404  HG  SER A  29      15.806   0.811  25.033  1.00 13.91           H
ATOM    405  N   PRO A  30      18.196  -2.379  22.867  1.00 12.78           N
ATOM    406  CA  PRO A  30      17.041  -2.939  23.568  1.00 14.61           C
ATOM    407  C   PRO A  30      17.433  -3.609  24.883  1.00 13.87           C
ATOM    408  O   PRO A  30      18.607  -3.613  25.245  1.00 13.41           O
ATOM    409  CB  PRO A  30      16.533  -3.967  22.577  1.00 11.46           C
ATOM    410  CG  PRO A  30      17.793  -4.493  21.947  1.00 13.60           C
ATOM    411  CD  PRO A  30      18.617  -3.245  21.752  1.00 13.24           C
ATOM    412  HA  PRO A  30      16.364  -2.265  23.726  1.00 17.55           H
ATOM    413  HB2 PRO A  30      16.049  -4.662  23.043  1.00 13.77           H
ATOM    414  HB3 PRO A  30      15.975  -3.525  21.918  1.00 13.77           H
ATOM    415  HG2 PRO A  30      18.237  -5.098  22.561  1.00 16.34           H
ATOM    416  HG3 PRO A  30      17.601  -4.931  21.108  1.00 16.34           H
ATOM    417  HD2 PRO A  30      19.562  -3.450  21.828  1.00 15.91           H
ATOM    418  HD3 PRO A  30      18.412  -2.820  20.905  1.00 15.91           H
ATOM    419  N   VAL A  31      16.440  -4.135  25.592  1.00 12.37           N
ATOM    420  CA  VAL A  31      16.626  -4.850  26.846  1.00 13.45           C
ATOM    421  C   VAL A  31      15.745  -6.089  26.803  1.00 15.07           C
ATOM    422  O   VAL A  31      14.778  -6.181  26.035  1.00 14.58           O
ATOM    423  CB  VAL A  31      16.300  -4.000  28.110  1.00 13.68           C
ATOM    424  CG1 VAL A  31      17.206  -2.763  28.187  1.00 15.52           C
ATOM    425  CG2 VAL A  31      14.828  -3.612  28.149  1.00 14.40           C
ATOM    426  H   VAL A  31      15.613  -4.089  25.347  1.00 14.86           H
ATOM    427  HA  VAL A  31      17.549  -5.132  26.917  1.00 16.16           H
ATOM    428  HB  VAL A  31      16.478  -4.539  28.898  1.00 16.44           H
ATOM    429 HG11 VAL A  31      16.990  -2.263  28.991  1.00 18.65           H
ATOM    430 HG12 VAL A  31      18.131  -3.053  28.221  1.00 18.65           H
ATOM    431 HG13 VAL A  31      17.055  -2.210  27.403  1.00 18.65           H
ATOM    432 HG21 VAL A  31      14.685  -3.009  28.897  1.00 17.30           H
ATOM    433 HG22 VAL A  31      14.591  -3.171  27.318  1.00 17.30           H
ATOM    434 HG23 VAL A  31      14.291  -4.412  28.272  1.00 17.30           H
ATOM    435  N   ASP A  32      16.077  -7.047  27.656  1.00 14.13           N
ATOM    436  CA  ASP A  32      15.167  -8.143  27.940  1.00 12.82           C
ATOM    437  C   ASP A  32      14.104  -7.651  28.909  1.00 14.48           C
ATOM    438  O   ASP A  32      14.412  -7.006  29.916  1.00 15.36           O
ATOM    439  CB  ASP A  32      15.908  -9.330  28.540  1.00 16.12           C
ATOM    440  CG  ASP A  32      14.982 -10.484  28.841  1.00 16.65           C
ATOM    441  OD1 ASP A  32      14.288 -10.936  27.907  1.00 14.94           O
ATOM    442  OD2 ASP A  32      14.928 -10.940  30.021  1.00 19.01           O1-
ATOM    443  H   ASP A  32      16.823  -7.083  28.085  1.00 16.98           H
ATOM    444  HA  ASP A  32      14.747  -8.429  27.117  1.00 15.40           H
ATOM    445  HB2 ASP A  32      16.583  -9.636  27.916  1.00 19.37           H
ATOM    446  HB3 ASP A  32      16.322  -9.055  29.373  1.00 19.37           H
ATOM    447  N   ILE A  33      12.851  -7.935  28.592  1.00 13.72           N
ATOM    448  CA  ILE A  33      11.736  -7.590  29.460  1.00 13.97           C
ATOM    449  C   ILE A  33      11.427  -8.816  30.300  1.00 13.92           C
ATOM    450  O   ILE A  33      10.907  -9.814  29.797  1.00 15.52           O
ATOM    451  CB  ILE A  33      10.523  -7.141  28.647  1.00 12.89           C
ATOM    452  CG1 ILE A  33      10.877  -5.895  27.825  1.00 14.81           C
ATOM    453  CG2 ILE A  33       9.342  -6.911  29.581  1.00 15.97           C
ATOM    454  CD1 ILE A  33       9.847  -5.575  26.728  1.00 13.62           C
ATOM    455  H   ILE A  33      12.610  -8.330  27.862  1.00 16.48           H
ATOM    456  HA  ILE A  33      11.990  -6.870  30.059  1.00 16.78           H
ATOM    457  HB  ILE A  33      10.289  -7.846  28.018  1.00 15.49           H
ATOM    458 HG12 ILE A  33      10.928  -5.129  28.423  1.00 17.79           H
ATOM    459 HG13 ILE A  33      11.732  -6.045  27.394  1.00 17.79           H
ATOM    460 HG21 ILE A  33       8.611  -6.542  29.060  1.00 19.19           H
ATOM    461 HG22 ILE A  33       9.076  -7.758  29.967  1.00 19.19           H
ATOM    462 HG23 ILE A  33       9.603  -6.290  30.274  1.00 19.19           H
ATOM    463 HD11 ILE A  33      10.130  -4.782  26.243  1.00 16.37           H
ATOM    464 HD12 ILE A  33       9.766  -6.329  26.117  1.00 16.37           H
ATOM    465 HD13 ILE A  33       8.993  -5.410  27.160  1.00 16.37           H
ATOM    466  N   ASP A  34      11.794  -8.753  31.572  1.00 15.62           N
ATOM    467  CA  ASP A  34      11.481  -9.822  32.508  1.00 16.30           C
ATOM    468  C   ASP A  34      10.090  -9.551  33.051  1.00 19.70           C
ATOM    469  O   ASP A  34       9.883  -8.600  33.811  1.00 18.06           O
ATOM    470  CB  ASP A  34      12.515  -9.911  33.626  1.00 16.88           C
ATOM    471  CG  ASP A  34      12.321 -11.156  34.461  1.00 23.36           C
ATOM    472  OD1 ASP A  34      11.332 -11.216  35.195  1.00 25.70           O
ATOM    473  OD2 ASP A  34      13.062 -12.131  34.269  1.00 31.22           O1-
ATOM    474  H   ASP A  34      12.227  -8.094  31.916  1.00 18.76           H
ATOM    475  HA  ASP A  34      11.466 -10.676  32.050  1.00 19.59           H
ATOM    476  HB2 ASP A  34      13.399  -9.944  33.238  1.00 20.27           H
ATOM    477  HB3 ASP A  34      12.436  -9.142  34.213  1.00 20.27           H
ATOM    478  N   THR A  35       9.136 -10.350  32.603  1.00 17.49           N
ATOM    479  CA  THR A  35       7.723 -10.068  32.842  1.00 18.14           C
ATOM    480  C   THR A  35       7.351 -10.244  34.295  1.00 21.46           C
ATOM    481  O   THR A  35       6.359  -9.654  34.742  1.00 22.55           O
ATOM    482  CB  THR A  35       6.836 -11.002  32.011  1.00 22.86           C
ATOM    483  OG1 THR A  35       7.002 -12.354  32.452  1.00 21.30           O
ATOM    484  CG2 THR A  35       7.136 -10.897  30.512  1.00 18.80           C
ATOM    485  H   THR A  35       9.279 -11.073  32.158  1.00 21.01           H
ATOM    486  HA  THR A  35       7.519  -9.151  32.595  1.00 21.79           H
ATOM    487  HB  THR A  35       5.907 -10.750  32.142  1.00 27.45           H
ATOM    488  HG1 THR A  35       7.255 -12.834  31.812  1.00 25.58           H
ATOM    489 HG21 THR A  35       6.541 -11.477  30.016  1.00 22.58           H
ATOM    490 HG22 THR A  35       7.005  -9.981  30.213  1.00 22.58           H
ATOM    491 HG23 THR A  35       8.055 -11.161  30.332  1.00 22.58           H
ATOM    492  N   HIS A  36       8.126 -11.019  35.041  1.00 18.42           N
ATOM    493  CA  HIS A  36       7.819 -11.197  36.450  1.00 20.96           C
ATOM    494  C   HIS A  36       8.390 -10.076  37.306  1.00 24.28           C
ATOM    495  O   HIS A  36       7.831  -9.787  38.370  1.00 29.72           O
ATOM    496  CB  HIS A  36       8.281 -12.585  36.887  1.00 22.61           C
ATOM    497  CG  HIS A  36       7.525 -13.697  36.216  1.00 22.86           C
ATOM    498  ND1 HIS A  36       6.191 -13.949  36.478  1.00 30.21           N
ATOM    499  CD2 HIS A  36       7.893 -14.588  35.264  1.00 23.46           C
ATOM    500  CE1 HIS A  36       5.783 -14.959  35.728  1.00 28.85           C
ATOM    501  NE2 HIS A  36       6.795 -15.356  34.980  1.00 33.22           N
ATOM    502  H   HIS A  36       8.819 -11.444  34.767  1.00 22.12           H
ATOM    503  HA  HIS A  36       6.854 -11.171  36.549  1.00 25.18           H
ATOM    504  HB2 HIS A  36       8.140 -12.663  37.845  1.00 27.15           H
ATOM    505  HB3 HIS A  36       9.223 -12.686  36.677  1.00 27.15           H
ATOM    506  HD2 HIS A  36       8.727 -14.678  34.873  1.00 28.17           H
ATOM    507  HE1 HIS A  36       4.926 -15.324  35.721  1.00 34.65           H
ATOM    508  HE2 HIS A  36       6.776 -16.004  34.412  1.00 39.88           H
ATOM    509  N   THR A  37       9.429  -9.394  36.840  1.00 21.60           N
ATOM    510  CA  THR A  37      10.028  -8.275  37.548  1.00 20.30           C
ATOM    511  C   THR A  37       9.456  -6.913  37.144  1.00 22.37           C
ATOM    512  O   THR A  37       9.595  -5.945  37.902  1.00 26.18           O
ATOM    513  CB  THR A  37      11.538  -8.340  37.341  1.00 25.85           C
ATOM    514  OG1 THR A  37      12.018  -9.497  38.036  1.00 32.13           O
ATOM    515  CG2 THR A  37      12.231  -7.099  37.860  1.00 32.40           C
ATOM    516  H   THR A  37       9.828  -9.572  36.099  1.00 25.94           H
ATOM    517  HA  THR A  37       9.864  -8.391  38.496  1.00 24.38           H
ATOM    518  HB  THR A  37      11.732  -8.426  36.394  1.00 31.04           H
ATOM    519  HG1 THR A  37      12.845  -9.572  37.922  1.00 38.58           H
ATOM    520 HG21 THR A  37      13.190  -7.209  37.773  1.00 38.90           H
ATOM    521 HG22 THR A  37      11.965  -6.319  37.347  1.00 38.90           H
ATOM    522 HG23 THR A  37      12.010  -6.959  38.793  1.00 38.90           H
ATOM    523  N   ALA A  38       8.829  -6.806  35.978  1.00 21.48           N
ATOM    524  CA  ALA A  38       8.209  -5.541  35.609  1.00 17.29           C
ATOM    525  C   ALA A  38       7.064  -5.254  36.571  1.00 20.80           C
ATOM    526  O   ALA A  38       6.294  -6.143  36.926  1.00 24.89           O
ATOM    527  CB  ALA A  38       7.674  -5.629  34.191  1.00 19.84           C
ATOM    528  H   ALA A  38       8.740  -7.436  35.399  1.00 25.80           H
ATOM    529  HA  ALA A  38       8.856  -4.820  35.656  1.00 20.77           H
ATOM    530  HB1 ALA A  38       7.296  -4.770  33.947  1.00 23.83           H
ATOM    531  HB2 ALA A  38       8.403  -5.852  33.592  1.00 23.83           H
ATOM    532  HB3 ALA A  38       6.992  -6.315  34.156  1.00 23.83           H
ATOM    533  N   LYS A  39       6.952  -4.003  36.982  1.00 21.24           N
ATOM    534  CA  LYS A  39       5.971  -3.579  37.978  1.00 21.77           C
ATOM    535  C   LYS A  39       4.744  -2.974  37.295  1.00 21.17           C
ATOM    536  O   LYS A  39       4.871  -2.013  36.527  1.00 18.73           O
ATOM    537  CB  LYS A  39       6.633  -2.523  38.858  1.00 29.66           C
ATOM    538  CG  LYS A  39       5.774  -1.954  39.969  1.00 34.13           C
ATOM    539  CD  LYS A  39       5.212  -3.047  40.850  1.00 34.25           C
ATOM    540  CE  LYS A  39       5.039  -2.583  42.319  1.00 39.51           C
ATOM    541  NZ  LYS A  39       4.559  -1.201  42.439  1.00 38.89           N1+
ATOM    542  H   LYS A  39       7.450  -3.360  36.702  1.00 25.51           H
ATOM    543  HA  LYS A  39       5.693  -4.329  38.522  1.00 26.15           H
ATOM    544  HB2 LYS A  39       7.414  -2.923  39.274  1.00 35.61           H
ATOM    545  HB3 LYS A  39       6.910  -1.784  38.294  1.00 35.61           H
ATOM    546  HG2 LYS A  39       6.316  -1.372  40.523  1.00 40.98           H
ATOM    547  HG3 LYS A  39       5.035  -1.459  39.579  1.00 40.98           H
ATOM    548  HD2 LYS A  39       4.346  -3.318  40.507  1.00 41.12           H
ATOM    549  HD3 LYS A  39       5.823  -3.799  40.835  1.00 41.12           H
ATOM    550  HE2 LYS A  39       4.404  -3.150  42.779  1.00 47.44           H
ATOM    551  HE3 LYS A  39       5.900  -2.633  42.764  1.00 47.44           H
ATOM    552  HZ1 LYS A  39       4.311  -1.041  43.280  1.00 46.68           H
ATOM    553  HZ2 LYS A  39       5.204  -0.631  42.216  1.00 46.68           H
ATOM    554  HZ3 LYS A  39       3.860  -1.075  41.903  1.00 46.68           H
ATOM    555  N   TYR A  40       3.554  -3.470  37.630  1.00 21.71           N
ATOM    556  CA  TYR A  40       2.349  -2.783  37.179  1.00 23.49           C
ATOM    557  C   TYR A  40       2.297  -1.381  37.789  1.00 24.49           C
ATOM    558  O   TYR A  40       2.508  -1.211  38.994  1.00 26.52           O
ATOM    559  CB  TYR A  40       1.093  -3.575  37.556  1.00 24.57           C
ATOM    560  CG  TYR A  40      -0.145  -2.735  37.413  1.00 28.22           C
ATOM    561  CD1 TYR A  40      -0.564  -2.293  36.168  1.00 32.27           C
ATOM    562  CD2 TYR A  40      -0.880  -2.353  38.522  1.00 38.23           C
ATOM    563  CE1 TYR A  40      -1.683  -1.497  36.026  1.00 37.31           C
ATOM    564  CE2 TYR A  40      -2.012  -1.559  38.394  1.00 42.41           C
ATOM    565  CZ  TYR A  40      -2.408  -1.131  37.146  1.00 44.02           C
ATOM    566  OH  TYR A  40      -3.521  -0.333  37.016  1.00 45.52           O
ATOM    567  H   TYR A  40       3.424  -4.177  38.095  1.00 26.07           H
ATOM    568  HA  TYR A  40       2.369  -2.698  36.214  1.00 28.21           H
ATOM    569  HB2 TYR A  40       1.019  -4.347  36.972  1.00 29.51           H
ATOM    570  HB3 TYR A  40       1.161  -3.865  38.479  1.00 29.51           H
ATOM    571  HD1 TYR A  40      -0.076  -2.532  35.412  1.00 38.75           H
ATOM    572  HD2 TYR A  40      -0.611  -2.638  39.365  1.00 45.90           H
ATOM    573  HE1 TYR A  40      -1.949  -1.210  35.182  1.00 44.79           H
ATOM    574  HE2 TYR A  40      -2.499  -1.309  39.146  1.00 50.91           H
ATOM    575  HH  TYR A  40      -3.831  -0.144  37.774  1.00 54.64           H
ATOM    576  N   ASP A  41       2.024  -0.370  36.961  1.00 22.10           N
ATOM    577  CA  ASP A  41       2.014   1.026  37.412  1.00 25.10           C
ATOM    578  C   ASP A  41       0.633   1.639  37.210  1.00 34.79           C
ATOM    579  O   ASP A  41       0.253   1.961  36.071  1.00 28.45           O
ATOM    580  CB  ASP A  41       3.075   1.847  36.682  1.00 30.55           C
ATOM    581  CG  ASP A  41       3.150   3.276  37.188  1.00 33.26           C
ATOM    582  OD1 ASP A  41       2.253   3.677  37.943  1.00 37.21           O
ATOM    583  OD2 ASP A  41       4.097   3.994  36.835  1.00 35.27           O1-
ATOM    584  H   ASP A  41       1.839  -0.465  36.127  1.00 26.54           H
ATOM    585  HA  ASP A  41       2.235   1.059  38.354  1.00 30.14           H
ATOM    586  HB2 ASP A  41       3.942   1.435  36.814  1.00 36.69           H
ATOM    587  HB3 ASP A  41       2.862   1.871  35.737  1.00 36.69           H
ATOM    588  N   PRO A  42      -0.156   1.818  38.272  1.00 36.91           N
ATOM    589  CA  PRO A  42      -1.464   2.477  38.103  1.00 42.01           C
ATOM    590  C   PRO A  42      -1.361   3.951  37.738  1.00 36.87           C
ATOM    591  O   PRO A  42      -2.357   4.526  37.281  1.00 41.74           O
ATOM    592  CB  PRO A  42      -2.164   2.275  39.461  1.00 45.87           C
ATOM    593  CG  PRO A  42      -1.359   1.274  40.212  1.00 43.72           C
ATOM    594  CD  PRO A  42       0.021   1.225  39.607  1.00 40.10           C
ATOM    595  HA  PRO A  42      -1.983   2.017  37.422  1.00 50.44           H
ATOM    596  HB2 PRO A  42      -2.195   3.114  39.947  1.00 55.07           H
ATOM    597  HB3 PRO A  42      -3.061   1.934  39.314  1.00 55.07           H
ATOM    598  HG2 PRO A  42      -1.298   1.561  41.136  1.00 52.48           H
ATOM    599  HG3 PRO A  42      -1.790   0.408  40.166  1.00 52.48           H
ATOM    600  HD2 PRO A  42       0.650   1.745  40.129  1.00 48.14           H
ATOM    601  HD3 PRO A  42       0.311   0.303  39.515  1.00 48.14           H
ATOM    602  N   SER A  43      -0.202   4.588  37.918  1.00 37.04           N
ATOM    603  CA  SER A  43      -0.048   5.963  37.446  1.00 42.35           C
ATOM    604  C   SER A  43      -0.277   6.052  35.939  1.00 40.57           C
ATOM    605  O   SER A  43      -0.874   7.016  35.450  1.00 39.24           O
ATOM    606  CB  SER A  43       1.341   6.519  37.789  1.00 44.48           C
ATOM    607  OG  SER A  43       1.994   5.800  38.818  1.00 58.73           O
ATOM    608  H   SER A  43       0.490   4.250  38.297  1.00 44.46           H
ATOM    609  HA  SER A  43      -0.713   6.517  37.881  1.00 50.84           H
ATOM    610  HB2 SER A  43       1.894   6.492  36.993  1.00 53.40           H
ATOM    611  HB3 SER A  43       1.239   7.437  38.082  1.00 53.40           H
ATOM    612  HG  SER A  43       2.474   5.195  38.493  1.00 70.49           H
ATOM    613  N   LEU A  44       0.181   5.054  35.188  1.00 37.67           N
ATOM    614  CA  LEU A  44       0.132   5.136  33.733  1.00 34.57           C
ATOM    615  C   LEU A  44      -1.309   5.361  33.281  1.00 41.01           C
ATOM    616  O   LEU A  44      -2.207   4.613  33.668  1.00 42.20           O
ATOM    617  CB  LEU A  44       0.684   3.838  33.137  1.00 28.84           C
ATOM    618  CG  LEU A  44       2.164   3.568  33.414  1.00 23.27           C
ATOM    619  CD1 LEU A  44       2.553   2.159  32.968  1.00 24.31           C
ATOM    620  CD2 LEU A  44       3.007   4.562  32.714  1.00 22.24           C
ATOM    621  H   LEU A  44       0.504   4.315  35.489  1.00 45.23           H
ATOM    622  HA  LEU A  44       0.671   5.880  33.428  1.00 41.50           H
ATOM    623  HB2 LEU A  44       0.184   3.097  33.513  1.00 34.63           H
ATOM    624  HB3 LEU A  44       0.563   3.857  32.175  1.00 34.63           H
ATOM    625  HG  LEU A  44       2.334   3.649  34.364  1.00 27.94           H
ATOM    626 HD11 LEU A  44       3.502   2.031  33.113  1.00 29.19           H
ATOM    627 HD12 LEU A  44       2.047   1.512  33.485  1.00 29.19           H
ATOM    628 HD13 LEU A  44       2.347   2.059  32.025  1.00 29.19           H
ATOM    629 HD21 LEU A  44       3.938   4.365  32.898  1.00 26.71           H
ATOM    630 HD22 LEU A  44       2.839   4.498  31.760  1.00 26.71           H
ATOM    631 HD23 LEU A  44       2.786   5.447  33.035  1.00 26.71           H
ATOM    632  N   LYS A  45      -1.538   6.403  32.488  1.00 37.35           N
ATOM    633  CA  LYS A  45      -2.831   6.577  31.831  1.00 35.63           C
ATOM    634  C   LYS A  45      -2.842   5.856  30.492  1.00 34.88           C
ATOM    635  O   LYS A  45      -1.812   5.392  30.000  1.00 31.26           O
ATOM    636  CB  LYS A  45      -3.192   8.055  31.705  1.00 43.58           C
ATOM    637  CG  LYS A  45      -2.085   9.070  31.525  1.00 43.57           C
ATOM    638  CD  LYS A  45      -2.496  10.082  30.458  1.00 56.50           C
ATOM    639  CE  LYS A  45      -2.027  11.511  30.743  1.00 71.79           C
ATOM    640  NZ  LYS A  45      -2.220  12.384  29.531  1.00 72.24           N1+
ATOM    641  H   LYS A  45      -0.960   7.013  32.320  1.00 44.84           H
ATOM    642  HA  LYS A  45      -3.515   6.161  32.372  1.00 42.78           H
ATOM    643  HB2 LYS A  45      -3.780   8.142  30.937  1.00 52.31           H
ATOM    644  HB3 LYS A  45      -3.673   8.313  32.504  1.00 52.31           H
ATOM    645  HG2 LYS A  45      -1.937   9.543  32.361  1.00 52.31           H
ATOM    646  HG3 LYS A  45      -1.273   8.628  31.236  1.00 52.31           H
ATOM    647  HD2 LYS A  45      -2.115   9.805  29.611  1.00 67.82           H
ATOM    648  HD3 LYS A  45      -3.462  10.108  30.389  1.00 67.82           H
ATOM    649  HE2 LYS A  45      -2.555  11.881  31.468  1.00 86.17           H
ATOM    650  HE3 LYS A  45      -1.091  11.517  30.985  1.00 86.17           H
ATOM    651  HZ1 LYS A  45      -1.929  13.210  29.694  1.00 86.71           H
ATOM    652  HZ2 LYS A  45      -1.765  12.050  28.842  1.00 86.71           H
ATOM    653  HZ3 LYS A  45      -3.083  12.419  29.314  1.00 86.71           H
ATOM    654  N   PRO A  46      -4.012   5.667  29.879  1.00 38.81           N
ATOM    655  CA  PRO A  46      -4.057   4.843  28.667  1.00 37.98           C
ATOM    656  C   PRO A  46      -3.241   5.458  27.538  1.00 20.30           C
ATOM    657  O   PRO A  46      -3.141   6.675  27.399  1.00 26.55           O
ATOM    658  CB  PRO A  46      -5.552   4.796  28.325  1.00 39.14           C
ATOM    659  CG  PRO A  46      -6.226   5.037  29.615  1.00 41.12           C
ATOM    660  CD  PRO A  46      -5.361   6.025  30.342  1.00 41.88           C
ATOM    661  HA  PRO A  46      -3.737   3.945  28.851  1.00 45.60           H
ATOM    662  HB2 PRO A  46      -5.770   5.502  27.696  1.00 46.99           H
ATOM    663  HB3 PRO A  46      -5.793   3.926  27.960  1.00 46.99           H
ATOM    664  HG2 PRO A  46      -7.107   5.410  29.461  1.00 49.36           H
ATOM    665  HG3 PRO A  46      -6.285   4.203  30.108  1.00 49.36           H
ATOM    666  HD2 PRO A  46      -5.587   6.933  30.086  1.00 50.28           H
ATOM    667  HD3 PRO A  46      -5.434   5.892  31.300  1.00 50.28           H
ATOM    668  N   LEU A  47      -2.671   4.589  26.737  1.00 30.44           N
ATOM    669  CA  LEU A  47      -1.958   5.030  25.557  1.00 25.08           C
ATOM    670  C   LEU A  47      -2.964   5.497  24.517  1.00 25.11           C
ATOM    671  O   LEU A  47      -4.020   4.880  24.337  1.00 26.43           O
ATOM    672  CB  LEU A  47      -1.153   3.869  25.021  1.00 28.02           C
ATOM    673  CG  LEU A  47      -0.084   4.157  24.009  1.00 26.36           C
ATOM    674  CD1 LEU A  47       1.022   5.004  24.641  1.00 25.97           C
ATOM    675  CD2 LEU A  47       0.473   2.856  23.493  1.00 30.14           C
ATOM    676  H   LEU A  47      -2.682   3.734  26.844  1.00 36.55           H
ATOM    677  HA  LEU A  47      -1.368   5.765  25.783  1.00 30.12           H
ATOM    678  HB2 LEU A  47      -0.711   3.443  25.774  1.00 33.64           H
ATOM    679  HB3 LEU A  47      -1.769   3.241  24.612  1.00 33.64           H
ATOM    680  HG  LEU A  47      -0.468   4.651  23.267  1.00 31.66           H
ATOM    681 HD11 LEU A  47       1.686   5.209  23.966  1.00 31.19           H
ATOM    682 HD12 LEU A  47       0.637   5.825  24.986  1.00 31.19           H
ATOM    683 HD13 LEU A  47       1.424   4.502  25.367  1.00 31.19           H
ATOM    684 HD21 LEU A  47       1.140   3.056  22.817  1.00 36.19           H
ATOM    685 HD22 LEU A  47       0.868   2.365  24.227  1.00 36.19           H
ATOM    686 HD23 LEU A  47      -0.250   2.342  23.099  1.00 36.19           H
ATOM    687  N   SER A  48      -2.645   6.602  23.851  1.00 18.10           N
ATOM    688  CA  SER A  48      -3.464   7.147  22.771  1.00 21.34           C
ATOM    689  C   SER A  48      -2.659   7.120  21.478  1.00 22.29           C
ATOM    690  O   SER A  48      -1.674   7.851  21.336  1.00 20.24           O
ATOM    691  CB  SER A  48      -3.893   8.575  23.107  1.00 23.40           C
ATOM    692  OG  SER A  48      -4.511   9.196  22.007  1.00 27.81           O
ATOM    693  H   SER A  48      -1.951   7.078  24.020  1.00 21.74           H
ATOM    694  HA  SER A  48      -4.257   6.600  22.650  1.00 25.63           H
ATOM    695  HB2 SER A  48      -4.530   8.548  23.839  1.00 28.11           H
ATOM    696  HB3 SER A  48      -3.110   9.087  23.364  1.00 28.11           H
ATOM    697  HG  SER A  48      -4.304  10.011  21.996  1.00 33.39           H
ATOM    698  N   VAL A  49      -3.086   6.293  20.540  1.00 18.77           N
ATOM    699  CA  VAL A  49      -2.472   6.171  19.220  1.00 19.55           C
ATOM    700  C   VAL A  49      -3.466   6.768  18.241  1.00 26.12           C
ATOM    701  O   VAL A  49      -4.549   6.216  18.030  1.00 27.06           O
ATOM    702  CB  VAL A  49      -2.165   4.708  18.873  1.00 23.30           C
ATOM    703  CG1 VAL A  49      -1.477   4.599  17.530  1.00 27.04           C
ATOM    704  CG2 VAL A  49      -1.324   4.067  19.960  1.00 24.30           C
ATOM    705  H   VAL A  49      -3.755   5.768  20.646  1.00 22.55           H
ATOM    706  HA  VAL A  49      -1.650   6.684  19.179  1.00 23.48           H
ATOM    707  HB  VAL A  49      -2.997   4.211  18.816  1.00 27.98           H
ATOM    708 HG11 VAL A  49      -1.328   3.662  17.329  1.00 32.47           H
ATOM    709 HG12 VAL A  49      -2.043   4.996  16.850  1.00 32.47           H
ATOM    710 HG13 VAL A  49      -0.627   5.066  17.569  1.00 32.47           H
ATOM    711 HG21 VAL A  49      -1.132   3.151  19.706  1.00 29.18           H
ATOM    712 HG22 VAL A  49      -0.496   4.566  20.051  1.00 29.18           H
ATOM    713 HG23 VAL A  49      -1.818   4.084  20.793  1.00 29.18           H
ATOM    714  N   SER A  50      -3.135   7.918  17.676  1.00 20.73           N
ATOM    715  CA  SER A  50      -4.058   8.640  16.797  1.00 22.03           C
ATOM    716  C   SER A  50      -3.412   8.742  15.432  1.00 20.87           C
ATOM    717  O   SER A  50      -2.731   9.719  15.132  1.00 20.28           O
ATOM    718  CB  SER A  50      -4.410   9.997  17.363  1.00 24.20           C
ATOM    719  OG  SER A  50      -4.962   9.837  18.658  1.00 29.98           O
ATOM    720  H   SER A  50      -2.378   8.310  17.786  1.00 24.89           H
ATOM    721  HA  SER A  50      -4.876   8.132  16.703  1.00 26.45           H
ATOM    722  HB2 SER A  50      -3.614  10.546  17.417  1.00 29.06           H
ATOM    723  HB3 SER A  50      -5.067  10.416  16.784  1.00 29.06           H
ATOM    724  HG  SER A  50      -4.429   9.411  19.148  1.00 35.99           H
ATOM    725  N   TYR A  51      -3.643   7.720  14.610  1.00 21.70           N
ATOM    726  CA  TYR A  51      -3.015   7.585  13.305  1.00 20.23           C
ATOM    727  C   TYR A  51      -3.966   7.794  12.123  1.00 24.46           C
ATOM    728  O   TYR A  51      -3.554   7.566  10.980  1.00 24.66           O
ATOM    729  CB  TYR A  51      -2.410   6.195  13.195  1.00 21.02           C
ATOM    730  CG  TYR A  51      -1.118   5.935  13.956  1.00 19.26           C
ATOM    731  CD1 TYR A  51      -0.416   6.942  14.602  1.00 19.65           C
ATOM    732  CD2 TYR A  51      -0.608   4.663  13.990  1.00 17.02           C
ATOM    733  CE1 TYR A  51       0.777   6.652  15.278  1.00 15.78           C
ATOM    734  CE2 TYR A  51       0.554   4.354  14.644  1.00 18.04           C
ATOM    735  CZ  TYR A  51       1.251   5.347  15.290  1.00 15.48           C
ATOM    736  OH  TYR A  51       2.428   4.993  15.917  1.00 16.97           O
ATOM    737  H   TYR A  51      -4.171   7.071  14.804  1.00 26.06           H
ATOM    738  HA  TYR A  51      -2.303   8.241  13.221  1.00 24.29           H
ATOM    739  HB2 TYR A  51      -3.058   5.563  13.539  1.00 25.24           H
ATOM    740  HB3 TYR A  51      -2.240   6.001  12.261  1.00 25.24           H
ATOM    741  HD1 TYR A  51      -0.740   7.814  14.591  1.00 23.60           H
ATOM    742  HD2 TYR A  51      -1.076   3.983  13.551  1.00 20.45           H
ATOM    743  HE1 TYR A  51       1.242   7.334  15.711  1.00 18.96           H
ATOM    744  HE2 TYR A  51       0.874   3.481  14.645  1.00 21.66           H
ATOM    745  HH  TYR A  51       2.679   5.622  16.380  1.00 20.38           H
ATOM    746  N   ASP A  52      -5.214   8.225  12.353  1.00 25.24           N
ATOM    747  CA  ASP A  52      -6.169   8.307  11.247  1.00 30.62           C
ATOM    748  C   ASP A  52      -5.790   9.332  10.173  1.00 30.53           C
ATOM    749  O   ASP A  52      -6.206   9.179   9.018  1.00 31.61           O
ATOM    750  CB  ASP A  52      -7.582   8.572  11.767  1.00 30.95           C
ATOM    751  CG  ASP A  52      -7.681   9.858  12.530  1.00 35.64           C
ATOM    752  OD1 ASP A  52      -7.051   9.967  13.600  1.00 38.67           O
ATOM    753  OD2 ASP A  52      -8.387  10.766  12.055  1.00 53.63           O1-
ATOM    754  H   ASP A  52      -5.523   8.460  13.123  1.00 30.31           H
ATOM    755  HA  ASP A  52      -6.193   7.439  10.814  1.00 36.77           H
ATOM    756  HB2 ASP A  52      -8.195   8.617  11.017  1.00 37.16           H
ATOM    757  HB3 ASP A  52      -7.842   7.851  12.363  1.00 37.16           H
ATOM    758  N   GLN A  53      -4.997  10.351  10.499  1.00 26.61           N
ATOM    759  CA  GLN A  53      -4.597  11.370   9.533  1.00 29.37           C
ATOM    760  C   GLN A  53      -3.153  11.211   9.051  1.00 25.83           C
ATOM    761  O   GLN A  53      -2.599  12.139   8.451  1.00 23.82           O
ATOM    762  CB  GLN A  53      -4.789  12.750  10.148  1.00 34.36           C
ATOM    763  CG  GLN A  53      -6.222  13.076  10.435  1.00 36.86           C
ATOM    764  CD  GLN A  53      -6.769  14.030   9.419  1.00 47.46           C
ATOM    765  OE1 GLN A  53      -7.175  13.628   8.330  1.00 58.38           O
ATOM    766  NE2 GLN A  53      -6.748  15.315   9.750  1.00 50.44           N
ATOM    767  H   GLN A  53      -4.675  10.478  11.285  1.00 31.95           H
ATOM    768  HA  GLN A  53      -5.169  11.316   8.752  1.00 35.26           H
ATOM    769  HB2 GLN A  53      -4.299  12.792  10.984  1.00 41.26           H
ATOM    770  HB3 GLN A  53      -4.451  13.420   9.532  1.00 41.26           H
ATOM    771  HG2 GLN A  53      -6.748  12.262  10.403  1.00 44.25           H
ATOM    772  HG3 GLN A  53      -6.290  13.486  11.310  1.00 44.25           H
ATOM    773 HE21 GLN A  53      -6.443  15.553  10.519  1.00 60.55           H
ATOM    774 HE22 GLN A  53      -7.031  15.907   9.196  1.00 60.55           H
ATOM    775  N   ALA A  54      -2.543  10.049   9.276  1.00 22.97           N
ATOM    776  CA  ALA A  54      -1.163   9.848   8.883  1.00 18.99           C
ATOM    777  C   ALA A  54      -1.012  10.011   7.373  1.00 24.39           C
ATOM    778  O   ALA A  54      -1.877   9.592   6.594  1.00 29.80           O
ATOM    779  CB  ALA A  54      -0.717   8.454   9.315  1.00 24.45           C
ATOM    780  H   ALA A  54      -2.909   9.364   9.648  1.00 27.58           H
ATOM    781  HA  ALA A  54      -0.597  10.508   9.319  1.00 22.80           H
ATOM    782  HB1 ALA A  54       0.204   8.320   9.037  1.00 29.36           H
ATOM    783  HB2 ALA A  54      -0.791   8.377  10.276  1.00 29.36           H
ATOM    784  HB3 ALA A  54      -1.296   7.806   8.883  1.00 29.36           H
ATOM    785  N   THR A  55       0.068  10.669   6.964  1.00 18.28           N
ATOM    786  CA  THR A  55       0.426  10.847   5.556  1.00 19.50           C
ATOM    787  C   THR A  55       1.810  10.262   5.324  1.00 20.79           C
ATOM    788  O   THR A  55       2.809  10.913   5.629  1.00 22.27           O
ATOM    789  CB  THR A  55       0.491  12.326   5.171  1.00 25.21           C
ATOM    790  OG1 THR A  55      -0.691  13.008   5.568  1.00 33.10           O
ATOM    791  CG2 THR A  55       0.656  12.424   3.651  1.00 31.53           C
ATOM    792  H   THR A  55       0.628  11.038   7.502  1.00 21.96           H
ATOM    793  HA  THR A  55      -0.210  10.388   4.985  1.00 23.42           H
ATOM    794  HB  THR A  55       1.252  12.745   5.599  1.00 30.27           H
ATOM    795  HG1 THR A  55      -1.323  12.461   5.655  1.00 39.74           H
ATOM    796 HG21 THR A  55       0.705  13.353   3.378  1.00 37.86           H
ATOM    797 HG22 THR A  55       1.464  11.972   3.366  1.00 37.86           H
ATOM    798 HG23 THR A  55      -0.104  12.007   3.216  1.00 37.86           H
ATOM    799  N   SER A  56       1.880   9.061   4.751  1.00 20.59           N
ATOM    800  CA  SER A  56       3.156   8.486   4.382  1.00 20.76           C
ATOM    801  C   SER A  56       3.653   9.137   3.094  1.00 22.32           C
ATOM    802  O   SER A  56       2.860   9.593   2.258  1.00 25.59           O
ATOM    803  CB  SER A  56       3.032   6.969   4.192  1.00 22.53           C
ATOM    804  OG  SER A  56       2.099   6.658   3.171  1.00 25.03           O
ATOM    805  H   SER A  56       1.195   8.573   4.565  1.00 24.72           H
ATOM    806  HA  SER A  56       3.797   8.656   5.094  1.00 24.93           H
ATOM    807  HB2 SER A  56       3.898   6.610   3.949  1.00 27.06           H
ATOM    808  HB3 SER A  56       2.730   6.566   5.023  1.00 27.06           H
ATOM    809  HG  SER A  56       2.507   6.332   2.512  1.00 30.05           H
ATOM    810  N   LEU A  57       4.976   9.227   2.962  1.00 21.76           N
ATOM    811  CA  LEU A  57       5.615   9.886   1.820  1.00 22.29           C
ATOM    812  C   LEU A  57       6.395   8.907   0.958  1.00 24.63           C
ATOM    813  O   LEU A  57       6.152   8.817  -0.253  1.00 21.65           O
ATOM    814  CB  LEU A  57       6.581  10.968   2.316  1.00 29.56           C
ATOM    815  CG  LEU A  57       5.946  12.133   3.080  1.00 32.19           C
ATOM    816  CD1 LEU A  57       7.006  12.944   3.801  1.00 30.89           C
ATOM    817  CD2 LEU A  57       5.155  12.973   2.109  1.00 34.06           C
ATOM    818  H   LEU A  57       5.536   8.915   3.532  1.00 26.14           H
ATOM    819  HA  LEU A  57       4.941  10.306   1.266  1.00 26.77           H
ATOM    820  HB2 LEU A  57       7.234  10.558   2.905  1.00 35.50           H
ATOM    821  HB3 LEU A  57       7.040  11.342   1.548  1.00 35.50           H
ATOM    822  HG  LEU A  57       5.328  11.788   3.743  1.00 38.64           H
ATOM    823 HD11 LEU A  57       6.572  13.674   4.269  1.00 37.09           H
ATOM    824 HD12 LEU A  57       7.460  12.369   4.436  1.00 37.09           H
ATOM    825 HD13 LEU A  57       7.639  13.289   3.153  1.00 37.09           H
ATOM    826 HD21 LEU A  57       4.750  13.710   2.590  1.00 40.89           H
ATOM    827 HD22 LEU A  57       5.753  13.306   1.421  1.00 40.89           H
ATOM    828 HD23 LEU A  57       4.464  12.422   1.709  1.00 40.89           H
ATOM    829  N   ARG A  58       7.374   8.224   1.544  1.00 24.43           N
ATOM    830  CA  ARG A  58       8.331   7.428   0.800  1.00 20.99           C
ATOM    831  C   ARG A  58       8.712   6.226   1.640  1.00 27.15           C
ATOM    832  O   ARG A  58       8.582   6.225   2.862  1.00 24.94           O
ATOM    833  CB  ARG A  58       9.658   8.145   0.552  0.98 21.91           C
ATOM    834  CG  ARG A  58       9.660   9.453  -0.155  0.50 28.02           C
ATOM    835  CD  ARG A  58      11.110   9.742  -0.457  0.46 32.56           C
ATOM    836  NE  ARG A  58      11.937   9.467   0.723  0.64 31.08           N
ATOM    837  CZ  ARG A  58      13.250   9.252   0.697  1.00 28.43           C
ATOM    838  NH1 ARG A  58      13.902   9.290  -0.441  0.66 30.49           N
ATOM    839  NH2 ARG A  58      13.911   9.054   1.825  0.78 26.31           N1+
ATOM    840  H   ARG A  58       7.508   8.217   2.392  1.00 29.34           H
ATOM    841  HA  ARG A  58       7.952   7.131  -0.041  1.00 25.20           H
ATOM    842  HB2 ARG A  58      10.071   8.265   1.418  1.00 26.32           H
ATOM    843  HB3 ARG A  58      10.212   7.561   0.006  1.00 26.32           H
ATOM    844  HG2 ARG A  58       9.158   9.402  -0.982  1.00 33.64           H
ATOM    845  HG3 ARG A  58       9.314  10.144   0.432  0.00 33.64           H
ATOM    846  HD2 ARG A  58      11.409   9.182  -1.191  1.00 39.09           H
ATOM    847  HD3 ARG A  58      11.205  10.679  -0.680  1.00 39.09           H
ATOM    848  HE  ARG A  58      11.572   9.568   1.496  0.17 37.31           H
ATOM    849 HH11 ARG A  58      13.483   9.429  -1.176  0.00 36.61           H
ATOM    850 HH12 ARG A  58      14.750   9.150  -0.448  0.00 36.61           H
ATOM    851 HH21 ARG A  58      13.491   9.032   2.575  0.00 31.59           H
ATOM    852 HH22 ARG A  58      14.758   8.911   1.801  0.00 31.59           H
ATOM    853  N   ILE A  59       9.220   5.213   0.963  1.00 21.77           N
ATOM    854  CA  ILE A  59       9.866   4.084   1.610  1.00 23.01           C
ATOM    855  C   ILE A  59      11.308   4.046   1.131  1.00 22.76           C
ATOM    856  O   ILE A  59      11.586   4.250  -0.059  1.00 22.05           O
ATOM    857  CB  ILE A  59       9.109   2.770   1.341  1.00 23.55           C
ATOM    858  CG1 ILE A  59       9.720   1.636   2.175  1.00 19.98           C
ATOM    859  CG2 ILE A  59       9.074   2.439  -0.148  1.00 20.62           C
ATOM    860  CD1 ILE A  59       8.913   0.364   2.138  1.00 24.78           C
ATOM    861  H   ILE A  59       9.205   5.157   0.107  1.00 26.15           H
ATOM    862  HA  ILE A  59       9.871   4.229   2.568  1.00 27.63           H
ATOM    863  HB  ILE A  59       8.193   2.892   1.635  1.00 28.29           H
ATOM    864 HG12 ILE A  59      10.608   1.446   1.838  1.00 24.00           H
ATOM    865 HG13 ILE A  59       9.778   1.920   3.101  1.00 24.00           H
ATOM    866 HG21 ILE A  59       8.529   1.649  -0.282  1.00 24.77           H
ATOM    867 HG22 ILE A  59       8.681   3.188  -0.623  1.00 24.77           H
ATOM    868 HG23 ILE A  59       9.976   2.280  -0.466  1.00 24.77           H
ATOM    869 HD11 ILE A  59       9.318  -0.282   2.739  1.00 29.76           H
ATOM    870 HD12 ILE A  59       8.005   0.554   2.420  1.00 29.76           H
ATOM    871 HD13 ILE A  59       8.915   0.019   1.233  1.00 29.76           H
ATOM    872  N   LEU A  60      12.239   3.809   2.059  1.00 22.12           N
ATOM    873  CA  LEU A  60      13.657   3.897   1.769  1.00 19.49           C
ATOM    874  C   LEU A  60      14.408   2.694   2.330  1.00 21.87           C
ATOM    875  O   LEU A  60      14.173   2.296   3.475  1.00 21.00           O
ATOM    876  CB  LEU A  60      14.220   5.194   2.382  1.00 25.19           C
ATOM    877  CG  LEU A  60      15.724   5.383   2.397  1.00 27.62           C
ATOM    878  CD1 LEU A  60      16.263   5.578   0.976  1.00 29.84           C
ATOM    879  CD2 LEU A  60      16.123   6.551   3.339  1.00 27.22           C
ATOM    880  H   LEU A  60      12.066   3.610   2.875  1.00 26.57           H
ATOM    881  HA  LEU A  60      13.799   3.919   0.812  1.00 23.41           H
ATOM    882  HB2 LEU A  60      13.845   5.941   1.887  1.00 30.25           H
ATOM    883  HB3 LEU A  60      13.924   5.245   3.303  1.00 30.25           H
ATOM    884  HG  LEU A  60      16.142   4.582   2.750  1.00 33.17           H
ATOM    885 HD11 LEU A  60      17.234   5.604   1.002  1.00 35.82           H
ATOM    886 HD12 LEU A  60      15.971   4.839   0.420  1.00 35.82           H
ATOM    887 HD13 LEU A  60      15.920   6.412   0.616  1.00 35.82           H
ATOM    888 HD21 LEU A  60      17.090   6.649   3.315  1.00 32.69           H
ATOM    889 HD22 LEU A  60      15.699   7.366   3.037  1.00 32.69           H
ATOM    890 HD23 LEU A  60      15.838   6.342   4.243  1.00 32.69           H
ATOM    891  N   ASN A  61      15.293   2.110   1.512  1.00 17.44           N
ATOM    892  CA  ASN A  61      16.332   1.196   1.975  1.00 17.62           C
ATOM    893  C   ASN A  61      17.585   2.002   2.286  1.00 22.26           C
ATOM    894  O   ASN A  61      18.249   2.502   1.374  1.00 20.44           O
ATOM    895  CB  ASN A  61      16.635   0.138   0.914  1.00 18.86           C
ATOM    896  CG  ASN A  61      17.703  -0.862   1.339  1.00 20.14           C
ATOM    897  OD1 ASN A  61      18.544  -0.612   2.211  1.00 19.41           O
ATOM    898  ND2 ASN A  61      17.690  -2.029   0.700  1.00 19.81           N
ATOM    899  H   ASN A  61      15.303   2.234   0.660  1.00 20.95           H
ATOM    900  HA  ASN A  61      16.035   0.754   2.785  1.00 21.17           H
ATOM    901  HB2 ASN A  61      15.818  -0.348   0.723  1.00 22.65           H
ATOM    902  HB3 ASN A  61      16.944   0.583   0.108  1.00 22.65           H
ATOM    903 HD21 ASN A  61      18.264  -2.640   0.901  1.00 23.79           H
ATOM    904 HD22 ASN A  61      17.104  -2.171   0.087  1.00 23.79           H
ATOM    905  N   ASN A  62      17.929   2.107   3.566  1.00 20.35           N
ATOM    906  CA  ASN A  62      19.098   2.876   3.993  1.00 20.39           C
ATOM    907  C   ASN A  62      20.320   2.007   4.284  1.00 21.41           C
ATOM    908  O   ASN A  62      21.294   2.483   4.886  1.00 25.58           O
ATOM    909  CB  ASN A  62      18.729   3.762   5.194  1.00 23.30           C
ATOM    910  CG  ASN A  62      18.539   2.965   6.478  1.00 22.68           C
ATOM    911  OD1 ASN A  62      18.571   1.730   6.473  1.00 20.72           O
ATOM    912  ND2 ASN A  62      18.348   3.679   7.591  1.00 29.42           N
ATOM    913  H   ASN A  62      17.491   1.744   4.211  1.00 24.45           H
ATOM    914  HA  ASN A  62      19.350   3.466   3.270  1.00 24.48           H
ATOM    915  HB2 ASN A  62      19.428   4.417   5.340  1.00 27.98           H
ATOM    916  HB3 ASN A  62      17.890   4.210   5.003  1.00 27.98           H
ATOM    917 HD21 ASN A  62      18.328   3.289   8.356  1.00 35.33           H
ATOM    918 HD22 ASN A  62      18.245   4.532   7.543  1.00 35.33           H
ATOM    919  N   GLY A  63      20.332   0.753   3.831  1.00 18.89           N
ATOM    920  CA  GLY A  63      21.441  -0.132   4.071  1.00 19.07           C
ATOM    921  C   GLY A  63      21.442  -0.816   5.417  1.00 17.47           C
ATOM    922  O   GLY A  63      22.319  -1.648   5.670  1.00 21.31           O
ATOM    923  H   GLY A  63      19.703   0.403   3.361  1.00 22.69           H
ATOM    924  HA2 GLY A  63      21.462  -0.811   3.377  1.00 22.90           H
ATOM    925  HA3 GLY A  63      22.258   0.381   4.009  1.00 22.90           H
ATOM    926  N   HIS A  64      20.497  -0.453   6.294  1.00 20.66           N
ATOM    927  CA  HIS A  64      20.346  -1.045   7.618  1.00 19.48           C
ATOM    928  C   HIS A  64      18.964  -1.642   7.806  1.00 17.17           C
ATOM    929  O   HIS A  64      18.836  -2.698   8.429  1.00 23.42           O
ATOM    930  CB  HIS A  64      20.567   0.022   8.687  1.00 21.91           C
ATOM    931  CG  HIS A  64      21.846   0.782   8.523  1.00 22.85           C
ATOM    932  ND1 HIS A  64      23.082   0.173   8.604  1.00 24.85           N1+
ATOM    933  CD2 HIS A  64      22.082   2.094   8.304  1.00 26.80           C
ATOM    934  CE1 HIS A  64      24.027   1.084   8.443  1.00 21.11           C
ATOM    935  NE2 HIS A  64      23.447   2.253   8.251  1.00 21.36           N
ATOM    936  H   HIS A  64      19.906   0.148   6.125  1.00 24.82           H
ATOM    937  HA  HIS A  64      21.007  -1.742   7.750  1.00 23.40           H
ATOM    938  HB2 HIS A  64      20.593  -0.407   9.555  1.00 26.32           H
ATOM    939  HB3 HIS A  64      19.833   0.657   8.655  1.00 26.32           H
ATOM    940  HD1 HIS A  64      23.215  -0.665   8.746  1.00 29.84           H
ATOM    941  HD2 HIS A  64      21.442   2.762   8.204  1.00 32.18           H
ATOM    942  HE1 HIS A  64      24.942   0.922   8.451  1.00 25.36           H
ATOM    943  HE2 HIS A  64      23.857   2.996   8.121  1.00 25.65           H
ATOM    944  N   ALA A  65      17.940  -1.020   7.234  1.00 16.46           N
ATOM    945  CA  ALA A  65      16.563  -1.504   7.250  1.00 17.39           C
ATOM    946  C   ALA A  65      15.811  -0.799   6.114  1.00 19.49           C
ATOM    947  O   ALA A  65      16.420  -0.097   5.301  1.00 20.73           O
ATOM    948  CB  ALA A  65      15.952  -1.268   8.633  1.00 17.90           C
ATOM    949  H   ALA A  65      18.023  -0.279   6.800  1.00 19.77           H
ATOM    950  HA  ALA A  65      16.556  -2.457   7.070  1.00 20.89           H
ATOM    951  HB1 ALA A  65      15.032  -1.565   8.633  1.00 21.50           H
ATOM    952  HB2 ALA A  65      16.466  -1.766   9.283  1.00 21.50           H
ATOM    953  HB3 ALA A  65      15.989  -0.321   8.841  1.00 21.50           H
ATOM    954  N   PHE A  66      14.485  -0.965   6.049  1.00 17.66           N
ATOM    955  CA  PHE A  66      13.642  -0.153   5.165  1.00 21.11           C
ATOM    956  C   PHE A  66      12.749   0.746   6.015  1.00 22.43           C
ATOM    957  O   PHE A  66      12.362   0.342   7.128  1.00 17.45           O
ATOM    958  CB  PHE A  66      12.808  -0.988   4.173  1.00 21.48           C
ATOM    959  CG  PHE A  66      11.736  -1.847   4.801  1.00 22.11           C
ATOM    960  CD1 PHE A  66      10.476  -1.320   5.074  1.00 19.79           C
ATOM    961  CD2 PHE A  66      11.943  -3.208   5.042  1.00 21.44           C
ATOM    962  CE1 PHE A  66       9.497  -2.098   5.631  1.00 23.68           C
ATOM    963  CE2 PHE A  66      10.950  -3.976   5.612  1.00 21.01           C
ATOM    964  CZ  PHE A  66       9.732  -3.431   5.888  1.00 21.62           C
ATOM    965  H   PHE A  66      14.051  -1.544   6.510  1.00 21.22           H
ATOM    966  HA  PHE A  66      14.225   0.422   4.652  1.00 25.35           H
ATOM    967  HB2 PHE A  66      12.367  -0.382   3.557  1.00 25.80           H
ATOM    968  HB3 PHE A  66      13.404  -1.576   3.685  1.00 25.80           H
ATOM    969  HD1 PHE A  66      10.307  -0.419   4.910  1.00 23.77           H
ATOM    970  HD2 PHE A  66      12.773  -3.589   4.865  1.00 25.76           H
ATOM    971  HE1 PHE A  66       8.665  -1.729   5.823  1.00 28.43           H
ATOM    972  HE2 PHE A  66      11.099  -4.878   5.785  1.00 25.23           H
ATOM    973  HZ  PHE A  66       9.062  -3.955   6.263  1.00 25.96           H
ATOM    974  N   ASN A  67      12.514   1.995   5.551  1.00 22.82           N
ATOM    975  CA  ASN A  67      12.005   3.018   6.456  1.00 21.13           C
ATOM    976  C   ASN A  67      11.010   3.697   5.517  1.00 21.30           C
ATOM    977  O   ASN A  67      11.227   4.194   4.425  1.00 25.15           O
ATOM    978  CB  ASN A  67      13.037   4.033   6.907  1.00 19.83           C
ATOM    979  CG  ASN A  67      14.161   3.296   7.592  1.00 23.00           C
ATOM    980  OD1 ASN A  67      14.191   3.175   8.798  1.00 21.99           O
ATOM    981  ND2 ASN A  67      15.161   2.744   6.785  1.00 28.21           N
ATOM    982  H   ASN A  67      12.931   2.354   4.676  1.00 27.41           H
ATOM    983  HA  ASN A  67      11.526   2.531   7.379  1.00 25.38           H
ATOM    984  HB2 ASN A  67      13.389   4.675   6.072  1.00 23.82           H
ATOM    985  HB3 ASN A  67      12.582   4.733   7.656  1.00 23.82           H
ATOM    986 HD21 ASN A  67      15.989   2.356   7.221  1.00 33.88           H
ATOM    987 HD22 ASN A  67      15.197   2.888   5.792  1.00 33.88           H
ATOM    988  N   VAL A  68       9.790   3.637   6.085  1.00 21.30           N
ATOM    989  CA  VAL A  68       8.591   4.329   5.614  1.00 19.22           C
ATOM    990  C   VAL A  68       8.517   5.660   6.351  1.00 22.90           C
ATOM    991  O   VAL A  68       8.281   5.681   7.575  1.00 18.40           O
ATOM    992  CB  VAL A  68       7.324   3.500   5.871  1.00 18.50           C
ATOM    993  CG1 VAL A  68       6.073   4.277   5.438  1.00 21.92           C
ATOM    994  CG2 VAL A  68       7.371   2.173   5.129  1.00 20.32           C
ATOM    995  H   VAL A  68       9.629   3.175   6.789  1.00 25.58           H
ATOM    996  HA  VAL A  68       8.662   4.509   4.662  1.00 23.08           H
ATOM    997  HB  VAL A  68       7.246   3.307   6.818  1.00 22.22           H
ATOM    998 HG11 VAL A  68       5.296   3.707   5.538  1.00 26.33           H
ATOM    999 HG12 VAL A  68       5.973   5.066   5.992  1.00 26.33           H
ATOM   1000 HG13 VAL A  68       6.180   4.537   4.511  1.00 26.33           H
ATOM   1001 HG21 VAL A  68       6.520   1.721   5.233  1.00 24.41           H
ATOM   1002 HG22 VAL A  68       7.537   2.350   4.189  1.00 24.41           H
ATOM   1003 HG23 VAL A  68       8.088   1.631   5.495  1.00 24.41           H
ATOM   1004  N   GLU A  69       8.673   6.766   5.596  1.00 21.04           N
ATOM   1005  CA  GLU A  69       8.771   8.097   6.185  1.00 20.94           C
ATOM   1006  C   GLU A  69       7.420   8.733   5.822  1.00 21.54           C
ATOM   1007  O   GLU A  69       6.782   8.559   4.803  1.00 24.75           O
ATOM   1008  CB  GLU A  69       9.942   8.843   5.530  1.00 27.93           C
ATOM   1009  CG  GLU A  69      11.233   8.090   5.811  1.00 32.47           C
ATOM   1010  CD  GLU A  69      12.412   8.612   5.003  1.00 37.80           C
ATOM   1011  OE1 GLU A  69      12.326   8.626   3.748  1.00 40.51           O
ATOM   1012  OE2 GLU A  69      13.425   8.959   5.665  1.00 45.85           O1-
ATOM   1013  H   GLU A  69       8.779   6.722   4.569  1.00 25.27           H
ATOM   1014  HA  GLU A  69       8.918   8.031   7.309  1.00 25.15           H
ATOM   1015  HB2 GLU A  69       9.779   8.931   4.436  1.00 33.54           H
ATOM   1016  HB3 GLU A  69       9.990   9.878   5.927  1.00 33.54           H
ATOM   1017  HG2 GLU A  69      11.475   8.145   6.901  1.00 38.99           H
ATOM   1018  HG3 GLU A  69      11.132   7.008   5.573  1.00 38.99           H
ATOM   1019  N   PHE A  70       7.004   9.508   6.865  1.00 19.40           N
ATOM   1020  CA  PHE A  70       5.752  10.249   6.997  1.00 19.43           C
ATOM   1021  C   PHE A  70       5.998  11.756   7.028  1.00 20.29           C
ATOM   1022  O   PHE A  70       7.032  12.240   7.485  1.00 19.53           O
ATOM   1023  CB  PHE A  70       5.000   9.902   8.312  1.00 16.11           C
ATOM   1024  CG  PHE A  70       4.417   8.535   8.301  1.00 16.60           C
ATOM   1025  CD1 PHE A  70       5.222   7.450   8.557  1.00 18.14           C
ATOM   1026  CD2 PHE A  70       3.100   8.327   7.965  1.00 17.81           C
ATOM   1027  CE1 PHE A  70       4.714   6.157   8.494  1.00 19.12           C
ATOM   1028  CE2 PHE A  70       2.576   7.047   7.919  1.00 20.28           C
ATOM   1029  CZ  PHE A  70       3.392   5.961   8.181  1.00 18.87           C
ATOM   1030  H   PHE A  70       7.499   9.620   7.560  1.00 23.31           H
ATOM   1031  HA  PHE A  70       5.174  10.042   6.248  1.00 23.34           H
ATOM   1032  HB2 PHE A  70       5.597   9.974   9.073  1.00 19.36           H
ATOM   1033  HB3 PHE A  70       4.269  10.528   8.418  1.00 19.36           H
ATOM   1034  HD1 PHE A  70       6.121   7.587   8.762  1.00 21.79           H
ATOM   1035  HD2 PHE A  70       2.554   9.058   7.781  1.00 21.39           H
ATOM   1036  HE1 PHE A  70       5.263   5.430   8.681  1.00 22.96           H
ATOM   1037  HE2 PHE A  70       1.683   6.913   7.701  1.00 24.35           H
ATOM   1038  HZ  PHE A  70       3.043   5.101   8.153  1.00 22.66           H
ATOM   1039  N   ASP A  71       5.003  12.499   6.576  1.00 20.26           N
ATOM   1040  CA  ASP A  71       5.008  13.953   6.692  1.00 19.39           C
ATOM   1041  C   ASP A  71       4.690  14.303   8.136  1.00 22.65           C
ATOM   1042  O   ASP A  71       3.573  14.071   8.609  1.00 25.78           O
ATOM   1043  CB  ASP A  71       3.955  14.517   5.746  1.00 23.54           C
ATOM   1044  CG  ASP A  71       3.636  15.974   6.012  1.00 29.58           C
ATOM   1045  OD1 ASP A  71       4.344  16.616   6.801  1.00 27.43           O
ATOM   1046  OD2 ASP A  71       2.648  16.467   5.437  1.00 39.47           O1-
ATOM   1047  H   ASP A  71       4.299  12.180   6.201  1.00 24.33           H
ATOM   1048  HA  ASP A  71       5.879  14.306   6.453  1.00 23.29           H
ATOM   1049  HB2 ASP A  71       4.271  14.436   4.831  1.00 28.27           H
ATOM   1050  HB3 ASP A  71       3.136  14.012   5.863  1.00 28.27           H
ATOM   1051  N   ASP A  72       5.668  14.856   8.836  1.00 19.16           N
ATOM   1052  CA  ASP A  72       5.519  15.227  10.230  1.00 17.25           C
ATOM   1053  C   ASP A  72       5.530  16.745  10.418  1.00 24.42           C
ATOM   1054  O   ASP A  72       5.930  17.234  11.475  1.00 21.99           O
ATOM   1055  CB  ASP A  72       6.615  14.578  11.082  1.00 19.10           C
ATOM   1056  CG  ASP A  72       8.009  15.019  10.691  1.00 21.72           C
ATOM   1057  OD1 ASP A  72       8.203  15.645   9.625  1.00 23.75           O
ATOM   1058  OD2 ASP A  72       8.944  14.749  11.475  1.00 22.15           O1-
ATOM   1059  H   ASP A  72       6.448  15.018   8.519  1.00 23.02           H
ATOM   1060  HA  ASP A  72       4.667  14.898  10.548  1.00 20.72           H
ATOM   1061  HB2 ASP A  72       6.480  14.817  12.011  1.00 22.94           H
ATOM   1062  HB3 ASP A  72       6.564  13.614  10.977  1.00 22.94           H
ATOM   1063  N   SER A  73       5.082  17.487   9.408  1.00 25.30           N
ATOM   1064  CA  SER A  73       5.054  18.947   9.468  1.00 29.22           C
ATOM   1065  C   SER A  73       3.781  19.495  10.110  1.00 34.41           C
ATOM   1066  O   SER A  73       3.649  20.721  10.242  1.00 29.65           O
ATOM   1067  CB  SER A  73       5.246  19.545   8.068  1.00 29.37           C
ATOM   1068  OG  SER A  73       4.159  19.244   7.208  1.00 26.71           O
ATOM   1069  H   SER A  73       4.784  17.166   8.667  1.00 30.38           H
ATOM   1070  HA  SER A  73       5.803  19.243  10.011  1.00 35.08           H
ATOM   1071  HB2 SER A  73       5.316  20.508   8.158  1.00 35.26           H
ATOM   1072  HB3 SER A  73       6.059  19.190   7.678  1.00 35.26           H
ATOM   1073  HG  SER A  73       3.992  18.422   7.223  1.00 32.08           H
ATOM   1074  N   GLN A  74       2.845  18.627  10.504  1.00 28.56           N
ATOM   1075  CA  GLN A  74       1.688  19.021  11.299  1.00 29.58           C
ATOM   1076  C   GLN A  74       1.340  17.871  12.226  1.00 32.19           C
ATOM   1077  O   GLN A  74       1.818  16.751  12.048  1.00 27.87           O
ATOM   1078  CB  GLN A  74       0.452  19.280  10.444  1.00 33.39           C
ATOM   1079  CG  GLN A  74       0.669  20.160   9.251  1.00 36.85           C
ATOM   1080  CD  GLN A  74      -0.608  20.354   8.480  1.00 40.83           C
ATOM   1081  OE1 GLN A  74      -0.771  19.835   7.374  1.00 40.40           O
ATOM   1082  NE2 GLN A  74      -1.538  21.089   9.075  1.00 48.06           N
ATOM   1083  H   GLN A  74       2.855  17.789  10.315  1.00 34.29           H
ATOM   1084  HA  GLN A  74       1.887  19.811  11.825  1.00 35.52           H
ATOM   1085  HB2 GLN A  74       0.110  18.431  10.125  1.00 40.10           H
ATOM   1086  HB3 GLN A  74      -0.217  19.710  11.002  1.00 40.10           H
ATOM   1087  HG2 GLN A  74       0.981  21.029   9.547  1.00 44.24           H
ATOM   1088  HG3 GLN A  74       1.318  19.744   8.662  1.00 44.24           H
ATOM   1089 HE21 GLN A  74      -1.366  21.472   9.827  1.00 57.69           H
ATOM   1090 HE22 GLN A  74      -2.312  21.184   8.712  1.00 57.69           H
ATOM   1091  N   ASP A  75       0.476  18.152  13.205  1.00 31.13           N
ATOM   1092  CA  ASP A  75       0.013  17.131  14.142  1.00 29.92           C
ATOM   1093  C   ASP A  75      -0.993  16.300  13.373  1.00 34.51           C
ATOM   1094  O   ASP A  75      -2.186  16.606  13.336  1.00 37.14           O
ATOM   1095  CB  ASP A  75      -0.642  17.746  15.375  1.00 36.18           C
ATOM   1096  CG  ASP A  75       0.300  17.844  16.580  1.00 36.29           C
ATOM   1097  OD1 ASP A  75       1.447  17.356  16.531  1.00 34.45           O
ATOM   1098  OD2 ASP A  75      -0.130  18.411  17.605  1.00 44.79           O1-
ATOM   1099  H   ASP A  75       0.131  18.926  13.336  1.00 37.38           H
ATOM   1100  HA  ASP A  75       0.751  16.565  14.410  1.00 35.93           H
ATOM   1101  HB2 ASP A  75      -0.953  18.638  15.159  1.00 43.43           H
ATOM   1102  HB3 ASP A  75      -1.388  17.186  15.637  1.00 43.43           H
ATOM   1103  N   LYS A  76      -0.496  15.260  12.716  1.00 27.57           N
ATOM   1104  CA  LYS A  76      -1.343  14.340  11.965  1.00 30.75           C
ATOM   1105  C   LYS A  76      -1.430  13.003  12.686  1.00 32.72           C
ATOM   1106  O   LYS A  76      -2.487  12.639  13.200  1.00 44.90           O
ATOM   1107  CB  LYS A  76      -0.812  14.143  10.543  1.00 30.99           C
ATOM   1108  CG  LYS A  76      -1.091  15.324   9.614  1.00 35.12           C
ATOM   1109  CD  LYS A  76      -0.699  15.015   8.165  1.00 40.86           C
ATOM   1110  CE  LYS A  76      -1.278  16.055   7.211  1.00 44.20           C
ATOM   1111  NZ  LYS A  76      -0.363  16.356   6.080  1.00 43.10           N1+
ATOM   1112  H   LYS A  76       0.340  15.072  12.681  1.00 33.11           H
ATOM   1113  HA  LYS A  76      -2.239  14.706  11.900  1.00 36.92           H
ATOM   1114  HB2 LYS A  76       0.149  14.012  10.579  1.00 37.21           H
ATOM   1115  HB3 LYS A  76      -1.234  13.359  10.160  1.00 37.21           H
ATOM   1116  HG2 LYS A  76      -2.034  15.545   9.641  1.00 42.16           H
ATOM   1117  HG3 LYS A  76      -0.560  16.081   9.908  1.00 42.16           H
ATOM   1118  HD2 LYS A  76       0.265  15.024   8.070  1.00 49.05           H
ATOM   1119  HD3 LYS A  76      -1.047  14.144   7.913  1.00 49.05           H
ATOM   1120  HE2 LYS A  76      -2.110  15.716   6.841  1.00 53.06           H
ATOM   1121  HE3 LYS A  76      -1.449  16.875   7.699  1.00 53.06           H
ATOM   1122  HZ1 LYS A  76      -0.745  16.956   5.544  1.00 51.74           H
ATOM   1123  HZ2 LYS A  76       0.402  16.693   6.387  1.00 51.74           H
ATOM   1124  HZ3 LYS A  76      -0.195  15.618   5.614  1.00 51.74           H
ATOM   1125  N   ALA A  77      -0.334  12.268  12.738  1.00 26.26           N
ATOM   1126  CA  ALA A  77      -0.283  10.958  13.384  1.00 22.11           C
ATOM   1127  C   ALA A  77       0.504  11.126  14.676  1.00 21.56           C
ATOM   1128  O   ALA A  77       1.701  11.416  14.631  1.00 23.38           O
ATOM   1129  CB  ALA A  77       0.429   9.983  12.460  1.00 24.00           C
ATOM   1130  H   ALA A  77       0.416  12.507  12.392  1.00 31.53           H
ATOM   1131  HA  ALA A  77      -1.173  10.632  13.580  1.00 26.56           H
ATOM   1132  HB1 ALA A  77       0.449   9.102  12.871  1.00 28.82           H
ATOM   1133  HB2 ALA A  77      -0.055   9.943  11.621  1.00 28.82           H
ATOM   1134  HB3 ALA A  77       1.330  10.299  12.305  1.00 28.82           H
ATOM   1135  N   VAL A  78      -0.153  10.966  15.824  1.00 19.25           N
ATOM   1136  CA  VAL A  78       0.501  11.287  17.083  1.00 20.14           C
ATOM   1137  C   VAL A  78       0.292  10.197  18.111  1.00 19.86           C
ATOM   1138  O   VAL A  78      -0.683   9.437  18.081  1.00 20.24           O
ATOM   1139  CB  VAL A  78       0.099  12.659  17.668  1.00 23.79           C
ATOM   1140  CG1 VAL A  78       0.376  13.750  16.666  1.00 21.42           C
ATOM   1141  CG2 VAL A  78      -1.346  12.645  18.092  1.00 25.69           C
ATOM   1142  H   VAL A  78      -0.959  10.676  15.899  1.00 23.12           H
ATOM   1143  HA  VAL A  78       1.458  11.322  16.926  1.00 24.19           H
ATOM   1144  HB  VAL A  78       0.640  12.837  18.454  1.00 28.57           H
ATOM   1145 HG11 VAL A  78       0.132  14.603  17.058  1.00 25.73           H
ATOM   1146 HG12 VAL A  78       1.321  13.745  16.450  1.00 25.73           H
ATOM   1147 HG13 VAL A  78      -0.149  13.586  15.867  1.00 25.73           H
ATOM   1148 HG21 VAL A  78      -1.574  13.524  18.435  1.00 30.85           H
ATOM   1149 HG22 VAL A  78      -1.894  12.436  17.319  1.00 30.85           H
ATOM   1150 HG23 VAL A  78      -1.474  11.981  18.785  1.00 30.85           H
ATOM   1151  N   LEU A  79       1.248  10.122  19.022  1.00 16.94           N
ATOM   1152  CA  LEU A  79       1.178   9.261  20.180  1.00 19.09           C
ATOM   1153  C   LEU A  79       1.183  10.148  21.410  1.00 18.48           C
ATOM   1154  O   LEU A  79       1.958  11.111  21.487  1.00 18.22           O
ATOM   1155  CB  LEU A  79       2.391   8.342  20.168  1.00 17.13           C
ATOM   1156  CG  LEU A  79       2.520   7.295  21.249  1.00 19.19           C
ATOM   1157  CD1 LEU A  79       1.402   6.284  21.125  1.00 22.47           C
ATOM   1158  CD2 LEU A  79       3.899   6.634  21.104  1.00 17.86           C
ATOM   1159  H   LEU A  79       1.976  10.578  18.984  1.00 20.35           H
ATOM   1160  HA  LEU A  79       0.366   8.732  20.165  1.00 22.93           H
ATOM   1161  HB2 LEU A  79       2.409   7.877  19.318  1.00 20.57           H
ATOM   1162  HB3 LEU A  79       3.181   8.904  20.230  1.00 20.57           H
ATOM   1163  HG  LEU A  79       2.456   7.721  22.117  1.00 23.04           H
ATOM   1164 HD11 LEU A  79       1.533   5.583  21.782  1.00 26.99           H
ATOM   1165 HD12 LEU A  79       0.553   6.727  21.283  1.00 26.99           H
ATOM   1166 HD13 LEU A  79       1.422   5.911  20.229  1.00 26.99           H
ATOM   1167 HD21 LEU A  79       3.969   5.909  21.745  1.00 21.46           H
ATOM   1168 HD22 LEU A  79       3.990   6.288  20.202  1.00 21.46           H
ATOM   1169 HD23 LEU A  79       4.589   7.293  21.271  1.00 21.46           H
ATOM   1170  N   LYS A  80       0.284   9.853  22.340  1.00 17.80           N
ATOM   1171  CA  LYS A  80       0.151  10.589  23.584  1.00 18.56           C
ATOM   1172  C   LYS A  80      -0.261   9.620  24.677  1.00 17.68           C
ATOM   1173  O   LYS A  80      -0.570   8.458  24.418  1.00 18.75           O
ATOM   1174  CB  LYS A  80      -0.922  11.680  23.492  1.00 26.49           C
ATOM   1175  CG  LYS A  80      -0.819  12.594  22.287  1.00 29.93           C
ATOM   1176  CD  LYS A  80      -2.098  13.408  22.104  1.00 30.99           C
ATOM   1177  CE  LYS A  80      -2.576  13.999  23.409  1.00 43.16           C
ATOM   1178  NZ  LYS A  80      -3.286  15.299  23.194  1.00 55.14           N1+
ATOM   1179  H   LYS A  80      -0.276   9.202  22.271  1.00 21.38           H
ATOM   1180  HA  LYS A  80       1.002  10.996  23.822  1.00 22.29           H
ATOM   1181  HB2 LYS A  80      -1.795  11.257  23.461  1.00 31.81           H
ATOM   1182  HB3 LYS A  80      -0.855  12.227  24.289  1.00 31.81           H
ATOM   1183  HG2 LYS A  80      -0.081  13.208  22.413  1.00 35.93           H
ATOM   1184  HG3 LYS A  80      -0.690  12.063  21.487  1.00 35.93           H
ATOM   1185  HD2 LYS A  80      -1.927  14.141  21.492  1.00 37.21           H
ATOM   1186  HD3 LYS A  80      -2.801  12.837  21.756  1.00 37.21           H
ATOM   1187  HE2 LYS A  80      -3.192  13.377  23.827  1.00 51.82           H
ATOM   1188  HE3 LYS A  80      -1.814  14.165  23.985  1.00 51.82           H
ATOM   1189  HZ1 LYS A  80      -3.586  15.611  23.971  1.00 66.19           H
ATOM   1190  HZ2 LYS A  80      -2.728  15.895  22.838  1.00 66.19           H
ATOM   1191  HZ3 LYS A  80      -3.976  15.183  22.642  1.00 66.19           H
ATOM   1192  N   GLY A  81      -0.246  10.107  25.906  1.00 19.85           N
ATOM   1193  CA  GLY A  81      -0.722   9.337  27.032  1.00 18.62           C
ATOM   1194  C   GLY A  81       0.281   8.287  27.459  1.00 20.29           C
ATOM   1195  O   GLY A  81       1.466   8.375  27.179  1.00 19.03           O
ATOM   1196  H   GLY A  81       0.046  10.889  26.109  1.00 23.84           H
ATOM   1197  HA2 GLY A  81      -0.889   9.929  27.781  1.00 22.37           H
ATOM   1198  HA3 GLY A  81      -1.545   8.889  26.790  1.00 22.37           H
ATOM   1199  N   GLY A  82      -0.218   7.251  28.118  1.00 23.95           N
ATOM   1200  CA  GLY A  82       0.681   6.268  28.665  1.00 24.84           C
ATOM   1201  C   GLY A  82       1.675   6.948  29.583  1.00 23.31           C
ATOM   1202  O   GLY A  82       1.304   7.771  30.432  1.00 20.77           O
ATOM   1203  H   GLY A  82      -1.052   7.096  28.245  1.00 28.76           H
ATOM   1204  HA2 GLY A  82       0.199   5.598  29.168  1.00 29.83           H
ATOM   1205  HA3 GLY A  82       1.136   5.825  27.935  1.00 29.83           H
ATOM   1206  N   PRO A  83       2.971   6.667  29.407  1.00 18.54           N
ATOM   1207  CA  PRO A  83       3.993   7.331  30.213  1.00 19.53           C
ATOM   1208  C   PRO A  83       4.374   8.710  29.717  1.00 18.30           C
ATOM   1209  O   PRO A  83       5.230   9.352  30.336  1.00 23.72           O
ATOM   1210  CB  PRO A  83       5.186   6.388  30.048  1.00 20.23           C
ATOM   1211  CG  PRO A  83       5.050   5.927  28.623  1.00 17.68           C
ATOM   1212  CD  PRO A  83       3.566   5.754  28.404  1.00 17.65           C
ATOM   1213  HA  PRO A  83       3.733   7.376  31.144  1.00 23.46           H
ATOM   1214  HB2 PRO A  83       6.011   6.877  30.188  1.00 24.29           H
ATOM   1215  HB3 PRO A  83       5.103   5.644  30.665  1.00 24.29           H
ATOM   1216  HG2 PRO A  83       5.401   6.602  28.023  1.00 21.24           H
ATOM   1217  HG3 PRO A  83       5.513   5.082  28.505  1.00 21.24           H
ATOM   1218  HD2 PRO A  83       3.326   6.025  27.505  1.00 21.20           H
ATOM   1219  HD3 PRO A  83       3.294   4.840  28.584  1.00 21.20           H
ATOM   1220  N   LEU A  84       3.793   9.171  28.617  1.00 17.16           N
ATOM   1221  CA  LEU A  84       4.292  10.349  27.931  1.00 15.68           C
ATOM   1222  C   LEU A  84       3.611  11.601  28.447  1.00 19.72           C
ATOM   1223  O   LEU A  84       2.418  11.599  28.782  1.00 20.67           O
ATOM   1224  CB  LEU A  84       4.048  10.246  26.431  1.00 13.55           C
ATOM   1225  CG  LEU A  84       4.581   8.964  25.793  1.00 15.49           C
ATOM   1226  CD1 LEU A  84       4.122   8.834  24.384  1.00 16.43           C
ATOM   1227  CD2 LEU A  84       6.113   8.929  25.885  1.00 15.38           C
ATOM   1228  H   LEU A  84       3.097   8.820  28.253  1.00 20.61           H
ATOM   1229  HA  LEU A  84       5.246  10.432  28.079  1.00 18.84           H
ATOM   1230  HB2 LEU A  84       3.090  10.282  26.271  1.00 16.29           H
ATOM   1231  HB3 LEU A  84       4.476  10.991  25.985  1.00 16.29           H
ATOM   1232  HG  LEU A  84       4.240   8.199  26.285  1.00 18.61           H
ATOM   1233 HD11 LEU A  84       4.475   8.011  24.011  1.00 19.73           H
ATOM   1234 HD12 LEU A  84       3.155   8.816  24.374  1.00 19.73           H
ATOM   1235 HD13 LEU A  84       4.449   9.596  23.874  1.00 19.73           H
ATOM   1236 HD21 LEU A  84       6.429   8.118  25.450  1.00 18.48           H
ATOM   1237 HD22 LEU A  84       6.468   9.708  25.427  1.00 18.48           H
ATOM   1238 HD23 LEU A  84       6.387   8.927  26.814  1.00 18.48           H
ATOM   1239  N   ASP A  85       4.378  12.672  28.467  1.00 20.94           N
ATOM   1240  CA  ASP A  85       3.863  14.014  28.682  1.00 21.76           C
ATOM   1241  C   ASP A  85       3.849  14.701  27.328  1.00 27.04           C
ATOM   1242  O   ASP A  85       4.848  14.672  26.611  1.00 27.26           O
ATOM   1243  CB  ASP A  85       4.777  14.772  29.639  1.00 28.27           C
ATOM   1244  CG  ASP A  85       4.700  14.248  31.034  1.00 37.96           C
ATOM   1245  OD1 ASP A  85       3.640  13.681  31.397  1.00 40.93           O
ATOM   1246  OD2 ASP A  85       5.695  14.406  31.777  1.00 46.56           O1-
ATOM   1247  H   ASP A  85       5.231  12.650  28.353  1.00 25.15           H
ATOM   1248  HA  ASP A  85       2.963  13.987  29.039  1.00 26.14           H
ATOM   1249  HB2 ASP A  85       5.694  14.668  29.338  1.00 33.94           H
ATOM   1250  HB3 ASP A  85       4.534  15.712  29.652  1.00 33.94           H
ATOM   1251  N   GLY A  86       2.727  15.289  26.971  1.00 26.55           N
ATOM   1252  CA  GLY A  86       2.636  15.979  25.704  1.00 25.67           C
ATOM   1253  C   GLY A  86       2.429  15.042  24.527  1.00 26.25           C
ATOM   1254  O   GLY A  86       1.974  13.899  24.652  1.00 26.48           O
ATOM   1255  H   GLY A  86       2.008  15.302  27.441  1.00 31.88           H
ATOM   1256  HA2 GLY A  86       1.901  16.609  25.730  1.00 30.83           H
ATOM   1257  HA3 GLY A  86       3.457  16.472  25.552  1.00 30.83           H
ATOM   1258  N   THR A  87       2.810  15.544  23.363  1.00 21.37           N
ATOM   1259  CA  THR A  87       2.436  14.969  22.084  1.00 19.64           C
ATOM   1260  C   THR A  87       3.685  14.603  21.310  1.00 16.60           C
ATOM   1261  O   THR A  87       4.585  15.430  21.150  1.00 19.24           O
ATOM   1262  CB  THR A  87       1.663  15.997  21.283  1.00 25.66           C
ATOM   1263  OG1 THR A  87       0.498  16.370  22.029  1.00 28.36           O
ATOM   1264  CG2 THR A  87       1.247  15.429  19.931  1.00 26.20           C
ATOM   1265  H   THR A  87       3.300  16.247  23.291  1.00 25.66           H
ATOM   1266  HA  THR A  87       1.900  14.174  22.206  1.00 23.59           H
ATOM   1267  HB  THR A  87       2.216  16.779  21.134  1.00 30.81           H
ATOM   1268  HG1 THR A  87       0.034  16.905  21.577  1.00 34.06           H
ATOM   1269 HG21 THR A  87       0.750  16.094  19.433  1.00 31.46           H
ATOM   1270 HG22 THR A  87       2.024  15.174  19.409  1.00 31.46           H
ATOM   1271 HG23 THR A  87       0.688  14.646  20.063  1.00 31.46           H
ATOM   1272  N   TYR A  88       3.722  13.373  20.815  1.00 16.37           N
ATOM   1273  CA  TYR A  88       4.827  12.891  20.009  1.00 14.12           C
ATOM   1274  C   TYR A  88       4.336  12.549  18.614  1.00 15.82           C
ATOM   1275  O   TYR A  88       3.352  11.818  18.462  1.00 19.09           O
ATOM   1276  CB  TYR A  88       5.400  11.645  20.644  1.00 14.84           C
ATOM   1277  CG  TYR A  88       6.165  11.880  21.917  1.00 15.67           C
ATOM   1278  CD1 TYR A  88       5.538  12.316  23.064  1.00 16.60           C
ATOM   1279  CD2 TYR A  88       7.527  11.602  21.986  1.00 13.55           C
ATOM   1280  CE1 TYR A  88       6.255  12.519  24.237  1.00 15.64           C
ATOM   1281  CE2 TYR A  88       8.246  11.805  23.138  1.00 12.42           C
ATOM   1282  CZ  TYR A  88       7.610  12.232  24.264  1.00 13.29           C
ATOM   1283  OH  TYR A  88       8.284  12.391  25.429  1.00 15.74           O
ATOM   1284  H   TYR A  88       3.108  12.784  20.941  1.00 19.66           H
ATOM   1285  HA  TYR A  88       5.521  13.564  19.958  1.00 16.97           H
ATOM   1286  HB2 TYR A  88       4.669  11.040  20.855  1.00 17.82           H
ATOM   1287  HB3 TYR A  88       6.003  11.230  20.012  1.00 17.82           H
ATOM   1288  HD1 TYR A  88       4.627  12.500  23.048  1.00 19.94           H
ATOM   1289  HD2 TYR A  88       7.965  11.301  21.223  1.00 16.28           H
ATOM   1290  HE1 TYR A  88       5.821  12.810  25.005  1.00 18.79           H
ATOM   1291  HE2 TYR A  88       9.153  11.605  23.167  1.00 14.92           H
ATOM   1292  HH  TYR A  88       9.112  12.377  25.279  1.00 18.91           H
ATOM   1293  N   ARG A  89       5.027  13.060  17.607  1.00 14.27           N
ATOM   1294  CA  ARG A  89       4.624  12.936  16.212  1.00 15.96           C
ATOM   1295  C   ARG A  89       5.334  11.793  15.511  1.00 13.87           C
ATOM   1296  O   ARG A  89       6.570  11.727  15.521  1.00 14.38           O
ATOM   1297  CB  ARG A  89       4.993  14.188  15.436  1.00 22.27           C
ATOM   1298  CG  ARG A  89       3.952  15.180  15.465  1.00 30.01           C
ATOM   1299  CD  ARG A  89       4.182  16.210  14.408  1.00 26.74           C
ATOM   1300  NE  ARG A  89       3.546  17.410  14.886  1.00 30.42           N
ATOM   1301  CZ  ARG A  89       3.830  18.624  14.472  1.00 29.29           C
ATOM   1302  NH1 ARG A  89       4.751  18.808  13.534  1.00 27.39           N
ATOM   1303  NH2 ARG A  89       3.181  19.643  15.014  1.00 34.13           N1+
ATOM   1304  H   ARG A  89       5.756  13.508  17.714  1.00 17.14           H
ATOM   1305  HA  ARG A  89       3.666  12.798  16.157  1.00 19.17           H
ATOM   1306  HB2 ARG A  89       5.802  14.570  15.814  1.00 26.74           H
ATOM   1307  HB3 ARG A  89       5.140  13.955  14.506  1.00 26.74           H
ATOM   1308  HG2 ARG A  89       3.092  14.764  15.305  1.00 36.04           H
ATOM   1309  HG3 ARG A  89       3.959  15.624  16.329  1.00 36.04           H
ATOM   1310  HD2 ARG A  89       5.130  16.369  14.288  1.00 32.11           H
ATOM   1311  HD3 ARG A  89       3.766  15.939  13.576  1.00 32.11           H
ATOM   1312  HE  ARG A  89       2.893  17.323  15.438  1.00 36.52           H
ATOM   1313 HH11 ARG A  89       5.166  18.134  13.195  1.00 32.89           H
ATOM   1314 HH12 ARG A  89       4.937  19.601  13.261  1.00 32.89           H
ATOM   1315 HH21 ARG A  89       2.586  19.499  15.618  1.00 40.98           H
ATOM   1316 HH22 ARG A  89       3.345  20.447  14.752  1.00 40.98           H
ATOM   1317  N   LEU A  90       4.557  10.972  14.800  1.00 15.19           N
ATOM   1318  CA  LEU A  90       5.115   9.909  13.983  1.00 14.95           C
ATOM   1319  C   LEU A  90       5.932  10.484  12.842  1.00 17.25           C
ATOM   1320  O   LEU A  90       5.431  11.286  12.043  1.00 18.34           O
ATOM   1321  CB  LEU A  90       3.969   9.055  13.429  1.00 15.94           C
ATOM   1322  CG  LEU A  90       4.451   7.885  12.566  1.00 15.05           C
ATOM   1323  CD1 LEU A  90       5.262   6.856  13.378  1.00 17.49           C
ATOM   1324  CD2 LEU A  90       3.302   7.184  11.853  1.00 16.78           C
ATOM   1325  H   LEU A  90       3.699  11.015  14.780  1.00 18.25           H
ATOM   1326  HA  LEU A  90       5.694   9.348  14.523  1.00 17.96           H
ATOM   1327  HB2 LEU A  90       3.449   8.703  14.168  1.00 19.15           H
ATOM   1328  HB3 LEU A  90       3.415   9.623  12.876  1.00 19.15           H
ATOM   1329  HG  LEU A  90       5.039   8.225  11.875  1.00 18.08           H
ATOM   1330 HD11 LEU A  90       5.487   6.109  12.801  1.00 21.00           H
ATOM   1331 HD12 LEU A  90       6.074   7.278  13.700  1.00 21.00           H
ATOM   1332 HD13 LEU A  90       4.726   6.546  14.125  1.00 21.00           H
ATOM   1333 HD21 LEU A  90       3.667   6.454  11.328  1.00 20.16           H
ATOM   1334 HD22 LEU A  90       2.670   6.844  12.508  1.00 20.16           H
ATOM   1335 HD23 LEU A  90       2.866   7.826  11.275  1.00 20.16           H
ATOM   1336  N   ILE A  91       7.192  10.062  12.766  1.00 13.12           N
ATOM   1337  CA  ILE A  91       8.084  10.417  11.676  1.00 15.91           C
ATOM   1338  C   ILE A  91       8.384   9.232  10.766  1.00 16.19           C
ATOM   1339  O   ILE A  91       8.430   9.411   9.542  1.00 14.95           O
ATOM   1340  CB  ILE A  91       9.380  11.109  12.162  1.00 14.42           C
ATOM   1341  CG1 ILE A  91      10.277  11.439  10.976  1.00 15.68           C
ATOM   1342  CG2 ILE A  91      10.117  10.287  13.147  1.00 15.85           C
ATOM   1343  CD1 ILE A  91      11.392  12.412  11.341  1.00 21.52           C
ATOM   1344  H   ILE A  91       7.563   9.563  13.360  1.00 15.76           H
ATOM   1345  HA  ILE A  91       7.623  11.069  11.127  1.00 19.12           H
ATOM   1346  HB  ILE A  91       9.130  11.935  12.604  1.00 17.32           H
ATOM   1347 HG12 ILE A  91      10.687  10.626  10.641  1.00 18.84           H
ATOM   1348 HG13 ILE A  91       9.737  11.845  10.277  1.00 18.84           H
ATOM   1349 HG21 ILE A  91      10.908  10.768  13.424  1.00 19.04           H
ATOM   1350 HG22 ILE A  91       9.551  10.125  13.916  1.00 19.04           H
ATOM   1351 HG23 ILE A  91      10.369   9.446  12.734  1.00 19.04           H
ATOM   1352 HD11 ILE A  91      11.866  12.669  10.535  1.00 25.85           H
ATOM   1353 HD12 ILE A  91      11.000  13.194  11.759  1.00 25.85           H
ATOM   1354 HD13 ILE A  91      12.000  11.978  11.960  1.00 25.85           H
ATOM   1355  N   GLN A  92       8.549   8.007  11.314  1.00 15.67           N
ATOM   1356  CA  GLN A  92       8.865   6.921  10.384  1.00 13.76           C
ATOM   1357  C   GLN A  92       8.607   5.684  11.226  1.00 12.64           C
ATOM   1358  O   GLN A  92       8.515   5.689  12.441  1.00 14.37           O
ATOM   1359  CB  GLN A  92      10.325   6.946   9.880  1.00 15.74           C
ATOM   1360  CG  GLN A  92      11.371   7.007  10.997  1.00 14.33           C
ATOM   1361  CD  GLN A  92      12.059   5.672  11.220  1.00 17.97           C
ATOM   1362  OE1 GLN A  92      11.504   4.597  11.165  1.00 16.96           O
ATOM   1363  NE2 GLN A  92      13.397   5.761  11.637  1.00 25.20           N
ATOM   1364  H   GLN A  92       8.490   7.800  12.329  1.00 18.82           H
ATOM   1365  HA  GLN A  92       8.178   6.971   9.486  1.00 16.53           H
ATOM   1366  HB2 GLN A  92      10.489   6.056   9.237  1.00 18.90           H
ATOM   1367  HB3 GLN A  92      10.438   7.838   9.224  1.00 18.90           H
ATOM   1368  HG2 GLN A  92      12.103   7.810  10.760  1.00 17.22           H
ATOM   1369  HG3 GLN A  92      10.931   7.313  11.971  1.00 17.22           H
ATOM   1370 HE21 GLN A  92      13.968   6.552  11.383  1.00 30.27           H
ATOM   1371 HE22 GLN A  92      13.897   4.873  11.698  1.00 30.27           H
ATOM   1372  N   PHE A  93       8.458   4.577  10.463  1.00 14.05           N
ATOM   1373  CA  PHE A  93       8.536   3.229  11.020  1.00 12.35           C
ATOM   1374  C   PHE A  93       9.475   2.341  10.224  1.00 14.73           C
ATOM   1375  O   PHE A  93       9.746   2.589   9.038  1.00 13.99           O
ATOM   1376  CB  PHE A  93       7.182   2.543  11.232  1.00 12.14           C
ATOM   1377  CG  PHE A  93       6.470   2.116   9.969  1.00 14.07           C
ATOM   1378  CD1 PHE A  93       6.871   0.997   9.279  1.00 15.39           C
ATOM   1379  CD2 PHE A  93       5.336   2.785   9.541  1.00 15.46           C
ATOM   1380  CE1 PHE A  93       6.206   0.593   8.145  1.00 17.16           C
ATOM   1381  CE2 PHE A  93       4.658   2.361   8.414  1.00 16.84           C
ATOM   1382  CZ  PHE A  93       5.096   1.277   7.725  1.00 17.00           C
ATOM   1383  H   PHE A  93       8.324   4.594   9.619  1.00 16.88           H
ATOM   1384  HA  PHE A  93       8.945   3.331  11.894  1.00 14.85           H
ATOM   1385  HB2 PHE A  93       7.335   1.741  11.757  1.00 14.59           H
ATOM   1386  HB3 PHE A  93       6.603   3.151  11.719  1.00 14.59           H
ATOM   1387  HD1 PHE A  93       7.626   0.534   9.559  1.00 18.49           H
ATOM   1388  HD2 PHE A  93       5.034   3.527  10.013  1.00 18.57           H
ATOM   1389  HE1 PHE A  93       6.499  -0.154   7.676  1.00 20.61           H
ATOM   1390  HE2 PHE A  93       3.905   2.824   8.119  1.00 20.23           H
ATOM   1391  HZ  PHE A  93       4.643   0.998   6.963  1.00 20.43           H
ATOM   1392  N   HIS A  94      10.056   1.363  10.931  1.00 12.78           N
ATOM   1393  CA  HIS A  94      10.950   0.448  10.265  1.00 12.92           C
ATOM   1394  C   HIS A  94      10.777  -0.787  11.147  1.00 13.03           C
ATOM   1395  O   HIS A  94      10.105  -0.866  12.154  1.00 12.63           O
ATOM   1396  CB  HIS A  94      12.395   0.936  10.200  1.00 14.74           C
ATOM   1397  CG  HIS A  94      12.902   1.242  11.563  1.00 14.55           C
ATOM   1398  ND1 HIS A  94      12.711   2.463  12.185  1.00 13.82           N
ATOM   1399  CD2 HIS A  94      13.514   0.345  12.461  1.00 12.85           C
ATOM   1400  CE1 HIS A  94      13.256   2.304  13.431  1.00 13.02           C
ATOM   1401  NE2 HIS A  94      13.737   1.013  13.655  1.00 11.62           N1-
ATOM   1402  H   HIS A  94      10.095   1.408  11.981  1.00 15.35           H
ATOM   1403  HA  HIS A  94      10.598   0.238   9.211  1.00 15.52           H
ATOM   1404  HB2 HIS A  94      13.040   0.196   9.690  1.00 17.71           H
ATOM   1405  HB3 HIS A  94      12.445   1.862   9.570  1.00 17.71           H
ATOM   1406  HD2 HIS A  94      13.793  -0.683  12.302  1.00 15.44           H
ATOM   1407  HE1 HIS A  94      13.259   3.078  14.188  1.00 15.64           H
ATOM   1408  N   PHE A  95      11.497  -1.823  10.670  1.00 12.85           N
ATOM   1409  CA  PHE A  95      11.535  -3.166  11.268  1.00 12.67           C
ATOM   1410  C   PHE A  95      12.969  -3.647  11.475  1.00 13.38           C
ATOM   1411  O   PHE A  95      13.894  -3.201  10.773  1.00 14.30           O
ATOM   1412  CB  PHE A  95      10.851  -4.238  10.396  1.00 14.44           C
ATOM   1413  CG  PHE A  95       9.398  -3.977  10.119  1.00 12.17           C
ATOM   1414  CD1 PHE A  95       9.029  -3.105   9.119  1.00 15.71           C
ATOM   1415  CD2 PHE A  95       8.395  -4.641  10.823  1.00 15.28           C
ATOM   1416  CE1 PHE A  95       7.723  -2.891   8.828  1.00 14.66           C
ATOM   1417  CE2 PHE A  95       7.091  -4.427  10.538  1.00 15.33           C
ATOM   1418  CZ  PHE A  95       6.747  -3.541   9.517  1.00 15.39           C
ATOM   1419  H   PHE A  95      11.996  -1.763   9.978  1.00 15.44           H
ATOM   1420  HA  PHE A  95      11.080  -3.149  12.129  1.00 15.22           H
ATOM   1421  HB2 PHE A  95      11.328  -4.284   9.553  1.00 17.35           H
ATOM   1422  HB3 PHE A  95      10.910  -5.101  10.838  1.00 17.35           H
ATOM   1423  HD1 PHE A  95       9.684  -2.666   8.629  1.00 18.88           H
ATOM   1424  HD2 PHE A  95       8.623  -5.242  11.493  1.00 18.35           H
ATOM   1425  HE1 PHE A  95       7.497  -2.295   8.152  1.00 17.61           H
ATOM   1426  HE2 PHE A  95       6.428  -4.873  11.015  1.00 18.42           H
ATOM   1427  HZ  PHE A  95       5.853  -3.379   9.320  1.00 18.48           H
ATOM   1428  N   HIS A  96      13.135  -4.570  12.451  1.00 12.49           N
ATOM   1429  CA  HIS A  96      14.350  -5.345  12.598  1.00 11.82           C
ATOM   1430  C   HIS A  96      13.795  -6.764  12.531  1.00 13.01           C
ATOM   1431  O   HIS A  96      12.741  -7.171  12.983  1.00 13.54           O
ATOM   1432  CB  HIS A  96      14.997  -5.119  13.966  1.00 11.18           C
ATOM   1433  CG  HIS A  96      15.261  -3.682  14.169  1.00 12.78           C
ATOM   1434  ND1 HIS A  96      16.523  -3.110  13.950  1.00 12.96           N
ATOM   1435  CD2 HIS A  96      14.414  -2.651  14.573  1.00 13.89           C
ATOM   1436  CE1 HIS A  96      16.438  -1.766  14.322  1.00 13.38           C
ATOM   1437  NE2 HIS A  96      15.147  -1.468  14.665  1.00 14.56           N
ATOM   1438  H   HIS A  96      12.369  -4.799  13.132  1.00 15.01           H
ATOM   1439  HA  HIS A  96      15.072  -5.112  11.763  1.00 14.21           H
ATOM   1440  HB2 HIS A  96      15.918  -5.735  14.080  1.00 13.43           H
ATOM   1441  HB3 HIS A  96      14.329  -5.472  14.794  1.00 13.43           H
ATOM   1442  HD1 HIS A  96      17.382  -3.621  13.820  1.00 15.58           H
ATOM   1443  HD2 HIS A  96      13.353  -2.716  14.799  1.00 16.69           H
ATOM   1444  HE1 HIS A  96      17.286  -1.087  14.299  1.00 16.08           H
ATOM   1445  N   TRP A  97      14.597  -7.594  11.812  1.00 11.28           N
ATOM   1446  CA  TRP A  97      14.215  -8.990  11.572  1.00 11.28           C
ATOM   1447  C   TRP A  97      15.405  -9.938  11.443  1.00 13.65           C
ATOM   1448  O   TRP A  97      16.562  -9.538  11.327  1.00 13.62           O
ATOM   1449  CB  TRP A  97      13.333  -9.126  10.336  1.00 12.80           C
ATOM   1450  CG  TRP A  97      14.002  -8.764   9.052  1.00 11.61           C
ATOM   1451  CD1 TRP A  97      14.678  -9.599   8.211  1.00 14.85           C
ATOM   1452  CD2 TRP A  97      14.072  -7.464   8.474  1.00 13.36           C
ATOM   1453  NE1 TRP A  97      15.126  -8.909   7.123  1.00 14.27           N
ATOM   1454  CE2 TRP A  97      14.776  -7.589   7.265  1.00 13.39           C
ATOM   1455  CE3 TRP A  97      13.592  -6.202   8.855  1.00 14.80           C
ATOM   1456  CZ2 TRP A  97      15.015  -6.510   6.437  1.00 13.85           C
ATOM   1457  CZ3 TRP A  97      13.838  -5.130   8.026  1.00 13.38           C
ATOM   1458  CH2 TRP A  97      14.540  -5.289   6.836  1.00 14.46           C
ATOM   1459  H   TRP A  97      15.354  -7.381  11.468  1.00 13.56           H
ATOM   1460  HA  TRP A  97      13.688  -9.294  12.326  1.00 13.55           H
ATOM   1461  HB2 TRP A  97      13.054 -10.050  10.264  1.00 15.38           H
ATOM   1462  HB3 TRP A  97      12.563  -8.546  10.440  1.00 15.38           H
ATOM   1463  HD1 TRP A  97      14.782 -10.512   8.341  1.00 17.84           H
ATOM   1464  HE1 TRP A  97      15.574  -9.244   6.470  1.00 17.14           H
ATOM   1465  HE3 TRP A  97      13.113  -6.088   9.645  1.00 17.78           H
ATOM   1466  HZ2 TRP A  97      15.492  -6.608   5.644  1.00 16.64           H
ATOM   1467  HZ3 TRP A  97      13.524  -4.289   8.260  1.00 16.08           H
ATOM   1468  HH2 TRP A  97      14.690  -4.545   6.299  1.00 17.37           H
ATOM   1469  N   GLY A  98      15.079 -11.229  11.458  1.00 13.16           N
ATOM   1470  CA  GLY A  98      16.073 -12.276  11.490  1.00 12.42           C
ATOM   1471  C   GLY A  98      16.294 -12.997  10.163  1.00 13.82           C
ATOM   1472  O   GLY A  98      15.597 -12.778   9.179  1.00 14.18           O
ATOM   1473  H   GLY A  98      14.268 -11.512  11.455  1.00 15.81           H
ATOM   1474  HA2 GLY A  98      16.926 -11.896  11.757  1.00 14.92           H
ATOM   1475  HA3 GLY A  98      15.812 -12.937  12.148  1.00 14.92           H
ATOM   1476  N   SER A  99      17.313 -13.856  10.180  1.00 15.39           N
ATOM   1477  CA  SER A  99      17.526 -14.800   9.094  1.00 13.94           C
ATOM   1478  C   SER A  99      16.673 -16.051   9.236  1.00 18.21           C
ATOM   1479  O   SER A  99      16.564 -16.818   8.270  1.00 20.02           O
ATOM   1480  CB  SER A  99      18.991 -15.190   9.049  1.00 14.57           C
ATOM   1481  OG  SER A  99      19.410 -15.736  10.276  1.00 16.58           O
ATOM   1482  H   SER A  99      17.890 -13.914  10.814  1.00 18.49           H
ATOM   1483  HA  SER A  99      17.290 -14.373   8.254  1.00 16.75           H
ATOM   1484  HB2 SER A  99      19.119 -15.857   8.354  1.00 17.51           H
ATOM   1485  HB3 SER A  99      19.525 -14.407   8.847  1.00 17.51           H
ATOM   1486  HG  SER A  99      20.075 -15.307  10.568  1.00 19.92           H
ATOM   1487  N   LEU A 100      16.085 -16.265  10.415  1.00 16.07           N
ATOM   1488  CA  LEU A 100      15.270 -17.408  10.737  1.00 16.87           C
ATOM   1489  C   LEU A 100      14.148 -16.924  11.633  1.00 16.39           C
ATOM   1490  O   LEU A 100      14.275 -15.899  12.295  1.00 15.14           O
ATOM   1491  CB  LEU A 100      16.081 -18.453  11.514  1.00 23.53           C
ATOM   1492  CG  LEU A 100      17.276 -19.083  10.806  1.00 31.41           C
ATOM   1493  CD1 LEU A 100      18.011 -20.034  11.728  1.00 36.73           C
ATOM   1494  CD2 LEU A 100      16.767 -19.822   9.591  1.00 30.13           C
ATOM   1495  H   LEU A 100      16.156 -15.723  11.081  1.00 19.30           H
ATOM   1496  HA  LEU A 100      14.892 -17.792   9.931  1.00 20.26           H
ATOM   1497  HB2 LEU A 100      16.416 -18.044  12.326  1.00 28.26           H
ATOM   1498  HB3 LEU A 100      15.477 -19.177  11.746  1.00 28.26           H
ATOM   1499  HG  LEU A 100      17.896 -18.394  10.521  1.00 37.71           H
ATOM   1500 HD11 LEU A 100      18.744 -20.444  11.244  1.00 44.09           H
ATOM   1501 HD12 LEU A 100      18.345 -19.546  12.495  1.00 44.09           H
ATOM   1502 HD13 LEU A 100      17.385 -20.722  12.016  1.00 44.09           H
ATOM   1503 HD21 LEU A 100      17.515 -20.267   9.161  1.00 36.18           H
ATOM   1504 HD22 LEU A 100      16.110 -20.476   9.873  1.00 36.18           H
ATOM   1505 HD23 LEU A 100      16.363 -19.190   8.975  1.00 36.18           H
ATOM   1506  N   ASP A 101      13.049 -17.682  11.695  1.00 15.88           N
ATOM   1507  CA  ASP A 101      11.889 -17.177  12.426  1.00 14.84           C
ATOM   1508  C   ASP A 101      12.137 -17.103  13.931  1.00 17.70           C
ATOM   1509  O   ASP A 101      11.397 -16.391  14.625  1.00 18.52           O
ATOM   1510  CB  ASP A 101      10.651 -18.055  12.191  1.00 14.40           C
ATOM   1511  CG  ASP A 101      10.158 -18.050  10.764  1.00 18.96           C
ATOM   1512  OD1 ASP A 101      10.604 -17.256   9.913  1.00 17.71           O
ATOM   1513  OD2 ASP A 101       9.241 -18.876  10.484  1.00 22.55           O1-
ATOM   1514  H   ASP A 101      12.959 -18.460  11.343  1.00 19.07           H
ATOM   1515  HA  ASP A 101      11.693 -16.280  12.114  1.00 17.83           H
ATOM   1516  HB2 ASP A 101      10.880 -18.971  12.410  1.00 17.30           H
ATOM   1517  HB3 ASP A 101       9.937 -17.738  12.768  1.00 17.30           H
ATOM   1518  N   GLY A 102      13.155 -17.810  14.450  1.00 16.27           N
ATOM   1519  CA  GLY A 102      13.466 -17.828  15.860  1.00 16.81           C
ATOM   1520  C   GLY A 102      14.314 -16.683  16.367  1.00 18.50           C
ATOM   1521  O   GLY A 102      14.658 -16.664  17.547  1.00 17.83           O
ATOM   1522  H   GLY A 102      13.695 -18.291  13.982  1.00 19.55           H
ATOM   1523  HA2 GLY A 102      12.636 -17.816  16.362  1.00 20.20           H
ATOM   1524  HA3 GLY A 102      13.927 -18.651  16.076  1.00 20.20           H
ATOM   1525  N   GLN A 103      14.617 -15.697  15.531  1.00 14.88           N
ATOM   1526  CA  GLN A 103      15.331 -14.522  15.985  1.00 14.66           C
ATOM   1527  C   GLN A 103      14.965 -13.361  15.083  1.00 12.69           C
ATOM   1528  O   GLN A 103      14.395 -13.535  14.002  1.00 13.95           O
ATOM   1529  CB  GLN A 103      16.838 -14.750  15.939  1.00 15.07           C
ATOM   1530  CG  GLN A 103      17.360 -14.963  14.537  1.00 16.30           C
ATOM   1531  CD  GLN A 103      18.717 -15.618  14.528  1.00 22.94           C
ATOM   1532  OE1 GLN A 103      18.883 -16.700  15.097  1.00 29.51           O
ATOM   1533  NE2 GLN A 103      19.697 -14.991  13.867  1.00 21.55           N
ATOM   1534  H   GLN A 103      14.421 -15.686  14.694  1.00 17.88           H
ATOM   1535  HA  GLN A 103      15.068 -14.309  16.897  1.00 17.62           H
ATOM   1536  HB2 GLN A 103      17.290 -13.974  16.311  1.00 18.10           H
ATOM   1537  HB3 GLN A 103      17.047 -15.535  16.464  1.00 18.10           H
ATOM   1538  HG2 GLN A 103      16.743 -15.541  14.059  1.00 19.58           H
ATOM   1539  HG3 GLN A 103      17.431 -14.109  14.079  1.00 19.58           H
ATOM   1540 HE21 GLN A 103      19.512 -14.325  13.354  1.00 25.88           H
ATOM   1541 HE22 GLN A 103      20.509 -15.256  13.952  1.00 25.88           H
ATOM   1542  N   GLY A 104      15.290 -12.158  15.545  1.00 12.85           N
ATOM   1543  CA  GLY A 104      15.015 -10.970  14.758  1.00 12.45           C
ATOM   1544  C   GLY A 104      14.590  -9.774  15.577  1.00 11.63           C
ATOM   1545  O   GLY A 104      14.856  -8.626  15.195  1.00 13.79           O
ATOM   1546  H   GLY A 104      15.675 -12.016  16.299  1.00 15.44           H
ATOM   1547  HA2 GLY A 104      15.804 -10.724  14.254  1.00 14.96           H
ATOM   1548  HA3 GLY A 104      14.304 -11.153  14.125  1.00 14.96           H
ATOM   1549  N   SER A 105      13.892 -10.022  16.690  1.00 11.22           N
ATOM   1550  CA  SER A 105      13.502  -8.898  17.506  1.00 10.84           C
ATOM   1551  C   SER A 105      14.691  -8.387  18.288  1.00 11.82           C
ATOM   1552  O   SER A 105      15.703  -9.071  18.481  1.00 14.07           O
ATOM   1553  CB  SER A 105      12.386  -9.248  18.473  1.00 12.10           C
ATOM   1554  OG  SER A 105      12.772 -10.203  19.426  1.00 12.52           O
ATOM   1555  H   SER A 105      13.655 -10.797  16.985  1.00 13.48           H
ATOM   1556  HA  SER A 105      13.187  -8.173  16.942  1.00 13.03           H
ATOM   1557  HB2 SER A 105      12.131  -8.438  18.940  1.00 14.54           H
ATOM   1558  HB3 SER A 105      11.635  -9.592  17.967  1.00 14.54           H
ATOM   1559  HG  SER A 105      12.939  -9.832  20.158  1.00 15.04           H
ATOM   1560  N   GLU A 106      14.557  -7.145  18.698  1.00 11.61           N
ATOM   1561  CA  GLU A 106      15.552  -6.427  19.498  1.00 11.41           C
ATOM   1562  C   GLU A 106      15.235  -6.594  20.979  1.00 12.70           C
ATOM   1563  O   GLU A 106      16.026  -7.172  21.733  1.00 12.92           O
ATOM   1564  CB  GLU A 106      15.596  -4.953  19.070  1.00 11.32           C
ATOM   1565  CG  GLU A 106      15.976  -4.796  17.590  1.00 13.10           C
ATOM   1566  CD  GLU A 106      16.717  -3.537  17.320  1.00 12.75           C
ATOM   1567  OE1 GLU A 106      16.176  -2.476  17.608  1.00 11.11           O
ATOM   1568  OE2 GLU A 106      17.896  -3.613  16.878  1.00 12.91           O1-
ATOM   1569  H   GLU A 106      13.863  -6.670  18.530  1.00 13.95           H
ATOM   1570  HA  GLU A 106      16.432  -6.801  19.330  1.00 13.72           H
ATOM   1571  HB2 GLU A 106      14.731  -4.542  19.223  1.00 13.60           H
ATOM   1572  HB3 GLU A 106      16.268  -4.486  19.590  1.00 13.60           H
ATOM   1573  HG2 GLU A 106      16.547  -5.536  17.334  1.00 15.74           H
ATOM   1574  HG3 GLU A 106      15.164  -4.789  17.054  1.00 15.74           H
ATOM   1575  N   HIS A 107      14.063  -6.147  21.402  1.00 11.59           N
ATOM   1576  CA  HIS A 107      13.596  -6.524  22.718  1.00 11.28           C
ATOM   1577  C   HIS A 107      13.294  -8.016  22.740  1.00 11.31           C
ATOM   1578  O   HIS A 107      12.953  -8.624  21.725  1.00 13.18           O
ATOM   1579  CB  HIS A 107      12.364  -5.708  23.114  1.00 11.44           C
ATOM   1580  CG  HIS A 107      12.668  -4.265  23.284  1.00 10.14           C
ATOM   1581  ND1 HIS A 107      12.637  -3.383  22.232  1.00 11.23           N
ATOM   1582  CD2 HIS A 107      13.108  -3.558  24.351  1.00 10.12           C
ATOM   1583  CE1 HIS A 107      13.005  -2.188  22.650  1.00 11.80           C
ATOM   1584  NE2 HIS A 107      13.314  -2.272  23.931  1.00 10.00           N
ATOM   1585  H   HIS A 107      13.522  -5.652  20.951  1.00 13.93           H
ATOM   1586  HA  HIS A 107      14.301  -6.354  23.360  1.00 13.55           H
ATOM   1587  HB2 HIS A 107      12.021  -6.040  23.957  1.00 13.74           H
ATOM   1588  HB3 HIS A 107      11.695  -5.794  22.416  1.00 13.74           H
ATOM   1589  HD1 HIS A 107      12.400  -3.583  21.429  1.00 13.50           H
ATOM   1590  HD2 HIS A 107      13.249  -3.885  25.212  1.00 12.17           H
ATOM   1591  HE1 HIS A 107      13.050  -1.417  22.128  1.00 14.19           H
ATOM   1592  N   THR A 108      13.425  -8.590  23.915  1.00 12.06           N
ATOM   1593  CA  THR A 108      13.059  -9.967  24.167  1.00 12.23           C
ATOM   1594  C   THR A 108      12.113  -9.979  25.369  1.00 12.36           C
ATOM   1595  O   THR A 108      12.082  -9.030  26.154  1.00 13.74           O
ATOM   1596  CB  THR A 108      14.307 -10.857  24.382  1.00 12.09           C
ATOM   1597  OG1 THR A 108      15.150 -10.343  25.435  1.00 14.42           O
ATOM   1598  CG2 THR A 108      15.106 -10.956  23.116  1.00 13.51           C
ATOM   1599  H   THR A 108      13.725  -8.187  24.611  1.00 14.49           H
ATOM   1600  HA  THR A 108      12.579 -10.304  23.392  1.00 14.69           H
ATOM   1601  HB  THR A 108      14.016 -11.750  24.621  1.00 14.53           H
ATOM   1602  HG1 THR A 108      14.735 -10.333  26.164  1.00 17.32           H
ATOM   1603 HG21 THR A 108      15.899 -11.495  23.273  1.00 16.23           H
ATOM   1604 HG22 THR A 108      14.573 -11.382  22.426  1.00 16.23           H
ATOM   1605 HG23 THR A 108      15.377 -10.074  22.817  1.00 16.23           H
ATOM   1606  N   VAL A 109      11.340 -11.047  25.506  1.00 13.59           N
ATOM   1607  CA  VAL A 109      10.354 -11.150  26.576  1.00 13.68           C
ATOM   1608  C   VAL A 109      10.676 -12.448  27.301  1.00 14.10           C
ATOM   1609  O   VAL A 109      10.535 -13.535  26.733  1.00 14.22           O
ATOM   1610  CB  VAL A 109       8.926 -11.125  26.027  1.00 13.96           C
ATOM   1611  CG1 VAL A 109       7.896 -11.275  27.164  1.00 16.98           C
ATOM   1612  CG2 VAL A 109       8.651  -9.830  25.280  1.00 14.90           C
ATOM   1613  H   VAL A 109      11.373 -11.742  24.996  1.00 16.33           H
ATOM   1614  HA  VAL A 109      10.472 -10.415  27.196  1.00 16.43           H
ATOM   1615  HB  VAL A 109       8.814 -11.863  25.407  1.00 16.77           H
ATOM   1616 HG11 VAL A 109       7.012 -11.265  26.770  1.00 20.39           H
ATOM   1617 HG12 VAL A 109       8.040 -12.118  27.625  1.00 20.39           H
ATOM   1618 HG13 VAL A 109       7.993 -10.533  27.785  1.00 20.39           H
ATOM   1619 HG21 VAL A 109       7.725  -9.832  24.989  1.00 17.90           H
ATOM   1620 HG22 VAL A 109       8.811  -9.073  25.866  1.00 17.90           H
ATOM   1621 HG23 VAL A 109       9.237  -9.780  24.509  1.00 17.90           H
ATOM   1622  N   ASP A 110      11.130 -12.338  28.542  1.00 14.53           N
ATOM   1623  CA  ASP A 110      11.631 -13.491  29.274  1.00 14.65           C
ATOM   1624  C   ASP A 110      12.605 -14.293  28.407  1.00 14.74           C
ATOM   1625  O   ASP A 110      12.544 -15.531  28.322  1.00 16.33           O
ATOM   1626  CB  ASP A 110      10.470 -14.333  29.774  1.00 17.35           C
ATOM   1627  CG  ASP A 110       9.609 -13.587  30.768  1.00 15.97           C
ATOM   1628  OD1 ASP A 110      10.152 -12.752  31.492  1.00 18.24           O
ATOM   1629  OD2 ASP A 110       8.394 -13.867  30.835  1.00 20.83           O1-
ATOM   1630  H   ASP A 110      11.152 -11.604  28.995  1.00 17.46           H
ATOM   1631  HA  ASP A 110      12.123 -13.166  30.042  1.00 17.60           H
ATOM   1632  HB2 ASP A 110       9.898 -14.563  29.026  1.00 20.84           H
ATOM   1633  HB3 ASP A 110      10.812 -15.135  30.200  1.00 20.84           H
ATOM   1634  N   LYS A 111      13.480 -13.573  27.722  1.00 15.32           N
ATOM   1635  CA  LYS A 111      14.542 -14.058  26.846  1.00 15.40           C
ATOM   1636  C   LYS A 111      14.029 -14.587  25.506  1.00 15.59           C
ATOM   1637  O   LYS A 111      14.848 -14.986  24.684  1.00 17.08           O
ATOM   1638  CB  LYS A 111      15.451 -15.093  27.531  1.00 17.54           C
ATOM   1639  CG  LYS A 111      16.234 -14.562  28.730  1.00 19.01           C
ATOM   1640  CD  LYS A 111      17.136 -13.435  28.362  1.00 23.90           C
ATOM   1641  CE  LYS A 111      17.873 -12.837  29.564  1.00 29.08           C
ATOM   1642  NZ  LYS A 111      19.054 -13.633  29.950  1.00 33.86           N1+
ATOM   1643  H   LYS A 111      13.480 -12.713  27.752  1.00 18.41           H
ATOM   1644  HA  LYS A 111      15.104 -13.304  26.622  1.00 18.50           H
ATOM   1645  HB2 LYS A 111      14.897 -15.820  27.850  1.00 21.07           H
ATOM   1646  HB3 LYS A 111      16.088 -15.428  26.880  1.00 21.07           H
ATOM   1647  HG2 LYS A 111      15.608 -14.250  29.404  1.00 22.84           H
ATOM   1648  HG3 LYS A 111      16.784 -15.274  29.092  1.00 22.84           H
ATOM   1649  HD2 LYS A 111      17.793 -13.750  27.722  1.00 28.71           H
ATOM   1650  HD3 LYS A 111      16.609 -12.719  27.975  1.00 28.71           H
ATOM   1651  HE2 LYS A 111      18.178 -11.942  29.343  1.00 34.92           H
ATOM   1652  HE3 LYS A 111      17.269 -12.804  30.323  1.00 34.92           H
ATOM   1653  HZ1 LYS A 111      19.449 -13.265  30.660  1.00 40.66           H
ATOM   1654  HZ2 LYS A 111      18.797 -14.459  30.154  1.00 40.66           H
ATOM   1655  HZ3 LYS A 111      19.634 -13.667  29.277  1.00 40.66           H
ATOM   1656  N   LYS A 112      12.721 -14.577  25.268  1.00 13.03           N
ATOM   1657  CA  LYS A 112      12.137 -15.004  24.002  1.00 14.75           C
ATOM   1658  C   LYS A 112      12.404 -13.966  22.927  1.00 14.88           C
ATOM   1659  O   LYS A 112      12.127 -12.778  23.116  1.00 14.65           O
ATOM   1660  CB  LYS A 112      10.624 -15.153  24.140  1.00 16.87           C
ATOM   1661  CG  LYS A 112       9.894 -15.466  22.809  1.00 16.63           C
ATOM   1662  CD  LYS A 112       8.370 -15.563  22.973  1.00 21.03           C
ATOM   1663  CE  LYS A 112       7.672 -15.728  21.623  1.00 23.43           C
ATOM   1664  NZ  LYS A 112       7.973 -17.030  21.051  1.00 24.20           N1+
ATOM   1665  H   LYS A 112      12.135 -14.320  25.845  1.00 15.66           H
ATOM   1666  HA  LYS A 112      12.519 -15.852  23.725  1.00 17.72           H
ATOM   1667  HB2 LYS A 112      10.437 -15.868  24.769  1.00 20.27           H
ATOM   1668  HB3 LYS A 112      10.263 -14.315  24.474  1.00 20.27           H
ATOM   1669  HG2 LYS A 112      10.057 -14.759  22.171  1.00 19.98           H
ATOM   1670  HG3 LYS A 112      10.220 -16.315  22.467  1.00 19.98           H
ATOM   1671  HD2 LYS A 112       8.144 -16.322  23.535  1.00 25.26           H
ATOM   1672  HD3 LYS A 112       8.043 -14.741  23.375  1.00 25.26           H
ATOM   1673  HE2 LYS A 112       6.707 -15.665  21.737  1.00 28.14           H
ATOM   1674  HE3 LYS A 112       7.988 -15.054  21.003  1.00 28.14           H
ATOM   1675  HZ1 LYS A 112       7.441 -17.191  20.356  1.00 29.06           H
ATOM   1676  HZ2 LYS A 112       8.821 -17.044  20.776  1.00 29.06           H
ATOM   1677  HZ3 LYS A 112       7.849 -17.664  21.663  1.00 29.06           H
ATOM   1678  N   LYS A 113      12.933 -14.428  21.799  1.00 14.63           N
ATOM   1679  CA  LYS A 113      13.127 -13.611  20.616  1.00 15.30           C
ATOM   1680  C   LYS A 113      11.977 -13.846  19.655  1.00 13.06           C
ATOM   1681  O   LYS A 113      11.605 -14.992  19.394  1.00 14.89           O
ATOM   1682  CB  LYS A 113      14.440 -13.992  19.927  1.00 13.81           C
ATOM   1683  CG  LYS A 113      15.659 -13.615  20.692  1.00 15.91           C
ATOM   1684  CD  LYS A 113      16.911 -14.177  20.062  1.00 17.36           C
ATOM   1685  CE  LYS A 113      18.096 -13.530  20.684  1.00 19.64           C
ATOM   1686  NZ  LYS A 113      18.836 -14.505  21.465  1.00 31.41           N1+
ATOM   1687  H   LYS A 113      13.186 -15.244  21.693  1.00 17.58           H
ATOM   1688  HA  LYS A 113      13.153 -12.672  20.851  1.00 18.38           H
ATOM   1689  HB2 LYS A 113      14.463 -14.951  19.784  1.00 16.60           H
ATOM   1690  HB3 LYS A 113      14.486 -13.536  19.071  1.00 16.60           H
ATOM   1691  HG2 LYS A 113      15.735 -12.648  20.696  1.00 19.12           H
ATOM   1692  HG3 LYS A 113      15.588 -13.954  21.600  1.00 19.12           H
ATOM   1693  HD2 LYS A 113      16.956 -15.138  20.211  1.00 20.86           H
ATOM   1694  HD3 LYS A 113      16.918 -13.980  19.113  1.00 20.86           H
ATOM   1695  HE2 LYS A 113      18.680 -13.201  19.984  1.00 23.59           H
ATOM   1696  HE3 LYS A 113      17.823 -12.807  21.270  1.00 23.59           H
ATOM   1697  HZ1 LYS A 113      19.543 -14.114  21.838  1.00 37.71           H
ATOM   1698  HZ2 LYS A 113      18.319 -14.850  22.101  1.00 37.71           H
ATOM   1699  HZ3 LYS A 113      19.116 -15.158  20.928  1.00 37.71           H
ATOM   1700  N   TYR A 114      11.429 -12.767  19.117  1.00 13.60           N
ATOM   1701  CA  TYR A 114      10.430 -12.865  18.080  1.00 11.42           C
ATOM   1702  C   TYR A 114      11.094 -12.779  16.711  1.00 11.66           C
ATOM   1703  O   TYR A 114      12.269 -12.454  16.581  1.00 13.23           O
ATOM   1704  CB  TYR A 114       9.375 -11.771  18.235  1.00 11.42           C
ATOM   1705  CG  TYR A 114       8.427 -11.974  19.403  1.00 12.21           C
ATOM   1706  CD1 TYR A 114       8.761 -11.584  20.685  1.00 13.96           C
ATOM   1707  CD2 TYR A 114       7.201 -12.588  19.216  1.00 13.71           C
ATOM   1708  CE1 TYR A 114       7.886 -11.783  21.738  1.00 16.81           C
ATOM   1709  CE2 TYR A 114       6.319 -12.767  20.265  1.00 15.31           C
ATOM   1710  CZ  TYR A 114       6.674 -12.369  21.508  1.00 16.93           C
ATOM   1711  OH  TYR A 114       5.778 -12.559  22.527  1.00 22.49           O
ATOM   1712  H   TYR A 114      11.637 -11.959  19.331  1.00 16.34           H
ATOM   1713  HA  TYR A 114       9.981 -13.723  18.142  1.00 13.73           H
ATOM   1714  HB2 TYR A 114       9.835 -10.927  18.373  1.00 13.73           H
ATOM   1715  HB3 TYR A 114       8.844 -11.720  17.429  1.00 13.73           H
ATOM   1716  HD1 TYR A 114       9.584 -11.180  20.847  1.00 16.77           H
ATOM   1717  HD2 TYR A 114       6.953 -12.853  18.358  1.00 16.47           H
ATOM   1718  HE1 TYR A 114       8.113 -11.507  22.595  1.00 20.19           H
ATOM   1719  HE2 TYR A 114       5.492 -13.171  20.123  1.00 18.40           H
ATOM   1720  HH  TYR A 114       6.076 -12.212  23.231  1.00 27.01           H
ATOM   1721  N   ALA A 115      10.308 -13.086  15.673  1.00 13.72           N
ATOM   1722  CA  ALA A 115      10.828 -13.104  14.308  1.00 15.12           C
ATOM   1723  C   ALA A 115      11.185 -11.718  13.794  1.00 13.91           C
ATOM   1724  O   ALA A 115      12.033 -11.573  12.895  1.00 12.34           O
ATOM   1725  CB  ALA A 115       9.772 -13.713  13.393  1.00 14.86           C
ATOM   1726  H   ALA A 115       9.474 -13.286  15.738  1.00 16.48           H
ATOM   1727  HA  ALA A 115      11.626 -13.659  14.276  1.00 18.17           H
ATOM   1728  HB1 ALA A 115      10.087 -13.670  12.476  1.00 17.86           H
ATOM   1729  HB2 ALA A 115       9.630 -14.636  13.655  1.00 17.86           H
ATOM   1730  HB3 ALA A 115       8.946 -13.213  13.481  1.00 17.86           H
ATOM   1731  N   ALA A 116      10.570 -10.690  14.343  1.00 13.04           N
ATOM   1732  CA  ALA A 116      10.853  -9.332  13.929  1.00 14.16           C
ATOM   1733  C   ALA A 116      10.295  -8.373  14.962  1.00 12.76           C
ATOM   1734  O   ALA A 116       9.561  -8.750  15.884  1.00 12.38           O
ATOM   1735  CB  ALA A 116      10.306  -9.062  12.517  1.00 13.78           C
ATOM   1736  H   ALA A 116       9.975 -10.752  14.964  1.00 15.67           H
ATOM   1737  HA  ALA A 116      11.819  -9.211  13.906  1.00 17.01           H
ATOM   1738  HB1 ALA A 116      10.592  -8.183  12.224  1.00 16.56           H
ATOM   1739  HB2 ALA A 116      10.670  -9.735  11.917  1.00 16.56           H
ATOM   1740  HB3 ALA A 116       9.345  -9.119  12.524  1.00 16.56           H
ATOM   1741  N   GLU A 117      10.630  -7.106  14.773  1.00 12.67           N
ATOM   1742  CA  GLU A 117      10.110  -6.060  15.640  1.00  9.63           C
ATOM   1743  C   GLU A 117       9.908  -4.792  14.819  1.00 12.08           C
ATOM   1744  O   GLU A 117      10.799  -4.395  14.068  1.00 13.23           O
ATOM   1745  CB  GLU A 117      11.072  -5.805  16.804  1.00 10.75           C
ATOM   1746  CG  GLU A 117      10.556  -4.839  17.861  1.00  9.59           C
ATOM   1747  CD  GLU A 117      11.474  -4.799  19.072  1.00 12.22           C
ATOM   1748  OE1 GLU A 117      12.114  -5.818  19.376  1.00 12.50           O
ATOM   1749  OE2 GLU A 117      11.560  -3.726  19.700  1.00 12.33           O1-
ATOM   1750  H   GLU A 117      11.150  -6.831  14.146  1.00 15.23           H
ATOM   1751  HA  GLU A 117       9.259  -6.343  16.015  1.00 11.57           H
ATOM   1752  HB2 GLU A 117      11.254  -6.648  17.249  1.00 12.93           H
ATOM   1753  HB3 GLU A 117      11.889  -5.423  16.447  1.00 12.93           H
ATOM   1754  HG2 GLU A 117      10.514  -3.946  17.486  1.00 11.53           H
ATOM   1755  HG3 GLU A 117       9.680  -5.125  18.162  1.00 11.53           H
ATOM   1756  N   LEU A 118       8.728  -4.191  14.935  1.00 12.12           N
ATOM   1757  CA  LEU A 118       8.358  -2.949  14.270  1.00 10.71           C
ATOM   1758  C   LEU A 118       8.588  -1.789  15.224  1.00 10.94           C
ATOM   1759  O   LEU A 118       8.220  -1.888  16.401  1.00 11.63           O
ATOM   1760  CB  LEU A 118       6.866  -3.015  13.931  1.00 11.23           C
ATOM   1761  CG  LEU A 118       6.082  -1.738  13.591  1.00 11.09           C
ATOM   1762  CD1 LEU A 118       6.665  -1.105  12.381  1.00 13.05           C
ATOM   1763  CD2 LEU A 118       4.607  -2.105  13.370  1.00 13.68           C
ATOM   1764  H   LEU A 118       8.092  -4.507  15.423  1.00 14.56           H
ATOM   1765  HA  LEU A 118       8.879  -2.824  13.461  1.00 12.88           H
ATOM   1766  HB2 LEU A 118       6.769  -3.616  13.175  1.00 13.50           H
ATOM   1767  HB3 LEU A 118       6.422  -3.407  14.697  1.00 13.50           H
ATOM   1768  HG  LEU A 118       6.133  -1.118  14.333  1.00 13.33           H
ATOM   1769 HD11 LEU A 118       6.092  -0.372  12.107  1.00 15.68           H
ATOM   1770 HD12 LEU A 118       7.558  -0.786  12.590  1.00 15.68           H
ATOM   1771 HD13 LEU A 118       6.709  -1.765  11.670  1.00 15.68           H
ATOM   1772 HD21 LEU A 118       4.115  -1.297  13.152  1.00 16.44           H
ATOM   1773 HD22 LEU A 118       4.530  -2.749  12.645  1.00 16.44           H
ATOM   1774 HD23 LEU A 118       4.253  -2.499  14.186  1.00 16.44           H
ATOM   1775  N   HIS A 119       9.213  -0.705  14.727  1.00 10.51           N
ATOM   1776  CA  HIS A 119       9.488   0.479  15.547  1.00 10.86           C
ATOM   1777  C   HIS A 119       8.855   1.595  14.720  1.00 10.87           C
ATOM   1778  O   HIS A 119       9.139   1.967  13.606  1.00 12.76           O
ATOM   1779  CB  HIS A 119      10.985   0.742  15.619  1.00  9.95           C
ATOM   1780  CG  HIS A 119      11.669  -0.218  16.492  1.00 10.31           C
ATOM   1781  ND1 HIS A 119      13.055  -0.431  16.463  1.00 10.88           N
ATOM   1782  CD2 HIS A 119      11.110  -1.060  17.459  1.00 11.04           C
ATOM   1783  CE1 HIS A 119      13.322  -1.381  17.419  1.00 12.12           C
ATOM   1784  NE2 HIS A 119      12.160  -1.763  18.040  1.00 11.22           N
ATOM   1785  H   HIS A 119       9.723  -0.740  13.820  1.00 12.63           H
ATOM   1786  HA  HIS A 119       9.047   0.356  16.577  1.00 13.05           H
ATOM   1787  HB2 HIS A 119      11.188   1.786  15.986  1.00 11.96           H
ATOM   1788  HB3 HIS A 119      11.410   0.720  14.580  1.00 11.96           H
ATOM   1789  HD2 HIS A 119      10.079  -1.194  17.752  1.00 13.26           H
ATOM   1790  HE1 HIS A 119      14.329  -1.785  17.657  1.00 14.57           H
ATOM   1791  HE2 HIS A 119      12.036  -2.497  18.845  1.00 13.49           H
ATOM   1792  N   LEU A 120       7.831   2.160  15.430  1.00 12.87           N
ATOM   1793  CA  LEU A 120       7.099   3.369  15.042  1.00 11.54           C
ATOM   1794  C   LEU A 120       7.716   4.532  15.815  1.00 11.87           C
ATOM   1795  O   LEU A 120       7.613   4.581  17.055  1.00 11.12           O
ATOM   1796  CB  LEU A 120       5.601   3.223  15.325  1.00 12.00           C
ATOM   1797  CG  LEU A 120       4.901   2.204  14.414  1.00 14.50           C
ATOM   1798  CD1 LEU A 120       3.987   1.320  15.199  1.00 15.60           C
ATOM   1799  CD2 LEU A 120       4.121   2.881  13.316  1.00 16.40           C
ATOM   1800  H   LEU A 120       7.540   1.824  16.165  1.00 15.47           H
ATOM   1801  HA  LEU A 120       7.215   3.531  14.092  1.00 13.87           H
ATOM   1802  HB2 LEU A 120       5.472   2.938  16.247  1.00 14.42           H
ATOM   1803  HB3 LEU A 120       5.180   4.078  15.183  1.00 14.42           H
ATOM   1804  HG  LEU A 120       5.564   1.640  13.987  1.00 17.42           H
ATOM   1805 HD11 LEU A 120       3.560   0.700  14.586  1.00 18.74           H
ATOM   1806 HD12 LEU A 120       4.512   0.833  15.851  1.00 18.74           H
ATOM   1807 HD13 LEU A 120       3.317   1.864  15.641  1.00 18.74           H
ATOM   1808 HD21 LEU A 120       3.704   2.194  12.774  1.00 19.70           H
ATOM   1809 HD22 LEU A 120       3.440   3.447  13.713  1.00 19.70           H
ATOM   1810 HD23 LEU A 120       4.727   3.408  12.772  1.00 19.70           H
ATOM   1811  N   VAL A 121       8.445   5.405  15.091  1.00 11.75           N
ATOM   1812  CA  VAL A 121       9.320   6.374  15.750  1.00 12.68           C
ATOM   1813  C   VAL A 121       8.538   7.689  15.679  1.00 13.86           C
ATOM   1814  O   VAL A 121       8.098   8.240  14.705  1.00 13.95           O
ATOM   1815  CB  VAL A 121      10.648   6.496  14.985  1.00 12.02           C
ATOM   1816  CG1 VAL A 121      11.538   7.514  15.696  1.00 12.67           C
ATOM   1817  CG2 VAL A 121      11.314   5.124  14.866  1.00 12.85           C
ATOM   1818  H   VAL A 121       8.596   5.262  14.075  1.00 14.12           H
ATOM   1819  HA  VAL A 121       9.533   6.046  16.811  1.00 15.24           H
ATOM   1820  HB  VAL A 121      10.433   6.867  13.944  1.00 14.44           H
ATOM   1821 HG11 VAL A 121      12.506   7.598  15.175  1.00 15.23           H
ATOM   1822 HG12 VAL A 121      11.099   8.519  15.714  1.00 15.23           H
ATOM   1823 HG13 VAL A 121      11.766   7.235  16.735  1.00 15.23           H
ATOM   1824 HG21 VAL A 121      12.263   5.198  14.310  1.00 15.44           H
ATOM   1825 HG22 VAL A 121      11.535   4.677  15.843  1.00 15.44           H
ATOM   1826 HG23 VAL A 121      10.712   4.416  14.285  1.00 15.44           H
ATOM   1827  N   HIS A 122       8.439   8.267  16.925  1.00 13.59           N
ATOM   1828  CA  HIS A 122       7.791   9.543  17.205  1.00 12.90           C
ATOM   1829  C   HIS A 122       8.696  10.513  17.965  1.00 13.40           C
ATOM   1830  O   HIS A 122       9.462  10.110  18.841  1.00 13.55           O
ATOM   1831  CB  HIS A 122       6.521   9.397  18.071  1.00 13.22           C
ATOM   1832  CG  HIS A 122       5.632   8.266  17.679  1.00 13.25           C
ATOM   1833  ND1 HIS A 122       5.957   6.951  17.926  1.00 14.58           N
ATOM   1834  CD2 HIS A 122       4.424   8.247  17.068  1.00 14.47           C
ATOM   1835  CE1 HIS A 122       4.992   6.170  17.476  1.00 13.85           C
ATOM   1836  NE2 HIS A 122       4.050   6.931  16.948  1.00 14.30           N
ATOM   1837  H   HIS A 122       8.751   7.908  17.639  1.00 16.33           H
ATOM   1838  HA  HIS A 122       7.545   9.936  16.356  1.00 15.50           H
ATOM   1839  HB2 HIS A 122       6.002  10.215  17.984  1.00 15.88           H
ATOM   1840  HB3 HIS A 122       6.781   9.269  18.998  1.00 15.88           H
ATOM   1841  HD1 HIS A 122       6.677   6.678  18.312  1.00 17.51           H
ATOM   1842  HD2 HIS A 122       3.945   8.988  16.775  1.00 17.38           H
ATOM   1843  HE1 HIS A 122       4.974   5.240  17.522  1.00 16.64           H
ATOM   1844  N   TRP A 123       8.565  11.804  17.676  1.00 14.85           N
ATOM   1845  CA  TRP A 123       9.338  12.829  18.376  1.00 13.22           C
ATOM   1846  C   TRP A 123       8.448  13.824  19.110  1.00 14.78           C
ATOM   1847  O   TRP A 123       7.343  14.161  18.656  1.00 13.04           O
ATOM   1848  CB  TRP A 123      10.315  13.555  17.436  1.00 14.58           C
ATOM   1849  CG  TRP A 123       9.685  14.180  16.251  1.00 14.50           C
ATOM   1850  CD1 TRP A 123       9.425  13.578  15.051  1.00 16.41           C
ATOM   1851  CD2 TRP A 123       9.253  15.537  16.115  1.00 16.41           C
ATOM   1852  NE1 TRP A 123       8.840  14.465  14.193  1.00 17.88           N
ATOM   1853  CE2 TRP A 123       8.731  15.679  14.818  1.00 18.00           C
ATOM   1854  CE3 TRP A 123       9.269  16.650  16.964  1.00 19.63           C
ATOM   1855  CZ2 TRP A 123       8.230  16.878  14.345  1.00 18.83           C
ATOM   1856  CZ3 TRP A 123       8.778  17.843  16.484  1.00 21.28           C
ATOM   1857  CH2 TRP A 123       8.246  17.944  15.201  1.00 20.80           C
ATOM   1858  H   TRP A 123       8.038  12.107  17.070  1.00 17.85           H
ATOM   1859  HA  TRP A 123       9.879  12.401  19.061  1.00 15.89           H
ATOM   1860  HB2 TRP A 123      10.761  14.256  17.936  1.00 17.52           H
ATOM   1861  HB3 TRP A 123      10.959  12.910  17.112  1.00 17.52           H
ATOM   1862  HD1 TRP A 123       9.592  12.682  14.857  1.00 19.72           H
ATOM   1863  HE1 TRP A 123       8.588  14.290  13.390  1.00 21.48           H
ATOM   1864  HE3 TRP A 123       9.616  16.587  17.825  1.00 23.58           H
ATOM   1865  HZ2 TRP A 123       7.885  16.952  13.485  1.00 22.61           H
ATOM   1866  HZ3 TRP A 123       8.768  18.587  17.043  1.00 25.55           H
ATOM   1867  HH2 TRP A 123       7.914  18.760  14.907  1.00 24.99           H
ATOM   1868  N   ASN A 124       8.962  14.290  20.260  1.00 13.69           N
ATOM   1869  CA  ASN A 124       8.254  15.199  21.156  1.00 13.88           C
ATOM   1870  C   ASN A 124       8.138  16.578  20.520  1.00 13.85           C
ATOM   1871  O   ASN A 124       9.145  17.234  20.241  1.00 14.11           O
ATOM   1872  CB  ASN A 124       9.045  15.277  22.455  1.00 13.78           C
ATOM   1873  CG  ASN A 124       8.262  15.893  23.587  1.00 16.47           C
ATOM   1874  OD1 ASN A 124       7.421  16.748  23.371  1.00 17.16           O
ATOM   1875  ND2 ASN A 124       8.537  15.445  24.803  1.00 18.76           N
ATOM   1876  H   ASN A 124       9.736  14.072  20.560  1.00 16.45           H
ATOM   1877  HA  ASN A 124       7.363  14.861  21.349  1.00 16.68           H
ATOM   1878  HB2 ASN A 124       9.302  14.380  22.725  1.00 16.56           H
ATOM   1879  HB3 ASN A 124       9.840  15.818  22.309  1.00 16.56           H
ATOM   1880 HD21 ASN A 124       8.082  15.726  25.479  1.00 22.54           H
ATOM   1881 HD22 ASN A 124       9.166  14.870  24.927  1.00 22.54           H
ATOM   1882  N   THR A 125       6.900  17.032  20.307  1.00 15.54           N
ATOM   1883  CA  THR A 125       6.721  18.275  19.567  1.00 16.69           C
ATOM   1884  C   THR A 125       7.227  19.482  20.341  1.00 17.61           C
ATOM   1885  O   THR A 125       7.460  20.524  19.730  1.00 19.31           O
ATOM   1886  CB  THR A 125       5.251  18.458  19.171  1.00 19.62           C
ATOM   1887  OG1 THR A 125       4.442  18.570  20.348  1.00 22.35           O
ATOM   1888  CG2 THR A 125       4.771  17.296  18.286  1.00 23.07           C
ATOM   1889  H   THR A 125       6.173  16.658  20.574  1.00 18.67           H
ATOM   1890  HA  THR A 125       7.238  18.229  18.748  1.00 20.04           H
ATOM   1891  HB  THR A 125       5.162  19.272  18.651  1.00 23.57           H
ATOM   1892  HG1 THR A 125       4.535  17.897  20.843  1.00 26.84           H
ATOM   1893 HG21 THR A 125       3.840  17.428  18.046  1.00 27.70           H
ATOM   1894 HG22 THR A 125       5.299  17.253  17.474  1.00 27.70           H
ATOM   1895 HG23 THR A 125       4.858  16.455  18.760  1.00 27.70           H
ATOM   1896  N   LYS A 127       7.466  19.360  21.645  1.00 17.73           N
ATOM   1897  CA  LYS A 127       8.024  20.479  22.390  1.00 19.26           C
ATOM   1898  C   LYS A 127       9.429  20.854  21.901  1.00 19.64           C
ATOM   1899  O   LYS A 127       9.887  21.976  22.153  1.00 22.06           O
ATOM   1900  CB  LYS A 127       7.977  20.165  23.881  1.00 21.99           C
ATOM   1901  CG  LYS A 127       9.238  19.685  24.485  1.00 24.08           C
ATOM   1902  CD  LYS A 127       9.093  19.697  25.998  1.00 35.12           C
ATOM   1903  CE  LYS A 127       9.358  18.368  26.593  1.00 33.61           C
ATOM   1904  NZ  LYS A 127       9.659  18.492  28.057  1.00 49.95           N1+
ATOM   1905  H   LYS A 127       7.321  18.657  22.116  1.00 21.30           H
ATOM   1906  HA  LYS A 127       7.452  21.249  22.252  1.00 23.13           H
ATOM   1907  HB2 LYS A 127       7.702  20.960  24.362  1.00 26.41           H
ATOM   1908  HB3 LYS A 127       7.322  19.464  24.021  1.00 26.41           H
ATOM   1909  HG2 LYS A 127       9.456  18.793  24.176  1.00 28.92           H
ATOM   1910  HG3 LYS A 127       9.954  20.308  24.275  1.00 28.92           H
ATOM   1911  HD2 LYS A 127       9.735  20.322  26.373  1.00 42.17           H
ATOM   1912  HD3 LYS A 127       8.192  19.960  26.240  1.00 42.17           H
ATOM   1913  HE2 LYS A 127       8.576  17.811  26.480  1.00 40.35           H
ATOM   1914  HE3 LYS A 127      10.125  17.969  26.156  1.00 40.35           H
ATOM   1915  HZ1 LYS A 127      10.184  17.822  28.314  1.00 59.96           H
ATOM   1916  HZ2 LYS A 127      10.083  19.261  28.213  1.00 59.96           H
ATOM   1917  HZ3 LYS A 127       8.908  18.475  28.533  1.00 59.96           H
ATOM   1918  N   TYR A 128      10.109  19.961  21.183  1.00 14.80           N
ATOM   1919  CA  TYR A 128      11.452  20.225  20.683  1.00 15.52           C
ATOM   1920  C   TYR A 128      11.482  20.646  19.217  1.00 15.75           C
ATOM   1921  O   TYR A 128      12.577  20.871  18.668  1.00 18.21           O
ATOM   1922  CB  TYR A 128      12.334  19.001  20.926  1.00 16.02           C
ATOM   1923  CG  TYR A 128      12.434  18.685  22.391  1.00 16.68           C
ATOM   1924  CD1 TYR A 128      12.811  19.665  23.294  1.00 18.34           C
ATOM   1925  CD2 TYR A 128      12.129  17.423  22.888  1.00 15.30           C
ATOM   1926  CE1 TYR A 128      12.888  19.404  24.646  1.00 18.45           C
ATOM   1927  CE2 TYR A 128      12.221  17.151  24.247  1.00 15.65           C
ATOM   1928  CZ  TYR A 128      12.615  18.158  25.113  1.00 18.69           C
ATOM   1929  OH  TYR A 128      12.691  17.912  26.447  1.00 21.54           O
ATOM   1930  H   TYR A 128       9.805  19.185  20.979  1.00 17.78           H
ATOM   1931  HA  TYR A 128      11.825  20.959  21.193  1.00 18.65           H
ATOM   1932  HB2 TYR A 128      11.934  18.236  20.478  1.00 19.25           H
ATOM   1933  HB3 TYR A 128      13.225  19.165  20.581  1.00 19.25           H
ATOM   1934  HD1 TYR A 128      13.010  20.514  22.980  1.00 22.03           H
ATOM   1935  HD2 TYR A 128      11.873  16.750  22.303  1.00 18.38           H
ATOM   1936  HE1 TYR A 128      13.154  20.069  25.234  1.00 22.16           H
ATOM   1937  HE2 TYR A 128      12.019  16.307  24.576  1.00 18.80           H
ATOM   1938  HH  TYR A 128      12.363  17.156  26.609  1.00 25.87           H
ATOM   1939  N   GLY A 129      10.328  20.728  18.561  1.00 17.95           N
ATOM   1940  CA  GLY A 129      10.228  21.375  17.263  1.00 17.56           C
ATOM   1941  C   GLY A 129      10.615  20.560  16.035  1.00 19.23           C
ATOM   1942  O   GLY A 129       9.979  20.710  14.981  1.00 20.57           O
ATOM   1943  H   GLY A 129       9.585  20.407  18.853  1.00 21.56           H
ATOM   1944  HA2 GLY A 129       9.313  21.676  17.147  1.00 21.09           H
ATOM   1945  HA3 GLY A 129      10.794  22.162  17.286  1.00 21.09           H
ATOM   1946  N   ASP A 130      11.671  19.736  16.118  1.00 17.44           N
ATOM   1947  CA  ASP A 130      12.035  18.845  15.006  1.00 17.69           C
ATOM   1948  C   ASP A 130      12.697  17.577  15.558  1.00 18.94           C
ATOM   1949  O   ASP A 130      13.121  17.561  16.722  1.00 16.66           O
ATOM   1950  CB  ASP A 130      12.886  19.559  13.914  1.00 18.81           C
ATOM   1951  CG  ASP A 130      14.284  19.990  14.386  1.00 23.91           C
ATOM   1952  OD1 ASP A 130      14.619  21.186  14.291  1.00 30.39           O
ATOM   1953  OD2 ASP A 130      15.101  19.172  14.836  1.00 25.94           O1-
ATOM   1954  H   ASP A 130      12.187  19.681  16.802  1.00 20.95           H
ATOM   1955  HA  ASP A 130      11.213  18.567  14.578  1.00 21.25           H
ATOM   1956  HB2 ASP A 130      12.993  18.967  13.151  1.00 22.60           H
ATOM   1957  HB3 ASP A 130      12.415  20.358  13.631  1.00 22.60           H
ATOM   1958  N   PHE A 131      12.738  16.491  14.738  1.00 18.26           N
ATOM   1959  CA  PHE A 131      13.320  15.223  15.220  1.00 18.75           C
ATOM   1960  C   PHE A 131      14.762  15.391  15.741  1.00 15.06           C
ATOM   1961  O   PHE A 131      15.299  14.821  16.672  1.00 15.57           O
ATOM   1962  CB  PHE A 131      13.242  14.319  13.984  1.00 14.10           C
ATOM   1963  CG  PHE A 131      13.892  13.002  14.199  1.00 14.04           C
ATOM   1964  CD1 PHE A 131      13.236  11.989  14.905  1.00 14.18           C
ATOM   1965  CD2 PHE A 131      15.205  12.831  13.752  1.00 16.67           C
ATOM   1966  CE1 PHE A 131      13.903  10.791  15.151  1.00 16.10           C
ATOM   1967  CE2 PHE A 131      15.835  11.617  13.956  1.00 16.31           C
ATOM   1968  CZ  PHE A 131      15.185  10.596  14.653  1.00 15.80           C
ATOM   1969  H   PHE A 131      12.357  16.533  13.786  1.00 21.93           H
ATOM   1970  HA  PHE A 131      12.715  14.820  16.080  1.00 22.52           H
ATOM   1971  HB2 PHE A 131      12.162  14.190  13.725  1.00 16.94           H
ATOM   1972  HB3 PHE A 131      13.709  14.833  13.111  1.00 16.94           H
ATOM   1973  HD1 PHE A 131      12.226  12.142  15.274  1.00 17.04           H
ATOM   1974  HD2 PHE A 131      15.729  13.649  13.259  1.00 20.03           H
ATOM   1975  HE1 PHE A 131      13.412  10.012  15.736  1.00 19.35           H
ATOM   1976  HE2 PHE A 131      16.852  11.458  13.590  1.00 19.59           H
ATOM   1977  HZ  PHE A 131      15.704   9.652  14.825  1.00 18.98           H
ATOM   1978  N   GLY A 132      15.513  16.209  14.953  1.00 17.04           N
ATOM   1979  CA  GLY A 132      16.948  16.359  15.161  1.00 16.97           C
ATOM   1980  C   GLY A 132      17.291  17.041  16.471  1.00 14.71           C
ATOM   1981  O   GLY A 132      18.294  16.718  17.119  1.00 18.79           O
ATOM   1982  H   GLY A 132      15.212  16.679  14.304  1.00 20.47           H
ATOM   1983  HA2 GLY A 132      17.391  15.494  15.139  1.00 20.39           H
ATOM   1984  HA3 GLY A 132      17.312  16.897  14.445  1.00 20.39           H
ATOM   1985  N   LYS A 133      16.469  18.004  16.875  1.00 14.04           N
ATOM   1986  CA  LYS A 133      16.612  18.552  18.213  1.00 18.23           C
ATOM   1987  C   LYS A 133      16.123  17.558  19.247  1.00 16.66           C
ATOM   1988  O   LYS A 133      16.678  17.454  20.344  1.00 15.00           O
ATOM   1989  CB  LYS A 133      15.794  19.817  18.336  1.00 20.25           C
ATOM   1990  CG  LYS A 133      16.462  21.031  17.794  1.00 29.32           C
ATOM   1991  CD  LYS A 133      17.332  21.665  18.870  1.00 37.57           C
ATOM   1992  CE  LYS A 133      17.801  23.019  18.408  1.00 39.23           C
ATOM   1993  NZ  LYS A 133      18.666  22.832  17.222  1.00 43.16           N1+
ATOM   1994  H   LYS A 133      15.839  18.350  16.400  1.00 16.87           H
ATOM   1995  HA  LYS A 133      17.546  18.757  18.386  1.00 21.90           H
ATOM   1996  HB2 LYS A 133      14.957  19.697  17.858  1.00 24.32           H
ATOM   1997  HB3 LYS A 133      15.621  19.977  19.276  1.00 24.32           H
ATOM   1998  HG2 LYS A 133      17.033  20.776  17.053  1.00 35.21           H
ATOM   1999  HG3 LYS A 133      15.788  21.670  17.512  1.00 35.21           H
ATOM   2000  HD2 LYS A 133      16.811  21.781  19.683  1.00 45.11           H
ATOM   2001  HD3 LYS A 133      18.106  21.108  19.036  1.00 45.11           H
ATOM   2002  HE2 LYS A 133      17.032  23.554  18.149  1.00 47.10           H
ATOM   2003  HE3 LYS A 133      18.305  23.460  19.110  1.00 47.10           H
ATOM   2004  HZ1 LYS A 133      19.279  23.476  17.190  1.00 51.82           H
ATOM   2005  HZ2 LYS A 133      19.073  22.043  17.272  1.00 51.82           H
ATOM   2006  HZ3 LYS A 133      18.171  22.857  16.482  1.00 51.82           H
ATOM   2007  N   ALA A 134      15.069  16.824  18.908  1.00 15.83           N
ATOM   2008  CA  ALA A 134      14.506  15.892  19.867  1.00 15.54           C
ATOM   2009  C   ALA A 134      15.510  14.808  20.273  1.00 11.49           C
ATOM   2010  O   ALA A 134      15.538  14.442  21.456  1.00 14.20           O
ATOM   2011  CB  ALA A 134      13.183  15.320  19.349  1.00 15.41           C
ATOM   2012  H   ALA A 134      14.671  16.855  18.152  1.00 19.01           H
ATOM   2013  HA  ALA A 134      14.295  16.385  20.674  1.00 18.67           H
ATOM   2014  HB1 ALA A 134      12.808  14.743  20.036  1.00 18.52           H
ATOM   2015  HB2 ALA A 134      12.561  16.044  19.172  1.00 18.52           H
ATOM   2016  HB3 ALA A 134      13.343  14.818  18.537  1.00 18.52           H
ATOM   2017  N   VAL A 135      16.318  14.256  19.335  1.00 14.26           N
ATOM   2018  CA  VAL A 135      17.172  13.113  19.718  1.00 16.24           C
ATOM   2019  C   VAL A 135      18.290  13.480  20.718  1.00 14.08           C
ATOM   2020  O   VAL A 135      19.028  12.705  21.300  1.00 16.46           O
ATOM   2021  CB  VAL A 135      17.818  12.455  18.478  1.00 16.98           C
ATOM   2022  CG1 VAL A 135      16.735  11.866  17.585  1.00 15.46           C
ATOM   2023  CG2 VAL A 135      18.722  13.415  17.693  1.00 16.48           C
ATOM   2024  H   VAL A 135      16.214  14.478  18.328  1.00 17.13           H
ATOM   2025  HA  VAL A 135      16.538  12.340  20.261  1.00 19.51           H
ATOM   2026  HB  VAL A 135      18.462  11.615  18.865  1.00 20.40           H
ATOM   2027 HG11 VAL A 135      17.187  11.332  16.736  1.00 18.57           H
ATOM   2028 HG12 VAL A 135      16.104  11.153  18.127  1.00 18.57           H
ATOM   2029 HG13 VAL A 135      16.076  12.642  17.161  1.00 18.57           H
ATOM   2030 HG21 VAL A 135      19.192  12.906  16.848  1.00 19.80           H
ATOM   2031 HG22 VAL A 135      18.166  14.276  17.283  1.00 19.80           H
ATOM   2032 HG23 VAL A 135      19.522  13.824  18.318  1.00 19.80           H
ATOM   2033  N   GLN A 136      18.438  14.822  20.916  1.00 17.32           N
ATOM   2034  CA  GLN A 136      19.397  15.408  21.866  1.00 16.80           C
ATOM   2035  C   GLN A 136      18.817  15.589  23.270  1.00 16.61           C
ATOM   2036  O   GLN A 136      19.484  16.171  24.149  1.00 19.21           O
ATOM   2037  CB  GLN A 136      19.916  16.768  21.361  1.00 19.64           C
ATOM   2038  CG  GLN A 136      20.544  16.733  19.986  1.00 20.87           C
ATOM   2039  CD  GLN A 136      21.014  18.103  19.532  1.00 35.60           C
ATOM   2040  OE1 GLN A 136      21.795  18.762  20.217  1.00 45.19           O
ATOM   2041  NE2 GLN A 136      20.519  18.547  18.377  1.00 31.24           N
ATOM   2042  H   GLN A 136      17.981  15.419  20.512  1.00 20.81           H
ATOM   2043  HA  GLN A 136      20.164  14.817  21.946  1.00 20.18           H
ATOM   2044  HB2 GLN A 136      19.188  17.408  21.334  1.00 23.58           H
ATOM   2045  HB3 GLN A 136      20.594  17.081  21.980  1.00 23.58           H
ATOM   2046  HG2 GLN A 136      21.315  16.140  20.004  1.00 25.06           H
ATOM   2047  HG3 GLN A 136      19.892  16.410  19.346  1.00 25.06           H
ATOM   2048 HE21 GLN A 136      20.047  18.022  17.882  1.00 37.51           H
ATOM   2049 HE22 GLN A 136      20.673  19.354  18.123  1.00 37.51           H
ATOM   2050  N   GLN A 137      17.587  15.126  23.498  1.00 15.30           N
ATOM   2051  CA  GLN A 137      16.860  15.343  24.740  1.00 16.98           C
ATOM   2052  C   GLN A 137      16.483  14.006  25.370  1.00 17.14           C
ATOM   2053  O   GLN A 137      16.206  13.029  24.661  1.00 14.93           O
ATOM   2054  CB  GLN A 137      15.581  16.147  24.505  1.00 18.86           C
ATOM   2055  CG  GLN A 137      15.738  17.343  23.607  1.00 20.78           C
ATOM   2056  CD  GLN A 137      16.767  18.306  24.108  1.00 26.33           C
ATOM   2057  OE1 GLN A 137      16.913  18.494  25.325  1.00 23.19           O
ATOM   2058  NE2 GLN A 137      17.526  18.914  23.177  1.00 25.87           N
ATOM   2059  H   GLN A 137      17.140  14.673  22.916  1.00 18.38           H
ATOM   2060  HA  GLN A 137      17.417  15.846  25.351  1.00 20.40           H
ATOM   2061  HB2 GLN A 137      14.915  15.567  24.100  1.00 22.66           H
ATOM   2062  HB3 GLN A 137      15.253  16.468  25.359  1.00 22.66           H
ATOM   2063  HG2 GLN A 137      15.999  17.045  22.720  1.00 24.96           H
ATOM   2064  HG3 GLN A 137      14.889  17.808  23.563  1.00 24.96           H
ATOM   2065 HE21 GLN A 137      17.345  18.820  22.340  1.00 31.07           H
ATOM   2066 HE22 GLN A 137      18.193  19.399  23.422  1.00 31.07           H
ATOM   2067  N   PRO A 138      16.480  13.914  26.696  1.00 16.81           N
ATOM   2068  CA  PRO A 138      16.231  12.614  27.326  1.00 16.85           C
ATOM   2069  C   PRO A 138      14.807  12.138  27.143  1.00 17.11           C
ATOM   2070  O   PRO A 138      14.564  10.922  27.264  1.00 19.81           O
ATOM   2071  CB  PRO A 138      16.575  12.838  28.805  1.00 21.82           C
ATOM   2072  CG  PRO A 138      16.766  14.276  28.975  1.00 25.64           C
ATOM   2073  CD  PRO A 138      16.939  14.932  27.652  1.00 19.44           C
ATOM   2074  HA  PRO A 138      16.842  11.949  26.967  1.00 20.24           H
ATOM   2075  HB2 PRO A 138      15.849  12.517  29.361  1.00 26.21           H
ATOM   2076  HB3 PRO A 138      17.400  12.372  29.016  1.00 26.21           H
ATOM   2077  HG2 PRO A 138      16.008  14.653  29.445  1.00 30.79           H
ATOM   2078  HG3 PRO A 138      17.579  14.398  29.493  1.00 30.79           H
ATOM   2079  HD2 PRO A 138      16.370  15.718  27.591  1.00 23.35           H
ATOM   2080  HD3 PRO A 138      17.867  15.146  27.489  1.00 23.35           H
ATOM   2081  N   ASP A 139      13.879  13.056  26.866  1.00 17.01           N
ATOM   2082  CA  ASP A 139      12.493  12.715  26.576  1.00 13.80           C
ATOM   2083  C   ASP A 139      12.126  13.095  25.152  1.00 14.34           C
ATOM   2084  O   ASP A 139      10.990  13.458  24.860  1.00 16.66           O
ATOM   2085  CB  ASP A 139      11.545  13.369  27.564  1.00 16.49           C
ATOM   2086  CG  ASP A 139      11.676  14.854  27.590  1.00 17.66           C
ATOM   2087  OD1 ASP A 139      12.602  15.420  26.964  1.00 20.86           O
ATOM   2088  OD2 ASP A 139      10.826  15.485  28.263  1.00 22.07           O1-
ATOM   2089  H   ASP A 139      14.038  13.900  26.821  1.00 20.44           H
ATOM   2090  HA  ASP A 139      12.382  11.751  26.657  1.00 16.58           H
ATOM   2091  HB2 ASP A 139      10.632  13.154  27.317  1.00 19.80           H
ATOM   2092  HB3 ASP A 139      11.753  13.032  28.450  1.00 19.80           H
ATOM   2093  N   GLY A 140      13.087  13.012  24.246  1.00 12.60           N
ATOM   2094  CA  GLY A 140      12.858  13.514  22.912  1.00 14.46           C
ATOM   2095  C   GLY A 140      12.049  12.611  22.011  1.00 13.35           C
ATOM   2096  O   GLY A 140      11.349  13.102  21.129  1.00 12.59           O
ATOM   2097  H   GLY A 140      13.867  12.672  24.382  1.00 15.14           H
ATOM   2098  HA2 GLY A 140      12.389  14.361  22.970  1.00 17.37           H
ATOM   2099  HA3 GLY A 140      13.721  13.662  22.497  1.00 17.37           H
ATOM   2100  N   LEU A 141      12.157  11.290  22.180  1.00 13.29           N
ATOM   2101  CA  LEU A 141      11.501  10.347  21.297  1.00 12.68           C
ATOM   2102  C   LEU A 141      10.622   9.407  22.104  1.00 11.23           C
ATOM   2103  O   LEU A 141      10.884   9.136  23.275  1.00 12.88           O
ATOM   2104  CB  LEU A 141      12.509   9.529  20.518  1.00 13.74           C
ATOM   2105  CG  LEU A 141      13.416  10.224  19.498  1.00 16.33           C
ATOM   2106  CD1 LEU A 141      14.074   9.149  18.584  1.00 14.23           C
ATOM   2107  CD2 LEU A 141      12.785  11.286  18.667  1.00 22.83           C
ATOM   2108  H   LEU A 141      12.610  10.915  22.810  1.00 15.97           H
ATOM   2109  HA  LEU A 141      10.943  10.827  20.668  1.00 15.24           H
ATOM   2110  HB2 LEU A 141      13.093   9.094  21.159  1.00 16.50           H
ATOM   2111  HB3 LEU A 141      12.023   8.849  20.026  1.00 16.50           H
ATOM   2112  HG  LEU A 141      14.137  10.657  19.984  1.00 19.61           H
ATOM   2113 HD11 LEU A 141      14.652   9.589  17.943  1.00 17.10           H
ATOM   2114 HD12 LEU A 141      14.591   8.549  19.145  1.00 17.10           H
ATOM   2115 HD13 LEU A 141      13.381   8.661  18.119  1.00 17.10           H
ATOM   2116 HD21 LEU A 141      13.459  11.646  18.069  1.00 27.42           H
ATOM   2117 HD22 LEU A 141      12.063  10.893  18.155  1.00 27.42           H
ATOM   2118 HD23 LEU A 141      12.449  11.987  19.248  1.00 27.42           H
ATOM   2119  N   ALA A 142       9.558   8.916  21.462  1.00 12.49           N
ATOM   2120  CA  ALA A 142       8.822   7.758  21.954  1.00 12.18           C
ATOM   2121  C   ALA A 142       8.816   6.770  20.802  1.00 12.08           C
ATOM   2122  O   ALA A 142       8.404   7.117  19.692  1.00 12.22           O
ATOM   2123  CB  ALA A 142       7.401   8.139  22.366  1.00 13.23           C
ATOM   2124  H   ALA A 142       9.250   9.242  20.728  1.00 15.01           H
ATOM   2125  HA  ALA A 142       9.281   7.357  22.709  1.00 14.63           H
ATOM   2126  HB1 ALA A 142       6.946   7.358  22.716  1.00 15.90           H
ATOM   2127  HB2 ALA A 142       7.442   8.826  23.051  1.00 15.90           H
ATOM   2128  HB3 ALA A 142       6.936   8.486  21.587  1.00 15.90           H
ATOM   2129  N   VAL A 143       9.292   5.554  21.047  1.00 11.09           N
ATOM   2130  CA  VAL A 143       9.283   4.508  20.032  1.00 10.53           C
ATOM   2131  C   VAL A 143       8.319   3.443  20.503  1.00 12.33           C
ATOM   2132  O   VAL A 143       8.456   2.898  21.614  1.00 12.81           O
ATOM   2133  CB  VAL A 143      10.665   3.928  19.682  1.00 12.84           C
ATOM   2134  CG1 VAL A 143      10.504   2.906  18.546  1.00 13.52           C
ATOM   2135  CG2 VAL A 143      11.600   5.016  19.253  1.00 13.77           C
ATOM   2136  H   VAL A 143       9.642   5.317  21.798  1.00 13.33           H
ATOM   2137  HA  VAL A 143       8.920   4.877  19.211  1.00 12.66           H
ATOM   2138  HB  VAL A 143      11.046   3.478  20.453  1.00 15.43           H
ATOM   2139 HG11 VAL A 143      11.378   2.582  18.265  1.00 16.25           H
ATOM   2140 HG12 VAL A 143       9.969   2.163  18.865  1.00 16.25           H
ATOM   2141 HG13 VAL A 143      10.060   3.335  17.798  1.00 16.25           H
ATOM   2142 HG21 VAL A 143      12.465   4.624  19.060  1.00 16.55           H
ATOM   2143 HG22 VAL A 143      11.242   5.457  18.466  1.00 16.55           H
ATOM   2144 HG23 VAL A 143      11.674   5.654  19.982  1.00 16.55           H
ATOM   2145  N   LEU A 144       7.314   3.198  19.676  1.00 12.25           N
ATOM   2146  CA  LEU A 144       6.335   2.160  19.924  1.00 11.36           C
ATOM   2147  C   LEU A 144       6.833   0.901  19.241  1.00 11.27           C
ATOM   2148  O   LEU A 144       6.984   0.867  18.016  1.00 12.68           O
ATOM   2149  CB  LEU A 144       4.960   2.579  19.394  1.00 12.92           C
ATOM   2150  CG  LEU A 144       3.789   1.622  19.569  1.00 13.31           C
ATOM   2151  CD1 LEU A 144       3.502   1.335  21.021  1.00 15.33           C
ATOM   2152  CD2 LEU A 144       2.565   2.245  18.903  1.00 14.88           C
ATOM   2153  H   LEU A 144       7.184   3.635  18.945  1.00 14.72           H
ATOM   2154  HA  LEU A 144       6.262   1.984  20.874  1.00 13.66           H
ATOM   2155  HB2 LEU A 144       4.692   3.398  19.842  1.00 15.52           H
ATOM   2156  HB3 LEU A 144       5.047   2.745  18.443  1.00 15.52           H
ATOM   2157  HG  LEU A 144       3.988   0.782  19.125  1.00 15.99           H
ATOM   2158 HD11 LEU A 144       2.717   0.772  21.083  1.00 18.41           H
ATOM   2159 HD12 LEU A 144       4.266   0.882  21.408  1.00 18.41           H
ATOM   2160 HD13 LEU A 144       3.342   2.178  21.480  1.00 18.41           H
ATOM   2161 HD21 LEU A 144       1.817   1.633  18.982  1.00 17.88           H
ATOM   2162 HD22 LEU A 144       2.361   3.083  19.348  1.00 17.88           H
ATOM   2163 HD23 LEU A 144       2.761   2.409  17.968  1.00 17.88           H
ATOM   2164  N   GLY A 145       7.126  -0.114  20.044  1.00 11.87           N
ATOM   2165  CA  GLY A 145       7.692  -1.362  19.567  1.00 10.81           C
ATOM   2166  C   GLY A 145       6.640  -2.454  19.564  1.00 10.67           C
ATOM   2167  O   GLY A 145       5.927  -2.628  20.539  1.00 12.04           O
ATOM   2168  H   GLY A 145       6.987  -0.100  20.892  1.00 14.26           H
ATOM   2169  HA2 GLY A 145       8.032  -1.271  18.663  1.00 12.99           H
ATOM   2170  HA3 GLY A 145       8.416  -1.637  20.147  1.00 12.99           H
ATOM   2171  N   ILE A 146       6.579  -3.189  18.458  1.00 11.53           N
ATOM   2172  CA  ILE A 146       5.562  -4.199  18.247  1.00 11.70           C
ATOM   2173  C   ILE A 146       6.267  -5.441  17.734  1.00 12.68           C
ATOM   2174  O   ILE A 146       6.949  -5.393  16.707  1.00 11.74           O
ATOM   2175  CB  ILE A 146       4.473  -3.727  17.279  1.00 11.66           C
ATOM   2176  CG1 ILE A 146       3.827  -2.472  17.830  1.00 14.02           C
ATOM   2177  CG2 ILE A 146       3.418  -4.825  17.082  1.00 13.14           C
ATOM   2178  CD1 ILE A 146       2.705  -1.854  16.960  1.00 14.97           C
ATOM   2179  H   ILE A 146       7.132  -3.120  17.801  1.00 13.85           H
ATOM   2180  HA  ILE A 146       5.125  -4.396  19.094  1.00 14.06           H
ATOM   2181  HB  ILE A 146       4.868  -3.510  16.421  1.00 14.01           H
ATOM   2182 HG12 ILE A 146       3.444  -2.685  18.695  1.00 16.85           H
ATOM   2183 HG13 ILE A 146       4.516  -1.798  17.935  1.00 16.85           H
ATOM   2184 HG21 ILE A 146       2.738  -4.503  16.473  1.00 15.79           H
ATOM   2185 HG22 ILE A 146       3.844  -5.613  16.708  1.00 15.79           H
ATOM   2186 HG23 ILE A 146       3.026  -5.051  17.940  1.00 15.79           H
ATOM   2187 HD11 ILE A 146       2.471  -0.985  17.323  1.00 17.98           H
ATOM   2188 HD12 ILE A 146       3.023  -1.760  16.051  1.00 17.98           H
ATOM   2189 HD13 ILE A 146       1.928  -2.433  16.984  1.00 17.98           H
ATOM   2190  N   PHE A 147       6.092  -6.544  18.438  1.00 12.20           N
ATOM   2191  CA  PHE A 147       6.681  -7.806  18.021  1.00 11.79           C
ATOM   2192  C   PHE A 147       5.897  -8.421  16.873  1.00 13.87           C
ATOM   2193  O   PHE A 147       4.673  -8.297  16.787  1.00 14.84           O
ATOM   2194  CB  PHE A 147       6.720  -8.778  19.193  1.00 10.71           C
ATOM   2195  CG  PHE A 147       7.568  -8.318  20.333  1.00  9.88           C
ATOM   2196  CD1 PHE A 147       8.943  -8.185  20.152  1.00 12.05           C
ATOM   2197  CD2 PHE A 147       7.037  -8.058  21.568  1.00 13.06           C
ATOM   2198  CE1 PHE A 147       9.752  -7.786  21.176  1.00 10.74           C
ATOM   2199  CE2 PHE A 147       7.844  -7.643  22.602  1.00 14.92           C
ATOM   2200  CZ  PHE A 147       9.196  -7.511  22.411  1.00 12.93           C
ATOM   2201  H   PHE A 147       5.618  -6.587  19.160  1.00 14.67           H
ATOM   2202  HA  PHE A 147       7.587  -7.647  17.711  1.00 14.17           H
ATOM   2203  HB2 PHE A 147       5.819  -8.914  19.529  1.00 12.87           H
ATOM   2204  HB3 PHE A 147       7.086  -9.615  18.871  1.00 12.87           H
ATOM   2205  HD1 PHE A 147       9.308  -8.378  19.319  1.00 14.48           H
ATOM   2206  HD2 PHE A 147       6.123  -8.136  21.706  1.00 15.70           H
ATOM   2207  HE1 PHE A 147      10.669  -7.702  21.045  1.00 12.91           H
ATOM   2208  HE2 PHE A 147       7.470  -7.460  23.431  1.00 17.93           H
ATOM   2209  HZ  PHE A 147       9.736  -7.239  23.117  1.00 15.54           H
ATOM   2210  N   LEU A 148       6.624  -9.109  16.001  1.00 13.03           N
ATOM   2211  CA  LEU A 148       6.049  -9.923  14.946  1.00 12.56           C
ATOM   2212  C   LEU A 148       6.390 -11.380  15.189  1.00 12.73           C
ATOM   2213  O   LEU A 148       7.563 -11.731  15.387  1.00 13.46           O
ATOM   2214  CB  LEU A 148       6.617  -9.534  13.588  1.00 12.80           C
ATOM   2215  CG  LEU A 148       6.054  -8.307  12.873  1.00 11.57           C
ATOM   2216  CD1 LEU A 148       6.226  -7.049  13.740  1.00 14.50           C
ATOM   2217  CD2 LEU A 148       6.687  -8.129  11.490  1.00 15.86           C
ATOM   2218  H   LEU A 148       7.485  -9.118  16.008  1.00 15.65           H
ATOM   2219  HA  LEU A 148       5.085  -9.813  14.930  1.00 15.10           H
ATOM   2220  HB2 LEU A 148       7.570  -9.387  13.693  1.00 15.38           H
ATOM   2221  HB3 LEU A 148       6.489 -10.284  12.985  1.00 15.38           H
ATOM   2222  HG  LEU A 148       5.102  -8.440  12.743  1.00 13.90           H
ATOM   2223 HD11 LEU A 148       5.873  -6.277  13.266  1.00 17.42           H
ATOM   2224 HD12 LEU A 148       5.731  -7.167  14.564  1.00 17.42           H
ATOM   2225 HD13 LEU A 148       7.167  -6.919  13.934  1.00 17.42           H
ATOM   2226 HD21 LEU A 148       6.287  -7.359  11.053  1.00 19.05           H
ATOM   2227 HD22 LEU A 148       7.643  -7.996  11.595  1.00 19.05           H
ATOM   2228 HD23 LEU A 148       6.524  -8.927  10.966  1.00 19.05           H
ATOM   2229  N   LYS A 149       5.367 -12.223  15.092  1.00 13.61           N
ATOM   2230  CA  LYS A 149       5.521 -13.664  15.044  1.00 13.65           C
ATOM   2231  C   LYS A 149       5.012 -14.146  13.701  1.00 16.54           C
ATOM   2232  O   LYS A 149       4.146 -13.519  13.081  1.00 16.38           O
ATOM   2233  CB  LYS A 149       4.770 -14.371  16.184  1.00 16.86           C
ATOM   2234  CG  LYS A 149       3.258 -14.253  16.161  1.00 19.05           C
ATOM   2235  CD  LYS A 149       2.636 -14.908  17.377  1.00 24.37           C
ATOM   2236  CE  LYS A 149       1.136 -14.957  17.237  1.00 35.42           C
ATOM   2237  NZ  LYS A 149       0.746 -16.015  16.250  1.00 49.75           N1+
ATOM   2238  H   LYS A 149       4.550 -11.961  15.024  1.00 16.35           H
ATOM   2239  HA  LYS A 149       6.463 -13.888  15.104  1.00 16.41           H
ATOM   2240  HB2 LYS A 149       4.988 -15.317  16.147  1.00 20.26           H
ATOM   2241  HB3 LYS A 149       5.074 -13.999  17.027  1.00 20.26           H
ATOM   2242  HG2 LYS A 149       3.005 -13.315  16.169  1.00 22.88           H
ATOM   2243  HG3 LYS A 149       2.903 -14.690  15.371  1.00 22.88           H
ATOM   2244  HD2 LYS A 149       2.964 -15.818  17.456  1.00 29.27           H
ATOM   2245  HD3 LYS A 149       2.857 -14.395  18.171  1.00 29.27           H
ATOM   2246  HE2 LYS A 149       0.738 -15.171  18.095  1.00 42.53           H
ATOM   2247  HE3 LYS A 149       0.817 -14.099  16.919  1.00 42.53           H
ATOM   2248  HZ1 LYS A 149      -0.063 -16.331  16.449  1.00 59.72           H
ATOM   2249  HZ2 LYS A 149       0.734 -15.682  15.425  1.00 59.72           H
ATOM   2250  HZ3 LYS A 149       1.331 -16.686  16.284  1.00 59.72           H
ATOM   2251  N   VAL A 150       5.523 -15.289  13.281  1.00 16.73           N
ATOM   2252  CA  VAL A 150       5.121 -15.900  12.020  1.00 17.68           C
ATOM   2253  C   VAL A 150       3.919 -16.804  12.254  1.00 19.13           C
ATOM   2254  O   VAL A 150       3.941 -17.695  13.116  1.00 19.65           O
ATOM   2255  CB  VAL A 150       6.297 -16.670  11.403  1.00 19.92           C
ATOM   2256  CG1 VAL A 150       5.858 -17.406  10.148  1.00 18.76           C
ATOM   2257  CG2 VAL A 150       7.401 -15.705  11.064  1.00 22.27           C
ATOM   2258  H   VAL A 150       6.119 -15.737  13.712  1.00 20.10           H
ATOM   2259  HA  VAL A 150       4.859 -15.204  11.402  1.00 21.24           H
ATOM   2260  HB  VAL A 150       6.636 -17.316  12.043  1.00 23.93           H
ATOM   2261 HG11 VAL A 150       6.635 -17.846   9.768  1.00 22.53           H
ATOM   2262 HG12 VAL A 150       5.182 -18.064  10.371  1.00 22.53           H
ATOM   2263 HG13 VAL A 150       5.503 -16.762   9.517  1.00 22.53           H
ATOM   2264 HG21 VAL A 150       8.132 -16.193  10.657  1.00 26.75           H
ATOM   2265 HG22 VAL A 150       7.057 -15.044  10.440  1.00 26.75           H
ATOM   2266 HG23 VAL A 150       7.699 -15.269  11.877  1.00 26.75           H
ATOM   2267  N   GLY A 151       2.871 -16.563  11.491  1.00 15.86           N
ATOM   2268  CA  GLY A 151       1.658 -17.354  11.547  1.00 18.39           C
ATOM   2269  C   GLY A 151       0.774 -16.941  10.398  1.00 15.87           C
ATOM   2270  O   GLY A 151       1.169 -17.081   9.238  1.00 18.48           O
ATOM   2271  H   GLY A 151       2.843 -15.933  10.906  1.00 19.05           H
ATOM   2272  HA2 GLY A 151       1.873 -18.296  11.458  1.00 22.09           H
ATOM   2273  HA3 GLY A 151       1.181 -17.204  12.380  1.00 22.09           H
ATOM   2274  N   SER A 152      -0.401 -16.404  10.714  1.00 18.64           N
ATOM   2275  CA  SER A 152      -1.286 -15.875   9.684  1.00 19.86           C
ATOM   2276  C   SER A 152      -0.750 -14.544   9.160  1.00 22.30           C
ATOM   2277  O   SER A 152      -0.044 -13.801   9.857  1.00 21.55           O
ATOM   2278  CB  SER A 152      -2.698 -15.717  10.242  1.00 26.65           C
ATOM   2279  OG  SER A 152      -2.694 -14.833  11.338  1.00 40.80           O
ATOM   2280  H   SER A 152      -0.706 -16.329  11.514  1.00 22.39           H
ATOM   2281  HA  SER A 152      -1.326 -16.493   8.939  1.00 23.86           H
ATOM   2282  HB2 SER A 152      -3.279 -15.365   9.549  1.00 32.00           H
ATOM   2283  HB3 SER A 152      -3.025 -16.583  10.540  1.00 32.00           H
ATOM   2284  HG  SER A 152      -3.480 -14.714  11.611  1.00 48.98           H
ATOM   2285  N   ALA A 153      -1.084 -14.245   7.910  1.00 19.68           N
ATOM   2286  CA  ALA A 153      -0.641 -13.014   7.298  1.00 17.08           C
ATOM   2287  C   ALA A 153      -1.296 -11.819   7.963  1.00 16.17           C
ATOM   2288  O   ALA A 153      -2.417 -11.897   8.459  1.00 18.92           O
ATOM   2289  CB  ALA A 153      -0.999 -13.002   5.810  1.00 24.53           C
ATOM   2290  H   ALA A 153      -1.561 -14.743   7.397  1.00 23.64           H
ATOM   2291  HA  ALA A 153       0.321 -12.930   7.386  1.00 20.52           H
ATOM   2292  HB1 ALA A 153      -0.709 -12.162   5.421  1.00 29.45           H
ATOM   2293  HB2 ALA A 153      -0.550 -13.741   5.371  1.00 29.45           H
ATOM   2294  HB3 ALA A 153      -1.960 -13.091   5.723  1.00 29.45           H
ATOM   2295  N   LYS A 154      -0.577 -10.694   7.930  1.00 19.23           N
ATOM   2296  CA  LYS A 154      -1.123  -9.416   8.344  1.00 19.69           C
ATOM   2297  C   LYS A 154      -1.513  -8.659   7.084  1.00 17.50           C
ATOM   2298  O   LYS A 154      -0.628  -8.169   6.356  1.00 18.69           O
ATOM   2299  CB  LYS A 154      -0.092  -8.629   9.148  1.00 17.81           C
ATOM   2300  CG  LYS A 154      -0.649  -7.430   9.881  1.00 19.16           C
ATOM   2301  CD  LYS A 154      -1.562  -7.811  11.028  1.00 18.37           C
ATOM   2302  CE  LYS A 154      -1.838  -6.634  11.954  1.00 22.69           C
ATOM   2303  NZ  LYS A 154      -2.997  -6.874  12.828  1.00 31.67           N1+
ATOM   2304  H   LYS A 154       0.236 -10.650   7.656  1.00 23.10           H
ATOM   2305  HA  LYS A 154      -1.902  -9.549   8.904  1.00 23.65           H
ATOM   2306  HB2 LYS A 154       0.295  -9.213   9.817  1.00 21.40           H
ATOM   2307  HB3 LYS A 154       0.599  -8.312   8.550  1.00 21.40           H
ATOM   2308  HG2 LYS A 154       0.084  -6.905  10.237  1.00 23.02           H
ATOM   2309  HG3 LYS A 154      -1.169  -6.896   9.259  1.00 23.02           H
ATOM   2310  HD2 LYS A 154      -2.416  -8.117  10.675  1.00 22.06           H
ATOM   2311  HD3 LYS A 154      -1.145  -8.516  11.548  1.00 22.06           H
ATOM   2312  HE2 LYS A 154      -1.061  -6.494  12.520  1.00 27.25           H
ATOM   2313  HE3 LYS A 154      -2.014  -5.841  11.428  1.00 27.25           H
ATOM   2314  HZ1 LYS A 154      -3.058  -6.216  13.427  1.00 38.03           H
ATOM   2315  HZ2 LYS A 154      -3.745  -6.903  12.346  1.00 38.03           H
ATOM   2316  HZ3 LYS A 154      -2.892  -7.648  13.259  1.00 38.03           H
ATOM   2317  N   PRO A 155      -2.804  -8.543   6.777  1.00 22.01           N
ATOM   2318  CA  PRO A 155      -3.185  -7.889   5.517  1.00 21.47           C
ATOM   2319  C   PRO A 155      -2.675  -6.474   5.408  1.00 19.05           C
ATOM   2320  O   PRO A 155      -2.251  -6.055   4.323  1.00 21.87           O
ATOM   2321  CB  PRO A 155      -4.720  -7.957   5.542  1.00 22.31           C
ATOM   2322  CG  PRO A 155      -5.043  -9.106   6.435  1.00 28.52           C
ATOM   2323  CD  PRO A 155      -3.968  -9.096   7.493  1.00 23.39           C
ATOM   2324  HA  PRO A 155      -2.849  -8.404   4.766  1.00 25.78           H
ATOM   2325  HB2 PRO A 155      -5.075  -7.131   5.906  1.00 26.79           H
ATOM   2326  HB3 PRO A 155      -5.050  -8.119   4.645  1.00 26.79           H
ATOM   2327  HG2 PRO A 155      -5.918  -8.977   6.836  1.00 34.24           H
ATOM   2328  HG3 PRO A 155      -5.018  -9.930   5.925  1.00 34.24           H
ATOM   2329  HD2 PRO A 155      -4.223  -8.529   8.237  1.00 28.08           H
ATOM   2330  HD3 PRO A 155      -3.784 -10.002   7.785  1.00 28.08           H
ATOM   2331  N   GLY A 156      -2.660  -5.730   6.510  1.00 18.76           N
ATOM   2332  CA  GLY A 156      -2.220  -4.347   6.463  1.00 18.60           C
ATOM   2333  C   GLY A 156      -0.737  -4.162   6.243  1.00 21.85           C
ATOM   2334  O   GLY A 156      -0.292  -3.021   6.063  1.00 23.99           O
ATOM   2335  H   GLY A 156      -2.908  -6.000   7.289  1.00 22.54           H
ATOM   2336  HA2 GLY A 156      -2.685  -3.892   5.743  1.00 22.34           H
ATOM   2337  HA3 GLY A 156      -2.447  -3.910   7.298  1.00 22.34           H
ATOM   2338  N   LEU A 157       0.033  -5.244   6.288  1.00 19.55           N
ATOM   2339  CA  LEU A 157       1.446  -5.200   5.966  1.00 15.67           C
ATOM   2340  C   LEU A 157       1.728  -5.431   4.492  1.00 16.78           C
ATOM   2341  O   LEU A 157       2.838  -5.151   4.027  1.00 17.32           O
ATOM   2342  CB  LEU A 157       2.181  -6.274   6.770  1.00 16.67           C
ATOM   2343  CG  LEU A 157       3.709  -6.383   6.608  1.00 16.09           C
ATOM   2344  CD1 LEU A 157       4.422  -5.062   6.986  1.00 16.51           C
ATOM   2345  CD2 LEU A 157       4.289  -7.546   7.419  1.00 16.81           C
ATOM   2346  H   LEU A 157      -0.246  -6.029   6.505  1.00 23.48           H
ATOM   2347  HA  LEU A 157       1.802  -4.329   6.215  1.00 18.82           H
ATOM   2348  HB2 LEU A 157       2.014  -6.092   7.706  1.00 20.03           H
ATOM   2349  HB3 LEU A 157       1.801  -7.133   6.530  1.00 20.03           H
ATOM   2350  HG  LEU A 157       3.903  -6.560   5.673  1.00 19.33           H
ATOM   2351 HD11 LEU A 157       5.379  -5.180   6.893  1.00 19.84           H
ATOM   2352 HD12 LEU A 157       4.120  -4.358   6.390  1.00 19.84           H
ATOM   2353 HD13 LEU A 157       4.199  -4.832   7.904  1.00 19.84           H
ATOM   2354 HD21 LEU A 157       5.250  -7.570   7.286  1.00 20.19           H
ATOM   2355 HD22 LEU A 157       4.082  -7.413   8.357  1.00 20.19           H
ATOM   2356 HD23 LEU A 157       3.899  -8.376   7.105  1.00 20.19           H
ATOM   2357  N   GLN A 158       0.760  -5.961   3.742  1.00 17.56           N
ATOM   2358  CA  GLN A 158       1.078  -6.469   2.414  1.00 19.70           C
ATOM   2359  C   GLN A 158       1.523  -5.362   1.463  1.00 16.01           C
ATOM   2360  O   GLN A 158       2.383  -5.588   0.615  1.00 20.09           O
ATOM   2361  CB  GLN A 158      -0.097  -7.255   1.843  1.00 24.42           C
ATOM   2362  CG  GLN A 158       0.274  -8.040   0.596  1.00 24.78           C
ATOM   2363  CD  GLN A 158       1.364  -9.056   0.842  1.00 22.24           C
ATOM   2364  OE1 GLN A 158       1.463  -9.634   1.927  1.00 20.28           O
ATOM   2365  NE2 GLN A 158       2.201  -9.268  -0.158  1.00 25.37           N
ATOM   2366  H   GLN A 158      -0.062  -6.044   3.981  1.00 21.09           H
ATOM   2367  HA  GLN A 158       1.825  -7.083   2.502  1.00 23.66           H
ATOM   2368  HB2 GLN A 158      -0.412  -7.881   2.514  1.00 29.33           H
ATOM   2369  HB3 GLN A 158      -0.806  -6.636   1.609  1.00 29.33           H
ATOM   2370  HG2 GLN A 158      -0.515  -8.514   0.284  1.00 29.75           H
ATOM   2371  HG3 GLN A 158       0.585  -7.427  -0.087  1.00 29.75           H
ATOM   2372 HE21 GLN A 158       2.075  -8.875  -0.913  1.00 30.47           H
ATOM   2373 HE22 GLN A 158       2.869  -9.800  -0.053  1.00 30.47           H
ATOM   2374  N   LYS A 159       0.948  -4.163   1.572  1.00 22.67           N
ATOM   2375  CA  LYS A 159       1.384  -3.090   0.683  1.00 21.16           C
ATOM   2376  C   LYS A 159       2.862  -2.765   0.870  1.00 20.39           C
ATOM   2377  O   LYS A 159       3.546  -2.398  -0.090  1.00 23.48           O
ATOM   2378  CB  LYS A 159       0.533  -1.850   0.900  1.00 26.33           C
ATOM   2379  CG  LYS A 159       0.926  -0.733  -0.071  1.00 40.99           C
ATOM   2380  CD  LYS A 159       0.000   0.482  -0.022  1.00 49.69           C
ATOM   2381  CE  LYS A 159       0.457   1.554  -1.018  1.00 45.77           C
ATOM   2382  NZ  LYS A 159       0.373   2.883  -0.382  1.00 49.20           N1+
ATOM   2383  H   LYS A 159       0.323  -3.954   2.125  1.00 27.23           H
ATOM   2384  HA  LYS A 159       1.261  -3.371  -0.239  1.00 25.42           H
ATOM   2385  HB2 LYS A 159      -0.400  -2.073   0.752  1.00 31.61           H
ATOM   2386  HB3 LYS A 159       0.661  -1.533   1.808  1.00 31.61           H
ATOM   2387  HG2 LYS A 159       1.822  -0.431   0.143  1.00 49.21           H
ATOM   2388  HG3 LYS A 159       0.906  -1.086  -0.974  1.00 49.21           H
ATOM   2389  HD2 LYS A 159      -0.902   0.213  -0.255  1.00 59.65           H
ATOM   2390  HD3 LYS A 159       0.020   0.868   0.868  1.00 59.65           H
ATOM   2391  HE2 LYS A 159       1.381   1.396  -1.273  1.00 54.95           H
ATOM   2392  HE3 LYS A 159      -0.116   1.547  -1.801  1.00 54.95           H
ATOM   2393  HZ1 LYS A 159       0.466   3.521  -0.996  1.00 59.07           H
ATOM   2394  HZ2 LYS A 159      -0.416   2.975   0.019  1.00 59.07           H
ATOM   2395  HZ3 LYS A 159       1.018   2.967   0.226  1.00 59.07           H
ATOM   2396  N   VAL A 160       3.365  -2.883   2.098  1.00 18.53           N
ATOM   2397  CA  VAL A 160       4.793  -2.713   2.356  1.00 19.89           C
ATOM   2398  C   VAL A 160       5.590  -3.808   1.667  1.00 19.15           C
ATOM   2399  O   VAL A 160       6.588  -3.549   0.987  1.00 20.35           O
ATOM   2400  CB  VAL A 160       5.046  -2.711   3.875  1.00 19.90           C
ATOM   2401  CG1 VAL A 160       6.549  -2.745   4.181  1.00 21.70           C
ATOM   2402  CG2 VAL A 160       4.361  -1.511   4.523  1.00 21.84           C
ATOM   2403  H   VAL A 160       2.896  -3.055   2.798  1.00 22.25           H
ATOM   2404  HA  VAL A 160       5.082  -1.858   1.998  1.00 23.89           H
ATOM   2405  HB  VAL A 160       4.648  -3.510   4.253  1.00 23.91           H
ATOM   2406 HG11 VAL A 160       6.675  -2.717   5.141  1.00 26.06           H
ATOM   2407 HG12 VAL A 160       6.943  -3.556   3.828  1.00 26.06           H
ATOM   2408 HG13 VAL A 160       6.970  -1.971   3.770  1.00 26.06           H
ATOM   2409 HG21 VAL A 160       4.508  -1.535   5.481  1.00 26.23           H
ATOM   2410 HG22 VAL A 160       4.740  -0.700   4.151  1.00 26.23           H
ATOM   2411 HG23 VAL A 160       3.410  -1.548   4.339  1.00 26.23           H
ATOM   2412  N   VAL A 161       5.185  -5.058   1.882  1.00 20.25           N
ATOM   2413  CA  VAL A 161       5.874  -6.207   1.307  1.00 20.70           C
ATOM   2414  C   VAL A 161       5.974  -6.058  -0.197  1.00 20.97           C
ATOM   2415  O   VAL A 161       7.014  -6.339  -0.802  1.00 21.19           O
ATOM   2416  CB  VAL A 161       5.124  -7.491   1.720  1.00 21.23           C
ATOM   2417  CG1 VAL A 161       5.554  -8.680   0.890  1.00 26.34           C
ATOM   2418  CG2 VAL A 161       5.339  -7.748   3.190  1.00 24.09           C
ATOM   2419  H   VAL A 161       4.498  -5.264   2.359  1.00 24.32           H
ATOM   2420  HA  VAL A 161       6.776  -6.258   1.658  1.00 24.86           H
ATOM   2421  HB  VAL A 161       4.173  -7.367   1.579  1.00 25.50           H
ATOM   2422 HG11 VAL A 161       5.080  -9.462   1.213  1.00 31.63           H
ATOM   2423 HG12 VAL A 161       5.328  -8.526  -0.039  1.00 31.63           H
ATOM   2424 HG13 VAL A 161       6.511  -8.805   0.991  1.00 31.63           H
ATOM   2425 HG21 VAL A 161       4.862  -8.554   3.442  1.00 28.93           H
ATOM   2426 HG22 VAL A 161       6.289  -7.851   3.355  1.00 28.93           H
ATOM   2427 HG23 VAL A 161       4.996  -6.990   3.691  1.00 28.93           H
ATOM   2428  N   ASP A 162       4.902  -5.589  -0.827  1.00 23.98           N
ATOM   2429  CA  ASP A 162       4.885  -5.619  -2.282  1.00 27.71           C
ATOM   2430  C   ASP A 162       5.779  -4.549  -2.903  1.00 26.93           C
ATOM   2431  O   ASP A 162       6.163  -4.685  -4.067  1.00 30.30           O
ATOM   2432  CB  ASP A 162       3.448  -5.533  -2.785  1.00 29.60           C
ATOM   2433  CG  ASP A 162       2.701  -6.863  -2.666  1.00 29.87           C
ATOM   2434  OD1 ASP A 162       3.337  -7.948  -2.700  1.00 31.06           O
ATOM   2435  OD2 ASP A 162       1.465  -6.815  -2.544  1.00 31.57           O1-
ATOM   2436  H   ASP A 162       4.200  -5.260  -0.453  1.00 28.79           H
ATOM   2437  HA  ASP A 162       5.239  -6.476  -2.569  1.00 33.27           H
ATOM   2438  HB2 ASP A 162       2.969  -4.871  -2.261  1.00 35.54           H
ATOM   2439  HB3 ASP A 162       3.453  -5.281  -3.722  1.00 35.54           H
ATOM   2440  N   VAL A 163       6.142  -3.501  -2.159  1.00 24.24           N
ATOM   2441  CA  VAL A 163       7.024  -2.475  -2.700  1.00 24.49           C
ATOM   2442  C   VAL A 163       8.499  -2.795  -2.494  1.00 21.43           C
ATOM   2443  O   VAL A 163       9.360  -2.111  -3.065  1.00 22.20           O
ATOM   2444  CB  VAL A 163       6.639  -1.091  -2.132  1.00 25.20           C
ATOM   2445  CG1 VAL A 163       7.287  -0.845  -0.792  1.00 27.40           C
ATOM   2446  CG2 VAL A 163       7.032   0.008  -3.080  1.00 32.48           C
ATOM   2447  H   VAL A 163       5.884  -3.355  -1.352  1.00 29.11           H
ATOM   2448  HA  VAL A 163       6.875  -2.432  -3.657  1.00 29.41           H
ATOM   2449  HB  VAL A 163       5.678  -1.052  -2.018  1.00 30.27           H
ATOM   2450 HG11 VAL A 163       6.971   0.004  -0.447  1.00 32.90           H
ATOM   2451 HG12 VAL A 163       7.035  -1.560  -0.188  1.00 32.90           H
ATOM   2452 HG13 VAL A 163       8.251  -0.815  -0.895  1.00 32.90           H
ATOM   2453 HG21 VAL A 163       6.818   0.862  -2.669  1.00 39.00           H
ATOM   2454 HG22 VAL A 163       7.985  -0.047  -3.251  1.00 39.00           H
ATOM   2455 HG23 VAL A 163       6.533  -0.099  -3.903  1.00 39.00           H
ATOM   2456  N   LEU A 164       8.831  -3.809  -1.692  1.00 23.26           N
ATOM   2457  CA  LEU A 164      10.233  -4.051  -1.350  1.00 19.64           C
ATOM   2458  C   LEU A 164      11.088  -4.410  -2.560  1.00 20.60           C
ATOM   2459  O   LEU A 164      12.291  -4.149  -2.557  1.00 21.52           O
ATOM   2460  CB  LEU A 164      10.341  -5.136  -0.279  1.00 20.15           C
ATOM   2461  CG  LEU A 164       9.667  -4.831   1.059  1.00 21.50           C
ATOM   2462  CD1 LEU A 164       9.931  -6.006   1.978  1.00 20.92           C
ATOM   2463  CD2 LEU A 164      10.196  -3.542   1.674  1.00 19.57           C
ATOM   2464  H   LEU A 164       8.273  -4.358  -1.333  1.00 27.93           H
ATOM   2465  HA  LEU A 164      10.607  -3.235  -0.980  1.00 23.59           H
ATOM   2466  HB2 LEU A 164       9.941  -5.949  -0.622  1.00 24.20           H
ATOM   2467  HB3 LEU A 164      11.281  -5.294  -0.100  1.00 24.20           H
ATOM   2468  HG  LEU A 164       8.711  -4.749   0.929  1.00 25.82           H
ATOM   2469 HD11 LEU A 164       9.478  -5.857   2.823  1.00 25.13           H
ATOM   2470 HD12 LEU A 164       9.588  -6.812   1.559  1.00 25.13           H
ATOM   2471 HD13 LEU A 164      10.886  -6.087   2.122  1.00 25.13           H
ATOM   2472 HD21 LEU A 164       9.788  -3.414   2.545  1.00 23.50           H
ATOM   2473 HD22 LEU A 164      11.159  -3.604   1.765  1.00 23.50           H
ATOM   2474 HD23 LEU A 164       9.966  -2.796   1.098  1.00 23.50           H
ATOM   2475  N   ASP A 165      10.501  -5.027  -3.586  1.00 27.12           N
ATOM   2476  CA  ASP A 165      11.288  -5.367  -4.764  1.00 28.16           C
ATOM   2477  C   ASP A 165      11.822  -4.130  -5.469  1.00 27.01           C
ATOM   2478  O   ASP A 165      12.815  -4.232  -6.198  1.00 29.97           O
ATOM   2479  CB  ASP A 165      10.483  -6.249  -5.738  1.00 32.42           C
ATOM   2480  CG  ASP A 165       9.075  -5.756  -5.969  1.00 44.04           C
ATOM   2481  OD1 ASP A 165       8.857  -4.522  -6.095  1.00 43.62           O
ATOM   2482  OD2 ASP A 165       8.173  -6.630  -6.041  1.00 57.80           O1-
ATOM   2483  H   ASP A 165       9.672  -5.249  -3.621  1.00 32.57           H
ATOM   2484  HA  ASP A 165      12.053  -5.890  -4.478  1.00 33.82           H
ATOM   2485  HB2 ASP A 165      10.929  -6.266  -6.603  1.00 38.93           H
ATOM   2486  HB3 ASP A 165      10.422  -7.146  -5.379  1.00 38.93           H
ATOM   2487  N   SER A 166      11.212  -2.969  -5.239  1.00 23.58           N
ATOM   2488  CA  SER A 166      11.633  -1.722  -5.858  1.00 28.59           C
ATOM   2489  C   SER A 166      12.669  -0.958  -5.037  1.00 29.18           C
ATOM   2490  O   SER A 166      13.178   0.069  -5.508  1.00 25.73           O
ATOM   2491  CB  SER A 166      10.399  -0.854  -6.124  1.00 27.36           C
ATOM   2492  OG  SER A 166       9.961  -0.190  -4.956  1.00 28.83           O
ATOM   2493  H   SER A 166      10.533  -2.881  -4.720  1.00 28.32           H
ATOM   2494  HA  SER A 166      12.042  -1.926  -6.712  1.00 34.33           H
ATOM   2495  HB2 SER A 166      10.624  -0.187  -6.791  1.00 32.86           H
ATOM   2496  HB3 SER A 166       9.680  -1.417  -6.451  1.00 32.86           H
ATOM   2497  HG  SER A 166       9.805  -0.747  -4.348  1.00 34.62           H
ATOM   2498  N   ILE A 167      13.005  -1.431  -3.832  1.00 23.28           N
ATOM   2499  CA  ILE A 167      14.033  -0.803  -3.006  1.00 21.50           C
ATOM   2500  C   ILE A 167      14.995  -1.872  -2.502  1.00 19.68           C
ATOM   2501  O   ILE A 167      15.373  -1.901  -1.330  1.00 19.55           O
ATOM   2502  CB  ILE A 167      13.406   0.012  -1.857  1.00 20.76           C
ATOM   2503  CG1 ILE A 167      12.507  -0.861  -0.974  1.00 21.77           C
ATOM   2504  CG2 ILE A 167      12.601   1.178  -2.409  1.00 26.18           C
ATOM   2505  CD1 ILE A 167      12.446  -0.382   0.464  1.00 24.14           C
ATOM   2506  H   ILE A 167      12.641  -2.119  -3.466  1.00 27.96           H
ATOM   2507  HA  ILE A 167      14.550  -0.190  -3.553  1.00 25.83           H
ATOM   2508  HB  ILE A 167      14.126   0.364  -1.311  1.00 24.93           H
ATOM   2509 HG12 ILE A 167      11.603  -0.843  -1.322  1.00 26.14           H
ATOM   2510 HG13 ILE A 167      12.845  -1.770  -0.970  1.00 26.14           H
ATOM   2511 HG21 ILE A 167      12.239   1.683  -1.664  1.00 31.44           H
ATOM   2512 HG22 ILE A 167      13.187   1.739  -2.938  1.00 31.44           H
ATOM   2513 HG23 ILE A 167      11.879   0.836  -2.957  1.00 31.44           H
ATOM   2514 HD11 ILE A 167      11.879  -0.981   0.975  1.00 28.99           H
ATOM   2515 HD12 ILE A 167      13.345  -0.384   0.832  1.00 28.99           H
ATOM   2516 HD13 ILE A 167      12.085   0.515   0.481  1.00 28.99           H
ATOM   2517  N   LYS A 168      15.410  -2.768  -3.395  1.00 18.44           N
ATOM   2518  CA  LYS A 168      16.195  -3.913  -2.965  1.00 18.82           C
ATOM   2519  C   LYS A 168      17.511  -3.512  -2.295  1.00 19.30           C
ATOM   2520  O   LYS A 168      17.960  -4.175  -1.356  1.00 19.47           O
ATOM   2521  CB  LYS A 168      16.469  -4.837  -4.156  1.00 21.60           C
ATOM   2522  CG  LYS A 168      17.229  -6.079  -3.786  1.00 25.13           C
ATOM   2523  CD  LYS A 168      17.554  -6.914  -5.008  1.00 28.13           C
ATOM   2524  CE  LYS A 168      18.005  -8.293  -4.630  1.00 38.87           C
ATOM   2525  NZ  LYS A 168      17.469  -9.282  -5.592  1.00 53.11           N1+
ATOM   2526  H   LYS A 168      15.236  -2.743  -4.236  1.00 22.15           H
ATOM   2527  HA  LYS A 168      15.669  -4.412  -2.318  1.00 22.60           H
ATOM   2528  HB2 LYS A 168      15.623  -5.105  -4.547  1.00 25.94           H
ATOM   2529  HB3 LYS A 168      17.000  -4.357  -4.812  1.00 25.94           H
ATOM   2530  HG2 LYS A 168      18.064  -5.837  -3.354  1.00 30.17           H
ATOM   2531  HG3 LYS A 168      16.684  -6.615  -3.185  1.00 30.17           H
ATOM   2532  HD2 LYS A 168      16.766  -6.994  -5.567  1.00 33.78           H
ATOM   2533  HD3 LYS A 168      18.278  -6.491  -5.498  1.00 33.78           H
ATOM   2534  HE2 LYS A 168      18.974  -8.331  -4.660  1.00 46.67           H
ATOM   2535  HE3 LYS A 168      17.680  -8.515  -3.743  1.00 46.67           H
ATOM   2536  HZ1 LYS A 168      17.704 -10.103  -5.343  1.00 63.75           H
ATOM   2537  HZ2 LYS A 168      16.580  -9.229  -5.613  1.00 63.75           H
ATOM   2538  HZ3 LYS A 168      17.788  -9.119  -6.405  1.00 63.75           H
ATOM   2539  N   THR A 169      18.194  -2.481  -2.806  1.00 18.87           N
ATOM   2540  CA  THR A 169      19.562  -2.187  -2.408  1.00 16.88           C
ATOM   2541  C   THR A 169      19.679  -0.831  -1.715  1.00 14.00           C
ATOM   2542  O   THR A 169      18.826   0.039  -1.858  1.00 20.90           O
ATOM   2543  CB  THR A 169      20.478  -2.198  -3.626  1.00 23.12           C
ATOM   2544  OG1 THR A 169      19.901  -1.361  -4.655  1.00 23.84           O
ATOM   2545  CG2 THR A 169      20.620  -3.617  -4.130  1.00 24.04           C
ATOM   2546  H   THR A 169      17.875  -1.927  -3.377  1.00 22.66           H
ATOM   2547  HA  THR A 169      19.869  -2.852  -1.770  1.00 20.28           H
ATOM   2548  HB  THR A 169      21.348  -1.887  -3.310  1.00 27.76           H
ATOM   2549  HG1 THR A 169      20.196  -1.504  -5.437  1.00 28.63           H
ATOM   2550 HG21 THR A 169      21.208  -3.634  -4.907  1.00 28.88           H
ATOM   2551 HG22 THR A 169      20.993  -4.179  -3.441  1.00 28.88           H
ATOM   2552 HG23 THR A 169      19.747  -3.955  -4.388  1.00 28.88           H
ATOM   2553  N   LYS A 170      20.754  -0.716  -0.943  1.00 21.25           N
ATOM   2554  CA  LYS A 170      21.064   0.476  -0.165  1.00 19.75           C
ATOM   2555  C   LYS A 170      20.964   1.722  -1.035  1.00 24.66           C
ATOM   2556  O   LYS A 170      21.538   1.775  -2.127  1.00 27.19           O
ATOM   2557  CB  LYS A 170      22.472   0.331   0.393  1.00 21.05           C
ATOM   2558  CG  LYS A 170      22.957   1.558   1.203  1.00 21.56           C
ATOM   2559  CD  LYS A 170      24.257   1.320   1.913  1.00 25.11           C
ATOM   2560  CE  LYS A 170      25.322   0.752   0.979  1.00 37.94           C
ATOM   2561  NZ  LYS A 170      26.683   1.266   1.279  1.00 59.56           N1+
ATOM   2562  H   LYS A 170      21.340  -1.338  -0.850  1.00 25.52           H
ATOM   2563  HA  LYS A 170      20.444   0.569   0.576  1.00 23.72           H
ATOM   2564  HB2 LYS A 170      22.516  -0.447   0.969  1.00 25.28           H
ATOM   2565  HB3 LYS A 170      23.073   0.213  -0.358  1.00 25.28           H
ATOM   2566  HG2 LYS A 170      23.072   2.310   0.603  1.00 25.89           H
ATOM   2567  HG3 LYS A 170      22.291   1.770   1.877  1.00 25.89           H
ATOM   2568  HD2 LYS A 170      24.580   2.160   2.281  1.00 30.15           H
ATOM   2569  HD3 LYS A 170      24.116   0.678   2.627  1.00 30.15           H
ATOM   2570  HE2 LYS A 170      25.340  -0.213   1.067  1.00 45.55           H
ATOM   2571  HE3 LYS A 170      25.107   0.998   0.065  1.00 45.55           H
ATOM   2572  HZ1 LYS A 170      27.270   0.921   0.705  1.00 71.49           H
ATOM   2573  HZ2 LYS A 170      26.691   2.154   1.198  1.00 71.49           H
ATOM   2574  HZ3 LYS A 170      26.920   1.048   2.108  1.00 71.49           H
ATOM   2575  N   GLY A 171      20.208   2.716  -0.554  1.00 24.14           N
ATOM   2576  CA  GLY A 171      20.046   3.989  -1.234  1.00 25.61           C
ATOM   2577  C   GLY A 171      18.799   4.102  -2.080  1.00 25.53           C
ATOM   2578  O   GLY A 171      18.400   5.220  -2.442  1.00 26.95           O
ATOM   2579  H   GLY A 171      19.770   2.667   0.184  1.00 28.99           H
ATOM   2580  HA2 GLY A 171      20.028   4.697  -0.572  1.00 30.75           H
ATOM   2581  HA3 GLY A 171      20.809   4.138  -1.813  1.00 30.75           H
ATOM   2582  N   LYS A 172      18.154   2.988  -2.401  1.00 21.61           N
ATOM   2583  CA  LYS A 172      16.945   3.054  -3.206  1.00 22.05           C
ATOM   2584  C   LYS A 172      15.732   3.500  -2.388  1.00 24.17           C
ATOM   2585  O   LYS A 172      15.546   3.082  -1.239  1.00 25.32           O
ATOM   2586  CB  LYS A 172      16.672   1.704  -3.875  1.00 22.85           C
ATOM   2587  CG  LYS A 172      17.707   1.339  -4.923  1.00 26.37           C
ATOM   2588  CD  LYS A 172      17.094   0.521  -6.055  1.00 36.26           C
ATOM   2589  CE  LYS A 172      17.959   0.543  -7.316  1.00 41.88           C
ATOM   2590  NZ  LYS A 172      17.907  -0.777  -8.020  1.00 50.25           N1+
ATOM   2591  H   LYS A 172      18.397   2.195  -2.169  1.00 25.95           H
ATOM   2592  HA  LYS A 172      17.081   3.705  -3.909  1.00 26.48           H
ATOM   2593  HB2 LYS A 172      16.670   1.004  -3.205  1.00 27.44           H
ATOM   2594  HB3 LYS A 172      15.805   1.745  -4.307  1.00 27.44           H
ATOM   2595  HG2 LYS A 172      18.074   2.151  -5.305  1.00 31.66           H
ATOM   2596  HG3 LYS A 172      18.408   0.814  -4.508  1.00 31.66           H
ATOM   2597  HD2 LYS A 172      16.997  -0.400  -5.767  1.00 43.53           H
ATOM   2598  HD3 LYS A 172      16.229   0.895  -6.285  1.00 43.53           H
ATOM   2599  HE2 LYS A 172      17.637   1.226  -7.925  1.00 50.28           H
ATOM   2600  HE3 LYS A 172      18.882   0.721  -7.072  1.00 50.28           H
ATOM   2601  HZ1 LYS A 172      18.342  -0.728  -8.795  1.00 60.33           H
ATOM   2602  HZ2 LYS A 172      18.295  -1.398  -7.512  1.00 60.33           H
ATOM   2603  HZ3 LYS A 172      17.064  -1.014  -8.172  1.00 60.33           H
ATOM   2604  N   SER A 173      14.912   4.363  -2.983  1.00 23.80           N
ATOM   2605  CA  SER A 173      13.656   4.788  -2.387  1.00 23.48           C
ATOM   2606  C   SER A 173      12.541   4.765  -3.421  1.00 23.05           C
ATOM   2607  O   SER A 173      12.773   4.690  -4.635  1.00 26.18           O
ATOM   2608  CB  SER A 173      13.741   6.191  -1.766  1.00 30.29           C
ATOM   2609  OG  SER A 173      13.953   7.179  -2.760  1.00 32.14           O
ATOM   2610  H   SER A 173      15.069   4.725  -3.747  1.00 28.58           H
ATOM   2611  HA  SER A 173      13.419   4.158  -1.688  1.00 28.20           H
ATOM   2612  HB2 SER A 173      12.904   6.388  -1.317  1.00 36.37           H
ATOM   2613  HB3 SER A 173      14.473   6.215  -1.131  1.00 36.37           H
ATOM   2614  HG  SER A 173      14.505   7.747  -2.476  1.00 38.59           H
ATOM   2615  N   ALA A 174      11.315   4.819  -2.926  1.00 26.06           N
ATOM   2616  CA  ALA A 174      10.155   4.831  -3.797  1.00 28.76           C
ATOM   2617  C   ALA A 174       9.039   5.634  -3.146  1.00 34.82           C
ATOM   2618  O   ALA A 174       8.964   5.743  -1.916  1.00 29.87           O
ATOM   2619  CB  ALA A 174       9.679   3.408  -4.092  1.00 28.79           C
ATOM   2620  H   ALA A 174      11.128   4.849  -2.086  1.00 31.30           H
ATOM   2621  HA  ALA A 174      10.393   5.256  -4.635  1.00 34.54           H
ATOM   2622  HB1 ALA A 174       8.883   3.447  -4.644  1.00 34.57           H
ATOM   2623  HB2 ALA A 174      10.387   2.935  -4.556  1.00 34.57           H
ATOM   2624  HB3 ALA A 174       9.478   2.962  -3.255  1.00 34.57           H
ATOM   2625  N   ASP A 175       8.174   6.203  -3.984  1.00 29.72           N
ATOM   2626  CA  ASP A 175       6.965   6.828  -3.466  1.00 35.50           C
ATOM   2627  C   ASP A 175       6.165   5.807  -2.681  1.00 30.76           C
ATOM   2628  O   ASP A 175       6.032   4.647  -3.079  1.00 31.84           O
ATOM   2629  CB  ASP A 175       6.079   7.373  -4.593  1.00 34.03           C
ATOM   2630  CG  ASP A 175       6.757   8.446  -5.397  1.00 44.56           C
ATOM   2631  OD1 ASP A 175       7.614   9.163  -4.837  1.00 47.08           O
ATOM   2632  OD2 ASP A 175       6.417   8.577  -6.593  1.00 50.63           O1-
ATOM   2633  H   ASP A 175       8.265   6.240  -4.838  1.00 35.69           H
ATOM   2634  HA  ASP A 175       7.203   7.557  -2.871  1.00 42.62           H
ATOM   2635  HB2 ASP A 175       5.838   6.652  -5.195  1.00 40.86           H
ATOM   2636  HB3 ASP A 175       5.279   7.760  -4.204  1.00 40.86           H
ATOM   2637  N   PHE A 176       5.618   6.248  -1.559  1.00 23.95           N
ATOM   2638  CA  PHE A 176       4.862   5.331  -0.728  1.00 23.31           C
ATOM   2639  C   PHE A 176       3.838   6.177   0.024  1.00 23.67           C
ATOM   2640  O   PHE A 176       3.988   6.476   1.214  1.00 25.76           O
ATOM   2641  CB  PHE A 176       5.762   4.519   0.210  1.00 25.67           C
ATOM   2642  CG  PHE A 176       5.107   3.266   0.729  1.00 24.39           C
ATOM   2643  CD1 PHE A 176       4.802   2.219  -0.130  1.00 25.26           C
ATOM   2644  CD2 PHE A 176       4.772   3.144   2.069  1.00 22.45           C
ATOM   2645  CE1 PHE A 176       4.189   1.077   0.340  1.00 27.86           C
ATOM   2646  CE2 PHE A 176       4.160   1.999   2.548  1.00 22.12           C
ATOM   2647  CZ  PHE A 176       3.867   0.964   1.679  1.00 26.81           C
ATOM   2648  H   PHE A 176       5.677   7.054  -1.262  1.00 28.76           H
ATOM   2649  HA  PHE A 176       4.386   4.714  -1.304  1.00 28.00           H
ATOM   2650  HB2 PHE A 176       6.568   4.263  -0.265  1.00 30.83           H
ATOM   2651  HB3 PHE A 176       6.000   5.068   0.974  1.00 30.83           H
ATOM   2652  HD1 PHE A 176       5.015   2.287  -1.033  1.00 30.33           H
ATOM   2653  HD2 PHE A 176       4.966   3.837   2.658  1.00 26.96           H
ATOM   2654  HE1 PHE A 176       3.992   0.379  -0.242  1.00 33.45           H
ATOM   2655  HE2 PHE A 176       3.942   1.926   3.448  1.00 26.56           H
ATOM   2656  HZ  PHE A 176       3.454   0.193   1.995  1.00 32.19           H
ATOM   2657  N   THR A 177       2.797   6.584  -0.702  1.00 24.34           N
ATOM   2658  CA  THR A 177       1.713   7.395  -0.168  1.00 22.48           C
ATOM   2659  C   THR A 177       0.514   6.543   0.246  1.00 20.00           C
ATOM   2660  O   THR A 177       0.326   5.403  -0.204  1.00 26.68           O
ATOM   2661  CB  THR A 177       1.250   8.443  -1.201  1.00 25.49           C
ATOM   2662  OG1 THR A 177       0.838   7.794  -2.410  1.00 27.39           O
ATOM   2663  CG2 THR A 177       2.347   9.407  -1.520  1.00 26.66           C
ATOM   2664  H   THR A 177       2.703   6.396  -1.535  1.00 29.23           H
ATOM   2665  HA  THR A 177       2.032   7.867   0.617  1.00 27.00           H
ATOM   2666  HB  THR A 177       0.508   8.949  -0.831  1.00 30.61           H
ATOM   2667  HG1 THR A 177       1.470   7.805  -2.963  1.00 32.89           H
ATOM   2668 HG21 THR A 177       2.041  10.039  -2.190  1.00 32.01           H
ATOM   2669 HG22 THR A 177       2.596   9.897  -0.721  1.00 32.01           H
ATOM   2670 HG23 THR A 177       3.119   8.934  -1.862  1.00 32.01           H
ATOM   2671  N   ASN A 178      -0.300   7.127   1.119  1.00 23.83           N
ATOM   2672  CA  ASN A 178      -1.601   6.613   1.528  1.00 22.06           C
ATOM   2673  C   ASN A 178      -1.499   5.292   2.271  1.00 22.88           C
ATOM   2674  O   ASN A 178      -2.466   4.536   2.321  1.00 27.52           O
ATOM   2675  CB  ASN A 178      -2.607   6.520   0.371  1.00 24.78           C
ATOM   2676  CG  ASN A 178      -2.877   7.875  -0.258  1.00 23.41           C
ATOM   2677  OD1 ASN A 178      -3.619   8.689   0.280  1.00 27.51           O
ATOM   2678  ND2 ASN A 178      -2.232   8.126  -1.381  1.00 22.85           N
ATOM   2679  H   ASN A 178      -0.105   7.866   1.515  1.00 28.62           H
ATOM   2680  HA  ASN A 178      -1.979   7.249   2.152  1.00 26.49           H
ATOM   2681  HB2 ASN A 178      -2.255   5.936  -0.319  1.00 29.76           H
ATOM   2682  HB3 ASN A 178      -3.448   6.174   0.704  1.00 29.76           H
ATOM   2683 HD21 ASN A 178      -2.346   8.880  -1.781  1.00 27.44           H
ATOM   2684 HD22 ASN A 178      -1.696   7.540  -1.710  1.00 27.44           H
ATOM   2685  N   PHE A 179      -0.354   5.023   2.890  1.00 20.68           N
ATOM   2686  CA  PHE A 179      -0.226   3.835   3.722  1.00 19.55           C
ATOM   2687  C   PHE A 179      -0.707   4.154   5.121  1.00 20.10           C
ATOM   2688  O   PHE A 179      -0.244   5.129   5.730  1.00 21.02           O
ATOM   2689  CB  PHE A 179       1.198   3.324   3.822  1.00 20.71           C
ATOM   2690  CG  PHE A 179       1.291   2.096   4.669  1.00 19.47           C
ATOM   2691  CD1 PHE A 179       0.930   0.864   4.155  1.00 23.61           C
ATOM   2692  CD2 PHE A 179       1.655   2.193   5.999  1.00 19.04           C
ATOM   2693  CE1 PHE A 179       0.989  -0.260   4.938  1.00 24.01           C
ATOM   2694  CE2 PHE A 179       1.696   1.065   6.783  1.00 17.57           C
ATOM   2695  CZ  PHE A 179       1.378  -0.153   6.257  1.00 21.03           C
ATOM   2696  H   PHE A 179       0.357   5.508   2.851  1.00 24.83           H
ATOM   2697  HA  PHE A 179      -0.780   3.125   3.363  1.00 23.48           H
ATOM   2698  HB2 PHE A 179       1.525   3.100   2.937  1.00 24.87           H
ATOM   2699  HB3 PHE A 179       1.759   4.007   4.218  1.00 24.87           H
ATOM   2700  HD1 PHE A 179       0.679   0.793   3.264  1.00 28.36           H
ATOM   2701  HD2 PHE A 179       1.879   3.019   6.362  1.00 22.87           H
ATOM   2702  HE1 PHE A 179       0.763  -1.091   4.582  1.00 28.83           H
ATOM   2703  HE2 PHE A 179       1.960   1.137   7.673  1.00 21.11           H
ATOM   2704  HZ  PHE A 179       1.412  -0.911   6.797  1.00 25.26           H
ATOM   2705  N   ASP A 180      -1.580   3.288   5.645  1.00 20.00           N
ATOM   2706  CA  ASP A 180      -2.243   3.504   6.916  1.00 19.37           C
ATOM   2707  C   ASP A 180      -1.600   2.642   7.988  1.00 17.83           C
ATOM   2708  O   ASP A 180      -1.794   1.407   7.996  1.00 17.76           O
ATOM   2709  CB  ASP A 180      -3.722   3.174   6.792  1.00 23.82           C
ATOM   2710  CG  ASP A 180      -4.506   3.593   8.000  1.00 27.34           C
ATOM   2711  OD1 ASP A 180      -3.903   3.762   9.082  1.00 20.96           O
ATOM   2712  OD2 ASP A 180      -5.739   3.775   7.875  1.00 30.73           O1-
ATOM   2713  H   ASP A 180      -1.805   2.549   5.263  1.00 24.02           H
ATOM   2714  HA  ASP A 180      -2.164   4.439   7.164  1.00 23.27           H
ATOM   2715  HB2 ASP A 180      -4.078   3.645   6.022  1.00 28.61           H
ATOM   2716  HB3 ASP A 180      -3.830   2.218   6.671  1.00 28.61           H
ATOM   2717  N   PRO A 181      -0.841   3.231   8.913  1.00 17.40           N
ATOM   2718  CA  PRO A 181      -0.139   2.408   9.905  1.00 16.56           C
ATOM   2719  C   PRO A 181      -1.060   1.778  10.931  1.00 17.10           C
ATOM   2720  O   PRO A 181      -0.619   0.855  11.627  1.00 15.31           O
ATOM   2721  CB  PRO A 181       0.871   3.383  10.519  1.00 18.32           C
ATOM   2722  CG  PRO A 181       0.274   4.698  10.368  1.00 20.36           C
ATOM   2723  CD  PRO A 181      -0.490   4.653   9.061  1.00 18.62           C
ATOM   2724  HA  PRO A 181       0.354   1.698   9.460  1.00 19.89           H
ATOM   2725  HB2 PRO A 181       1.015   3.176  11.458  1.00 22.01           H
ATOM   2726  HB3 PRO A 181       1.699   3.327  10.019  1.00 22.01           H
ATOM   2727  HG2 PRO A 181      -0.330   4.870  11.107  1.00 24.46           H
ATOM   2728  HG3 PRO A 181       0.971   5.372  10.335  1.00 24.46           H
ATOM   2729  HD2 PRO A 181      -1.292   5.195   9.127  1.00 22.37           H
ATOM   2730  HD3 PRO A 181       0.076   4.942   8.327  1.00 22.37           H
ATOM   2731  N   ARG A 182      -2.352   2.136  10.969  1.00 15.21           N
ATOM   2732  CA  ARG A 182      -3.266   1.461  11.886  1.00 16.45           C
ATOM   2733  C   ARG A 182      -3.353  -0.028  11.589  1.00 17.33           C
ATOM   2734  O   ARG A 182      -3.710  -0.813  12.471  1.00 18.15           O
ATOM   2735  CB  ARG A 182      -4.659   2.095  11.819  1.00 21.78           C
ATOM   2736  CG  ARG A 182      -4.666   3.515  12.371  1.00 21.32           C
ATOM   2737  CD  ARG A 182      -5.994   4.163  12.221  1.00 24.89           C
ATOM   2738  NE  ARG A 182      -6.381   4.275  10.819  1.00 27.29           N
ATOM   2739  CZ  ARG A 182      -7.491   4.874  10.408  1.00 34.94           C
ATOM   2740  NH1 ARG A 182      -8.314   5.399  11.295  1.00 31.70           N
ATOM   2741  NH2 ARG A 182      -7.779   4.930   9.114  1.00 32.85           N1+
ATOM   2742  H   ARG A 182      -2.716   2.739  10.480  1.00 18.27           H
ATOM   2743  HA  ARG A 182      -2.947   1.581  12.793  1.00 19.77           H
ATOM   2744  HB2 ARG A 182      -4.958   2.121  10.898  1.00 26.16           H
ATOM   2745  HB3 ARG A 182      -5.275   1.566  12.350  1.00 26.16           H
ATOM   2746  HG2 ARG A 182      -4.459   3.498  13.319  1.00 25.61           H
ATOM   2747  HG3 ARG A 182      -4.016   4.052  11.896  1.00 25.61           H
ATOM   2748  HD2 ARG A 182      -6.661   3.630  12.681  1.00 29.89           H
ATOM   2749  HD3 ARG A 182      -5.952   5.053  12.604  1.00 29.89           H
ATOM   2750  HE  ARG A 182      -5.808   4.036  10.225  1.00 32.76           H
ATOM   2751 HH11 ARG A 182      -8.132   5.360  12.134  1.00 38.06           H
ATOM   2752 HH12 ARG A 182      -9.036   5.785  11.032  1.00 38.06           H
ATOM   2753 HH21 ARG A 182      -7.239   4.587   8.539  1.00 39.44           H
ATOM   2754 HH22 ARG A 182      -8.498   5.318   8.852  1.00 39.44           H
ATOM   2755  N   GLY A 183      -3.108  -0.418  10.345  1.00 17.91           N
ATOM   2756  CA  GLY A 183      -3.165  -1.801   9.943  1.00 18.17           C
ATOM   2757  C   GLY A 183      -2.015  -2.637  10.433  1.00 19.29           C
ATOM   2758  O   GLY A 183      -1.988  -3.844  10.167  1.00 23.15           O
ATOM   2759  H   GLY A 183      -2.904   0.122   9.707  1.00 21.51           H
ATOM   2760  HA2 GLY A 183      -3.983  -2.204  10.276  1.00 21.83           H
ATOM   2761  HA3 GLY A 183      -3.169  -1.848   8.975  1.00 21.83           H
ATOM   2762  N   LEU A 184      -1.058  -2.040  11.136  1.00 17.91           N
ATOM   2763  CA  LEU A 184       0.040  -2.799  11.713  1.00 16.13           C
ATOM   2764  C   LEU A 184      -0.125  -3.031  13.213  1.00 17.36           C
ATOM   2765  O   LEU A 184       0.778  -3.604  13.832  1.00 17.85           O
ATOM   2766  CB  LEU A 184       1.381  -2.095  11.452  1.00 16.93           C
ATOM   2767  CG  LEU A 184       1.695  -1.825   9.978  1.00 17.39           C
ATOM   2768  CD1 LEU A 184       2.931  -0.974   9.832  1.00 20.77           C
ATOM   2769  CD2 LEU A 184       1.779  -3.122   9.203  1.00 23.21           C
ATOM   2770  H   LEU A 184      -1.017  -1.195  11.292  1.00 21.52           H
ATOM   2771  HA  LEU A 184       0.069  -3.672  11.298  1.00 19.37           H
ATOM   2772  HB2 LEU A 184       1.361  -1.236  11.903  1.00 20.34           H
ATOM   2773  HB3 LEU A 184       2.098  -2.635  11.815  1.00 20.34           H
ATOM   2774  HG  LEU A 184       0.963  -1.313   9.597  1.00 20.89           H
ATOM   2775 HD11 LEU A 184       3.114  -0.837   8.890  1.00 24.95           H
ATOM   2776 HD12 LEU A 184       2.767  -0.120  10.264  1.00 24.95           H
ATOM   2777 HD13 LEU A 184       3.680  -1.423  10.259  1.00 24.95           H
ATOM   2778 HD21 LEU A 184       1.999  -2.931   8.277  1.00 27.87           H
ATOM   2779 HD22 LEU A 184       2.473  -3.677   9.592  1.00 27.87           H
ATOM   2780 HD23 LEU A 184       0.924  -3.573   9.251  1.00 27.87           H
ATOM   2781  N   LEU A 185      -1.219  -2.571  13.820  1.00 15.93           N
ATOM   2782  CA  LEU A 185      -1.380  -2.581  15.276  1.00 15.57           C
ATOM   2783  C   LEU A 185      -2.155  -3.802  15.742  1.00 21.97           C
ATOM   2784  O   LEU A 185      -3.166  -4.182  15.130  1.00 21.08           O
ATOM   2785  CB  LEU A 185      -2.094  -1.334  15.804  1.00 15.70           C
ATOM   2786  CG  LEU A 185      -1.540   0.020  15.409  1.00 17.04           C
ATOM   2787  CD1 LEU A 185      -2.372   1.220  15.847  1.00 18.11           C
ATOM   2788  CD2 LEU A 185      -0.115   0.114  15.950  1.00 17.68           C
ATOM   2789  H   LEU A 185      -1.895  -2.237  13.404  1.00 19.14           H
ATOM   2790  HA  LEU A 185      -0.490  -2.604  15.660  1.00 18.71           H
ATOM   2791  HB2 LEU A 185      -3.017  -1.362  15.506  1.00 18.86           H
ATOM   2792  HB3 LEU A 185      -2.077  -1.377  16.771  1.00 18.86           H
ATOM   2793  HG  LEU A 185      -1.473   0.046  14.440  1.00 20.47           H
ATOM   2794 HD11 LEU A 185      -1.934   2.029  15.536  1.00 21.76           H
ATOM   2795 HD12 LEU A 185      -3.255   1.155  15.452  1.00 21.76           H
ATOM   2796 HD13 LEU A 185      -2.436   1.232  16.816  1.00 21.76           H
ATOM   2797 HD21 LEU A 185       0.258   0.971  15.685  1.00 21.24           H
ATOM   2798 HD22 LEU A 185      -0.135   0.042  16.917  1.00 21.24           H
ATOM   2799 HD23 LEU A 185       0.405  -0.607  15.569  1.00 21.24           H
ATOM   2800  N   PRO A 186      -1.762  -4.398  16.839  1.00 16.33           N
ATOM   2801  CA  PRO A 186      -2.532  -5.520  17.375  1.00 17.09           C
ATOM   2802  C   PRO A 186      -3.790  -5.026  18.070  1.00 18.26           C
ATOM   2803  O   PRO A 186      -3.961  -3.820  18.207  1.00 16.55           O
ATOM   2804  CB  PRO A 186      -1.557  -6.158  18.364  1.00 14.95           C
ATOM   2805  CG  PRO A 186      -0.802  -4.988  18.877  1.00 14.49           C
ATOM   2806  CD  PRO A 186      -0.581  -4.096  17.658  1.00 13.43           C
ATOM   2807  HA  PRO A 186      -2.748  -6.137  16.661  1.00 20.53           H
ATOM   2808  HB2 PRO A 186      -2.032  -6.608  19.076  1.00 17.96           H
ATOM   2809  HB3 PRO A 186      -0.974  -6.766  17.885  1.00 17.96           H
ATOM   2810  HG2 PRO A 186      -1.341  -4.533  19.545  1.00 17.41           H
ATOM   2811  HG3 PRO A 186       0.045  -5.277  19.252  1.00 17.41           H
ATOM   2812  HD2 PRO A 186      -0.573  -3.163  17.915  1.00 16.14           H
ATOM   2813  HD3 PRO A 186       0.223  -4.346  17.185  1.00 16.14           H
ATOM   2814  N   GLU A 187      -4.638  -5.930  18.556  1.00 17.90           N
ATOM   2815  CA  GLU A 187      -5.877  -5.533  19.221  1.00 18.81           C
ATOM   2816  C   GLU A 187      -5.594  -4.768  20.501  1.00 18.49           C
ATOM   2817  O   GLU A 187      -6.182  -3.714  20.757  1.00 18.52           O
ATOM   2818  CB  GLU A 187      -6.697  -6.783  19.571  1.00 21.39           C
ATOM   2819  CG  GLU A 187      -7.498  -7.382  18.480  1.00 28.87           C
ATOM   2820  CD  GLU A 187      -8.233  -8.626  18.980  1.00 25.05           C
ATOM   2821  OE1 GLU A 187      -8.251  -8.836  20.210  1.00 25.27           O
ATOM   2822  OE2 GLU A 187      -8.767  -9.383  18.145  1.00 34.66           O1-
ATOM   2823  H   GLU A 187      -4.515  -6.776  18.515  1.00 21.50           H
ATOM   2824  HA  GLU A 187      -6.403  -4.973  18.637  1.00 22.60           H
ATOM   2825  HB2 GLU A 187      -6.089  -7.470  19.882  1.00 25.69           H
ATOM   2826  HB3 GLU A 187      -7.317  -6.562  20.289  1.00 25.69           H
ATOM   2827  HG2 GLU A 187      -8.157  -6.742  18.172  1.00 34.67           H
ATOM   2828  HG3 GLU A 187      -6.904  -7.639  17.757  1.00 34.67           H
ATOM   2829  N   SER A 188      -4.707  -5.301  21.341  1.00 16.15           N
ATOM   2830  CA  SER A 188      -4.460  -4.726  22.649  1.00 16.80           C
ATOM   2831  C   SER A 188      -3.353  -3.694  22.584  1.00 16.37           C
ATOM   2832  O   SER A 188      -2.348  -3.896  21.907  1.00 19.25           O
ATOM   2833  CB  SER A 188      -4.021  -5.804  23.630  1.00 16.55           C
ATOM   2834  OG  SER A 188      -3.843  -5.251  24.918  1.00 19.02           O
ATOM   2835  H   SER A 188      -4.241  -6.006  21.175  1.00 19.40           H
ATOM   2836  HA  SER A 188      -5.261  -4.296  22.984  1.00 20.18           H
ATOM   2837  HB2 SER A 188      -4.699  -6.500  23.666  1.00 19.88           H
ATOM   2838  HB3 SER A 188      -3.178  -6.180  23.330  1.00 19.88           H
ATOM   2839  HG  SER A 188      -3.662  -5.856  25.472  1.00 22.85           H
ATOM   2840  N   LEU A 189      -3.517  -2.631  23.365  1.00 15.52           N
ATOM   2841  CA  LEU A 189      -2.443  -1.677  23.610  1.00 16.97           C
ATOM   2842  C   LEU A 189      -1.791  -1.856  24.980  1.00 16.43           C
ATOM   2843  O   LEU A 189      -1.106  -0.942  25.445  1.00 20.72           O
ATOM   2844  CB  LEU A 189      -2.931  -0.241  23.449  1.00 17.86           C
ATOM   2845  CG  LEU A 189      -3.440   0.187  22.063  1.00 22.56           C
ATOM   2846  CD1 LEU A 189      -3.967   1.615  22.098  1.00 22.21           C
ATOM   2847  CD2 LEU A 189      -2.346   0.028  20.999  1.00 18.86           C
ATOM   2848  H   LEU A 189      -4.247  -2.445  23.775  1.00 18.65           H
ATOM   2849  HA  LEU A 189      -1.754  -1.824  22.947  1.00 20.38           H
ATOM   2850  HB2 LEU A 189      -3.655  -0.102  24.080  1.00 21.45           H
ATOM   2851  HB3 LEU A 189      -2.196   0.350  23.674  1.00 21.45           H
ATOM   2852  HG  LEU A 189      -4.179  -0.390  21.806  1.00 27.09           H
ATOM   2853 HD11 LEU A 189      -4.227   1.880  21.203  1.00 26.68           H
ATOM   2854 HD12 LEU A 189      -4.731   1.655  22.691  1.00 26.68           H
ATOM   2855 HD13 LEU A 189      -3.265   2.201  22.425  1.00 26.68           H
ATOM   2856 HD21 LEU A 189      -2.678   0.335  20.142  1.00 22.65           H
ATOM   2857 HD22 LEU A 189      -1.581   0.559  21.267  1.00 22.65           H
ATOM   2858 HD23 LEU A 189      -2.097  -0.909  20.934  1.00 22.65           H
ATOM   2859  N   ASP A 190      -1.950  -3.012  25.627  1.00 16.95           N
ATOM   2860  CA  ASP A 190      -1.189  -3.279  26.845  1.00 16.37           C
ATOM   2861  C   ASP A 190       0.300  -3.217  26.509  1.00 17.78           C
ATOM   2862  O   ASP A 190       0.734  -3.721  25.465  1.00 16.85           O
ATOM   2863  CB  ASP A 190      -1.501  -4.671  27.400  1.00 17.80           C
ATOM   2864  CG  ASP A 190      -2.884  -4.786  28.030  1.00 22.97           C
ATOM   2865  OD1 ASP A 190      -3.506  -3.774  28.359  1.00 21.40           O
ATOM   2866  OD2 ASP A 190      -3.304  -5.932  28.210  1.00 26.23           O1-
ATOM   2867  H   ASP A 190      -2.465  -3.654  25.380  1.00 20.36           H
ATOM   2868  HA  ASP A 190      -1.394  -2.605  27.513  1.00 19.67           H
ATOM   2869  HB2 ASP A 190      -1.459  -5.312  26.674  1.00 21.38           H
ATOM   2870  HB3 ASP A 190      -0.846  -4.898  28.079  1.00 21.38           H
ATOM   2871  N   TYR A 191       1.082  -2.587  27.389  1.00 15.72           N
ATOM   2872  CA  TYR A 191       2.482  -2.330  27.086  1.00 14.63           C
ATOM   2873  C   TYR A 191       3.372  -2.402  28.317  1.00 16.07           C
ATOM   2874  O   TYR A 191       2.924  -2.296  29.470  1.00 15.44           O
ATOM   2875  CB  TYR A 191       2.649  -0.956  26.412  1.00 14.93           C
ATOM   2876  CG  TYR A 191       2.265   0.216  27.291  1.00 13.43           C
ATOM   2877  CD1 TYR A 191       3.178   0.805  28.153  1.00 16.67           C
ATOM   2878  CD2 TYR A 191       0.985   0.745  27.239  1.00 13.95           C
ATOM   2879  CE1 TYR A 191       2.814   1.860  28.961  1.00 15.57           C
ATOM   2880  CE2 TYR A 191       0.614   1.804  28.020  1.00 15.25           C
ATOM   2881  CZ  TYR A 191       1.523   2.372  28.888  1.00 17.58           C
ATOM   2882  OH  TYR A 191       1.123   3.413  29.686  1.00 18.08           O
ATOM   2883  H   TYR A 191       0.823  -2.272  28.147  1.00 18.88           H
ATOM   2884  HA  TYR A 191       2.795  -3.005  26.465  1.00 17.58           H
ATOM   2885  HB2 TYR A 191       3.575  -0.837  26.157  1.00 17.94           H
ATOM   2886  HB3 TYR A 191       2.079  -0.931  25.627  1.00 17.94           H
ATOM   2887  HD1 TYR A 191       4.041   0.462  28.210  1.00 20.03           H
ATOM   2888  HD2 TYR A 191       0.370   0.362  26.656  1.00 16.76           H
ATOM   2889  HE1 TYR A 191       3.439   2.232  29.539  1.00 18.70           H
ATOM   2890  HE2 TYR A 191      -0.254   2.133  27.973  1.00 18.32           H
ATOM   2891  HH  TYR A 191       0.469   3.186  30.151  1.00 21.71           H
ATOM   2892  N   TRP A 192       4.666  -2.550  28.032  1.00 14.68           N
ATOM   2893  CA  TRP A 192       5.742  -2.254  28.964  1.00 14.08           C
ATOM   2894  C   TRP A 192       6.440  -0.969  28.536  1.00 13.90           C
ATOM   2895  O   TRP A 192       6.494  -0.640  27.349  1.00 16.90           O
ATOM   2896  CB  TRP A 192       6.775  -3.361  28.944  1.00 12.51           C
ATOM   2897  CG  TRP A 192       6.268  -4.681  29.382  1.00 12.31           C
ATOM   2898  CD1 TRP A 192       6.011  -5.093  30.650  1.00 12.67           C
ATOM   2899  CD2 TRP A 192       5.985  -5.801  28.532  1.00 13.03           C
ATOM   2900  NE1 TRP A 192       5.592  -6.386  30.641  1.00 16.35           N
ATOM   2901  CE2 TRP A 192       5.564  -6.845  29.352  1.00 15.14           C
ATOM   2902  CE3 TRP A 192       6.062  -6.013  27.154  1.00 15.00           C
ATOM   2903  CZ2 TRP A 192       5.223  -8.101  28.844  1.00 15.38           C
ATOM   2904  CZ3 TRP A 192       5.743  -7.253  26.660  1.00 13.41           C
ATOM   2905  CH2 TRP A 192       5.322  -8.277  27.499  1.00 15.79           C
ATOM   2906  H   TRP A 192       4.954  -2.823  27.271  1.00 17.63           H
ATOM   2907  HA  TRP A 192       5.373  -2.146  29.855  1.00 16.92           H
ATOM   2908  HB2 TRP A 192       7.093  -3.459  28.033  1.00 15.04           H
ATOM   2909  HB3 TRP A 192       7.513  -3.124  29.527  1.00 15.04           H
ATOM   2910  HD1 TRP A 192       6.101  -4.569  31.412  1.00 15.22           H
ATOM   2911  HE1 TRP A 192       5.366  -6.845  31.334  1.00 19.64           H
ATOM   2912  HE3 TRP A 192       6.362  -5.341  26.584  1.00 18.03           H
ATOM   2913  HZ2 TRP A 192       4.942  -8.790  29.402  1.00 18.47           H
ATOM   2914  HZ3 TRP A 192       5.785  -7.408  25.743  1.00 16.11           H
ATOM   2915  HH2 TRP A 192       5.088  -9.098  27.126  1.00 18.97           H
ATOM   2916  N   THR A 193       6.977  -0.238  29.509  1.00 13.00           N
ATOM   2917  CA  THR A 193       7.673   1.003  29.203  1.00 13.29           C
ATOM   2918  C   THR A 193       8.913   1.167  30.067  1.00 13.33           C
ATOM   2919  O   THR A 193       8.941   0.773  31.234  1.00 14.42           O
ATOM   2920  CB  THR A 193       6.745   2.217  29.291  1.00 15.22           C
ATOM   2921  OG1 THR A 193       7.428   3.403  28.864  1.00 13.89           O
ATOM   2922  CG2 THR A 193       6.207   2.414  30.698  1.00 15.44           C
ATOM   2923  H   THR A 193       6.927  -0.421  30.347  1.00 15.62           H
ATOM   2924  HA  THR A 193       7.992   0.938  28.295  1.00 15.97           H
ATOM   2925  HB  THR A 193       5.986   2.071  28.702  1.00 18.29           H
ATOM   2926  HG1 THR A 193       7.655   3.330  28.061  1.00 16.69           H
ATOM   2927 HG21 THR A 193       5.582   3.159  30.706  1.00 18.55           H
ATOM   2928 HG22 THR A 193       5.745   1.609  30.982  1.00 18.55           H
ATOM   2929 HG23 THR A 193       6.938   2.599  31.308  1.00 18.55           H
ATOM   2930  N   TYR A 194       9.947   1.756  29.478  1.00 13.34           N
ATOM   2931  CA  TYR A 194      11.171   2.026  30.213  1.00 13.49           C
ATOM   2932  C   TYR A 194      11.953   3.074  29.447  1.00 12.96           C
ATOM   2933  O   TYR A 194      11.713   3.277  28.252  1.00 12.73           O
ATOM   2934  CB  TYR A 194      12.025   0.752  30.387  1.00 14.43           C
ATOM   2935  CG  TYR A 194      12.724   0.321  29.116  1.00 13.03           C
ATOM   2936  CD1 TYR A 194      12.037  -0.398  28.134  1.00 12.71           C
ATOM   2937  CD2 TYR A 194      14.045   0.665  28.875  1.00 13.32           C
ATOM   2938  CE1 TYR A 194      12.656  -0.761  26.976  1.00 12.05           C
ATOM   2939  CE2 TYR A 194      14.684   0.309  27.708  1.00 14.20           C
ATOM   2940  CZ  TYR A 194      13.997  -0.377  26.758  1.00 13.18           C
ATOM   2941  OH  TYR A 194      14.683  -0.686  25.630  1.00 12.41           O
ATOM   2942  H   TYR A 194       9.952   2.023  28.662  1.00 16.03           H
ATOM   2943  HA  TYR A 194      10.949   2.374  31.093  1.00 16.21           H
ATOM   2944  HB2 TYR A 194      12.709   0.930  31.049  1.00 17.34           H
ATOM   2945  HB3 TYR A 194      11.460   0.024  30.690  1.00 17.34           H
ATOM   2946  HD1 TYR A 194      11.153  -0.635  28.269  1.00 15.28           H
ATOM   2947  HD2 TYR A 194      14.512   1.154  29.512  1.00 16.00           H
ATOM   2948  HE1 TYR A 194      12.192  -1.235  26.323  1.00 14.48           H
ATOM   2949  HE2 TYR A 194      15.564   0.558  27.564  1.00 17.06           H
ATOM   2950  HH  TYR A 194      14.163  -0.695  24.987  1.00 14.92           H
ATOM   2951  N   PRO A 195      12.894   3.759  30.104  1.00 12.89           N
ATOM   2952  CA  PRO A 195      13.728   4.750  29.417  1.00 13.22           C
ATOM   2953  C   PRO A 195      14.939   4.093  28.770  1.00 13.74           C
ATOM   2954  O   PRO A 195      15.657   3.328  29.428  1.00 13.30           O
ATOM   2955  CB  PRO A 195      14.173   5.684  30.555  1.00 15.76           C
ATOM   2956  CG  PRO A 195      14.161   4.822  31.752  1.00 15.07           C
ATOM   2957  CD  PRO A 195      13.033   3.834  31.562  1.00 15.23           C
ATOM   2958  HA  PRO A 195      13.225   5.252  28.759  1.00 15.89           H
ATOM   2959  HB2 PRO A 195      15.063   6.026  30.379  1.00 18.94           H
ATOM   2960  HB3 PRO A 195      13.540   6.407  30.656  1.00 18.94           H
ATOM   2961  HG2 PRO A 195      15.017   4.365  31.816  1.00 18.11           H
ATOM   2962  HG3 PRO A 195      14.011   5.367  32.538  1.00 18.11           H
ATOM   2963  HD2 PRO A 195      13.271   2.959  31.907  1.00 18.29           H
ATOM   2964  HD3 PRO A 195      12.215   4.175  31.957  1.00 18.29           H
ATOM   2965  N   GLY A 196      15.182   4.407  27.501  1.00 12.01           N
ATOM   2966  CA  GLY A 196      16.264   3.778  26.763  1.00 13.35           C
ATOM   2967  C   GLY A 196      16.844   4.638  25.686  1.00 14.11           C
ATOM   2968  O   GLY A 196      16.914   5.869  25.817  1.00 12.96           O
ATOM   2969  H   GLY A 196      14.738   4.984  27.043  1.00 14.43           H
ATOM   2970  HA2 GLY A 196      16.980   3.545  27.377  1.00 16.04           H
ATOM   2971  HA3 GLY A 196      15.940   2.955  26.356  1.00 16.04           H
ATOM   2972  N   SER A 197      17.271   3.998  24.598  1.00 12.88           N
ATOM   2973  CA  SER A 197      18.059   4.679  23.584  1.00 13.13           C
ATOM   2974  C   SER A 197      17.623   4.296  22.172  1.00 12.27           C
ATOM   2975  O   SER A 197      16.842   3.358  21.988  1.00 11.96           O
ATOM   2976  CB  SER A 197      19.542   4.308  23.738  1.00 12.23           C
ATOM   2977  OG  SER A 197      19.758   2.954  23.359  1.00 12.36           O
ATOM   2978  H   SER A 197      17.121   3.167  24.436  1.00 15.48           H
ATOM   2979  HA  SER A 197      17.967   5.639  23.681  1.00 15.77           H
ATOM   2980  HB2 SER A 197      20.080   4.903  23.194  1.00 14.70           H
ATOM   2981  HB3 SER A 197      19.778   4.406  24.676  1.00 14.70           H
ATOM   2982  HG  SER A 197      19.759   2.896  22.520  1.00 14.85           H
ATOM   2983  N   LEU A 198      18.206   4.984  21.166  1.00 12.26           N
ATOM   2984  CA  LEU A 198      18.136   4.436  19.805  1.00 13.34           C
ATOM   2985  C   LEU A 198      18.888   3.096  19.884  1.00 13.08           C
ATOM   2986  O   LEU A 198      19.903   2.919  20.554  1.00 12.22           O
ATOM   2987  CB  LEU A 198      18.888   5.370  18.858  1.00 12.20           C
ATOM   2988  CG  LEU A 198      18.377   6.822  18.901  1.00 13.50           C
ATOM   2989  CD1 LEU A 198      19.256   7.721  18.029  1.00 19.21           C
ATOM   2990  CD2 LEU A 198      16.922   6.891  18.468  1.00 13.71           C
ATOM   2991  H   LEU A 198      18.870   5.769  21.342  1.00 14.73           H
ATOM   2992  HA  LEU A 198      17.065   4.283  19.491  1.00 16.02           H
ATOM   2993  HB2 LEU A 198      19.974   5.360  19.104  1.00 14.66           H
ATOM   2994  HB3 LEU A 198      18.827   4.966  17.823  1.00 14.66           H
ATOM   2995  HG  LEU A 198      18.446   7.203  19.958  1.00 16.22           H
ATOM   2996 HD11 LEU A 198      18.893   8.755  18.043  1.00 23.07           H
ATOM   2997 HD12 LEU A 198      20.298   7.719  18.375  1.00 23.07           H
ATOM   2998 HD13 LEU A 198      19.248   7.396  16.980  1.00 23.07           H
ATOM   2999 HD21 LEU A 198      16.568   7.929  18.413  1.00 16.48           H
ATOM   3000 HD22 LEU A 198      16.759   6.446  17.482  1.00 16.48           H
ATOM   3001 HD23 LEU A 198      16.270   6.367  19.181  1.00 16.48           H
ATOM   3002  N   THR A 199      18.399   2.121  19.038  1.00 11.73           N
ATOM   3003  CA  THR A 199      19.048   0.800  19.032  1.00 11.33           C
ATOM   3004  C   THR A 199      20.079   0.678  17.913  1.00 12.42           C
ATOM   3005  O   THR A 199      20.700  -0.365  17.722  1.00 12.61           O
ATOM   3006  CB  THR A 199      18.037  -0.329  18.864  1.00 12.04           C
ATOM   3007  OG1 THR A 199      17.475  -0.206  17.538  1.00 12.69           O
ATOM   3008  CG2 THR A 199      16.976  -0.338  19.936  1.00 11.99           C
ATOM   3009  H   THR A 199      17.396   2.119  18.764  1.00 14.09           H
ATOM   3010  HA  THR A 199      19.618   0.652  20.010  1.00 13.61           H
ATOM   3011  HB  THR A 199      18.607  -1.305  18.843  1.00 14.47           H
ATOM   3012  HG1 THR A 199      16.984  -1.177  17.359  1.00 15.25           H
ATOM   3013 HG21 THR A 199      16.318  -1.211  19.819  1.00 14.41           H
ATOM   3014 HG22 THR A 199      17.416  -0.376  20.944  1.00 14.41           H
ATOM   3015 HG23 THR A 199      16.336   0.555  19.905  1.00 14.41           H
ATOM   3016  N   THR A 200      20.249   1.778  17.102  1.00 13.94           N
ATOM   3017  CA  THR A 200      21.377   1.822  16.159  1.00 12.47           C
ATOM   3018  C   THR A 200      22.115   3.087  16.537  1.00 12.42           C
ATOM   3019  O   THR A 200      21.680   4.057  17.140  1.00 14.04           O
ATOM   3020  CB  THR A 200      20.914   1.910  14.680  1.00 14.08           C
ATOM   3021  OG1 THR A 200      20.258   3.186  14.501  1.00 16.34           O
ATOM   3022  CG2 THR A 200      19.958   0.788  14.328  1.00 15.92           C
ATOM   3023  H   THR A 200      19.819   2.688  17.295  1.00 16.74           H
ATOM   3024  HA  THR A 200      21.994   0.882  16.293  1.00 14.98           H
ATOM   3025  HB  THR A 200      21.814   1.913  14.016  1.00 16.92           H
ATOM   3026  HG1 THR A 200      19.998   3.314  13.571  1.00 19.63           H
ATOM   3027 HG21 THR A 200      19.624   0.849  13.289  1.00 19.12           H
ATOM   3028 HG22 THR A 200      20.422  -0.205  14.494  1.00 19.12           H
ATOM   3029 HG23 THR A 200      19.074   0.798  14.982  1.00 19.12           H
ATOM   3030  N   PRO A 201      23.372   3.133  16.037  1.00 12.72           N
ATOM   3031  CA  PRO A 201      24.132   4.396  16.086  1.00 15.18           C
ATOM   3032  C   PRO A 201      23.280   5.536  15.567  1.00 14.23           C
ATOM   3033  O   PRO A 201      22.564   5.366  14.559  1.00 15.32           O
ATOM   3034  CB  PRO A 201      25.342   4.121  15.171  1.00 12.72           C
ATOM   3035  CG  PRO A 201      25.606   2.714  15.338  1.00 13.93           C
ATOM   3036  CD  PRO A 201      24.162   2.067  15.398  1.00 14.14           C
ATOM   3037  HA  PRO A 201      24.434   4.583  16.989  1.00 18.24           H
ATOM   3038  HB2 PRO A 201      25.115   4.302  14.242  1.00 15.29           H
ATOM   3039  HB3 PRO A 201      26.091   4.657  15.454  1.00 15.29           H
ATOM   3040  HG2 PRO A 201      26.109   2.381  14.586  1.00 16.74           H
ATOM   3041  HG3 PRO A 201      26.094   2.562  16.165  1.00 16.74           H
ATOM   3042  HD2 PRO A 201      23.830   1.897  14.506  1.00 16.99           H
ATOM   3043  HD3 PRO A 201      24.180   1.262  15.938  1.00 16.99           H
ATOM   3044  N   PRO A 202      23.344   6.736  16.198  1.00 15.16           N
ATOM   3045  CA  PRO A 202      24.343   7.171  17.212  1.00 16.71           C
ATOM   3046  C   PRO A 202      24.047   6.769  18.676  1.00 13.71           C
ATOM   3047  O   PRO A 202      24.658   7.119  19.664  1.00 15.67           O
ATOM   3048  CB  PRO A 202      24.261   8.700  17.110  1.00 13.62           C
ATOM   3049  CG  PRO A 202      22.834   9.006  16.624  1.00 16.66           C
ATOM   3050  CD  PRO A 202      22.491   7.843  15.682  1.00 14.57           C
ATOM   3051  HA  PRO A 202      25.356   6.766  16.961  1.00 20.07           H
ATOM   3052  HB2 PRO A 202      24.478   9.192  18.079  1.00 16.37           H
ATOM   3053  HB3 PRO A 202      25.013   9.067  16.386  1.00 16.37           H
ATOM   3054  HG2 PRO A 202      22.127   9.044  17.476  1.00 20.02           H
ATOM   3055  HG3 PRO A 202      22.779   9.986  16.118  1.00 20.02           H
ATOM   3056  HD2 PRO A 202      21.419   7.544  15.732  1.00 17.50           H
ATOM   3057  HD3 PRO A 202      22.741   8.034  14.618  1.00 17.50           H
ATOM   3058  N   LEU A 203      22.993   5.902  18.818  1.00 11.88           N
ATOM   3059  CA  LEU A 203      22.672   5.225  20.078  1.00 12.22           C
ATOM   3060  C   LEU A 203      22.231   6.207  21.165  1.00 12.72           C
ATOM   3061  O   LEU A 203      22.376   5.887  22.361  1.00 13.92           O
ATOM   3062  CB  LEU A 203      23.808   4.286  20.559  1.00 13.05           C
ATOM   3063  CG  LEU A 203      24.132   3.133  19.592  1.00 12.40           C
ATOM   3064  CD1 LEU A 203      25.499   2.549  19.938  1.00 16.09           C
ATOM   3065  CD2 LEU A 203      23.083   2.076  19.630  1.00 14.66           C
ATOM   3066  H   LEU A 203      22.440   5.703  18.189  1.00 14.28           H
ATOM   3067  HA  LEU A 203      21.913   4.645  19.937  1.00 14.69           H
ATOM   3068  HB2 LEU A 203      24.609   4.814  20.677  1.00 15.68           H
ATOM   3069  HB3 LEU A 203      23.564   3.883  21.409  1.00 15.68           H
ATOM   3070  HG  LEU A 203      24.169   3.468  18.689  1.00 14.91           H
ATOM   3071 HD11 LEU A 203      25.714   1.846  19.302  1.00 19.33           H
ATOM   3072 HD12 LEU A 203      26.161   3.258  19.881  1.00 19.33           H
ATOM   3073 HD13 LEU A 203      25.485   2.183  20.838  1.00 19.33           H
ATOM   3074 HD21 LEU A 203      23.286   1.394  18.969  1.00 17.62           H
ATOM   3075 HD22 LEU A 203      23.059   1.679  20.516  1.00 17.62           H
ATOM   3076 HD23 LEU A 203      22.227   2.485  19.420  1.00 17.62           H
ATOM   3077  N   LEU A 204      21.694   7.377  20.754  1.00 13.16           N
ATOM   3078  CA  LEU A 204      21.417   8.447  21.721  1.00 13.06           C
ATOM   3079  C   LEU A 204      20.326   7.927  22.658  1.00 13.39           C
ATOM   3080  O   LEU A 204      19.352   7.228  22.413  1.00 13.67           O
ATOM   3081  CB  LEU A 204      20.969   9.692  20.970  1.00 14.18           C
ATOM   3082  CG  LEU A 204      22.079  10.267  20.066  1.00 16.13           C
ATOM   3083  CD1 LEU A 204      21.430  11.315  19.164  1.00 20.03           C
ATOM   3084  CD2 LEU A 204      23.200  10.842  20.933  1.00 15.94           C
ATOM   3085  H   LEU A 204      21.456   7.566  19.776  1.00 15.82           H
ATOM   3086  HA  LEU A 204      22.355   8.660  22.324  1.00 15.69           H
ATOM   3087  HB2 LEU A 204      20.048   9.475  20.384  1.00 17.04           H
ATOM   3088  HB3 LEU A 204      20.640  10.478  21.696  1.00 17.04           H
ATOM   3089  HG  LEU A 204      22.507   9.461  19.421  1.00 19.38           H
ATOM   3090 HD11 LEU A 204      22.158  11.824  18.530  1.00 24.05           H
ATOM   3091 HD12 LEU A 204      20.661  10.885  18.518  1.00 24.05           H
ATOM   3092 HD13 LEU A 204      20.931  12.089  19.771  1.00 24.05           H
ATOM   3093 HD21 LEU A 204      23.943  11.376  20.331  1.00 19.15           H
ATOM   3094 HD22 LEU A 204      22.815  11.567  21.666  1.00 19.15           H
ATOM   3095 HD23 LEU A 204      23.711  10.063  21.507  1.00 19.15           H
ATOM   3096  N   GLU A 205      20.541   8.349  23.927  1.00 14.00           N
ATOM   3097  CA  GLU A 205      19.713   7.993  25.094  1.00 14.32           C
ATOM   3098  C   GLU A 205      18.565   8.987  25.263  1.00 15.69           C
ATOM   3099  O   GLU A 205      18.471   9.754  26.227  1.00 17.04           O
ATOM   3100  CB  GLU A 205      20.574   7.840  26.351  1.00 14.26           C
ATOM   3101  CG  GLU A 205      21.516   6.652  26.202  1.00 14.29           C
ATOM   3102  CD  GLU A 205      22.416   6.387  27.384  1.00 18.83           C
ATOM   3103  OE1 GLU A 205      22.706   7.321  28.156  1.00 19.38           O
ATOM   3104  OE2 GLU A 205      22.798   5.224  27.548  1.00 15.89           O1-
ATOM   3105  H   GLU A 205      21.189   8.868  24.140  1.00 16.82           H
ATOM   3106  HA  GLU A 205      19.295   7.127  24.936  1.00 17.20           H
ATOM   3107  HB2 GLU A 205      21.113   8.639  26.480  1.00 17.14           H
ATOM   3108  HB3 GLU A 205      20.007   7.705  27.119  1.00 17.14           H
ATOM   3109  HG2 GLU A 205      20.982   5.857  26.049  1.00 17.17           H
ATOM   3110  HG3 GLU A 205      22.078   6.819  25.428  1.00 17.17           H
ATOM   3111  N   CYS A 206      17.644   8.914  24.298  1.00 14.06           N
ATOM   3112  CA  CYS A 206      16.616   9.934  24.094  1.00 14.36           C
ATOM   3113  C   CYS A 206      15.230   9.317  23.955  1.00 13.64           C
ATOM   3114  O   CYS A 206      14.289  10.031  23.590  1.00 13.72           O
ATOM   3115  CB  CYS A 206      16.927  10.742  22.830  1.00 12.98           C
ATOM   3116  SG  CYS A 206      16.933   9.784  21.290  1.00 14.57           S
ATOM   3117  H   CYS A 206      17.591   8.258  23.748  1.00 16.89           H
ATOM   3118  HA  CYS A 206      16.595  10.550  24.845  1.00 17.25           H
ATOM   3119  HB2 CYS A 206      16.263  11.444  22.741  1.00 15.59           H
ATOM   3120  HB3 CYS A 206      17.804  11.139  22.933  1.00 15.59           H
ATOM   3121  HG  CYS A 206      15.862   9.265  21.165  1.00 17.51           H
ATOM   3122  N   VAL A 207      15.077   8.020  24.234  1.00 12.14           N
ATOM   3123  CA  VAL A 207      13.854   7.279  23.892  1.00 10.84           C
ATOM   3124  C   VAL A 207      13.095   6.848  25.135  1.00 12.01           C
ATOM   3125  O   VAL A 207      13.648   6.180  26.012  1.00 14.54           O
ATOM   3126  CB  VAL A 207      14.137   6.043  23.018  1.00 13.18           C
ATOM   3127  CG1 VAL A 207      12.812   5.383  22.630  1.00 11.73           C
ATOM   3128  CG2 VAL A 207      14.946   6.424  21.784  1.00 14.79           C
ATOM   3129  H   VAL A 207      15.672   7.536  24.622  1.00 14.59           H
ATOM   3130  HA  VAL A 207      13.275   7.866  23.380  1.00 13.03           H
ATOM   3131  HB  VAL A 207      14.646   5.401  23.535  1.00 15.84           H
ATOM   3132 HG11 VAL A 207      12.979   4.679  21.981  1.00 14.10           H
ATOM   3133 HG12 VAL A 207      12.380   5.007  23.413  1.00 14.10           H
ATOM   3134 HG13 VAL A 207      12.235   6.058  22.233  1.00 14.10           H
ATOM   3135 HG21 VAL A 207      15.087   5.633  21.241  1.00 17.77           H
ATOM   3136 HG22 VAL A 207      14.459   7.092  21.271  1.00 17.77           H
ATOM   3137 HG23 VAL A 207      15.799   6.797  22.063  1.00 17.77           H
ATOM   3138  N   THR A 208      11.792   7.133  25.155  1.00 13.55           N
ATOM   3139  CA  THR A 208      10.865   6.422  26.018  1.00 12.08           C
ATOM   3140  C   THR A 208      10.379   5.236  25.215  1.00 14.18           C
ATOM   3141  O   THR A 208       9.692   5.439  24.205  1.00 11.98           O
ATOM   3142  CB  THR A 208       9.701   7.316  26.443  1.00 13.06           C
ATOM   3143  OG1 THR A 208      10.215   8.422  27.203  1.00 14.35           O
ATOM   3144  CG2 THR A 208       8.690   6.552  27.289  1.00 15.58           C
ATOM   3145  H   THR A 208      11.427   7.736  24.659  1.00 16.28           H
ATOM   3146  HA  THR A 208      11.310   6.098  26.809  1.00 14.52           H
ATOM   3147  HB  THR A 208       9.230   7.587  25.639  1.00 15.70           H
ATOM   3148  HG1 THR A 208      10.664   8.169  27.886  1.00 17.24           H
ATOM   3149 HG21 THR A 208       8.036   7.174  27.647  1.00 18.72           H
ATOM   3150 HG22 THR A 208       8.220   5.874  26.775  1.00 18.72           H
ATOM   3151 HG23 THR A 208       9.160   6.140  28.022  1.00 18.72           H
ATOM   3152  N   TRP A 209      10.736   4.008  25.657  1.00 12.25           N
ATOM   3153  CA  TRP A 209      10.312   2.827  24.927  1.00 12.58           C
ATOM   3154  C   TRP A 209       8.950   2.470  25.568  1.00 10.70           C
ATOM   3155  O   TRP A 209       8.649   2.366  26.735  1.00 14.18           O
ATOM   3156  CB  TRP A 209      11.302   1.660  25.097  1.00 12.23           C
ATOM   3157  CG  TRP A 209      12.404   1.813  24.120  1.00 10.39           C
ATOM   3158  CD1 TRP A 209      13.656   2.407  24.310  1.00 11.65           C
ATOM   3159  CD2 TRP A 209      12.316   1.435  22.736  1.00 11.31           C
ATOM   3160  NE1 TRP A 209      14.341   2.433  23.101  1.00 10.74           N
ATOM   3161  CE2 TRP A 209      13.555   1.820  22.127  1.00 10.25           C
ATOM   3162  CE3 TRP A 209      11.312   0.817  21.958  1.00 11.15           C
ATOM   3163  CZ2 TRP A 209      13.795   1.619  20.759  1.00 11.74           C
ATOM   3164  CZ3 TRP A 209      11.578   0.548  20.638  1.00 10.42           C
ATOM   3165  CH2 TRP A 209      12.803   0.979  20.042  1.00 11.23           C
ATOM   3166  H   TRP A 209      11.322   3.870  26.489  1.00 14.73           H
ATOM   3167  HA  TRP A 209      10.181   3.079  23.831  1.00 15.11           H
ATOM   3168  HB2 TRP A 209      11.687   1.640  26.143  1.00 14.69           H
ATOM   3169  HB3 TRP A 209      10.793   0.685  24.932  1.00 14.69           H
ATOM   3170  HD1 TRP A 209      14.091   2.812  25.210  1.00 14.00           H
ATOM   3171  HE1 TRP A 209      15.278   2.809  22.935  1.00 12.91           H
ATOM   3172  HE3 TRP A 209      10.366   0.533  22.406  1.00 13.40           H
ATOM   3173  HZ2 TRP A 209      14.707   1.990  20.293  1.00 14.10           H
ATOM   3174  HZ3 TRP A 209      10.857   0.022  20.018  1.00 12.52           H
ATOM   3175  HH2 TRP A 209      12.943   0.810  18.977  1.00 13.50           H
ATOM   3176  N   ILE A 210       8.069   2.143  24.584  1.00 11.56           N
ATOM   3177  CA  ILE A 210       6.714   1.593  24.795  1.00 11.76           C
ATOM   3178  C   ILE A 210       6.594   0.336  23.933  1.00 12.02           C
ATOM   3179  O   ILE A 210       6.504   0.427  22.710  1.00 11.85           O
ATOM   3180  CB  ILE A 210       5.616   2.603  24.429  1.00 12.23           C
ATOM   3181  CG1 ILE A 210       5.849   3.909  25.204  1.00 13.23           C
ATOM   3182  CG2 ILE A 210       4.204   1.998  24.672  1.00 15.54           C
ATOM   3183  CD1 ILE A 210       4.964   5.030  24.823  1.00 16.41           C
ATOM   3184  H   ILE A 210       8.256   2.223  23.754  1.00 13.89           H
ATOM   3185  HA  ILE A 210       6.597   1.336  25.723  1.00 14.13           H
ATOM   3186  HB  ILE A 210       5.693   2.800  23.482  1.00 14.69           H
ATOM   3187 HG12 ILE A 210       5.705   3.735  26.149  1.00 15.89           H
ATOM   3188 HG13 ILE A 210       6.762   4.209  25.059  1.00 15.89           H
ATOM   3189 HG21 ILE A 210       3.529   2.664  24.469  1.00 18.66           H
ATOM   3190 HG22 ILE A 210       4.076   1.223  24.103  1.00 18.66           H
ATOM   3191 HG23 ILE A 210       4.131   1.741  25.601  1.00 18.66           H
ATOM   3192 HD11 ILE A 210       5.208   5.812  25.342  1.00 19.72           H
ATOM   3193 HD12 ILE A 210       5.081   5.219  23.878  1.00 19.72           H
ATOM   3194 HD13 ILE A 210       4.044   4.783  25.007  1.00 19.72           H
ATOM   3195  N   VAL A 211       6.623  -0.835  24.559  1.00 11.57           N
ATOM   3196  CA  VAL A 211       6.668  -2.106  23.841  1.00 10.82           C
ATOM   3197  C   VAL A 211       5.368  -2.848  24.122  1.00 12.69           C
ATOM   3198  O   VAL A 211       5.043  -3.139  25.280  1.00 13.57           O
ATOM   3199  CB  VAL A 211       7.882  -2.945  24.263  1.00 13.74           C
ATOM   3200  CG1 VAL A 211       7.836  -4.336  23.575  1.00 14.75           C
ATOM   3201  CG2 VAL A 211       9.209  -2.202  23.977  1.00 13.62           C
ATOM   3202  H   VAL A 211       6.604  -0.923  25.414  1.00 13.91           H
ATOM   3203  HA  VAL A 211       6.730  -1.944  22.884  1.00 13.01           H
ATOM   3204  HB  VAL A 211       7.831  -3.091  25.221  1.00 16.50           H
ATOM   3205 HG11 VAL A 211       8.618  -4.850  23.832  1.00 17.72           H
ATOM   3206 HG12 VAL A 211       7.035  -4.811  23.841  1.00 17.72           H
ATOM   3207 HG13 VAL A 211       7.841  -4.197  22.617  1.00 17.72           H
ATOM   3208 HG21 VAL A 211       9.943  -2.744  24.306  1.00 16.37           H
ATOM   3209 HG22 VAL A 211       9.303  -2.076  23.021  1.00 16.37           H
ATOM   3210 HG23 VAL A 211       9.202  -1.346  24.430  1.00 16.37           H
ATOM   3211  N   LEU A 212       4.600  -3.110  23.070  1.00 13.15           N
ATOM   3212  CA  LEU A 212       3.322  -3.776  23.250  1.00 11.01           C
ATOM   3213  C   LEU A 212       3.508  -5.246  23.591  1.00 11.95           C
ATOM   3214  O   LEU A 212       4.347  -5.940  23.018  1.00 13.90           O
ATOM   3215  CB  LEU A 212       2.472  -3.646  21.987  1.00 11.61           C
ATOM   3216  CG  LEU A 212       2.117  -2.245  21.515  1.00 12.97           C
ATOM   3217  CD1 LEU A 212       1.062  -2.358  20.350  1.00 14.45           C
ATOM   3218  CD2 LEU A 212       1.609  -1.374  22.666  1.00 13.87           C
ATOM   3219  H   LEU A 212       4.791  -2.908  22.258  1.00 15.80           H
ATOM   3220  HA  LEU A 212       2.850  -3.361  23.985  1.00 13.23           H
ATOM   3221  HB2 LEU A 212       2.937  -4.084  21.258  1.00 13.95           H
ATOM   3222  HB3 LEU A 212       1.640  -4.110  22.154  1.00 13.95           H
ATOM   3223  HG  LEU A 212       2.916  -1.839  21.145  1.00 15.58           H
ATOM   3224 HD11 LEU A 212       0.850  -1.469  20.026  1.00 17.36           H
ATOM   3225 HD12 LEU A 212       1.422  -2.893  19.628  1.00 17.36           H
ATOM   3226 HD13 LEU A 212       0.262  -2.784  20.698  1.00 17.36           H
ATOM   3227 HD21 LEU A 212       1.281  -0.528  22.309  1.00 16.67           H
ATOM   3228 HD22 LEU A 212       0.889  -1.839  23.121  1.00 16.67           H
ATOM   3229 HD23 LEU A 212       2.331  -1.206  23.290  1.00 16.67           H
ATOM   3230  N   LYS A 213       2.689  -5.717  24.530  1.00 13.92           N
ATOM   3231  CA  LYS A 213       2.697  -7.121  24.928  1.00 13.00           C
ATOM   3232  C   LYS A 213       2.201  -8.045  23.817  1.00 13.68           C
ATOM   3233  O   LYS A 213       2.716  -9.152  23.656  1.00 16.14           O
ATOM   3234  CB  LYS A 213       1.825  -7.254  26.174  1.00 18.42           C
ATOM   3235  CG  LYS A 213       1.362  -8.648  26.583  1.00 26.37           C
ATOM   3236  CD  LYS A 213       0.188  -8.484  27.587  1.00 34.70           C
ATOM   3237  CE  LYS A 213      -1.261  -8.307  26.963  1.00 36.01           C
ATOM   3238  NZ  LYS A 213      -1.403  -7.921  25.501  1.00 33.05           N1+
ATOM   3239  H   LYS A 213       2.123  -5.233  24.960  1.00 16.72           H
ATOM   3240  HA  LYS A 213       3.594  -7.393  25.160  1.00 15.62           H
ATOM   3241  HB2 LYS A 213       2.318  -6.886  26.923  1.00 22.13           H
ATOM   3242  HB3 LYS A 213       1.022  -6.726  26.030  1.00 22.13           H
ATOM   3243  HG2 LYS A 213       1.042  -9.141  25.814  1.00 31.66           H
ATOM   3244  HG3 LYS A 213       2.085  -9.120  27.022  1.00 31.66           H
ATOM   3245  HD2 LYS A 213       0.170  -9.264  28.165  1.00 41.66           H
ATOM   3246  HD3 LYS A 213       0.367  -7.695  28.123  1.00 41.66           H
ATOM   3247  HE2 LYS A 213      -1.755  -9.132  27.086  1.00 43.23           H
ATOM   3248  HE3 LYS A 213      -1.709  -7.604  27.463  1.00 43.23           H
ATOM   3249  HZ1 LYS A 213      -2.259  -7.871  25.273  1.00 39.68           H
ATOM   3250  HZ2 LYS A 213      -1.023  -7.126  25.360  1.00 39.68           H
ATOM   3251  HZ3 LYS A 213      -1.002  -8.525  24.985  1.00 39.68           H
ATOM   3252  N   GLU A 214       1.185  -7.636  23.063  1.00 14.05           N
ATOM   3253  CA  GLU A 214       0.590  -8.519  22.075  1.00 15.96           C
ATOM   3254  C   GLU A 214       1.347  -8.411  20.763  1.00 13.35           C
ATOM   3255  O   GLU A 214       1.390  -7.320  20.184  1.00 13.61           O
ATOM   3256  CB  GLU A 214      -0.872  -8.171  21.839  1.00 15.06           C
ATOM   3257  CG  GLU A 214      -1.532  -9.167  20.884  1.00 16.77           C
ATOM   3258  CD  GLU A 214      -3.026  -8.946  20.683  1.00 24.71           C
ATOM   3259  OE1 GLU A 214      -3.594  -7.990  21.241  1.00 17.91           O
ATOM   3260  OE2 GLU A 214      -3.638  -9.778  19.976  1.00 31.00           O1-
ATOM   3261  H   GLU A 214       0.824  -6.860  23.113  1.00 16.88           H
ATOM   3262  HA  GLU A 214       0.631  -9.431  22.403  1.00 19.18           H
ATOM   3263  HB2 GLU A 214      -1.353  -8.204  22.683  1.00 18.09           H
ATOM   3264  HB3 GLU A 214      -0.940  -7.286  21.449  1.00 18.09           H
ATOM   3265  HG2 GLU A 214      -1.107  -9.103  20.016  1.00 20.15           H
ATOM   3266  HG3 GLU A 214      -1.411 -10.063  21.237  1.00 20.15           H
ATOM   3267  N   PRO A 215       1.921  -9.492  20.246  1.00 12.67           N
ATOM   3268  CA  PRO A 215       2.537  -9.436  18.917  1.00 14.68           C
ATOM   3269  C   PRO A 215       1.477  -9.396  17.831  1.00 16.52           C
ATOM   3270  O   PRO A 215       0.312  -9.772  18.034  1.00 17.11           O
ATOM   3271  CB  PRO A 215       3.324 -10.745  18.834  1.00 14.88           C
ATOM   3272  CG  PRO A 215       2.538 -11.673  19.645  1.00 20.90           C
ATOM   3273  CD  PRO A 215       1.910 -10.860  20.785  1.00 14.80           C
ATOM   3274  HA  PRO A 215       3.147  -8.683  18.838  1.00 17.64           H
ATOM   3275  HB2 PRO A 215       3.365 -11.042  17.914  1.00 17.87           H
ATOM   3276  HB3 PRO A 215       4.208 -10.627  19.212  1.00 17.87           H
ATOM   3277  HG2 PRO A 215       1.857 -12.082  19.091  1.00 25.10           H
ATOM   3278  HG3 PRO A 215       3.141 -12.344  20.007  1.00 25.10           H
ATOM   3279  HD2 PRO A 215       0.998 -11.146  20.946  1.00 17.78           H
ATOM   3280  HD3 PRO A 215       2.449 -10.901  21.587  1.00 17.78           H
ATOM   3281  N   ILE A 216       1.901  -8.953  16.653  1.00 14.29           N
ATOM   3282  CA  ILE A 216       1.126  -9.158  15.439  1.00 13.83           C
ATOM   3283  C   ILE A 216       1.656 -10.396  14.751  1.00 14.21           C
ATOM   3284  O   ILE A 216       2.830 -10.770  14.906  1.00 13.97           O
ATOM   3285  CB  ILE A 216       1.104  -7.959  14.471  1.00 16.44           C
ATOM   3286  CG1 ILE A 216       2.513  -7.613  13.989  1.00 15.06           C
ATOM   3287  CG2 ILE A 216       0.431  -6.709  15.126  1.00 16.74           C
ATOM   3288  CD1 ILE A 216       2.528  -6.581  12.824  1.00 15.28           C
ATOM   3289  H   ILE A 216       2.644  -8.537  16.527  1.00 17.17           H
ATOM   3290  HA  ILE A 216       0.208  -9.346  15.693  1.00 16.62           H
ATOM   3291  HB  ILE A 216       0.579  -8.216  13.695  1.00 19.75           H
ATOM   3292 HG12 ILE A 216       3.030  -7.245  14.723  1.00 18.10           H
ATOM   3293 HG13 ILE A 216       2.936  -8.418  13.655  1.00 18.10           H
ATOM   3294 HG21 ILE A 216       0.471  -5.956  14.517  1.00 20.11           H
ATOM   3295 HG22 ILE A 216      -0.498  -6.911  15.323  1.00 20.11           H
ATOM   3296 HG23 ILE A 216       0.891  -6.484  15.950  1.00 20.11           H
ATOM   3297 HD11 ILE A 216       3.455  -6.399  12.589  1.00 18.36           H
ATOM   3298 HD12 ILE A 216       2.067  -6.956  12.059  1.00 18.36           H
ATOM   3299 HD13 ILE A 216       2.093  -5.762  13.103  1.00 18.36           H
ATOM   3300  N   SER A 217       0.776 -11.088  14.031  1.00 16.54           N
ATOM   3301  CA  SER A 217       1.187 -12.234  13.229  1.00 14.91           C
ATOM   3302  C   SER A 217       1.375 -11.794  11.791  1.00 15.27           C
ATOM   3303  O   SER A 217       0.555 -11.056  11.245  1.00 18.37           O
ATOM   3304  CB  SER A 217       0.143 -13.349  13.320  0.68 16.22           C
ATOM   3305  OG  SER A 217       0.041 -13.808  14.656  0.65 18.87           O
ATOM   3306  H   SER A 217      -0.066 -10.918  14.000  1.00 19.87           H
ATOM   3307  HA  SER A 217       2.029 -12.585  13.551  1.00 17.92           H
ATOM   3308  HB2 SER A 217      -0.715 -13.003  13.034  1.00 19.49           H
ATOM   3309  HB3 SER A 217       0.406 -14.097  12.760  1.00 19.49           H
ATOM   3310  HG  SER A 217      -0.643 -14.287  14.743  0.00 22.66           H
ATOM   3311  N   VAL A 218       2.468 -12.246  11.193  1.00 14.36           N
ATOM   3312  CA  VAL A 218       2.731 -12.071   9.774  1.00 13.94           C
ATOM   3313  C   VAL A 218       2.994 -13.454   9.183  1.00 16.87           C
ATOM   3314  O   VAL A 218       3.333 -14.399   9.893  1.00 16.51           O
ATOM   3315  CB  VAL A 218       3.912 -11.111   9.520  1.00 14.86           C
ATOM   3316  CG1 VAL A 218       3.648  -9.763  10.157  1.00 16.65           C
ATOM   3317  CG2 VAL A 218       5.252 -11.719  10.024  1.00 16.60           C
ATOM   3318  H   VAL A 218       3.086 -12.685  11.602  1.00 17.25           H
ATOM   3319  HA  VAL A 218       1.938 -11.697   9.356  1.00 16.75           H
ATOM   3320  HB  VAL A 218       3.998 -10.963   8.563  1.00 17.85           H
ATOM   3321 HG11 VAL A 218       4.412  -9.191   9.981  1.00 20.00           H
ATOM   3322 HG12 VAL A 218       2.850  -9.376   9.764  1.00 20.00           H
ATOM   3323 HG13 VAL A 218       3.529  -9.865  11.113  1.00 20.00           H
ATOM   3324 HG21 VAL A 218       5.974 -11.107   9.814  1.00 19.94           H
ATOM   3325 HG22 VAL A 218       5.205 -11.858  10.984  1.00 19.94           H
ATOM   3326 HG23 VAL A 218       5.418 -12.565   9.581  1.00 19.94           H
ATOM   3327  N   SER A 219       2.818 -13.588   7.876  1.00 16.97           N
ATOM   3328  CA  SER A 219       3.034 -14.913   7.304  1.00 16.16           C
ATOM   3329  C   SER A 219       4.510 -15.150   7.009  1.00 17.55           C
ATOM   3330  O   SER A 219       5.313 -14.216   6.894  1.00 15.93           O
ATOM   3331  CB  SER A 219       2.237 -15.077   6.019  1.00 19.26           C
ATOM   3332  OG  SER A 219       2.753 -14.208   5.044  1.00 18.64           O
ATOM   3333  H   SER A 219       2.586 -12.971   7.325  1.00 20.39           H
ATOM   3334  HA  SER A 219       2.734 -15.587   7.939  1.00 19.41           H
ATOM   3335  HB2 SER A 219       2.326 -15.993   5.708  1.00 23.13           H
ATOM   3336  HB3 SER A 219       1.307 -14.865   6.180  1.00 23.13           H
ATOM   3337  HG  SER A 219       2.331 -14.302   4.323  1.00 22.39           H
ATOM   3338  N   SER A 220       4.860 -16.429   6.855  1.00 16.31           N
ATOM   3339  CA  SER A 220       6.208 -16.776   6.451  1.00 16.07           C
ATOM   3340  C   SER A 220       6.546 -16.089   5.139  1.00 18.85           C
ATOM   3341  O   SER A 220       7.647 -15.559   4.980  1.00 17.33           O
ATOM   3342  CB  SER A 220       6.355 -18.296   6.354  1.00 25.55           C
ATOM   3343  OG  SER A 220       5.429 -18.824   5.425  1.00 37.56           O
ATOM   3344  H   SER A 220       4.340 -17.101   6.977  1.00 19.59           H
ATOM   3345  HA  SER A 220       6.822 -16.471   7.135  1.00 19.30           H
ATOM   3346  HB2 SER A 220       7.260 -18.513   6.075  1.00 30.68           H
ATOM   3347  HB3 SER A 220       6.178 -18.689   7.221  1.00 30.68           H
ATOM   3348  HG  SER A 220       4.647 -18.639   5.668  1.00 45.09           H
ATOM   3349  N   GLU A 221       5.580 -16.021   4.211  1.00 19.98           N
ATOM   3350  CA  GLU A 221       5.849 -15.384   2.929  1.00 19.32           C
ATOM   3351  C   GLU A 221       6.181 -13.906   3.101  1.00 17.66           C
ATOM   3352  O   GLU A 221       7.042 -13.376   2.389  1.00 18.40           O
ATOM   3353  CB  GLU A 221       4.657 -15.559   1.988  1.00 21.93           C
ATOM   3354  CG  GLU A 221       4.442 -17.017   1.582  1.00 24.13           C
ATOM   3355  CD  GLU A 221       3.423 -17.733   2.435  1.00 34.07           C
ATOM   3356  OE1 GLU A 221       2.895 -18.767   1.979  1.00 40.46           O
ATOM   3357  OE2 GLU A 221       3.144 -17.282   3.565  1.00 27.68           O1-
ATOM   3358  H   GLU A 221       4.781 -16.322   4.302  1.00 23.99           H
ATOM   3359  HA  GLU A 221       6.616 -15.821   2.530  1.00 23.21           H
ATOM   3360  HB2 GLU A 221       3.852 -15.252   2.435  1.00 26.34           H
ATOM   3361  HB3 GLU A 221       4.808 -15.042   1.183  1.00 26.34           H
ATOM   3362  HG2 GLU A 221       4.137 -17.046   0.661  1.00 28.98           H
ATOM   3363  HG3 GLU A 221       5.281 -17.495   1.667  1.00 28.98           H
ATOM   3364  N   GLN A 222       5.488 -13.220   4.014  1.00 17.41           N
ATOM   3365  CA  GLN A 222       5.744 -11.800   4.244  1.00 15.29           C
ATOM   3366  C   GLN A 222       7.144 -11.578   4.796  1.00 16.23           C
ATOM   3367  O   GLN A 222       7.897 -10.741   4.292  1.00 14.75           O
ATOM   3368  CB  GLN A 222       4.689 -11.237   5.185  1.00 15.36           C
ATOM   3369  CG  GLN A 222       3.359 -11.074   4.500  1.00 16.45           C
ATOM   3370  CD  GLN A 222       2.250 -10.567   5.398  1.00 14.31           C
ATOM   3371  OE1 GLN A 222       2.107 -10.973   6.554  1.00 15.45           O
ATOM   3372  NE2 GLN A 222       1.454  -9.669   4.864  1.00 16.17           N
ATOM   3373  H   GLN A 222       4.861 -13.546   4.509  1.00 20.91           H
ATOM   3374  HA  GLN A 222       5.675 -11.322   3.400  1.00 18.37           H
ATOM   3375  HB2 GLN A 222       4.574 -11.849   5.930  1.00 18.45           H
ATOM   3376  HB3 GLN A 222       4.966 -10.363   5.503  1.00 18.45           H
ATOM   3377  HG2 GLN A 222       3.451 -10.432   3.778  1.00 19.76           H
ATOM   3378  HG3 GLN A 222       3.090 -11.935   4.140  1.00 19.76           H
ATOM   3379 HE21 GLN A 222       1.531  -9.470   4.034  1.00 19.43           H
ATOM   3380 HE22 GLN A 222       0.852  -9.285   5.348  1.00 19.43           H
ATOM   3381  N   VAL A 223       7.528 -12.347   5.813  1.00 16.18           N
ATOM   3382  CA  VAL A 223       8.856 -12.163   6.377  1.00 14.97           C
ATOM   3383  C   VAL A 223       9.936 -12.625   5.397  1.00 18.51           C
ATOM   3384  O   VAL A 223      11.020 -12.038   5.340  1.00 17.42           O
ATOM   3385  CB  VAL A 223       8.978 -12.790   7.779  1.00 17.47           C
ATOM   3386  CG1 VAL A 223       9.009 -14.294   7.697  1.00 24.32           C
ATOM   3387  CG2 VAL A 223      10.244 -12.276   8.489  1.00 18.63           C
ATOM   3388  H   VAL A 223       7.046 -12.955   6.185  1.00 19.44           H
ATOM   3389  HA  VAL A 223       8.982 -11.209   6.493  1.00 17.99           H
ATOM   3390  HB  VAL A 223       8.213 -12.539   8.321  1.00 20.99           H
ATOM   3391 HG11 VAL A 223       9.106 -14.658   8.590  1.00 29.20           H
ATOM   3392 HG12 VAL A 223       8.183 -14.603   7.295  1.00 29.20           H
ATOM   3393 HG13 VAL A 223       9.765 -14.565   7.152  1.00 29.20           H
ATOM   3394 HG21 VAL A 223      10.287 -12.659   9.379  1.00 22.38           H
ATOM   3395 HG22 VAL A 223      11.017 -12.555   7.971  1.00 22.38           H
ATOM   3396 HG23 VAL A 223      10.208 -11.308   8.542  1.00 22.38           H
ATOM   3397  N   LEU A 224       9.661 -13.660   4.594  1.00 18.13           N
ATOM   3398  CA  LEU A 224      10.636 -14.067   3.589  1.00 22.31           C
ATOM   3399  C   LEU A 224      10.946 -12.924   2.635  1.00 20.48           C
ATOM   3400  O   LEU A 224      12.084 -12.802   2.175  1.00 19.53           O
ATOM   3401  CB  LEU A 224      10.166 -15.309   2.821  1.00 21.18           C
ATOM   3402  CG  LEU A 224      10.337 -16.605   3.604  1.00 23.33           C
ATOM   3403  CD1 LEU A 224       9.437 -17.702   2.994  1.00 32.42           C
ATOM   3404  CD2 LEU A 224      11.809 -17.056   3.662  1.00 24.74           C
ATOM   3405  H   LEU A 224       8.936 -14.123   4.611  1.00 21.78           H
ATOM   3406  HA  LEU A 224      11.461 -14.298   4.043  1.00 26.79           H
ATOM   3407  HB2 LEU A 224       9.226 -15.220   2.599  1.00 25.44           H
ATOM   3408  HB3 LEU A 224      10.691 -15.384   2.004  1.00 25.44           H
ATOM   3409  HG  LEU A 224      10.041 -16.448   4.514  1.00 28.01           H
ATOM   3410 HD11 LEU A 224       9.542 -18.523   3.501  1.00 38.93           H
ATOM   3411 HD12 LEU A 224       8.510 -17.410   3.025  1.00 38.93           H
ATOM   3412 HD13 LEU A 224       9.705 -17.847   2.072  1.00 38.93           H
ATOM   3413 HD21 LEU A 224      11.865 -17.888   4.156  1.00 29.71           H
ATOM   3414 HD22 LEU A 224      12.135 -17.187   2.757  1.00 29.71           H
ATOM   3415 HD23 LEU A 224      12.338 -16.374   4.107  1.00 29.71           H
ATOM   3416  N   LYS A 225       9.955 -12.089   2.325  1.00 17.85           N
ATOM   3417  CA  LYS A 225      10.197 -10.960   1.441  1.00 20.50           C
ATOM   3418  C   LYS A 225      11.079  -9.893   2.099  1.00 18.60           C
ATOM   3419  O   LYS A 225      11.901  -9.278   1.413  1.00 20.18           O
ATOM   3420  CB  LYS A 225       8.868 -10.430   0.902  1.00 21.73           C
ATOM   3421  CG  LYS A 225       8.333 -11.365  -0.201  1.00 25.61           C
ATOM   3422  CD  LYS A 225       6.897 -11.090  -0.591  1.00 33.76           C
ATOM   3423  CE  LYS A 225       6.454 -11.983  -1.754  1.00 41.93           C
ATOM   3424  NZ  LYS A 225       5.503 -11.289  -2.671  1.00 47.72           N1+
ATOM   3425  H   LYS A 225       9.143 -12.154   2.601  1.00 21.44           H
ATOM   3426  HA  LYS A 225      10.691 -11.284   0.673  1.00 24.62           H
ATOM   3427  HB2 LYS A 225       8.220 -10.389   1.622  1.00 26.10           H
ATOM   3428  HB3 LYS A 225       9.003  -9.546   0.519  1.00 26.10           H
ATOM   3429  HG2 LYS A 225       8.876 -11.241  -0.997  1.00 30.76           H
ATOM   3430  HG3 LYS A 225       8.397 -12.282   0.101  1.00 30.76           H
ATOM   3431  HD2 LYS A 225       6.322 -11.281   0.169  1.00 40.53           H
ATOM   3432  HD3 LYS A 225       6.808 -10.166  -0.864  1.00 40.53           H
ATOM   3433  HE2 LYS A 225       7.233 -12.244  -2.269  1.00 50.33           H
ATOM   3434  HE3 LYS A 225       6.009 -12.772  -1.405  1.00 50.33           H
ATOM   3435  HZ1 LYS A 225       5.302 -11.815  -3.359  1.00 57.28           H
ATOM   3436  HZ2 LYS A 225       4.757 -11.075  -2.237  1.00 57.28           H
ATOM   3437  HZ3 LYS A 225       5.882 -10.544  -2.981  1.00 57.28           H
ATOM   3438  N   PHE A 226      10.955  -9.676   3.418  1.00 15.88           N
ATOM   3439  CA  PHE A 226      11.911  -8.821   4.123  1.00 14.73           C
ATOM   3440  C   PHE A 226      13.334  -9.311   3.896  1.00 17.05           C
ATOM   3441  O   PHE A 226      14.263  -8.515   3.705  1.00 16.66           O
ATOM   3442  CB  PHE A 226      11.698  -8.850   5.652  1.00 14.34           C
ATOM   3443  CG  PHE A 226      10.487  -8.118   6.185  1.00 13.91           C
ATOM   3444  CD1 PHE A 226       9.406  -7.701   5.411  1.00 16.28           C
ATOM   3445  CD2 PHE A 226      10.429  -7.919   7.559  1.00 16.84           C
ATOM   3446  CE1 PHE A 226       8.339  -7.070   5.994  1.00 18.30           C
ATOM   3447  CE2 PHE A 226       9.344  -7.287   8.140  1.00 20.23           C
ATOM   3448  CZ  PHE A 226       8.316  -6.851   7.353  1.00 20.37           C
ATOM   3449  H   PHE A 226      10.341 -10.012   3.917  1.00 19.08           H
ATOM   3450  HA  PHE A 226      11.826  -7.910   3.803  1.00 17.70           H
ATOM   3451  HB2 PHE A 226      11.620  -9.773   5.937  1.00 17.23           H
ATOM   3452  HB3 PHE A 226      12.473  -8.455   6.079  1.00 17.23           H
ATOM   3453  HD1 PHE A 226       9.415  -7.829   4.489  1.00 19.56           H
ATOM   3454  HD2 PHE A 226      11.135  -8.204   8.093  1.00 20.22           H
ATOM   3455  HE1 PHE A 226       7.631  -6.778   5.467  1.00 21.98           H
ATOM   3456  HE2 PHE A 226       9.321  -7.140   9.057  1.00 24.30           H
ATOM   3457  HZ  PHE A 226       7.583  -6.428   7.741  1.00 24.46           H
ATOM   3458  N   ARG A 227      13.538 -10.629   3.954  1.00 15.26           N
ATOM   3459  CA  ARG A 227      14.861 -11.249   3.871  1.00 16.67           C
ATOM   3460  C   ARG A 227      15.448 -11.246   2.459  1.00 14.36           C
ATOM   3461  O   ARG A 227      16.612 -11.651   2.301  1.00 18.62           O
ATOM   3462  CB  ARG A 227      14.825 -12.676   4.406  1.00 16.94           C
ATOM   3463  CG  ARG A 227      14.283 -12.808   5.814  1.00 15.05           C
ATOM   3464  CD  ARG A 227      14.418 -14.237   6.324  1.00 16.39           C
ATOM   3465  NE  ARG A 227      13.832 -14.367   7.659  1.00 15.36           N
ATOM   3466  CZ  ARG A 227      12.938 -15.256   8.024  1.00 16.54           C
ATOM   3467  NH1 ARG A 227      12.500 -16.165   7.163  1.00 22.77           N
ATOM   3468  NH2 ARG A 227      12.505 -15.262   9.273  1.00 18.22           N1+
ATOM   3469  H   ARG A 227      12.897 -11.198   4.034  1.00 18.33           H
ATOM   3470  HA  ARG A 227      15.465 -10.744   4.436  1.00 20.02           H
ATOM   3471  HB2 ARG A 227      14.271 -13.223   3.826  1.00 20.36           H
ATOM   3472  HB3 ARG A 227      15.735 -13.010   4.412  1.00 20.36           H
ATOM   3473  HG2 ARG A 227      14.774 -12.219   6.405  1.00 18.08           H
ATOM   3474  HG3 ARG A 227      13.342 -12.570   5.816  1.00 18.08           H
ATOM   3475  HD2 ARG A 227      13.972 -14.834   5.707  1.00 19.69           H
ATOM   3476  HD3 ARG A 227      15.358 -14.469   6.390  1.00 19.69           H
ATOM   3477  HE  ARG A 227      14.176 -13.884   8.283  1.00 18.46           H
ATOM   3478 HH11 ARG A 227      12.780 -16.168   6.351  1.00 27.35           H
ATOM   3479 HH12 ARG A 227      11.916 -16.742   7.415  1.00 27.35           H
ATOM   3480 HH21 ARG A 227      12.796 -14.677   9.830  1.00 21.88           H
ATOM   3481 HH22 ARG A 227      11.922 -15.842   9.524  1.00 21.88           H
ATOM   3482  N   LYS A 228      14.717 -10.783   1.461  1.00 15.70           N
ATOM   3483  CA  LYS A 228      15.265 -10.650   0.123  1.00 17.42           C
ATOM   3484  C   LYS A 228      15.879  -9.283  -0.116  1.00 19.37           C
ATOM   3485  O   LYS A 228      16.558  -9.085  -1.129  1.00 20.97           O
ATOM   3486  CB  LYS A 228      14.184 -10.914  -0.925  1.00 19.34           C
ATOM   3487  CG  LYS A 228      13.742 -12.355  -1.010  1.00 27.36           C
ATOM   3488  CD  LYS A 228      12.590 -12.495  -2.017  1.00 36.16           C
ATOM   3489  CE  LYS A 228      12.160 -13.950  -2.224  1.00 42.89           C
ATOM   3490  NZ  LYS A 228      12.177 -14.738  -0.959  1.00 52.79           N1+
ATOM   3491  H   LYS A 228      13.902 -10.519   1.530  1.00 18.86           H
ATOM   3492  HA  LYS A 228      15.962 -11.318   0.015  1.00 20.92           H
ATOM   3493  HB2 LYS A 228      13.402 -10.377  -0.727  1.00 23.23           H
ATOM   3494  HB3 LYS A 228      14.544 -10.669  -1.793  1.00 23.23           H
ATOM   3495  HG2 LYS A 228      14.485 -12.906  -1.304  1.00 32.85           H
ATOM   3496  HG3 LYS A 228      13.428 -12.645  -0.139  1.00 32.85           H
ATOM   3497  HD2 LYS A 228      11.825 -11.991  -1.696  1.00 43.42           H
ATOM   3498  HD3 LYS A 228      12.878 -12.146  -2.876  1.00 43.42           H
ATOM   3499  HE2 LYS A 228      11.253 -13.966  -2.573  1.00 51.49           H
ATOM   3500  HE3 LYS A 228      12.764 -14.374  -2.853  1.00 51.49           H
ATOM   3501  HZ1 LYS A 228      11.832 -15.546  -1.095  1.00 63.37           H
ATOM   3502  HZ2 LYS A 228      13.014 -14.825  -0.668  1.00 63.37           H
ATOM   3503  HZ3 LYS A 228      11.697 -14.321  -0.335  1.00 63.37           H
ATOM   3504  N   LEU A 229      15.676  -8.343   0.798  1.00 17.16           N
ATOM   3505  CA  LEU A 229      16.368  -7.070   0.713  1.00 18.65           C
ATOM   3506  C   LEU A 229      17.875  -7.255   0.837  1.00 18.39           C
ATOM   3507  O   LEU A 229      18.382  -8.302   1.257  1.00 17.37           O
ATOM   3508  CB  LEU A 229      15.863  -6.137   1.806  1.00 18.29           C
ATOM   3509  CG  LEU A 229      14.421  -5.694   1.620  1.00 16.43           C
ATOM   3510  CD1 LEU A 229      13.929  -5.072   2.903  1.00 19.56           C
ATOM   3511  CD2 LEU A 229      14.268  -4.724   0.468  1.00 19.01           C
ATOM   3512  H   LEU A 229      15.143  -8.414   1.469  1.00 20.61           H
ATOM   3513  HA  LEU A 229      16.176  -6.668  -0.148  1.00 22.41           H
ATOM   3514  HB2 LEU A 229      15.925  -6.591   2.660  1.00 21.97           H
ATOM   3515  HB3 LEU A 229      16.424  -5.346   1.820  1.00 21.97           H
ATOM   3516  HG  LEU A 229      13.868  -6.468   1.429  1.00 19.73           H
ATOM   3517 HD11 LEU A 229      13.012  -4.768   2.778  1.00 23.50           H
ATOM   3518 HD12 LEU A 229      13.963  -5.736   3.608  1.00 23.50           H
ATOM   3519 HD13 LEU A 229      14.500  -4.322   3.126  1.00 23.50           H
ATOM   3520 HD21 LEU A 229      13.342  -4.436   0.413  1.00 22.83           H
ATOM   3521 HD22 LEU A 229      14.845  -3.960   0.624  1.00 22.83           H
ATOM   3522 HD23 LEU A 229      14.523  -5.173  -0.354  1.00 22.83           H
ATOM   3523  N   ASN A 230      18.606  -6.207   0.459  1.00 20.54           N
ATOM   3524  CA  ASN A 230      20.057  -6.220   0.437  1.00 19.94           C
ATOM   3525  C   ASN A 230      20.597  -5.099   1.318  1.00 20.28           C
ATOM   3526  O   ASN A 230      20.057  -3.989   1.307  1.00 20.04           O
ATOM   3527  CB  ASN A 230      20.563  -5.930  -0.984  1.00 22.84           C
ATOM   3528  CG  ASN A 230      20.542  -7.148  -1.916  1.00 25.97           C
ATOM   3529  OD1 ASN A 230      21.131  -7.086  -2.993  1.00 24.96           O
ATOM   3530  ND2 ASN A 230      19.897  -8.239  -1.522  1.00 20.59           N
ATOM   3531  H   ASN A 230      18.261  -5.465   0.190  1.00 24.67           H
ATOM   3532  HA  ASN A 230      20.408  -7.067   0.753  1.00 23.95           H
ATOM   3533  HB2 ASN A 230      20.026  -5.229  -1.380  1.00 27.43           H
ATOM   3534  HB3 ASN A 230      21.485  -5.639  -0.911  1.00 27.43           H
ATOM   3535 HD21 ASN A 230      19.755  -8.870  -2.084  1.00 24.73           H
ATOM   3536 HD22 ASN A 230      19.620  -8.321  -0.713  1.00 24.73           H
ATOM   3537  N   PHE A 231      21.666  -5.406   2.066  1.00 19.28           N
ATOM   3538  CA  PHE A 231      22.433  -4.388   2.782  1.00 19.21           C
ATOM   3539  C   PHE A 231      23.306  -3.590   1.828  1.00 23.93           C
ATOM   3540  O   PHE A 231      23.609  -2.424   2.096  1.00 21.88           O
ATOM   3541  CB  PHE A 231      23.417  -5.036   3.737  1.00 20.83           C
ATOM   3542  CG  PHE A 231      22.835  -5.560   5.037  1.00 16.86           C
ATOM   3543  CD1 PHE A 231      22.077  -4.751   5.868  1.00 18.59           C
ATOM   3544  CD2 PHE A 231      23.160  -6.824   5.455  1.00 19.77           C
ATOM   3545  CE1 PHE A 231      21.616  -5.249   7.094  1.00 20.21           C
ATOM   3546  CE2 PHE A 231      22.721  -7.320   6.656  1.00 21.07           C
ATOM   3547  CZ  PHE A 231      21.933  -6.525   7.477  1.00 17.92           C
ATOM   3548  H   PHE A 231      21.983  -6.199   2.166  1.00 23.16           H
ATOM   3549  HA  PHE A 231      21.847  -3.777   3.262  1.00 23.07           H
ATOM   3550  HB2 PHE A 231      23.859  -5.776   3.285  1.00 25.02           H
ATOM   3551  HB3 PHE A 231      24.075  -4.370   3.981  1.00 25.02           H
ATOM   3552  HD1 PHE A 231      21.867  -3.883   5.609  1.00 22.32           H
ATOM   3553  HD2 PHE A 231      23.689  -7.359   4.911  1.00 23.74           H
ATOM   3554  HE1 PHE A 231      21.088  -4.718   7.646  1.00 24.28           H
ATOM   3555  HE2 PHE A 231      22.933  -8.187   6.907  1.00 25.31           H
ATOM   3556  HZ  PHE A 231      21.621  -6.864   8.284  1.00 21.52           H
ATOM   3557  N   ASN A 232      23.768  -4.229   0.765  1.00 25.61           N
ATOM   3558  CA  ASN A 232      24.694  -3.617  -0.175  1.00 23.86           C
ATOM   3559  C   ASN A 232      23.949  -2.695  -1.130  1.00 21.58           C
ATOM   3560  O   ASN A 232      22.724  -2.751  -1.292  1.00 20.56           O
ATOM   3561  CB  ASN A 232      25.367  -4.704  -1.009  1.00 23.67           C
ATOM   3562  CG  ASN A 232      24.362  -5.619  -1.645  1.00 22.80           C
ATOM   3563  OD1 ASN A 232      23.816  -6.495  -0.978  1.00 24.92           O
ATOM   3564  ND2 ASN A 232      24.088  -5.416  -2.921  1.00 24.98           N
ATOM   3565  H   ASN A 232      23.550  -5.035   0.565  1.00 30.75           H
ATOM   3566  HA  ASN A 232      25.377  -3.115   0.296  1.00 28.65           H
ATOM   3567  HB2 ASN A 232      25.883  -4.289  -1.717  1.00 28.43           H
ATOM   3568  HB3 ASN A 232      25.943  -5.235  -0.439  1.00 28.43           H
ATOM   3569 HD21 ASN A 232      23.526  -5.926  -3.324  1.00 30.00           H
ATOM   3570 HD22 ASN A 232      24.471  -4.774  -3.346  1.00 30.00           H
ATOM   3571  N   GLY A 233      24.726  -1.826  -1.797  1.00 23.67           N
ATOM   3572  CA  GLY A 233      24.181  -1.021  -2.863  1.00 27.95           C
ATOM   3573  C   GLY A 233      24.095  -1.781  -4.178  1.00 27.00           C
ATOM   3574  O   GLY A 233      24.683  -2.846  -4.337  1.00 26.94           O
ATOM   3575  H   GLY A 233      25.561  -1.692  -1.632  1.00 28.43           H
ATOM   3576  HA2 GLY A 233      23.297  -0.709  -2.617  1.00 33.56           H
ATOM   3577  HA3 GLY A 233      24.754  -0.250  -3.000  1.00 33.56           H
ATOM   3578  N   GLU A 234      23.345  -1.208  -5.117  1.00 25.93           N
ATOM   3579  CA  GLU A 234      23.221  -1.803  -6.442  1.00 31.09           C
ATOM   3580  C   GLU A 234      24.591  -2.013  -7.075  1.00 36.03           C
ATOM   3581  O   GLU A 234      25.475  -1.152  -7.007  1.00 33.79           O
ATOM   3582  CB  GLU A 234      22.365  -0.913  -7.347  1.00 31.01           C
ATOM   3583  CG  GLU A 234      22.027  -1.544  -8.693  1.00 29.98           C
ATOM   3584  CD  GLU A 234      21.209  -0.645  -9.582  1.00 36.29           C
ATOM   3585  OE1 GLU A 234      20.856   0.479  -9.158  1.00 38.55           O
ATOM   3586  OE2 GLU A 234      20.923  -1.055 -10.730  1.00 41.65           O1-
ATOM   3587  H   GLU A 234      22.904  -0.477  -5.012  1.00 31.14           H
ATOM   3588  HA  GLU A 234      22.794  -2.670  -6.365  1.00 37.33           H
ATOM   3589  HB2 GLU A 234      21.530  -0.720  -6.892  1.00 37.23           H
ATOM   3590  HB3 GLU A 234      22.844  -0.086  -7.516  1.00 37.23           H
ATOM   3591  HG2 GLU A 234      22.852  -1.761  -9.155  1.00 36.00           H
ATOM   3592  HG3 GLU A 234      21.519  -2.355  -8.536  1.00 36.00           H
ATOM   3593  N   GLY A 235      24.756  -3.174  -7.701  1.00 34.96           N
ATOM   3594  CA  GLY A 235      25.998  -3.512  -8.364  1.00 36.09           C
ATOM   3595  C   GLY A 235      27.123  -3.934  -7.455  1.00 37.54           C
ATOM   3596  O   GLY A 235      28.256  -4.065  -7.921  1.00 41.46           O
ATOM   3597  H   GLY A 235      24.150  -3.783  -7.760  1.00 41.97           H
ATOM   3598  HA2 GLY A 235      25.827  -4.254  -8.967  1.00 43.33           H
ATOM   3599  HA3 GLY A 235      26.295  -2.757  -8.893  1.00 43.33           H
ATOM   3600  N   GLU A 236      26.857  -4.162  -6.177  1.00 31.27           N
ATOM   3601  CA  GLU A 236      27.846  -4.682  -5.253  1.00 30.05           C
ATOM   3602  C   GLU A 236      27.541  -6.142  -4.954  1.00 28.32           C
ATOM   3603  O   GLU A 236      26.449  -6.624  -5.271  1.00 33.17           O
ATOM   3604  CB  GLU A 236      27.818  -3.870  -3.946  1.00 36.38           C
ATOM   3605  CG  GLU A 236      28.405  -2.457  -4.062  1.00 38.00           C
ATOM   3606  CD  GLU A 236      27.983  -1.526  -2.933  1.00 44.60           C
ATOM   3607  OE1 GLU A 236      27.797  -0.317  -3.215  1.00 41.15           O
ATOM   3608  OE2 GLU A 236      27.829  -1.994  -1.774  1.00 40.07           O1-
ATOM   3609  H   GLU A 236      26.089  -4.023  -5.817  1.00 37.55           H
ATOM   3610  HA  GLU A 236      28.732  -4.617  -5.645  1.00 36.08           H
ATOM   3611  HB2 GLU A 236      26.895  -3.776  -3.664  1.00 43.68           H
ATOM   3612  HB3 GLU A 236      28.324  -4.347  -3.269  1.00 43.68           H
ATOM   3613  HG2 GLU A 236      29.373  -2.517  -4.050  1.00 45.62           H
ATOM   3614  HG3 GLU A 236      28.107  -2.060  -4.896  1.00 45.62           H
ATOM   3615  N   PRO A 237      28.489  -6.885  -4.388  1.00 29.55           N
ATOM   3616  CA  PRO A 237      28.208  -8.273  -4.016  1.00 26.80           C
ATOM   3617  C   PRO A 237      27.013  -8.321  -3.075  1.00 29.76           C
ATOM   3618  O   PRO A 237      26.858  -7.461  -2.206  1.00 28.94           O
ATOM   3619  CB  PRO A 237      29.490  -8.717  -3.314  1.00 31.66           C
ATOM   3620  CG  PRO A 237      30.551  -7.875  -3.943  1.00 35.35           C
ATOM   3621  CD  PRO A 237      29.905  -6.543  -4.179  1.00 34.01           C
ATOM   3622  HA  PRO A 237      28.055  -8.824  -4.799  1.00 32.18           H
ATOM   3623  HB2 PRO A 237      29.426  -8.532  -2.364  1.00 38.01           H
ATOM   3624  HB3 PRO A 237      29.653  -9.656  -3.472  1.00 38.01           H
ATOM   3625  HG2 PRO A 237      31.304  -7.789  -3.338  1.00 42.45           H
ATOM   3626  HG3 PRO A 237      30.824  -8.275  -4.782  1.00 42.45           H
ATOM   3627  HD2 PRO A 237      30.003  -5.976  -3.398  1.00 40.84           H
ATOM   3628  HD3 PRO A 237      30.276  -6.124  -4.970  1.00 40.84           H
ATOM   3629  N   GLU A 238      26.153  -9.315  -3.267  1.00 24.34           N
ATOM   3630  CA  GLU A 238      24.885  -9.338  -2.550  1.00 23.48           C
ATOM   3631  C   GLU A 238      25.084  -9.829  -1.126  1.00 25.41           C
ATOM   3632  O   GLU A 238      25.636 -10.904  -0.900  1.00 24.19           O
ATOM   3633  CB  GLU A 238      23.882 -10.240  -3.255  1.00 23.40           C
ATOM   3634  CG  GLU A 238      22.582 -10.360  -2.513  1.00 23.87           C
ATOM   3635  CD  GLU A 238      21.519 -11.019  -3.330  1.00 29.48           C
ATOM   3636  OE1 GLU A 238      21.856 -11.937  -4.104  1.00 30.86           O
ATOM   3637  OE2 GLU A 238      20.347 -10.601  -3.214  1.00 22.37           O1-
ATOM   3638  H   GLU A 238      26.274  -9.981  -3.796  1.00 29.23           H
ATOM   3639  HA  GLU A 238      24.523  -8.440  -2.522  1.00 28.20           H
ATOM   3640  HB2 GLU A 238      23.698  -9.882  -4.137  1.00 28.10           H
ATOM   3641  HB3 GLU A 238      24.260 -11.131  -3.326  1.00 28.10           H
ATOM   3642  HG2 GLU A 238      22.713 -10.889  -1.712  1.00 28.66           H
ATOM   3643  HG3 GLU A 238      22.270  -9.472  -2.279  1.00 28.66           H
ATOM   3644  N   GLU A 239      24.590  -9.044  -0.171  1.00 23.67           N
ATOM   3645  CA  GLU A 239      24.569  -9.400   1.241  1.00 23.46           C
ATOM   3646  C   GLU A 239      23.117  -9.251   1.683  1.00 16.44           C
ATOM   3647  O   GLU A 239      22.562  -8.146   1.667  1.00 21.51           O
ATOM   3648  CB  GLU A 239      25.457  -8.448   2.034  1.00 26.76           C
ATOM   3649  CG  GLU A 239      26.950  -8.527   1.721  1.00 43.56           C
ATOM   3650  CD  GLU A 239      27.711  -9.308   2.778  1.00 54.78           C
ATOM   3651  OE1 GLU A 239      28.366  -8.668   3.631  1.00 55.40           O
ATOM   3652  OE2 GLU A 239      27.632 -10.559   2.770  1.00 75.43           O1-
ATOM   3653  H   GLU A 239      24.243  -8.270  -0.326  1.00 28.42           H
ATOM   3654  HA  GLU A 239      24.858 -10.314   1.377  1.00 28.18           H
ATOM   3655  HB2 GLU A 239      25.165  -7.542   1.846  1.00 32.13           H
ATOM   3656  HB3 GLU A 239      25.344  -8.640   2.977  1.00 32.13           H
ATOM   3657  HG2 GLU A 239      27.081  -8.956   0.860  1.00 52.30           H
ATOM   3658  HG3 GLU A 239      27.314  -7.628   1.704  1.00 52.30           H
ATOM   3659  N   LEU A 240      22.476 -10.364   2.005  1.00 19.07           N
ATOM   3660  CA  LEU A 240      21.068 -10.278   2.339  1.00 17.69           C
ATOM   3661  C   LEU A 240      20.895  -9.463   3.615  1.00 14.27           C
ATOM   3662  O   LEU A 240      21.670  -9.603   4.569  1.00 17.70           O
ATOM   3663  CB  LEU A 240      20.491 -11.676   2.538  1.00 17.09           C
ATOM   3664  CG  LEU A 240      20.379 -12.509   1.257  1.00 17.25           C
ATOM   3665  CD1 LEU A 240      19.678 -13.798   1.561  1.00 20.78           C
ATOM   3666  CD2 LEU A 240      19.648 -11.767   0.162  1.00 17.35           C
ATOM   3667  H   LEU A 240      22.817 -11.151   2.050  1.00 22.91           H
ATOM   3668  HA  LEU A 240      20.588  -9.821   1.635  1.00 21.25           H
ATOM   3669  HB2 LEU A 240      21.061 -12.160   3.155  1.00 20.52           H
ATOM   3670  HB3 LEU A 240      19.602 -11.595   2.921  1.00 20.52           H
ATOM   3671  HG  LEU A 240      21.267 -12.717   0.929  1.00 20.72           H
ATOM   3672 HD11 LEU A 240      19.630 -14.323   0.746  1.00 24.96           H
ATOM   3673 HD12 LEU A 240      20.186 -14.270   2.240  1.00 24.96           H
ATOM   3674 HD13 LEU A 240      18.785 -13.608   1.888  1.00 24.96           H
ATOM   3675 HD21 LEU A 240      19.562 -12.360  -0.599  1.00 20.84           H
ATOM   3676 HD22 LEU A 240      18.766 -11.512   0.481  1.00 20.84           H
ATOM   3677 HD23 LEU A 240      20.157 -10.983  -0.091  1.00 20.84           H
ATOM   3678  N   MET A 241      19.881  -8.614   3.615  1.00 16.31           N
ATOM   3679  CA  MET A 241      19.528  -7.808   4.784  1.00 16.57           C
ATOM   3680  C   MET A 241      18.736  -8.706   5.722  1.00 15.67           C
ATOM   3681  O   MET A 241      17.513  -8.813   5.637  1.00 16.06           O
ATOM   3682  CB  MET A 241      18.723  -6.589   4.374  1.00 20.87           C
ATOM   3683  CG  MET A 241      18.349  -5.665   5.556  1.00 19.04           C
ATOM   3684  SD  MET A 241      17.422  -4.248   5.035  1.00 17.96           S
ATOM   3685  CE  MET A 241      18.722  -3.193   4.338  1.00 15.69           C
ATOM   3686  H   MET A 241      19.356  -8.491   2.945  1.00 19.60           H
ATOM   3687  HA  MET A 241      20.336  -7.508   5.231  1.00 19.90           H
ATOM   3688  HB2 MET A 241      19.246  -6.065   3.749  1.00 25.07           H
ATOM   3689  HB3 MET A 241      17.902  -6.885   3.956  1.00 25.07           H
ATOM   3690  HG2 MET A 241      17.801  -6.158   6.187  1.00 22.87           H
ATOM   3691  HG3 MET A 241      19.153  -5.356   5.997  1.00 22.87           H
ATOM   3692  HE1 MET A 241      18.321  -2.378   4.006  1.00 18.85           H
ATOM   3693  HE2 MET A 241      19.378  -2.995   5.028  1.00 18.85           H
ATOM   3694  HE3 MET A 241      19.147  -3.675   3.610  1.00 18.85           H
ATOM   3695  N   VAL A 242      19.474  -9.348   6.623  1.00 17.03           N
ATOM   3696  CA  VAL A 242      18.923 -10.207   7.664  1.00 15.38           C
ATOM   3697  C   VAL A 242      19.731  -9.972   8.931  1.00 16.31           C
ATOM   3698  O   VAL A 242      20.893  -9.550   8.898  1.00 15.35           O
ATOM   3699  CB  VAL A 242      18.944 -11.704   7.289  1.00 14.00           C
ATOM   3700  CG1 VAL A 242      18.060 -11.956   6.053  1.00 17.83           C
ATOM   3701  CG2 VAL A 242      20.357 -12.194   7.106  1.00 17.97           C
ATOM   3702  H   VAL A 242      20.333  -9.292   6.657  1.00 20.46           H
ATOM   3703  HA  VAL A 242      18.003  -9.954   7.843  1.00 18.48           H
ATOM   3704  HB  VAL A 242      18.570 -12.211   8.027  1.00 16.82           H
ATOM   3705 HG11 VAL A 242      18.066 -12.905   5.853  1.00 21.42           H
ATOM   3706 HG12 VAL A 242      17.155 -11.666   6.247  1.00 21.42           H
ATOM   3707 HG13 VAL A 242      18.410 -11.456   5.301  1.00 21.42           H
ATOM   3708 HG21 VAL A 242      20.325 -13.112   6.793  1.00 21.58           H
ATOM   3709 HG22 VAL A 242      20.803 -11.639   6.448  1.00 21.58           H
ATOM   3710 HG23 VAL A 242      20.828 -12.154   7.952  1.00 21.58           H
ATOM   3711  N   ASP A 243      19.100 -10.264  10.057  1.00 13.44           N
ATOM   3712  CA  ASP A 243      19.732 -10.121  11.366  1.00 13.74           C
ATOM   3713  C   ASP A 243      20.228  -8.696  11.624  1.00 14.31           C
ATOM   3714  O   ASP A 243      21.325  -8.479  12.150  1.00 17.00           O
ATOM   3715  CB  ASP A 243      20.808 -11.186  11.581  1.00 14.85           C
ATOM   3716  CG  ASP A 243      20.213 -12.560  11.665  1.00 17.41           C
ATOM   3717  OD1 ASP A 243      19.147 -12.716  12.316  1.00 14.17           O
ATOM   3718  OD2 ASP A 243      20.770 -13.474  11.019  1.00 16.34           O1-
ATOM   3719  H   ASP A 243      18.290 -10.558  10.089  1.00 16.14           H
ATOM   3720  HA  ASP A 243      19.034 -10.291  12.025  1.00 16.51           H
ATOM   3721  HB2 ASP A 243      21.426 -11.169  10.834  1.00 17.84           H
ATOM   3722  HB3 ASP A 243      21.278 -11.002  12.412  1.00 17.84           H
ATOM   3723  N   ASN A 244      19.399  -7.723  11.278  1.00 13.34           N
ATOM   3724  CA  ASN A 244      19.683  -6.311  11.532  1.00 12.19           C
ATOM   3725  C   ASN A 244      19.095  -5.867  12.857  1.00 14.28           C
ATOM   3726  O   ASN A 244      18.381  -4.865  12.929  1.00 14.01           O
ATOM   3727  CB  ASN A 244      19.151  -5.480  10.382  1.00 12.74           C
ATOM   3728  CG  ASN A 244      17.660  -5.647  10.140  1.00 15.40           C
ATOM   3729  OD1 ASN A 244      16.991  -6.506  10.736  1.00 14.46           O
ATOM   3730  ND2 ASN A 244      17.109  -4.776   9.297  1.00 19.17           N
ATOM   3731  H   ASN A 244      18.643  -7.849  10.888  1.00 16.03           H
ATOM   3732  HA  ASN A 244      20.645  -6.177  11.580  1.00 14.65           H
ATOM   3733  HB2 ASN A 244      19.330  -4.539  10.553  1.00 15.31           H
ATOM   3734  HB3 ASN A 244      19.611  -5.754   9.571  1.00 15.31           H
ATOM   3735 HD21 ASN A 244      16.254  -4.732   9.217  1.00 23.02           H
ATOM   3736 HD22 ASN A 244      17.607  -4.253   8.834  1.00 23.02           H
ATOM   3737  N   TRP A 245      19.370  -6.650  13.897  1.00 12.96           N
ATOM   3738  CA  TRP A 245      18.914  -6.389  15.251  1.00  9.96           C
ATOM   3739  C   TRP A 245      20.102  -6.304  16.193  1.00 13.32           C
ATOM   3740  O   TRP A 245      21.090  -7.046  16.056  1.00 14.17           O
ATOM   3741  CB  TRP A 245      17.955  -7.471  15.739  1.00 13.58           C
ATOM   3742  CG  TRP A 245      18.423  -8.894  15.569  1.00 11.92           C
ATOM   3743  CD1 TRP A 245      18.308  -9.649  14.443  1.00 13.01           C
ATOM   3744  CD2 TRP A 245      19.007  -9.740  16.562  1.00 13.11           C
ATOM   3745  NE1 TRP A 245      18.798 -10.907  14.667  1.00 11.52           N
ATOM   3746  CE2 TRP A 245      19.247 -10.980  15.959  1.00 14.13           C
ATOM   3747  CE3 TRP A 245      19.354  -9.564  17.906  1.00 15.90           C
ATOM   3748  CZ2 TRP A 245      19.791 -12.050  16.655  1.00 14.60           C
ATOM   3749  CZ3 TRP A 245      19.917 -10.642  18.592  1.00 16.70           C
ATOM   3750  CH2 TRP A 245      20.120 -11.855  17.960  1.00 16.18           C
ATOM   3751  H   TRP A 245      19.843  -7.371  13.836  1.00 15.57           H
ATOM   3752  HA  TRP A 245      18.436  -5.545  15.275  1.00 11.97           H
ATOM   3753  HB2 TRP A 245      17.789  -7.325  16.682  1.00 16.32           H
ATOM   3754  HB3 TRP A 245      17.128  -7.391  15.236  1.00 16.32           H
ATOM   3755  HD1 TRP A 245      17.960  -9.356  13.631  1.00 15.63           H
ATOM   3756  HE1 TRP A 245      18.836 -11.541  14.091  1.00 13.84           H
ATOM   3757  HE3 TRP A 245      19.210  -8.752  18.339  1.00 19.11           H
ATOM   3758  HZ2 TRP A 245      19.943 -12.866  16.239  1.00 17.54           H
ATOM   3759  HZ3 TRP A 245      20.162 -10.546  19.485  1.00 20.06           H
ATOM   3760  HH2 TRP A 245      20.513 -12.553  18.436  1.00 19.44           H
ATOM   3761  N   ARG A 246      20.001  -5.411  17.160  1.00 12.94           N
ATOM   3762  CA  ARG A 246      20.932  -5.311  18.268  1.00 12.47           C
ATOM   3763  C   ARG A 246      20.462  -6.213  19.401  1.00 13.81           C
ATOM   3764  O   ARG A 246      19.263  -6.276  19.702  1.00 13.31           O
ATOM   3765  CB  ARG A 246      21.038  -3.862  18.777  1.00 11.51           C
ATOM   3766  CG  ARG A 246      22.125  -3.632  19.812  1.00 12.31           C
ATOM   3767  CD  ARG A 246      22.058  -2.240  20.418  1.00 13.50           C
ATOM   3768  NE  ARG A 246      23.319  -1.927  21.105  1.00 14.28           N
ATOM   3769  CZ  ARG A 246      23.507  -0.930  21.971  1.00 17.17           C
ATOM   3770  NH1 ARG A 246      22.526  -0.106  22.324  1.00 14.69           N
ATOM   3771  NH2 ARG A 246      24.709  -0.740  22.492  1.00 16.03           N1+
ATOM   3772  H   ARG A 246      19.371  -4.822  17.199  1.00 15.55           H
ATOM   3773  HA  ARG A 246      21.811  -5.584  17.959  1.00 14.99           H
ATOM   3774  HB2 ARG A 246      21.238  -3.280  18.026  1.00 13.83           H
ATOM   3775  HB3 ARG A 246      20.187  -3.599  19.169  1.00 13.83           H
ATOM   3776  HG2 ARG A 246      22.052  -4.272  20.534  1.00 14.80           H
ATOM   3777  HG3 ARG A 246      22.988  -3.710  19.371  1.00 14.80           H
ATOM   3778  HD2 ARG A 246      21.925  -1.590  19.710  1.00 16.22           H
ATOM   3779  HD3 ARG A 246      21.329  -2.199  21.057  1.00 16.22           H
ATOM   3780  HE  ARG A 246      24.004  -2.397  20.892  1.00 17.16           H
ATOM   3781 HH11 ARG A 246      21.735  -0.202  21.991  1.00 17.65           H
ATOM   3782 HH12 ARG A 246      22.680   0.528  22.887  1.00 17.65           H
ATOM   3783 HH21 ARG A 246      25.357  -1.264  22.279  1.00 19.26           H
ATOM   3784 HH22 ARG A 246      24.828  -0.103  23.058  1.00 19.26           H
ATOM   3785  N   PRO A 247      21.353  -6.946  20.045  1.00 13.11           N
ATOM   3786  CA  PRO A 247      20.932  -7.786  21.162  1.00 16.73           C
ATOM   3787  C   PRO A 247      20.626  -6.964  22.408  1.00 15.03           C
ATOM   3788  O   PRO A 247      20.962  -5.791  22.536  1.00 14.64           O
ATOM   3789  CB  PRO A 247      22.118  -8.718  21.381  1.00 19.70           C
ATOM   3790  CG  PRO A 247      23.249  -8.007  20.799  1.00 18.24           C
ATOM   3791  CD  PRO A 247      22.778  -7.101  19.729  1.00 14.34           C
ATOM   3792  HA  PRO A 247      20.145  -8.298  20.921  1.00 20.09           H
ATOM   3793  HB2 PRO A 247      22.262  -8.848  22.331  1.00 23.66           H
ATOM   3794  HB3 PRO A 247      21.961  -9.563  20.932  1.00 23.66           H
ATOM   3795  HG2 PRO A 247      23.694  -7.496  21.496  1.00 21.91           H
ATOM   3796  HG3 PRO A 247      23.853  -8.669  20.418  1.00 21.91           H
ATOM   3797  HD2 PRO A 247      23.238  -6.250  19.765  1.00 17.24           H
ATOM   3798  HD3 PRO A 247      22.874  -7.515  18.855  1.00 17.24           H
ATOM   3799  N   ALA A 248      19.972  -7.634  23.343  1.00 13.77           N
ATOM   3800  CA  ALA A 248      19.627  -7.037  24.617  1.00 12.27           C
ATOM   3801  C   ALA A 248      20.858  -6.513  25.337  1.00 13.95           C
ATOM   3802  O   ALA A 248      21.908  -7.165  25.384  1.00 15.85           O
ATOM   3803  CB  ALA A 248      18.900  -8.067  25.470  1.00 15.67           C
ATOM   3804  H   ALA A 248      19.708  -8.451  23.258  1.00 16.54           H
ATOM   3805  HA  ALA A 248      19.022  -6.293  24.463  1.00 14.74           H
ATOM   3806  HB1 ALA A 248      18.629  -7.639  26.297  1.00 18.82           H
ATOM   3807  HB2 ALA A 248      18.120  -8.384  24.988  1.00 18.82           H
ATOM   3808  HB3 ALA A 248      19.504  -8.806  25.653  1.00 18.82           H
ATOM   3809  N   GLN A 249      20.702  -5.348  25.936  1.00 13.02           N
ATOM   3810  CA  GLN A 249      21.735  -4.621  26.641  1.00 15.11           C
ATOM   3811  C   GLN A 249      21.444  -4.594  28.135  1.00 14.68           C
ATOM   3812  O   GLN A 249      20.314  -4.850  28.575  1.00 14.90           O
ATOM   3813  CB  GLN A 249      21.809  -3.185  26.106  1.00 15.14           C
ATOM   3814  CG  GLN A 249      22.074  -3.093  24.630  1.00 14.93           C
ATOM   3815  CD  GLN A 249      23.393  -3.728  24.273  1.00 17.86           C
ATOM   3816  OE1 GLN A 249      24.435  -3.388  24.856  1.00 17.66           O
ATOM   3817  NE2 GLN A 249      23.362  -4.687  23.356  1.00 17.62           N
ATOM   3818  H   GLN A 249      19.944  -4.936  25.955  1.00 15.65           H
ATOM   3819  HA  GLN A 249      22.581  -5.062  26.489  1.00 18.15           H
ATOM   3820  HB2 GLN A 249      20.966  -2.735  26.280  1.00 18.19           H
ATOM   3821  HB3 GLN A 249      22.527  -2.710  26.548  1.00 18.19           H
ATOM   3822  HG2 GLN A 249      21.370  -3.558  24.148  1.00 17.94           H
ATOM   3823  HG3 GLN A 249      22.090  -2.161  24.360  1.00 17.94           H
ATOM   3824 HE21 GLN A 249      22.608  -4.927  23.018  1.00 21.16           H
ATOM   3825 HE22 GLN A 249      24.088  -5.072  23.109  1.00 21.16           H
ATOM   3826  N   PRO A 250      22.444  -4.273  28.958  1.00 16.48           N
ATOM   3827  CA  PRO A 250      22.243  -4.339  30.406  1.00 20.79           C
ATOM   3828  C   PRO A 250      21.178  -3.360  30.872  1.00 14.77           C
ATOM   3829  O   PRO A 250      21.162  -2.198  30.461  1.00 18.75           O
ATOM   3830  CB  PRO A 250      23.610  -3.947  30.962  1.00 19.17           C
ATOM   3831  CG  PRO A 250      24.563  -4.281  29.890  1.00 22.87           C
ATOM   3832  CD  PRO A 250      23.846  -4.013  28.610  1.00 18.80           C
ATOM   3833  HA  PRO A 250      22.015  -5.242  30.681  1.00 24.97           H
ATOM   3834  HB2 PRO A 250      23.634  -2.996  31.141  1.00 23.02           H
ATOM   3835  HB3 PRO A 250      23.794  -4.461  31.763  1.00 23.02           H
ATOM   3836  HG2 PRO A 250      25.350  -3.718  29.962  1.00 27.47           H
ATOM   3837  HG3 PRO A 250      24.797  -5.220  29.957  1.00 27.47           H
ATOM   3838  HD2 PRO A 250      23.961  -3.087  28.343  1.00 22.58           H
ATOM   3839  HD3 PRO A 250      24.157  -4.622  27.924  1.00 22.58           H
ATOM   3840  N   LEU A 251      20.302  -3.841  31.757  1.00 19.07           N
ATOM   3841  CA  LEU A 251      19.205  -3.011  32.237  1.00 20.18           C
ATOM   3842  C   LEU A 251      19.719  -1.925  33.169  1.00 19.00           C
ATOM   3843  O   LEU A 251      19.163  -0.818  33.204  1.00 15.98           O
ATOM   3844  CB  LEU A 251      18.181  -3.895  32.937  1.00 20.96           C
ATOM   3845  CG  LEU A 251      16.928  -3.178  33.436  1.00 19.80           C
ATOM   3846  CD1 LEU A 251      16.152  -2.559  32.302  1.00 20.18           C
ATOM   3847  CD2 LEU A 251      16.047  -4.160  34.179  1.00 27.76           C
ATOM   3848  H   LEU A 251      20.322  -4.634  32.090  1.00 22.91           H
ATOM   3849  HA  LEU A 251      18.771  -2.587  31.481  1.00 24.24           H
ATOM   3850  HB2 LEU A 251      17.888  -4.582  32.318  1.00 25.17           H
ATOM   3851  HB3 LEU A 251      18.604  -4.313  33.704  1.00 25.17           H
ATOM   3852  HG  LEU A 251      17.185  -2.474  34.052  1.00 23.79           H
ATOM   3853 HD11 LEU A 251      15.332  -2.177  32.654  1.00 24.23           H
ATOM   3854 HD12 LEU A 251      16.691  -1.867  31.885  1.00 24.23           H
ATOM   3855 HD13 LEU A 251      15.946  -3.253  31.657  1.00 24.23           H
ATOM   3856 HD21 LEU A 251      15.249  -3.703  34.490  1.00 33.33           H
ATOM   3857 HD22 LEU A 251      15.805  -4.878  33.572  1.00 33.33           H
ATOM   3858 HD23 LEU A 251      16.543  -4.519  34.934  1.00 33.33           H
ATOM   3859  N   LYS A 252      20.795  -2.215  33.904  1.00 18.72           N
ATOM   3860  CA  LYS A 252      21.442  -1.243  34.809  1.00 21.04           C
ATOM   3861  C   LYS A 252      20.388  -0.680  35.764  1.00 20.47           C
ATOM   3862  O   LYS A 252      19.583  -1.455  36.302  1.00 21.16           O
ATOM   3863  CB  LYS A 252      22.219  -0.236  34.006  1.00 20.72           C
ATOM   3864  CG  LYS A 252      23.367  -0.915  33.290  1.00 24.49           C
ATOM   3865  CD  LYS A 252      24.319   0.038  32.703  1.00 25.90           C
ATOM   3866  CE  LYS A 252      25.518  -0.712  32.143  1.00 30.80           C
ATOM   3867  NZ  LYS A 252      26.281   0.128  31.209  1.00 33.24           N1+
ATOM   3868  H   LYS A 252      21.183  -2.981  33.894  1.00 22.48           H
ATOM   3869  HA  LYS A 252      22.096  -1.721  35.344  1.00 25.27           H
ATOM   3870  HB2 LYS A 252      21.637   0.173  33.348  1.00 24.89           H
ATOM   3871  HB3 LYS A 252      22.580   0.442  34.596  1.00 24.89           H
ATOM   3872  HG2 LYS A 252      23.854  -1.468  33.921  1.00 29.40           H
ATOM   3873  HG3 LYS A 252      23.011  -1.455  32.571  1.00 29.40           H
ATOM   3874  HD2 LYS A 252      23.890   0.522  31.982  1.00 31.10           H
ATOM   3875  HD3 LYS A 252      24.632   0.645  33.392  1.00 31.10           H
ATOM   3876  HE2 LYS A 252      26.106  -0.964  32.875  1.00 36.99           H
ATOM   3877  HE3 LYS A 252      25.216  -1.501  31.668  1.00 36.99           H
ATOM   3878  HZ1 LYS A 252      27.053  -0.267  31.005  1.00 39.91           H
ATOM   3879  HZ2 LYS A 252      25.812   0.243  30.465  1.00 39.91           H
ATOM   3880  HZ3 LYS A 252      26.449   0.922  31.574  1.00 39.91           H
ATOM   3881  N   ASN A 253      20.360   0.626  35.992  1.00 18.64           N
ATOM   3882  CA  ASN A 253      19.548   1.238  37.037  1.00 29.03           C
ATOM   3883  C   ASN A 253      18.185   1.649  36.475  1.00 28.67           C
ATOM   3884  O   ASN A 253      17.843   2.839  36.451  1.00 29.70           O
ATOM   3885  CB  ASN A 253      20.287   2.462  37.576  1.00 32.63           C
ATOM   3886  CG  ASN A 253      19.577   3.130  38.748  1.00 41.72           C
ATOM   3887  OD1 ASN A 253      18.981   2.460  39.591  1.00 41.49           O
ATOM   3888  ND2 ASN A 253      19.664   4.464  38.812  1.00 50.00           N
ATOM   3889  H   ASN A 253      20.811   1.198  35.535  1.00 22.39           H
ATOM   3890  HA  ASN A 253      19.417   0.601  37.758  1.00 34.85           H
ATOM   3891  HB2 ASN A 253      21.178   2.199  37.857  1.00 39.18           H
ATOM   3892  HB3 ASN A 253      20.349   3.118  36.863  1.00 39.18           H
ATOM   3893 HD21 ASN A 253      19.348   4.888  39.489  1.00 60.02           H
ATOM   3894 HD22 ASN A 253      20.056   4.901  38.181  1.00 60.02           H
ATOM   3895  N   ARG A 254      17.428   0.655  35.983  1.00 21.38           N
ATOM   3896  CA  ARG A 254      16.131   0.924  35.375  1.00 19.82           C
ATOM   3897  C   ARG A 254      15.101  -0.113  35.791  1.00 19.50           C
ATOM   3898  O   ARG A 254      15.406  -1.286  35.987  1.00 21.22           O
ATOM   3899  CB  ARG A 254      16.188   0.957  33.839  1.00 19.02           C
ATOM   3900  CG  ARG A 254      17.050   2.065  33.298  1.00 16.46           C
ATOM   3901  CD  ARG A 254      17.143   1.997  31.793  1.00 17.21           C
ATOM   3902  NE  ARG A 254      18.032   0.930  31.345  1.00 16.19           N
ATOM   3903  CZ  ARG A 254      18.283   0.681  30.066  1.00 15.07           C
ATOM   3904  NH1 ARG A 254      17.698   1.402  29.101  1.00 15.07           N
ATOM   3905  NH2 ARG A 254      19.126  -0.274  29.744  1.00 14.48           N1+
ATOM   3906  H   ARG A 254      17.644  -0.180  35.993  1.00 25.68           H
ATOM   3907  HA  ARG A 254      15.826   1.792  35.677  1.00 23.80           H
ATOM   3908  HB2 ARG A 254      16.551   0.117  33.511  1.00 22.85           H
ATOM   3909  HB3 ARG A 254      15.292   1.089  33.494  1.00 22.85           H
ATOM   3910  HG2 ARG A 254      16.656   2.918  33.535  1.00 19.78           H
ATOM   3911  HG3 ARG A 254      17.945   1.982  33.667  1.00 19.78           H
ATOM   3912  HD2 ARG A 254      16.258   1.825  31.427  1.00 20.67           H
ATOM   3913  HD3 ARG A 254      17.488   2.838  31.459  1.00 20.67           H
ATOM   3914  HE  ARG A 254      18.308   0.360  31.928  1.00 19.45           H
ATOM   3915 HH11 ARG A 254      17.158   2.040  29.295  1.00 18.10           H
ATOM   3916 HH12 ARG A 254      17.874   1.228  28.276  1.00 18.10           H
ATOM   3917 HH21 ARG A 254      19.498  -0.745  30.358  1.00 17.40           H
ATOM   3918 HH22 ARG A 254      19.285  -0.444  28.916  1.00 17.40           H
ATOM   3919  N   GLN A 255      13.857   0.338  35.875  1.00 18.57           N
ATOM   3920  CA  GLN A 255      12.721  -0.528  36.147  1.00 22.13           C
ATOM   3921  C   GLN A 255      11.800  -0.447  34.942  1.00 18.42           C
ATOM   3922  O   GLN A 255      11.568   0.637  34.399  1.00 23.31           O
ATOM   3923  CB  GLN A 255      11.976  -0.082  37.415  1.00 28.62           C
ATOM   3924  CG  GLN A 255      11.322  -1.239  38.195  1.00 36.90           C
ATOM   3925  CD  GLN A 255      10.706  -0.802  39.518  1.00 47.63           C
ATOM   3926  OE1 GLN A 255       9.663  -1.327  39.921  1.00 48.70           O
ATOM   3927  NE2 GLN A 255      11.348   0.156  40.205  1.00 48.59           N
ATOM   3928  H   GLN A 255      13.641   1.159  35.751  1.00 22.30           H
ATOM   3929  HA  GLN A 255      13.004  -1.449  36.255  1.00 26.57           H
ATOM   3930  HB2 GLN A 255      12.612   0.358  37.998  1.00 34.37           H
ATOM   3931  HB3 GLN A 255      11.275   0.541  37.165  1.00 34.37           H
ATOM   3932  HG2 GLN A 255      10.614  -1.628  37.657  1.00 44.30           H
ATOM   3933  HG3 GLN A 255      11.993  -1.910  38.383  1.00 44.30           H
ATOM   3934 HE21 GLN A 255      12.058   0.520  39.888  1.00 58.32           H
ATOM   3935 HE22 GLN A 255      11.048   0.410  40.971  1.00 58.32           H
ATOM   3936  N   ILE A 256      11.378  -1.588  34.478  1.00 17.41           N
ATOM   3937  CA  ILE A 256      10.377  -1.674  33.432  1.00 15.07           C
ATOM   3938  C   ILE A 256       9.023  -1.663  34.109  1.00 17.01           C
ATOM   3939  O   ILE A 256       8.807  -2.390  35.084  1.00 17.56           O
ATOM   3940  CB  ILE A 256      10.586  -2.940  32.594  1.00 15.27           C
ATOM   3941  CG1 ILE A 256      12.001  -2.888  32.004  1.00 18.24           C
ATOM   3942  CG2 ILE A 256       9.537  -3.028  31.511  1.00 17.49           C
ATOM   3943  CD1 ILE A 256      12.304  -3.983  31.046  1.00 21.96           C
ATOM   3944  H   ILE A 256      11.651  -2.353  34.755  1.00 20.91           H
ATOM   3945  HA  ILE A 256      10.434  -0.893  32.860  1.00 18.10           H
ATOM   3946  HB  ILE A 256      10.502  -3.720  33.165  1.00 18.35           H
ATOM   3947 HG12 ILE A 256      12.106  -2.052  31.528  1.00 21.91           H
ATOM   3948 HG13 ILE A 256      12.642  -2.938  32.730  1.00 21.91           H
ATOM   3949 HG21 ILE A 256       9.685  -3.830  30.987  1.00 21.01           H
ATOM   3950 HG22 ILE A 256       8.654  -3.063  31.912  1.00 21.01           H
ATOM   3951 HG23 ILE A 256       9.611  -2.242  30.949  1.00 21.01           H
ATOM   3952 HD11 ILE A 256      13.235  -3.908  30.781  1.00 26.37           H
ATOM   3953 HD12 ILE A 256      12.147  -4.835  31.482  1.00 26.37           H
ATOM   3954 HD13 ILE A 256      11.734  -3.895  30.265  1.00 26.37           H
ATOM   3955  N   LYS A 257       8.153  -0.782  33.640  1.00 15.60           N
ATOM   3956  CA  LYS A 257       6.799  -0.654  34.155  1.00 12.35           C
ATOM   3957  C   LYS A 257       5.832  -1.299  33.183  1.00 17.01           C
ATOM   3958  O   LYS A 257       6.044  -1.280  31.967  1.00 18.37           O
ATOM   3959  CB  LYS A 257       6.428   0.809  34.377  1.00 16.68           C
ATOM   3960  CG  LYS A 257       7.322   1.553  35.380  1.00 24.27           C
ATOM   3961  CD  LYS A 257       7.293   0.920  36.751  1.00 35.91           C
ATOM   3962  CE  LYS A 257       8.032   1.766  37.766  1.00 39.99           C
ATOM   3963  NZ  LYS A 257       8.217   1.045  39.052  1.00 49.52           N1+
ATOM   3964  H   LYS A 257       8.334  -0.222  33.010  1.00 18.74           H
ATOM   3965  HA  LYS A 257       6.730  -1.131  34.998  1.00 14.85           H
ATOM   3966  HB2 LYS A 257       6.504   1.276  33.530  1.00 20.04           H
ATOM   3967  HB3 LYS A 257       5.510   0.856  34.688  1.00 20.04           H
ATOM   3968  HG2 LYS A 257       8.238   1.536  35.067  1.00 29.15           H
ATOM   3969  HG3 LYS A 257       7.016   2.471  35.468  1.00 29.15           H
ATOM   3970  HD2 LYS A 257       6.370   0.837  37.043  1.00 43.12           H
ATOM   3971  HD3 LYS A 257       7.714   0.046  36.715  1.00 43.12           H
ATOM   3972  HE2 LYS A 257       8.906   2.000  37.416  1.00 48.01           H
ATOM   3973  HE3 LYS A 257       7.515   2.569  37.942  1.00 48.01           H
ATOM   3974  HZ1 LYS A 257       8.948   1.340  39.465  1.00 59.45           H
ATOM   3975  HZ2 LYS A 257       7.511   1.179  39.578  1.00 59.45           H
ATOM   3976  HZ3 LYS A 257       8.303   0.171  38.901  1.00 59.45           H
ATOM   3977  N   ALA A 258       4.772  -1.900  33.728  1.00 16.68           N
ATOM   3978  CA  ALA A 258       3.724  -2.506  32.920  1.00 16.98           C
ATOM   3979  C   ALA A 258       2.442  -1.710  33.071  1.00 18.12           C
ATOM   3980  O   ALA A 258       2.146  -1.206  34.158  1.00 18.61           O
ATOM   3981  CB  ALA A 258       3.438  -3.942  33.335  1.00 18.22           C
ATOM   3982  H   ALA A 258       4.641  -1.961  34.576  1.00 20.04           H
ATOM   3983  HA  ALA A 258       3.976  -2.500  31.986  1.00 20.39           H
ATOM   3984  HB1 ALA A 258       2.763  -4.312  32.745  1.00 21.89           H
ATOM   3985  HB2 ALA A 258       4.255  -4.461  33.271  1.00 21.89           H
ATOM   3986  HB3 ALA A 258       3.114  -3.947  34.250  1.00 21.89           H
ATOM   3987  N   SER A 259       1.675  -1.625  31.985  1.00 14.54           N
ATOM   3988  CA  SER A 259       0.404  -0.911  31.968  1.00 17.60           C
ATOM   3989  C   SER A 259      -0.753  -1.792  32.394  1.00 18.53           C
ATOM   3990  O   SER A 259      -1.882  -1.292  32.509  1.00 21.43           O
ATOM   3991  CB  SER A 259       0.124  -0.369  30.561  1.00 19.47           C
ATOM   3992  OG  SER A 259      -0.314  -1.376  29.677  1.00 16.71           O
ATOM   3993  H   SER A 259       1.869  -1.996  31.235  1.00 17.47           H
ATOM   3994  HA  SER A 259       0.455  -0.157  32.579  1.00 21.15           H
ATOM   3995  HB2 SER A 259      -0.559   0.318  30.615  1.00 23.39           H
ATOM   3996  HB3 SER A 259       0.948   0.009  30.215  1.00 23.39           H
ATOM   3997  HG  SER A 259      -1.080  -1.638  29.889  1.00 20.07           H
ATOM   3998  N   PHE A 260      -0.493  -3.070  32.624  1.00 17.55           N
ATOM   3999  CA  PHE A 260      -1.523  -4.072  32.884  1.00 15.62           C
ATOM   4000  C   PHE A 260      -1.121  -4.934  34.074  1.00 24.68           C
ATOM   4001  O   PHE A 260       0.072  -5.201  34.277  1.00 25.12           O
ATOM   4002  CB  PHE A 260      -1.697  -4.941  31.644  1.00 21.67           C
ATOM   4003  CG  PHE A 260      -0.420  -5.634  31.195  1.00 20.08           C
ATOM   4004  CD1 PHE A 260       0.544  -4.960  30.443  1.00 17.24           C
ATOM   4005  CD2 PHE A 260      -0.189  -6.951  31.549  1.00 25.88           C
ATOM   4006  CE1 PHE A 260       1.716  -5.610  30.046  1.00 21.09           C
ATOM   4007  CE2 PHE A 260       0.957  -7.604  31.157  1.00 23.74           C
ATOM   4008  CZ  PHE A 260       1.927  -6.931  30.408  1.00 21.93           C
ATOM   4009  H   PHE A 260       0.302  -3.399  32.636  1.00 21.09           H
ATOM   4010  HA  PHE A 260      -2.370  -3.647  33.085  1.00 18.77           H
ATOM   4011  HB2 PHE A 260      -2.001  -4.375  30.917  1.00 26.02           H
ATOM   4012  HB3 PHE A 260      -2.355  -5.628  31.827  1.00 26.02           H
ATOM   4013  HD1 PHE A 260       0.405  -4.074  30.202  1.00 20.71           H
ATOM   4014  HD2 PHE A 260      -0.828  -7.403  32.051  1.00 31.08           H
ATOM   4015  HE1 PHE A 260       2.352  -5.157  29.541  1.00 25.33           H
ATOM   4016  HE2 PHE A 260       1.090  -8.489  31.406  1.00 28.51           H
ATOM   4017  HZ  PHE A 260       2.701  -7.372  30.142  1.00 26.33           H
ATOM   4018  HC  PHE A 260      -1.819  -5.311  34.690  1.00 29.63           H
TER
HETATM 4019 ZN    ZN A 600      14.460   0.263  15.266  1.00 13.36          Zn2+
HETATM 4020  C1  CEL A 701      18.895   9.303  13.992  1.00 19.76           C
HETATM 4021  C10 CEL A 701      16.854   6.377  11.014  1.00 25.21           C
HETATM 4022  C11 CEL A 701      14.731   6.650   7.874  1.00 38.78           C
HETATM 4023  C12 CEL A 701      17.136   6.297  14.426  1.00 16.09           C
HETATM 4024  C13 CEL A 701      15.740   6.278  14.579  1.00 15.46           C
HETATM 4025  C14 CEL A 701      15.172   5.197  15.247  1.00 15.63           C
HETATM 4026  C15 CEL A 701      15.967   4.152  15.749  1.00 14.87           C
HETATM 4027  C16 CEL A 701      17.362   4.207  15.587  1.00 12.17           C
HETATM 4028  C17 CEL A 701      17.955   5.281  14.920  1.00 14.17           C
HETATM 4029  C2  CEL A 701      18.285   9.320  12.704  1.00 22.33           C
HETATM 4030  C3  CEL A 701      17.535   8.143  12.634  1.00 24.38           C
HETATM 4031  C4  CEL A 701      19.809  10.308  14.577  1.00 24.22           C
HETATM 4032  C5  CEL A 701      16.729   7.685  11.514  1.00 28.56           C
HETATM 4033  C6  CEL A 701      15.884   8.621  10.885  1.00 30.84           C
HETATM 4034  C7  CEL A 701      15.185   8.264   9.736  1.00 36.62           C
HETATM 4035  C8  CEL A 701      15.400   6.995   9.163  1.00 39.69           C
HETATM 4036  C9  CEL A 701      16.215   6.055   9.818  1.00 34.11           C
HETATM 4037  F1  CEL A 701      19.436  11.564  14.314  1.00 25.34           F
HETATM 4038  F2  CEL A 701      19.970  10.261  15.899  1.00 23.91           F
HETATM 4039  F3  CEL A 701      21.050  10.213  14.077  1.00 25.09           F
HETATM 4040  N1  CEL A 701      18.538   8.188  14.688  1.00 19.76           N
HETATM 4041  N2  CEL A 701      17.763   7.468  13.849  1.00 19.21           N
HETATM 4042  N3  CEL A 701      15.886   1.384  16.043  1.00 13.60           N
HETATM 4043  O1  CEL A 701      15.824   2.966  18.016  1.00 13.54           O1-
HETATM 4044  O2  CEL A 701      13.831   2.913  16.500  1.00 13.39           O1-
HETATM 4045  S1  CEL A 701      15.282   2.865  16.675  1.00 14.04           S2+
HETATM 4046  HC2 CEL A 701      18.392  10.066  11.938  1.00 26.81           H
HETATM 4047  HC6 CEL A 701      15.776   9.623  11.305  1.00 37.03           H
HETATM 4048  HC7 CEL A 701      14.484   8.966   9.273  1.00 43.97           H
HETATM 4049  HC9 CEL A 701      16.335   5.047   9.401  1.00 40.95           H
HETATM 4050 H10C CEL A 701      17.485   5.641  11.523  1.00 30.27           H
HETATM 4051 H111 CEL A 701      15.023   5.661   7.510  1.00 46.56           H
HETATM 4052 H112 CEL A 701      14.962   7.382   7.081  1.00 46.56           H
HETATM 4053 H113 CEL A 701      13.635   6.680   7.996  1.00 46.56           H
HETATM 4054 H13C CEL A 701      15.120   7.082  14.187  1.00 18.58           H
HETATM 4055 H14C CEL A 701      14.081   5.165  15.402  1.00 18.77           H
HETATM 4056 H16C CEL A 701      18.022   3.431  15.991  1.00 14.63           H
HETATM 4057 H17C CEL A 701      19.052   5.317  14.831  1.00 17.02           H
HETATM 4058 HN31 CEL A 701      16.638   1.485  15.317  1.00 16.35           H
HETATM 4059 HN32 CEL A 701      16.419   0.782  16.868  1.00 16.35           H
HETATM 4060  O   HOH A 702       7.311  12.233  27.925  1.00 20.93           O
HETATM 4061  H1  HOH A 702       7.634  12.474  27.187  1.00 25.14           H
HETATM 4062  H2  HOH A 702       7.928  12.275  28.493  1.00 25.14           H
HETATM 4063  O   HOH A 703      19.867  -2.201  15.753  1.00 13.04           O
HETATM 4064  H1  HOH A 703      19.966  -1.649  16.380  1.00 15.67           H
HETATM 4065  H2  HOH A 703      19.285  -2.755  15.998  1.00 15.67           H
HETATM 4066  O   HOH A 704       4.091  -6.456  20.401  1.00 13.97           O
HETATM 4067  H1  HOH A 704       4.220  -6.487  21.234  1.00 16.79           H
HETATM 4068  H2  HOH A 704       3.298  -6.687  20.261  1.00 16.79           H
HETATM 4069  O   HOH A 705      16.589 -11.590  17.997  1.00 14.68           O
HETATM 4070  H1  HOH A 705      17.394 -11.357  18.011  1.00 17.64           H
HETATM 4071  H2  HOH A 705      16.141 -10.901  18.174  1.00 17.64           H
HETATM 4072  O   HOH A 706      17.330 -13.936  24.373  1.00 18.25           O
HETATM 4073  H1  HOH A 706      16.542 -14.005  24.655  1.00 21.93           H
HETATM 4074  H2  HOH A 706      17.560 -13.132  24.475  1.00 21.93           H
HETATM 4075  O   HOH A 707      25.925  -3.022  21.020  1.00 16.44           O
HETATM 4076  H1  HOH A 707      26.573  -2.936  20.497  1.00 19.75           H
HETATM 4077  H2  HOH A 707      25.898  -3.831  21.256  1.00 19.75           H
HETATM 4078  O   HOH A 708       6.807 -14.610  28.884  1.00 25.24           O
HETATM 4079  H1  HOH A 708       7.395 -14.321  29.411  1.00 30.31           H
HETATM 4080  H2  HOH A 708       6.495 -15.305  29.234  1.00 30.31           H
HETATM 4081  O   HOH A 709      13.083 -13.530  11.317  1.00 15.92           O
HETATM 4082  H1  HOH A 709      12.639 -13.046  11.841  1.00 19.12           H
HETATM 4083  H2  HOH A 709      13.476 -14.103  11.793  1.00 19.12           H
HETATM 4084  O   HOH A 710      17.676 -11.380  25.196  1.00 16.12           O
HETATM 4085  H1  HOH A 710      16.863 -11.169  25.235  1.00 19.37           H
HETATM 4086  H2  HOH A 710      18.124 -10.678  25.289  1.00 19.37           H
HETATM 4087  O   HOH A 711      22.223   0.277  29.364  1.00 18.17           O
HETATM 4088  H1  HOH A 711      22.153  -0.520  29.623  1.00 21.83           H
HETATM 4089  H2  HOH A 711      22.824   0.640  29.820  1.00 21.83           H
HETATM 4090  O   HOH A 712      17.596  -9.207  20.863  1.00 15.67           O
HETATM 4091  H1  HOH A 712      17.299  -8.481  21.167  1.00 18.83           H
HETATM 4092  H2  HOH A 712      17.426  -9.201  20.039  1.00 18.83           H
HETATM 4093  O   HOH A 713      -0.458  -5.317  23.603  1.00 17.53           O
HETATM 4094  H1  HOH A 713      -0.195  -4.659  24.051  1.00 21.06           H
HETATM 4095  H2  HOH A 713      -0.984  -5.016  23.019  1.00 21.06           H
HETATM 4096  O   HOH A 714       0.147   9.769   1.834  1.00 22.59           O
HETATM 4097  H1  HOH A 714       0.060  10.599   1.742  1.00 27.13           H
HETATM 4098  H2  HOH A 714       0.956   9.631   2.020  1.00 27.13           H
HETATM 4099  O   HOH A 715      18.497  -6.770  29.157  1.00 17.22           O
HETATM 4100  H1  HOH A 715      18.925  -6.068  28.999  1.00 20.69           H
HETATM 4101  H2  HOH A 715      19.059  -7.346  29.407  1.00 20.69           H
HETATM 4102  O   HOH A 716      19.035 -10.419  22.855  1.00 16.37           O
HETATM 4103  H1  HOH A 716      18.631 -10.122  22.182  1.00 19.67           H
HETATM 4104  H2  HOH A 716      18.744 -11.195  22.992  1.00 19.67           H
HETATM 4105  O   HOH A 717      24.717   6.886  29.761  1.00 24.08           O
HETATM 4106  H1  HOH A 717      24.224   7.064  29.105  1.00 28.92           H
HETATM 4107  H2  HOH A 717      24.536   7.447  30.357  1.00 28.92           H
HETATM 4108  O   HOH A 718      25.944  -5.650  22.041  1.00 24.25           O
HETATM 4109  H1  HOH A 718      26.192  -6.410  21.782  1.00 29.12           H
HETATM 4110  H2  HOH A 718      26.509  -5.386  22.604  1.00 29.12           H
HETATM 4111  O   HOH A 719      36.587   4.777  21.017  1.00 28.05           O
HETATM 4112  H1  HOH A 719      36.150   4.658  20.308  1.00 33.68           H
HETATM 4113  H2  HOH A 719      36.409   5.557  21.276  1.00 33.68           H
HETATM 4114  O   HOH A 720      11.828  -8.165  -1.179  1.00 25.04           O
HETATM 4115  H1  HOH A 720      12.323  -7.486  -1.181  1.00 30.07           H
HETATM 4116  H2  HOH A 720      11.796  -8.438  -0.386  1.00 30.07           H
HETATM 4117  O   HOH A 721       7.624 -16.579  14.699  1.00 23.06           O
HETATM 4118  H1  HOH A 721       7.317 -17.245  15.113  1.00 27.69           H
HETATM 4119  H2  HOH A 721       8.459 -16.594  14.796  1.00 27.69           H
HETATM 4120  O   HOH A 722       5.039 -10.376  24.413  1.00 21.49           O
HETATM 4121  H1  HOH A 722       4.405  -9.874  24.192  1.00 25.81           H
HETATM 4122  H2  HOH A 722       4.716 -11.004  24.868  1.00 25.81           H
HETATM 4123  O   HOH A 723       3.155  12.371  11.410  1.00 24.90           O
HETATM 4124  H1  HOH A 723       3.877  12.024  11.663  1.00 29.90           H
HETATM 4125  H2  HOH A 723       3.167  13.170  11.668  1.00 29.90           H
HETATM 4126  O   HOH A 724       9.177   4.631  30.710  1.00 22.65           O
HETATM 4127  H1  HOH A 724       8.703   4.357  30.072  1.00 27.20           H
HETATM 4128  H2  HOH A 724       8.674   5.070  31.219  1.00 27.20           H
HETATM 4129  O   HOH A 725      -2.116  -9.717  14.168  1.00 23.08           O
HETATM 4130  H1  HOH A 725      -2.777 -10.217  14.033  1.00 27.71           H
HETATM 4131  H2  HOH A 725      -2.300  -9.250  14.844  1.00 27.71           H
HETATM 4132  O   HOH A 726      28.737   8.041  21.724  1.00 20.46           O
HETATM 4133  H1  HOH A 726      28.004   8.433  21.611  1.00 24.57           H
HETATM 4134  H2  HOH A 726      29.335   8.582  21.489  1.00 24.57           H
HETATM 4135  O   HOH A 727      12.951 -17.345  21.916  1.00 24.49           O
HETATM 4136  H1  HOH A 727      12.377 -17.699  21.415  1.00 29.41           H
HETATM 4137  H2  HOH A 727      13.600 -17.877  21.965  1.00 29.41           H
HETATM 4138  O   HOH A 728      -5.609  -0.555  14.347  1.00 23.02           O
HETATM 4139  H1  HOH A 728      -4.909  -0.537  13.883  1.00 27.65           H
HETATM 4140  H2  HOH A 728      -5.424  -0.164  15.068  1.00 27.65           H
HETATM 4141  O   HOH A 729       4.706  -8.037  32.918  1.00 22.68           O
HETATM 4142  H1  HOH A 729       5.095  -8.470  33.524  1.00 27.24           H
HETATM 4143  H2  HOH A 729       3.980  -7.759  33.240  1.00 27.24           H
HETATM 4144  O   HOH A 730      10.516 -16.320  17.133  1.00 22.26           O
HETATM 4145  H1  HOH A 730      10.994 -16.086  16.481  1.00 26.74           H
HETATM 4146  H2  HOH A 730      10.867 -15.991  17.822  1.00 26.74           H
HETATM 4147  O   HOH A 731      29.258  -7.440  16.528  1.00 24.79           O
HETATM 4148  H1  HOH A 731      29.896  -7.700  16.048  1.00 29.77           H
HETATM 4149  H2  HOH A 731      28.726  -8.087  16.600  1.00 29.77           H
HETATM 4150  O   HOH A 732      -2.109  -0.992   6.936  1.00 27.70           O
HETATM 4151  H1  HOH A 732      -1.403  -1.188   6.523  1.00 33.26           H
HETATM 4152  H2  HOH A 732      -2.051  -0.179   7.142  1.00 33.26           H
HETATM 4153  O   HOH A 733      -3.989  -5.859   8.975  1.00 22.40           O
HETATM 4154  H1  HOH A 733      -3.705  -5.195   9.404  1.00 26.90           H
HETATM 4155  H2  HOH A 733      -4.820  -5.766   8.893  1.00 26.90           H
HETATM 4156  O   HOH A 734       8.188 -15.212  17.043  1.00 20.18           O
HETATM 4157  H1  HOH A 734       8.890 -15.672  17.129  1.00 24.24           H
HETATM 4158  H2  HOH A 734       7.780 -15.519  16.376  1.00 24.24           H
HETATM 4159  O   HOH A 735       0.677  12.666  26.639  1.00 21.09           O
HETATM 4160  H1  HOH A 735       1.185  12.600  27.304  1.00 25.33           H
HETATM 4161  H2  HOH A 735       1.131  12.994  26.014  1.00 25.33           H
HETATM 4162  O   HOH A 736      32.424  -4.939  22.442  1.00 27.83           O
HETATM 4163  H1  HOH A 736      32.287  -4.562  21.703  1.00 33.42           H
HETATM 4164  H2  HOH A 736      31.751  -5.417  22.594  1.00 33.42           H
HETATM 4165  O   HOH A 737      34.172  -4.032  24.484  1.00 29.10           O
HETATM 4166  H1  HOH A 737      34.069  -4.627  23.899  1.00 34.94           H
HETATM 4167  H2  HOH A 737      34.889  -4.206  24.886  1.00 34.94           H
HETATM 4168  O   HOH A 738      11.559  -6.100  33.977  1.00 22.86           O
HETATM 4169  H1  HOH A 738      10.889  -6.525  34.255  1.00 27.45           H
HETATM 4170  H2  HOH A 738      11.695  -5.468  34.516  1.00 27.45           H
HETATM 4171  O   HOH A 739      16.401 -10.070  32.115  1.00 27.77           O
HETATM 4172  H1  HOH A 739      15.974 -10.466  31.510  1.00 33.34           H
HETATM 4173  H2  HOH A 739      15.829  -9.693  32.603  1.00 33.34           H
HETATM 4174  O   HOH A 740      -2.265 -11.456  11.366  1.00 25.47           O
HETATM 4175  H1  HOH A 740      -2.318 -12.052  10.775  1.00 30.59           H
HETATM 4176  H2  HOH A 740      -1.486 -11.141  11.329  1.00 30.59           H
HETATM 4177  O   HOH A 741       3.090 -18.486   8.011  1.00 19.83           O
HETATM 4178  H1  HOH A 741       2.632 -18.701   7.341  1.00 23.82           H
HETATM 4179  H2  HOH A 741       2.585 -18.042   8.516  1.00 23.82           H
HETATM 4180  O   HOH A 742      25.698  -4.815   7.921  1.00 30.42           O
HETATM 4181  H1  HOH A 742      25.297  -5.551   7.871  1.00 36.52           H
HETATM 4182  H2  HOH A 742      26.362  -4.866   7.410  1.00 36.52           H
HETATM 4183  O   HOH A 743      -5.122   5.258  15.434  1.00 28.25           O
HETATM 4184  H1  HOH A 743      -4.853   5.521  16.184  1.00 33.92           H
HETATM 4185  H2  HOH A 743      -5.922   5.504  15.368  1.00 33.92           H
HETATM 4186  O   HOH A 744      25.407  -1.607  26.619  1.00 22.72           O
HETATM 4187  H1  HOH A 744      25.841  -1.094  26.114  1.00 27.28           H
HETATM 4188  H2  HOH A 744      25.044  -2.181  26.123  1.00 27.28           H
HETATM 4189  O   HOH A 745      26.506   9.051  20.245  1.00 22.86           O
HETATM 4190  H1  HOH A 745      25.815   8.587  20.348  1.00 27.46           H
HETATM 4191  H2  HOH A 745      26.270   9.763  19.870  1.00 27.46           H
HETATM 4192  O   HOH A 746      25.415  -0.647  28.936  1.00 26.31           O
HETATM 4193  H1  HOH A 746      25.370  -0.992  28.171  1.00 31.60           H
HETATM 4194  H2  HOH A 746      25.016   0.093  28.880  1.00 31.60           H
HETATM 4195  O   HOH A 747      20.642  12.689  23.453  1.00 21.99           O
HETATM 4196  H1  HOH A 747      20.134  12.649  22.786  1.00 26.41           H
HETATM 4197  H2  HOH A 747      20.171  12.551  24.136  1.00 26.41           H
HETATM 4198  O   HOH A 748      29.686  -1.899  21.084  1.00 18.62           O
HETATM 4199  H1  HOH A 748      29.414  -2.414  20.477  1.00 22.37           H
HETATM 4200  H2  HOH A 748      29.639  -2.318  21.811  1.00 22.37           H
HETATM 4201  O   HOH A 749      22.377  10.604  24.490  1.00 24.70           O
HETATM 4202  H1  HOH A 749      22.160  11.416  24.518  1.00 29.66           H
HETATM 4203  H2  HOH A 749      22.914  10.467  25.122  1.00 29.66           H
HETATM 4204  O   HOH A 750       8.067 -14.939  26.563  1.00 22.09           O
HETATM 4205  H1  HOH A 750       8.765 -14.474  26.591  1.00 26.53           H
HETATM 4206  H2  HOH A 750       7.585 -14.690  27.206  1.00 26.53           H
HETATM 4207  O   HOH A 751      19.232 -15.443  25.353  1.00 28.46           O
HETATM 4208  H1  HOH A 751      18.809 -16.169  25.346  1.00 34.17           H
HETATM 4209  H2  HOH A 751      18.681 -14.837  25.171  1.00 34.17           H
HETATM 4210  O   HOH A 752      20.845 -12.409  22.150  1.00 22.82           O
HETATM 4211  H1  HOH A 752      21.501 -12.155  21.689  1.00 27.41           H
HETATM 4212  H2  HOH A 752      20.877 -11.984  22.875  1.00 27.41           H
HETATM 4213  O   HOH A 753      12.066  -4.033  35.923  1.00 23.88           O
HETATM 4214  H1  HOH A 753      12.749  -4.452  36.172  1.00 28.68           H
HETATM 4215  H2  HOH A 753      11.397  -4.459  36.201  1.00 28.68           H
HETATM 4216  O   HOH A 754       6.381 -16.631  18.832  1.00 24.30           O
HETATM 4217  H1  HOH A 754       6.555 -16.689  18.013  1.00 29.18           H
HETATM 4218  H2  HOH A 754       5.546 -16.700  18.910  1.00 29.18           H
HETATM 4219  O   HOH A 755      15.143  -2.674  -6.295  1.00 31.30           O
HETATM 4220  H1  HOH A 755      14.467  -3.175  -6.296  1.00 37.58           H
HETATM 4221  H2  HOH A 755      14.917  -1.962  -6.676  1.00 37.58           H
HETATM 4222  O   HOH A 756       1.872  11.898   8.905  1.00 21.32           O
HETATM 4223  H1  HOH A 756       2.239  12.627   8.700  1.00 25.61           H
HETATM 4224  H2  HOH A 756       2.200  11.664   9.642  1.00 25.61           H
HETATM 4225  O   HOH A 757      32.163   3.222  25.992  1.00 26.88           O
HETATM 4226  H1  HOH A 757      32.503   3.946  26.248  1.00 32.28           H
HETATM 4227  H2  HOH A 757      31.373   3.394  25.764  1.00 32.28           H
HETATM 4228  O   HOH A 758       1.096 -14.845   2.947  1.00 31.40           O
HETATM 4229  H1  HOH A 758       1.443 -15.588   3.130  1.00 37.70           H
HETATM 4230  H2  HOH A 758       0.465 -14.998   2.416  1.00 37.70           H
HETATM 4231  O   HOH A 759      34.398   2.224  24.652  1.00 27.43           O
HETATM 4232  H1  HOH A 759      34.234   2.951  24.265  1.00 32.94           H
HETATM 4233  H2  HOH A 759      34.146   1.618  24.147  1.00 32.94           H
HETATM 4234  O   HOH A 760      -2.491   1.144   3.814  1.00 28.00           O
HETATM 4235  H1  HOH A 760      -3.117   1.553   3.433  1.00 33.62           H
HETATM 4236  H2  HOH A 760      -2.828   0.473   4.189  1.00 33.62           H
HETATM 4237  O   HOH A 761      22.142  -9.879  25.041  1.00 27.49           O
HETATM 4238  H1  HOH A 761      21.984  -9.055  24.995  1.00 33.00           H
HETATM 4239  H2  HOH A 761      22.963  -9.958  25.199  1.00 33.00           H
HETATM 4240  O   HOH A 762       8.324   9.721  28.718  1.00 27.07           O
HETATM 4241  H1  HOH A 762       8.964   9.486  28.227  1.00 32.50           H
HETATM 4242  H2  HOH A 762       7.867  10.268  28.273  1.00 32.50           H
HETATM 4243  O   HOH A 763      19.856  -9.296  29.010  1.00 24.13           O
HETATM 4244  H1  HOH A 763      19.953  -9.723  28.292  1.00 28.98           H
HETATM 4245  H2  HOH A 763      19.854  -9.863  29.630  1.00 28.98           H
HETATM 4246  O   HOH A 764      12.574 -13.548  36.865  1.00 27.13           O
HETATM 4247  H1  HOH A 764      11.772 -13.300  36.890  1.00 32.58           H
HETATM 4248  H2  HOH A 764      12.890 -13.268  36.138  1.00 32.58           H
HETATM 4249  O   HOH A 765       4.181 -12.114  26.216  1.00 28.39           O
HETATM 4250  H1  HOH A 765       4.863 -12.330  26.656  1.00 34.09           H
HETATM 4251  H2  HOH A 765       3.514 -12.326  26.681  1.00 34.09           H
HETATM 4252  O   HOH A 766       9.950  -9.229  -2.787  1.00 41.56           O
HETATM 4253  H1  HOH A 766      10.624  -8.797  -2.526  1.00 49.90           H
HETATM 4254  H2  HOH A 766       9.362  -8.664  -2.988  1.00 49.90           H
HETATM 4255  O   HOH A 767      17.504 -11.135  -2.730  1.00 25.90           O
HETATM 4256  H1  HOH A 767      18.316 -10.923  -2.768  1.00 31.10           H
HETATM 4257  H2  HOH A 767      17.106 -10.496  -2.354  1.00 31.10           H
HETATM 4258  O   HOH A 768      14.114 -12.977  31.581  1.00 24.67           O
HETATM 4259  H1  HOH A 768      14.443 -12.325  31.163  1.00 29.63           H
HETATM 4260  H2  HOH A 768      13.904 -12.696  32.344  1.00 29.63           H
HETATM 4261  O   HOH A 769      32.289  -7.647  -0.646  1.00 36.19           O
HETATM 4262  H1  HOH A 769      31.551  -7.261  -0.763  1.00 43.45           H
HETATM 4263  H2  HOH A 769      32.218  -8.103   0.055  1.00 43.45           H
HETATM 4264  O   HOH A 770      11.098  16.739  12.252  1.00 26.21           O
HETATM 4265  H1  HOH A 770      10.471  16.213  12.058  1.00 31.47           H
HETATM 4266  H2  HOH A 770      11.265  17.193  11.566  1.00 31.47           H
HETATM 4267  O   HOH A 771      -0.995 -16.669  13.775  1.00 31.81           O
HETATM 4268  H1  HOH A 771      -1.544 -16.041  13.874  1.00 38.19           H
HETATM 4269  H2  HOH A 771      -1.431 -17.386  13.820  1.00 38.19           H
HETATM 4270  O   HOH A 772       3.160 -10.418  31.339  1.00 27.02           O
HETATM 4271  H1  HOH A 772       3.190 -10.958  31.981  1.00 32.45           H
HETATM 4272  H2  HOH A 772       3.578  -9.730  31.580  1.00 32.45           H
HETATM 4273  O   HOH A 773       6.259  21.838  17.703  1.00 29.29           O
HETATM 4274  H1  HOH A 773       6.696  21.608  18.382  1.00 35.17           H
HETATM 4275  H2  HOH A 773       5.715  22.428  17.954  1.00 35.17           H
HETATM 4276  O   HOH A 774       2.594  -1.716  -2.585  1.00 33.24           O
HETATM 4277  H1  HOH A 774       1.873  -2.138  -2.507  1.00 39.91           H
HETATM 4278  H2  HOH A 774       3.054  -1.896  -1.907  1.00 39.91           H
HETATM 4279  O   HOH A 775      19.754 -11.119  27.009  1.00 23.94           O
HETATM 4280  H1  HOH A 775      20.449 -10.922  26.580  1.00 28.76           H
HETATM 4281  H2  HOH A 775      19.286 -11.599  26.505  1.00 28.76           H
HETATM 4282  O   HOH A 776       7.415 -19.135  15.140  1.00 25.16           O
HETATM 4283  H1  HOH A 776       7.638 -19.846  15.526  1.00 30.22           H
HETATM 4284  H2  HOH A 776       7.264 -19.328  14.336  1.00 30.22           H
HETATM 4285  O   HOH A 777      13.786 -14.972   1.439  1.00 26.00           O
HETATM 4286  H1  HOH A 777      13.491 -14.297   1.842  1.00 31.22           H
HETATM 4287  H2  HOH A 777      14.483 -15.210   1.845  1.00 31.22           H
HETATM 4288  O   HOH A 778      -4.898  -4.424  13.022  1.00 29.19           O
HETATM 4289  H1  HOH A 778      -5.135  -3.618  13.008  1.00 35.05           H
HETATM 4290  H2  HOH A 778      -4.313  -4.490  13.622  1.00 35.05           H
HETATM 4291  O   HOH A 779      12.959 -20.183  10.402  1.00 28.52           O
HETATM 4292  H1  HOH A 779      13.402 -20.806  10.053  1.00 34.25           H
HETATM 4293  H2  HOH A 779      12.150 -20.327  10.228  1.00 34.25           H
HETATM 4294  O   HOH A 780      10.034 -17.678   7.240  1.00 30.67           O
HETATM 4295  H1  HOH A 780       9.532 -18.329   7.067  1.00 36.82           H
HETATM 4296  H2  HOH A 780      10.251 -17.749   8.049  1.00 36.82           H
HETATM 4297  O   HOH A 781      35.286   7.682  19.399  1.00 32.23           O
HETATM 4298  H1  HOH A 781      35.078   8.133  18.720  1.00 38.70           H
HETATM 4299  H2  HOH A 781      34.962   6.915  19.285  1.00 38.70           H
HETATM 4300  O   HOH A 782      23.800  -2.455   7.876  1.00 27.70           O
HETATM 4301  H1  HOH A 782      23.556  -2.104   7.151  1.00 33.26           H
HETATM 4302  H2  HOH A 782      23.908  -3.274   7.727  1.00 33.26           H
HETATM 4303  O   HOH A 783       8.367 -17.622  26.229  1.00 27.83           O
HETATM 4304  H1  HOH A 783       8.073 -16.838  26.180  1.00 33.42           H
HETATM 4305  H2  HOH A 783       8.859 -17.654  26.911  1.00 33.42           H
HETATM 4306  O   HOH A 784      36.275  -2.091  25.289  1.00 22.72           O
HETATM 4307  H1  HOH A 784      35.652  -2.224  24.743  1.00 27.28           H
HETATM 4308  H2  HOH A 784      36.303  -1.265  25.438  1.00 27.28           H
HETATM 4309  O   HOH A 785      20.583  -6.577  32.717  1.00 28.37           O
HETATM 4310  H1  HOH A 785      20.986  -7.101  33.235  1.00 34.06           H
HETATM 4311  H2  HOH A 785      19.762  -6.664  32.871  1.00 34.06           H
HETATM 4312  O   HOH A 786      -3.691   6.705   8.362  1.00 34.81           O
HETATM 4313  H1  HOH A 786      -3.598   7.113   9.092  1.00 41.80           H
HETATM 4314  H2  HOH A 786      -4.037   5.963   8.552  1.00 41.80           H
HETATM 4315  O   HOH A 787       3.641  -5.655  39.513  1.00 32.74           O
HETATM 4316  H1  HOH A 787       2.932  -6.021  39.778  1.00 39.31           H
HETATM 4317  H2  HOH A 787       4.208  -6.267  39.415  1.00 39.31           H
HETATM 4318  O   HOH A 788       7.078  16.252  27.177  1.00 28.30           O
HETATM 4319  H1  HOH A 788       6.420  15.742  27.077  1.00 33.98           H
HETATM 4320  H2  HOH A 788       7.541  15.936  27.804  1.00 33.98           H
HETATM 4321  O   HOH A 789      32.717   1.602  15.853  1.00 27.73           O
HETATM 4322  H1  HOH A 789      33.153   1.309  15.197  1.00 33.30           H
HETATM 4323  H2  HOH A 789      32.526   0.941  16.335  1.00 33.30           H
HETATM 4324  O   HOH A 790      23.655 -11.379   5.240  1.00 29.61           O
HETATM 4325  H1  HOH A 790      22.997 -10.913   5.003  1.00 35.55           H
HETATM 4326  H2  HOH A 790      24.342 -10.982   4.966  1.00 35.55           H
HETATM 4327  O   HOH A 791      23.637  -9.544   9.589  1.00 26.63           O
HETATM 4328  H1  HOH A 791      23.792  -9.740  10.392  1.00 31.98           H
HETATM 4329  H2  HOH A 791      22.817  -9.678   9.461  1.00 31.98           H
HETATM 4330  O   HOH A 792      20.112 -15.468  17.893  1.00 32.62           O
HETATM 4331  H1  HOH A 792      20.858 -15.315  17.539  1.00 39.16           H
HETATM 4332  H2  HOH A 792      19.608 -15.746  17.279  1.00 39.16           H
HETATM 4333  O   HOH A 793      21.459   2.490  -6.687  1.00 35.71           O
HETATM 4334  H1  HOH A 793      21.470   1.982  -7.358  1.00 42.88           H
HETATM 4335  H2  HOH A 793      21.578   2.001  -6.015  1.00 42.88           H
HETATM 4336  O   HOH A 794       0.527  10.290  30.104  1.00 28.04           O
HETATM 4337  H1  HOH A 794       0.916   9.621  30.434  1.00 33.66           H
HETATM 4338  H2  HOH A 794       1.127  10.834  29.884  1.00 33.66           H
HETATM 4339  O   HOH A 795      22.984 -12.218  20.612  1.00 26.44           O
HETATM 4340  H1  HOH A 795      23.380 -12.943  20.463  1.00 31.75           H
HETATM 4341  H2  HOH A 795      23.332 -11.641  20.108  1.00 31.75           H
HETATM 4342  O   HOH A 796      -4.987  -4.528  33.830  1.00 33.14           O
HETATM 4343  H1  HOH A 796      -5.127  -3.770  33.491  1.00 39.79           H
HETATM 4344  H2  HOH A 796      -5.112  -5.093  33.219  1.00 39.79           H
HETATM 4345  O   HOH A 797      13.776  -6.596  -2.308  1.00 29.78           O
HETATM 4346  H1  HOH A 797      14.129  -6.779  -3.048  1.00 35.76           H
HETATM 4347  H2  HOH A 797      13.629  -5.769  -2.309  1.00 35.76           H
HETATM 4348  O   HOH A 798      15.883   4.108  37.687  1.00 35.27           O
HETATM 4349  H1  HOH A 798      16.117   4.668  38.267  1.00 42.34           H
HETATM 4350  H2  HOH A 798      16.588   3.770  37.378  1.00 42.34           H
HETATM 4351  O   HOH A 799       5.552 -14.483  25.334  1.00 32.28           O
HETATM 4352  H1  HOH A 799       6.380 -14.486  25.477  1.00 38.76           H
HETATM 4353  H2  HOH A 799       5.196 -14.938  25.943  1.00 38.76           H
HETATM 4354  O   HOH A 800      22.394  -4.545  34.412  1.00 28.07           O
HETATM 4355  H1  HOH A 800      21.727  -4.683  34.907  1.00 33.71           H
HETATM 4356  H2  HOH A 800      23.011  -5.041  34.687  1.00 33.71           H
HETATM 4357  O   HOH A 801      10.526 -17.564  19.914  1.00 29.19           O
HETATM 4358  H1  HOH A 801      11.112 -17.933  19.438  1.00 35.05           H
HETATM 4359  H2  HOH A 801      10.635 -16.735  19.835  1.00 35.05           H
HETATM 4360  O   HOH A 802       5.617  10.962  -1.971  1.00 31.10           O
HETATM 4361  H1  HOH A 802       6.172  10.936  -2.602  1.00 37.34           H
HETATM 4362  H2  HOH A 802       5.719  10.253  -1.535  1.00 37.34           H
HETATM 4363  O   HOH A 803       8.030 -20.634  12.116  1.00 31.51           O
HETATM 4364  H1  HOH A 803       8.257 -19.923  11.734  1.00 37.83           H
HETATM 4365  H2  HOH A 803       7.454 -21.001  11.627  1.00 37.83           H
HETATM 4366  O   HOH A 804       3.221 -19.442  17.695  1.00 32.82           O
HETATM 4367  H1  HOH A 804       3.594 -19.345  16.950  1.00 39.41           H
HETATM 4368  H2  HOH A 804       3.372 -20.231  17.942  1.00 39.41           H
HETATM 4369  O   HOH A 805       5.772 -19.728  13.378  1.00 30.47           O
HETATM 4370  H1  HOH A 805       5.030 -19.441  13.106  1.00 36.59           H
HETATM 4371  H2  HOH A 805       6.289 -19.735  12.714  1.00 36.59           H
HETATM 4372  O   HOH A 806      31.379  -8.876  16.153  1.00 25.59           O
HETATM 4373  H1  HOH A 806      31.785  -8.920  15.419  1.00 30.73           H
HETATM 4374  H2  HOH A 806      31.961  -8.889  16.759  1.00 30.73           H
HETATM 4375  O   HOH A 807       3.695  12.862  -2.011  1.00 34.02           O
HETATM 4376  H1  HOH A 807       4.345  12.388  -1.768  1.00 40.85           H
HETATM 4377  H2  HOH A 807       3.663  12.811  -2.850  1.00 40.85           H
HETATM 4378  O   HOH A 808      29.747  -2.925  23.700  1.00 33.15           O
HETATM 4379  H1  HOH A 808      29.097  -2.473  23.985  1.00 39.80           H
HETATM 4380  H2  HOH A 808      29.592  -3.725  23.903  1.00 39.80           H
HETATM 4381  O   HOH A 809      28.898  -6.421  -0.508  1.00 36.18           O
HETATM 4382  H1  HOH A 809      28.273  -6.736  -0.971  1.00 43.44           H
HETATM 4383  H2  HOH A 809      29.067  -6.990   0.089  1.00 43.44           H
HETATM 4384  O   HOH A 810      19.743  11.085  28.060  1.00 27.97           O
HETATM 4385  H1  HOH A 810      20.474  11.196  27.661  1.00 33.58           H
HETATM 4386  H2  HOH A 810      19.264  10.614  27.557  1.00 33.58           H
HETATM 4387  O   HOH A 811      -4.811   8.568  27.052  1.00 35.37           O
HETATM 4388  H1  HOH A 811      -4.218   8.042  27.330  1.00 42.46           H
HETATM 4389  H2  HOH A 811      -5.312   8.124  26.547  1.00 42.46           H
HETATM 4390  O   HOH A 812       2.183 -10.322  -3.321  1.00 34.03           O
HETATM 4391  H1  HOH A 812       1.383 -10.084  -3.238  1.00 40.85           H
HETATM 4392  H2  HOH A 812       2.656  -9.636  -3.218  1.00 40.85           H
HETATM 4393  O   HOH A 813      23.789 -10.443  18.306  1.00 32.93           O
HETATM 4394  H1  HOH A 813      24.573 -10.182  18.453  1.00 39.54           H
HETATM 4395  H2  HOH A 813      23.682 -10.428  17.470  1.00 39.54           H
HETATM 4396  O   HOH A 814      33.055  -4.574   7.964  1.00 35.08           O
HETATM 4397  H1  HOH A 814      33.865  -4.357   7.917  1.00 42.12           H
HETATM 4398  H2  HOH A 814      32.610  -3.889   7.768  1.00 42.12           H
HETATM 4399  O   HOH A 815      10.450  10.530  25.597  1.00 15.89           O
HETATM 4400  H1  HOH A 815      10.871  10.173  24.962  1.00 19.09           H
HETATM 4401  H2  HOH A 815       9.642  10.570  25.370  1.00 19.09           H
HETATM 4402  O   HOH A 816      16.008   9.546   5.748  1.00 29.12           O
HETATM 4403  H1  HOH A 816      15.808  10.149   6.458  1.00 34.96           H
HETATM 4404  H2  HOH A 816      15.129   9.177   5.464  1.00 34.96           H
HETATM 4405  O   HOH A 817       4.353 -12.908  28.750  1.00 37.67           O
HETATM 4406  H1  HOH A 817       4.106 -12.406  29.379  1.00 45.23           H
HETATM 4407  H2  HOH A 817       5.128 -13.171  28.939  1.00 45.23           H
HETATM 4408  O   HOH A 818      31.565  -7.065   8.890  1.00 33.29           O
HETATM 4409  H1  HOH A 818      31.111  -6.362   8.960  1.00 39.97           H
HETATM 4410  H2  HOH A 818      31.905  -7.053   8.122  1.00 39.97           H
HETATM 4411  O   HOH A 819       0.164  -4.805  -2.050  1.00 35.88           O
HETATM 4412  H1  HOH A 819      -0.637  -5.007  -2.209  1.00 43.07           H
HETATM 4413  H2  HOH A 819       0.625  -5.484  -2.219  1.00 43.07           H
HETATM 4414  O   HOH A 820       1.398  -2.205  41.294  1.00 34.73           O
HETATM 4415  H1  HOH A 820       0.577  -2.366  41.232  1.00 41.69           H
HETATM 4416  H2  HOH A 820       1.675  -2.050  40.515  1.00 41.69           H
HETATM 4417  O   HOH A 821      26.221  -9.074  18.844  1.00 32.46           O
HETATM 4418  H1  HOH A 821      26.528  -9.842  18.989  1.00 38.97           H
HETATM 4419  H2  HOH A 821      26.410  -8.610  19.520  1.00 38.97           H
HETATM 4420  O   HOH A 822      19.716  13.242  26.105  1.00 31.82           O
HETATM 4421  H1  HOH A 822      19.961  14.039  26.000  1.00 38.21           H
HETATM 4422  H2  HOH A 822      19.015  13.257  26.565  1.00 38.21           H
HETATM 4423  O   HOH A 823      20.963   2.998  34.628  1.00 30.05           O
HETATM 4424  H1  HOH A 823      21.755   3.276  34.664  1.00 36.08           H
HETATM 4425  H2  HOH A 823      20.707   3.085  33.832  1.00 36.08           H
HETATM 4426  O   HOH A 824       4.563 -13.818  32.592  1.00 40.62           O
HETATM 4427  H1  HOH A 824       4.326 -13.754  33.396  1.00 48.76           H
HETATM 4428  H2  HOH A 824       5.323 -13.466  32.535  1.00 48.76           H
HETATM 4429  O   HOH A 825      15.267  18.659  27.532  1.00 38.54           O
HETATM 4430  H1  HOH A 825      15.752  18.664  26.846  1.00 46.26           H
HETATM 4431  H2  HOH A 825      14.512  18.377  27.294  1.00 46.26           H
HETATM 4432  O   HOH A 826      35.446  -5.524  25.999  1.00 34.67           O
HETATM 4433  H1  HOH A 826      36.227  -5.828  26.063  1.00 41.62           H
HETATM 4434  H2  HOH A 826      34.928  -6.187  26.012  1.00 41.62           H
HETATM 4435  O   HOH A 827      12.807   2.545  -6.486  1.00 32.55           O
HETATM 4436  H1  HOH A 827      12.625   3.119  -5.901  1.00 39.08           H
HETATM 4437  H2  HOH A 827      12.827   1.801  -6.098  1.00 39.08           H
HETATM 4438  O   HOH A 828      -4.492  -8.712  17.783  1.00 28.40           O
HETATM 4439  H1  HOH A 828      -5.138  -9.234  17.652  1.00 34.10           H
HETATM 4440  H2  HOH A 828      -4.142  -8.939  18.510  1.00 34.10           H
HETATM 4441  O   HOH A 829       2.412 -19.554   5.558  1.00 33.41           O
HETATM 4442  H1  HOH A 829       2.326 -18.900   5.038  1.00 40.12           H
HETATM 4443  H2  HOH A 829       3.212 -19.802   5.519  1.00 40.12           H
HETATM 4444  O   HOH A 830      23.137 -13.624   9.430  1.00 28.37           O
HETATM 4445  H1  HOH A 830      23.271 -12.795   9.386  1.00 34.06           H
HETATM 4446  H2  HOH A 830      22.462 -13.736   9.919  1.00 34.06           H
HETATM 4447  O   HOH A 831      22.715  -9.399  16.049  1.00 30.05           O
HETATM 4448  H1  HOH A 831      22.231  -9.895  15.571  1.00 36.09           H
HETATM 4449  H2  HOH A 831      22.588  -8.617  15.771  1.00 36.09           H
HETATM 4450  O   HOH A 832      -3.185   1.289  26.609  1.00 32.52           O
HETATM 4451  H1  HOH A 832      -3.676   0.730  27.000  1.00 39.05           H
HETATM 4452  H2  HOH A 832      -2.558   0.855  26.257  1.00 39.05           H
HETATM 4453  O   HOH A 833       2.321  22.033  14.830  1.00 34.94           O
HETATM 4454  H1  HOH A 833       1.915  22.195  15.548  1.00 41.95           H
HETATM 4455  H2  HOH A 833       2.384  22.763  14.419  1.00 41.95           H
HETATM 4456  O   HOH A 834      14.250 -18.162  24.044  1.00 30.89           O
HETATM 4457  H1  HOH A 834      13.793 -18.322  24.732  1.00 37.09           H
HETATM 4458  H2  HOH A 834      14.306 -17.326  23.983  1.00 37.09           H
HETATM 4459  O   HOH A 835       5.811 -18.127  22.898  1.00 31.53           O
HETATM 4460  H1  HOH A 835       6.008 -18.133  23.716  1.00 37.85           H
HETATM 4461  H2  HOH A 835       4.977 -18.208  22.845  1.00 37.85           H
HETATM 4462  O   HOH A 836       3.442  -5.118  42.341  1.00 35.59           O
HETATM 4463  H1  HOH A 836       2.708  -4.790  42.582  1.00 42.73           H
HETATM 4464  H2  HOH A 836       3.477  -5.044  41.505  1.00 42.73           H
HETATM 4465  O   HOH A 837      20.710  15.931  16.385  1.00 30.47           O
HETATM 4466  H1  HOH A 837      19.918  16.094  16.607  1.00 36.58           H
HETATM 4467  H2  HOH A 837      20.683  15.288  15.842  1.00 36.58           H
HETATM 4468  O   HOH A 838      14.547  -3.466  37.601  1.00 34.88           O
HETATM 4469  H1  HOH A 838      14.923  -3.120  38.269  1.00 41.88           H
HETATM 4470  H2  HOH A 838      14.769  -2.998  36.939  1.00 41.88           H
HETATM 4471  O   HOH A 839      36.073   0.581  26.085  1.00 31.93           O
HETATM 4472  H1  HOH A 839      35.487   0.983  25.636  1.00 38.34           H
HETATM 4473  H2  HOH A 839      36.763   1.060  26.062  1.00 38.34           H
HETATM 4474  O   HOH A 840       2.170  14.165  12.983  1.00 38.19           O
HETATM 4475  H1  HOH A 840       1.739  14.112  13.703  1.00 45.85           H
HETATM 4476  H2  HOH A 840       2.185  14.979  12.772  1.00 45.85           H
HETATM 4477  O   HOH A 841      27.451  -3.415  27.598  1.00 40.32           O
HETATM 4478  H1  HOH A 841      26.840  -2.849  27.715  1.00 48.41           H
HETATM 4479  H2  HOH A 841      27.081  -4.112  27.310  1.00 48.41           H
HETATM 4480  O   HOH A 842       8.014  15.251  31.920  1.00 33.07           O
HETATM 4481  H1  HOH A 842       8.444  14.558  32.119  1.00 39.70           H
HETATM 4482  H2  HOH A 842       7.259  15.003  31.649  1.00 39.70           H
HETATM 4483  O   HOH A 843      27.558   7.231  29.064  1.00 41.36           O
HETATM 4484  H1  HOH A 843      27.891   6.612  29.522  1.00 49.66           H
HETATM 4485  H2  HOH A 843      26.732   7.232  29.222  1.00 49.66           H
HETATM 4486  O   HOH A 844      -2.998  10.493  20.307  1.00 27.38           O
HETATM 4487  H1  HOH A 844      -3.211   9.713  20.537  1.00 32.88           H
HETATM 4488  H2  HOH A 844      -2.246  10.435  19.937  1.00 32.88           H
HETATM 4489  O   HOH A 845       3.673 -14.458  22.042  1.00 29.36           O
HETATM 4490  H1  HOH A 845       4.380 -14.009  22.136  1.00 35.26           H
HETATM 4491  H2  HOH A 845       3.148 -14.193  22.642  1.00 35.26           H
HETATM 4492  O   HOH A 846      15.707  17.640  12.183  1.00 34.86           O
HETATM 4493  H1  HOH A 846      15.653  18.253  12.756  1.00 41.86           H
HETATM 4494  H2  HOH A 846      15.920  18.012  11.460  1.00 41.86           H
HETATM 4495  O   HOH A 847       5.594  -8.419  37.448  1.00 34.13           O
HETATM 4496  H1  HOH A 847       6.004  -7.706  37.283  1.00 40.98           H
HETATM 4497  H2  HOH A 847       6.150  -8.941  37.799  1.00 40.98           H
HETATM 4498  O   HOH A 848       8.073  -6.964  -3.239  1.00 36.92           O
HETATM 4499  H1  HOH A 848       7.733  -6.830  -3.995  1.00 44.33           H
HETATM 4500  H2  HOH A 848       7.563  -6.600  -2.678  1.00 44.33           H
HETATM 4501  O   HOH A 849      19.849 -15.523  -2.091  1.00 35.14           O
HETATM 4502  H1  HOH A 849      20.450 -16.109  -2.110  1.00 42.19           H
HETATM 4503  H2  HOH A 849      20.136 -14.870  -2.537  1.00 42.19           H
HETATM 4504  O   HOH A 850      28.154  -1.477  30.128  1.00 36.84           O
HETATM 4505  H1  HOH A 850      28.866  -1.034  30.183  1.00 44.23           H
HETATM 4506  H2  HOH A 850      28.371  -2.284  30.055  1.00 44.23           H
HETATM 4507  O   HOH A 851       0.617  15.517  28.874  1.00 39.08           O
HETATM 4508  H1  HOH A 851       0.222  16.258  28.821  1.00 46.92           H
HETATM 4509  H2  HOH A 851       0.759  15.378  29.691  1.00 46.92           H
HETATM 4510  O   HOH A 852      26.505   2.635   8.279  1.00 32.45           O
HETATM 4511  H1  HOH A 852      26.951   3.263   8.617  1.00 38.96           H
HETATM 4512  H2  HOH A 852      26.750   1.927   8.659  1.00 38.96           H
HETATM 4513  O   HOH A 853       3.261  -1.091  45.231  1.00 36.93           O
HETATM 4514  H1  HOH A 853       2.627  -0.632  45.535  1.00 44.33           H
HETATM 4515  H2  HOH A 853       3.329  -1.765  45.731  1.00 44.33           H
HETATM 4516  O   HOH A 854      17.555   1.153  11.206  1.00 34.23           O
HETATM 4517  H1  HOH A 854      17.665   1.572  10.484  1.00 41.09           H
HETATM 4518  H2  HOH A 854      17.398   0.355  11.002  1.00 41.09           H
HETATM 4519  O   HOH A 855      19.264 -10.496  31.712  1.00 40.14           O
HETATM 4520  H1  HOH A 855      18.470 -10.223  31.744  1.00 48.19           H
HETATM 4521  H2  HOH A 855      19.715  -9.978  32.197  1.00 48.19           H
HETATM 4522  O   HOH A 856      -2.985  -1.341  29.319  1.00 32.60           O
HETATM 4523  H1  HOH A 856      -2.887  -0.846  28.644  1.00 39.14           H
HETATM 4524  H2  HOH A 856      -3.156  -2.115  29.033  1.00 39.14           H
HETATM 4525  O   HOH A 857      16.942  22.307  15.377  1.00 37.93           O
HETATM 4526  H1  HOH A 857      16.400  21.686  15.216  1.00 45.54           H
HETATM 4527  H2  HOH A 857      17.143  22.647  14.634  1.00 45.54           H
HETATM 4528  O   HOH A 858       8.110 -19.995   8.422  1.00 35.08           O
HETATM 4529  H1  HOH A 858       8.498 -20.732   8.534  1.00 42.12           H
HETATM 4530  H2  HOH A 858       8.293 -19.519   9.088  1.00 42.12           H
HETATM 4531  O   HOH A 859       3.222   6.075  -3.677  1.00 33.67           O
HETATM 4532  H1  HOH A 859       3.731   5.654  -4.195  1.00 40.42           H
HETATM 4533  H2  HOH A 859       2.550   6.302  -4.125  1.00 40.42           H
HETATM 4534  O   HOH A 860      14.712 -17.532   5.312  1.00 35.27           O
HETATM 4535  H1  HOH A 860      15.124 -17.481   6.043  1.00 42.34           H
HETATM 4536  H2  HOH A 860      14.727 -18.340   5.082  1.00 42.34           H
HETATM 4537  O   HOH A 861      -0.064 -17.896   6.664  1.00 35.90           O
HETATM 4538  H1  HOH A 861       0.374 -18.395   6.149  1.00 43.11           H
HETATM 4539  H2  HOH A 861       0.449 -17.693   7.299  1.00 43.11           H
HETATM 4540  O   HOH A 862      15.884   5.228  -5.654  1.00 33.87           O
HETATM 4541  H1  HOH A 862      15.103   5.364  -5.937  1.00 40.67           H
HETATM 4542  H2  HOH A 862      16.407   5.548  -6.227  1.00 40.67           H
HETATM 4543  O   HOH A 863       8.557  18.256   9.245  1.00 38.26           O
HETATM 4544  H1  HOH A 863       8.609  17.417   9.219  1.00 45.94           H
HETATM 4545  H2  HOH A 863       8.525  18.471  10.058  1.00 45.94           H
HETATM 4546  O   HOH A 864      24.836  11.723  23.726  1.00 32.46           O
HETATM 4547  H1  HOH A 864      24.179  11.214  23.608  1.00 38.97           H
HETATM 4548  H2  HOH A 864      24.690  12.420  23.280  1.00 38.97           H
HETATM 4549  O   HOH A 865       4.157 -15.712  20.418  1.00 30.67           O
HETATM 4550  H1  HOH A 865       3.674 -15.271  20.936  1.00 36.83           H
HETATM 4551  H2  HOH A 865       4.161 -16.500  20.708  1.00 36.83           H
HETATM 4552  O   HOH A 866      22.840  14.369  22.508  1.00 29.25           O
HETATM 4553  H1  HOH A 866      23.007  14.849  23.178  1.00 35.13           H
HETATM 4554  H2  HOH A 866      22.313  13.770  22.774  1.00 35.13           H
HETATM 4555  O   HOH A 867      -6.946   8.125  15.170  1.00 35.49           O
HETATM 4556  H1  HOH A 867      -7.710   8.072  15.517  1.00 42.60           H
HETATM 4557  H2  HOH A 867      -6.917   8.853  14.753  1.00 42.60           H
HETATM 4558  O   HOH A 868      21.728  -7.944  -5.366  1.00 33.91           O
HETATM 4559  H1  HOH A 868      21.477  -7.728  -4.595  1.00 40.71           H
HETATM 4560  H2  HOH A 868      21.938  -8.756  -5.334  1.00 40.71           H
HETATM 4561  O   HOH A 869       9.943 -13.343  34.111  1.00 30.39           O
HETATM 4562  H1  HOH A 869       9.908 -13.420  33.276  1.00 36.50           H
HETATM 4563  H2  HOH A 869      10.566 -12.812  34.284  1.00 36.50           H
HETATM 4564  O   HOH A 870       8.621  14.340  29.397  1.00 37.15           O
HETATM 4565  H1  HOH A 870       9.265  14.634  28.944  1.00 44.60           H
HETATM 4566  H2  HOH A 870       8.585  14.806  30.095  1.00 44.60           H
HETATM 4567  O   HOH A 871      -2.285 -16.273   6.139  1.00 35.40           O
HETATM 4568  H1  HOH A 871      -2.012 -16.955   5.732  1.00 42.50           H
HETATM 4569  H2  HOH A 871      -2.893 -15.933   5.666  1.00 42.50           H
HETATM 4570  O   HOH A 872       2.066  15.898   9.199  1.00 37.54           O
HETATM 4571  H1  HOH A 872       2.062  15.940  10.038  1.00 45.07           H
HETATM 4572  H2  HOH A 872       2.460  15.187   8.990  1.00 45.07           H
HETATM 4573  O   HOH A 873      -0.632   7.611   4.714  1.00 22.34           O
HETATM 4574  H1  HOH A 873      -0.614   6.796   4.914  1.00 26.82           H
HETATM 4575  H2  HOH A 873      -1.118   7.993   5.284  1.00 26.82           H
HETATM 4576  O   HOH A 874      21.355   0.664  -4.658  1.00 29.47           O
HETATM 4577  H1  HOH A 874      21.632   1.328  -4.237  1.00 35.38           H
HETATM 4578  H2  HOH A 874      20.546   0.581  -4.453  1.00 35.38           H
HETATM 4579  O   HOH A 875      18.611  -1.357  11.452  1.00 26.32           O
HETATM 4580  H1  HOH A 875      19.294  -1.186  11.914  1.00 31.61           H
HETATM 4581  H2  HOH A 875      18.544  -2.195  11.425  1.00 31.61           H
HETATM 4582  O   HOH A 876      14.265 -18.182  19.511  1.00 22.88           O
HETATM 4583  H1  HOH A 876      14.184 -17.536  20.045  1.00 27.48           H
HETATM 4584  H2  HOH A 876      14.496 -17.854  18.772  1.00 27.48           H
HETATM 4585  O   HOH A 877       4.837  17.759  23.569  1.00 27.88           O
HETATM 4586  H1  HOH A 877       4.829  18.530  23.232  1.00 33.48           H
HETATM 4587  H2  HOH A 877       5.642  17.528  23.633  1.00 33.48           H
HETATM 4588  O   HOH A 878      -1.542  -3.950   2.770  1.00 27.37           O
HETATM 4589  H1  HOH A 878      -1.714  -4.494   3.387  1.00 32.87           H
HETATM 4590  H2  HOH A 878      -2.242  -3.869   2.315  1.00 32.87           H
HETATM 4591  O   HOH A 879      -4.351  11.317  13.144  1.00 34.68           O
HETATM 4592  H1  HOH A 879      -3.592  11.663  13.151  1.00 41.64           H
HETATM 4593  H2  HOH A 879      -4.762  11.614  13.815  1.00 41.64           H
HETATM 4594  O   HOH A 880      -2.145   2.185  34.712  1.00 38.93           O
HETATM 4595  H1  HOH A 880      -1.965   2.983  34.525  1.00 46.73           H
HETATM 4596  H2  HOH A 880      -1.456   1.853  35.061  1.00 46.73           H
HETATM 4597  O   HOH A 881      -1.416   3.237  30.011  1.00 30.44           O
HETATM 4598  H1  HOH A 881      -1.149   4.031  29.974  1.00 36.54           H
HETATM 4599  H2  HOH A 881      -1.231   2.947  30.777  1.00 36.54           H
HETATM 4600  O   HOH A 882      23.565  -9.577  13.084  1.00 32.61           O
HETATM 4601  H1  HOH A 882      22.881  -9.227  12.748  1.00 39.15           H
HETATM 4602  H2  HOH A 882      23.421  -9.647  13.910  1.00 39.15           H
HETATM 4603  O   HOH A 883      31.144   7.684  12.986  1.00 37.26           O
HETATM 4604  H1  HOH A 883      31.412   6.896  12.879  1.00 44.73           H
HETATM 4605  H2  HOH A 883      31.742   8.088  13.416  1.00 44.73           H
HETATM 4606  O   HOH A 884      -3.547  13.884   6.255  1.00 36.15           O
HETATM 4607  H1  HOH A 884      -3.099  13.635   5.590  1.00 43.41           H
HETATM 4608  H2  HOH A 884      -3.651  13.207   6.742  1.00 43.41           H
HETATM 4609  O   HOH A 885      -2.237   1.670  32.399  1.00 34.65           O
HETATM 4610  H1  HOH A 885      -1.940   1.598  33.181  1.00 41.60           H
HETATM 4611  H2  HOH A 885      -2.568   0.923  32.200  1.00 41.60           H
HETATM 4612  O   HOH A 886      27.577  -4.258   6.522  1.00 39.04           O
HETATM 4613  H1  HOH A 886      27.606  -3.734   5.867  1.00 46.86           H
HETATM 4614  H2  HOH A 886      28.017  -4.941   6.305  1.00 46.86           H
HETATM 4615  O   HOH A 887      -4.224   6.158   4.052  1.00 39.81           O
HETATM 4616  H1  HOH A 887      -4.459   6.164   4.858  1.00 47.80           H
HETATM 4617  H2  HOH A 887      -3.990   5.371   3.875  1.00 47.80           H
HETATM 4618  O   HOH A 888      11.142  17.312  29.965  1.00 38.17           O
HETATM 4619  H1  HOH A 888      10.982  16.881  30.669  1.00 45.83           H
HETATM 4620  H2  HOH A 888      11.254  16.741  29.360  1.00 45.83           H
HETATM 4621  O   HOH A 889      11.964   7.780  28.979  1.00 31.54           O
HETATM 4622  H1  HOH A 889      11.683   8.274  29.604  1.00 37.86           H
HETATM 4623  H2  HOH A 889      12.591   8.200  28.608  1.00 37.86           H
HETATM 4624  O   HOH A 890      30.318   9.437  18.568  1.00 36.74           O
HETATM 4625  H1  HOH A 890      30.204   9.710  17.783  1.00 44.11           H
HETATM 4626  H2  HOH A 890      30.784   8.739  18.518  1.00 44.11           H
HETATM 4627  O   HOH A 891      26.438  10.807  22.011  1.00 36.91           O
HETATM 4628  H1  HOH A 891      27.153  10.502  22.330  1.00 44.32           H
HETATM 4629  H2  HOH A 891      26.021  11.157  22.652  1.00 44.32           H
HETATM 4630  O   HOH A 892      12.628 -17.980  26.402  1.00 31.43           O
HETATM 4631  H1  HOH A 892      12.673 -17.222  26.760  1.00 37.73           H
HETATM 4632  H2  HOH A 892      13.016 -18.516  26.920  1.00 37.73           H
HETATM 4633  O   HOH A 893      31.973  -2.040   7.212  1.00 38.92           O
HETATM 4634  H1  HOH A 893      32.521  -2.287   6.624  1.00 46.72           H
HETATM 4635  H2  HOH A 893      32.421  -1.695   7.833  1.00 46.72           H
HETATM 4636  O   HOH A 894      18.909   3.906  11.733  1.00 36.76           O
HETATM 4637  H1  HOH A 894      18.837   2.979  11.501  1.00 44.13           H
HETATM 4638  H2  HOH A 894      19.822   4.090  11.939  1.00 44.13           H
HETATM 4639  O   HOH A 895      13.803 -13.769  38.861  1.00 32.61           O
HETATM 4640  H1  HOH A 895      13.392 -13.780  38.131  1.00 39.16           H
HETATM 4641  H2  HOH A 895      14.203 -13.031  38.903  1.00 39.16           H
HETATM 4642  O   HOH A 896       5.719  -8.946  -3.831  1.00 44.39           O
HETATM 4643  H1  HOH A 896       6.108  -8.478  -4.414  1.00 53.29           H
HETATM 4644  H2  HOH A 896       4.952  -8.616  -3.734  1.00 53.29           H
HETATM 4645  O   HOH A 897      19.879  -4.183  36.460  1.00 36.56           O
HETATM 4646  H1  HOH A 897      19.740  -4.224  37.287  1.00 43.90           H
HETATM 4647  H2  HOH A 897      19.729  -3.387  36.234  1.00 43.90           H
HETATM 4648  O   HOH A 898      12.484   9.678   8.181  1.00 40.42           O
HETATM 4649  H1  HOH A 898      12.940   9.408   7.350  1.00 48.52           H
HETATM 4650  H2  HOH A 898      12.092  10.522   8.016  1.00 48.52           H
HETATM 4651  O   HOH A 899      13.723  -6.867  32.595  1.00 22.60           O
HETATM 4652  H1  HOH A 899      13.067  -6.514  32.987  1.00 27.14           H
HETATM 4653  H2  HOH A 899      13.868  -6.413  31.905  1.00 27.14           H
HETATM 4654  O   HOH A 900      19.104   6.367   7.638  1.00 36.16           O
HETATM 4655  H1  HOH A 900      18.442   6.504   8.311  1.00 43.41           H
HETATM 4656  H2  HOH A 900      18.667   6.530   6.791  1.00 43.41           H
HETATM 4657  O   HOH A 901      25.079  -1.372   4.969  1.00 43.17           O
HETATM 4658  H1  HOH A 901      25.482  -1.133   4.273  1.00 51.83           H
HETATM 4659  H2  HOH A 901      25.634  -1.315   5.596  1.00 51.83           H
HETATM 4660  O   HOH A 902      18.206   8.190   5.980  1.00 36.58           O
HETATM 4661  H1  HOH A 902      18.705   8.667   6.457  1.00 43.92           H
HETATM 4662  H2  HOH A 902      17.455   8.569   5.966  1.00 43.92           H
HETATM 4663  O   HOH A 903      -2.926   1.716   1.198  1.00 43.79           O
HETATM 4664  H1  HOH A 903      -3.721   1.606   0.948  1.00 52.57           H
HETATM 4665  H2  HOH A 903      -2.890   2.476   1.555  1.00 52.57           H
HETATM 4666  O   HOH A 904      35.957  -8.943  22.414  1.00 34.92           O
HETATM 4667  H1  HOH A 904      36.369  -9.457  21.890  1.00 41.92           H
HETATM 4668  H2  HOH A 904      35.161  -8.919  22.145  1.00 41.92           H
HETATM 4669  O   HOH A 905      22.166  -5.067  -7.468  1.00 35.98           O
HETATM 4670  H1  HOH A 905      22.251  -5.815  -7.099  1.00 43.20           H
HETATM 4671  H2  HOH A 905      21.763  -5.193  -8.195  1.00 43.20           H
HETATM 4672  O   HOH A 906      10.164   2.880  33.579  1.00 30.06           O
HETATM 4673  H1  HOH A 906       9.488   2.479  33.280  1.00 36.09           H
HETATM 4674  H2  HOH A 906      10.714   2.291  33.821  1.00 36.09           H
HETATM 4675  O   HOH A 907       8.558   5.497  -6.854  1.00 37.48           O
HETATM 4676  H1  HOH A 907       9.150   5.377  -7.437  1.00 45.00           H
HETATM 4677  H2  HOH A 907       8.193   6.234  -7.026  1.00 45.00           H
HETATM 4678  O   HOH A 908      14.059  -8.115  -4.550  1.00 32.68           O
HETATM 4679  H1  HOH A 908      13.318  -7.976  -4.922  1.00 39.24           H
HETATM 4680  H2  HOH A 908      13.897  -8.525  -3.835  1.00 39.24           H
HETATM 4681  O   HOH A 909      -2.258  -8.993  16.728  1.00 36.24           O
HETATM 4682  H1  HOH A 909      -2.071  -9.519  17.355  1.00 43.51           H
HETATM 4683  H2  HOH A 909      -3.025  -8.685  16.882  1.00 43.51           H
HETATM 4684  O   HOH A 910       1.918  19.261  18.888  1.00 35.94           O
HETATM 4685  H1  HOH A 910       1.155  18.978  18.681  1.00 43.15           H
HETATM 4686  H2  HOH A 910       2.364  18.594  19.137  1.00 43.15           H
HETATM 4687  O   HOH A 911       3.025  -6.903  35.064  1.00 39.21           O
HETATM 4688  H1  HOH A 911       2.420  -6.445  35.426  1.00 47.07           H
HETATM 4689  H2  HOH A 911       3.669  -6.920  35.604  1.00 47.07           H
HETATM 4690  O   HOH A 912      31.185  -0.580  13.854  1.00 31.80           O
HETATM 4691  H1  HOH A 912      31.149   0.160  14.253  1.00 38.18           H
HETATM 4692  H2  HOH A 912      31.633  -0.455  13.153  1.00 38.18           H
HETATM 4693  O   HOH A 913      15.862  -7.980  33.823  1.00 36.92           O
HETATM 4694  H1  HOH A 913      16.269  -7.431  33.337  1.00 44.32           H
HETATM 4695  H2  HOH A 913      15.586  -7.550  34.494  1.00 44.32           H
HETATM 4696  O   HOH A 914      18.988  -2.772  -6.997  1.00 35.40           O
HETATM 4697  H1  HOH A 914      18.608  -3.018  -6.292  1.00 42.50           H
HETATM 4698  H2  HOH A 914      19.607  -3.336  -7.145  1.00 42.50           H
HETATM 4699  O   HOH A 915      -4.419  12.902  19.542  1.00 45.27           O
HETATM 4700  H1  HOH A 915      -4.726  13.415  18.952  1.00 54.34           H
HETATM 4701  H2  HOH A 915      -4.902  12.215  19.538  1.00 54.34           H
HETATM 4702  O   HOH A 916      -5.168  -6.286  30.174  1.00 37.22           O
HETATM 4703  H1  HOH A 916      -5.753  -5.699  30.026  1.00 44.68           H
HETATM 4704  H2  HOH A 916      -4.490  -6.059  29.735  1.00 44.68           H
HETATM 4705  O   HOH A 917       6.111   4.650  38.273  1.00 42.15           O
HETATM 4706  H1  HOH A 917       6.322   5.399  37.962  1.00 50.60           H
HETATM 4707  H2  HOH A 917       5.386   4.429  37.909  1.00 50.60           H
HETATM 4708  O   HOH A 918      25.848  -3.880  34.187  1.00 40.86           O
HETATM 4709  H1  HOH A 918      25.969  -3.695  34.999  1.00 49.05           H
HETATM 4710  H2  HOH A 918      26.401  -4.481  33.990  1.00 49.05           H
HETATM 4711  O   HOH A 919       7.720 -14.581  -0.139  1.00 35.62           O
HETATM 4712  H1  HOH A 919       7.413 -15.361  -0.187  1.00 42.77           H
HETATM 4713  H2  HOH A 919       7.377 -14.226   0.540  1.00 42.77           H
HETATM 4714  O   HOH A 920      16.585   2.830   9.727  1.00 36.51           O
HETATM 4715  H1  HOH A 920      15.644   2.525   9.674  1.00 43.83           H
HETATM 4716  H2  HOH A 920      16.621   3.343  10.546  1.00 43.83           H
HETATM 4717  O   HOH A 921      -4.517  -1.773  31.975  1.00 37.87           O
HETATM 4718  H1  HOH A 921      -3.755  -1.477  32.166  1.00 45.46           H
HETATM 4719  H2  HOH A 921      -4.604  -1.694  31.143  1.00 45.46           H
HETATM 4720  O   HOH A 922      -8.112  -1.703  13.373  1.00 34.22           O
HETATM 4721  H1  HOH A 922      -7.382  -1.397  13.655  1.00 41.08           H
HETATM 4722  H2  HOH A 922      -8.519  -2.007  14.036  1.00 41.08           H
HETATM 4723  O   HOH A 923      22.638 -15.867  14.181  1.00 39.00           O
HETATM 4724  H1  HOH A 923      22.719 -16.693  14.053  1.00 46.82           H
HETATM 4725  H2  HOH A 923      22.902 -15.488  13.479  1.00 46.82           H
HETATM 4726  O   HOH A 924      17.550 -18.201   6.334  1.00 44.37           O
HETATM 4727  H1  HOH A 924      18.384 -18.266   6.433  1.00 53.27           H
HETATM 4728  H2  HOH A 924      17.285 -17.635   6.894  1.00 53.27           H
HETATM 4729  O   HOH A 925      -4.697  10.190   5.889  1.00 46.13           O
HETATM 4730  H1  HOH A 925      -3.917  10.326   6.165  1.00 55.38           H
HETATM 4731  H2  HOH A 925      -5.141   9.917   6.549  1.00 55.38           H
HETATM 4732  O   HOH A 926      16.963  -6.709  31.222  1.00 31.91           O
HETATM 4733  H1  HOH A 926      17.415  -6.479  30.552  1.00 38.31           H
HETATM 4734  H2  HOH A 926      16.160  -6.734  30.980  1.00 38.31           H
HETATM 4735  O   HOH A 927      12.438  -1.957   7.894  1.00 24.44           O
HETATM 4736  H1  HOH A 927      12.294  -1.149   7.706  1.00 29.35           H
HETATM 4737  H2  HOH A 927      12.070  -2.413   7.301  1.00 29.35           H
HETATM 4738  O   HOH A 928       8.014   1.229  -6.082  1.00 40.95           O
HETATM 4739  H1  HOH A 928       8.607   0.834  -5.638  1.00 49.16           H
HETATM 4740  H2  HOH A 928       7.281   0.873  -5.878  1.00 49.16           H
HETATM 4741  O   HOH A 929       7.317  16.611   6.276  1.00 39.24           O
HETATM 4742  H1  HOH A 929       7.653  16.458   7.030  1.00 47.10           H
HETATM 4743  H2  HOH A 929       6.493  16.723   6.391  1.00 47.10           H
HETATM 4744  O   HOH A 930      26.234  13.025  20.639  1.00 39.69           O
HETATM 4745  H1  HOH A 930      26.280  12.216  20.859  1.00 47.65           H
HETATM 4746  H2  HOH A 930      26.944  13.388  20.902  1.00 47.65           H
HETATM 4747  O   HOH A 931      17.289 -13.773  -2.097  1.00 37.63           O
HETATM 4748  H1  HOH A 931      17.306 -12.938  -2.196  1.00 45.18           H
HETATM 4749  H2  HOH A 931      18.081 -14.019  -1.961  1.00 45.18           H
HETATM 4750  O   HOH A 932      -3.936 -13.094  12.624  1.00 44.83           O
HETATM 4751  H1  HOH A 932      -3.812 -12.358  12.240  1.00 53.82           H
HETATM 4752  H2  HOH A 932      -3.177 -13.379  12.850  1.00 53.82           H
HETATM 4753  O   HOH A 933      25.983  -1.662   2.915  1.00 40.03           O
HETATM 4754  H1  HOH A 933      25.238  -1.852   2.572  1.00 48.05           H
HETATM 4755  H2  HOH A 933      26.493  -2.311   2.756  1.00 48.05           H
HETATM 4756  O   HOH A 934       0.736  -3.226  -3.818  1.00 46.62           O
HETATM 4757  H1  HOH A 934       0.445  -3.629  -3.141  1.00 55.96           H
HETATM 4758  H2  HOH A 934       1.556  -3.398  -3.869  1.00 55.96           H
TER
END
