# Supplementary material for: High-throughput quantum-mechanics/molecular-mechanics (ONIOM) macromolecular crystallographic refinement with PHENIX/DivCon: the impact of mixed Hamiltonian methods on ligand and protein structure
Source: Acta Crystallogr D Struct Biol. 2018 Oct 29;74(Pt 11):1063–77. doi: 10.1107/S2059798318012913 (PMC6213575; doi:10.1107/S2059798318012913)
Supplement: Supplementary file 3 [file d-74-01063-sup3.gz › results_regionQM/1OWE-H_refine_001.pdb]

REMARK Date 2017-01-10 Time 22:09:28 EST -0500 (1484104168.05 s)
REMARK PHENIX refinement
REMARK 
REMARK ****************** INPUT FILES AND LABELS ******************************
REMARK Reflections:
REMARK   file name      : 1OWE.sf
REMARK   labels         : ['r1owesf,wavelength_id=1,_refln.F_meas_au,_refln.F_meas_sigma_au']
REMARK R-free flags:
REMARK   file name      : 1OWE.sf
REMARK   label          : r1owesf,wavelength_id=1,_refln.status
REMARK   test_flag_value: 0
REMARK Model file name(s): 
REMARK   /scratch/oleg/2711164.gondor.quantumbioinc.com/1OWE-H.pdb
REMARK 
REMARK ******************** REFINEMENT SUMMARY: QUICK FACTS *******************
REMARK Start: r_work = 0.2052 r_free = 0.2260 bonds = 0.030 angles = 2.643
REMARK Final: r_work = 0.1726 r_free = 0.2018 bonds = 0.015 angles = 1.458
REMARK ************************************************************************
REMARK 
REMARK ****************** REFINEMENT STATISTICS STEP BY STEP ******************
REMARK leading digit, like 1_, means number of macro-cycle                     
REMARK 0    : statistics at the very beginning when nothing is done yet        
REMARK 1_bss: bulk solvent correction and/or (anisotropic) scaling             
REMARK 1_xyz: refinement of coordinates                                        
REMARK 1_adp: refinement of ADPs (Atomic Displacement Parameters)              
REMARK 1_occ: refinement of occupancies                                        
REMARK ------------------------------------------------------------------------
REMARK  stage       r-work r-free bonds angles b_min b_max b_ave n_water shift
REMARK       0    : 0.2386 0.2565 0.030  2.64   2.0  67.7  12.7 669      0.000
REMARK       1_bss: 0.2052 0.2260 0.030  2.64   3.2  69.0  14.0 669      0.000
REMARK 1_settarget: 0.2052 0.2260 0.030  2.64   3.2  69.0  14.0 669      0.000
REMARK       1_nqh: 0.2052 0.2260 0.030  2.64   3.2  69.0  14.0 669      0.000
REMARK    1_weight: 0.2052 0.2260 0.030  2.64   3.2  69.0  14.0 669      0.000
REMARK    1_checkH: 0.2054 0.2261 0.030  2.64   3.2  69.0  14.0 669      0.402
REMARK    1_xyzrec: 0.1996 0.2221 0.015  1.62   3.2  69.0  14.0 669      0.496
REMARK    1_checkH: 0.1997 0.2220 0.015  1.62   3.2  69.0  14.0 669      0.496
REMARK       1_adp: 0.1854 0.2152 0.015  1.62   4.4  66.8  14.2 669      0.496
REMARK   1_regHadp: 0.1851 0.2145 0.015  1.62   4.4  66.8  14.2 669      0.496
REMARK       2_bss: 0.1846 0.2145 0.015  1.62   4.7  67.1  14.5 669      0.496
REMARK 2_settarget: 0.1846 0.2145 0.015  1.62   4.7  67.1  14.5 669      0.496
REMARK 2_updatecdl: 0.1846 0.2145 0.015  1.61   4.7  67.1  14.5 669      0.496
REMARK       2_nqh: 0.1848 0.2143 0.015  1.61   4.7  67.1  14.5 669      0.502
REMARK    2_weight: 0.1848 0.2143 0.015  1.61   4.7  67.1  14.5 669      0.502
REMARK    2_checkH: 0.1848 0.2143 0.015  1.61   4.7  67.1  14.5 669      0.502
REMARK    2_xyzrec: 0.1777 0.2044 0.015  1.47   4.7  67.1  14.5 669      0.509
REMARK    2_checkH: 0.1777 0.2046 0.015  1.47   4.7  67.1  14.5 669      0.510
REMARK       2_adp: 0.1754 0.2021 0.015  1.47   4.5  66.3  14.5 669      0.510
REMARK   2_regHadp: 0.1755 0.2020 0.015  1.47   4.5  66.3  14.5 669      0.510
REMARK       3_bss: 0.1754 0.2023 0.015  1.47   4.5  66.3  14.5 669      0.510
REMARK 3_settarget: 0.1754 0.2023 0.015  1.47   4.5  66.3  14.5 669      0.510
REMARK 3_updatecdl: 0.1754 0.2023 0.015  1.48   4.5  66.3  14.5 669      0.510
REMARK       3_nqh: 0.1754 0.2023 0.015  1.48   4.5  66.3  14.5 669      0.510
REMARK    3_weight: 0.1754 0.2023 0.015  1.48   4.5  66.3  14.5 669      0.510
REMARK    3_checkH: 0.1754 0.2023 0.015  1.48   4.5  66.3  14.5 669      0.510
REMARK    3_xyzrec: 0.1731 0.2022 0.015  1.46   4.5  66.3  14.5 669      0.521
REMARK    3_checkH: 0.1731 0.2021 0.015  1.46   4.5  66.3  14.5 669      0.521
REMARK       3_adp: 0.1726 0.2019 0.015  1.46   4.7  65.6  14.5 669      0.521
REMARK   3_regHadp: 0.1726 0.2019 0.015  1.46   4.7  65.6  14.5 669      0.521
REMARK         end: 0.1726 0.2018 0.015  1.46   4.7  65.5  14.5 669      0.521
REMARK ------------------------------------------------------------------------
REMARK MODEL CONTENT.
REMARK  ELEMENT        ATOM RECORD COUNT   OCCUPANCY SUM
REMARK        C                     1237         1237.00
REMARK        H                     2348         2348.00
REMARK        O                      561          561.00
REMARK        N                      341          341.00
REMARK        S                       19           19.00
REMARK      O1-                       36           36.00
REMARK    TOTAL                     4542         4542.00
REMARK -----------------------------------------------------------------------
REMARK r_free_flags.md5.hexdigest 85e63976a50a754916287aed858f8241
REMARK 
REMARK ---------------------------------------------------------------
REMARK  Atom Name   Residue Name    Residue ID     Chain     Charge  
REMARK ---------------------------------------------------------------
REMARK      C1           675           1001          A      -0.1181  
REMARK     C10           675           1001          A      -0.1208  
REMARK     C11           675           1001          A      -0.1621  
REMARK     C12           675           1001          A      -0.1391  
REMARK     C13           675           1001          A      -0.1054  
REMARK     C17           675           1001          A       0.4433  
REMARK      C2           675           1001          A       0.0366  
REMARK     C23           675           1001          A       0.6994  
REMARK     C25           675           1001          A       0.2361  
REMARK     C26           675           1001          A      -0.1904  
REMARK     C27           675           1001          A      -0.0647  
REMARK     C28           675           1001          A      -0.2034  
REMARK     C29           675           1001          A      -0.1101  
REMARK      C3           675           1001          A       0.0045  
REMARK     C30           675           1001          A      -0.2965  
REMARK      C4           675           1001          A      -0.2324  
REMARK      C5           675           1001          A       -0.086  
REMARK      C6           675           1001          A      -0.1183  
REMARK     N18           675           1001          A      -0.4775  
REMARK     N19           675           1001          A      -0.4759  
REMARK     N24           675           1001          A      -0.5136  
REMARK     O36           675           1001          A      -0.5265  
REMARK      H1           675           1001          A       0.204   
REMARK     H10           675           1001          A       0.1877  
REMARK     H11           675           1001          A       0.1706  
REMARK     H13           675           1001          A       0.1744  
REMARK     H24           675           1001          A       0.282   
REMARK     H26           675           1001          A       0.2385  
REMARK     H27           675           1001          A       0.1594  
REMARK     H28           675           1001          A       0.1448  
REMARK     H29           675           1001          A       0.1171  
REMARK     H30           675           1001          A       0.1269  
REMARK      H4           675           1001          A       0.1454  
REMARK      H5           675           1001          A       0.1704  
REMARK     H18           675           1001          A       0.3031  
REMARK     H18           675           1001          A       0.3546  
REMARK     H19           675           1001          A       0.3131  
REMARK     H19           675           1001          A       0.3406  
REMARK ---------------------------------------------------------------
REMARK IF THIS FILE IS FOR PDB DEPOSITION: REMOVE ALL FROM THIS LINE UP.
REMARK   3
REMARK   3 REFINEMENT.
REMARK   3   PROGRAM     : PHENIX (1.11.1_2575: ???)
REMARK   3   AUTHORS     : Adams,Afonine,Bunkoczi,Burnley,Chen,Dar,Davis,
REMARK   3               : Draizen,Echols,Gildea,Gros,Grosse-Kunstleve,Headd,
REMARK   3               : Hintze,Hung,Ioerger,Liebschner,McCoy,McKee,Moriarty,
REMARK   3               : Oeffner,Poon,Read,Richardson,Richardson,Sacchettini,
REMARK   3               : Sauter,Sobolev,Storoni,Terwilliger,Williams,Zwart
REMARK   3
REMARK   3  REFINEMENT TARGET : ML
REMARK   3  
REMARK   3  DATA USED IN REFINEMENT.
REMARK   3   RESOLUTION RANGE HIGH (ANGSTROMS) : 1.602   
REMARK   3   RESOLUTION RANGE LOW  (ANGSTROMS) : 19.180  
REMARK   3   MIN(FOBS/SIGMA_FOBS)              : 1.00  
REMARK   3   COMPLETENESS FOR RANGE        (%) : 91.24 
REMARK   3   NUMBER OF REFLECTIONS             : 29521     
REMARK   3   NUMBER OF REFLECTIONS (NON-ANOMALOUS) : 29521     
REMARK   3  
REMARK   3  FIT TO DATA USED IN REFINEMENT.
REMARK   3   R VALUE     (WORKING + TEST SET) : 0.1756
REMARK   3   R VALUE            (WORKING SET) : 0.1726
REMARK   3   FREE R VALUE                     : 0.2018
REMARK   3   FREE R VALUE TEST SET SIZE   (%) : 10.15 
REMARK   3   FREE R VALUE TEST SET COUNT      : 2997      
REMARK   3  
REMARK   3  FIT TO DATA USED IN REFINEMENT (IN BINS).
REMARK   3   BIN  RESOLUTION RANGE  COMPL.    NWORK NFREE   RWORK  RFREE  CCWORK CCFREE
REMARK   3     1 19.1818 -  4.4040    0.95     1429   162  0.1903 0.1863   0.922  0.934
REMARK   3     2  4.4040 -  3.5026    0.97     1383   149  0.1658 0.1683   0.930  0.901
REMARK   3     3  3.5026 -  3.0618    0.98     1383   162  0.1774 0.2054   0.922  0.873
REMARK   3     4  3.0618 -  2.7828    0.98     1387   142  0.1913 0.2495   0.909  0.838
REMARK   3     5  2.7828 -  2.5839    0.98     1362   160  0.1874 0.2181   0.909  0.867
REMARK   3     6  2.5839 -  2.4318    0.97     1334   169  0.1660 0.1816   0.923  0.893
REMARK   3     7  2.4318 -  2.3103    0.97     1340   146  0.1575 0.1927   0.929  0.893
REMARK   3     8  2.3103 -  2.2098    0.98     1353   143  0.1627 0.1968   0.920  0.896
REMARK   3     9  2.2098 -  2.1249    0.98     1358   138  0.1589 0.2207   0.933  0.885
REMARK   3    10  2.1249 -  2.0516    0.97     1349   165  0.1612 0.1952   0.928  0.886
REMARK   3    11  2.0516 -  1.9876    0.97     1340   154  0.1570 0.1902   0.933  0.882
REMARK   3    12  1.9876 -  1.9308    0.96     1323   141  0.1643 0.2026   0.922  0.892
REMARK   3    13  1.9308 -  1.8800    0.95     1318   145  0.1555 0.1922   0.930  0.882
REMARK   3    14  1.8800 -  1.8342    0.95     1267   146  0.1618 0.2043   0.918  0.902
REMARK   3    15  1.8342 -  1.7925    0.92     1280   135  0.1646 0.1955   0.924  0.883
REMARK   3    16  1.7925 -  1.7544    0.92     1257   143  0.1695 0.2142   0.911  0.845
REMARK   3    17  1.7544 -  1.7193    0.92     1248   149  0.1777 0.2267   0.902  0.809
REMARK   3    18  1.7193 -  1.6869    0.90     1235   150  0.1857 0.2451   0.895  0.813
REMARK   3    19  1.6869 -  1.6568    0.88     1176   138  0.1972 0.2152   0.891  0.856
REMARK   3    20  1.6568 -  1.6287    0.75     1035   118  0.2055 0.2727   0.883  0.777
REMARK   3    21  1.6287 -  1.6025    0.27      367    42  0.2046 0.2976   0.874  0.804
REMARK   3  
REMARK   3  BULK SOLVENT MODELLING.
REMARK   3   METHOD USED        : FLAT BULK SOLVENT MODEL
REMARK   3   SOLVENT RADIUS     : 1.11    
REMARK   3   SHRINKAGE RADIUS   : 0.90    
REMARK   3   GRID STEP FACTOR   : 4.00    
REMARK   3  
REMARK   3  ERROR ESTIMATES.
REMARK   3   COORDINATE ERROR (MAXIMUM-LIKELIHOOD BASED)     : 0.15    
REMARK   3   PHASE ERROR (DEGREES, MAXIMUM-LIKELIHOOD BASED) : 18.73   
REMARK   3  
REMARK   3  STRUCTURE FACTORS CALCULATION ALGORITHM : FFT
REMARK   3  
REMARK   3  RESTRAINTS LIBRARY
REMARK   3    GEOSTD + MON.LIB. + CDL v1.2
REMARK   3  
REMARK   3  DEVIATIONS FROM IDEAL VALUES.
REMARK   3                 RMSD     MAX  COUNT
REMARK   3   BOND      :  0.015   0.087   2023
REMARK   3   ANGLE     :  1.458  12.359   2746
REMARK   3   CHIRALITY :  0.076   0.257    289
REMARK   3   PLANARITY :  0.009   0.052    347
REMARK   3   DIHEDRAL  : 17.392 179.947   1190
REMARK   3   MIN NONBONDED DISTANCE : 1.830 
REMARK   3  
REMARK   3  MOLPROBITY STATISTICS.
REMARK   3   ALL-ATOM CLASHSCORE : 3.88
REMARK   3   RAMACHANDRAN PLOT:
REMARK   3     OUTLIERS : 0.00  %
REMARK   3     ALLOWED  : 2.47  %
REMARK   3     FAVORED  : 97.53 %
REMARK   3   ROTAMER OUTLIERS : 1.88 %
REMARK   3   CBETA DEVIATIONS : 0
REMARK   3   PEPTIDE PLANE:
REMARK   3     CIS-PROLINE     : 0
REMARK   3     CIS-GENERAL     : 0
REMARK   3     TWISTED PROLINE : 0
REMARK   3     TWISTED GENERAL : 0
REMARK   3  
REMARK   3  ATOMIC DISPLACEMENT PARAMETERS.
REMARK   3   WILSON B : 11.00
REMARK   3   RMS(B_ISO_OR_EQUIVALENT_BONDED) : 3.49
REMARK   3   ATOMS          NUMBER OF ATOMS
REMARK   3                    ISO.  ANISO. 
REMARK   3    ALL         :   4542       0
REMARK   3    ALL (NO H)  :   2194       0
REMARK   3    SOLVENT     :    223       0
REMARK   3    NON-SOLVENT :   1971       0
REMARK   3    HYDROGENS   :   2348       0
REMARK   3
REMARK   3
REMARK   3   OTHER REFINEMENT REMARKS:
REMARK   3   XRAY REFINEMENT USING QUANTUM MECHANICAL FUNCTIONAL
REMARK   3   PROGRAM      :QuantumBio DivCon 6 build-7.1.1-b4015.17
REMARK   3   AUTHORS      :BORBULEVYCH O.Y., PLUMLEY J., 
REMARK   3                :MARTIN, R.I., WESTERHOFF L.M. 
REMARK   3
REMARK   3   REFERENCE     :BORBULEVYCH O.Y., PLUMLEY J.A.,
REMARK   3                 :MARTIN, R.I., MERZ, K.M.,  WESTERHOFF L.M.
REMARK   3                 :ACTA CRYSTLLOGRAPHICA SECTION D, 2014, 
REMARK   3                 :V. D70, pp. 1233-1247
REMARK   3   QM METHOD(HAMILTONIAN): PM6
REMARK   3   REGION QM REFINEMENT: 
REMARK   3      MAIN/BUFFER QM REGION RADII (A): 3.0 / 2.5
REMARK   3      LIGAND / STRAIN ENERGY: 675_A_1001 / 11.22 KCAL/MOLE
REMARK   3
HELIX    1   1 ILE A    9  ASN A   11  5               Generated by MOE    3
HELIX    2   2 THR A   53  CYS A   55  5               Generated by MOE    3
HELIX    3   3 LYS A   62  ASP A   65  5               Generated by MOE    3
HELIX    4   4 HIS A  177  CYS A  180  1               Generated by MOE    4
HELIX    5   5 GLY A  187  GLU A  189  5               Generated by MOE    3
HELIX    6   6 VAL A  247  PHE A  250  5               Generated by MOE    4
HELIX    7   7 LEU A  251  HIS A  257  1               Generated by MOE    7
SHEET    1       GLU A   5  PHE A   6                  Generated by MOE
SHEET    2       PHE A  15  ARG A  21                  Generated by MOE
SHEET    3       VAL A  29  SER A  43                  Generated by MOE
SHEET    4       TRP A  48  SER A  51                  Generated by MOE
SHEET    5       TYR A  67  LEU A  71                  Generated by MOE
SHEET    6       MET A  86  LEU A  95                  Generated by MOE
SHEET    7       SER A 100  ALA A 101                  Generated by MOE
SHEET    8       HIS A 106  HIS A 107                  Generated by MOE
SHEET    9       ALA A 111  ARG A 116                  Generated by MOE
SHEET   10       SER A 146  GLY A 151                  Generated by MOE
SHEET   11       LYS A 168  ILE A 175                  Generated by MOE
SHEET   12       MET A 194  ALA A 198                  Generated by MOE
SHEET   13       PRO A 214  LEU A 219                  Generated by MOE
SHEET   14       ARG A 222  MET A 223                  Generated by MOE
SHEET   15       THR A 224  THR A 224                  Generated by MOE
SHEET   16       LEU A 225  TRP A 231                  Generated by MOE
SHEET   17       GLY A 242  ARG A 246                  Generated by MOE
SSBOND   1 CYS A   34    CYS A   55 
SSBOND   2 CYS A  147    CYS A  217 
SSBOND   3 CYS A  180    CYS A  196 
SSBOND   4 CYS A  207    CYS A  235 
CRYST1   55.160   53.000   82.300  90.00  90.00  90.00 P 21 21 21
SCALE1      0.018129  0.000000  0.000000        0.00000
SCALE2      0.000000  0.018868  0.000000        0.00000
SCALE3      0.000000  0.000000  0.012151        0.00000
ATOM      1  N   ILE A   1      15.528  14.301  40.599  1.00  8.25           N1+
ATOM      2  CA  ILE A   1      14.461  15.362  40.675  1.00  5.66           C
ATOM      3  C   ILE A   1      14.708  16.263  41.897  1.00  8.29           C
ATOM      4  O   ILE A   1      14.681  15.778  43.056  1.00  7.20           O
ATOM      5  CB  ILE A   1      13.056  14.710  40.770  1.00  7.68           C
ATOM      6  CG1 ILE A   1      12.806  13.764  39.579  1.00 13.98           C
ATOM      7  CG2 ILE A   1      11.980  15.775  40.927  1.00 10.46           C
ATOM      8  CD1 ILE A   1      12.263  14.403  38.341  1.00 15.82           C
ATOM      9  H1  ILE A   1      15.619  14.043  39.752  1.00  9.90           H
ATOM     10  H2  ILE A   1      16.301  14.623  40.893  1.00  9.90           H
ATOM     11  H3  ILE A   1      15.283  13.601  41.092  1.00  9.90           H
ATOM     12  HA  ILE A   1      14.491  15.906  39.871  1.00  6.79           H
ATOM     13  HB  ILE A   1      13.049  14.167  41.576  1.00  9.22           H
ATOM     14 HG12 ILE A   1      13.657  13.364  39.324  1.00 16.78           H
ATOM     15 HG13 ILE A   1      12.189  13.066  39.847  1.00 16.78           H
ATOM     16 HG21 ILE A   1      11.122  15.330  40.989  1.00 12.55           H
ATOM     17 HG22 ILE A   1      12.138  16.293  41.731  1.00 12.55           H
ATOM     18 HG23 ILE A   1      11.992  16.362  40.154  1.00 12.55           H
ATOM     19 HD11 ILE A   1      12.338  13.774  37.607  1.00 18.99           H
ATOM     20 HD12 ILE A   1      11.324  14.610  38.497  1.00 18.99           H
ATOM     21 HD13 ILE A   1      12.756  15.212  38.142  1.00 18.99           H
ATOM     22  N   ILE A   2      14.928  17.552  41.628  1.00  8.64           N
ATOM     23  CA  ILE A   2      15.000  18.573  42.671  1.00 10.49           C
ATOM     24  C   ILE A   2      13.583  18.973  43.039  1.00  7.93           C
ATOM     25  O   ILE A   2      12.788  19.318  42.160  1.00  7.76           O
ATOM     26  CB  ILE A   2      15.771  19.815  42.191  1.00 10.13           C
ATOM     27  CG1 ILE A   2      17.047  19.465  41.431  1.00 14.91           C
ATOM     28  CG2 ILE A   2      16.012  20.770  43.361  1.00  9.46           C
ATOM     29  CD1 ILE A   2      18.122  18.900  42.231  1.00 10.69           C
ATOM     30  H   ILE A   2      15.018  17.860  40.832  1.00 10.37           H
ATOM     31  HA  ILE A   2      15.440  18.211  43.455  1.00 12.59           H
ATOM     32  HB  ILE A   2      15.198  20.277  41.560  1.00 12.16           H
ATOM     33 HG12 ILE A   2      16.837  18.826  40.732  1.00 17.89           H
ATOM     34 HG13 ILE A   2      17.385  20.279  41.027  1.00 17.89           H
ATOM     35 HG21 ILE A   2      16.458  21.568  43.031  1.00 11.35           H
ATOM     36 HG22 ILE A   2      15.159  21.008  43.756  1.00 11.35           H
ATOM     37 HG23 ILE A   2      16.572  20.328  44.023  1.00 11.35           H
ATOM     38 HD11 ILE A   2      18.884  18.721  41.659  1.00 12.83           H
ATOM     39 HD12 ILE A   2      18.371  19.540  42.914  1.00 12.83           H
ATOM     40 HD13 ILE A   2      17.804  18.079  42.638  1.00 12.83           H
ATOM     41  N   GLY A   3      13.276  18.965  44.344  1.00  8.15           N
ATOM     42  CA  GLY A   3      11.931  19.295  44.794  1.00 10.55           C
ATOM     43  C   GLY A   3      10.961  18.194  44.408  1.00 10.31           C
ATOM     44  O   GLY A   3      11.295  17.002  44.404  1.00 10.89           O
ATOM     45  H   GLY A   3      13.824  18.769  44.974  1.00  9.79           H
ATOM     46  HA2 GLY A   3      11.923  19.397  45.758  1.00 12.66           H
ATOM     47  HA3 GLY A   3      11.634  20.123  44.384  1.00 12.66           H
ATOM     48  N   GLY A   4       9.731  18.591  44.097  1.00  9.25           N
ATOM     49  CA  GLY A   4       8.765  17.568  43.740  1.00  8.66           C
ATOM     50  C   GLY A   4       8.287  16.755  44.937  1.00 14.12           C
ATOM     51  O   GLY A   4       8.313  17.195  46.089  1.00 15.24           O
ATOM     52  H   GLY A   4       9.437  19.395  44.094  1.00 11.09           H
ATOM     53  HA2 GLY A   4       7.991  17.981  43.328  1.00 10.39           H
ATOM     54  HA3 GLY A   4       9.168  16.961  43.099  1.00 10.39           H
ATOM     55  N   GLU A   5       7.792  15.558  44.632  1.00 10.94           N
ATOM     56  CA  GLU A   5       7.229  14.659  45.640  1.00 13.77           C
ATOM     57  C   GLU A   5       7.691  13.244  45.375  1.00 15.06           C
ATOM     58  O   GLU A   5       7.942  12.856  44.228  1.00 12.05           O
ATOM     59  CB  GLU A   5       5.689  14.650  45.674  1.00 14.78           C
ATOM     60  CG  GLU A   5       4.997  14.425  44.357  1.00 28.08           C
ATOM     61  CD  GLU A   5       3.485  14.727  44.421  1.00 37.69           C
ATOM     62  OE1 GLU A   5       2.649  13.779  44.318  1.00 38.80           O
ATOM     63  OE2 GLU A   5       3.141  15.923  44.584  1.00 36.13           O1-
ATOM     64  H   GLU A   5       7.775  15.238  43.835  1.00 13.13           H
ATOM     65  HA  GLU A   5       7.551  14.920  46.517  1.00 16.52           H
ATOM     66  HB2 GLU A   5       5.419  13.930  46.263  1.00 17.74           H
ATOM     67  HB3 GLU A   5       5.370  15.500  46.029  1.00 17.74           H
ATOM     68  HG2 GLU A   5       5.396  15.005  43.690  1.00 33.70           H
ATOM     69  HG3 GLU A   5       5.106  13.497  44.102  1.00 33.70           H
ATOM     70  N   PHE A   6       7.770  12.471  46.453  1.00 11.83           N
ATOM     71  CA  PHE A   6       7.947  11.038  46.324  1.00 11.97           C
ATOM     72  C   PHE A   6       6.685  10.412  45.747  1.00 10.60           C
ATOM     73  O   PHE A   6       5.565  10.883  45.976  1.00 11.98           O
ATOM     74  CB  PHE A   6       8.303  10.420  47.677  1.00 14.16           C
ATOM     75  CG  PHE A   6       9.691  10.805  48.148  1.00 11.64           C
ATOM     76  CD1 PHE A   6       9.873  11.650  49.224  1.00 16.40           C
ATOM     77  CD2 PHE A   6      10.802  10.326  47.488  1.00 11.18           C
ATOM     78  CE1 PHE A   6      11.167  12.008  49.631  1.00 17.86           C
ATOM     79  CE2 PHE A   6      12.082  10.692  47.866  1.00 13.31           C
ATOM     80  CZ  PHE A   6      12.264  11.525  48.935  1.00 17.61           C
ATOM     81  H   PHE A   6       7.731  12.751  47.265  1.00 14.20           H
ATOM     82  HA  PHE A   6       8.682  10.855  45.719  1.00 14.36           H
ATOM     83  HB2 PHE A   6       7.655  10.713  48.337  1.00 16.99           H
ATOM     84  HB3 PHE A   6       8.283   9.452  47.599  1.00 16.99           H
ATOM     85  HD1 PHE A   6       9.137  11.983  49.686  1.00 19.68           H
ATOM     86  HD2 PHE A   6      10.683   9.768  46.754  1.00 13.42           H
ATOM     87  HE1 PHE A   6      11.291  12.578  50.356  1.00 21.44           H
ATOM     88  HE2 PHE A   6      12.818  10.354  47.407  1.00 15.97           H
ATOM     89  HZ  PHE A   6      13.126  11.755  49.202  1.00 21.13           H
ATOM     90  N   THR A   7       6.881   9.337  44.984  1.00 10.90           N
ATOM     91  CA  THR A   7       5.786   8.668  44.289  1.00 12.18           C
ATOM     92  C   THR A   7       6.085   7.169  44.246  1.00 11.57           C
ATOM     93  O   THR A   7       7.038   6.691  44.863  1.00 11.34           O
ATOM     94  CB  THR A   7       5.571   9.275  42.887  1.00 11.92           C
ATOM     95  OG1 THR A   7       4.312   8.814  42.338  1.00 15.22           O
ATOM     96  CG2 THR A   7       6.732   8.939  41.946  1.00 13.43           C
ATOM     97  H   THR A   7       7.652   8.979  44.848  1.00 13.08           H
ATOM     98  HA  THR A   7       4.972   8.801  44.799  1.00 14.62           H
ATOM     99  HB  THR A   7       5.535  10.241  42.976  1.00 14.30           H
ATOM    100  HG1 THR A   7       4.396   8.632  41.521  1.00 18.26           H
ATOM    101 HG21 THR A   7       6.577   9.324  41.070  1.00 16.12           H
ATOM    102 HG22 THR A   7       7.561   9.298  42.300  1.00 16.12           H
ATOM    103 HG23 THR A   7       6.826   7.976  41.849  1.00 16.12           H
ATOM    104  N   THR A   8       5.213   6.411  43.576  1.00 12.54           N
ATOM    105  CA  THR A   8       5.419   4.983  43.368  1.00 11.68           C
ATOM    106  C   THR A   8       5.052   4.624  41.924  1.00  9.61           C
ATOM    107  O   THR A   8       4.415   5.404  41.203  1.00 10.83           O
ATOM    108  CB  THR A   8       4.609   4.140  44.373  1.00 14.92           C
ATOM    109  OG1 THR A   8       3.220   4.268  44.083  1.00 15.94           O
ATOM    110  CG2 THR A   8       4.867   4.604  45.824  1.00 17.17           C
ATOM    111  H   THR A   8       4.475   6.707  43.248  1.00 15.04           H
ATOM    112  HA  THR A   8       6.354   4.771  43.498  1.00 14.02           H
ATOM    113  HB  THR A   8       4.870   3.210  44.294  1.00 17.90           H
ATOM    114  HG1 THR A   8       2.984   5.076  44.129  1.00 19.13           H
ATOM    115 HG21 THR A   8       4.344   4.075  46.441  1.00 20.61           H
ATOM    116 HG22 THR A   8       5.802   4.497  46.049  1.00 20.61           H
ATOM    117 HG23 THR A   8       4.623   5.537  45.927  1.00 20.61           H
ATOM    118  N   ILE A   9       5.466   3.421  41.489  1.00  9.67           N
ATOM    119  CA  ILE A   9       5.379   3.083  40.056  1.00  6.67           C
ATOM    120  C   ILE A   9       3.939   2.982  39.547  1.00  8.80           C
ATOM    121  O   ILE A   9       3.690   3.163  38.337  1.00  8.24           O
ATOM    122  CB  ILE A   9       6.193   1.791  39.777  1.00  8.84           C
ATOM    123  CG1 ILE A   9       6.585   1.644  38.283  1.00  8.70           C
ATOM    124  CG2 ILE A   9       5.442   0.513  40.180  1.00 11.01           C
ATOM    125  CD1 ILE A   9       7.463   2.773  37.703  1.00  6.33           C
ATOM    126  H   ILE A   9       5.812   2.809  41.982  1.00 11.60           H
ATOM    127  HA  ILE A   9       5.801   3.809  39.568  1.00  8.00           H
ATOM    128  HB  ILE A   9       7.007   1.839  40.302  1.00 10.61           H
ATOM    129 HG12 ILE A   9       7.084   0.818  38.184  1.00 10.44           H
ATOM    130 HG13 ILE A   9       5.775   1.605  37.746  1.00 10.44           H
ATOM    131 HG21 ILE A   9       6.045  -0.237  40.069  1.00 13.21           H
ATOM    132 HG22 ILE A   9       5.168   0.579  41.106  1.00 13.21           H
ATOM    133 HG23 ILE A   9       4.667   0.402  39.612  1.00 13.21           H
ATOM    134 HD11 ILE A   9       7.787   2.497  36.828  1.00  7.60           H
ATOM    135 HD12 ILE A   9       6.940   3.588  37.624  1.00  7.60           H
ATOM    136 HD13 ILE A   9       8.218   2.920  38.300  1.00  7.60           H
ATOM    137  N   GLU A  10       2.956   2.703  40.416  1.00  9.94           N
ATOM    138  CA  GLU A  10       1.575   2.657  39.944  1.00 11.89           C
ATOM    139  C   GLU A  10       1.113   4.001  39.366  1.00  7.71           C
ATOM    140  O   GLU A  10       0.194   4.030  38.531  1.00 11.45           O
ATOM    141  CB  GLU A  10       0.641   2.197  41.079  1.00 15.95           C
ATOM    142  CG  GLU A  10       0.439   3.203  42.198  1.00 12.57           C
ATOM    143  CD  GLU A  10      -0.439   2.689  43.367  1.00 16.27           C
ATOM    144  OE1 GLU A  10      -1.157   3.498  43.967  1.00 26.93           O
ATOM    145  OE2 GLU A  10      -0.405   1.504  43.706  1.00 16.18           O1-
ATOM    146  H   GLU A  10       3.065   2.531  41.255  1.00 11.93           H
ATOM    147  HA  GLU A  10       1.509   1.992  39.235  1.00 14.27           H
ATOM    148  HB2 GLU A  10      -0.231   2.009  40.696  1.00 19.14           H
ATOM    149  HB3 GLU A  10       1.008   1.387  41.471  1.00 19.14           H
ATOM    150  HG2 GLU A  10       1.308   3.446  42.562  1.00 15.09           H
ATOM    151  HG3 GLU A  10       0.000   3.984  41.835  1.00 15.09           H
ATOM    152  N   ASN A  11       1.750   5.117  39.753  1.00  8.82           N
ATOM    153  CA  ASN A  11       1.407   6.415  39.174  1.00 11.63           C
ATOM    154  C   ASN A  11       2.191   6.733  37.896  1.00 13.51           C
ATOM    155  O   ASN A  11       1.804   7.658  37.191  1.00 12.71           O
ATOM    156  CB  ASN A  11       1.632   7.543  40.203  1.00 14.38           C
ATOM    157  CG  ASN A  11       0.668   7.478  41.389  1.00 23.64           C
ATOM    158  OD1 ASN A  11      -0.356   6.802  41.349  1.00 28.37           O
ATOM    159  ND2 ASN A  11       1.001   8.196  42.449  1.00 32.52           N
ATOM    160  H   ASN A  11       2.378   5.138  40.339  1.00 10.58           H
ATOM    161  HA  ASN A  11       0.467   6.415  38.945  1.00 13.95           H
ATOM    162  HB2 ASN A  11       2.536   7.498  40.543  1.00 17.26           H
ATOM    163  HB3 ASN A  11       1.486   8.394  39.761  1.00 17.26           H
ATOM    164 HD21 ASN A  11       0.529   8.149  43.167  1.00 39.03           H
ATOM    165 HD22 ASN A  11       1.697   8.699  42.425  1.00 39.03           H
ATOM    166  N   GLN A  12       3.278   6.012  37.584  1.00 10.85           N
ATOM    167  CA  GLN A  12       4.046   6.219  36.337  1.00 11.49           C
ATOM    168  C   GLN A  12       4.421   4.874  35.702  1.00 10.34           C
ATOM    169  O   GLN A  12       5.610   4.526  35.577  1.00  8.77           O
ATOM    170  CB  GLN A  12       5.305   7.060  36.593  1.00 18.27           C
ATOM    171  CG  GLN A  12       5.087   8.600  36.622  1.00 22.70           C
ATOM    172  CD  GLN A  12       4.709   9.044  37.973  1.00 25.66           C
ATOM    173  OE1 GLN A  12       4.798   8.264  38.935  1.00 28.43           O
ATOM    174  NE2 GLN A  12       4.250  10.282  38.087  1.00 19.41           N
ATOM    175  H   GLN A  12       3.594   5.389  38.085  1.00 13.02           H
ATOM    176  HA  GLN A  12       3.494   6.704  35.700  1.00 13.79           H
ATOM    177  HB2 GLN A  12       5.699   6.794  37.439  1.00 21.93           H
ATOM    178  HB3 GLN A  12       5.937   6.881  35.880  1.00 21.93           H
ATOM    179  HG2 GLN A  12       5.904   9.050  36.375  1.00 27.24           H
ATOM    180  HG3 GLN A  12       4.376   8.849  36.011  1.00 27.24           H
ATOM    181 HE21 GLN A  12       4.199  10.788  37.393  1.00 23.29           H
ATOM    182 HE22 GLN A  12       4.005  10.577  38.856  1.00 23.29           H
ATOM    183  N   PRO A  13       3.433   4.094  35.243  1.00  7.13           N
ATOM    184  CA  PRO A  13       3.708   2.677  34.906  1.00  7.86           C
ATOM    185  C   PRO A  13       4.454   2.441  33.591  1.00  7.19           C
ATOM    186  O   PRO A  13       4.825   1.290  33.321  1.00  8.19           O
ATOM    187  CB  PRO A  13       2.311   2.045  34.857  1.00  9.80           C
ATOM    188  CG  PRO A  13       1.387   3.243  34.547  1.00  8.68           C
ATOM    189  CD  PRO A  13       1.984   4.390  35.275  1.00 11.47           C
ATOM    190  HA  PRO A  13       4.200   2.263  35.630  1.00  9.43           H
ATOM    191  HB2 PRO A  13       2.269   1.373  34.158  1.00 11.76           H
ATOM    192  HB3 PRO A  13       2.102   1.658  35.722  1.00 11.76           H
ATOM    193  HG2 PRO A  13       1.369   3.413  33.590  1.00 10.42           H
ATOM    194  HG3 PRO A  13       0.493   3.060  34.882  1.00 10.42           H
ATOM    195  HD2 PRO A  13       1.794   5.227  34.820  1.00 13.77           H
ATOM    196  HD3 PRO A  13       1.664   4.395  36.188  1.00 13.77           H
ATOM    197  N   TRP A  14       4.701   3.475  32.797  1.00  7.22           N
ATOM    198  CA  TRP A  14       5.555   3.436  31.601  1.00  6.44           C
ATOM    199  C   TRP A  14       7.027   3.644  31.931  1.00  7.22           C
ATOM    200  O   TRP A  14       7.869   3.526  31.028  1.00  6.56           O
ATOM    201  CB  TRP A  14       5.141   4.524  30.591  1.00  8.83           C
ATOM    202  CG  TRP A  14       4.922   5.865  31.252  1.00  8.43           C
ATOM    203  CD1 TRP A  14       5.875   6.804  31.527  1.00 11.27           C
ATOM    204  CD2 TRP A  14       3.693   6.379  31.765  1.00 10.33           C
ATOM    205  NE1 TRP A  14       5.316   7.865  32.179  1.00 13.78           N
ATOM    206  CE2 TRP A  14       3.970   7.642  32.319  1.00 11.13           C
ATOM    207  CE3 TRP A  14       2.383   5.899  31.804  1.00 12.63           C
ATOM    208  CZ2 TRP A  14       2.987   8.430  32.920  1.00 15.96           C
ATOM    209  CZ3 TRP A  14       1.389   6.706  32.373  1.00 14.70           C
ATOM    210  CH2 TRP A  14       1.710   7.942  32.930  1.00 12.45           C
ATOM    211  H   TRP A  14       4.361   4.247  32.948  1.00  8.66           H
ATOM    212  HA  TRP A  14       5.465   2.578  31.159  1.00  7.73           H
ATOM    213  HB2 TRP A  14       5.852   4.631  29.941  1.00 10.59           H
ATOM    214  HB3 TRP A  14       4.321   4.260  30.144  1.00 10.59           H
ATOM    215  HD1 TRP A  14       6.780   6.730  31.321  1.00 13.52           H
ATOM    216  HE1 TRP A  14       5.737   8.575  32.433  1.00 16.54           H
ATOM    217  HE3 TRP A  14       2.172   5.071  31.436  1.00 15.15           H
ATOM    218  HZ2 TRP A  14       3.191   9.264  33.275  1.00 19.15           H
ATOM    219  HZ3 TRP A  14       0.515   6.396  32.411  1.00 17.64           H
ATOM    220  HH2 TRP A  14       1.031   8.454  33.309  1.00 14.94           H
ATOM    221  N   PHE A  15       7.359   3.942  33.193  1.00  7.05           N
ATOM    222  CA  PHE A  15       8.736   4.300  33.543  1.00  7.66           C
ATOM    223  C   PHE A  15       9.626   3.064  33.667  1.00  7.96           C
ATOM    224  O   PHE A  15       9.313   2.118  34.417  1.00  8.19           O
ATOM    225  CB  PHE A  15       8.784   5.103  34.859  1.00  8.46           C
ATOM    226  CG  PHE A  15      10.173   5.495  35.250  1.00  8.83           C
ATOM    227  CD1 PHE A  15      10.829   6.521  34.561  1.00  8.27           C
ATOM    228  CD2 PHE A  15      10.886   4.785  36.221  1.00  7.65           C
ATOM    229  CE1 PHE A  15      12.139   6.849  34.867  1.00  6.90           C
ATOM    230  CE2 PHE A  15      12.193   5.148  36.527  1.00  8.05           C
ATOM    231  CZ  PHE A  15      12.810   6.162  35.855  1.00  8.42           C
ATOM    232  H   PHE A  15       6.809   3.956  33.852  1.00  8.46           H
ATOM    233  HA  PHE A  15       9.099   4.854  32.837  1.00  9.19           H
ATOM    234  HB2 PHE A  15       8.269   5.919  34.754  1.00 10.16           H
ATOM    235  HB3 PHE A  15       8.407   4.557  35.570  1.00 10.16           H
ATOM    236  HD1 PHE A  15      10.383   6.985  33.892  1.00  9.93           H
ATOM    237  HD2 PHE A  15      10.476   4.094  36.688  1.00  9.18           H
ATOM    238  HE1 PHE A  15      12.565   7.549  34.418  1.00  8.28           H
ATOM    239  HE2 PHE A  15      12.664   4.689  37.188  1.00  9.66           H
ATOM    240  HZ  PHE A  15      13.685   6.391  36.069  1.00 10.10           H
ATOM    241  N   ALA A  16      10.767   3.111  32.951  1.00  5.96           N
ATOM    242  CA  ALA A  16      11.771   2.050  32.917  1.00  6.21           C
ATOM    243  C   ALA A  16      12.996   2.504  33.690  1.00  7.44           C
ATOM    244  O   ALA A  16      13.456   3.639  33.515  1.00  7.54           O
ATOM    245  CB  ALA A  16      12.151   1.686  31.476  1.00  5.86           C
ATOM    246  H   ALA A  16      10.976   3.784  32.457  1.00  7.15           H
ATOM    247  HA  ALA A  16      11.418   1.251  33.351  1.00  7.46           H
ATOM    248  HB1 ALA A  16      12.843   1.006  31.492  1.00  7.03           H
ATOM    249  HB2 ALA A  16      11.369   1.343  31.014  1.00  7.03           H
ATOM    250  HB3 ALA A  16      12.473   2.484  31.023  1.00  7.03           H
ATOM    251  N   ALA A  17      13.457   1.643  34.600  1.00  6.34           N
ATOM    252  CA  ALA A  17      14.666   1.831  35.391  1.00  5.33           C
ATOM    253  C   ALA A  17      15.817   1.035  34.762  1.00  8.36           C
ATOM    254  O   ALA A  17      15.738  -0.200  34.671  1.00  9.22           O
ATOM    255  CB  ALA A  17      14.439   1.393  36.842  1.00  7.54           C
ATOM    256  H   ALA A  17      13.070   0.894  34.769  1.00  7.61           H
ATOM    257  HA  ALA A  17      14.893   2.774  35.390  1.00  6.39           H
ATOM    258  HB1 ALA A  17      15.253   1.534  37.348  1.00  9.05           H
ATOM    259  HB2 ALA A  17      13.721   1.924  37.232  1.00  9.05           H
ATOM    260  HB3 ALA A  17      14.196   0.455  36.857  1.00  9.05           H
ATOM    261  N   ILE A  18      16.885   1.727  34.334  1.00  6.75           N
ATOM    262  CA  ILE A  18      17.952   1.126  33.531  1.00  5.55           C
ATOM    263  C   ILE A  18      19.252   1.156  34.343  1.00 10.22           C
ATOM    264  O   ILE A  18      19.705   2.219  34.790  1.00  8.17           O
ATOM    265  CB  ILE A  18      18.123   1.808  32.151  1.00  6.88           C
ATOM    266  CG1 ILE A  18      16.798   1.798  31.366  1.00  4.66           C
ATOM    267  CG2 ILE A  18      19.159   1.062  31.283  1.00  8.53           C
ATOM    268  CD1 ILE A  18      16.753   2.680  30.118  1.00  7.88           C
ATOM    269  H   ILE A  18      17.009   2.562  34.499  1.00  8.10           H
ATOM    270  HA  ILE A  18      17.731   0.194  33.376  1.00  6.66           H
ATOM    271  HB  ILE A  18      18.414   2.723  32.265  1.00  8.26           H
ATOM    272 HG12 ILE A  18      16.629   0.885  31.090  1.00  5.59           H
ATOM    273 HG13 ILE A  18      16.085   2.085  31.962  1.00  5.59           H
ATOM    274 HG21 ILE A  18      19.245   1.527  30.437  1.00 10.24           H
ATOM    275 HG22 ILE A  18      20.014   1.038  31.740  1.00 10.24           H
ATOM    276 HG23 ILE A  18      18.835   0.164  31.126  1.00 10.24           H
ATOM    277 HD11 ILE A  18      15.842   2.695  29.792  1.00  9.46           H
ATOM    278 HD12 ILE A  18      17.031   3.578  30.356  1.00  9.46           H
ATOM    279 HD13 ILE A  18      17.344   2.311  29.445  1.00  9.46           H
ATOM    280  N   TYR A  19      19.825  -0.028  34.552  1.00  9.25           N
ATOM    281  CA  TYR A  19      21.045  -0.247  35.317  1.00  9.24           C
ATOM    282  C   TYR A  19      22.105  -0.875  34.419  1.00  9.68           C
ATOM    283  O   TYR A  19      21.819  -1.424  33.338  1.00  9.31           O
ATOM    284  CB  TYR A  19      20.814  -1.185  36.525  1.00  8.10           C
ATOM    285  CG  TYR A  19      19.777  -0.782  37.580  1.00  7.39           C
ATOM    286  CD1 TYR A  19      18.427  -0.859  37.299  1.00  8.39           C
ATOM    287  CD2 TYR A  19      20.158  -0.390  38.857  1.00  8.80           C
ATOM    288  CE1 TYR A  19      17.469  -0.542  38.269  1.00  9.80           C
ATOM    289  CE2 TYR A  19      19.209  -0.074  39.844  1.00  9.66           C
ATOM    290  CZ  TYR A  19      17.859  -0.153  39.536  1.00 10.93           C
ATOM    291  OH  TYR A  19      16.868   0.153  40.472  1.00 11.97           O
ATOM    292  H   TYR A  19      19.499  -0.757  34.242  1.00 11.10           H
ATOM    293  HA  TYR A  19      21.375   0.601  35.646  1.00 11.09           H
ATOM    294  HB2 TYR A  19      20.530  -2.041  36.174  1.00  9.72           H
ATOM    295  HB3 TYR A  19      21.660  -1.299  36.989  1.00  9.72           H
ATOM    296  HD1 TYR A  19      18.152  -1.132  36.454  1.00 10.07           H
ATOM    297  HD2 TYR A  19      21.062  -0.346  39.076  1.00 10.56           H
ATOM    298  HE1 TYR A  19      16.562  -0.595  38.063  1.00 11.76           H
ATOM    299  HE2 TYR A  19      19.486   0.190  40.690  1.00 11.60           H
ATOM    300  HH  TYR A  19      17.215   0.287  41.223  1.00 14.37           H
ATOM    301  N   ARG A  20      23.350  -0.830  34.898  1.00 10.60           N
ATOM    302  CA  ARG A  20      24.489  -1.403  34.188  1.00 11.50           C
ATOM    303  C   ARG A  20      25.297  -2.293  35.122  1.00 12.66           C
ATOM    304  O   ARG A  20      25.582  -1.914  36.264  1.00 11.45           O
ATOM    305  CB  ARG A  20      25.390  -0.319  33.575  1.00 14.31           C
ATOM    306  CG  ARG A  20      26.612  -0.903  32.865  1.00 18.68           C
ATOM    307  CD  ARG A  20      27.358   0.140  32.020  1.00 18.02           C
ATOM    308  NE  ARG A  20      27.977   1.178  32.831  1.00 18.56           N
ATOM    309  CZ  ARG A  20      29.238   1.157  33.267  1.00 23.81           C
ATOM    310  NH1 ARG A  20      29.688   2.175  33.994  1.00 28.13           N
ATOM    311  NH2 ARG A  20      30.043   0.136  32.978  1.00 20.19           N1+
ATOM    312  H   ARG A  20      23.565  -0.462  35.646  1.00 12.72           H
ATOM    313  HA  ARG A  20      24.165  -1.956  33.458  1.00 13.81           H
ATOM    314  HB2 ARG A  20      24.880   0.187  32.923  1.00 17.17           H
ATOM    315  HB3 ARG A  20      25.706   0.266  34.281  1.00 17.17           H
ATOM    316  HG2 ARG A  20      27.231  -1.259  33.520  1.00 22.42           H
ATOM    317  HG3 ARG A  20      26.314  -1.606  32.269  1.00 22.42           H
ATOM    318  HD2 ARG A  20      28.051  -0.298  31.500  1.00 21.63           H
ATOM    319  HD3 ARG A  20      26.725   0.568  31.422  1.00 21.63           H
ATOM    320  HE  ARG A  20      27.538   1.911  32.937  1.00 22.27           H
ATOM    321 HH11 ARG A  20      29.165   2.833  34.183  1.00 33.76           H
ATOM    322 HH12 ARG A  20      30.498   2.173  34.286  1.00 33.76           H
ATOM    323 HH21 ARG A  20      29.758  -0.524  32.505  1.00 24.23           H
ATOM    324 HH22 ARG A  20      30.853   0.134  33.265  1.00 24.23           H
ATOM    325  N   ARG A  21      25.638  -3.483  34.625  1.00  8.63           N
ATOM    326  CA  ARG A  21      26.516  -4.421  35.316  1.00 13.18           C
ATOM    327  C   ARG A  21      27.971  -4.097  34.986  1.00 14.85           C
ATOM    328  O   ARG A  21      28.331  -3.944  33.810  1.00 15.88           O
ATOM    329  CB  ARG A  21      26.187  -5.858  34.899  1.00 21.34           C
ATOM    330  CG  ARG A  21      26.648  -6.192  33.472  1.00 37.30           C
ATOM    331  CD  ARG A  21      26.101  -7.552  32.914  1.00 42.18           C
ATOM    332  NE  ARG A  21      25.194  -8.221  33.852  1.00 42.64           N
ATOM    333  CZ  ARG A  21      23.901  -8.449  33.645  1.00 41.39           C
ATOM    334  NH1 ARG A  21      23.301  -8.091  32.511  1.00 44.13           N
ATOM    335  NH2 ARG A  21      23.201  -9.059  34.586  1.00 46.91           N1+
ATOM    336  H   ARG A  21      25.365  -3.772  33.866  1.00 10.36           H
ATOM    337  HA  ARG A  21      26.388  -4.341  36.272  1.00 15.81           H
ATOM    338  HB2 ARG A  21      26.624  -6.476  35.509  1.00 25.60           H
ATOM    339  HB3 ARG A  21      25.226  -5.979  34.944  1.00 25.60           H
ATOM    340  HG2 ARG A  21      26.362  -5.483  32.875  1.00 44.76           H
ATOM    341  HG3 ARG A  21      27.618  -6.251  33.467  1.00 44.76           H
ATOM    342  HD2 ARG A  21      25.635  -7.385  32.080  1.00 50.62           H
ATOM    343  HD3 ARG A  21      26.851  -8.146  32.745  1.00 50.62           H
ATOM    344  HE  ARG A  21      25.529  -8.494  34.597  1.00 51.17           H
ATOM    345 HH11 ARG A  21      23.740  -7.692  31.890  1.00 52.96           H
ATOM    346 HH12 ARG A  21      22.463  -8.253  32.400  1.00 52.96           H
ATOM    347 HH21 ARG A  21      23.583  -9.299  35.317  1.00 56.29           H
ATOM    348 HH22 ARG A  21      22.366  -9.220  34.460  1.00 56.29           H
ATOM    349  N   HIS A  22      28.797  -3.988  36.021  1.00 13.17           N
ATOM    350  CA  HIS A  22      30.231  -3.777  35.875  1.00 18.49           C
ATOM    351  C   HIS A  22      30.974  -5.106  35.976  1.00 19.67           C
ATOM    352  O   HIS A  22      30.495  -6.058  36.593  1.00 19.00           O
ATOM    353  CB  HIS A  22      30.753  -2.840  36.967  1.00 19.63           C
ATOM    354  CG  HIS A  22      30.114  -1.487  36.978  1.00 16.37           C
ATOM    355  ND1 HIS A  22      30.795  -0.356  36.578  1.00 20.64           N
ATOM    356  CD2 HIS A  22      28.874  -1.075  37.343  1.00 16.53           C
ATOM    357  CE1 HIS A  22      30.004   0.696  36.700  1.00 21.45           C
ATOM    358  NE2 HIS A  22      28.833   0.286  37.163  1.00 20.00           N
ATOM    359  H   HIS A  22      28.543  -4.029  36.840  1.00 15.81           H
ATOM    360  HA  HIS A  22      30.422  -3.386  35.009  1.00 22.19           H
ATOM    361  HB2 HIS A  22      31.704  -2.706  36.826  1.00 23.56           H
ATOM    362  HB3 HIS A  22      30.601  -3.247  37.836  1.00 23.56           H
ATOM    363  HD2 HIS A  22      28.184  -1.607  37.663  1.00 19.84           H
ATOM    364  HE1 HIS A  22      30.239   1.572  36.488  1.00 25.75           H
ATOM    365  HE2 HIS A  22      28.159   0.794  37.318  1.00 24.00           H
ATOM    366  N   ARG A  23      32.181  -5.150  35.403  1.00 22.39           N
ATOM    367  CA  ARG A  23      33.082  -6.265  35.699  1.00 24.37           C
ATOM    368  C   ARG A  23      33.236  -6.423  37.212  1.00 24.10           C
ATOM    369  O   ARG A  23      33.456  -5.450  37.936  1.00 20.79           O
ATOM    370  CB  ARG A  23      34.461  -6.051  35.073  1.00 30.38           C
ATOM    371  CG  ARG A  23      34.498  -5.437  33.672  1.00 35.08           C
ATOM    372  CD  ARG A  23      35.888  -4.857  33.351  1.00 47.46           C
ATOM    373  NE  ARG A  23      36.354  -3.996  34.443  1.00 59.15           N
ATOM    374  CZ  ARG A  23      37.275  -4.334  35.353  1.00 62.83           C
ATOM    375  NH1 ARG A  23      37.891  -5.522  35.317  1.00 63.42           N
ATOM    376  NH2 ARG A  23      37.589  -3.469  36.312  1.00 58.99           N1+
ATOM    377  H   ARG A  23      32.482  -4.557  34.862  1.00 26.86           H
ATOM    378  HA  ARG A  23      32.709  -7.088  35.344  1.00 29.24           H
ATOM    379  HB2 ARG A  23      34.964  -5.488  35.677  1.00 36.45           H
ATOM    380  HB3 ARG A  23      34.892  -6.918  35.010  1.00 36.45           H
ATOM    381  HG2 ARG A  23      34.294  -6.122  33.016  1.00 42.09           H
ATOM    382  HG3 ARG A  23      33.864  -4.709  33.610  1.00 42.09           H
ATOM    383  HD2 ARG A  23      36.516  -5.582  33.217  1.00 56.95           H
ATOM    384  HD3 ARG A  23      35.830  -4.317  32.548  1.00 56.95           H
ATOM    385  HE  ARG A  23      35.914  -3.270  34.583  1.00 70.98           H
ATOM    386 HH11 ARG A  23      37.705  -6.095  34.704  1.00 76.11           H
ATOM    387 HH12 ARG A  23      38.491  -5.711  35.905  1.00 76.11           H
ATOM    388 HH21 ARG A  23      37.202  -2.701  36.348  1.00 70.78           H
ATOM    389 HH22 ARG A  23      38.185  -3.677  36.889  1.00 70.78           H
ATOM    390  N   GLY A  25      33.126  -7.654  37.694  1.00 22.17           N
ATOM    391  CA  GLY A  25      33.132  -7.920  39.117  1.00 23.00           C
ATOM    392  C   GLY A  25      31.757  -8.144  39.704  1.00 26.08           C
ATOM    393  O   GLY A  25      31.650  -8.672  40.817  1.00 21.65           O
ATOM    394  H   GLY A  25      33.046  -8.357  37.206  1.00 26.61           H
ATOM    395  HA2 GLY A  25      33.666  -8.710  39.298  1.00 27.60           H
ATOM    396  HA3 GLY A  25      33.541  -7.170  39.578  1.00 27.60           H
ATOM    397  N   GLY A  27      30.698  -7.738  38.991  1.00 22.51           N
ATOM    398  CA  GLY A  27      29.347  -8.041  39.404  1.00 21.22           C
ATOM    399  C   GLY A  27      28.577  -6.922  40.081  1.00 22.77           C
ATOM    400  O   GLY A  27      27.379  -7.104  40.335  1.00 19.45           O
ATOM    401  H   GLY A  27      30.750  -7.295  38.255  1.00 27.02           H
ATOM    402  HA2 GLY A  27      28.844  -8.305  38.618  1.00 25.47           H
ATOM    403  HA3 GLY A  27      29.365  -8.792  40.017  1.00 25.47           H
ATOM    404  N   SER A  28      29.198  -5.789  40.399  1.00 18.09           N
ATOM    405  CA  SER A  28      28.414  -4.711  40.993  1.00 16.02           C
ATOM    406  C   SER A  28      27.470  -4.149  39.936  1.00 15.53           C
ATOM    407  O   SER A  28      27.762  -4.180  38.732  1.00 18.39           O
ATOM    408  CB  SER A  28      29.308  -3.600  41.547  1.00 17.09           C
ATOM    409  OG  SER A  28      30.050  -2.967  40.530  1.00 22.23           O
ATOM    410  H   SER A  28      30.032  -5.622  40.281  1.00 21.71           H
ATOM    411  HA  SER A  28      27.885  -5.063  41.723  1.00 19.23           H
ATOM    412  HB2 SER A  28      28.743  -2.935  41.974  1.00 20.50           H
ATOM    413  HB3 SER A  28      29.925  -3.981  42.194  1.00 20.50           H
ATOM    414  HG  SER A  28      30.706  -3.448  40.320  1.00 26.68           H
ATOM    415  N   VAL A  29      26.317  -3.659  40.389  1.00 15.93           N
ATOM    416  CA  VAL A  29      25.303  -3.099  39.501  1.00 14.49           C
ATOM    417  C   VAL A  29      24.982  -1.706  40.007  1.00 16.58           C
ATOM    418  O   VAL A  29      24.810  -1.502  41.218  1.00 18.29           O
ATOM    419  CB  VAL A  29      24.029  -3.955  39.442  1.00 13.20           C
ATOM    420  CG1 VAL A  29      22.952  -3.258  38.573  1.00 16.22           C
ATOM    421  CG2 VAL A  29      24.302  -5.368  38.908  1.00 11.47           C
ATOM    422  H   VAL A  29      26.098  -3.641  41.219  1.00 19.12           H
ATOM    423  HA  VAL A  29      25.664  -3.016  38.600  1.00 17.38           H
ATOM    424  HB  VAL A  29      23.677  -4.042  40.341  1.00 15.84           H
ATOM    425 HG11 VAL A  29      22.178  -3.841  38.518  1.00 19.47           H
ATOM    426 HG12 VAL A  29      22.697  -2.414  38.975  1.00 19.47           H
ATOM    427 HG13 VAL A  29      23.312  -3.110  37.684  1.00 19.47           H
ATOM    428 HG21 VAL A  29      23.478  -5.876  38.939  1.00 13.77           H
ATOM    429 HG22 VAL A  29      24.624  -5.322  37.992  1.00 13.77           H
ATOM    430 HG23 VAL A  29      24.971  -5.795  39.467  1.00 13.77           H
ATOM    431  N   THR A  30      24.933  -0.750  39.091  1.00  9.61           N
ATOM    432  CA  THR A  30      24.644   0.633  39.422  1.00 10.38           C
ATOM    433  C   THR A  30      23.572   1.191  38.485  1.00  8.90           C
ATOM    434  O   THR A  30      23.424   0.762  37.337  1.00 10.39           O
ATOM    435  CB  THR A  30      25.899   1.540  39.352  1.00 16.06           C
ATOM    436  OG1 THR A  30      26.429   1.571  38.015  1.00 13.05           O
ATOM    437  CG2 THR A  30      26.950   1.080  40.339  1.00 18.28           C
ATOM    438  H   THR A  30      25.067  -0.878  38.251  1.00 11.53           H
ATOM    439  HA  THR A  30      24.294   0.664  40.327  1.00 12.45           H
ATOM    440  HB  THR A  30      25.646   2.443  39.597  1.00 19.27           H
ATOM    441  HG1 THR A  30      26.434   0.782  37.709  1.00 15.66           H
ATOM    442 HG21 THR A  30      27.724   1.663  40.295  1.00 21.94           H
ATOM    443 HG22 THR A  30      26.589   1.112  41.238  1.00 21.94           H
ATOM    444 HG23 THR A  30      27.220   0.167  40.143  1.00 21.94           H
ATOM    445  N   TYR A  31      22.833   2.182  38.985  1.00 11.45           N
ATOM    446  CA  TYR A  31      21.789   2.821  38.177  1.00 10.01           C
ATOM    447  C   TYR A  31      22.392   3.734  37.109  1.00 12.86           C
ATOM    448  O   TYR A  31      23.360   4.452  37.391  1.00 11.71           O
ATOM    449  CB  TYR A  31      20.878   3.632  39.096  1.00 11.01           C
ATOM    450  CG  TYR A  31      19.656   4.181  38.405  1.00  7.74           C
ATOM    451  CD1 TYR A  31      19.592   5.490  37.966  1.00  7.68           C
ATOM    452  CD2 TYR A  31      18.571   3.348  38.142  1.00  7.96           C
ATOM    453  CE1 TYR A  31      18.443   5.984  37.317  1.00 10.44           C
ATOM    454  CE2 TYR A  31      17.438   3.827  37.508  1.00  9.18           C
ATOM    455  CZ  TYR A  31      17.382   5.139  37.077  1.00 10.35           C
ATOM    456  OH  TYR A  31      16.237   5.594  36.426  1.00  8.65           O
ATOM    457  H   TYR A  31      22.912   2.489  39.781  1.00 13.74           H
ATOM    458  HA  TYR A  31      21.267   2.140  37.729  1.00 12.01           H
ATOM    459  HB2 TYR A  31      20.589   3.065  39.832  1.00 13.21           H
ATOM    460  HB3 TYR A  31      21.391   4.376  39.448  1.00 13.21           H
ATOM    461  HD1 TYR A  31      20.307   6.060  38.123  1.00  9.21           H
ATOM    462  HD2 TYR A  31      18.603   2.465  38.430  1.00  9.56           H
ATOM    463  HE1 TYR A  31      18.400   6.869  37.024  1.00 12.53           H
ATOM    464  HE2 TYR A  31      16.720   3.260  37.348  1.00 11.02           H
ATOM    465  HH  TYR A  31      15.631   5.011  36.465  1.00 10.38           H
ATOM    466  N   VAL A  32      21.800   3.732  35.882  1.00  9.24           N
ATOM    467  CA  VAL A  32      22.279   4.565  34.754  1.00  7.41           C
ATOM    468  C   VAL A  32      21.327   5.713  34.439  1.00  7.97           C
ATOM    469  O   VAL A  32      21.691   6.889  34.561  1.00  9.03           O
ATOM    470  CB  VAL A  32      22.487   3.740  33.467  1.00  6.86           C
ATOM    471  CG1 VAL A  32      22.939   4.617  32.263  1.00  8.78           C
ATOM    472  CG2 VAL A  32      23.475   2.633  33.725  1.00 14.72           C
ATOM    473  H   VAL A  32      21.105   3.270  35.692  1.00 11.08           H
ATOM    474  HA  VAL A  32      23.132   4.954  35.000  1.00  8.89           H
ATOM    475  HB  VAL A  32      21.644   3.337  33.213  1.00  8.23           H
ATOM    476 HG11 VAL A  32      23.040   4.046  31.487  1.00 10.54           H
ATOM    477 HG12 VAL A  32      22.276   5.304  32.077  1.00 10.54           H
ATOM    478 HG13 VAL A  32      23.790   5.027  32.479  1.00 10.54           H
ATOM    479 HG21 VAL A  32      23.591   2.107  32.915  1.00 17.66           H
ATOM    480 HG22 VAL A  32      24.316   3.041  33.986  1.00 17.66           H
ATOM    481 HG23 VAL A  32      23.148   2.069  34.443  1.00 17.66           H
ATOM    482  N   CYS A  34      20.123   5.381  33.994  1.00  7.92           N
ATOM    483  CA  CYS A  34      19.211   6.353  33.393  1.00  8.90           C
ATOM    484  C   CYS A  34      17.787   5.797  33.413  1.00  7.93           C
ATOM    485  O   CYS A  34      17.564   4.603  33.608  1.00  7.86           O
ATOM    486  CB  CYS A  34      19.588   6.679  31.932  1.00  8.30           C
ATOM    487  SG  CYS A  34      20.926   7.873  31.656  1.00  9.30           S
ATOM    488  H   CYS A  34      19.809   4.581  34.034  1.00  9.50           H
ATOM    489  HA  CYS A  34      19.235   7.173  33.909  1.00 10.68           H
ATOM    490  HB2 CYS A  34      19.850   5.853  31.488  1.00  9.96           H
ATOM    491  HB3 CYS A  34      18.797   7.030  31.489  1.00  9.96           H
ATOM    492  N   GLY A  36      16.821   6.695  33.222  1.00  6.05           N
ATOM    493  CA  GLY A  36      15.446   6.311  32.963  1.00  5.70           C
ATOM    494  C   GLY A  36      15.150   6.005  31.467  1.00  6.55           C
ATOM    495  O   GLY A  36      15.960   6.230  30.566  1.00  6.64           O
ATOM    496  H   GLY A  36      16.943   7.549  33.256  1.00  7.26           H
ATOM    497  HA2 GLY A  36      15.241   5.512  33.479  1.00  6.84           H
ATOM    498  HA3 GLY A  36      14.850   7.014  33.251  1.00  6.84           H
ATOM    499  N   GLY A  37      13.936   5.512  31.225  1.00  7.14           N
ATOM    500  CA  GLY A  37      13.403   5.308  29.884  1.00  9.07           C
ATOM    501  C   GLY A  37      11.892   5.206  29.956  1.00  5.83           C
ATOM    502  O   GLY A  37      11.301   5.306  31.038  1.00  6.74           O
ATOM    503  H   GLY A  37      13.392   5.270  31.851  1.00  8.57           H
ATOM    504  HA2 GLY A  37      13.641   6.048  29.305  1.00 10.89           H
ATOM    505  HA3 GLY A  37      13.763   4.488  29.509  1.00 10.89           H
ATOM    506  N   SER A  38      11.271   4.925  28.790  1.00  6.95           N
ATOM    507  CA  SER A  38       9.810   4.835  28.656  1.00  7.71           C
ATOM    508  C   SER A  38       9.410   3.669  27.746  1.00  7.94           C
ATOM    509  O   SER A  38       9.928   3.524  26.634  1.00  7.05           O
ATOM    510  CB  SER A  38       9.214   6.132  28.084  1.00  7.41           C
ATOM    511  OG  SER A  38       9.503   7.276  28.880  1.00  9.63           O
ATOM    512  H   SER A  38      11.687   4.785  28.051  1.00  8.34           H
ATOM    513  HA  SER A  38       9.420   4.686  29.531  1.00  9.25           H
ATOM    514  HB2 SER A  38       9.572   6.272  27.194  1.00  8.89           H
ATOM    515  HB3 SER A  38       8.252   6.031  28.027  1.00  8.89           H
ATOM    516  HG  SER A  38      10.328   7.327  29.031  1.00 11.56           H
ATOM    517  N   LEU A  39       8.414   2.902  28.178  1.00  8.85           N
ATOM    518  CA  LEU A  39       7.884   1.791  27.371  1.00  9.57           C
ATOM    519  C   LEU A  39       6.937   2.317  26.285  1.00  7.56           C
ATOM    520  O   LEU A  39       5.870   2.853  26.618  1.00  7.87           O
ATOM    521  CB  LEU A  39       7.153   0.814  28.281  1.00  7.09           C
ATOM    522  CG  LEU A  39       6.787  -0.512  27.633  1.00  9.25           C
ATOM    523  CD1 LEU A  39       8.023  -1.366  27.408  1.00  7.76           C
ATOM    524  CD2 LEU A  39       5.804  -1.273  28.493  1.00  9.12           C
ATOM    525  H   LEU A  39       8.020   3.001  28.938  1.00 10.62           H
ATOM    526  HA  LEU A  39       8.623   1.323  26.945  1.00 11.49           H
ATOM    527  HB2 LEU A  39       7.722   0.615  29.037  1.00  8.51           H
ATOM    528  HB3 LEU A  39       6.336   1.233  28.587  1.00  8.51           H
ATOM    529  HG  LEU A  39       6.374  -0.344  26.768  1.00 11.10           H
ATOM    530 HD11 LEU A  39       7.743  -2.212  27.021  1.00  9.32           H
ATOM    531 HD12 LEU A  39       8.631  -0.909  26.805  1.00  9.32           H
ATOM    532 HD13 LEU A  39       8.459  -1.513  28.265  1.00  9.32           H
ATOM    533 HD21 LEU A  39       5.535  -2.075  28.019  1.00 10.95           H
ATOM    534 HD22 LEU A  39       6.227  -1.508  29.334  1.00 10.95           H
ATOM    535 HD23 LEU A  39       5.033  -0.706  28.655  1.00 10.95           H
ATOM    536  N   MET A  41       7.305   2.158  24.987  1.00  7.64           N
ATOM    537  CA  MET A  41       6.481   2.577  23.817  1.00  6.99           C
ATOM    538  C   MET A  41       5.642   1.468  23.211  1.00 10.93           C
ATOM    539  O   MET A  41       4.636   1.749  22.526  1.00  9.82           O
ATOM    540  CB  MET A  41       7.342   3.118  22.660  1.00 16.09           C
ATOM    541  CG  MET A  41       8.445   3.964  23.052  1.00 31.42           C
ATOM    542  SD  MET A  41       7.761   5.129  24.177  1.00 48.26           S
ATOM    543  CE  MET A  41       7.594   6.479  23.055  1.00 50.68           C
ATOM    544  H   MET A  41       8.057   1.816  24.753  1.00  9.17           H
ATOM    545  HA  MET A  41       5.875   3.275  24.101  1.00  8.39           H
ATOM    546  HB2 MET A  41       7.740   2.376  22.172  1.00 19.31           H
ATOM    547  HB3 MET A  41       6.771   3.631  22.069  1.00 19.31           H
ATOM    548  HG2 MET A  41       9.139   3.448  23.494  1.00 37.71           H
ATOM    549  HG3 MET A  41       8.791   4.437  22.276  1.00 37.71           H
ATOM    550  HE1 MET A  41       6.927   7.105  23.381  1.00 60.81           H
ATOM    551  HE2 MET A  41       8.454   6.915  22.955  1.00 60.81           H
ATOM    552  HE3 MET A  41       7.317   6.094  22.215  1.00 60.81           H
ATOM    553  N   SER A  43       6.080   0.232  23.396  1.00 10.91           N
ATOM    554  CA  SER A  43       5.373  -0.968  22.987  1.00  9.70           C
ATOM    555  C   SER A  43       5.985  -2.108  23.784  1.00  7.72           C
ATOM    556  O   SER A  43       7.020  -1.925  24.430  1.00  8.44           O
ATOM    557  CB  SER A  43       5.478  -1.211  21.461  1.00 13.39           C
ATOM    558  OG  SER A  43       6.792  -1.551  21.014  1.00 12.38           O
ATOM    559  H   SER A  43       6.830   0.059  23.787  1.00 13.10           H
ATOM    560  HA  SER A  43       4.435  -0.880  23.224  1.00 11.65           H
ATOM    561  HB2 SER A  43       4.874  -1.930  21.216  1.00 16.07           H
ATOM    562  HB3 SER A  43       5.207  -0.403  21.008  1.00 16.07           H
ATOM    563  HG  SER A  43       6.776  -1.714  20.196  1.00 14.86           H
ATOM    564  N   PRO A  44       5.360  -3.281  23.816  1.00  7.97           N
ATOM    565  CA  PRO A  44       5.828  -4.281  24.797  1.00  8.64           C
ATOM    566  C   PRO A  44       7.289  -4.668  24.643  1.00  8.48           C
ATOM    567  O   PRO A  44       7.925  -5.026  25.647  1.00  8.65           O
ATOM    568  CB  PRO A  44       4.879  -5.465  24.556  1.00 13.20           C
ATOM    569  CG  PRO A  44       3.602  -4.770  24.146  1.00 10.69           C
ATOM    570  CD  PRO A  44       4.030  -3.629  23.274  1.00 14.10           C
ATOM    571  HA  PRO A  44       5.698  -3.959  25.703  1.00 10.37           H
ATOM    572  HB2 PRO A  44       5.217  -6.029  23.845  1.00 15.84           H
ATOM    573  HB3 PRO A  44       4.761  -5.971  25.375  1.00 15.84           H
ATOM    574  HG2 PRO A  44       3.028  -5.376  23.648  1.00 12.83           H
ATOM    575  HG3 PRO A  44       3.149  -4.436  24.934  1.00 12.83           H
ATOM    576  HD2 PRO A  44       4.089  -3.911  22.345  1.00 16.92           H
ATOM    577  HD3 PRO A  44       3.425  -2.880  23.378  1.00 16.92           H
ATOM    578  N   CYS A  46       7.834  -4.634  23.425  1.00 10.43           N
ATOM    579  CA  CYS A  46       9.222  -4.997  23.198  1.00  9.67           C
ATOM    580  C   CYS A  46      10.184  -3.810  23.117  1.00  6.39           C
ATOM    581  O   CYS A  46      11.379  -4.051  22.932  1.00  9.66           O
ATOM    582  CB  CYS A  46       9.363  -5.800  21.902  1.00 10.96           C
ATOM    583  SG  CYS A  46       8.616  -5.152  20.479  1.00 53.59           S
ATOM    584  H   CYS A  46       7.419  -4.402  22.710  1.00 12.51           H
ATOM    585  HA  CYS A  46       9.510  -5.569  23.929  1.00 11.61           H
ATOM    586  HB2 CYS A  46      10.296  -5.968  21.704  1.00 13.15           H
ATOM    587  HB3 CYS A  46       8.861  -6.627  21.967  1.00 13.15           H
ATOM    588  HG  CYS A  46       9.596  -5.004  19.798  1.00 64.31           H
ATOM    589  N   TRP A  48       9.726  -2.551  23.218  1.00  9.49           N
ATOM    590  CA  TRP A  48      10.570  -1.395  22.917  1.00  7.65           C
ATOM    591  C   TRP A  48      10.508  -0.310  24.004  1.00  7.22           C
ATOM    592  O   TRP A  48       9.436   0.219  24.343  1.00  8.74           O
ATOM    593  CB  TRP A  48      10.209  -0.811  21.547  1.00  8.43           C
ATOM    594  CG  TRP A  48      10.591  -1.681  20.334  1.00  9.37           C
ATOM    595  CD1 TRP A  48       9.758  -2.475  19.611  1.00 13.19           C
ATOM    596  CD2 TRP A  48      11.876  -1.785  19.713  1.00  9.01           C
ATOM    597  NE1 TRP A  48      10.445  -3.092  18.566  1.00 12.28           N
ATOM    598  CE2 TRP A  48      11.752  -2.675  18.613  1.00 10.18           C
ATOM    599  CE3 TRP A  48      13.124  -1.223  19.980  1.00  9.96           C
ATOM    600  CZ2 TRP A  48      12.828  -2.997  17.791  1.00 12.56           C
ATOM    601  CZ3 TRP A  48      14.198  -1.540  19.148  1.00 12.07           C
ATOM    602  CH2 TRP A  48      14.035  -2.423  18.067  1.00 12.50           C
ATOM    603  H   TRP A  48       8.929  -2.341  23.454  1.00 11.39           H
ATOM    604  HA  TRP A  48      11.493  -1.696  22.869  1.00  9.18           H
ATOM    605  HB2 TRP A  48       9.252  -0.649  21.521  1.00 10.11           H
ATOM    606  HB3 TRP A  48      10.678   0.032  21.446  1.00 10.11           H
ATOM    607  HD1 TRP A  48       8.853  -2.590  19.791  1.00 15.82           H
ATOM    608  HE1 TRP A  48      10.102  -3.631  17.992  1.00 14.74           H
ATOM    609  HE3 TRP A  48      13.233  -0.627  20.690  1.00 11.95           H
ATOM    610  HZ2 TRP A  48      12.728  -3.585  17.076  1.00 15.07           H
ATOM    611  HZ3 TRP A  48      15.037  -1.174  19.316  1.00 14.49           H
ATOM    612  HH2 TRP A  48      14.768  -2.634  17.537  1.00 15.00           H
ATOM    613  N   VAL A  49      11.678   0.030  24.550  1.00  6.50           N
ATOM    614  CA  VAL A  49      11.890   1.142  25.478  1.00  9.76           C
ATOM    615  C   VAL A  49      12.677   2.222  24.746  1.00  8.97           C
ATOM    616  O   VAL A  49      13.647   1.917  24.040  1.00  8.07           O
ATOM    617  CB  VAL A  49      12.661   0.665  26.736  1.00  7.66           C
ATOM    618  CG1 VAL A  49      13.261   1.842  27.547  1.00 10.87           C
ATOM    619  CG2 VAL A  49      11.760  -0.183  27.660  1.00  8.04           C
ATOM    620  H   VAL A  49      12.400  -0.409  24.408  1.00  7.80           H
ATOM    621  HA  VAL A  49      11.038   1.512  25.754  1.00 11.71           H
ATOM    622  HB  VAL A  49      13.397   0.105  26.444  1.00  9.19           H
ATOM    623 HG11 VAL A  49      13.600   1.487  28.383  1.00 13.05           H
ATOM    624 HG12 VAL A  49      13.990   2.232  27.035  1.00 13.05           H
ATOM    625 HG13 VAL A  49      12.574   2.506  27.721  1.00 13.05           H
ATOM    626 HG21 VAL A  49      12.274  -0.486  28.421  1.00  9.65           H
ATOM    627 HG22 VAL A  49      11.026   0.373  27.959  1.00  9.65           H
ATOM    628 HG23 VAL A  49      11.425  -0.951  27.173  1.00  9.65           H
ATOM    629  N   ILE A  50      12.281   3.479  24.929  1.00  6.45           N
ATOM    630  CA  ILE A  50      12.966   4.620  24.325  1.00  7.20           C
ATOM    631  C   ILE A  50      13.623   5.464  25.415  1.00  8.74           C
ATOM    632  O   ILE A  50      13.051   5.680  26.508  1.00  7.83           O
ATOM    633  CB  ILE A  50      11.983   5.443  23.446  1.00  6.70           C
ATOM    634  CG1 ILE A  50      12.714   6.346  22.427  1.00  6.83           C
ATOM    635  CG2 ILE A  50      11.076   6.297  24.285  1.00  8.29           C
ATOM    636  CD1 ILE A  50      11.788   7.034  21.333  1.00  8.81           C
ATOM    637  H   ILE A  50      11.599   3.701  25.402  1.00  7.74           H
ATOM    638  HA  ILE A  50      13.672   4.291  23.748  1.00  8.64           H
ATOM    639  HB  ILE A  50      11.443   4.811  22.948  1.00  8.04           H
ATOM    640 HG12 ILE A  50      13.152   7.065  22.916  1.00  8.20           H
ATOM    641 HG13 ILE A  50      13.376   5.810  21.957  1.00  8.20           H
ATOM    642 HG21 ILE A  50      10.474   6.762  23.691  1.00  9.95           H
ATOM    643 HG22 ILE A  50      10.566   5.730  24.885  1.00  9.95           H
ATOM    644 HG23 ILE A  50      11.598   6.938  24.793  1.00  9.95           H
ATOM    645 HD11 ILE A  50      12.349   7.565  20.750  1.00 10.58           H
ATOM    646 HD12 ILE A  50      11.344   6.347  20.813  1.00 10.58           H
ATOM    647 HD13 ILE A  50      11.134   7.604  21.763  1.00 10.58           H
ATOM    648  N   SER A  51      14.840   5.915  25.126  1.00  6.84           N
ATOM    649  CA  SER A  51      15.684   6.624  26.085  1.00  5.56           C
ATOM    650  C   SER A  51      16.560   7.623  25.310  1.00  4.66           C
ATOM    651  O   SER A  51      16.217   8.024  24.194  1.00  5.61           O
ATOM    652  CB  SER A  51      16.472   5.575  26.892  1.00  6.87           C
ATOM    653  OG  SER A  51      17.228   6.099  27.974  1.00  6.87           O
ATOM    654  H   SER A  51      15.212   5.817  24.358  1.00  8.20           H
ATOM    655  HA  SER A  51      15.120   7.121  26.691  1.00  6.67           H
ATOM    656  HB2 SER A  51      15.831   4.943  27.256  1.00  8.24           H
ATOM    657  HB3 SER A  51      17.063   5.108  26.283  1.00  8.24           H
ATOM    658  HG  SER A  51      16.733   6.181  28.650  1.00  8.25           H
ATOM    659  N   ALA A  52      17.720   7.983  25.888  1.00  6.78           N
ATOM    660  CA  ALA A  52      18.650   8.949  25.305  1.00  6.40           C
ATOM    661  C   ALA A  52      19.978   8.286  24.947  1.00  6.99           C
ATOM    662  O   ALA A  52      20.549   7.563  25.771  1.00  7.80           O
ATOM    663  CB  ALA A  52      18.907  10.098  26.294  1.00  7.63           C
ATOM    664  H   ALA A  52      17.991   7.680  26.649  1.00  8.14           H
ATOM    665  HA  ALA A  52      18.277   9.335  24.492  1.00  7.68           H
ATOM    666  HB1 ALA A  52      19.492  10.760  25.893  1.00  9.16           H
ATOM    667  HB2 ALA A  52      18.057  10.505  26.518  1.00  9.16           H
ATOM    668  HB3 ALA A  52      19.320   9.738  27.097  1.00  9.16           H
ATOM    669  N   THR A  53      20.501   8.579  23.735  1.00  6.65           N
ATOM    670  CA  THR A  53      21.779   7.990  23.312  1.00  6.51           C
ATOM    671  C   THR A  53      22.949   8.380  24.248  1.00  5.04           C
ATOM    672  O   THR A  53      23.817   7.535  24.484  1.00  8.30           O
ATOM    673  CB  THR A  53      22.104   8.357  21.853  1.00  7.09           C
ATOM    674  OG1 THR A  53      21.395   7.485  20.950  1.00 10.15           O
ATOM    675  CG2 THR A  53      23.622   8.187  21.509  1.00  9.31           C
ATOM    676  H   THR A  53      20.143   9.098  23.151  1.00  7.99           H
ATOM    677  HA  THR A  53      21.697   7.028  23.347  1.00  7.82           H
ATOM    678  HB  THR A  53      21.854   9.278  21.689  1.00  8.51           H
ATOM    679  HG1 THR A  53      20.567   7.604  21.014  1.00 12.18           H
ATOM    680 HG21 THR A  53      23.757   8.327  20.557  1.00 11.18           H
ATOM    681 HG22 THR A  53      24.161   8.837  21.991  1.00 11.18           H
ATOM    682 HG23 THR A  53      23.916   7.288  21.735  1.00 11.18           H
ATOM    683  N   HIS A  54      23.007   9.630  24.811  1.00  6.65           N
ATOM    684  CA  HIS A  54      24.161   9.970  25.682  1.00  8.90           C
ATOM    685  C   HIS A  54      24.363   9.058  26.929  1.00  7.18           C
ATOM    686  O   HIS A  54      25.429   8.968  27.525  1.00 10.50           O
ATOM    687  CB  HIS A  54      24.060  11.426  26.126  1.00  7.48           C
ATOM    688  CG  HIS A  54      23.266  11.701  27.353  1.00  7.54           C
ATOM    689  ND1 HIS A  54      22.112  12.514  27.318  1.00  7.74           N1+
ATOM    690  CD2 HIS A  54      23.512  11.409  28.691  1.00  7.87           C
ATOM    691  CE1 HIS A  54      21.686  12.698  28.618  1.00  7.64           C
ATOM    692  NE2 HIS A  54      22.529  12.027  29.469  1.00  6.37           N
ATOM    693  H   HIS A  54      22.219  10.319  24.744  1.00  7.98           H
ATOM    694  HA  HIS A  54      25.096   9.822  25.069  1.00 10.68           H
ATOM    695  HB2 HIS A  54      23.696  12.057  25.278  1.00  8.98           H
ATOM    696  HB3 HIS A  54      25.102  11.778  26.334  1.00  8.98           H
ATOM    697  HD1 HIS A  54      21.610  12.847  26.435  1.00  9.29           H
ATOM    698  HD2 HIS A  54      24.288  10.790  29.146  1.00  9.44           H
ATOM    699  HE1 HIS A  54      20.815  13.293  28.910  1.00  9.17           H
ATOM    700  HE2 HIS A  54      22.392  11.822  30.582  1.00  7.64           H
ATOM    701  N   CYS A  55      23.270   8.352  27.320  1.00  6.27           N
ATOM    702  CA  CYS A  55      23.257   7.400  28.434  1.00  7.40           C
ATOM    703  C   CYS A  55      24.047   6.135  28.139  1.00  9.80           C
ATOM    704  O   CYS A  55      24.433   5.453  29.102  1.00 10.48           O
ATOM    705  CB  CYS A  55      21.811   7.003  28.782  1.00 10.32           C
ATOM    706  SG  CYS A  55      20.783   8.285  29.606  1.00  9.31           S
ATOM    707  H   CYS A  55      22.505   8.418  26.936  1.00  7.53           H
ATOM    708  HA  CYS A  55      23.648   7.820  29.215  1.00  8.88           H
ATOM    709  HB2 CYS A  55      21.359   6.759  27.960  1.00 12.39           H
ATOM    710  HB3 CYS A  55      21.834   6.236  29.366  1.00 12.39           H
ATOM    711  N   PHE A  56      24.297   5.826  26.844  1.00  8.97           N
ATOM    712  CA  PHE A  56      24.874   4.539  26.398  1.00  8.96           C
ATOM    713  C   PHE A  56      26.096   4.653  25.487  1.00  9.52           C
ATOM    714  O   PHE A  56      26.815   3.662  25.327  1.00  9.87           O
ATOM    715  CB  PHE A  56      23.804   3.700  25.657  1.00 11.79           C
ATOM    716  CG  PHE A  56      22.491   3.663  26.368  1.00  9.12           C
ATOM    717  CD1 PHE A  56      22.322   2.863  27.494  1.00 10.61           C
ATOM    718  CD2 PHE A  56      21.446   4.448  25.952  1.00  8.71           C
ATOM    719  CE1 PHE A  56      21.121   2.832  28.178  1.00 13.88           C
ATOM    720  CE2 PHE A  56      20.242   4.444  26.638  1.00  7.63           C
ATOM    721  CZ  PHE A  56      20.091   3.637  27.770  1.00 12.00           C
ATOM    722  H   PHE A  56      24.135   6.365  26.194  1.00 10.76           H
ATOM    723  HA  PHE A  56      25.144   4.039  27.187  1.00 10.75           H
ATOM    724  HB2 PHE A  56      23.654   4.077  24.778  1.00 14.15           H
ATOM    725  HB3 PHE A  56      24.122   2.791  25.577  1.00 14.15           H
ATOM    726  HD1 PHE A  56      23.026   2.329  27.787  1.00 12.74           H
ATOM    727  HD2 PHE A  56      21.556   4.996  25.211  1.00 10.45           H
ATOM    728  HE1 PHE A  56      21.026   2.292  28.930  1.00 16.66           H
ATOM    729  HE2 PHE A  56      19.534   4.974  26.347  1.00  9.16           H
ATOM    730  HZ  PHE A  56      19.278   3.613  28.220  1.00 14.40           H
ATOM    731  N   ILE A  57      26.363   5.815  24.890  1.00 10.70           N
ATOM    732  CA  ILE A  57      27.347   5.920  23.815  1.00  9.95           C
ATOM    733  C   ILE A  57      28.751   5.515  24.271  1.00 11.47           C
ATOM    734  O   ILE A  57      29.543   4.991  23.462  1.00 11.44           O
ATOM    735  CB  ILE A  57      27.304   7.354  23.247  1.00 12.93           C
ATOM    736  CG1 ILE A  57      28.191   7.477  22.000  1.00 15.12           C
ATOM    737  CG2 ILE A  57      27.744   8.347  24.283  1.00 12.79           C
ATOM    738  CD1 ILE A  57      27.682   6.749  20.785  1.00 15.41           C
ATOM    739  H   ILE A  57      25.984   6.560  25.086  1.00 12.84           H
ATOM    740  HA  ILE A  57      27.097   5.314  23.104  1.00 11.94           H
ATOM    741  HB  ILE A  57      26.387   7.546  22.998  1.00 15.51           H
ATOM    742 HG12 ILE A  57      28.268   8.415  21.772  1.00 18.14           H
ATOM    743 HG13 ILE A  57      29.070   7.120  22.206  1.00 18.14           H
ATOM    744 HG21 ILE A  57      27.621   9.236  23.918  1.00 15.35           H
ATOM    745 HG22 ILE A  57      27.209   8.244  25.085  1.00 15.35           H
ATOM    746 HG23 ILE A  57      28.682   8.206  24.491  1.00 15.35           H
ATOM    747 HD11 ILE A  57      28.265   6.947  20.034  1.00 18.50           H
ATOM    748 HD12 ILE A  57      27.678   5.795  20.959  1.00 18.50           H
ATOM    749 HD13 ILE A  57      26.783   7.054  20.588  1.00 18.50           H
ATOM    750  N   ASP A  58      29.092   5.734  25.556  1.00 10.46           N
ATOM    751  CA  ASP A  58      30.417   5.384  26.057  1.00 10.61           C
ATOM    752  C   ASP A  58      30.518   3.928  26.493  1.00 11.00           C
ATOM    753  O   ASP A  58      31.621   3.460  26.790  1.00 10.33           O
ATOM    754  CB  ASP A  58      30.818   6.298  27.232  1.00 13.35           C
ATOM    755  CG  ASP A  58      30.946   7.764  26.829  1.00 24.26           C
ATOM    756  OD1 ASP A  58      31.299   8.048  25.668  1.00 17.83           O
ATOM    757  OD2 ASP A  58      30.664   8.655  27.663  1.00 22.15           O1-
ATOM    758  H   ASP A  58      28.582   6.082  26.152  1.00 12.56           H
ATOM    759  HA  ASP A  58      31.067   5.528  25.356  1.00 12.74           H
ATOM    760  HB2 ASP A  58      30.148   6.226  27.930  1.00 16.02           H
ATOM    761  HB3 ASP A  58      31.679   6.010  27.574  1.00 16.02           H
ATOM    762  N   TYR A  59      29.404   3.213  26.582  1.00  8.52           N
ATOM    763  CA  TYR A  59      29.386   1.809  27.000  1.00 10.57           C
ATOM    764  C   TYR A  59      28.390   1.095  26.088  1.00 11.09           C
ATOM    765  O   TYR A  59      27.305   0.673  26.528  1.00 10.71           O
ATOM    766  CB  TYR A  59      29.031   1.664  28.495  1.00 11.84           C
ATOM    767  CG  TYR A  59      30.048   2.277  29.461  1.00 14.87           C
ATOM    768  CD1 TYR A  59      29.889   3.587  29.928  1.00 17.98           C
ATOM    769  CD2 TYR A  59      31.163   1.570  29.869  1.00 18.51           C
ATOM    770  CE1 TYR A  59      30.820   4.159  30.775  1.00 20.63           C
ATOM    771  CE2 TYR A  59      32.098   2.138  30.724  1.00 21.18           C
ATOM    772  CZ  TYR A  59      31.915   3.417  31.167  1.00 20.57           C
ATOM    773  OH  TYR A  59      32.841   3.987  32.026  1.00 34.61           O
ATOM    774  H   TYR A  59      28.622   3.522  26.405  1.00 10.22           H
ATOM    775  HA  TYR A  59      30.264   1.416  26.870  1.00 12.69           H
ATOM    776  HB2 TYR A  59      28.174   2.093  28.663  1.00 14.21           H
ATOM    777  HB3 TYR A  59      28.962   0.719  28.708  1.00 14.21           H
ATOM    778  HD1 TYR A  59      29.147   4.080  29.658  1.00 21.57           H
ATOM    779  HD2 TYR A  59      31.289   0.700  29.564  1.00 22.21           H
ATOM    780  HE1 TYR A  59      30.703   5.026  31.086  1.00 24.76           H
ATOM    781  HE2 TYR A  59      32.841   1.649  30.997  1.00 25.41           H
ATOM    782  HH  TYR A  59      33.495   3.472  32.137  1.00 41.53           H
ATOM    783  N   PRO A  60      28.731   0.935  24.782  1.00  8.84           N
ATOM    784  CA  PRO A  60      27.728   0.484  23.793  1.00  9.64           C
ATOM    785  C   PRO A  60      27.516  -1.025  23.672  1.00 11.18           C
ATOM    786  O   PRO A  60      27.013  -1.463  22.631  1.00 16.40           O
ATOM    787  CB  PRO A  60      28.269   1.065  22.476  1.00 11.79           C
ATOM    788  CG  PRO A  60      29.792   0.972  22.646  1.00 10.89           C
ATOM    789  CD  PRO A  60      30.008   1.316  24.129  1.00 11.05           C
ATOM    790  HA  PRO A  60      26.873   0.902  23.987  1.00 11.57           H
ATOM    791  HB2 PRO A  60      27.979   0.531  21.721  1.00 14.14           H
ATOM    792  HB3 PRO A  60      28.004   1.994  22.366  1.00 14.14           H
ATOM    793  HG2 PRO A  60      30.088   0.071  22.438  1.00 13.07           H
ATOM    794  HG3 PRO A  60      30.233   1.619  22.070  1.00 13.07           H
ATOM    795  HD2 PRO A  60      30.738   0.792  24.495  1.00 13.25           H
ATOM    796  HD3 PRO A  60      30.178   2.266  24.228  1.00 13.25           H
ATOM    797  N   LYS A  61      27.853  -1.828  24.690  1.00 13.17           N
ATOM    798  CA  LYS A  61      27.606  -3.282  24.674  1.00 15.69           C
ATOM    799  C   LYS A  61      26.211  -3.560  25.230  1.00 12.60           C
ATOM    800  O   LYS A  61      25.967  -3.355  26.435  1.00 12.16           O
ATOM    801  CB  LYS A  61      28.622  -4.052  25.519  1.00 16.43           C
ATOM    802  CG  LYS A  61      30.041  -4.080  25.010  1.00 19.64           C
ATOM    803  CD  LYS A  61      31.000  -4.581  26.083  1.00 18.09           C
ATOM    804  CE  LYS A  61      30.697  -6.000  26.552  1.00 20.78           C
ATOM    805  NZ  LYS A  61      30.922  -7.033  25.527  1.00 35.42           N1+
ATOM    806  H   LYS A  61      28.221  -1.547  25.416  1.00 15.81           H
ATOM    807  HA  LYS A  61      27.647  -3.613  23.765  1.00 18.83           H
ATOM    808  HB2 LYS A  61      28.635  -3.667  26.409  1.00 19.71           H
ATOM    809  HB3 LYS A  61      28.323  -4.973  25.568  1.00 19.71           H
ATOM    810  HG2 LYS A  61      30.089  -4.672  24.245  1.00 23.57           H
ATOM    811  HG3 LYS A  61      30.308  -3.180  24.761  1.00 23.57           H
ATOM    812  HD2 LYS A  61      31.904  -4.563  25.732  1.00 21.71           H
ATOM    813  HD3 LYS A  61      30.933  -4.000  26.856  1.00 21.71           H
ATOM    814  HE2 LYS A  61      31.278  -6.214  27.302  1.00 24.93           H
ATOM    815  HE3 LYS A  61      29.770  -6.060  26.825  1.00 24.93           H
ATOM    816  HZ1 LYS A  61      30.745  -7.839  25.866  1.00 42.51           H
ATOM    817  HZ2 LYS A  61      30.396  -6.890  24.824  1.00 42.51           H
ATOM    818  HZ3 LYS A  61      31.774  -7.015  25.263  1.00 42.51           H
ATOM    819  N   LYS A  62      25.314  -4.083  24.383  1.00 11.29           N
ATOM    820  CA  LYS A  62      23.950  -4.323  24.841  1.00  9.59           C
ATOM    821  C   LYS A  62      23.904  -5.267  26.043  1.00 11.08           C
ATOM    822  O   LYS A  62      22.996  -5.143  26.883  1.00 11.33           O
ATOM    823  CB  LYS A  62      23.077  -4.850  23.706  1.00 11.29           C
ATOM    824  CG  LYS A  62      23.409  -6.230  23.137  1.00 10.12           C
ATOM    825  CD  LYS A  62      22.461  -6.564  21.981  1.00 11.20           C
ATOM    826  CE  LYS A  62      22.328  -8.045  21.759  1.00 20.80           C
ATOM    827  NZ  LYS A  62      23.527  -8.623  21.158  1.00 31.01           N1+
ATOM    828  H   LYS A  62      25.463  -4.302  23.565  1.00 13.55           H
ATOM    829  HA  LYS A  62      23.575  -3.473  25.122  1.00 11.51           H
ATOM    830  HB2 LYS A  62      22.162  -4.879  24.022  1.00 13.54           H
ATOM    831  HB3 LYS A  62      23.137  -4.224  22.968  1.00 13.54           H
ATOM    832  HG2 LYS A  62      24.321  -6.234  22.806  1.00 12.15           H
ATOM    833  HG3 LYS A  62      23.297  -6.903  23.827  1.00 12.15           H
ATOM    834  HD2 LYS A  62      21.575  -6.232  22.191  1.00 13.44           H
ATOM    835  HD3 LYS A  62      22.787  -6.160  21.162  1.00 13.44           H
ATOM    836  HE2 LYS A  62      22.178  -8.480  22.615  1.00 24.96           H
ATOM    837  HE3 LYS A  62      21.585  -8.214  21.160  1.00 24.96           H
ATOM    838  HZ1 LYS A  62      23.295  -9.295  20.622  1.00 37.21           H
ATOM    839  HZ2 LYS A  62      23.954  -8.005  20.683  1.00 37.21           H
ATOM    840  HZ3 LYS A  62      24.067  -8.930  21.795  1.00 37.21           H
ATOM    841  N   GLU A  63      24.896  -6.160  26.187  1.00 11.30           N
ATOM    842  CA  GLU A  63      24.809  -7.241  27.168  1.00 12.79           C
ATOM    843  C   GLU A  63      24.995  -6.738  28.601  1.00  8.41           C
ATOM    844  O   GLU A  63      24.611  -7.437  29.558  1.00 13.89           O
ATOM    845  CB  GLU A  63      25.823  -8.340  26.781  1.00 14.81           C
ATOM    846  CG  GLU A  63      25.236  -9.461  25.836  1.00 33.33           C
ATOM    847  CD  GLU A  63      25.199  -9.186  24.282  1.00 33.64           C
ATOM    848  OE1 GLU A  63      26.204  -8.773  23.659  1.00 34.05           O
ATOM    849  OE2 GLU A  63      24.145  -9.450  23.655  1.00 40.57           O1-
ATOM    850  H   GLU A  63      25.629  -6.147  25.738  1.00 13.56           H
ATOM    851  HA  GLU A  63      23.924  -7.635  27.121  1.00 15.35           H
ATOM    852  HB2 GLU A  63      26.590  -7.936  26.352  1.00 17.77           H
ATOM    853  HB3 GLU A  63      26.115  -8.780  27.592  1.00 17.77           H
ATOM    854  HG2 GLU A  63      25.770 -10.255  25.954  1.00 39.99           H
ATOM    855  HG3 GLU A  63      24.322  -9.646  26.112  1.00 39.99           H
ATOM    856  N   ASP A  65      25.488  -5.516  28.768  1.00 10.41           N
ATOM    857  CA  ASP A  65      25.763  -4.964  30.097  1.00 14.71           C
ATOM    858  C   ASP A  65      24.532  -4.391  30.805  1.00 14.32           C
ATOM    859  O   ASP A  65      24.621  -4.077  32.003  1.00 11.34           O
ATOM    860  CB  ASP A  65      26.806  -3.839  29.994  1.00 15.02           C
ATOM    861  CG  ASP A  65      28.204  -4.342  29.666  1.00 21.10           C
ATOM    862  OD1 ASP A  65      29.065  -3.477  29.396  1.00 25.99           O
ATOM    863  OD2 ASP A  65      28.434  -5.564  29.685  1.00 25.79           O1-
ATOM    864  H   ASP A  65      25.659  -4.976  28.128  1.00 12.49           H
ATOM    865  HA  ASP A  65      26.132  -5.664  30.650  1.00 17.65           H
ATOM    866  HB2 ASP A  65      26.537  -3.227  29.295  1.00 18.02           H
ATOM    867  HB3 ASP A  65      26.847  -3.370  30.842  1.00 18.02           H
ATOM    868  N   TYR A  67      23.408  -4.214  30.117  1.00  9.27           N
ATOM    869  CA  TYR A  67      22.271  -3.487  30.676  1.00  8.74           C
ATOM    870  C   TYR A  67      21.188  -4.401  31.254  1.00  9.17           C
ATOM    871  O   TYR A  67      20.911  -5.504  30.744  1.00  9.42           O
ATOM    872  CB  TYR A  67      21.694  -2.565  29.601  1.00  7.72           C
ATOM    873  CG  TYR A  67      22.719  -1.488  29.271  1.00  8.09           C
ATOM    874  CD1 TYR A  67      22.833  -0.340  30.072  1.00  9.68           C
ATOM    875  CD2 TYR A  67      23.634  -1.650  28.242  1.00  9.09           C
ATOM    876  CE1 TYR A  67      23.814   0.644  29.805  1.00  9.98           C
ATOM    877  CE2 TYR A  67      24.614  -0.648  27.956  1.00  8.54           C
ATOM    878  CZ  TYR A  67      24.699   0.470  28.754  1.00  9.21           C
ATOM    879  OH  TYR A  67      25.636   1.446  28.504  1.00 11.78           O
ATOM    880  H   TYR A  67      23.277  -4.494  29.318  1.00 11.12           H
ATOM    881  HA  TYR A  67      22.587  -2.923  31.398  1.00 10.49           H
ATOM    882  HB2 TYR A  67      21.508  -3.074  28.797  1.00  9.27           H
ATOM    883  HB3 TYR A  67      20.891  -2.147  29.945  1.00  9.27           H
ATOM    884  HD1 TYR A  67      22.244  -0.223  30.783  1.00 11.62           H
ATOM    885  HD2 TYR A  67      23.585  -2.405  27.702  1.00 10.90           H
ATOM    886  HE1 TYR A  67      23.871   1.408  30.332  1.00 11.97           H
ATOM    887  HE2 TYR A  67      25.214  -0.765  27.254  1.00 10.25           H
ATOM    888  HH  TYR A  67      26.122   1.213  27.860  1.00 14.14           H
ATOM    889  N   ILE A  68      20.589  -3.915  32.336  1.00  7.99           N
ATOM    890  CA  ILE A  68      19.429  -4.502  32.997  1.00  9.08           C
ATOM    891  C   ILE A  68      18.327  -3.458  32.962  1.00 11.82           C
ATOM    892  O   ILE A  68      18.558  -2.324  33.386  1.00  9.49           O
ATOM    893  CB  ILE A  68      19.752  -4.863  34.457  1.00  8.32           C
ATOM    894  CG1 ILE A  68      20.956  -5.790  34.523  1.00 13.24           C
ATOM    895  CG2 ILE A  68      18.534  -5.486  35.116  1.00 12.12           C
ATOM    896  CD1 ILE A  68      21.491  -5.976  35.930  1.00 18.83           C
ATOM    897  H   ILE A  68      20.849  -3.194  32.726  1.00  9.59           H
ATOM    898  HA  ILE A  68      19.138  -5.300  32.525  1.00 10.90           H
ATOM    899  HB  ILE A  68      19.969  -4.049  34.933  1.00  9.99           H
ATOM    900 HG12 ILE A  68      20.693  -6.662  34.191  1.00 15.89           H
ATOM    901 HG13 ILE A  68      21.674  -5.431  33.979  1.00 15.89           H
ATOM    902 HG21 ILE A  68      18.753  -5.711  36.032  1.00 14.55           H
ATOM    903 HG22 ILE A  68      17.806  -4.848  35.107  1.00 14.55           H
ATOM    904 HG23 ILE A  68      18.276  -6.283  34.625  1.00 14.55           H
ATOM    905 HD11 ILE A  68      22.264  -6.564  35.898  1.00 22.60           H
ATOM    906 HD12 ILE A  68      21.753  -5.108  36.279  1.00 22.60           H
ATOM    907 HD13 ILE A  68      20.805  -6.362  36.499  1.00 22.60           H
ATOM    908  N   VAL A  69      17.132  -3.842  32.510  1.00  9.66           N
ATOM    909  CA  VAL A  69      15.965  -2.954  32.456  1.00  6.97           C
ATOM    910  C   VAL A  69      14.872  -3.528  33.355  1.00  8.66           C
ATOM    911  O   VAL A  69      14.518  -4.713  33.229  1.00 10.00           O
ATOM    912  CB  VAL A  69      15.428  -2.770  31.016  1.00  7.93           C
ATOM    913  CG1 VAL A  69      14.205  -1.868  31.012  1.00  8.66           C
ATOM    914  CG2 VAL A  69      16.521  -2.213  30.060  1.00  7.61           C
ATOM    915  H   VAL A  69      16.972  -4.636  32.222  1.00 11.60           H
ATOM    916  HA  VAL A  69      16.207  -2.085  32.808  1.00  8.36           H
ATOM    917  HB  VAL A  69      15.142  -3.631  30.671  1.00  9.52           H
ATOM    918 HG11 VAL A  69      13.976  -1.666  30.094  1.00 10.39           H
ATOM    919 HG12 VAL A  69      13.466  -2.313  31.453  1.00 10.39           H
ATOM    920 HG13 VAL A  69      14.423  -1.053  31.486  1.00 10.39           H
ATOM    921 HG21 VAL A  69      16.142  -2.079  29.180  1.00  9.14           H
ATOM    922 HG22 VAL A  69      16.861  -1.375  30.409  1.00  9.14           H
ATOM    923 HG23 VAL A  69      17.244  -2.863  30.000  1.00  9.14           H
ATOM    924  N   TYR A  70      14.344  -2.702  34.264  1.00  8.68           N
ATOM    925  CA  TYR A  70      13.174  -3.049  35.063  1.00  7.74           C
ATOM    926  C   TYR A  70      11.949  -2.223  34.672  1.00  7.27           C
ATOM    927  O   TYR A  70      12.047  -1.031  34.354  1.00  8.89           O
ATOM    928  CB  TYR A  70      13.387  -2.835  36.571  1.00  9.64           C
ATOM    929  CG  TYR A  70      14.365  -3.766  37.236  1.00  9.86           C
ATOM    930  CD1 TYR A  70      15.711  -3.439  37.287  1.00 10.93           C
ATOM    931  CD2 TYR A  70      13.943  -4.966  37.836  1.00 10.69           C
ATOM    932  CE1 TYR A  70      16.625  -4.273  37.929  1.00 14.34           C
ATOM    933  CE2 TYR A  70      14.871  -5.807  38.489  1.00 12.09           C
ATOM    934  CZ  TYR A  70      16.190  -5.442  38.513  1.00 14.77           C
ATOM    935  OH  TYR A  70      17.117  -6.252  39.120  1.00 17.55           O
ATOM    936  H   TYR A  70      14.661  -1.924  34.447  1.00 10.42           H
ATOM    937  HA  TYR A  70      12.968  -3.988  34.920  1.00  9.29           H
ATOM    938  HB2 TYR A  70      13.703  -1.930  36.722  1.00 11.57           H
ATOM    939  HB3 TYR A  70      12.535  -2.953  37.015  1.00 11.57           H
ATOM    940  HD1 TYR A  70      16.005  -2.648  36.902  1.00 13.11           H
ATOM    941  HD2 TYR A  70      13.043  -5.204  37.825  1.00 12.83           H
ATOM    942  HE1 TYR A  70      17.526  -4.042  37.950  1.00 17.21           H
ATOM    943  HE2 TYR A  70      14.596  -6.600  38.884  1.00 14.50           H
ATOM    944  HH  TYR A  70      17.882  -5.913  39.049  1.00 21.06           H
ATOM    945  N   LEU A  71      10.805  -2.899  34.645  1.00  7.61           N
ATOM    946  CA  LEU A  71       9.486  -2.272  34.606  1.00  8.19           C
ATOM    947  C   LEU A  71       8.754  -2.625  35.903  1.00  9.84           C
ATOM    948  O   LEU A  71       9.024  -3.658  36.513  1.00  9.27           O
ATOM    949  CB  LEU A  71       8.721  -2.743  33.354  1.00  8.21           C
ATOM    950  CG  LEU A  71       9.354  -2.435  31.984  1.00 13.38           C
ATOM    951  CD1 LEU A  71       8.612  -3.138  30.840  1.00 12.07           C
ATOM    952  CD2 LEU A  71       9.371  -0.952  31.736  1.00 14.96           C
ATOM    953  H   LEU A  71      10.772  -3.757  34.654  1.00  9.13           H
ATOM    954  HA  LEU A  71       9.579  -1.307  34.554  1.00  9.83           H
ATOM    955  HB2 LEU A  71       8.639  -3.710  33.401  1.00  9.85           H
ATOM    956  HB3 LEU A  71       7.833  -2.348  33.355  1.00  9.85           H
ATOM    957  HG  LEU A  71      10.271  -2.747  31.974  1.00 16.05           H
ATOM    958 HD11 LEU A  71       9.062  -2.957  29.999  1.00 14.49           H
ATOM    959 HD12 LEU A  71       8.604  -4.093  31.010  1.00 14.49           H
ATOM    960 HD13 LEU A  71       7.705  -2.795  30.810  1.00 14.49           H
ATOM    961 HD21 LEU A  71       9.778  -0.789  30.871  1.00 17.95           H
ATOM    962 HD22 LEU A  71       8.461  -0.614  31.741  1.00 17.95           H
ATOM    963 HD23 LEU A  71       9.890  -0.523  32.433  1.00 17.95           H
ATOM    964  N   GLY A  72       7.873  -1.750  36.379  1.00  8.71           N
ATOM    965  CA  GLY A  72       7.136  -2.034  37.608  1.00  8.20           C
ATOM    966  C   GLY A  72       7.906  -1.877  38.909  1.00  8.63           C
ATOM    967  O   GLY A  72       7.448  -2.364  39.954  1.00  9.29           O
ATOM    968  H   GLY A  72       7.687  -0.997  36.008  1.00 10.45           H
ATOM    969  HA2 GLY A  72       6.372  -1.435  37.653  1.00  9.83           H
ATOM    970  HA3 GLY A  72       6.797  -2.946  37.565  1.00  9.83           H
ATOM    971  N   ARG A  73       9.081  -1.250  38.877  1.00  9.76           N
ATOM    972  CA  ARG A  73       9.904  -1.028  40.061  1.00  9.84           C
ATOM    973  C   ARG A  73       9.779   0.395  40.622  1.00 11.82           C
ATOM    974  O   ARG A  73       9.886   1.375  39.866  1.00 11.64           O
ATOM    975  CB  ARG A  73      11.354  -1.335  39.719  1.00 10.53           C
ATOM    976  CG  ARG A  73      12.334  -0.882  40.791  1.00 15.06           C
ATOM    977  CD  ARG A  73      13.731  -1.437  40.568  1.00 16.93           C
ATOM    978  NE  ARG A  73      13.764  -2.836  40.920  1.00 24.87           N
ATOM    979  CZ  ARG A  73      14.797  -3.443  41.473  1.00 18.38           C
ATOM    980  NH1 ARG A  73      15.914  -2.780  41.754  1.00 25.22           N
ATOM    981  NH2 ARG A  73      14.703  -4.718  41.745  1.00 20.15           N1+
ATOM    982  H   ARG A  73       9.440  -0.959  38.154  1.00 11.71           H
ATOM    983  HA  ARG A  73       9.612  -1.641  40.755  1.00 11.81           H
ATOM    984  HB2 ARG A  73      11.440  -2.298  39.630  1.00 12.64           H
ATOM    985  HB3 ARG A  73      11.580  -0.899  38.881  1.00 12.64           H
ATOM    986  HG2 ARG A  73      12.400   0.088  40.771  1.00 18.08           H
ATOM    987  HG3 ARG A  73      12.019  -1.183  41.660  1.00 18.08           H
ATOM    988  HD2 ARG A  73      13.965  -1.351  39.630  1.00 20.32           H
ATOM    989  HD3 ARG A  73      14.358  -0.953  41.127  1.00 20.32           H
ATOM    990  HE  ARG A  73      13.034  -3.287  40.845  1.00 29.85           H
ATOM    991 HH11 ARG A  73      15.979  -1.944  41.574  1.00 30.27           H
ATOM    992 HH12 ARG A  73      16.577  -3.191  42.114  1.00 30.27           H
ATOM    993 HH21 ARG A  73      13.978  -5.145  41.563  1.00 24.18           H
ATOM    994 HH22 ARG A  73      15.368  -5.127  42.106  1.00 24.18           H
ATOM    995  N   SER A  74       9.578   0.495  41.955  1.00 10.54           N
ATOM    996  CA  SER A  74       9.311   1.753  42.677  1.00 13.70           C
ATOM    997  C   SER A  74      10.476   2.271  43.524  1.00 11.32           C
ATOM    998  O   SER A  74      10.446   3.443  43.922  1.00 11.57           O
ATOM    999  CB  SER A  74       8.128   1.597  43.652  1.00 15.86           C
ATOM   1000  OG  SER A  74       6.865   1.479  43.024  1.00 13.27           O
ATOM   1001  H   SER A  74       9.591  -0.183  42.481  1.00 12.65           H
ATOM   1002  HA  SER A  74       9.072   2.441  42.035  1.00 16.44           H
ATOM   1003  HB2 SER A  74       8.273   0.801  44.184  1.00 19.03           H
ATOM   1004  HB3 SER A  74       8.106   2.374  44.231  1.00 19.03           H
ATOM   1005  HG  SER A  74       6.358   1.009  43.494  1.00 15.93           H
ATOM   1006  N   ARG A  76      11.454   1.430  43.852  1.00  9.46           N
ATOM   1007  CA  ARG A  76      12.573   1.789  44.710  1.00 12.75           C
ATOM   1008  C   ARG A  76      13.869   1.313  44.070  1.00 11.08           C
ATOM   1009  O   ARG A  76      13.902   0.344  43.310  1.00 13.22           O
ATOM   1010  CB  ARG A  76      12.418   1.195  46.119  1.00 15.24           C
ATOM   1011  CG  ARG A  76      11.355   1.903  46.952  1.00 24.67           C
ATOM   1012  CD  ARG A  76      10.611   0.972  47.898  1.00 39.60           C
ATOM   1013  NE  ARG A  76      11.233   0.766  49.205  1.00 51.42           N
ATOM   1014  CZ  ARG A  76      11.503   1.718  50.098  1.00 54.06           C
ATOM   1015  NH1 ARG A  76      11.257   2.996  49.843  1.00 49.54           N
ATOM   1016  NH2 ARG A  76      12.043   1.377  51.264  1.00 58.40           N1+
ATOM   1017  H   ARG A  76      11.497   0.618  43.569  1.00 11.35           H
ATOM   1018  HA  ARG A  76      12.615   2.752  44.799  1.00 15.30           H
ATOM   1019  HB2 ARG A  76      12.169   0.261  46.024  1.00 18.29           H
ATOM   1020  HB3 ARG A  76      13.264   1.266  46.587  1.00 18.29           H
ATOM   1021  HG2 ARG A  76      11.797   2.585  47.476  1.00 29.61           H
ATOM   1022  HG3 ARG A  76      10.703   2.309  46.363  1.00 29.61           H
ATOM   1023  HD2 ARG A  76       9.715   1.311  48.039  1.00 47.52           H
ATOM   1024  HD3 ARG A  76      10.560   0.098  47.479  1.00 47.52           H
ATOM   1025  HE  ARG A  76      11.351  -0.050  49.454  1.00 61.71           H
ATOM   1026 HH11 ARG A  76      10.906   3.230  49.096  1.00 59.45           H
ATOM   1027 HH12 ARG A  76      11.451   3.591  50.430  1.00 59.45           H
ATOM   1028 HH21 ARG A  76      12.207   0.549  51.435  1.00 70.08           H
ATOM   1029 HH22 ARG A  76      12.234   1.982  51.843  1.00 70.08           H
ATOM   1030  N   LEU A  78      14.951   2.017  44.392  1.00 11.16           N
ATOM   1031  CA  LEU A  78      16.206   1.809  43.706  1.00  9.20           C
ATOM   1032  C   LEU A  78      16.819   0.483  44.096  1.00 16.01           C
ATOM   1033  O   LEU A  78      17.446  -0.161  43.255  1.00 15.77           O
ATOM   1034  CB  LEU A  78      17.145   2.985  44.022  1.00 13.24           C
ATOM   1035  CG  LEU A  78      18.293   3.412  43.118  1.00 16.06           C
ATOM   1036  CD1 LEU A  78      17.834   3.787  41.721  1.00 16.58           C
ATOM   1037  CD2 LEU A  78      19.001   4.594  43.774  1.00 16.44           C
ATOM   1038  H   LEU A  78      14.983   2.620  45.002  1.00 13.39           H
ATOM   1039  HA  LEU A  78      16.049   1.799  42.751  1.00 11.04           H
ATOM   1040  HB2 LEU A  78      16.585   3.773  44.111  1.00 15.89           H
ATOM   1041  HB3 LEU A  78      17.547   2.798  44.885  1.00 15.89           H
ATOM   1042  HG  LEU A  78      18.928   2.685  43.040  1.00 19.28           H
ATOM   1043 HD11 LEU A  78      18.614   3.968  41.175  1.00 19.90           H
ATOM   1044 HD12 LEU A  78      17.322   3.055  41.342  1.00 19.90           H
ATOM   1045 HD13 LEU A  78      17.275   4.578  41.787  1.00 19.90           H
ATOM   1046 HD21 LEU A  78      19.785   4.826  43.250  1.00 19.72           H
ATOM   1047 HD22 LEU A  78      18.385   5.345  43.800  1.00 19.72           H
ATOM   1048 HD23 LEU A  78      19.260   4.352  44.677  1.00 19.72           H
ATOM   1049  N   ASN A  79      16.564   0.034  45.331  1.00 15.83           N
ATOM   1050  CA  ASN A  79      17.196  -1.139  45.959  1.00 18.59           C
ATOM   1051  C   ASN A  79      16.165  -2.055  46.614  1.00 21.54           C
ATOM   1052  O   ASN A  79      16.384  -2.615  47.704  1.00 21.52           O
ATOM   1053  CB  ASN A  79      18.240  -0.704  46.992  1.00 19.41           C
ATOM   1054  CG  ASN A  79      19.432  -0.070  46.351  1.00 20.82           C
ATOM   1055  OD1 ASN A  79      20.184  -0.744  45.651  1.00 25.86           O
ATOM   1056  ND2 ASN A  79      19.603   1.240  46.542  1.00 23.51           N
ATOM   1057  H   ASN A  79      15.997   0.415  45.854  1.00 19.00           H
ATOM   1058  HA  ASN A  79      17.654  -1.649  45.272  1.00 22.31           H
ATOM   1059  HB2 ASN A  79      17.846  -0.063  47.606  1.00 23.30           H
ATOM   1060  HB3 ASN A  79      18.545  -1.487  47.477  1.00 23.30           H
ATOM   1061 HD21 ASN A  79      20.232   1.655  46.124  1.00 28.22           H
ATOM   1062 HD22 ASN A  79      19.087   1.672  47.079  1.00 28.22           H
ATOM   1063  N   SER A  80      15.023  -2.264  45.983  1.00 23.96           N
ATOM   1064  CA  SER A  80      14.236  -3.382  46.467  1.00 29.74           C
ATOM   1065  C   SER A  80      13.320  -3.878  45.362  1.00 25.24           C
ATOM   1066  O   SER A  80      13.047  -3.175  44.389  1.00 16.82           O
ATOM   1067  CB  SER A  80      13.477  -3.014  47.743  1.00 35.83           C
ATOM   1068  OG  SER A  80      12.429  -2.103  47.534  1.00 35.19           O
ATOM   1069  H   SER A  80      14.701  -1.817  45.323  1.00 28.76           H
ATOM   1070  HA  SER A  80      14.843  -4.111  46.681  1.00 35.69           H
ATOM   1071  HB2 SER A  80      13.127  -3.829  48.137  1.00 43.00           H
ATOM   1072  HB3 SER A  80      14.111  -2.600  48.347  1.00 43.00           H
ATOM   1073  HG  SER A  80      12.234  -1.739  48.266  1.00 42.22           H
ATOM   1074  N   ASN A  81      12.888  -5.125  45.522  1.00 20.50           N
ATOM   1075  CA  ASN A  81      12.187  -5.872  44.481  1.00 19.64           C
ATOM   1076  C   ASN A  81      10.693  -5.657  44.675  1.00 26.97           C
ATOM   1077  O   ASN A  81      10.010  -6.433  45.341  1.00 25.68           O
ATOM   1078  CB  ASN A  81      12.561  -7.348  44.548  1.00 25.05           C
ATOM   1079  CG  ASN A  81      14.025  -7.587  44.263  1.00 25.54           C
ATOM   1080  OD1 ASN A  81      14.560  -7.134  43.247  1.00 28.17           O
ATOM   1081  ND2 ASN A  81      14.699  -8.267  45.184  1.00 34.31           N
ATOM   1082  H   ASN A  81      12.991  -5.575  46.248  1.00 24.60           H
ATOM   1083  HA  ASN A  81      12.438  -5.529  43.610  1.00 23.57           H
ATOM   1084  HB2 ASN A  81      12.374  -7.681  45.440  1.00 30.06           H
ATOM   1085  HB3 ASN A  81      12.042  -7.841  43.894  1.00 30.06           H
ATOM   1086 HD21 ASN A  81      15.552  -8.354  45.120  1.00 41.18           H
ATOM   1087 HD22 ASN A  81      14.282  -8.612  45.853  1.00 41.18           H
ATOM   1088  N   THR A  82      10.183  -4.592  44.069  1.00 18.29           N
ATOM   1089  CA  THR A  82       8.770  -4.251  44.178  1.00 16.56           C
ATOM   1090  C   THR A  82       7.892  -5.393  43.681  1.00 20.39           C
ATOM   1091  O   THR A  82       8.153  -5.980  42.628  1.00 14.54           O
ATOM   1092  CB  THR A  82       8.513  -2.984  43.356  1.00 19.07           C
ATOM   1093  OG1 THR A  82       9.440  -1.949  43.731  1.00 15.27           O
ATOM   1094  CG2 THR A  82       7.098  -2.484  43.497  1.00 15.42           C
ATOM   1095  H   THR A  82      10.642  -4.050  43.583  1.00 21.95           H
ATOM   1096  HA  THR A  82       8.541  -4.058  45.100  1.00 19.88           H
ATOM   1097  HB  THR A  82       8.633  -3.217  42.428  1.00 22.89           H
ATOM   1098  HG1 THR A  82       9.600  -1.970  44.548  1.00 18.32           H
ATOM   1099 HG21 THR A  82       6.974  -1.698  42.940  1.00 18.51           H
ATOM   1100 HG22 THR A  82       6.457  -3.164  43.223  1.00 18.51           H
ATOM   1101 HG23 THR A  82       6.945  -2.248  44.419  1.00 18.51           H
ATOM   1102  N   GLN A  83       6.842  -5.717  44.439  1.00 22.57           N
ATOM   1103  CA  GLN A  83       5.900  -6.733  43.974  1.00 26.35           C
ATOM   1104  C   GLN A  83       5.331  -6.328  42.617  1.00 16.48           C
ATOM   1105  O   GLN A  83       4.892  -5.190  42.426  1.00 15.47           O
ATOM   1106  CB  GLN A  83       4.760  -6.971  44.985  1.00 34.24           C
ATOM   1107  CG  GLN A  83       4.235  -5.752  45.748  1.00 51.50           C
ATOM   1108  CD  GLN A  83       3.681  -4.617  44.871  1.00 61.24           C
ATOM   1109  OE1 GLN A  83       2.907  -4.846  43.934  1.00 65.55           O
ATOM   1110  NE2 GLN A  83       4.062  -3.382  45.199  1.00 63.32           N
ATOM   1111  H   GLN A  83       6.668  -5.371  45.205  1.00 27.09           H
ATOM   1112  HA  GLN A  83       6.373  -7.576  43.863  1.00 31.62           H
ATOM   1113  HB2 GLN A  83       4.005  -7.364  44.515  1.00 41.08           H
ATOM   1114  HB3 GLN A  83       5.077  -7.603  45.650  1.00 41.08           H
ATOM   1115  HG2 GLN A  83       3.511  -6.042  46.323  1.00 61.81           H
ATOM   1116  HG3 GLN A  83       4.946  -5.404  46.292  1.00 61.81           H
ATOM   1117 HE21 GLN A  83       4.670  -3.263  45.796  1.00 75.98           H
ATOM   1118 HE22 GLN A  83       3.698  -2.704  44.817  1.00 75.98           H
ATOM   1119  N   GLY A  84       5.377  -7.266  41.669  1.00 14.82           N
ATOM   1120  CA  GLY A  84       4.880  -7.066  40.325  1.00 15.82           C
ATOM   1121  C   GLY A  84       5.919  -6.625  39.313  1.00 15.54           C
ATOM   1122  O   GLY A  84       5.607  -6.573  38.118  1.00 14.23           O
ATOM   1123  H   GLY A  84       5.710  -8.046  41.795  1.00 17.78           H
ATOM   1124  HA2 GLY A  84       4.488  -7.892  40.006  1.00 18.99           H
ATOM   1125  HA3 GLY A  84       4.188  -6.387  40.342  1.00 18.99           H
ATOM   1126  N   GLU A  85       7.143  -6.324  39.739  1.00 13.11           N
ATOM   1127  CA  GLU A  85       8.125  -5.838  38.783  1.00 14.00           C
ATOM   1128  C   GLU A  85       8.536  -6.961  37.820  1.00 12.02           C
ATOM   1129  O   GLU A  85       8.296  -8.154  38.059  1.00 13.49           O
ATOM   1130  CB  GLU A  85       9.337  -5.272  39.521  1.00 10.49           C
ATOM   1131  CG  GLU A  85      10.215  -6.333  40.139  1.00 13.95           C
ATOM   1132  CD  GLU A  85      11.440  -5.788  40.834  1.00 21.65           C
ATOM   1133  OE1 GLU A  85      11.536  -4.561  41.045  1.00 16.06           O
ATOM   1134  OE2 GLU A  85      12.317  -6.609  41.169  1.00 19.08           O1-
ATOM   1135  H   GLU A  85       7.429  -6.396  40.549  1.00 15.74           H
ATOM   1136  HA  GLU A  85       7.734  -5.124  38.255  1.00 16.80           H
ATOM   1137  HB2 GLU A  85       9.876  -4.755  38.904  1.00 12.59           H
ATOM   1138  HB3 GLU A  85       9.024  -4.695  40.234  1.00 12.59           H
ATOM   1139  HG2 GLU A  85       9.693  -6.817  40.797  1.00 16.75           H
ATOM   1140  HG3 GLU A  85      10.526  -6.941  39.454  1.00 16.75           H
ATOM   1141  N   MET A  86       9.140  -6.561  36.704  1.00 11.75           N
ATOM   1142  CA  MET A  86       9.678  -7.475  35.705  1.00  7.64           C
ATOM   1143  C   MET A  86      11.076  -7.017  35.305  1.00 11.79           C
ATOM   1144  O   MET A  86      11.309  -5.817  35.123  1.00  9.83           O
ATOM   1145  CB  MET A  86       8.769  -7.550  34.472  1.00 13.96           C
ATOM   1146  CG  MET A  86       7.422  -8.239  34.745  1.00 17.67           C
ATOM   1147  SD  MET A  86       7.491  -9.799  35.694  1.00 42.50           S
ATOM   1148  CE  MET A  86       7.590 -11.034  34.394  1.00 38.68           C
ATOM   1149  H   MET A  86       9.255  -5.736  36.498  1.00 14.11           H
ATOM   1150  HA  MET A  86       9.746  -8.367  36.085  1.00  9.17           H
ATOM   1151  HB2 MET A  86       8.591  -6.649  34.157  1.00 16.76           H
ATOM   1152  HB3 MET A  86       9.221  -8.050  33.776  1.00 16.76           H
ATOM   1153  HG2 MET A  86       6.860  -7.624  35.242  1.00 21.20           H
ATOM   1154  HG3 MET A  86       7.004  -8.440  33.886  1.00 21.20           H
ATOM   1155  HE1 MET A  86       7.698 -11.911  34.797  1.00 46.41           H
ATOM   1156  HE2 MET A  86       6.774 -11.014  33.870  1.00 46.41           H
ATOM   1157  HE3 MET A  86       8.352 -10.839  33.829  1.00 46.41           H
ATOM   1158  N   LYS A  87      11.988  -7.977  35.143  1.00 12.33           N
ATOM   1159  CA  LYS A  87      13.393  -7.727  34.825  1.00 10.36           C
ATOM   1160  C   LYS A  87      13.717  -8.192  33.394  1.00 12.49           C
ATOM   1161  O   LYS A  87      13.289  -9.281  32.982  1.00 11.75           O
ATOM   1162  CB  LYS A  87      14.294  -8.469  35.834  1.00 10.16           C
ATOM   1163  CG  LYS A  87      15.761  -8.157  35.762  1.00 13.33           C
ATOM   1164  CD  LYS A  87      16.503  -9.076  36.725  1.00 15.14           C
ATOM   1165  CE  LYS A  87      18.019  -8.921  36.658  1.00 24.42           C
ATOM   1166  NZ  LYS A  87      18.692  -9.986  37.490  1.00 32.47           N1+
ATOM   1167  H   LYS A  87      11.805  -8.812  35.227  1.00 14.80           H
ATOM   1168  HA  LYS A  87      13.568  -6.776  34.894  1.00 12.43           H
ATOM   1169  HB2 LYS A  87      13.999  -8.238  36.728  1.00 12.19           H
ATOM   1170  HB3 LYS A  87      14.197  -9.423  35.696  1.00 12.19           H
ATOM   1171  HG2 LYS A  87      16.086  -8.305  34.860  1.00 16.00           H
ATOM   1172  HG3 LYS A  87      15.906  -7.237  36.035  1.00 16.00           H
ATOM   1173  HD2 LYS A  87      16.214  -8.882  37.629  1.00 18.17           H
ATOM   1174  HD3 LYS A  87      16.296  -9.998  36.501  1.00 18.17           H
ATOM   1175  HE2 LYS A  87      18.316  -9.016  35.739  1.00 29.30           H
ATOM   1176  HE3 LYS A  87      18.269  -8.052  37.006  1.00 29.30           H
ATOM   1177  HZ1 LYS A  87      19.577  -9.894  37.449  1.00 38.96           H
ATOM   1178  HZ2 LYS A  87      18.432  -9.921  38.338  1.00 38.96           H
ATOM   1179  HZ3 LYS A  87      18.474 -10.795  37.183  1.00 38.96           H
ATOM   1180  N   PHE A  88      14.490  -7.390  32.644  1.00  8.88           N
ATOM   1181  CA  PHE A  88      14.794  -7.666  31.230  1.00  7.21           C
ATOM   1182  C   PHE A  88      16.270  -7.458  30.895  1.00  8.95           C
ATOM   1183  O   PHE A  88      16.977  -6.698  31.565  1.00 10.49           O
ATOM   1184  CB  PHE A  88      13.991  -6.770  30.243  1.00  9.32           C
ATOM   1185  CG  PHE A  88      12.500  -6.862  30.402  1.00  7.62           C
ATOM   1186  CD1 PHE A  88      11.821  -6.077  31.341  1.00  9.69           C
ATOM   1187  CD2 PHE A  88      11.776  -7.739  29.622  1.00  8.96           C
ATOM   1188  CE1 PHE A  88      10.442  -6.189  31.491  1.00 11.17           C
ATOM   1189  CE2 PHE A  88      10.416  -7.867  29.764  1.00  9.66           C
ATOM   1190  CZ  PHE A  88       9.743  -7.080  30.699  1.00 10.86           C
ATOM   1191  H   PHE A  88      14.861  -6.669  32.933  1.00 10.66           H
ATOM   1192  HA  PHE A  88      14.572  -8.590  31.041  1.00  8.66           H
ATOM   1193  HB2 PHE A  88      14.252  -5.841  30.365  1.00 11.18           H
ATOM   1194  HB3 PHE A  88      14.202  -7.045  29.338  1.00 11.18           H
ATOM   1195  HD1 PHE A  88      12.299  -5.482  31.875  1.00 11.63           H
ATOM   1196  HD2 PHE A  88      12.224  -8.265  29.003  1.00 10.75           H
ATOM   1197  HE1 PHE A  88       9.995  -5.667  32.113  1.00 13.41           H
ATOM   1198  HE2 PHE A  88       9.943  -8.456  29.228  1.00 11.59           H
ATOM   1199  HZ  PHE A  88       8.822  -7.156  30.787  1.00 13.04           H
ATOM   1200  N   GLU A  89      16.720  -8.117  29.810  1.00  9.65           N
ATOM   1201  CA  GLU A  89      17.970  -7.810  29.111  1.00  8.49           C
ATOM   1202  C   GLU A  89      17.648  -7.132  27.772  1.00  9.56           C
ATOM   1203  O   GLU A  89      16.495  -7.071  27.356  1.00  9.26           O
ATOM   1204  CB  GLU A  89      18.811  -9.078  28.880  1.00 12.36           C
ATOM   1205  CG  GLU A  89      19.344  -9.720  30.156  1.00 14.16           C
ATOM   1206  CD  GLU A  89      20.078 -11.011  29.849  1.00 30.04           C
ATOM   1207  OE1 GLU A  89      19.666 -11.734  28.912  1.00 32.01           O
ATOM   1208  OE2 GLU A  89      21.071 -11.296  30.535  1.00 32.47           O1-
ATOM   1209  H   GLU A  89      16.291  -8.765  29.443  1.00 11.59           H
ATOM   1210  HA  GLU A  89      18.498  -7.198  29.651  1.00 10.19           H
ATOM   1211  HB2 GLU A  89      18.270  -9.737  28.413  1.00 14.83           H
ATOM   1212  HB3 GLU A  89      19.578  -8.849  28.335  1.00 14.83           H
ATOM   1213  HG2 GLU A  89      19.966  -9.117  30.592  1.00 17.00           H
ATOM   1214  HG3 GLU A  89      18.606  -9.929  30.747  1.00 17.00           H
ATOM   1215  N   VAL A  90      18.681  -6.591  27.116  1.00  8.33           N
ATOM   1216  CA  VAL A  90      18.543  -5.813  25.872  1.00  6.82           C
ATOM   1217  C   VAL A  90      18.960  -6.660  24.654  1.00  8.67           C
ATOM   1218  O   VAL A  90      20.143  -6.985  24.462  1.00 10.03           O
ATOM   1219  CB  VAL A  90      19.352  -4.508  25.954  1.00  6.96           C
ATOM   1220  CG1 VAL A  90      19.264  -3.710  24.638  1.00  9.97           C
ATOM   1221  CG2 VAL A  90      18.921  -3.663  27.182  1.00 11.24           C
ATOM   1222  H   VAL A  90      19.494  -6.651  27.392  1.00 10.00           H
ATOM   1223  HA  VAL A  90      17.612  -5.562  25.752  1.00  8.18           H
ATOM   1224  HB  VAL A  90      20.286  -4.736  26.085  1.00  8.36           H
ATOM   1225 HG11 VAL A  90      19.681  -2.844  24.759  1.00 11.96           H
ATOM   1226 HG12 VAL A  90      19.718  -4.195  23.933  1.00 11.96           H
ATOM   1227 HG13 VAL A  90      18.328  -3.592  24.412  1.00 11.96           H
ATOM   1228 HG21 VAL A  90      19.397  -2.815  27.162  1.00 13.48           H
ATOM   1229 HG22 VAL A  90      17.965  -3.503  27.152  1.00 13.48           H
ATOM   1230 HG23 VAL A  90      19.154  -4.145  27.992  1.00 13.48           H
ATOM   1231  N   GLU A  91      17.977  -6.951  23.784  1.00 10.38           N
ATOM   1232  CA  GLU A  91      18.148  -7.751  22.566  1.00 10.06           C
ATOM   1233  C   GLU A  91      18.763  -6.949  21.413  1.00  9.72           C
ATOM   1234  O   GLU A  91      19.446  -7.518  20.538  1.00  9.77           O
ATOM   1235  CB  GLU A  91      16.782  -8.309  22.126  1.00 13.37           C
ATOM   1236  CG  GLU A  91      16.835  -9.252  20.913  1.00 15.46           C
ATOM   1237  CD  GLU A  91      15.476  -9.834  20.519  1.00 22.21           C
ATOM   1238  OE1 GLU A  91      15.344 -10.344  19.382  1.00 26.15           O
ATOM   1239  OE2 GLU A  91      14.540  -9.778  21.342  1.00 17.10           O1-
ATOM   1240  H   GLU A  91      17.171  -6.659  23.884  1.00 12.46           H
ATOM   1241  HA  GLU A  91      18.723  -8.505  22.763  1.00 12.08           H
ATOM   1242  HB2 GLU A  91      16.389  -8.803  22.860  1.00 16.05           H
ATOM   1243  HB3 GLU A  91      16.202  -7.567  21.892  1.00 16.05           H
ATOM   1244  HG2 GLU A  91      17.176  -8.762  20.149  1.00 18.55           H
ATOM   1245  HG3 GLU A  91      17.422  -9.996  21.123  1.00 18.55           H
ATOM   1246  N   ASN A  92      18.514  -5.639  21.367  1.00  8.59           N
ATOM   1247  CA  ASN A  92      19.020  -4.770  20.308  1.00 10.56           C
ATOM   1248  C   ASN A  92      19.138  -3.385  20.925  1.00 11.42           C
ATOM   1249  O   ASN A  92      18.145  -2.849  21.438  1.00 10.69           O
ATOM   1250  CB  ASN A  92      18.084  -4.757  19.088  1.00 12.28           C
ATOM   1251  CG  ASN A  92      18.691  -4.053  17.872  1.00 15.37           C
ATOM   1252  OD1 ASN A  92      19.822  -3.563  17.914  1.00 17.67           O
ATOM   1253  ND2 ASN A  92      17.958  -4.053  16.763  1.00 18.01           N
ATOM   1254  H   ASN A  92      18.039  -5.219  21.946  1.00 10.31           H
ATOM   1255  HA  ASN A  92      19.898  -5.066  20.020  1.00 12.67           H
ATOM   1256  HB2 ASN A  92      17.887  -5.668  18.822  1.00 14.73           H
ATOM   1257  HB3 ASN A  92      17.268  -4.291  19.328  1.00 14.73           H
ATOM   1258 HD21 ASN A  92      18.210  -3.590  16.084  1.00 21.62           H
ATOM   1259 HD22 ASN A  92      17.233  -4.515  16.723  1.00 21.62           H
ATOM   1260  N   LEU A  93      20.343  -2.841  20.944  1.00 10.66           N
ATOM   1261  CA  LEU A  93      20.571  -1.452  21.345  1.00  9.44           C
ATOM   1262  C   LEU A  93      20.779  -0.591  20.102  1.00 10.57           C
ATOM   1263  O   LEU A  93      21.789  -0.738  19.396  1.00 10.91           O
ATOM   1264  CB  LEU A  93      21.783  -1.365  22.273  1.00  7.40           C
ATOM   1265  CG  LEU A  93      22.206  -0.010  22.858  1.00 10.75           C
ATOM   1266  CD1 LEU A  93      21.134   0.605  23.747  1.00 10.41           C
ATOM   1267  CD2 LEU A  93      23.512  -0.166  23.620  1.00 10.16           C
ATOM   1268  H   LEU A  93      21.066  -3.263  20.747  1.00 12.79           H
ATOM   1269  HA  LEU A  93      19.791  -1.121  21.816  1.00 11.33           H
ATOM   1270  HB2 LEU A  93      21.617  -1.949  23.026  1.00  8.87           H
ATOM   1271  HB3 LEU A  93      22.541  -1.695  21.771  1.00  8.87           H
ATOM   1272  HG  LEU A  93      22.366   0.612  22.129  1.00 12.89           H
ATOM   1273 HD11 LEU A  93      21.441   1.478  24.040  1.00 12.49           H
ATOM   1274 HD12 LEU A  93      20.321   0.698  23.230  1.00 12.49           H
ATOM   1275 HD13 LEU A  93      20.978   0.029  24.515  1.00 12.49           H
ATOM   1276 HD21 LEU A  93      23.770   0.705  23.959  1.00 12.19           H
ATOM   1277 HD22 LEU A  93      23.377  -0.776  24.363  1.00 12.19           H
ATOM   1278 HD23 LEU A  93      24.190  -0.515  23.021  1.00 12.19           H
ATOM   1279  N   ILE A  94      19.845   0.331  19.847  1.00  9.45           N
ATOM   1280  CA  ILE A  94      19.867   1.170  18.640  1.00 11.47           C
ATOM   1281  C   ILE A  94      20.142   2.611  19.055  1.00 11.81           C
ATOM   1282  O   ILE A  94      19.323   3.239  19.741  1.00  8.91           O
ATOM   1283  CB  ILE A  94      18.560   1.070  17.838  1.00 10.06           C
ATOM   1284  CG1 ILE A  94      18.329  -0.369  17.370  1.00 12.15           C
ATOM   1285  CG2 ILE A  94      18.584   2.026  16.618  1.00 11.89           C
ATOM   1286  CD1 ILE A  94      17.015  -0.588  16.641  1.00 14.03           C
ATOM   1287  H   ILE A  94      19.173   0.485  20.361  1.00 11.34           H
ATOM   1288  HA  ILE A  94      20.595   0.888  18.059  1.00 13.76           H
ATOM   1289  HB  ILE A  94      17.827   1.334  18.416  1.00 12.07           H
ATOM   1290 HG12 ILE A  94      19.047  -0.613  16.758  1.00 14.58           H
ATOM   1291 HG13 ILE A  94      18.343  -0.955  18.144  1.00 14.58           H
ATOM   1292 HG21 ILE A  94      17.771   1.927  16.103  1.00 14.27           H
ATOM   1293 HG22 ILE A  94      18.659   2.943  16.925  1.00 14.27           H
ATOM   1294 HG23 ILE A  94      19.352   1.801  16.070  1.00 14.27           H
ATOM   1295 HD11 ILE A  94      16.957  -1.518  16.373  1.00 16.83           H
ATOM   1296 HD12 ILE A  94      16.283  -0.375  17.243  1.00 16.83           H
ATOM   1297 HD13 ILE A  94      16.977  -0.021  15.857  1.00 16.83           H
ATOM   1298  N   LEU A  95      21.280   3.132  18.606  1.00 10.36           N
ATOM   1299  CA  LEU A  95      21.688   4.506  18.868  1.00  9.44           C
ATOM   1300  C   LEU A  95      21.557   5.327  17.581  1.00 13.42           C
ATOM   1301  O   LEU A  95      21.695   4.808  16.475  1.00 13.05           O
ATOM   1302  CB  LEU A  95      23.126   4.547  19.416  1.00 10.68           C
ATOM   1303  CG  LEU A  95      23.451   3.713  20.683  1.00 11.66           C
ATOM   1304  CD1 LEU A  95      24.859   3.968  21.162  1.00 13.24           C
ATOM   1305  CD2 LEU A  95      22.492   3.948  21.837  1.00  9.69           C
ATOM   1306  H   LEU A  95      21.845   2.689  18.134  1.00 12.44           H
ATOM   1307  HA  LEU A  95      21.094   4.893  19.530  1.00 11.32           H
ATOM   1308  HB2 LEU A  95      23.719   4.231  18.716  1.00 12.82           H
ATOM   1309  HB3 LEU A  95      23.332   5.474  19.616  1.00 12.82           H
ATOM   1310  HG  LEU A  95      23.401   2.769  20.460  1.00 14.00           H
ATOM   1311 HD11 LEU A  95      25.010   3.453  21.971  1.00 15.89           H
ATOM   1312 HD12 LEU A  95      25.484   3.691  20.473  1.00 15.89           H
ATOM   1313 HD13 LEU A  95      24.965   4.912  21.352  1.00 15.89           H
ATOM   1314 HD21 LEU A  95      22.759   3.378  22.572  1.00 11.63           H
ATOM   1315 HD22 LEU A  95      22.529   4.878  22.098  1.00 11.63           H
ATOM   1316 HD23 LEU A  95      21.590   3.720  21.556  1.00 11.63           H
ATOM   1317  N   HIS A  96      21.234   6.607  17.711  1.00  9.74           N
ATOM   1318  CA  HIS A  96      21.046   7.413  16.513  1.00  8.71           C
ATOM   1319  C   HIS A  96      22.378   7.717  15.839  1.00 11.17           C
ATOM   1320  O   HIS A  96      23.289   8.263  16.470  1.00 11.41           O
ATOM   1321  CB  HIS A  96      20.335   8.710  16.844  1.00 12.75           C
ATOM   1322  CG  HIS A  96      19.699   9.355  15.661  1.00 10.62           C
ATOM   1323  ND1 HIS A  96      20.435   9.888  14.618  1.00 11.87           N
ATOM   1324  CD2 HIS A  96      18.399   9.598  15.370  1.00  7.85           C
ATOM   1325  CE1 HIS A  96      19.605  10.405  13.729  1.00 10.22           C
ATOM   1326  NE2 HIS A  96      18.369  10.235  14.154  1.00 12.14           N
ATOM   1327  H   HIS A  96      21.117   7.018  18.455  1.00 11.69           H
ATOM   1328  HA  HIS A  96      20.493   6.920  15.881  1.00 10.45           H
ATOM   1329  HB2 HIS A  96      20.977   9.332  17.215  1.00 15.30           H
ATOM   1330  HB3 HIS A  96      19.637   8.524  17.492  1.00 15.30           H
ATOM   1331  HD2 HIS A  96      17.661   9.355  15.880  1.00  9.43           H
ATOM   1332  HE1 HIS A  96      19.851  10.819  12.931  1.00 12.27           H
ATOM   1333  HE2 HIS A  96      17.659  10.497  13.744  1.00 14.56           H
ATOM   1334  N   LYS A  97      22.464   7.410  14.536  1.00 11.98           N
ATOM   1335  CA  LYS A  97      23.741   7.499  13.826  1.00 14.05           C
ATOM   1336  C   LYS A  97      24.269   8.927  13.742  1.00 12.36           C
ATOM   1337  O   LYS A  97      25.485   9.123  13.586  1.00 16.90           O
ATOM   1338  CB  LYS A  97      23.625   6.912  12.414  1.00 17.29           C
ATOM   1339  CG  LYS A  97      22.837   7.766  11.412  1.00 18.87           C
ATOM   1340  CD  LYS A  97      22.818   7.127  10.005  1.00 32.42           C
ATOM   1341  CE  LYS A  97      21.426   7.160   9.358  1.00 40.36           C
ATOM   1342  NZ  LYS A  97      20.373   6.411  10.164  1.00 44.33           N1+
ATOM   1343  H   LYS A  97      21.801   7.161  14.051  1.00 14.37           H
ATOM   1344  HA  LYS A  97      24.398   6.971  14.307  1.00 16.86           H
ATOM   1345  HB2 LYS A  97      24.522   6.813  12.058  1.00 20.75           H
ATOM   1346  HB3 LYS A  97      23.201   6.042  12.472  1.00 20.75           H
ATOM   1347  HG2 LYS A  97      21.921   7.851  11.717  1.00 22.65           H
ATOM   1348  HG3 LYS A  97      23.246   8.643  11.341  1.00 22.65           H
ATOM   1349  HD2 LYS A  97      23.428   7.607   9.423  1.00 38.90           H
ATOM   1350  HD3 LYS A  97      23.090   6.198  10.078  1.00 38.90           H
ATOM   1351  HE2 LYS A  97      21.137   8.083   9.270  1.00 48.44           H
ATOM   1352  HE3 LYS A  97      21.482   6.748   8.481  1.00 48.44           H
ATOM   1353  HZ1 LYS A  97      19.669   6.227   9.649  1.00 53.20           H
ATOM   1354  HZ2 LYS A  97      20.709   5.645  10.472  1.00 53.20           H
ATOM   1355  HZ3 LYS A  97      20.100   6.903  10.854  1.00 53.20           H
ATOM   1356  N   ASP A  98      23.403   9.944  13.865  1.00 12.44           N
ATOM   1357  CA  ASP A  98      23.839  11.337  13.842  1.00 13.34           C
ATOM   1358  C   ASP A  98      23.840  11.985  15.243  1.00 13.53           C
ATOM   1359  O   ASP A  98      23.928  13.214  15.353  1.00 12.45           O
ATOM   1360  CB  ASP A  98      22.972  12.127  12.852  1.00 16.90           C
ATOM   1361  CG  ASP A  98      23.008  11.538  11.442  1.00 23.53           C
ATOM   1362  OD1 ASP A  98      24.106  11.260  10.935  1.00 23.23           O
ATOM   1363  OD2 ASP A  98      21.932  11.322  10.854  1.00 31.46           O1-
ATOM   1364  H   ASP A  98      22.558   9.848  13.947  1.00 14.93           H
ATOM   1365  HA  ASP A  98      24.750  11.369  13.508  1.00 16.01           H
ATOM   1366  HB2 ASP A  98      22.050  12.121  13.150  1.00 20.28           H
ATOM   1367  HB3 ASP A  98      23.301  13.038  12.801  1.00 20.28           H
ATOM   1368  N   TYR A  99      23.801  11.179  16.325  1.00 12.62           N
ATOM   1369  CA  TYR A  99      24.005  11.733  17.679  1.00 12.27           C
ATOM   1370  C   TYR A  99      25.334  12.485  17.767  1.00 11.89           C
ATOM   1371  O   TYR A  99      26.354  12.053  17.207  1.00 14.49           O
ATOM   1372  CB  TYR A  99      23.994  10.637  18.771  1.00  9.89           C
ATOM   1373  CG  TYR A  99      24.523  11.124  20.126  1.00 10.22           C
ATOM   1374  CD1 TYR A  99      25.843  10.898  20.532  1.00 11.27           C
ATOM   1375  CD2 TYR A  99      23.725  11.888  20.972  1.00 11.72           C
ATOM   1376  CE1 TYR A  99      26.320  11.394  21.757  1.00 15.41           C
ATOM   1377  CE2 TYR A  99      24.202  12.384  22.188  1.00 10.76           C
ATOM   1378  CZ  TYR A  99      25.491  12.138  22.580  1.00 10.72           C
ATOM   1379  OH  TYR A  99      25.964  12.657  23.792  1.00  9.34           O
ATOM   1380  H   TYR A  99      23.665  10.330  16.299  1.00 15.15           H
ATOM   1381  HA  TYR A  99      23.294  12.357  17.874  1.00 14.73           H
ATOM   1382  HB2 TYR A  99      23.080  10.340  18.901  1.00 11.87           H
ATOM   1383  HB3 TYR A  99      24.543   9.892  18.479  1.00 11.87           H
ATOM   1384  HD1 TYR A  99      26.413  10.402  19.990  1.00 13.53           H
ATOM   1385  HD2 TYR A  99      22.846  12.070  20.721  1.00 14.07           H
ATOM   1386  HE1 TYR A  99      27.196  11.232  22.017  1.00 18.49           H
ATOM   1387  HE2 TYR A  99      23.645  12.887  22.738  1.00 12.91           H
ATOM   1388  HH  TYR A  99      25.321  12.960  24.229  1.00 11.21           H
ATOM   1389  N   SER A 100      25.332  13.595  18.517  1.00 13.23           N
ATOM   1390  CA  SER A 100      26.557  14.334  18.826  1.00 11.72           C
ATOM   1391  C   SER A 100      26.374  15.200  20.076  1.00 11.61           C
ATOM   1392  O   SER A 100      25.249  15.505  20.491  1.00 10.73           O
ATOM   1393  CB  SER A 100      26.985  15.208  17.642  1.00 18.41           C
ATOM   1394  OG  SER A 100      26.027  16.222  17.387  1.00 18.33           O
ATOM   1395  H   SER A 100      24.624  13.943  18.855  1.00 15.87           H
ATOM   1396  HA  SER A 100      27.272  13.704  19.009  1.00 14.07           H
ATOM   1397  HB2 SER A 100      27.839  15.619  17.845  1.00 22.09           H
ATOM   1398  HB3 SER A 100      27.060  14.648  16.854  1.00 22.09           H
ATOM   1399  HG  SER A 100      26.120  16.507  16.603  1.00 21.99           H
ATOM   1400  N   ALA A 101      27.516  15.589  20.675  1.00 11.50           N
ATOM   1401  CA  ALA A 101      27.544  16.408  21.886  1.00 12.67           C
ATOM   1402  C   ALA A 101      28.419  17.646  21.708  1.00 13.06           C
ATOM   1403  O   ALA A 101      29.574  17.546  21.288  1.00 15.46           O
ATOM   1404  CB  ALA A 101      28.047  15.597  23.090  1.00 14.62           C
ATOM   1405  H   ALA A 101      28.299  15.377  20.390  1.00 13.80           H
ATOM   1406  HA  ALA A 101      26.643  16.707  22.083  1.00 15.21           H
ATOM   1407  HB1 ALA A 101      28.050  16.176  23.869  1.00 17.55           H
ATOM   1408  HB2 ALA A 101      27.454  14.846  23.242  1.00 17.55           H
ATOM   1409  HB3 ALA A 101      28.947  15.281  22.911  1.00 17.55           H
ATOM   1410  N   ASP A 102      27.870  18.805  22.043  1.00  9.23           N
ATOM   1411  CA  ASP A 102      28.584  20.062  22.195  1.00 10.07           C
ATOM   1412  C   ASP A 102      28.806  20.343  23.697  1.00 12.84           C
ATOM   1413  O   ASP A 102      28.490  19.515  24.565  1.00 12.68           O
ATOM   1414  CB  ASP A 102      27.797  21.173  21.489  1.00 11.83           C
ATOM   1415  CG  ASP A 102      28.033  21.213  19.951  1.00 11.66           C
ATOM   1416  OD1 ASP A 102      27.102  20.880  19.171  1.00 14.77           O
ATOM   1417  OD2 ASP A 102      29.142  21.607  19.515  1.00 12.99           O1-
ATOM   1418  H   ASP A 102      27.028  18.890  22.201  1.00 11.08           H
ATOM   1419  HA  ASP A 102      29.453  19.991  21.772  1.00 12.09           H
ATOM   1420  HB2 ASP A 102      26.853  21.021  21.638  1.00 14.19           H
ATOM   1421  HB3 ASP A 102      28.055  22.034  21.852  1.00 14.19           H
ATOM   1422  N   THR A 103      29.341  21.520  24.028  1.00 11.87           N
ATOM   1423  CA  THR A 103      29.675  21.801  25.424  1.00 13.90           C
ATOM   1424  C   THR A 103      28.461  21.638  26.326  1.00 14.56           C
ATOM   1425  O   THR A 103      28.553  21.061  27.422  1.00 16.37           O
ATOM   1426  CB  THR A 103      30.233  23.216  25.545  1.00 17.34           C
ATOM   1427  OG1 THR A 103      31.296  23.371  24.597  1.00 20.23           O
ATOM   1428  CG2 THR A 103      30.798  23.470  26.960  1.00 20.18           C
ATOM   1429  H   THR A 103      29.500  22.166  23.484  1.00 14.24           H
ATOM   1430  HA  THR A 103      30.347  21.173  25.722  1.00 16.68           H
ATOM   1431  HB  THR A 103      29.529  23.862  25.359  1.00 20.81           H
ATOM   1432  HG1 THR A 103      31.030  23.834  23.946  1.00 24.28           H
ATOM   1433 HG21 THR A 103      31.111  24.385  27.028  1.00 24.21           H
ATOM   1434 HG22 THR A 103      30.114  23.319  27.628  1.00 24.21           H
ATOM   1435 HG23 THR A 103      31.545  22.875  27.128  1.00 24.21           H
ATOM   1436  N   LEU A 104      27.312  22.124  25.875  1.00 11.83           N
ATOM   1437  CA  LEU A 104      26.053  21.943  26.587  1.00 11.32           C
ATOM   1438  C   LEU A 104      25.052  21.096  25.817  1.00 10.64           C
ATOM   1439  O   LEU A 104      24.524  20.149  26.396  1.00 12.11           O
ATOM   1440  CB  LEU A 104      25.401  23.297  26.928  1.00 14.30           C
ATOM   1441  CG  LEU A 104      25.956  24.212  28.012  1.00 14.16           C
ATOM   1442  CD1 LEU A 104      25.109  25.469  28.025  1.00 18.21           C
ATOM   1443  CD2 LEU A 104      25.907  23.532  29.368  1.00 23.93           C
ATOM   1444  H   LEU A 104      27.233  22.562  25.141  1.00 14.20           H
ATOM   1445  HA  LEU A 104      26.225  21.489  27.429  1.00 13.58           H
ATOM   1446  HB2 LEU A 104      25.406  23.818  26.113  1.00 17.16           H
ATOM   1447  HB3 LEU A 104      24.482  23.126  27.184  1.00 17.16           H
ATOM   1448  HG  LEU A 104      26.873  24.450  27.811  1.00 16.99           H
ATOM   1449 HD11 LEU A 104      25.451  26.084  28.694  1.00 21.85           H
ATOM   1450 HD12 LEU A 104      25.140  25.881  27.148  1.00 21.85           H
ATOM   1451 HD13 LEU A 104      24.195  25.222  28.240  1.00 21.85           H
ATOM   1452 HD21 LEU A 104      26.287  24.126  30.036  1.00 28.72           H
ATOM   1453 HD22 LEU A 104      24.981  23.337  29.584  1.00 28.72           H
ATOM   1454 HD23 LEU A 104      26.422  22.710  29.328  1.00 28.72           H
ATOM   1455  N   ALA A 105      24.773  21.412  24.538  1.00 11.13           N
ATOM   1456  CA  ALA A 105      23.673  20.804  23.787  1.00 11.04           C
ATOM   1457  C   ALA A 105      23.989  19.382  23.332  1.00 11.10           C
ATOM   1458  O   ALA A 105      25.133  19.087  22.936  1.00 12.62           O
ATOM   1459  CB  ALA A 105      23.350  21.658  22.564  1.00 10.62           C
ATOM   1460  H   ALA A 105      25.212  21.992  24.083  1.00 13.36           H
ATOM   1461  HA  ALA A 105      22.887  20.769  24.344  1.00 13.25           H
ATOM   1462  HB1 ALA A 105      22.668  21.209  22.038  1.00 12.74           H
ATOM   1463  HB2 ALA A 105      23.032  22.528  22.855  1.00 12.74           H
ATOM   1464  HB3 ALA A 105      24.156  21.765  22.035  1.00 12.74           H
ATOM   1465  N   HIS A 106      22.971  18.486  23.396  1.00  9.10           N
ATOM   1466  CA  HIS A 106      23.138  17.147  22.840  1.00  8.71           C
ATOM   1467  C   HIS A 106      22.106  17.152  21.699  1.00 10.78           C
ATOM   1468  O   HIS A 106      21.015  17.680  21.663  1.00 13.81           O
ATOM   1469  CB  HIS A 106      22.877  16.046  23.877  1.00  9.11           C
ATOM   1470  CG  HIS A 106      23.915  16.055  24.940  1.00 11.79           C
ATOM   1471  ND1 HIS A 106      24.752  14.941  25.122  1.00 13.30           N
ATOM   1472  CD2 HIS A 106      24.241  17.043  25.876  1.00 12.27           C
ATOM   1473  CE1 HIS A 106      25.562  15.238  26.163  1.00 18.04           C
ATOM   1474  NE2 HIS A 106      25.293  16.528  26.646  1.00 15.83           N
ATOM   1475  H   HIS A 106      22.075  18.688  23.855  1.00 10.92           H
ATOM   1476  HA  HIS A 106      24.198  17.030  22.451  1.00 10.45           H
ATOM   1477  HB2 HIS A 106      22.891  15.048  23.371  1.00 10.93           H
ATOM   1478  HB3 HIS A 106      21.861  16.125  24.332  1.00 10.93           H
ATOM   1479  HD2 HIS A 106      23.836  18.027  26.027  1.00 14.73           H
ATOM   1480  HE1 HIS A 106      26.326  14.587  26.567  1.00 21.65           H
ATOM   1481  HE2 HIS A 106      25.722  17.002  27.425  1.00 19.00           H
ATOM   1482  N   HIS A 107      22.590  16.516  20.589  1.00 10.87           N
ATOM   1483  CA  HIS A 107      21.893  16.422  19.291  1.00 11.47           C
ATOM   1484  C   HIS A 107      21.474  14.997  18.954  1.00 11.11           C
ATOM   1485  O   HIS A 107      22.250  14.061  19.150  1.00  8.64           O
ATOM   1486  CB  HIS A 107      22.778  16.896  18.113  1.00  9.29           C
ATOM   1487  CG  HIS A 107      23.392  18.240  18.348  1.00 10.77           C
ATOM   1488  ND1 HIS A 107      22.690  19.423  18.207  1.00 10.21           N1+
ATOM   1489  CD2 HIS A 107      24.634  18.576  18.741  1.00 10.50           C
ATOM   1490  CE1 HIS A 107      23.476  20.431  18.548  1.00 10.98           C
ATOM   1491  NE2 HIS A 107      24.662  19.944  18.870  1.00  9.97           N
ATOM   1492  H   HIS A 107      23.359  16.136  20.568  1.00 13.05           H
ATOM   1493  HA  HIS A 107      21.096  16.978  19.312  1.00 13.76           H
ATOM   1494  HB2 HIS A 107      22.229  16.959  17.315  1.00 11.15           H
ATOM   1495  HB3 HIS A 107      23.498  16.260  17.975  1.00 11.15           H
ATOM   1496  HD1 HIS A 107      21.864  19.493  17.979  1.00 12.25           H
ATOM   1497  HD2 HIS A 107      25.329  17.989  18.925  1.00 12.60           H
ATOM   1498  HE1 HIS A 107      23.242  21.332  18.527  1.00 13.18           H
ATOM   1499  HE2 HIS A 107      25.350  20.403  19.100  1.00 11.96           H
ATOM   1500  N   ASN A 108      20.279  14.862  18.368  1.00  9.15           N
ATOM   1501  CA  ASN A 108      19.680  13.561  18.058  1.00  8.57           C
ATOM   1502  C   ASN A 108      19.836  12.608  19.253  1.00  8.62           C
ATOM   1503  O   ASN A 108      20.272  11.462  19.117  1.00  9.72           O
ATOM   1504  CB  ASN A 108      20.292  12.968  16.759  1.00 10.32           C
ATOM   1505  CG  ASN A 108      20.118  13.898  15.553  1.00 13.96           C
ATOM   1506  OD1 ASN A 108      18.999  14.195  15.141  1.00  9.96           O
ATOM   1507  ND2 ASN A 108      21.230  14.405  15.009  1.00 13.72           N
ATOM   1508  H   ASN A 108      19.784  15.525  18.137  1.00 10.98           H
ATOM   1509  HA  ASN A 108      18.731  13.681  17.904  1.00 10.29           H
ATOM   1510  HB2 ASN A 108      21.241  12.822  16.891  1.00 12.38           H
ATOM   1511  HB3 ASN A 108      19.853  12.128  16.552  1.00 12.38           H
ATOM   1512 HD21 ASN A 108      21.170  15.009  14.402  1.00 16.46           H
ATOM   1513 HD22 ASN A 108      22.003  14.140  15.274  1.00 16.46           H
ATOM   1514  N   ASP A 109      19.481  13.103  20.454  1.00  7.48           N
ATOM   1515  CA  ASP A 109      19.713  12.386  21.736  1.00  9.83           C
ATOM   1516  C   ASP A 109      18.528  11.458  21.999  1.00  8.82           C
ATOM   1517  O   ASP A 109      17.653  11.735  22.818  1.00  8.16           O
ATOM   1518  CB  ASP A 109      19.901  13.378  22.893  1.00  6.98           C
ATOM   1519  CG  ASP A 109      20.596  12.773  24.130  1.00  9.25           C
ATOM   1520  OD1 ASP A 109      20.737  13.493  25.166  1.00  7.44           O
ATOM   1521  OD2 ASP A 109      21.016  11.594  24.079  1.00  8.83           O1-
ATOM   1522  H   ASP A 109      19.090  13.859  20.554  1.00  8.98           H
ATOM   1523  HA  ASP A 109      20.517  11.845  21.652  1.00 11.80           H
ATOM   1524  HB2 ASP A 109      20.463  14.105  22.578  1.00  8.37           H
ATOM   1525  HB3 ASP A 109      19.038  13.723  23.170  1.00  8.37           H
ATOM   1526  N   ILE A 110      18.543  10.312  21.320  1.00  6.83           N
ATOM   1527  CA  ILE A 110      17.402   9.391  21.263  1.00  6.63           C
ATOM   1528  C   ILE A 110      17.959   8.000  20.981  1.00  7.35           C
ATOM   1529  O   ILE A 110      18.848   7.821  20.136  1.00  8.50           O
ATOM   1530  CB  ILE A 110      16.344   9.869  20.215  1.00  5.59           C
ATOM   1531  CG1 ILE A 110      14.996   9.129  20.346  1.00  7.53           C
ATOM   1532  CG2 ILE A 110      16.874   9.803  18.787  1.00  7.93           C
ATOM   1533  CD1 ILE A 110      13.884   9.741  19.464  1.00  8.95           C
ATOM   1534  H   ILE A 110      19.226  10.029  20.870  1.00  8.20           H
ATOM   1535  HA  ILE A 110      16.976   9.367  22.133  1.00  7.96           H
ATOM   1536  HB  ILE A 110      16.161  10.805  20.404  1.00  6.71           H
ATOM   1537 HG12 ILE A 110      15.102   8.203  20.071  1.00  9.04           H
ATOM   1538 HG13 ILE A 110      14.702   9.167  21.272  1.00  9.04           H
ATOM   1539 HG21 ILE A 110      16.209  10.164  18.185  1.00  9.52           H
ATOM   1540 HG22 ILE A 110      17.683  10.334  18.730  1.00  9.52           H
ATOM   1541 HG23 ILE A 110      17.067   8.882  18.558  1.00  9.52           H
ATOM   1542 HD11 ILE A 110      13.037   9.315  19.660  1.00 10.74           H
ATOM   1543 HD12 ILE A 110      13.828  10.692  19.640  1.00 10.74           H
ATOM   1544 HD13 ILE A 110      14.114   9.589  18.536  1.00 10.74           H
ATOM   1545  N   ALA A 111      17.409   7.006  21.681  1.00  6.64           N
ATOM   1546  CA  ALA A 111      17.851   5.628  21.577  1.00  5.81           C
ATOM   1547  C   ALA A 111      16.664   4.695  21.761  1.00  7.93           C
ATOM   1548  O   ALA A 111      15.700   5.017  22.477  1.00  7.74           O
ATOM   1549  CB  ALA A 111      18.916   5.280  22.641  1.00  8.17           C
ATOM   1550  H   ALA A 111      16.753   7.109  22.226  1.00  7.97           H
ATOM   1551  HA  ALA A 111      18.232   5.484  20.699  1.00  6.98           H
ATOM   1552  HB1 ALA A 111      19.170   4.351  22.529  1.00  9.80           H
ATOM   1553  HB2 ALA A 111      19.691   5.847  22.513  1.00  9.80           H
ATOM   1554  HB3 ALA A 111      18.536   5.406  23.525  1.00  9.80           H
ATOM   1555  N   LEU A 112      16.777   3.507  21.148  1.00  6.27           N
ATOM   1556  CA  LEU A 112      15.821   2.422  21.323  1.00  6.83           C
ATOM   1557  C   LEU A 112      16.482   1.179  21.902  1.00  9.62           C
ATOM   1558  O   LEU A 112      17.591   0.811  21.490  1.00  9.74           O
ATOM   1559  CB  LEU A 112      15.162   2.053  19.986  1.00  7.08           C
ATOM   1560  CG  LEU A 112      14.185   3.084  19.423  1.00  8.37           C
ATOM   1561  CD1 LEU A 112      13.979   2.903  17.926  1.00 10.66           C
ATOM   1562  CD2 LEU A 112      12.854   2.984  20.183  1.00  9.96           C
ATOM   1563  H   LEU A 112      17.420   3.314  20.617  1.00  7.53           H
ATOM   1564  HA  LEU A 112      15.131   2.719  21.939  1.00  8.20           H
ATOM   1565  HB2 LEU A 112      15.859   1.932  19.320  1.00  8.50           H
ATOM   1566  HB3 LEU A 112      14.668   1.225  20.108  1.00  8.50           H
ATOM   1567  HG  LEU A 112      14.555   3.969  19.564  1.00 10.04           H
ATOM   1568 HD11 LEU A 112      13.332   3.561  17.622  1.00 12.79           H
ATOM   1569 HD12 LEU A 112      14.827   3.028  17.472  1.00 12.79           H
ATOM   1570 HD13 LEU A 112      13.647   2.006  17.758  1.00 12.79           H
ATOM   1571 HD21 LEU A 112      12.224   3.623  19.815  1.00 11.96           H
ATOM   1572 HD22 LEU A 112      12.503   2.085  20.091  1.00 11.96           H
ATOM   1573 HD23 LEU A 112      13.014   3.173  21.121  1.00 11.96           H
ATOM   1574  N   LEU A 113      15.787   0.536  22.861  1.00  8.30           N
ATOM   1575  CA  LEU A 113      16.219  -0.700  23.517  1.00  8.27           C
ATOM   1576  C   LEU A 113      15.131  -1.746  23.294  1.00  7.41           C
ATOM   1577  O   LEU A 113      14.038  -1.644  23.870  1.00  7.77           O
ATOM   1578  CB  LEU A 113      16.460  -0.476  25.018  1.00  5.46           C
ATOM   1579  CG  LEU A 113      17.704   0.303  25.513  1.00  6.70           C
ATOM   1580  CD1 LEU A 113      17.561   1.775  25.200  1.00 12.06           C
ATOM   1581  CD2 LEU A 113      17.986   0.069  27.000  1.00 12.62           C
ATOM   1582  H   LEU A 113      15.034   0.817  23.160  1.00  9.97           H
ATOM   1583  HA  LEU A 113      17.040  -1.032  23.117  1.00  9.92           H
ATOM   1584  HB2 LEU A 113      15.682  -0.004  25.355  1.00  6.55           H
ATOM   1585  HB3 LEU A 113      16.512  -1.354  25.435  1.00  6.55           H
ATOM   1586  HG  LEU A 113      18.478  -0.025  25.028  1.00  8.04           H
ATOM   1587 HD11 LEU A 113      18.350   2.245  25.509  1.00 14.47           H
ATOM   1588 HD12 LEU A 113      17.467   1.887  24.246  1.00 14.47           H
ATOM   1589 HD13 LEU A 113      16.773   2.113  25.657  1.00 14.47           H
ATOM   1590 HD21 LEU A 113      18.774   0.581  27.244  1.00 15.14           H
ATOM   1591 HD22 LEU A 113      17.223   0.362  27.522  1.00 15.14           H
ATOM   1592 HD23 LEU A 113      18.144  -0.876  27.147  1.00 15.14           H
ATOM   1593  N   LYS A 114      15.427  -2.759  22.486  1.00  7.72           N
ATOM   1594  CA  LYS A 114      14.519  -3.904  22.372  1.00  9.81           C
ATOM   1595  C   LYS A 114      14.775  -4.840  23.552  1.00 10.17           C
ATOM   1596  O   LYS A 114      15.920  -5.254  23.774  1.00  8.64           O
ATOM   1597  CB  LYS A 114      14.706  -4.652  21.046  1.00 10.97           C
ATOM   1598  CG  LYS A 114      13.526  -5.602  20.694  1.00  9.35           C
ATOM   1599  CD  LYS A 114      13.755  -6.331  19.365  1.00 13.31           C
ATOM   1600  CE  LYS A 114      12.555  -7.160  18.951  1.00 19.95           C
ATOM   1601  NZ  LYS A 114      12.518  -8.381  19.795  1.00 32.85           N1+
ATOM   1602  H   LYS A 114      16.135  -2.814  22.004  1.00  9.27           H
ATOM   1603  HA  LYS A 114      13.607  -3.584  22.413  1.00 11.77           H
ATOM   1604  HB2 LYS A 114      14.793  -4.018  20.323  1.00 13.16           H
ATOM   1605  HB3 LYS A 114      15.502  -5.199  21.100  1.00 13.16           H
ATOM   1606  HG2 LYS A 114      13.435  -6.269  21.391  1.00 11.22           H
ATOM   1607  HG3 LYS A 114      12.705  -5.097  20.603  1.00 11.22           H
ATOM   1608  HD2 LYS A 114      13.926  -5.682  18.664  1.00 15.98           H
ATOM   1609  HD3 LYS A 114      14.510  -6.932  19.459  1.00 15.98           H
ATOM   1610  HE2 LYS A 114      11.738  -6.658  19.094  1.00 23.94           H
ATOM   1611  HE3 LYS A 114      12.637  -7.433  18.020  1.00 23.94           H
ATOM   1612  HZ1 LYS A 114      11.863  -8.922  19.528  1.00 39.43           H
ATOM   1613  HZ2 LYS A 114      13.295  -8.813  19.729  1.00 39.43           H
ATOM   1614  HZ3 LYS A 114      12.384  -8.157  20.647  1.00 39.43           H
ATOM   1615  N   ILE A 115      13.720  -5.162  24.321  1.00  9.45           N
ATOM   1616  CA  ILE A 115      13.854  -5.833  25.626  1.00  8.82           C
ATOM   1617  C   ILE A 115      13.337  -7.276  25.556  1.00 10.93           C
ATOM   1618  O   ILE A 115      12.369  -7.581  24.845  1.00 10.38           O
ATOM   1619  CB  ILE A 115      13.135  -5.040  26.758  1.00  8.44           C
ATOM   1620  CG1 ILE A 115      11.677  -4.693  26.446  1.00  9.31           C
ATOM   1621  CG2 ILE A 115      13.908  -3.750  27.085  1.00  8.04           C
ATOM   1622  CD1 ILE A 115      10.888  -4.283  27.705  1.00  7.49           C
ATOM   1623  H   ILE A 115      12.902  -4.995  24.113  1.00 11.34           H
ATOM   1624  HA  ILE A 115      14.793  -5.874  25.866  1.00 10.59           H
ATOM   1625  HB  ILE A 115      13.129  -5.598  27.553  1.00 10.13           H
ATOM   1626 HG12 ILE A 115      11.649  -3.944  25.834  1.00 11.17           H
ATOM   1627 HG13 ILE A 115      11.239  -5.462  26.052  1.00 11.17           H
ATOM   1628 HG21 ILE A 115      13.492  -3.321  27.848  1.00  9.64           H
ATOM   1629 HG22 ILE A 115      14.829  -3.980  27.300  1.00  9.64           H
ATOM   1630 HG23 ILE A 115      13.889  -3.154  26.322  1.00  9.64           H
ATOM   1631 HD11 ILE A 115       9.940  -4.287  27.514  1.00  8.99           H
ATOM   1632 HD12 ILE A 115      11.092  -4.907  28.417  1.00  8.99           H
ATOM   1633 HD13 ILE A 115      11.174  -3.393  27.966  1.00  8.99           H
ATOM   1634  N   ARG A 116      13.965  -8.170  26.334  1.00  9.69           N
ATOM   1635  CA  ARG A 116      13.489  -9.551  26.445  1.00 12.72           C
ATOM   1636  C   ARG A 116      13.820 -10.149  27.813  1.00 11.39           C
ATOM   1637  O   ARG A 116      14.913  -9.958  28.353  1.00  9.65           O
ATOM   1638  CB  ARG A 116      14.057 -10.450  25.340  1.00 15.52           C
ATOM   1639  CG  ARG A 116      15.509 -10.505  25.230  1.00 17.07           C
ATOM   1640  CD  ARG A 116      15.913 -11.658  24.278  1.00 24.72           C
ATOM   1641  NE  ARG A 116      17.338 -11.589  24.005  1.00 29.43           N
ATOM   1642  CZ  ARG A 116      17.942 -12.255  23.031  1.00 30.35           C
ATOM   1643  NH1 ARG A 116      19.245 -12.117  22.871  1.00 32.92           N
ATOM   1644  NH2 ARG A 116      17.245 -13.049  22.228  1.00 32.04           N1+
ATOM   1645  H   ARG A 116      14.675  -8.009  26.795  1.00 11.62           H
ATOM   1646  HA  ARG A 116      12.523  -9.553  26.356  1.00 15.26           H
ATOM   1647  HB2 ARG A 116      13.758 -11.363  25.497  1.00 18.62           H
ATOM   1648  HB3 ARG A 116      13.721 -10.134  24.486  1.00 18.62           H
ATOM   1649  HG2 ARG A 116      15.826  -9.669  24.853  1.00 20.49           H
ATOM   1650  HG3 ARG A 116      15.908 -10.657  26.102  1.00 20.49           H
ATOM   1651  HD2 ARG A 116      15.724 -12.510  24.702  1.00 29.67           H
ATOM   1652  HD3 ARG A 116      15.428 -11.587  23.442  1.00 29.67           H
ATOM   1653  HE  ARG A 116      17.835 -11.181  24.578  1.00 35.32           H
ATOM   1654 HH11 ARG A 116      19.689 -11.599  23.397  1.00 39.51           H
ATOM   1655 HH12 ARG A 116      19.650 -12.542  22.245  1.00 39.51           H
ATOM   1656 HH21 ARG A 116      16.396 -13.140  22.332  1.00 38.45           H
ATOM   1657 HH22 ARG A 116      17.647 -13.476  21.600  1.00 38.45           H
ATOM   1658  N   SER A 117      12.866 -10.917  28.336  1.00 10.80           N
ATOM   1659  CA  SER A 117      13.057 -11.670  29.564  1.00  9.93           C
ATOM   1660  C   SER A 117      13.980 -12.866  29.306  1.00 10.38           C
ATOM   1661  O   SER A 117      14.331 -13.189  28.171  1.00 12.91           O
ATOM   1662  CB  SER A 117      11.733 -12.184  30.099  1.00 14.81           C
ATOM   1663  OG  SER A 117      11.230 -13.160  29.208  1.00 14.85           O
ATOM   1664  H   SER A 117      12.091 -11.029  27.988  1.00 12.96           H
ATOM   1665  HA  SER A 117      13.463 -11.109  30.239  1.00 11.92           H
ATOM   1666  HB2 SER A 117      11.876 -12.592  30.965  1.00 17.77           H
ATOM   1667  HB3 SER A 117      11.103 -11.451  30.167  1.00 17.77           H
ATOM   1668  HG  SER A 117      10.506 -13.479  29.489  1.00 17.82           H
ATOM   1669  N   LYS A 118      14.344 -13.560  30.388  1.00 14.39           N
ATOM   1670  CA  LYS A 118      15.205 -14.728  30.222  1.00 17.21           C
ATOM   1671  C   LYS A 118      14.544 -15.809  29.374  1.00 12.54           C
ATOM   1672  O   LYS A 118      15.245 -16.617  28.746  1.00 12.28           O
ATOM   1673  CB  LYS A 118      15.599 -15.314  31.574  1.00 19.67           C
ATOM   1674  CG  LYS A 118      16.433 -14.384  32.485  1.00 31.33           C
ATOM   1675  CD  LYS A 118      17.932 -14.433  32.194  1.00 26.91           C
ATOM   1676  CE  LYS A 118      18.751 -13.623  33.243  1.00 32.62           C
ATOM   1677  NZ  LYS A 118      19.257 -14.407  34.423  1.00 31.51           N1+
ATOM   1678  H   LYS A 118      14.112 -13.379  31.194  1.00 17.26           H
ATOM   1679  HA  LYS A 118      16.015 -14.455  29.764  1.00 20.65           H
ATOM   1680  HB2 LYS A 118      14.790 -15.552  32.055  1.00 23.61           H
ATOM   1681  HB3 LYS A 118      16.130 -16.111  31.412  1.00 23.61           H
ATOM   1682  HG2 LYS A 118      16.133 -13.466  32.366  1.00 37.59           H
ATOM   1683  HG3 LYS A 118      16.301 -14.658  33.408  1.00 37.59           H
ATOM   1684  HD2 LYS A 118      18.233 -15.354  32.221  1.00 32.30           H
ATOM   1685  HD3 LYS A 118      18.098 -14.048  31.318  1.00 32.30           H
ATOM   1686  HE2 LYS A 118      19.518 -13.224  32.801  1.00 39.15           H
ATOM   1687  HE3 LYS A 118      18.184 -12.918  33.598  1.00 39.15           H
ATOM   1688  HZ1 LYS A 118      19.618 -13.860  35.027  1.00 37.82           H
ATOM   1689  HZ2 LYS A 118      18.589 -14.856  34.801  1.00 37.82           H
ATOM   1690  HZ3 LYS A 118      19.880 -14.984  34.154  1.00 37.82           H
ATOM   1691  N   GLU A 119      13.203 -15.856  29.348  1.00 14.15           N
ATOM   1692  CA  GLU A 119      12.451 -16.807  28.533  1.00 13.93           C
ATOM   1693  C   GLU A 119      12.206 -16.315  27.115  1.00 14.54           C
ATOM   1694  O   GLU A 119      11.648 -17.051  26.297  1.00 16.51           O
ATOM   1695  CB  GLU A 119      11.115 -17.119  29.200  1.00 12.98           C
ATOM   1696  CG  GLU A 119      11.198 -17.933  30.502  1.00 19.86           C
ATOM   1697  CD  GLU A 119      11.909 -17.228  31.645  1.00 19.26           C
ATOM   1698  OE1 GLU A 119      11.538 -16.084  31.980  1.00 18.04           O
ATOM   1699  OE2 GLU A 119      12.859 -17.824  32.228  1.00 15.63           O1-
ATOM   1700  H   GLU A 119      12.699 -15.344  29.820  1.00 16.98           H
ATOM   1701  HA  GLU A 119      12.953 -17.632  28.476  1.00 16.72           H
ATOM   1702  HB2 GLU A 119      10.669 -16.281  29.400  1.00 15.58           H
ATOM   1703  HB3 GLU A 119      10.585 -17.634  28.572  1.00 15.58           H
ATOM   1704  HG2 GLU A 119      10.295 -18.128  30.801  1.00 23.84           H
ATOM   1705  HG3 GLU A 119      11.666 -18.764  30.322  1.00 23.84           H
ATOM   1706  N   GLY A 120      12.619 -15.095  26.793  1.00 12.59           N
ATOM   1707  CA  GLY A 120      12.487 -14.584  25.456  1.00 14.44           C
ATOM   1708  C   GLY A 120      11.261 -13.744  25.202  1.00 16.36           C
ATOM   1709  O   GLY A 120      10.944 -13.505  24.029  1.00 16.93           O
ATOM   1710  H   GLY A 120      12.975 -14.546  27.348  1.00 15.11           H
ATOM   1711  HA2 GLY A 120      13.266 -14.042  25.260  1.00 17.33           H
ATOM   1712  HA3 GLY A 120      12.476 -15.324  24.826  1.00 17.33           H
ATOM   1713  N   ARG A 121      10.604 -13.247  26.252  1.00 14.58           N
ATOM   1714  CA  ARG A 121       9.338 -12.538  26.152  1.00 14.56           C
ATOM   1715  C   ARG A 121       9.512 -11.030  26.334  1.00 13.01           C
ATOM   1716  O   ARG A 121      10.456 -10.544  26.967  1.00 12.08           O
ATOM   1717  CB  ARG A 121       8.337 -13.076  27.189  1.00 16.94           C
ATOM   1718  CG  ARG A 121       8.039 -14.607  27.021  1.00 24.09           C
ATOM   1719  CD  ARG A 121       7.020 -15.156  28.035  1.00 32.40           C
ATOM   1720  NE  ARG A 121       7.347 -16.524  28.473  1.00 42.13           N
ATOM   1721  CZ  ARG A 121       7.441 -16.923  29.749  1.00 42.50           C
ATOM   1722  NH1 ARG A 121       7.208 -16.080  30.754  1.00 44.58           N
ATOM   1723  NH2 ARG A 121       7.757 -18.185  30.031  1.00 45.68           N1+
ATOM   1724  H   ARG A 121      10.889 -13.306  27.060  1.00 17.50           H
ATOM   1725  HA  ARG A 121       8.963 -12.695  25.274  1.00 17.47           H
ATOM   1726  HB2 ARG A 121       8.702 -12.938  28.076  1.00 20.33           H
ATOM   1727  HB3 ARG A 121       7.498 -12.596  27.096  1.00 20.33           H
ATOM   1728  HG2 ARG A 121       7.677 -14.757  26.133  1.00 28.90           H
ATOM   1729  HG3 ARG A 121       8.862 -15.108  27.130  1.00 28.90           H
ATOM   1730  HD2 ARG A 121       7.002 -14.568  28.804  1.00 38.88           H
ATOM   1731  HD3 ARG A 121       6.144 -15.183  27.619  1.00 38.88           H
ATOM   1732  HE  ARG A 121       7.473 -17.118  27.862  1.00 50.56           H
ATOM   1733 HH11 ARG A 121       7.001 -15.261  30.601  1.00 53.50           H
ATOM   1734 HH12 ARG A 121       7.268 -16.357  31.566  1.00 53.50           H
ATOM   1735 HH21 ARG A 121       7.909 -18.746  29.397  1.00 54.82           H
ATOM   1736 HH22 ARG A 121       7.810 -18.440  30.853  1.00 54.82           H
ATOM   1737  N   CYS A 122       8.585 -10.294  25.749  1.00 13.95           N
ATOM   1738  CA  CYS A 122       8.495  -8.861  25.963  1.00 12.84           C
ATOM   1739  C   CYS A 122       7.672  -8.582  27.222  1.00  8.66           C
ATOM   1740  O   CYS A 122       7.288  -9.489  27.963  1.00 14.62           O
ATOM   1741  CB  CYS A 122       7.936  -8.202  24.701  1.00 12.14           C
ATOM   1742  SG  CYS A 122       8.980  -8.537  23.224  1.00 11.48           S
ATOM   1743  H   CYS A 122       7.995 -10.602  25.205  1.00 16.74           H
ATOM   1744  HA  CYS A 122       9.383  -8.509  26.116  1.00 15.41           H
ATOM   1745  HB2 CYS A 122       7.039  -8.533  24.530  1.00 14.57           H
ATOM   1746  HB3 CYS A 122       7.906  -7.244  24.824  1.00 14.57           H
ATOM   1747  HG  CYS A 122      10.092  -8.695  23.635  1.00 13.77           H
ATOM   1748  N   ALA A 123       7.454  -7.301  27.507  1.00  9.87           N
ATOM   1749  CA  ALA A 123       6.715  -6.933  28.705  1.00  8.95           C
ATOM   1750  C   ALA A 123       5.283  -7.452  28.641  1.00 11.09           C
ATOM   1751  O   ALA A 123       4.660  -7.528  27.571  1.00 12.98           O
ATOM   1752  CB  ALA A 123       6.732  -5.404  28.873  1.00 12.24           C
ATOM   1753  H   ALA A 123       7.727  -6.638  27.032  1.00 11.85           H
ATOM   1754  HA  ALA A 123       7.138  -7.325  29.483  1.00 10.74           H
ATOM   1755  HB1 ALA A 123       6.204  -5.169  29.649  1.00 14.69           H
ATOM   1756  HB2 ALA A 123       7.647  -5.101  28.984  1.00 14.69           H
ATOM   1757  HB3 ALA A 123       6.345  -5.009  28.081  1.00 14.69           H
ATOM   1758  N   GLN A 124       4.762  -7.775  29.826  1.00 14.19           N
ATOM   1759  CA  GLN A 124       3.372  -8.138  30.045  1.00 13.46           C
ATOM   1760  C   GLN A 124       2.631  -6.980  30.701  1.00 12.09           C
ATOM   1761  O   GLN A 124       2.829  -6.734  31.905  1.00 12.64           O
ATOM   1762  CB  GLN A 124       3.294  -9.384  30.934  1.00 16.11           C
ATOM   1763  CG  GLN A 124       1.906  -9.781  31.319  1.00 21.24           C
ATOM   1764  CD  GLN A 124       1.077 -10.053  30.120  1.00 25.07           C
ATOM   1765  OE1 GLN A 124       1.290 -11.047  29.422  1.00 24.30           O
ATOM   1766  NE2 GLN A 124       0.126  -9.163  29.845  1.00 25.45           N
ATOM   1767  H   GLN A 124       5.227  -7.800  30.553  1.00 17.03           H
ATOM   1768  HA  GLN A 124       2.961  -8.341  29.189  1.00 16.16           H
ATOM   1769  HB2 GLN A 124       3.693 -10.126  30.456  1.00 19.33           H
ATOM   1770  HB3 GLN A 124       3.786  -9.222  31.756  1.00 19.33           H
ATOM   1771  HG2 GLN A 124       1.939 -10.597  31.843  1.00 25.49           H
ATOM   1772  HG3 GLN A 124       1.492  -9.072  31.833  1.00 25.49           H
ATOM   1773 HE21 GLN A 124       0.021  -8.474  30.352  1.00 30.54           H
ATOM   1774 HE22 GLN A 124      -0.381  -9.271  29.162  1.00 30.54           H
ATOM   1775  N   PRO A 125       1.769  -6.252  29.994  1.00 12.70           N
ATOM   1776  CA  PRO A 125       1.094  -5.122  30.640  1.00 11.14           C
ATOM   1777  C   PRO A 125       0.303  -5.548  31.874  1.00 13.73           C
ATOM   1778  O   PRO A 125      -0.234  -6.645  31.936  1.00 14.99           O
ATOM   1779  CB  PRO A 125       0.185  -4.573  29.528  1.00 14.07           C
ATOM   1780  CG  PRO A 125       0.901  -4.970  28.250  1.00 15.53           C
ATOM   1781  CD  PRO A 125       1.534  -6.280  28.525  1.00 12.65           C
ATOM   1782  HA  PRO A 125       1.746  -4.450  30.894  1.00 13.37           H
ATOM   1783  HB2 PRO A 125      -0.692  -4.986  29.574  1.00 16.88           H
ATOM   1784  HB3 PRO A 125       0.120  -3.609  29.605  1.00 16.88           H
ATOM   1785  HG2 PRO A 125       0.264  -5.049  27.527  1.00 18.64           H
ATOM   1786  HG3 PRO A 125       1.579  -4.313  28.029  1.00 18.64           H
ATOM   1787  HD2 PRO A 125       0.929  -6.999  28.282  1.00 15.18           H
ATOM   1788  HD3 PRO A 125       2.376  -6.357  28.048  1.00 15.18           H
ATOM   1789  N   SER A 126       0.268  -4.670  32.877  1.00 10.94           N
ATOM   1790  CA  SER A 126      -0.436  -4.912  34.151  1.00 12.02           C
ATOM   1791  C   SER A 126      -0.837  -3.567  34.746  1.00 12.38           C
ATOM   1792  O   SER A 126      -0.671  -2.527  34.112  1.00 12.92           O
ATOM   1793  CB  SER A 126       0.447  -5.659  35.151  1.00 13.94           C
ATOM   1794  OG  SER A 126       1.476  -4.787  35.620  1.00 12.57           O
ATOM   1795  H   SER A 126       0.660  -3.905  32.848  1.00 13.13           H
ATOM   1796  HA  SER A 126      -1.242  -5.433  33.996  1.00 14.42           H
ATOM   1797  HB2 SER A 126      -0.091  -5.937  35.906  1.00 16.73           H
ATOM   1798  HB3 SER A 126       0.849  -6.429  34.716  1.00 16.73           H
ATOM   1799  HG  SER A 126       1.760  -5.049  36.367  1.00 15.08           H
ATOM   1800  N   ARG A 127      -1.302  -3.584  36.004  1.00 11.57           N
ATOM   1801  CA  ARG A 127      -1.630  -2.343  36.713  1.00 11.43           C
ATOM   1802  C   ARG A 127      -0.401  -1.452  36.886  1.00 15.04           C
ATOM   1803  O   ARG A 127      -0.534  -0.223  36.904  1.00 13.50           O
ATOM   1804  CB  ARG A 127      -2.233  -2.650  38.105  1.00 13.40           C
ATOM   1805  CG  ARG A 127      -2.879  -1.455  38.854  1.00 16.30           C
ATOM   1806  CD  ARG A 127      -3.581  -1.848  40.186  1.00 18.62           C
ATOM   1807  NE  ARG A 127      -2.646  -2.329  41.195  1.00 16.46           N
ATOM   1808  CZ  ARG A 127      -1.900  -1.536  41.960  1.00 18.43           C
ATOM   1809  NH1 ARG A 127      -1.990  -0.214  41.850  1.00 13.66           N
ATOM   1810  NH2 ARG A 127      -1.049  -2.054  42.830  1.00 23.51           N1+
ATOM   1811  H   ARG A 127      -1.421  -4.297  36.467  1.00 13.89           H
ATOM   1812  HA  ARG A 127      -2.290  -1.848  36.203  1.00 13.71           H
ATOM   1813  HB2 ARG A 127      -2.917  -3.329  38.007  1.00 16.08           H
ATOM   1814  HB3 ARG A 127      -1.521  -2.985  38.672  1.00 16.08           H
ATOM   1815  HG2 ARG A 127      -2.182  -0.817  39.068  1.00 19.57           H
ATOM   1816  HG3 ARG A 127      -3.542  -1.039  38.281  1.00 19.57           H
ATOM   1817  HD2 ARG A 127      -4.040  -1.070  40.544  1.00 22.35           H
ATOM   1818  HD3 ARG A 127      -4.221  -2.557  40.014  1.00 22.35           H
ATOM   1819  HE  ARG A 127      -2.672  -3.165  41.394  1.00 19.75           H
ATOM   1820 HH11 ARG A 127      -2.527   0.141  41.282  1.00 16.39           H
ATOM   1821 HH12 ARG A 127      -1.505   0.291  42.351  1.00 16.39           H
ATOM   1822 HH21 ARG A 127      -0.986  -2.907  42.917  1.00 28.21           H
ATOM   1823 HH22 ARG A 127      -0.580  -1.534  43.330  1.00 28.21           H
ATOM   1824  N   THR A 128       0.796  -2.046  37.024  1.00 12.02           N
ATOM   1825  CA  THR A 128       2.019  -1.300  37.321  1.00 10.51           C
ATOM   1826  C   THR A 128       2.999  -1.275  36.148  1.00  9.79           C
ATOM   1827  O   THR A 128       4.068  -0.682  36.287  1.00  9.52           O
ATOM   1828  CB  THR A 128       2.721  -1.859  38.583  1.00  9.47           C
ATOM   1829  OG1 THR A 128       2.911  -3.277  38.463  1.00 10.97           O
ATOM   1830  CG2 THR A 128       1.924  -1.561  39.841  1.00 14.79           C
ATOM   1831  H   THR A 128       0.922  -2.893  36.946  1.00 14.43           H
ATOM   1832  HA  THR A 128       1.775  -0.382  37.524  1.00 12.62           H
ATOM   1833  HB  THR A 128       3.590  -1.436  38.682  1.00 11.37           H
ATOM   1834  HG1 THR A 128       2.158  -3.649  38.454  1.00 13.16           H
ATOM   1835 HG21 THR A 128       2.437  -1.814  40.624  1.00 17.75           H
ATOM   1836 HG22 THR A 128       1.731  -0.611  39.891  1.00 17.75           H
ATOM   1837 HG23 THR A 128       1.086  -2.052  39.839  1.00 17.75           H
ATOM   1838  N   ILE A 129       2.630  -1.841  34.980  1.00 11.85           N
ATOM   1839  CA  ILE A 129       3.451  -1.856  33.746  1.00  9.26           C
ATOM   1840  C   ILE A 129       2.541  -1.548  32.540  1.00 11.51           C
ATOM   1841  O   ILE A 129       1.695  -2.376  32.176  1.00 11.54           O
ATOM   1842  CB  ILE A 129       4.161  -3.197  33.535  1.00 10.49           C
ATOM   1843  CG1 ILE A 129       5.026  -3.544  34.751  1.00 10.11           C
ATOM   1844  CG2 ILE A 129       4.947  -3.180  32.171  1.00 11.87           C
ATOM   1845  CD1 ILE A 129       5.644  -4.939  34.725  1.00 10.37           C
ATOM   1846  H   ILE A 129       1.874  -2.235  34.871  1.00 14.22           H
ATOM   1847  HA  ILE A 129       4.124  -1.161  33.799  1.00 11.11           H
ATOM   1848  HB  ILE A 129       3.477  -3.879  33.466  1.00 12.59           H
ATOM   1849 HG12 ILE A 129       5.754  -2.905  34.808  1.00 12.13           H
ATOM   1850 HG13 ILE A 129       4.473  -3.484  35.546  1.00 12.13           H
ATOM   1851 HG21 ILE A 129       5.350  -4.051  32.023  1.00 14.24           H
ATOM   1852 HG22 ILE A 129       4.336  -2.984  31.444  1.00 14.24           H
ATOM   1853 HG23 ILE A 129       5.637  -2.499  32.205  1.00 14.24           H
ATOM   1854 HD11 ILE A 129       6.150  -5.079  35.542  1.00 12.44           H
ATOM   1855 HD12 ILE A 129       4.935  -5.600  34.656  1.00 12.44           H
ATOM   1856 HD13 ILE A 129       6.231  -4.995  33.952  1.00 12.44           H
ATOM   1857  N   GLN A 130       2.728  -0.385  31.902  1.00 10.43           N
ATOM   1858  CA  GLN A 130       1.886   0.088  30.785  1.00  8.56           C
ATOM   1859  C   GLN A 130       2.703   0.890  29.763  1.00  9.40           C
ATOM   1860  O   GLN A 130       3.706   1.495  30.119  1.00  8.42           O
ATOM   1861  CB  GLN A 130       0.733   0.938  31.354  1.00 11.23           C
ATOM   1862  CG  GLN A 130      -0.251   0.107  32.190  1.00 11.64           C
ATOM   1863  CD  GLN A 130      -1.255  -0.654  31.295  1.00 27.19           C
ATOM   1864  OE1 GLN A 130      -1.655  -0.147  30.233  1.00 34.52           O
ATOM   1865  NE2 GLN A 130      -1.665  -1.866  31.715  1.00 28.34           N
ATOM   1866  H   GLN A 130       3.348   0.173  32.103  1.00 12.52           H
ATOM   1867  HA  GLN A 130       1.490  -0.667  30.320  1.00 10.27           H
ATOM   1868  HB2 GLN A 130       1.095   1.633  31.924  1.00 13.48           H
ATOM   1869  HB3 GLN A 130       0.234   1.335  30.620  1.00 13.48           H
ATOM   1870  HG2 GLN A 130       0.237  -0.549  32.706  1.00 13.97           H
ATOM   1871  HG3 GLN A 130      -0.729   0.668  32.810  1.00 13.97           H
ATOM   1872 HE21 GLN A 130      -1.351  -2.203  32.442  1.00 34.00           H
ATOM   1873 HE22 GLN A 130      -2.252  -2.303  31.261  1.00 34.00           H
ATOM   1874  N   THR A 131       2.250   0.937  28.490  1.00  9.38           N
ATOM   1875  CA  THR A 131       2.884   1.790  27.468  1.00  8.74           C
ATOM   1876  C   THR A 131       2.423   3.259  27.604  1.00 10.78           C
ATOM   1877  O   THR A 131       1.379   3.576  28.202  1.00 11.35           O
ATOM   1878  CB  THR A 131       2.586   1.299  26.038  1.00  9.64           C
ATOM   1879  OG1 THR A 131       1.171   1.354  25.790  1.00 11.06           O
ATOM   1880  CG2 THR A 131       3.121  -0.130  25.790  1.00 12.71           C
ATOM   1881  H   THR A 131       1.577   0.487  28.197  1.00 11.25           H
ATOM   1882  HA  THR A 131       3.847   1.763  27.583  1.00 10.49           H
ATOM   1883  HB  THR A 131       3.033   1.881  25.407  1.00 11.56           H
ATOM   1884  HG1 THR A 131       0.810   0.618  25.976  1.00 13.27           H
ATOM   1885 HG21 THR A 131       2.941  -0.401  24.877  1.00 15.26           H
ATOM   1886 HG22 THR A 131       4.080  -0.168  25.940  1.00 15.26           H
ATOM   1887 HG23 THR A 131       2.681  -0.754  26.384  1.00 15.26           H
ATOM   1888  N   ILE A 132       3.209   4.163  27.025  1.00  7.14           N
ATOM   1889  CA  ILE A 132       2.835   5.567  26.830  1.00  7.08           C
ATOM   1890  C   ILE A 132       2.756   5.897  25.332  1.00  9.32           C
ATOM   1891  O   ILE A 132       3.603   5.483  24.526  1.00 10.93           O
ATOM   1892  CB  ILE A 132       3.812   6.520  27.564  1.00  9.23           C
ATOM   1893  CG1 ILE A 132       3.342   7.991  27.506  1.00 11.11           C
ATOM   1894  CG2 ILE A 132       5.231   6.416  26.999  1.00 11.50           C
ATOM   1895  CD1 ILE A 132       2.205   8.334  28.441  1.00 10.20           C
ATOM   1896  H   ILE A 132       4.002   3.986  26.735  1.00  8.57           H
ATOM   1897  HA  ILE A 132       1.952   5.718  27.207  1.00  8.50           H
ATOM   1898  HB  ILE A 132       3.847   6.257  28.496  1.00 11.08           H
ATOM   1899 HG12 ILE A 132       4.093   8.557  27.750  1.00 13.33           H
ATOM   1900 HG13 ILE A 132       3.054   8.207  26.604  1.00 13.33           H
ATOM   1901 HG21 ILE A 132       5.820   7.012  27.490  1.00 13.80           H
ATOM   1902 HG22 ILE A 132       5.541   5.501  27.096  1.00 13.80           H
ATOM   1903 HG23 ILE A 132       5.219   6.668  26.061  1.00 13.80           H
ATOM   1904 HD11 ILE A 132       1.969   9.267  28.312  1.00 12.24           H
ATOM   1905 HD12 ILE A 132       1.438   7.775  28.219  1.00 12.24           H
ATOM   1906 HD13 ILE A 132       2.466   8.181  29.366  1.00 12.24           H
ATOM   1907  N   CYS A 133       1.731   6.656  24.955  1.00 10.91           N
ATOM   1908  CA  CYS A 133       1.509   6.978  23.548  1.00 10.19           C
ATOM   1909  C   CYS A 133       2.541   7.953  22.985  1.00 11.38           C
ATOM   1910  O   CYS A 133       2.955   8.888  23.659  1.00  8.26           O
ATOM   1911  CB  CYS A 133       0.125   7.598  23.373  1.00 12.54           C
ATOM   1912  H   CYS A 133       1.154   6.993  25.496  1.00 13.10           H
ATOM   1913  HA  CYS A 133       1.558   6.157  23.026  1.00 12.23           H
ATOM   1914  HB1 CYS A 133      -0.549   6.948  23.629  1.00 15.05           H
ATOM   1915  HB3 CYS A 133       0.014   7.856  22.445  1.00 15.05           H
ATOM   1916  N   LEU A 134       2.922   7.747  21.675  1.00 11.11           N
ATOM   1917  CA  LEU A 134       3.746   8.671  20.909  1.00  9.19           C
ATOM   1918  C   LEU A 134       2.942   9.885  20.428  1.00  9.97           C
ATOM   1919  O   LEU A 134       1.727   9.799  20.236  1.00 12.71           O
ATOM   1920  CB  LEU A 134       4.349   7.974  19.687  1.00  9.73           C
ATOM   1921  CG  LEU A 134       5.455   6.951  19.945  1.00 12.67           C
ATOM   1922  CD1 LEU A 134       5.849   6.225  18.689  1.00 14.80           C
ATOM   1923  CD2 LEU A 134       6.616   7.711  20.487  1.00 16.27           C
ATOM   1924  H   LEU A 134       2.716   7.039  21.235  1.00 13.33           H
ATOM   1925  HA  LEU A 134       4.460   8.978  21.481  1.00 11.03           H
ATOM   1926  HB2 LEU A 134       3.629   7.514  19.229  1.00 11.67           H
ATOM   1927  HB3 LEU A 134       4.712   8.652  19.099  1.00 11.67           H
ATOM   1928  HG  LEU A 134       5.161   6.305  20.604  1.00 15.20           H
ATOM   1929 HD11 LEU A 134       6.516   5.558  18.915  1.00 17.77           H
ATOM   1930 HD12 LEU A 134       5.067   5.792  18.311  1.00 17.77           H
ATOM   1931 HD13 LEU A 134       6.219   6.861  18.054  1.00 17.77           H
ATOM   1932 HD21 LEU A 134       7.401   7.151  20.444  1.00 19.52           H
ATOM   1933 HD22 LEU A 134       6.755   8.498  19.935  1.00 19.52           H
ATOM   1934 HD23 LEU A 134       6.422   7.983  21.392  1.00 19.52           H
ATOM   1935  N   PRO A 135       3.614  11.016  20.223  1.00 11.20           N
ATOM   1936  CA  PRO A 135       2.963  12.196  19.644  1.00 12.00           C
ATOM   1937  C   PRO A 135       2.675  12.035  18.154  1.00 13.14           C
ATOM   1938  O   PRO A 135       3.122  11.107  17.477  1.00 14.86           O
ATOM   1939  CB  PRO A 135       3.985  13.307  19.902  1.00 14.03           C
ATOM   1940  CG  PRO A 135       5.305  12.577  19.906  1.00 11.66           C
ATOM   1941  CD  PRO A 135       5.010  11.272  20.569  1.00  9.34           C
ATOM   1942  HA  PRO A 135       2.138  12.394  20.116  1.00 14.40           H
ATOM   1943  HB2 PRO A 135       3.955  13.975  19.200  1.00 16.84           H
ATOM   1944  HB3 PRO A 135       3.815  13.708  20.769  1.00 16.84           H
ATOM   1945  HG2 PRO A 135       5.615  12.437  18.996  1.00 13.99           H
ATOM   1946  HG3 PRO A 135       5.962  13.075  20.417  1.00 13.99           H
ATOM   1947  HD2 PRO A 135       5.582  10.579  20.208  1.00 11.21           H
ATOM   1948  HD3 PRO A 135       5.102  11.354  21.529  1.00 11.21           H
ATOM   1949  N   SER A 136       1.868  12.961  17.641  1.00 18.57           N
ATOM   1950  CA  SER A 136       1.593  13.037  16.211  1.00 24.18           C
ATOM   1951  C   SER A 136       2.369  14.189  15.565  1.00 21.77           C
ATOM   1952  O   SER A 136       2.755  15.157  16.221  1.00 21.57           O
ATOM   1953  CB  SER A 136       0.093  13.212  15.964  1.00 25.93           C
ATOM   1954  OG  SER A 136      -0.425  14.212  16.815  1.00 31.72           O
ATOM   1955  H   SER A 136       1.466  13.557  18.110  1.00 22.29           H
ATOM   1956  HA  SER A 136       1.865  12.209  15.785  1.00 29.02           H
ATOM   1957  HB2 SER A 136      -0.045  13.476  15.041  1.00 31.12           H
ATOM   1958  HB3 SER A 136      -0.363  12.375  16.143  1.00 31.12           H
ATOM   1959  HG  SER A 136      -1.252  14.299  16.683  1.00 38.06           H
ATOM   1960  N   MET A 137       2.550  14.096  14.241  1.00 22.35           N
ATOM   1961  CA  MET A 137       3.387  15.055  13.520  1.00 25.43           C
ATOM   1962  C   MET A 137       2.828  16.474  13.615  1.00 22.27           C
ATOM   1963  O   MET A 137       1.625  16.699  13.474  1.00 18.80           O
ATOM   1964  CB  MET A 137       3.506  14.646  12.045  1.00 29.19           C
ATOM   1965  CG  MET A 137       4.350  13.406  11.829  1.00 39.23           C
ATOM   1966  SD  MET A 137       6.134  13.689  11.557  1.00 46.88           S
ATOM   1967  CE  MET A 137       6.487  12.273  10.503  1.00 37.53           C
ATOM   1968  H   MET A 137       2.198  13.492  13.740  1.00 26.82           H
ATOM   1969  HA  MET A 137       4.278  15.041  13.902  1.00 30.51           H
ATOM   1970  HB2 MET A 137       2.619  14.457  11.699  1.00 35.03           H
ATOM   1971  HB3 MET A 137       3.905  15.373  11.538  1.00 35.03           H
ATOM   1972  HG2 MET A 137       4.263  12.850  12.620  1.00 47.07           H
ATOM   1973  HG3 MET A 137       4.007  12.926  11.058  1.00 47.07           H
ATOM   1974  HE1 MET A 137       7.412  12.323  10.217  1.00 45.04           H
ATOM   1975  HE2 MET A 137       6.335  11.452  10.998  1.00 45.04           H
ATOM   1976  HE3 MET A 137       5.904  12.303   9.729  1.00 45.04           H
ATOM   1977  N   TYR A 138       3.721  17.440  13.850  1.00 27.94           N
ATOM   1978  CA  TYR A 138       3.384  18.873  13.844  1.00 24.33           C
ATOM   1979  C   TYR A 138       2.280  19.211  14.835  1.00 24.34           C
ATOM   1980  O   TYR A 138       1.477  20.104  14.571  1.00 21.05           O
ATOM   1981  CB  TYR A 138       2.952  19.372  12.456  1.00 23.10           C
ATOM   1982  CG  TYR A 138       3.774  18.874  11.303  1.00 28.92           C
ATOM   1983  CD1 TYR A 138       5.086  19.277  11.151  1.00 34.24           C
ATOM   1984  CD2 TYR A 138       3.230  18.013  10.348  1.00 28.97           C
ATOM   1985  CE1 TYR A 138       5.846  18.830  10.101  1.00 30.85           C
ATOM   1986  CE2 TYR A 138       3.990  17.555   9.290  1.00 32.32           C
ATOM   1987  CZ  TYR A 138       5.300  17.977   9.177  1.00 31.21           C
ATOM   1988  OH  TYR A 138       6.083  17.546   8.137  1.00 41.93           O
ATOM   1989  H   TYR A 138       4.550  17.288  14.025  1.00 33.53           H
ATOM   1990  HA  TYR A 138       4.173  19.380  14.099  1.00 29.20           H
ATOM   1991  HB2 TYR A 138       2.036  19.094  12.298  1.00 27.72           H
ATOM   1992  HB3 TYR A 138       3.003  20.340  12.449  1.00 27.72           H
ATOM   1993  HD1 TYR A 138       5.461  19.855  11.777  1.00 41.09           H
ATOM   1994  HD2 TYR A 138       2.349  17.731  10.433  1.00 34.77           H
ATOM   1995  HE1 TYR A 138       6.729  19.107  10.014  1.00 37.02           H
ATOM   1996  HE2 TYR A 138       3.625  16.978   8.659  1.00 38.79           H
ATOM   1997  HH  TYR A 138       5.641  17.041   7.633  1.00 50.31           H
ATOM   1998  N   ASN A 139       2.240  18.525  15.990  1.00 20.33           N
ATOM   1999  CA  ASN A 139       1.187  18.720  17.000  1.00 27.45           C
ATOM   2000  C   ASN A 139       1.747  18.533  18.424  1.00 16.56           C
ATOM   2001  O   ASN A 139       1.434  17.609  19.153  1.00 26.01           O
ATOM   2002  CB  ASN A 139       0.029  17.754  16.725  1.00 28.65           C
ATOM   2003  CG  ASN A 139      -1.136  17.925  17.704  1.00 35.47           C
ATOM   2004  OD1 ASN A 139      -1.530  19.042  18.034  1.00 29.35           O
ATOM   2005  ND2 ASN A 139      -1.670  16.804  18.188  1.00 38.10           N
ATOM   2006  H   ASN A 139       2.816  17.926  16.206  1.00 24.40           H
ATOM   2007  HA  ASN A 139       0.846  19.625  16.935  1.00 32.94           H
ATOM   2008  HB2 ASN A 139      -0.305  17.913  15.828  1.00 34.37           H
ATOM   2009  HB3 ASN A 139       0.361  16.842  16.799  1.00 34.37           H
ATOM   2010 HD21 ASN A 139      -2.323  16.843  18.746  1.00 45.72           H
ATOM   2011 HD22 ASN A 139      -1.351  16.040  17.955  1.00 45.72           H
ATOM   2012  N   ASP A 140       2.592  19.454  18.873  1.00 17.12           N
ATOM   2013  CA  ASP A 140       3.071  19.473  20.257  1.00 16.07           C
ATOM   2014  C   ASP A 140       2.289  20.497  21.080  1.00 15.03           C
ATOM   2015  O   ASP A 140       1.624  21.368  20.506  1.00 16.01           O
ATOM   2016  CB  ASP A 140       4.563  19.809  20.284  1.00 15.18           C
ATOM   2017  CG  ASP A 140       5.405  18.701  19.711  1.00 16.75           C
ATOM   2018  OD1 ASP A 140       6.176  18.941  18.769  1.00 20.41           O
ATOM   2019  OD2 ASP A 140       5.255  17.570  20.208  1.00 16.52           O1-
ATOM   2020  H   ASP A 140       2.915  20.086  18.389  1.00 20.55           H
ATOM   2021  HA  ASP A 140       2.947  18.595  20.648  1.00 19.29           H
ATOM   2022  HB2 ASP A 140       4.724  20.605  19.759  1.00 18.21           H
ATOM   2023  HB3 ASP A 140       4.838  19.946  21.202  1.00 18.21           H
ATOM   2024  N   PRO A 141       2.326  20.427  22.426  1.00 11.03           N
ATOM   2025  CA  PRO A 141       1.550  21.378  23.236  1.00 11.90           C
ATOM   2026  C   PRO A 141       2.082  22.802  23.100  1.00 11.81           C
ATOM   2027  O   PRO A 141       3.239  23.035  22.753  1.00 18.83           O
ATOM   2028  CB  PRO A 141       1.707  20.847  24.678  1.00 15.45           C
ATOM   2029  CG  PRO A 141       2.243  19.455  24.538  1.00 16.97           C
ATOM   2030  CD  PRO A 141       3.056  19.473  23.290  1.00 13.73           C
ATOM   2031  HA  PRO A 141       0.612  21.360  22.989  1.00 14.27           H
ATOM   2032  HB2 PRO A 141       2.328  21.402  25.175  1.00 18.55           H
ATOM   2033  HB3 PRO A 141       0.841  20.836  25.117  1.00 18.55           H
ATOM   2034  HG2 PRO A 141       2.791  19.233  25.308  1.00 20.37           H
ATOM   2035  HG3 PRO A 141       1.507  18.829  24.449  1.00 20.37           H
ATOM   2036  HD2 PRO A 141       3.946  19.802  23.490  1.00 16.47           H
ATOM   2037  HD3 PRO A 141       3.082  18.592  22.888  1.00 16.47           H
ATOM   2038  N   GLN A 142       1.203  23.770  23.364  1.00 17.30           N
ATOM   2039  CA  GLN A 142       1.606  25.179  23.311  1.00 22.77           C
ATOM   2040  C   GLN A 142       2.477  25.560  24.520  1.00 17.97           C
ATOM   2041  O   GLN A 142       2.419  24.934  25.587  1.00 14.33           O
ATOM   2042  CB  GLN A 142       0.362  26.078  23.237  1.00 27.46           C
ATOM   2043  CG  GLN A 142      -0.707  25.829  24.300  1.00 37.65           C
ATOM   2044  CD  GLN A 142      -2.143  25.939  23.759  1.00 49.47           C
ATOM   2045  OE1 GLN A 142      -2.365  26.011  22.547  1.00 50.09           O
ATOM   2046  NE2 GLN A 142      -3.120  25.946  24.670  1.00 51.92           N
ATOM   2047  H   GLN A 142       0.379  23.632  23.561  1.00 20.76           H
ATOM   2048  HA  GLN A 142       2.128  25.332  22.507  1.00 27.32           H
ATOM   2049  HB2 GLN A 142       0.647  27.000  23.332  1.00 32.95           H
ATOM   2050  HB3 GLN A 142      -0.050  25.954  22.367  1.00 32.95           H
ATOM   2051  HG2 GLN A 142      -0.597  24.942  24.672  1.00 45.18           H
ATOM   2052  HG3 GLN A 142      -0.606  26.494  25.000  1.00 45.18           H
ATOM   2053 HE21 GLN A 142      -2.927  25.951  25.509  1.00 62.30           H
ATOM   2054 HE22 GLN A 142      -3.943  25.946  24.421  1.00 62.30           H
ATOM   2055  N   PHE A 143       3.321  26.580  24.350  1.00 16.16           N
ATOM   2056  CA  PHE A 143       4.107  27.016  25.498  1.00 13.91           C
ATOM   2057  C   PHE A 143       3.174  27.425  26.645  1.00 15.35           C
ATOM   2058  O   PHE A 143       2.039  27.868  26.424  1.00 17.04           O
ATOM   2059  CB  PHE A 143       5.085  28.142  25.121  1.00 20.26           C
ATOM   2060  CG  PHE A 143       4.453  29.436  24.690  1.00 24.60           C
ATOM   2061  CD1 PHE A 143       4.008  30.370  25.630  1.00 30.54           C
ATOM   2062  CD2 PHE A 143       4.385  29.767  23.341  1.00 31.44           C
ATOM   2063  CE1 PHE A 143       3.450  31.573  25.224  1.00 31.17           C
ATOM   2064  CE2 PHE A 143       3.843  30.966  22.931  1.00 29.41           C
ATOM   2065  CZ  PHE A 143       3.374  31.873  23.872  1.00 31.09           C
ATOM   2066  H   PHE A 143       3.459  27.007  23.618  1.00 19.39           H
ATOM   2067  HA  PHE A 143       4.637  26.261  25.797  1.00 16.69           H
ATOM   2068  HB2 PHE A 143       5.635  28.335  25.897  1.00 24.32           H
ATOM   2069  HB3 PHE A 143       5.641  27.835  24.388  1.00 24.32           H
ATOM   2070  HD1 PHE A 143       4.058  30.170  26.538  1.00 36.65           H
ATOM   2071  HD2 PHE A 143       4.694  29.162  22.703  1.00 37.73           H
ATOM   2072  HE1 PHE A 143       3.142  32.183  25.854  1.00 37.41           H
ATOM   2073  HE2 PHE A 143       3.787  31.161  22.023  1.00 35.29           H
ATOM   2074  HZ  PHE A 143       3.005  32.679  23.595  1.00 37.30           H
ATOM   2075  N   GLY A 144       3.650  27.215  27.887  1.00 11.22           N
ATOM   2076  CA  GLY A 144       2.882  27.418  29.107  1.00 13.72           C
ATOM   2077  C   GLY A 144       2.193  26.172  29.652  1.00 13.85           C
ATOM   2078  O   GLY A 144       1.727  26.181  30.818  1.00 14.75           O
ATOM   2079  H   GLY A 144       4.451  26.946  28.047  1.00 13.46           H
ATOM   2080  HA2 GLY A 144       3.472  27.765  29.794  1.00 16.47           H
ATOM   2081  HA3 GLY A 144       2.202  28.089  28.932  1.00 16.47           H
ATOM   2082  N   THR A 145       2.110  25.116  28.843  1.00 11.50           N
ATOM   2083  CA  THR A 145       1.501  23.845  29.249  1.00  9.30           C
ATOM   2084  C   THR A 145       2.312  23.215  30.374  1.00 12.21           C
ATOM   2085  O   THR A 145       3.540  23.220  30.333  1.00 11.59           O
ATOM   2086  CB  THR A 145       1.445  22.886  28.043  1.00 13.33           C
ATOM   2087  OG1 THR A 145       0.635  23.451  27.007  1.00 20.44           O
ATOM   2088  CG2 THR A 145       0.885  21.511  28.421  1.00 19.40           C
ATOM   2089  H   THR A 145       2.402  25.110  28.035  1.00 13.79           H
ATOM   2090  HA  THR A 145       0.601  24.002  29.567  1.00 11.16           H
ATOM   2091  HB  THR A 145       2.347  22.759  27.703  1.00 16.00           H
ATOM   2092  HG1 THR A 145       1.032  24.108  26.666  1.00 24.53           H
ATOM   2093 HG21 THR A 145       0.929  20.916  27.655  1.00 23.28           H
ATOM   2094 HG22 THR A 145       1.406  21.119  29.139  1.00 23.28           H
ATOM   2095 HG23 THR A 145      -0.039  21.592  28.707  1.00 23.28           H
ATOM   2096  N   SER A 146       1.618  22.660  31.378  1.00 11.05           N
ATOM   2097  CA  SER A 146       2.244  21.894  32.466  1.00  7.98           C
ATOM   2098  C   SER A 146       2.382  20.436  32.049  1.00  8.53           C
ATOM   2099  O   SER A 146       1.427  19.845  31.535  1.00  9.87           O
ATOM   2100  CB  SER A 146       1.412  21.948  33.763  1.00 11.95           C
ATOM   2101  OG  SER A 146       1.375  23.230  34.362  1.00 12.18           O
ATOM   2102  H   SER A 146       0.765  22.717  31.454  1.00 13.27           H
ATOM   2103  HA  SER A 146       3.128  22.246  32.652  1.00  9.58           H
ATOM   2104  HB2 SER A 146       0.503  21.681  33.552  1.00 14.35           H
ATOM   2105  HB3 SER A 146       1.799  21.328  34.402  1.00 14.35           H
ATOM   2106  HG  SER A 146       1.011  23.171  35.117  1.00 14.61           H
ATOM   2107  N   CYS A 147       3.564  19.866  32.290  1.00  7.10           N
ATOM   2108  CA  CYS A 147       3.895  18.469  31.986  1.00  7.14           C
ATOM   2109  C   CYS A 147       4.647  17.890  33.187  1.00  9.10           C
ATOM   2110  O   CYS A 147       5.193  18.628  34.013  1.00  8.48           O
ATOM   2111  CB  CYS A 147       4.747  18.340  30.691  1.00  9.69           C
ATOM   2112  SG  CYS A 147       4.046  19.164  29.195  1.00  9.99           S
ATOM   2113  H   CYS A 147       4.217  20.283  32.658  1.00  8.52           H
ATOM   2114  HA  CYS A 147       3.079  17.963  31.849  1.00  8.57           H
ATOM   2115  HB2 CYS A 147       5.624  18.722  30.864  1.00 11.62           H
ATOM   2116  HB3 CYS A 147       4.850  17.399  30.468  1.00 11.62           H
ATOM   2117  N   GLU A 148       4.666  16.560  33.296  1.00  8.24           N
ATOM   2118  CA  GLU A 148       5.314  15.883  34.416  1.00  7.57           C
ATOM   2119  C   GLU A 148       6.592  15.183  33.963  1.00  9.81           C
ATOM   2120  O   GLU A 148       6.742  14.797  32.794  1.00 10.66           O
ATOM   2121  CB  GLU A 148       4.384  14.861  35.116  1.00  9.57           C
ATOM   2122  CG  GLU A 148       3.923  13.703  34.303  1.00  9.41           C
ATOM   2123  CD  GLU A 148       3.225  12.654  35.158  1.00 12.14           C
ATOM   2124  OE1 GLU A 148       2.593  11.754  34.571  1.00 13.48           O
ATOM   2125  OE2 GLU A 148       3.370  12.712  36.407  1.00 15.31           O1-
ATOM   2126  H   GLU A 148       4.315  16.021  32.721  1.00  9.89           H
ATOM   2127  HA  GLU A 148       5.573  16.543  35.080  1.00  9.09           H
ATOM   2128  HB2 GLU A 148       4.865  14.492  35.873  1.00 11.48           H
ATOM   2129  HB3 GLU A 148       3.594  15.323  35.438  1.00 11.48           H
ATOM   2130  HG2 GLU A 148       3.301  14.015  33.626  1.00 11.30           H
ATOM   2131  HG3 GLU A 148       4.687  13.280  33.877  1.00 11.30           H
ATOM   2132  N   ILE A 149       7.542  15.073  34.900  1.00  8.40           N
ATOM   2133  CA  ILE A 149       8.766  14.300  34.724  1.00  7.85           C
ATOM   2134  C   ILE A 149       8.899  13.343  35.912  1.00  8.57           C
ATOM   2135  O   ILE A 149       8.316  13.543  36.985  1.00  9.43           O
ATOM   2136  CB  ILE A 149      10.014  15.195  34.587  1.00 10.47           C
ATOM   2137  CG1 ILE A 149      10.052  16.198  35.733  1.00 14.83           C
ATOM   2138  CG2 ILE A 149       9.991  15.899  33.243  1.00 20.94           C
ATOM   2139  CD1 ILE A 149      11.150  17.254  35.639  1.00 14.23           C
ATOM   2140  H   ILE A 149       7.494  15.447  35.670  1.00 10.08           H
ATOM   2141  HA  ILE A 149       8.684  13.771  33.917  1.00  9.42           H
ATOM   2142  HB  ILE A 149      10.807  14.641  34.627  1.00 12.56           H
ATOM   2143 HG12 ILE A 149       9.207  16.671  35.772  1.00 17.80           H
ATOM   2144 HG13 ILE A 149      10.193  15.705  36.557  1.00 17.80           H
ATOM   2145 HG21 ILE A 149      10.835  16.360  33.113  1.00 25.13           H
ATOM   2146 HG22 ILE A 149       9.862  15.238  32.543  1.00 25.13           H
ATOM   2147 HG23 ILE A 149       9.258  16.536  33.231  1.00 25.13           H
ATOM   2148 HD11 ILE A 149      11.180  17.748  36.473  1.00 17.07           H
ATOM   2149 HD12 ILE A 149      11.996  16.811  35.491  1.00 17.07           H
ATOM   2150 HD13 ILE A 149      10.949  17.855  34.904  1.00 17.07           H
ATOM   2151  N   THR A 150       9.665  12.278  35.705  1.00  9.31           N
ATOM   2152  CA  THR A 150       9.825  11.227  36.700  1.00  8.32           C
ATOM   2153  C   THR A 150      11.234  10.663  36.629  1.00  9.51           C
ATOM   2154  O   THR A 150      11.785  10.482  35.525  1.00  7.97           O
ATOM   2155  CB  THR A 150       8.842  10.059  36.503  1.00 14.88           C
ATOM   2156  OG1 THR A 150       7.526  10.572  36.247  1.00 21.38           O
ATOM   2157  CG2 THR A 150       8.835   9.187  37.760  1.00 11.09           C
ATOM   2158  H   THR A 150      10.114  12.142  34.986  1.00 11.17           H
ATOM   2159  HA  THR A 150       9.700  11.598  37.588  1.00  9.98           H
ATOM   2160  HB  THR A 150       9.117   9.509  35.752  1.00 17.85           H
ATOM   2161  HG1 THR A 150       7.273  10.316  35.493  1.00 25.66           H
ATOM   2162 HG21 THR A 150       8.251   8.423  37.615  1.00 13.31           H
ATOM   2163 HG22 THR A 150       9.729   8.857  37.942  1.00 13.31           H
ATOM   2164 HG23 THR A 150       8.526   9.694  38.526  1.00 13.31           H
ATOM   2165  N   GLY A 151      11.793  10.320  37.800  1.00  7.46           N
ATOM   2166  CA  GLY A 151      13.096   9.689  37.818  1.00  7.27           C
ATOM   2167  C   GLY A 151      13.662   9.430  39.212  1.00  6.84           C
ATOM   2168  O   GLY A 151      13.113   9.847  40.244  1.00  8.21           O
ATOM   2169  H   GLY A 151      11.438  10.432  38.573  1.00  8.96           H
ATOM   2170  HA2 GLY A 151      13.028   8.839  37.361  1.00  8.72           H
ATOM   2171  HA3 GLY A 151      13.725  10.236  37.327  1.00  8.72           H
ATOM   2172  N   PHE A 152      14.801   8.722  39.213  1.00  9.13           N
ATOM   2173  CA  PHE A 152      15.596   8.415  40.398  1.00  7.46           C
ATOM   2174  C   PHE A 152      16.830   9.312  40.525  1.00  7.13           C
ATOM   2175  O   PHE A 152      17.726   9.011  41.328  1.00  8.87           O
ATOM   2176  CB  PHE A 152      16.067   6.953  40.368  1.00  7.32           C
ATOM   2177  CG  PHE A 152      15.024   5.923  40.738  1.00  8.54           C
ATOM   2178  CD1 PHE A 152      14.578   5.790  42.042  1.00  8.58           C
ATOM   2179  CD2 PHE A 152      14.538   5.025  39.772  1.00  8.69           C
ATOM   2180  CE1 PHE A 152      13.633   4.799  42.396  1.00  8.50           C
ATOM   2181  CE2 PHE A 152      13.615   4.052  40.110  1.00  7.86           C
ATOM   2182  CZ  PHE A 152      13.151   3.944  41.429  1.00 10.74           C
ATOM   2183  H   PHE A 152      15.143   8.395  38.498  1.00 10.95           H
ATOM   2184  HA  PHE A 152      15.049   8.533  41.191  1.00  8.95           H
ATOM   2185  HB2 PHE A 152      16.383   6.740  39.472  1.00  8.78           H
ATOM   2186  HB3 PHE A 152      16.800   6.862  40.999  1.00  8.78           H
ATOM   2187  HD1 PHE A 152      14.898   6.365  42.698  1.00 10.30           H
ATOM   2188  HD2 PHE A 152      14.835   5.087  38.895  1.00 10.43           H
ATOM   2189  HE1 PHE A 152      13.329   4.730  43.272  1.00 10.20           H
ATOM   2190  HE2 PHE A 152      13.289   3.473  39.460  1.00  9.43           H
ATOM   2191  HZ  PHE A 152      12.529   3.295  41.656  1.00 12.89           H
ATOM   2192  N   GLY A 153      16.880  10.415  39.772  1.00  8.33           N
ATOM   2193  CA  GLY A 153      18.031  11.304  39.778  1.00  7.71           C
ATOM   2194  C   GLY A 153      18.193  12.106  41.073  1.00  7.58           C
ATOM   2195  O   GLY A 153      17.384  12.056  42.002  1.00  7.84           O
ATOM   2196  H   GLY A 153      16.243  10.670  39.252  1.00  9.99           H
ATOM   2197  HA2 GLY A 153      18.831  10.768  39.656  1.00  9.25           H
ATOM   2198  HA3 GLY A 153      17.963  11.918  39.028  1.00  9.25           H
ATOM   2199  N   LYS A 154      19.278  12.888  41.118  1.00  7.18           N
ATOM   2200  CA  LYS A 154      19.668  13.612  42.333  1.00  8.14           C
ATOM   2201  C   LYS A 154      18.559  14.522  42.853  1.00  8.39           C
ATOM   2202  O   LYS A 154      17.845  15.157  42.070  1.00  7.93           O
ATOM   2203  CB  LYS A 154      20.925  14.464  42.051  1.00  9.85           C
ATOM   2204  CG  LYS A 154      22.218  13.708  41.834  1.00  8.87           C
ATOM   2205  CD  LYS A 154      23.366  14.703  41.673  1.00  9.92           C
ATOM   2206  CE  LYS A 154      24.660  14.025  41.319  1.00 12.37           C
ATOM   2207  NZ  LYS A 154      25.797  14.988  41.452  1.00 15.45           N1+
ATOM   2208  H   LYS A 154      19.818  13.009  40.466  1.00  8.62           H
ATOM   2209  HA  LYS A 154      19.880  12.969  43.022  1.00  9.77           H
ATOM   2210  HB2 LYS A 154      20.773  14.985  41.248  1.00 11.82           H
ATOM   2211  HB3 LYS A 154      21.070  15.062  42.800  1.00 11.82           H
ATOM   2212  HG2 LYS A 154      22.408  13.161  42.610  1.00 10.64           H
ATOM   2213  HG3 LYS A 154      22.165  13.170  41.030  1.00 10.64           H
ATOM   2214  HD2 LYS A 154      23.160  15.330  40.963  1.00 11.90           H
ATOM   2215  HD3 LYS A 154      23.490  15.179  42.509  1.00 11.90           H
ATOM   2216  HE2 LYS A 154      24.811  13.283  41.925  1.00 14.84           H
ATOM   2217  HE3 LYS A 154      24.626  13.717  40.399  1.00 14.84           H
ATOM   2218  HZ1 LYS A 154      26.561  14.597  41.212  1.00 18.54           H
ATOM   2219  HZ2 LYS A 154      25.658  15.698  40.929  1.00 18.54           H
ATOM   2220  HZ3 LYS A 154      25.865  15.262  42.296  1.00 18.54           H
ATOM   2221  N   GLU A 155      18.455  14.616  44.206  1.00  6.68           N
ATOM   2222  CA  GLU A 155      17.577  15.558  44.896  1.00  7.36           C
ATOM   2223  C   GLU A 155      18.213  16.926  45.119  1.00  7.57           C
ATOM   2224  O   GLU A 155      17.483  17.903  45.341  1.00  9.79           O
ATOM   2225  CB  GLU A 155      17.150  15.021  46.260  1.00 10.29           C
ATOM   2226  CG  GLU A 155      16.393  13.693  46.233  1.00  9.69           C
ATOM   2227  CD  GLU A 155      15.660  13.442  47.568  1.00  9.52           C
ATOM   2228  OE1 GLU A 155      14.576  14.037  47.776  1.00  9.97           O
ATOM   2229  OE2 GLU A 155      16.158  12.678  48.449  1.00 11.03           O1-
ATOM   2230  H   GLU A 155      18.893  14.109  44.745  1.00  8.02           H
ATOM   2231  HA  GLU A 155      16.779  15.689  44.365  1.00  8.83           H
ATOM   2232  HB2 GLU A 155      17.946  14.895  46.798  1.00 12.35           H
ATOM   2233  HB3 GLU A 155      16.577  15.676  46.683  1.00 12.35           H
ATOM   2234  HG2 GLU A 155      15.734  13.710  45.521  1.00 11.63           H
ATOM   2235  HG3 GLU A 155      17.024  12.968  46.093  1.00 11.63           H
ATOM   2236  N   GLN A 156      19.548  17.004  45.117  1.00  9.33           N
ATOM   2237  CA  GLN A 156      20.286  18.271  45.141  1.00 10.82           C
ATOM   2238  C   GLN A 156      21.543  18.084  44.293  1.00  9.32           C
ATOM   2239  O   GLN A 156      22.097  16.983  44.227  1.00  9.61           O
ATOM   2240  CB  GLN A 156      20.684  18.704  46.580  1.00 14.79           C
ATOM   2241  CG  GLN A 156      19.539  18.855  47.595  1.00 13.96           C
ATOM   2242  CD  GLN A 156      18.653  20.069  47.320  1.00 21.30           C
ATOM   2243  OE1 GLN A 156      19.043  20.976  46.579  1.00 24.14           O
ATOM   2244  NE2 GLN A 156      17.455  20.092  47.912  1.00 24.37           N
ATOM   2245  H   GLN A 156      20.061  16.316  45.088  1.00 11.19           H
ATOM   2246  HA  GLN A 156      19.739  18.967  44.742  1.00 12.99           H
ATOM   2247  HB2 GLN A 156      21.312  18.053  46.931  1.00 17.75           H
ATOM   2248  HB3 GLN A 156      21.119  19.568  46.517  1.00 17.75           H
ATOM   2249  HG2 GLN A 156      18.984  18.059  47.588  1.00 16.76           H
ATOM   2250  HG3 GLN A 156      19.929  18.973  48.475  1.00 16.76           H
ATOM   2251 HE21 GLN A 156      17.210  19.441  48.417  1.00 29.25           H
ATOM   2252 HE22 GLN A 156      16.923  20.756  47.781  1.00 29.25           H
ATOM   2253  N   SER A 157      21.996  19.159  43.631  1.00  9.88           N
ATOM   2254  CA  SER A 157      23.170  19.019  42.774  1.00  9.84           C
ATOM   2255  C   SER A 157      24.397  18.587  43.554  1.00 10.11           C
ATOM   2256  O   SER A 157      25.298  17.958  42.974  1.00 13.89           O
ATOM   2257  CB  SER A 157      23.479  20.324  42.046  1.00 12.65           C
ATOM   2258  OG  SER A 157      22.333  20.780  41.335  1.00 16.36           O
ATOM   2259  H   SER A 157      21.639  19.939  43.647  1.00 11.86           H
ATOM   2260  HA  SER A 157      22.987  18.347  42.103  1.00 11.81           H
ATOM   2261  HB2 SER A 157      23.748  20.994  42.694  1.00 15.18           H
ATOM   2262  HB3 SER A 157      24.197  20.158  41.416  1.00 15.18           H
ATOM   2263  HG  SER A 157      22.514  21.480  40.907  1.00 19.64           H
ATOM   2264  N   THR A 158      24.472  18.924  44.850  1.00 11.91           N
ATOM   2265  CA  THR A 158      25.626  18.545  45.665  1.00  9.26           C
ATOM   2266  C   THR A 158      25.539  17.131  46.230  1.00 10.92           C
ATOM   2267  O   THR A 158      26.503  16.682  46.865  1.00 12.10           O
ATOM   2268  CB  THR A 158      25.839  19.513  46.836  1.00 10.10           C
ATOM   2269  OG1 THR A 158      24.672  19.591  47.660  1.00 10.85           O
ATOM   2270  CG2 THR A 158      26.189  20.953  46.342  1.00 12.97           C
ATOM   2271  H   THR A 158      23.870  19.368  45.278  1.00 14.29           H
ATOM   2272  HA  THR A 158      26.419  18.592  45.101  1.00 11.12           H
ATOM   2273  HB  THR A 158      26.577  19.186  47.370  1.00 12.12           H
ATOM   2274  HG1 THR A 158      24.641  18.921  48.166  1.00 13.02           H
ATOM   2275 HG21 THR A 158      26.316  21.530  47.110  1.00 15.57           H
ATOM   2276 HG22 THR A 158      27.001  20.934  45.815  1.00 15.57           H
ATOM   2277 HG23 THR A 158      25.463  21.304  45.804  1.00 15.57           H
ATOM   2278  N   ASP A 159      24.423  16.427  46.052  1.00 10.61           N
ATOM   2279  CA  ASP A 159      24.385  15.015  46.445  1.00 10.04           C
ATOM   2280  C   ASP A 159      25.216  14.139  45.500  1.00 11.36           C
ATOM   2281  O   ASP A 159      25.407  14.449  44.316  1.00 11.16           O
ATOM   2282  CB  ASP A 159      22.955  14.466  46.452  1.00  9.27           C
ATOM   2283  CG  ASP A 159      22.071  15.027  47.573  1.00 15.41           C
ATOM   2284  OD1 ASP A 159      20.846  14.791  47.474  1.00 11.44           O
ATOM   2285  OD2 ASP A 159      22.553  15.678  48.531  1.00 14.45           O1-
ATOM   2286  H   ASP A 159      23.694  16.734  45.721  1.00 12.73           H
ATOM   2287  HA  ASP A 159      24.745  14.928  47.345  1.00 12.05           H
ATOM   2288  HB2 ASP A 159      22.533  14.655  45.597  1.00 11.13           H
ATOM   2289  HB3 ASP A 159      23.000  13.509  46.589  1.00 11.13           H
ATOM   2290  N   TYR A 160      25.743  13.038  46.048  1.00 12.03           N
ATOM   2291  CA  TYR A 160      26.350  11.988  45.235  1.00  8.75           C
ATOM   2292  C   TYR A 160      25.532  10.691  45.238  1.00 13.67           C
ATOM   2293  O   TYR A 160      25.623   9.911  44.276  1.00 14.15           O
ATOM   2294  CB  TYR A 160      27.810  11.722  45.696  1.00 10.84           C
ATOM   2295  CG  TYR A 160      27.957  11.067  47.065  1.00 13.61           C
ATOM   2296  CD1 TYR A 160      27.878  11.816  48.250  1.00 11.81           C
ATOM   2297  CD2 TYR A 160      28.151   9.699  47.175  1.00 11.32           C
ATOM   2298  CE1 TYR A 160      27.996  11.211  49.503  1.00 10.77           C
ATOM   2299  CE2 TYR A 160      28.268   9.079  48.420  1.00 10.25           C
ATOM   2300  CZ  TYR A 160      28.196   9.839  49.580  1.00  6.91           C
ATOM   2301  OH  TYR A 160      28.262   9.216  50.805  1.00  9.22           O
ATOM   2302  H   TYR A 160      25.768  12.886  46.891  1.00 14.44           H
ATOM   2303  HA  TYR A 160      26.404  12.297  44.317  1.00 10.50           H
ATOM   2304  HB2 TYR A 160      28.224  11.130  45.052  1.00 13.01           H
ATOM   2305  HB3 TYR A 160      28.286  12.566  45.713  1.00 13.01           H
ATOM   2306  HD1 TYR A 160      27.740  12.735  48.205  1.00 14.17           H
ATOM   2307  HD2 TYR A 160      28.206   9.180  46.406  1.00 13.59           H
ATOM   2308  HE1 TYR A 160      27.929  11.720  50.278  1.00 12.93           H
ATOM   2309  HE2 TYR A 160      28.396   8.160  48.466  1.00 12.30           H
ATOM   2310  HH  TYR A 160      28.230   8.387  50.697  1.00 11.07           H
ATOM   2311  N   LEU A 161      24.744  10.448  46.285  1.00 10.00           N
ATOM   2312  CA  LEU A 161      23.735   9.388  46.319  1.00  9.98           C
ATOM   2313  C   LEU A 161      22.468   9.843  45.603  1.00  9.53           C
ATOM   2314  O   LEU A 161      22.129  11.034  45.574  1.00 11.01           O
ATOM   2315  CB  LEU A 161      23.372   9.004  47.760  1.00  9.57           C
ATOM   2316  CG  LEU A 161      24.499   8.455  48.639  1.00 16.31           C
ATOM   2317  CD1 LEU A 161      23.997   8.175  50.067  1.00 14.48           C
ATOM   2318  CD2 LEU A 161      25.082   7.205  48.038  1.00 18.05           C
ATOM   2319  H   LEU A 161      24.776  10.899  47.021  1.00 12.00           H
ATOM   2320  HA  LEU A 161      24.062   8.600  45.862  1.00 11.97           H
ATOM   2321  HB2 LEU A 161      23.020   9.793  48.205  1.00 11.49           H
ATOM   2322  HB3 LEU A 161      22.682   8.325  47.732  1.00 11.49           H
ATOM   2323  HG  LEU A 161      25.205   9.121  48.694  1.00 19.58           H
ATOM   2324 HD11 LEU A 161      24.740   7.850  50.599  1.00 17.38           H
ATOM   2325 HD12 LEU A 161      23.650   8.997  50.449  1.00 17.38           H
ATOM   2326 HD13 LEU A 161      23.296   7.505  50.037  1.00 17.38           H
ATOM   2327 HD21 LEU A 161      25.767   6.860  48.633  1.00 21.66           H
ATOM   2328 HD22 LEU A 161      24.375   6.549  47.932  1.00 21.66           H
ATOM   2329 HD23 LEU A 161      25.474   7.418  47.178  1.00 21.66           H
ATOM   2330  N   TYR A 162      21.748   8.855  45.041  1.00  9.35           N
ATOM   2331  CA  TYR A 162      20.406   9.015  44.492  1.00 11.87           C
ATOM   2332  C   TYR A 162      19.339   8.570  45.512  1.00  8.97           C
ATOM   2333  O   TYR A 162      19.586   7.719  46.392  1.00  8.92           O
ATOM   2334  CB  TYR A 162      20.225   8.211  43.193  1.00  8.07           C
ATOM   2335  CG  TYR A 162      20.969   8.655  41.936  1.00  7.63           C
ATOM   2336  CD1 TYR A 162      20.855   7.937  40.749  1.00 12.90           C
ATOM   2337  CD2 TYR A 162      21.817   9.751  41.926  1.00 10.52           C
ATOM   2338  CE1 TYR A 162      21.550   8.314  39.573  1.00 15.55           C
ATOM   2339  CE2 TYR A 162      22.521  10.133  40.761  1.00 11.82           C
ATOM   2340  CZ  TYR A 162      22.387   9.420  39.590  1.00  8.61           C
ATOM   2341  OH  TYR A 162      23.101   9.829  38.454  1.00 10.50           O
ATOM   2342  H   TYR A 162      22.047   8.049  44.956  1.00 11.22           H
ATOM   2343  HA  TYR A 162      20.267   9.951  44.281  1.00 14.25           H
ATOM   2344  HB2 TYR A 162      20.504   7.300  43.386  1.00  9.68           H
ATOM   2345  HB3 TYR A 162      19.279   8.192  42.971  1.00  9.68           H
ATOM   2346  HD1 TYR A 162      20.295   7.193  40.730  1.00 15.48           H
ATOM   2347  HD2 TYR A 162      21.921  10.246  42.705  1.00 12.62           H
ATOM   2348  HE1 TYR A 162      21.454   7.816  38.791  1.00 18.66           H
ATOM   2349  HE2 TYR A 162      23.080  10.877  40.782  1.00 14.19           H
ATOM   2350  HH  TYR A 162      23.122   9.207  37.886  1.00 12.60           H
ATOM   2351  N   PRO A 163      18.157   9.173  45.446  1.00  9.71           N
ATOM   2352  CA  PRO A 163      17.073   8.806  46.381  1.00  9.53           C
ATOM   2353  C   PRO A 163      16.647   7.357  46.223  1.00 10.53           C
ATOM   2354  O   PRO A 163      16.597   6.824  45.106  1.00 10.58           O
ATOM   2355  CB  PRO A 163      15.939   9.752  45.991  1.00  9.21           C
ATOM   2356  CG  PRO A 163      16.255  10.127  44.521  1.00  9.46           C
ATOM   2357  CD  PRO A 163      17.724  10.156  44.420  1.00  8.89           C
ATOM   2358  HA  PRO A 163      17.333   8.969  47.300  1.00 11.44           H
ATOM   2359  HB2 PRO A 163      15.088   9.284  46.041  1.00 11.06           H
ATOM   2360  HB3 PRO A 163      15.941  10.532  46.563  1.00 11.06           H
ATOM   2361  HG2 PRO A 163      15.891   9.451  43.930  1.00 11.35           H
ATOM   2362  HG3 PRO A 163      15.883  11.001  44.314  1.00 11.35           H
ATOM   2363  HD2 PRO A 163      18.002   9.876  43.535  1.00 10.67           H
ATOM   2364  HD3 PRO A 163      18.068  11.037  44.630  1.00 10.67           H
ATOM   2365  N   GLU A 164      16.310   6.726  47.360  1.00 10.27           N
ATOM   2366  CA  GLU A 164      15.839   5.343  47.349  1.00 11.24           C
ATOM   2367  C   GLU A 164      14.434   5.210  46.745  1.00 10.84           C
ATOM   2368  O   GLU A 164      14.121   4.184  46.115  1.00 13.75           O
ATOM   2369  CB  GLU A 164      15.878   4.787  48.783  1.00 15.59           C
ATOM   2370  CG  GLU A 164      15.437   3.359  48.932  1.00 21.98           C
ATOM   2371  CD  GLU A 164      16.336   2.398  48.180  1.00 18.11           C
ATOM   2372  OE1 GLU A 164      17.544   2.712  47.976  1.00 19.81           O
ATOM   2373  OE2 GLU A 164      15.811   1.333  47.799  1.00 14.09           O1-
ATOM   2374  H   GLU A 164      16.355   7.079  48.144  1.00 12.33           H
ATOM   2375  HA  GLU A 164      16.451   4.807  46.818  1.00 13.49           H
ATOM   2376  HB2 GLU A 164      16.795   4.831  49.097  1.00 18.71           H
ATOM   2377  HB3 GLU A 164      15.309   5.330  49.348  1.00 18.71           H
ATOM   2378  HG2 GLU A 164      15.458   3.123  49.874  1.00 26.37           H
ATOM   2379  HG3 GLU A 164      14.536   3.256  48.592  1.00 26.37           H
ATOM   2380  N   GLN A 165      13.579   6.218  46.933  1.00 10.17           N
ATOM   2381  CA  GLN A 165      12.193   6.224  46.495  1.00 11.74           C
ATOM   2382  C   GLN A 165      12.058   7.075  45.217  1.00 12.59           C
ATOM   2383  O   GLN A 165      12.612   8.178  45.141  1.00  8.97           O
ATOM   2384  CB  GLN A 165      11.336   6.765  47.661  1.00 12.51           C
ATOM   2385  CG  GLN A 165       9.864   6.790  47.484  1.00 17.76           C
ATOM   2386  CD  GLN A 165       9.234   5.476  47.719  1.00 32.52           C
ATOM   2387  OE1 GLN A 165       9.773   4.604  48.428  1.00 35.43           O
ATOM   2388  NE2 GLN A 165       8.051   5.300  47.133  1.00 39.37           N
ATOM   2389  H   GLN A 165      13.795   6.945  47.337  1.00 12.21           H
ATOM   2390  HA  GLN A 165      11.909   5.316  46.294  1.00 14.09           H
ATOM   2391  HB2 GLN A 165      11.506   6.216  48.440  1.00 15.01           H
ATOM   2392  HB3 GLN A 165      11.618   7.675  47.854  1.00 15.01           H
ATOM   2393  HG2 GLN A 165       9.489   7.395  48.146  1.00 21.32           H
ATOM   2394  HG3 GLN A 165       9.643   7.090  46.589  1.00 21.32           H
ATOM   2395 HE21 GLN A 165       7.660   5.971  46.758  1.00 47.24           H
ATOM   2396 HE22 GLN A 165       7.684   4.522  47.114  1.00 47.24           H
ATOM   2397  N   LEU A 167      11.381   6.525  44.196  1.00 10.67           N
ATOM   2398  CA  LEU A 167      11.089   7.252  42.957  1.00 10.23           C
ATOM   2399  C   LEU A 167      10.444   8.599  43.259  1.00 10.25           C
ATOM   2400  O   LEU A 167       9.655   8.724  44.212  1.00  9.40           O
ATOM   2401  CB  LEU A 167      10.141   6.425  42.080  1.00  9.98           C
ATOM   2402  CG  LEU A 167       9.827   6.894  40.633  1.00  9.80           C
ATOM   2403  CD1 LEU A 167      11.044   6.761  39.733  1.00  9.08           C
ATOM   2404  CD2 LEU A 167       8.677   6.041  40.062  1.00 10.35           C
ATOM   2405  H   LEU A 167      11.072   5.721  44.197  1.00 12.81           H
ATOM   2406  HA  LEU A 167      11.913   7.403  42.472  1.00 12.28           H
ATOM   2407  HB2 LEU A 167      10.517   5.536  42.012  1.00 11.97           H
ATOM   2408  HB3 LEU A 167       9.290   6.371  42.536  1.00 11.97           H
ATOM   2409  HG  LEU A 167       9.550   7.823  40.636  1.00 11.76           H
ATOM   2410 HD11 LEU A 167      10.796   7.044  38.839  1.00 10.90           H
ATOM   2411 HD12 LEU A 167      11.758   7.323  40.073  1.00 10.90           H
ATOM   2412 HD13 LEU A 167      11.335   5.837  39.715  1.00 10.90           H
ATOM   2413 HD21 LEU A 167       8.537   6.280  39.133  1.00 12.42           H
ATOM   2414 HD22 LEU A 167       8.926   5.106  40.123  1.00 12.42           H
ATOM   2415 HD23 LEU A 167       7.867   6.198  40.572  1.00 12.42           H
ATOM   2416  N   LYS A 168      10.769   9.610  42.421  1.00  7.47           N
ATOM   2417  CA  LYS A 168      10.221  10.966  42.518  1.00  8.34           C
ATOM   2418  C   LYS A 168       9.569  11.423  41.202  1.00  8.45           C
ATOM   2419  O   LYS A 168       9.862  10.910  40.114  1.00  7.78           O
ATOM   2420  CB  LYS A 168      11.311  11.987  42.942  1.00  7.78           C
ATOM   2421  CG  LYS A 168      11.953  11.694  44.324  1.00  9.43           C
ATOM   2422  CD  LYS A 168      12.950  12.767  44.773  1.00  8.93           C
ATOM   2423  CE  LYS A 168      12.210  14.052  45.125  1.00 10.25           C
ATOM   2424  NZ  LYS A 168      13.072  15.179  45.626  1.00  8.99           N1+
ATOM   2425  H   LYS A 168      11.329   9.525  41.775  1.00  8.97           H
ATOM   2426  HA  LYS A 168       9.541  10.975  43.208  1.00 10.01           H
ATOM   2427  HB2 LYS A 168      12.013  12.002  42.269  1.00  9.33           H
ATOM   2428  HB3 LYS A 168      10.886  12.858  43.007  1.00  9.33           H
ATOM   2429  HG2 LYS A 168      11.245  11.659  44.989  1.00 11.32           H
ATOM   2430  HG3 LYS A 168      12.417  10.843  44.293  1.00 11.32           H
ATOM   2431  HD2 LYS A 168      13.422  12.447  45.559  1.00 10.72           H
ATOM   2432  HD3 LYS A 168      13.575  12.956  44.054  1.00 10.72           H
ATOM   2433  HE2 LYS A 168      11.755  14.372  44.328  1.00 12.30           H
ATOM   2434  HE3 LYS A 168      11.555  13.856  45.814  1.00 12.30           H
ATOM   2435  HZ1 LYS A 168      12.580  15.912  45.736  1.00 10.79           H
ATOM   2436  HZ2 LYS A 168      13.436  14.955  46.404  1.00 10.79           H
ATOM   2437  HZ3 LYS A 168      13.722  15.350  45.043  1.00 10.79           H
ATOM   2438  N   MET A 169       8.687  12.424  41.318  1.00  9.26           N
ATOM   2439  CA  MET A 169       8.091  13.117  40.182  1.00  7.49           C
ATOM   2440  C   MET A 169       8.017  14.603  40.504  1.00  9.38           C
ATOM   2441  O   MET A 169       8.111  15.016  41.671  1.00  8.91           O
ATOM   2442  CB  MET A 169       6.689  12.546  39.832  1.00  9.06           C
ATOM   2443  CG  MET A 169       5.603  12.737  40.898  1.00 10.30           C
ATOM   2444  SD  MET A 169       4.877  14.386  40.975  1.00 14.20           S
ATOM   2445  CE  MET A 169       3.974  14.440  39.444  1.00 14.65           C
ATOM   2446  H   MET A 169       8.412  12.731  42.072  1.00 11.11           H
ATOM   2447  HA  MET A 169       8.661  13.007  39.405  1.00  8.99           H
ATOM   2448  HB2 MET A 169       6.375  12.983  39.025  1.00 10.87           H
ATOM   2449  HB3 MET A 169       6.780  11.597  39.668  1.00 10.87           H
ATOM   2450  HG2 MET A 169       4.874  12.125  40.706  1.00 12.36           H
ATOM   2451  HG3 MET A 169       5.975  12.547  41.772  1.00 12.36           H
ATOM   2452  HE1 MET A 169       3.506  15.290  39.391  1.00 17.59           H
ATOM   2453  HE2 MET A 169       4.596  14.363  38.701  1.00 17.59           H
ATOM   2454  HE3 MET A 169       3.336  13.706  39.426  1.00 17.59           H
ATOM   2455  N   THR A 170       7.875  15.409  39.456  1.00  8.20           N
ATOM   2456  CA  THR A 170       7.496  16.814  39.627  1.00  8.43           C
ATOM   2457  C   THR A 170       6.769  17.297  38.378  1.00  9.23           C
ATOM   2458  O   THR A 170       6.582  16.556  37.405  1.00  9.95           O
ATOM   2459  CB  THR A 170       8.708  17.698  39.952  1.00  8.25           C
ATOM   2460  OG1 THR A 170       8.229  18.947  40.466  1.00  9.72           O
ATOM   2461  CG2 THR A 170       9.605  17.922  38.719  1.00  7.96           C
ATOM   2462  H   THR A 170       7.983  15.172  38.638  1.00  9.84           H
ATOM   2463  HA  THR A 170       6.874  16.883  40.367  1.00 10.11           H
ATOM   2464  HB  THR A 170       9.244  17.266  40.630  1.00  9.90           H
ATOM   2465  HG1 THR A 170       8.872  19.466  40.619  1.00 11.67           H
ATOM   2466 HG21 THR A 170      10.380  18.452  38.962  1.00  9.56           H
ATOM   2467 HG22 THR A 170       9.904  17.065  38.383  1.00  9.56           H
ATOM   2468 HG23 THR A 170       9.118  18.390  38.024  1.00  9.56           H
ATOM   2469  N   VAL A 171       6.313  18.546  38.431  1.00  8.12           N
ATOM   2470  CA  VAL A 171       5.613  19.180  37.318  1.00  7.51           C
ATOM   2471  C   VAL A 171       6.313  20.483  36.964  1.00  7.31           C
ATOM   2472  O   VAL A 171       6.697  21.245  37.865  1.00 10.26           O
ATOM   2473  CB  VAL A 171       4.136  19.421  37.669  1.00  9.88           C
ATOM   2474  CG1 VAL A 171       3.475  20.159  36.590  1.00 10.36           C
ATOM   2475  CG2 VAL A 171       3.432  18.087  37.892  1.00 11.53           C
ATOM   2476  H   VAL A 171       6.405  19.055  39.121  1.00  9.75           H
ATOM   2477  HA  VAL A 171       5.643  18.592  36.543  1.00  9.01           H
ATOM   2478  HB  VAL A 171       4.072  19.943  38.487  1.00 11.86           H
ATOM   2479 HG11 VAL A 171       2.524  20.176  36.778  1.00 12.43           H
ATOM   2480 HG12 VAL A 171       3.822  21.064  36.552  1.00 12.43           H
ATOM   2481 HG13 VAL A 171       3.636  19.693  35.756  1.00 12.43           H
ATOM   2482 HG21 VAL A 171       2.494  18.250  38.086  1.00 13.84           H
ATOM   2483 HG22 VAL A 171       3.513  17.554  37.085  1.00 13.84           H
ATOM   2484 HG23 VAL A 171       3.853  17.623  38.633  1.00 13.84           H
ATOM   2485  N   VAL A 172       6.514  20.706  35.645  1.00  8.53           N
ATOM   2486  CA  VAL A 172       7.163  21.882  35.049  1.00  8.21           C
ATOM   2487  C   VAL A 172       6.329  22.382  33.851  1.00  7.45           C
ATOM   2488  O   VAL A 172       5.423  21.698  33.358  1.00  9.19           O
ATOM   2489  CB  VAL A 172       8.615  21.576  34.598  1.00  9.09           C
ATOM   2490  CG1 VAL A 172       9.552  21.368  35.811  1.00  9.14           C
ATOM   2491  CG2 VAL A 172       8.660  20.339  33.630  1.00  6.99           C
ATOM   2492  H   VAL A 172       6.265  20.145  35.048  1.00 10.24           H
ATOM   2493  HA  VAL A 172       7.208  22.594  35.707  1.00  9.85           H
ATOM   2494  HB  VAL A 172       8.952  22.338  34.101  1.00 10.91           H
ATOM   2495 HG11 VAL A 172      10.421  21.096  35.483  1.00 10.97           H
ATOM   2496 HG12 VAL A 172       9.637  22.203  36.292  1.00 10.97           H
ATOM   2497 HG13 VAL A 172       9.197  20.680  36.398  1.00 10.97           H
ATOM   2498 HG21 VAL A 172       9.579  20.194  33.360  1.00  8.39           H
ATOM   2499 HG22 VAL A 172       8.327  19.558  34.101  1.00  8.39           H
ATOM   2500 HG23 VAL A 172       8.116  20.507  32.848  1.00  8.39           H
ATOM   2501  N   LYS A 173       6.665  23.578  33.354  1.00  7.88           N
ATOM   2502  CA  LYS A 173       5.931  24.207  32.258  1.00  7.61           C
ATOM   2503  C   LYS A 173       6.794  24.364  30.996  1.00  7.70           C
ATOM   2504  O   LYS A 173       7.961  24.751  31.063  1.00  7.44           O
ATOM   2505  CB  LYS A 173       5.359  25.578  32.710  1.00  7.97           C
ATOM   2506  CG  LYS A 173       4.112  25.518  33.559  1.00 13.07           C
ATOM   2507  CD  LYS A 173       3.701  26.934  33.942  1.00 18.10           C
ATOM   2508  CE  LYS A 173       2.272  27.002  34.443  1.00 29.05           C
ATOM   2509  NZ  LYS A 173       2.089  26.069  35.564  1.00 36.05           N1+
ATOM   2510  H   LYS A 173       7.321  24.054  33.647  1.00  9.46           H
ATOM   2511  HA  LYS A 173       5.174  23.643  32.026  1.00  9.14           H
ATOM   2512  HB2 LYS A 173       6.026  26.058  33.226  1.00  9.57           H
ATOM   2513  HB3 LYS A 173       5.126  26.097  31.921  1.00  9.57           H
ATOM   2514  HG2 LYS A 173       3.386  25.128  33.045  1.00 15.69           H
ATOM   2515  HG3 LYS A 173       4.272  25.006  34.367  1.00 15.69           H
ATOM   2516  HD2 LYS A 173       4.282  27.251  34.651  1.00 21.72           H
ATOM   2517  HD3 LYS A 173       3.774  27.505  33.162  1.00 21.72           H
ATOM   2518  HE2 LYS A 173       2.078  27.903  34.750  1.00 34.86           H
ATOM   2519  HE3 LYS A 173       1.666  26.746  33.727  1.00 34.86           H
ATOM   2520  HZ1 LYS A 173       1.387  26.320  36.051  1.00 43.26           H
ATOM   2521  HZ2 LYS A 173       1.957  25.245  35.259  1.00 43.26           H
ATOM   2522  HZ3 LYS A 173       2.814  26.078  36.080  1.00 43.26           H
ATOM   2523  N   LEU A 174       6.193  24.163  29.828  1.00  9.76           N
ATOM   2524  CA  LEU A 174       6.923  24.292  28.564  1.00 10.34           C
ATOM   2525  C   LEU A 174       7.233  25.751  28.240  1.00 12.04           C
ATOM   2526  O   LEU A 174       6.428  26.657  28.493  1.00 12.24           O
ATOM   2527  CB  LEU A 174       6.122  23.683  27.419  1.00 11.22           C
ATOM   2528  CG  LEU A 174       5.770  22.194  27.423  1.00 10.80           C
ATOM   2529  CD1 LEU A 174       5.129  21.771  26.138  1.00 11.43           C
ATOM   2530  CD2 LEU A 174       7.003  21.309  27.642  1.00 18.92           C
ATOM   2531  H   LEU A 174       5.364  23.954  29.737  1.00 11.71           H
ATOM   2532  HA  LEU A 174       7.764  23.817  28.622  1.00 12.41           H
ATOM   2533  HB2 LEU A 174       5.280  24.162  27.377  1.00 13.46           H
ATOM   2534  HB3 LEU A 174       6.614  23.858  26.601  1.00 13.46           H
ATOM   2535  HG  LEU A 174       5.145  22.025  28.145  1.00 12.96           H
ATOM   2536 HD11 LEU A 174       4.867  20.842  26.214  1.00 13.71           H
ATOM   2537 HD12 LEU A 174       4.347  22.323  25.974  1.00 13.71           H
ATOM   2538 HD13 LEU A 174       5.768  21.878  25.416  1.00 13.71           H
ATOM   2539 HD21 LEU A 174       6.731  20.380  27.604  1.00 22.71           H
ATOM   2540 HD22 LEU A 174       7.644  21.495  26.935  1.00 22.71           H
ATOM   2541 HD23 LEU A 174       7.392  21.505  28.508  1.00 22.71           H
ATOM   2542  N   ILE A 175       8.400  25.970  27.650  1.00 11.88           N
ATOM   2543  CA  ILE A 175       8.923  27.293  27.305  1.00 13.42           C
ATOM   2544  C   ILE A 175       9.141  27.364  25.791  1.00 12.50           C
ATOM   2545  O   ILE A 175       9.646  26.413  25.188  1.00 12.60           O
ATOM   2546  CB  ILE A 175      10.227  27.526  28.093  1.00  9.78           C
ATOM   2547  CG1 ILE A 175       9.927  27.679  29.602  1.00 15.97           C
ATOM   2548  CG2 ILE A 175      10.992  28.713  27.593  1.00 12.11           C
ATOM   2549  CD1 ILE A 175      11.149  27.597  30.511  1.00 16.70           C
ATOM   2550  H   ILE A 175       8.937  25.335  27.430  1.00 14.26           H
ATOM   2551  HA  ILE A 175       8.282  27.980  27.553  1.00 16.10           H
ATOM   2552  HB  ILE A 175      10.785  26.739  27.979  1.00 11.74           H
ATOM   2553 HG12 ILE A 175       9.507  28.543  29.747  1.00 19.17           H
ATOM   2554 HG13 ILE A 175       9.318  26.975  29.876  1.00 19.17           H
ATOM   2555 HG21 ILE A 175      11.785  28.811  28.142  1.00 14.53           H
ATOM   2556 HG22 ILE A 175      11.248  28.570  26.671  1.00 14.53           H
ATOM   2557 HG23 ILE A 175      10.432  29.501  27.668  1.00 14.53           H
ATOM   2558 HD11 ILE A 175      10.858  27.659  31.434  1.00 20.04           H
ATOM   2559 HD12 ILE A 175      11.596  26.750  30.365  1.00 20.04           H
ATOM   2560 HD13 ILE A 175      11.751  28.331  30.304  1.00 20.04           H
ATOM   2561  N   SER A 176       8.761  28.494  25.175  1.00 11.68           N
ATOM   2562  CA  SER A 176       8.864  28.653  23.721  1.00 11.69           C
ATOM   2563  C   SER A 176      10.312  28.598  23.218  1.00  9.69           C
ATOM   2564  O   SER A 176      11.263  28.923  23.947  1.00  7.75           O
ATOM   2565  CB  SER A 176       8.240  29.987  23.293  1.00 11.92           C
ATOM   2566  OG  SER A 176       9.022  31.118  23.684  1.00 14.23           O
ATOM   2567  H   SER A 176       8.431  29.178  25.579  1.00 14.02           H
ATOM   2568  HA  SER A 176       8.372  27.941  23.283  1.00 14.03           H
ATOM   2569  HB2 SER A 176       8.145  29.990  22.332  1.00 14.30           H
ATOM   2570  HB3 SER A 176       7.369  30.062  23.706  1.00 14.30           H
ATOM   2571  HG  SER A 176       8.586  31.826  23.569  1.00 17.07           H
ATOM   2572  N   HIS A 177      10.464  28.239  21.926  1.00  9.74           N
ATOM   2573  CA  HIS A 177      11.777  28.278  21.277  1.00 11.86           C
ATOM   2574  C   HIS A 177      12.362  29.685  21.294  1.00 11.49           C
ATOM   2575  O   HIS A 177      13.542  29.873  21.609  1.00 11.48           O
ATOM   2576  CB  HIS A 177      11.684  27.777  19.831  1.00 14.70           C
ATOM   2577  CG  HIS A 177      13.013  27.675  19.130  1.00 12.88           C
ATOM   2578  ND1 HIS A 177      14.010  26.799  19.511  1.00  8.88           N
ATOM   2579  CD2 HIS A 177      13.496  28.351  18.059  1.00 12.80           C
ATOM   2580  CE1 HIS A 177      15.052  26.952  18.706  1.00 13.32           C
ATOM   2581  NE2 HIS A 177      14.762  27.883  17.812  1.00 13.02           N
ATOM   2582  H   HIS A 177       9.837  27.964  21.418  1.00 11.69           H
ATOM   2583  HA  HIS A 177      12.384  27.690  21.758  1.00 14.23           H
ATOM   2584  HB2 HIS A 177      11.131  28.394  19.320  1.00 17.64           H
ATOM   2585  HB3 HIS A 177      11.284  26.891  19.836  1.00 17.64           H
ATOM   2586  HD2 HIS A 177      13.046  29.009  17.580  1.00 15.36           H
ATOM   2587  HE1 HIS A 177      15.850  26.476  18.750  1.00 15.98           H
ATOM   2588  HE2 HIS A 177      15.279  28.157  17.178  1.00 15.62           H
ATOM   2589  N   ARG A 178      11.548  30.689  20.973  1.00 12.51           N
ATOM   2590  CA  ARG A 178      11.972  32.089  21.059  1.00 12.83           C
ATOM   2591  C   ARG A 178      12.522  32.472  22.437  1.00 12.83           C
ATOM   2592  O   ARG A 178      13.533  33.177  22.530  1.00 13.47           O
ATOM   2593  CB  ARG A 178      10.793  32.997  20.714  1.00 18.74           C
ATOM   2594  CG  ARG A 178      11.152  34.213  19.891  1.00 27.72           C
ATOM   2595  CD  ARG A 178      11.836  33.829  18.551  1.00 43.73           C
ATOM   2596  NE  ARG A 178      11.433  32.502  18.049  1.00 52.37           N
ATOM   2597  CZ  ARG A 178      11.856  31.942  16.914  1.00 50.93           C
ATOM   2598  NH1 ARG A 178      12.707  32.579  16.116  1.00 53.15           N
ATOM   2599  NH2 ARG A 178      11.413  30.729  16.578  1.00 51.61           N1+
ATOM   2600  H   ARG A 178      10.746  30.585  20.682  1.00 15.01           H
ATOM   2601  HA  ARG A 178      12.679  32.237  20.413  1.00 15.40           H
ATOM   2602  HB2 ARG A 178      10.126  32.487  20.235  1.00 22.49           H
ATOM   2603  HB3 ARG A 178      10.410  33.320  21.545  1.00 22.49           H
ATOM   2604  HG2 ARG A 178      10.340  34.705  19.685  1.00 33.26           H
ATOM   2605  HG3 ARG A 178      11.763  34.767  20.398  1.00 33.26           H
ATOM   2606  HD2 ARG A 178      11.606  34.487  17.874  1.00 52.47           H
ATOM   2607  HD3 ARG A 178      12.794  33.829  18.692  1.00 52.47           H
ATOM   2608  HE  ARG A 178      10.922  32.020  18.541  1.00 62.84           H
ATOM   2609 HH11 ARG A 178      12.997  33.361  16.326  1.00 63.78           H
ATOM   2610 HH12 ARG A 178      12.972  32.207  15.386  1.00 63.78           H
ATOM   2611 HH21 ARG A 178      10.862  30.312  17.091  1.00 61.93           H
ATOM   2612 HH22 ARG A 178      11.681  30.362  15.847  1.00 61.93           H
ATOM   2613  N   GLU A 179      11.838  32.071  23.525  1.00 14.37           N
ATOM   2614  CA  GLU A 179      12.300  32.431  24.868  1.00  8.79           C
ATOM   2615  C   GLU A 179      13.548  31.641  25.241  1.00 10.88           C
ATOM   2616  O   GLU A 179      14.470  32.172  25.882  1.00 12.17           O
ATOM   2617  CB  GLU A 179      11.189  32.183  25.912  1.00 13.63           C
ATOM   2618  CG  GLU A 179      11.562  32.459  27.406  1.00 13.39           C
ATOM   2619  CD  GLU A 179      10.380  32.265  28.389  1.00 17.84           C
ATOM   2620  OE1 GLU A 179       9.222  32.527  27.996  1.00 21.57           O
ATOM   2621  OE2 GLU A 179      10.647  31.861  29.557  1.00 19.45           O1-
ATOM   2622  H   GLU A 179      11.117  31.603  23.507  1.00 17.24           H
ATOM   2623  HA  GLU A 179      12.520  33.377  24.880  1.00 10.54           H
ATOM   2624  HB2 GLU A 179      10.438  32.758  25.698  1.00 16.36           H
ATOM   2625  HB3 GLU A 179      10.918  31.255  25.846  1.00 16.36           H
ATOM   2626  HG2 GLU A 179      12.273  31.856  27.683  1.00 16.07           H
ATOM   2627  HG3 GLU A 179      11.854  33.382  27.492  1.00 16.07           H
ATOM   2628  N   CYS A 180      13.601  30.363  24.852  1.00  8.74           N
ATOM   2629  CA  CYS A 180      14.743  29.551  25.221  1.00  9.02           C
ATOM   2630  C   CYS A 180      16.000  29.966  24.474  1.00  8.71           C
ATOM   2631  O   CYS A 180      17.089  29.700  24.970  1.00  7.98           O
ATOM   2632  CB  CYS A 180      14.445  28.069  24.999  1.00  9.04           C
ATOM   2633  SG  CYS A 180      15.345  27.038  26.226  1.00  7.99           S
ATOM   2634  H   CYS A 180      13.003  29.960  24.384  1.00 10.49           H
ATOM   2635  HA  CYS A 180      14.925  29.671  26.167  1.00 10.82           H
ATOM   2636  HB2 CYS A 180      13.495  27.913  25.101  1.00 10.85           H
ATOM   2637  HB3 CYS A 180      14.727  27.816  24.106  1.00 10.85           H
ATOM   2638  N   GLN A 181      15.871  30.642  23.316  1.00  8.56           N
ATOM   2639  CA  GLN A 181      17.014  31.182  22.573  1.00 10.05           C
ATOM   2640  C   GLN A 181      17.429  32.578  23.028  1.00 11.85           C
ATOM   2641  O   GLN A 181      18.346  33.154  22.441  1.00 13.34           O
ATOM   2642  CB  GLN A 181      16.706  31.208  21.051  1.00  9.85           C
ATOM   2643  CG  GLN A 181      16.721  29.842  20.360  1.00 11.15           C
ATOM   2644  CD  GLN A 181      17.124  29.926  18.879  1.00 15.56           C
ATOM   2645  OE1 GLN A 181      16.698  30.822  18.147  1.00 15.42           O
ATOM   2646  NE2 GLN A 181      17.957  28.985  18.441  1.00 13.35           N
ATOM   2647  H   GLN A 181      15.117  30.794  22.936  1.00 10.27           H
ATOM   2648  HA  GLN A 181      17.779  30.596  22.706  1.00 12.07           H
ATOM   2649  HB2 GLN A 181      15.830  31.604  20.918  1.00 11.81           H
ATOM   2650  HB3 GLN A 181      17.375  31.750  20.605  1.00 11.81           H
ATOM   2651  HG2 GLN A 181      17.364  29.276  20.811  1.00 13.38           H
ATOM   2652  HG3 GLN A 181      15.840  29.441  20.413  1.00 13.38           H
ATOM   2653 HE21 GLN A 181      18.297  28.416  18.988  1.00 16.02           H
ATOM   2654 HE22 GLN A 181      18.153  28.952  17.604  1.00 16.02           H
ATOM   2655  N   GLN A 182      16.826  33.122  24.076  1.00 11.75           N
ATOM   2656  CA  GLN A 182      17.276  34.411  24.582  1.00 11.22           C
ATOM   2657  C   GLN A 182      18.713  34.279  25.076  1.00 12.95           C
ATOM   2658  O   GLN A 182      19.171  33.179  25.426  1.00 11.83           O
ATOM   2659  CB  GLN A 182      16.360  34.909  25.709  1.00 14.06           C
ATOM   2660  CG  GLN A 182      14.962  35.291  25.240  1.00 11.28           C
ATOM   2661  CD  GLN A 182      14.947  36.333  24.145  1.00 13.22           C
ATOM   2662  OE1 GLN A 182      15.482  37.411  24.321  1.00 12.82           O
ATOM   2663  NE2 GLN A 182      14.323  36.019  23.018  1.00 17.47           N
ATOM   2664  H   GLN A 182      16.163  32.775  24.500  1.00 14.10           H
ATOM   2665  HA  GLN A 182      17.254  35.056  23.859  1.00 13.46           H
ATOM   2666  HB2 GLN A 182      16.274  34.221  26.385  1.00 16.87           H
ATOM   2667  HB3 GLN A 182      16.759  35.699  26.107  1.00 16.87           H
ATOM   2668  HG2 GLN A 182      14.504  34.504  24.905  1.00 13.53           H
ATOM   2669  HG3 GLN A 182      14.476  35.661  25.993  1.00 13.53           H
ATOM   2670 HE21 GLN A 182      13.947  35.249  22.936  1.00 20.96           H
ATOM   2671 HE22 GLN A 182      14.293  36.580  22.369  1.00 20.96           H
ATOM   2672  N   PRO A 183      19.469  35.375  25.085  1.00 12.90           N
ATOM   2673  CA  PRO A 183      20.892  35.255  25.432  1.00 13.69           C
ATOM   2674  C   PRO A 183      21.180  34.800  26.869  1.00 12.98           C
ATOM   2675  O   PRO A 183      22.207  34.137  27.084  1.00 13.67           O
ATOM   2676  CB  PRO A 183      21.436  36.667  25.153  1.00 18.00           C
ATOM   2677  CG  PRO A 183      20.246  37.555  25.031  1.00 16.54           C
ATOM   2678  CD  PRO A 183      19.091  36.729  24.625  1.00 12.77           C
ATOM   2679  HA  PRO A 183      21.326  34.636  24.821  1.00 16.43           H
ATOM   2680  HB2 PRO A 183      22.008  36.952  25.881  1.00 21.59           H
ATOM   2681  HB3 PRO A 183      21.926  36.657  24.316  1.00 21.59           H
ATOM   2682  HG2 PRO A 183      20.070  37.969  25.891  1.00 19.85           H
ATOM   2683  HG3 PRO A 183      20.421  38.233  24.361  1.00 19.85           H
ATOM   2684  HD2 PRO A 183      18.289  37.032  25.075  1.00 15.32           H
ATOM   2685  HD3 PRO A 183      18.985  36.747  23.664  1.00 15.32           H
ATOM   2686  N   HIS A 184      20.358  35.154  27.870  1.00 13.40           N
ATOM   2687  CA  HIS A 184      20.607  34.669  29.230  1.00 10.00           C
ATOM   2688  C   HIS A 184      20.077  33.257  29.476  1.00  9.65           C
ATOM   2689  O   HIS A 184      20.354  32.703  30.554  1.00 12.29           O
ATOM   2690  CB  HIS A 184      19.993  35.592  30.278  1.00 16.44           C
ATOM   2691  CG  HIS A 184      20.724  36.884  30.446  1.00 23.96           C
ATOM   2692  ND1 HIS A 184      20.392  38.022  29.743  1.00 26.82           N
ATOM   2693  CD2 HIS A 184      21.768  37.222  31.238  1.00 28.01           C
ATOM   2694  CE1 HIS A 184      21.203  39.001  30.091  1.00 30.04           C
ATOM   2695  NE2 HIS A 184      22.045  38.544  31.004  1.00 32.55           N
ATOM   2696  H   HIS A 184      19.670  35.661  27.791  1.00 16.08           H
ATOM   2697  HA  HIS A 184      21.563  34.646  29.378  1.00 12.00           H
ATOM   2698  HB2 HIS A 184      20.005  35.134  31.132  1.00 19.72           H
ATOM   2699  HB3 HIS A 184      19.076  35.792  30.031  1.00 19.72           H
ATOM   2700  HD2 HIS A 184      22.212  36.666  31.837  1.00 33.62           H
ATOM   2701  HE1 HIS A 184      21.185  39.862  29.753  1.00 36.05           H
ATOM   2702  HE2 HIS A 184      22.668  38.998  31.383  1.00 39.06           H
ATOM   2703  N   TYR A 185      19.330  32.686  28.513  1.00 11.68           N
ATOM   2704  CA  TYR A 185      18.919  31.285  28.498  1.00 11.39           C
ATOM   2705  C   TYR A 185      19.997  30.502  27.733  1.00  8.57           C
ATOM   2706  O   TYR A 185      21.130  30.448  28.228  1.00  9.78           O
ATOM   2707  CB  TYR A 185      17.500  31.164  27.922  1.00  9.95           C
ATOM   2708  CG  TYR A 185      16.382  31.564  28.916  1.00 10.74           C
ATOM   2709  CD1 TYR A 185      16.252  32.878  29.374  1.00 12.25           C
ATOM   2710  CD2 TYR A 185      15.467  30.643  29.386  1.00  8.84           C
ATOM   2711  CE1 TYR A 185      15.235  33.244  30.293  1.00 11.63           C
ATOM   2712  CE2 TYR A 185      14.458  30.994  30.307  1.00 14.13           C
ATOM   2713  CZ  TYR A 185      14.354  32.301  30.766  1.00 12.13           C
ATOM   2714  OH  TYR A 185      13.333  32.652  31.660  1.00 14.26           O
ATOM   2715  H   TYR A 185      19.044  33.114  27.823  1.00 14.02           H
ATOM   2716  HA  TYR A 185      18.902  30.945  29.403  1.00 13.67           H
ATOM   2717  HB2 TYR A 185      17.437  31.752  27.153  1.00 11.94           H
ATOM   2718  HB3 TYR A 185      17.348  30.246  27.641  1.00 11.94           H
ATOM   2719  HD1 TYR A 185      16.849  33.525  29.072  1.00 14.71           H
ATOM   2720  HD2 TYR A 185      15.536  29.759  29.103  1.00 10.60           H
ATOM   2721  HE1 TYR A 185      15.173  34.126  30.581  1.00 13.95           H
ATOM   2722  HE2 TYR A 185      13.860  30.346  30.607  1.00 16.96           H
ATOM   2723  HH  TYR A 185      13.240  33.483  31.682  1.00 17.11           H
ATOM   2724  N   TYR A 186      19.716  29.943  26.530  1.00  8.66           N
ATOM   2725  CA  TYR A 186      20.707  29.145  25.778  1.00 10.98           C
ATOM   2726  C   TYR A 186      21.111  29.703  24.392  1.00 10.93           C
ATOM   2727  O   TYR A 186      21.935  29.079  23.685  1.00  9.07           O
ATOM   2728  CB  TYR A 186      20.192  27.689  25.633  1.00 10.42           C
ATOM   2729  CG  TYR A 186      20.034  26.925  26.984  1.00  9.27           C
ATOM   2730  CD1 TYR A 186      21.070  26.882  27.902  1.00 10.14           C
ATOM   2731  CD2 TYR A 186      18.834  26.274  27.331  1.00  9.85           C
ATOM   2732  CE1 TYR A 186      20.942  26.216  29.140  1.00  5.69           C
ATOM   2733  CE2 TYR A 186      18.700  25.584  28.577  1.00  7.72           C
ATOM   2734  CZ  TYR A 186      19.771  25.546  29.459  1.00  6.67           C
ATOM   2735  OH  TYR A 186      19.667  24.905  30.695  1.00  7.35           O
ATOM   2736  H   TYR A 186      18.956  30.016  26.133  1.00 10.39           H
ATOM   2737  HA  TYR A 186      21.518  29.095  26.304  1.00 13.18           H
ATOM   2738  HB2 TYR A 186      19.324  27.698  25.193  1.00 12.51           H
ATOM   2739  HB3 TYR A 186      20.827  27.191  25.091  1.00 12.51           H
ATOM   2740  HD1 TYR A 186      21.871  27.308  27.695  1.00 12.17           H
ATOM   2741  HD2 TYR A 186      18.118  26.283  26.738  1.00 11.82           H
ATOM   2742  HE1 TYR A 186      21.660  26.194  29.732  1.00  6.82           H
ATOM   2743  HE2 TYR A 186      17.909  25.154  28.794  1.00  9.26           H
ATOM   2744  HH  TYR A 186      18.874  24.650  30.821  1.00  8.81           H
ATOM   2745  N   GLY A 187      20.610  30.863  23.978  1.00  9.71           N
ATOM   2746  CA  GLY A 187      21.034  31.379  22.666  1.00  9.82           C
ATOM   2747  C   GLY A 187      20.746  30.426  21.513  1.00  9.53           C
ATOM   2748  O   GLY A 187      19.744  29.710  21.501  1.00  9.61           O
ATOM   2749  H   GLY A 187      20.044  31.344  24.411  1.00 11.65           H
ATOM   2750  HA2 GLY A 187      20.561  32.204  22.483  1.00 11.79           H
ATOM   2751  HA3 GLY A 187      21.988  31.571  22.682  1.00 11.79           H
ATOM   2752  N   SER A 188      21.638  30.427  20.499  1.00  9.91           N
ATOM   2753  CA  SER A 188      21.484  29.563  19.332  1.00  9.15           C
ATOM   2754  C   SER A 188      21.877  28.101  19.598  1.00  6.19           C
ATOM   2755  O   SER A 188      21.789  27.307  18.672  1.00  8.72           O
ATOM   2756  CB  SER A 188      22.301  30.099  18.146  1.00 12.11           C
ATOM   2757  OG  SER A 188      21.748  31.330  17.657  1.00 14.39           O
ATOM   2758  H   SER A 188      22.336  30.923  20.473  1.00 11.89           H
ATOM   2759  HA  SER A 188      20.550  29.565  19.060  1.00 10.98           H
ATOM   2760  HB2 SER A 188      23.216  30.250  18.436  1.00 14.54           H
ATOM   2761  HB3 SER A 188      22.292  29.449  17.429  1.00 14.54           H
ATOM   2762  HG  SER A 188      22.221  31.620  17.029  1.00 17.27           H
ATOM   2763  N   GLU A 189      22.262  27.747  20.840  1.00  8.13           N
ATOM   2764  CA  GLU A 189      22.661  26.380  21.181  1.00  6.85           C
ATOM   2765  C   GLU A 189      21.473  25.439  21.269  1.00  9.80           C
ATOM   2766  O   GLU A 189      21.649  24.231  21.091  1.00  9.92           O
ATOM   2767  CB  GLU A 189      23.406  26.338  22.512  1.00  7.36           C
ATOM   2768  CG  GLU A 189      24.804  27.012  22.453  1.00 10.74           C
ATOM   2769  CD  GLU A 189      25.487  27.136  23.801  1.00 16.86           C
ATOM   2770  OE1 GLU A 189      25.874  26.127  24.395  1.00 13.15           O
ATOM   2771  OE2 GLU A 189      25.666  28.273  24.277  1.00 20.15           O1-
ATOM   2772  H   GLU A 189      22.299  28.287  21.507  1.00  9.76           H
ATOM   2773  HA  GLU A 189      23.265  26.042  20.495  1.00  8.21           H
ATOM   2774  HB2 GLU A 189      22.878  26.791  23.187  1.00  8.83           H
ATOM   2775  HB3 GLU A 189      23.525  25.408  22.768  1.00  8.83           H
ATOM   2776  HG2 GLU A 189      25.385  26.495  21.873  1.00 12.88           H
ATOM   2777  HG3 GLU A 189      24.696  27.908  22.094  1.00 12.88           H
ATOM   2778  N   VAL A 190      20.275  25.962  21.505  1.00  9.20           N
ATOM   2779  CA  VAL A 190      19.060  25.146  21.544  1.00  8.71           C
ATOM   2780  C   VAL A 190      18.346  25.283  20.200  1.00  9.72           C
ATOM   2781  O   VAL A 190      18.166  26.401  19.695  1.00 11.14           O
ATOM   2782  CB  VAL A 190      18.174  25.553  22.752  1.00  9.53           C
ATOM   2783  CG1 VAL A 190      17.685  26.990  22.671  1.00 10.47           C
ATOM   2784  CG2 VAL A 190      17.023  24.604  22.934  1.00  9.41           C
ATOM   2785  H   VAL A 190      20.134  26.799  21.632  1.00 11.04           H
ATOM   2786  HA  VAL A 190      19.310  24.215  21.662  1.00 10.46           H
ATOM   2787  HB  VAL A 190      18.713  25.486  23.552  1.00 11.44           H
ATOM   2788 HG11 VAL A 190      17.126  27.171  23.446  1.00 12.56           H
ATOM   2789 HG12 VAL A 190      18.453  27.583  22.681  1.00 12.56           H
ATOM   2790 HG13 VAL A 190      17.176  27.112  21.855  1.00 12.56           H
ATOM   2791 HG21 VAL A 190      16.528  24.862  23.728  1.00 11.30           H
ATOM   2792 HG22 VAL A 190      16.452  24.671  22.149  1.00 11.30           H
ATOM   2793 HG23 VAL A 190      17.358  23.699  23.031  1.00 11.30           H
ATOM   2794  N   THR A 191      17.960  24.143  19.587  1.00  8.08           N
ATOM   2795  CA  THR A 191      17.448  24.105  18.210  1.00  8.81           C
ATOM   2796  C   THR A 191      15.971  23.730  18.168  1.00  9.84           C
ATOM   2797  O   THR A 191      15.363  23.374  19.181  1.00  9.55           O
ATOM   2798  CB  THR A 191      18.203  23.093  17.321  1.00  8.35           C
ATOM   2799  OG1 THR A 191      17.806  21.765  17.690  1.00 10.17           O
ATOM   2800  CG2 THR A 191      19.689  23.225  17.445  1.00  8.71           C
ATOM   2801  H   THR A 191      17.992  23.375  19.965  1.00  9.70           H
ATOM   2802  HA  THR A 191      17.549  24.988  17.813  1.00 10.57           H
ATOM   2803  HB  THR A 191      17.958  23.256  16.391  1.00 10.02           H
ATOM   2804  HG1 THR A 191      18.179  21.201  17.198  1.00 12.20           H
ATOM   2805 HG21 THR A 191      20.119  22.582  16.856  1.00 10.46           H
ATOM   2806 HG22 THR A 191      19.961  24.121  17.185  1.00 10.46           H
ATOM   2807 HG23 THR A 191      19.975  23.055  18.359  1.00 10.46           H
ATOM   2808  N   THR A 192      15.401  23.785  16.945  1.00 12.48           N
ATOM   2809  CA  THR A 192      13.975  23.518  16.771  1.00 10.24           C
ATOM   2810  C   THR A 192      13.643  22.040  16.938  1.00  7.96           C
ATOM   2811  O   THR A 192      12.468  21.702  17.070  1.00 13.22           O
ATOM   2812  CB  THR A 192      13.443  23.994  15.399  1.00 15.89           C
ATOM   2813  OG1 THR A 192      14.223  23.444  14.332  1.00 15.43           O
ATOM   2814  CG2 THR A 192      13.415  25.540  15.320  1.00 18.31           C
ATOM   2815  H   THR A 192      15.827  23.964  16.226  1.00 14.98           H
ATOM   2816  HA  THR A 192      13.504  24.017  17.451  1.00 12.29           H
ATOM   2817  HB  THR A 192      12.530  23.684  15.291  1.00 19.07           H
ATOM   2818  HG1 THR A 192      14.973  23.822  14.309  1.00 18.52           H
ATOM   2819 HG21 THR A 192      13.084  25.821  14.454  1.00 21.98           H
ATOM   2820 HG22 THR A 192      12.820  25.894  15.999  1.00 21.98           H
ATOM   2821 HG23 THR A 192      14.294  25.923  15.474  1.00 21.98           H
ATOM   2822  N   LYS A 193      14.646  21.162  16.994  1.00 10.49           N
ATOM   2823  CA  LYS A 193      14.461  19.760  17.338  1.00  9.87           C
ATOM   2824  C   LYS A 193      14.491  19.494  18.862  1.00 11.77           C
ATOM   2825  O   LYS A 193      14.421  18.323  19.269  1.00  9.93           O
ATOM   2826  CB  LYS A 193      15.527  18.932  16.594  1.00  9.85           C
ATOM   2827  CG  LYS A 193      15.254  18.724  15.075  1.00 13.75           C
ATOM   2828  CD  LYS A 193      16.512  18.271  14.281  1.00 15.36           C
ATOM   2829  CE  LYS A 193      17.081  16.918  14.691  1.00 10.49           C
ATOM   2830  NZ  LYS A 193      18.345  16.620  13.936  1.00 13.18           N1+
ATOM   2831  H   LYS A 193      15.465  21.362  16.831  1.00 12.59           H
ATOM   2832  HA  LYS A 193      13.597  19.471  17.012  1.00 11.84           H
ATOM   2833  HB2 LYS A 193      16.376  19.384  16.681  1.00 11.82           H
ATOM   2834  HB3 LYS A 193      15.580  18.050  16.997  1.00 11.82           H
ATOM   2835  HG2 LYS A 193      14.579  18.036  14.972  1.00 16.50           H
ATOM   2836  HG3 LYS A 193      14.939  19.555  14.687  1.00 16.50           H
ATOM   2837  HD2 LYS A 193      16.271  18.201  13.345  1.00 18.43           H
ATOM   2838  HD3 LYS A 193      17.214  18.934  14.386  1.00 18.43           H
ATOM   2839  HE2 LYS A 193      17.278  16.921  15.642  1.00 12.59           H
ATOM   2840  HE3 LYS A 193      16.442  16.216  14.485  1.00 12.59           H
ATOM   2841  HZ1 LYS A 193      18.744  15.906  14.289  1.00 15.82           H
ATOM   2842  HZ2 LYS A 193      18.156  16.451  13.082  1.00 15.82           H
ATOM   2843  HZ3 LYS A 193      18.903  17.312  13.986  1.00 15.82           H
ATOM   2844  N   MET A 194      14.582  20.540  19.695  1.00  9.03           N
ATOM   2845  CA  MET A 194      14.633  20.448  21.159  1.00  8.91           C
ATOM   2846  C   MET A 194      13.515  21.275  21.804  1.00  9.48           C
ATOM   2847  O   MET A 194      13.061  22.285  21.239  1.00 10.36           O
ATOM   2848  CB  MET A 194      15.957  20.951  21.707  1.00 10.06           C
ATOM   2849  CG  MET A 194      17.182  20.352  21.033  1.00 11.24           C
ATOM   2850  SD  MET A 194      18.683  21.192  21.530  1.00  9.48           S
ATOM   2851  CE  MET A 194      19.813  20.384  20.433  1.00 11.51           C
ATOM   2852  H   MET A 194      14.632  21.350  19.416  1.00 10.84           H
ATOM   2853  HA  MET A 194      14.539  19.523  21.429  1.00 10.69           H
ATOM   2854  HB2 MET A 194      15.994  21.912  21.591  1.00 12.08           H
ATOM   2855  HB3 MET A 194      16.000  20.733  22.651  1.00 12.08           H
ATOM   2856  HG2 MET A 194      17.266  19.420  21.284  1.00 13.49           H
ATOM   2857  HG3 MET A 194      17.099  20.423  20.068  1.00 13.49           H
ATOM   2858  HE1 MET A 194      20.717  20.683  20.622  1.00 13.82           H
ATOM   2859  HE2 MET A 194      19.742  19.423  20.561  1.00 13.82           H
ATOM   2860  HE3 MET A 194      19.574  20.607  19.519  1.00 13.82           H
ATOM   2861  N   LEU A 195      13.050  20.834  22.983  1.00  8.44           N
ATOM   2862  CA  LEU A 195      11.988  21.506  23.749  1.00  8.53           C
ATOM   2863  C   LEU A 195      12.500  21.886  25.137  1.00  8.86           C
ATOM   2864  O   LEU A 195      12.998  21.018  25.864  1.00  9.78           O
ATOM   2865  CB  LEU A 195      10.768  20.579  23.931  1.00  9.81           C
ATOM   2866  CG  LEU A 195       9.825  20.286  22.770  1.00 23.72           C
ATOM   2867  CD1 LEU A 195       8.918  19.118  23.180  1.00 22.93           C
ATOM   2868  CD2 LEU A 195       8.968  21.507  22.388  1.00 21.73           C
ATOM   2869  H   LEU A 195      13.337  20.119  23.363  1.00 10.12           H
ATOM   2870  HA  LEU A 195      11.702  22.308  23.284  1.00 10.24           H
ATOM   2871  HB2 LEU A 195      11.119  19.720  24.205  1.00 11.77           H
ATOM   2872  HB3 LEU A 195      10.222  20.934  24.651  1.00 11.77           H
ATOM   2873  HG  LEU A 195      10.339  20.013  21.992  1.00 28.47           H
ATOM   2874 HD11 LEU A 195       8.280  18.944  22.469  1.00 27.52           H
ATOM   2875 HD12 LEU A 195       9.468  18.333  23.336  1.00 27.52           H
ATOM   2876 HD13 LEU A 195       8.451  19.361  23.998  1.00 27.52           H
ATOM   2877 HD21 LEU A 195       8.327  21.240  21.709  1.00 26.08           H
ATOM   2878 HD22 LEU A 195       8.507  21.827  23.180  1.00 26.08           H
ATOM   2879 HD23 LEU A 195       9.547  22.201  22.037  1.00 26.08           H
ATOM   2880  N   CYS A 196      12.275  23.138  25.551  1.00  8.81           N
ATOM   2881  CA  CYS A 196      12.606  23.578  26.910  1.00  7.21           C
ATOM   2882  C   CYS A 196      11.406  23.491  27.868  1.00  6.79           C
ATOM   2883  O   CYS A 196      10.268  23.749  27.465  1.00  8.78           O
ATOM   2884  CB  CYS A 196      13.115  25.024  26.882  1.00  8.76           C
ATOM   2885  SG  CYS A 196      14.658  25.164  25.905  1.00  8.50           S
ATOM   2886  H   CYS A 196      11.918  23.751  25.063  1.00 10.58           H
ATOM   2887  HA  CYS A 196      13.316  23.022  27.271  1.00  8.66           H
ATOM   2888  HB2 CYS A 196      12.442  25.587  26.473  1.00 10.51           H
ATOM   2889  HB3 CYS A 196      13.295  25.319  27.792  1.00 10.51           H
ATOM   2890  N   ALA A 197      11.681  23.172  29.161  1.00  7.96           N
ATOM   2891  CA  ALA A 197      10.673  23.189  30.238  1.00  6.89           C
ATOM   2892  C   ALA A 197      11.319  23.477  31.610  1.00  7.68           C
ATOM   2893  O   ALA A 197      12.429  23.019  31.890  1.00  7.78           O
ATOM   2894  CB  ALA A 197       9.909  21.853  30.311  1.00  7.78           C
ATOM   2895  H   ALA A 197      12.466  22.951  29.443  1.00  9.55           H
ATOM   2896  HA  ALA A 197      10.029  23.890  30.045  1.00  8.26           H
ATOM   2897  HB1 ALA A 197       9.199  21.936  30.969  1.00  9.33           H
ATOM   2898  HB2 ALA A 197       9.537  21.650  29.439  1.00  9.33           H
ATOM   2899  HB3 ALA A 197      10.524  21.149  30.577  1.00  9.33           H
ATOM   2900  N   ALA A 198      10.606  24.193  32.492  1.00  7.10           N
ATOM   2901  CA  ALA A 198      11.157  24.586  33.799  1.00  8.28           C
ATOM   2902  C   ALA A 198      10.061  25.089  34.744  1.00  7.69           C
ATOM   2903  O   ALA A 198       8.906  25.275  34.352  1.00  9.55           O
ATOM   2904  CB  ALA A 198      12.206  25.681  33.639  1.00  8.87           C
ATOM   2905  H   ALA A 198       9.809  24.474  32.344  1.00  8.52           H
ATOM   2906  HA  ALA A 198      11.581  23.822  34.218  1.00  9.93           H
ATOM   2907  HB1 ALA A 198      12.592  25.868  34.511  1.00 10.65           H
ATOM   2908  HB2 ALA A 198      12.893  25.393  33.020  1.00 10.65           H
ATOM   2909  HB3 ALA A 198      11.762  26.473  33.293  1.00 10.65           H
ATOM   2910  N   ASP A 199      10.462  25.312  36.037  1.00  9.25           N
ATOM   2911  CA  ASP A 199       9.638  25.945  37.102  1.00  9.87           C
ATOM   2912  C   ASP A 199       9.763  27.468  37.026  1.00 10.18           C
ATOM   2913  O   ASP A 199      10.873  27.993  37.028  1.00 10.16           O
ATOM   2914  CB  ASP A 199      10.119  25.445  38.487  1.00  8.29           C
ATOM   2915  CG  ASP A 199       9.396  26.113  39.667  1.00 12.45           C
ATOM   2916  OD1 ASP A 199       8.437  26.872  39.430  1.00 17.91           O
ATOM   2917  OD2 ASP A 199       9.841  25.893  40.827  1.00 11.25           O1-
ATOM   2918  H   ASP A 199      11.237  25.074  36.324  1.00 11.10           H
ATOM   2919  HA  ASP A 199       8.711  25.691  36.991  1.00 11.84           H
ATOM   2920  HB2 ASP A 199       9.976  24.485  38.547  1.00  9.95           H
ATOM   2921  HB3 ASP A 199      11.065  25.633  38.587  1.00  9.95           H
ATOM   2922  N   PRO A 200       8.664  28.209  36.942  1.00  9.40           N
ATOM   2923  CA  PRO A 200       8.830  29.679  36.903  1.00 14.58           C
ATOM   2924  C   PRO A 200       9.574  30.246  38.105  1.00 12.39           C
ATOM   2925  O   PRO A 200      10.243  31.279  37.947  1.00 12.66           O
ATOM   2926  CB  PRO A 200       7.383  30.187  36.818  1.00 16.61           C
ATOM   2927  CG  PRO A 200       6.651  29.055  36.122  1.00 15.84           C
ATOM   2928  CD  PRO A 200       7.298  27.792  36.587  1.00 14.30           C
ATOM   2929  HA  PRO A 200       9.295  29.933  36.093  1.00 17.50           H
ATOM   2930  HB2 PRO A 200       7.029  30.344  37.709  1.00 19.94           H
ATOM   2931  HB3 PRO A 200       7.353  30.994  36.279  1.00 19.94           H
ATOM   2932  HG2 PRO A 200       5.712  29.066  36.369  1.00 19.01           H
ATOM   2933  HG3 PRO A 200       6.748  29.154  35.160  1.00 19.01           H
ATOM   2934  HD2 PRO A 200       6.838  27.442  37.367  1.00 17.16           H
ATOM   2935  HD3 PRO A 200       7.318  27.142  35.868  1.00 17.16           H
ATOM   2936  N   GLN A 201       9.519  29.597  39.288  1.00  9.75           N
ATOM   2937  CA  GLN A 201      10.278  30.026  40.471  1.00 13.09           C
ATOM   2938  C   GLN A 201      11.620  29.305  40.624  1.00 10.33           C
ATOM   2939  O   GLN A 201      12.305  29.505  41.633  1.00 13.81           O
ATOM   2940  CB  GLN A 201       9.444  29.825  41.754  1.00 15.28           C
ATOM   2941  CG  GLN A 201       8.141  30.643  41.811  1.00 16.94           C
ATOM   2942  CD  GLN A 201       8.414  32.132  41.831  1.00 22.11           C
ATOM   2943  OE1 GLN A 201       9.085  32.621  42.723  1.00 26.98           O
ATOM   2944  NE2 GLN A 201       7.904  32.849  40.843  1.00 25.91           N
ATOM   2945  H   GLN A 201       9.041  28.899  39.421  1.00 11.70           H
ATOM   2946  HA  GLN A 201      10.478  30.975  40.396  1.00 15.71           H
ATOM   2947  HB2 GLN A 201       9.207  28.886  41.825  1.00 18.34           H
ATOM   2948  HB3 GLN A 201       9.983  30.080  42.517  1.00 18.34           H
ATOM   2949  HG2 GLN A 201       7.602  30.442  41.028  1.00 20.32           H
ATOM   2950  HG3 GLN A 201       7.655  30.414  42.618  1.00 20.32           H
ATOM   2951 HE21 GLN A 201       7.372  32.483  40.274  1.00 31.09           H
ATOM   2952 HE22 GLN A 201       8.106  33.682  40.771  1.00 31.09           H
ATOM   2953  N   TRP A 202      11.995  28.465  39.656  1.00 11.19           N
ATOM   2954  CA  TRP A 202      13.293  27.769  39.620  1.00  9.00           C
ATOM   2955  C   TRP A 202      13.575  26.937  40.890  1.00 11.46           C
ATOM   2956  O   TRP A 202      14.716  26.831  41.332  1.00 12.70           O
ATOM   2957  CB  TRP A 202      14.417  28.783  39.358  1.00 10.23           C
ATOM   2958  CG  TRP A 202      14.152  29.725  38.197  1.00 11.36           C
ATOM   2959  CD1 TRP A 202      13.780  31.044  38.299  1.00 12.98           C
ATOM   2960  CD2 TRP A 202      14.185  29.444  36.776  1.00  7.39           C
ATOM   2961  NE1 TRP A 202      13.599  31.587  37.067  1.00 14.19           N
ATOM   2962  CE2 TRP A 202      13.829  30.639  36.110  1.00 11.96           C
ATOM   2963  CE3 TRP A 202      14.476  28.310  36.008  1.00  9.29           C
ATOM   2964  CZ2 TRP A 202      13.754  30.735  34.710  1.00  9.95           C
ATOM   2965  CZ3 TRP A 202      14.404  28.404  34.615  1.00 11.42           C
ATOM   2966  CH2 TRP A 202      14.044  29.609  33.982  1.00 12.21           C
ATOM   2967  H   TRP A 202      11.499  28.283  38.978  1.00 13.43           H
ATOM   2968  HA  TRP A 202      13.287  27.152  38.866  1.00 10.80           H
ATOM   2969  HB2 TRP A 202      14.521  29.340  40.144  1.00 12.28           H
ATOM   2970  HB3 TRP A 202      15.247  28.309  39.188  1.00 12.28           H
ATOM   2971  HD1 TRP A 202      13.673  31.506  39.099  1.00 15.58           H
ATOM   2972  HE1 TRP A 202      13.362  32.399  36.911  1.00 17.03           H
ATOM   2973  HE3 TRP A 202      14.707  27.508  36.418  1.00 11.15           H
ATOM   2974  HZ2 TRP A 202      13.525  31.532  34.297  1.00 11.94           H
ATOM   2975  HZ3 TRP A 202      14.594  27.656  34.093  1.00 13.71           H
ATOM   2976  HH2 TRP A 202      14.011  29.644  33.054  1.00 14.65           H
ATOM   2977  N   LYS A 203      12.561  26.300  41.474  1.00 10.54           N
ATOM   2978  CA  LYS A 203      12.773  25.464  42.663  1.00 12.28           C
ATOM   2979  C   LYS A 203      12.701  23.956  42.408  1.00 12.70           C
ATOM   2980  O   LYS A 203      13.067  23.197  43.316  1.00 12.76           O
ATOM   2981  CB  LYS A 203      11.750  25.772  43.773  1.00 16.85           C
ATOM   2982  CG  LYS A 203      11.713  27.200  44.298  1.00 17.69           C
ATOM   2983  CD  LYS A 203      12.976  27.549  45.030  1.00 32.08           C
ATOM   2984  CE  LYS A 203      13.671  28.741  44.385  1.00 44.02           C
ATOM   2985  NZ  LYS A 203      12.692  29.803  44.011  1.00 48.16           N1+
ATOM   2986  H   LYS A 203      11.743  26.337  41.211  1.00 12.65           H
ATOM   2987  HA  LYS A 203      13.648  25.652  43.031  1.00 14.74           H
ATOM   2988  HB2 LYS A 203      10.862  25.564  43.443  1.00 20.22           H
ATOM   2989  HB3 LYS A 203      11.953  25.205  44.530  1.00 20.22           H
ATOM   2990  HG2 LYS A 203      11.605  27.811  43.552  1.00 21.23           H
ATOM   2991  HG3 LYS A 203      10.971  27.296  44.918  1.00 21.23           H
ATOM   2992  HD2 LYS A 203      12.761  27.781  45.947  1.00 38.50           H
ATOM   2993  HD3 LYS A 203      13.578  26.789  45.006  1.00 38.50           H
ATOM   2994  HE2 LYS A 203      14.307  29.122  45.011  1.00 52.82           H
ATOM   2995  HE3 LYS A 203      14.122  28.448  43.577  1.00 52.82           H
ATOM   2996  HZ1 LYS A 203      13.026  30.611  44.173  1.00 57.79           H
ATOM   2997  HZ2 LYS A 203      12.487  29.737  43.149  1.00 57.79           H
ATOM   2998  HZ3 LYS A 203      11.949  29.697  44.484  1.00 57.79           H
ATOM   2999  N   THR A 204      12.231  23.500  41.237  1.00  8.28           N
ATOM   3000  CA  THR A 204      12.120  22.067  40.920  1.00  6.68           C
ATOM   3001  C   THR A 204      12.561  21.822  39.462  1.00  7.60           C
ATOM   3002  O   THR A 204      12.351  22.696  38.598  1.00  8.30           O
ATOM   3003  CB  THR A 204      10.662  21.589  41.186  1.00  9.27           C
ATOM   3004  OG1 THR A 204      10.581  20.173  41.045  1.00  8.90           O
ATOM   3005  CG2 THR A 204       9.633  22.240  40.253  1.00  8.14           C
ATOM   3006  H   THR A 204      11.959  24.009  40.598  1.00  9.93           H
ATOM   3007  HA  THR A 204      12.712  21.576  41.504  1.00  8.02           H
ATOM   3008  HB  THR A 204      10.412  21.821  42.097  1.00 11.12           H
ATOM   3009  HG1 THR A 204      11.103  19.799  41.595  1.00 10.68           H
ATOM   3010 HG21 THR A 204       8.752  21.881  40.441  1.00  9.77           H
ATOM   3011 HG22 THR A 204       9.612  23.200  40.389  1.00  9.77           H
ATOM   3012 HG23 THR A 204       9.856  22.052  39.329  1.00  9.77           H
ATOM   3013  N   ASP A 205      13.188  20.654  39.178  1.00  7.73           N
ATOM   3014  CA  ASP A 205      13.740  20.410  37.834  1.00  8.74           C
ATOM   3015  C   ASP A 205      14.148  18.939  37.827  1.00  8.95           C
ATOM   3016  O   ASP A 205      14.204  18.266  38.853  1.00  8.19           O
ATOM   3017  CB  ASP A 205      14.958  21.322  37.581  1.00  6.82           C
ATOM   3018  CG  ASP A 205      15.463  21.430  36.144  1.00  8.46           C
ATOM   3019  OD1 ASP A 205      14.902  20.879  35.144  1.00  9.51           O
ATOM   3020  OD2 ASP A 205      16.533  22.097  36.007  1.00  7.60           O1-
ATOM   3021  H   ASP A 205      13.290  19.880  39.857  1.00  9.28           H
ATOM   3022  HA  ASP A 205      12.958  20.614  37.044  1.00 10.49           H
ATOM   3023  HB2 ASP A 205      14.685  22.346  37.922  1.00  8.18           H
ATOM   3024  HB3 ASP A 205      15.810  20.980  38.213  1.00  8.18           H
ATOM   3025  N   SER A 206      14.398  18.433  36.559  1.00  7.02           N
ATOM   3026  CA  SER A 206      15.190  17.215  36.470  1.00  7.91           C
ATOM   3027  C   SER A 206      16.664  17.627  36.742  1.00  8.30           C
ATOM   3028  O   SER A 206      17.102  18.761  36.837  1.00  7.80           O
ATOM   3029  CB  SER A 206      14.946  16.522  35.116  1.00  7.55           C
ATOM   3030  OG  SER A 206      15.063  17.404  33.983  1.00  7.90           O
ATOM   3031  H   SER A 206      14.498  19.065  35.737  1.00  8.43           H
ATOM   3032  HA  SER A 206      14.885  16.483  37.306  1.00  9.50           H
ATOM   3033  HB2 SER A 206      15.632  15.662  34.978  1.00  9.06           H
ATOM   3034  HB3 SER A 206      13.889  16.177  35.055  1.00  9.06           H
ATOM   3035  HG  SER A 206      16.015  17.627  33.894  1.00  9.48           H
ATOM   3036  N   CYS A 207      17.461  16.539  36.967  1.00  5.48           N
ATOM   3037  CA  CYS A 207      18.909  16.627  37.279  1.00  5.47           C
ATOM   3038  C   CYS A 207      19.657  15.372  36.771  1.00  8.32           C
ATOM   3039  O   CYS A 207      19.044  14.450  36.218  1.00  7.21           O
ATOM   3040  CB  CYS A 207      19.076  16.894  38.799  1.00  7.06           C
ATOM   3041  SG  CYS A 207      20.689  17.589  39.298  1.00  8.84           S
ATOM   3042  H   CYS A 207      17.179  15.734  36.941  1.00  6.58           H
ATOM   3043  HA  CYS A 207      19.276  17.390  36.800  1.00  6.56           H
ATOM   3044  HB2 CYS A 207      18.409  17.540  39.069  1.00  8.48           H
ATOM   3045  HB3 CYS A 207      18.949  16.072  39.297  1.00  8.48           H
ATOM   3046  N   GLN A 208      21.005  15.319  36.972  1.00  7.90           N
ATOM   3047  CA  GLN A 208      21.752  14.077  36.748  1.00  9.12           C
ATOM   3048  C   GLN A 208      21.095  12.884  37.474  1.00  6.65           C
ATOM   3049  O   GLN A 208      20.702  12.810  38.626  1.00  9.81           O
ATOM   3050  CB  GLN A 208      23.172  14.296  37.293  1.00 11.94           C
ATOM   3051  CG  GLN A 208      24.053  13.150  36.844  1.00 11.73           C
ATOM   3052  CD  GLN A 208      25.500  13.537  37.005  1.00 21.02           C
ATOM   3053  OE1 GLN A 208      25.916  14.245  37.922  1.00 20.07           O
ATOM   3054  NE2 GLN A 208      26.362  13.028  36.040  1.00 29.69           N
ATOM   3055  H   GLN A 208      21.462  15.999  37.589  1.00  9.48           H
ATOM   3056  HA  GLN A 208      21.779  13.900  35.620  1.00 10.94           H
ATOM   3057  HB2 GLN A 208      23.562  15.257  36.898  1.00 14.33           H
ATOM   3058  HB3 GLN A 208      23.173  14.376  38.399  1.00 14.33           H
ATOM   3059  HG2 GLN A 208      23.840  12.220  37.424  1.00 14.08           H
ATOM   3060  HG3 GLN A 208      23.843  12.861  35.763  1.00 14.08           H
ATOM   3061 HE21 GLN A 208      25.958  12.716  35.139  1.00 35.63           H
ATOM   3062 HE22 GLN A 208      27.292  13.400  35.971  1.00 35.63           H
ATOM   3063  N   GLY A 209      20.985  11.835  36.603  1.00  7.34           N
ATOM   3064  CA  GLY A 209      20.299  10.588  36.898  1.00  8.99           C
ATOM   3065  C   GLY A 209      18.895  10.503  36.332  1.00  7.61           C
ATOM   3066  O   GLY A 209      18.328   9.398  36.242  1.00  8.79           O
ATOM   3067  H   GLY A 209      21.324  11.839  35.813  1.00  8.81           H
ATOM   3068  HA2 GLY A 209      20.816   9.850  36.530  1.00 10.79           H
ATOM   3069  HA3 GLY A 209      20.244  10.463  37.864  1.00 10.79           H
ATOM   3070  N   ASP A 210      18.310  11.633  35.976  1.00  5.75           N
ATOM   3071  CA  ASP A 210      16.996  11.637  35.332  1.00  6.14           C
ATOM   3072  C   ASP A 210      17.081  11.523  33.793  1.00  6.11           C
ATOM   3073  O   ASP A 210      16.028  11.288  33.148  1.00  7.34           O
ATOM   3074  CB  ASP A 210      16.234  12.905  35.749  1.00  5.16           C
ATOM   3075  CG  ASP A 210      15.928  12.966  37.248  1.00  7.30           C
ATOM   3076  OD1 ASP A 210      15.474  11.941  37.814  1.00  5.23           O
ATOM   3077  OD2 ASP A 210      16.080  14.083  37.820  1.00  8.11           O1-
ATOM   3078  H   ASP A 210      18.656  12.415  36.085  1.00  6.90           H
ATOM   3079  HA  ASP A 210      16.485  10.867  35.648  1.00  7.37           H
ATOM   3080  HB2 ASP A 210      16.752  13.695  35.516  1.00  6.19           H
ATOM   3081  HB3 ASP A 210      15.381  12.918  35.292  1.00  6.19           H
ATOM   3082  N   SER A 211      18.280  11.638  33.190  1.00  5.60           N
ATOM   3083  CA  SER A 211      18.365  11.514  31.735  1.00  7.56           C
ATOM   3084  C   SER A 211      17.752  10.166  31.348  1.00  5.97           C
ATOM   3085  O   SER A 211      17.653   9.125  31.895  1.00  7.62           O
ATOM   3086  CB  SER A 211      19.808  11.593  31.205  1.00  9.61           C
ATOM   3087  OG  SER A 211      20.371  12.839  31.566  1.00  8.53           O
ATOM   3088  H   SER A 211      19.192  11.702  33.692  1.00  6.73           H
ATOM   3089  HA  SER A 211      17.772  12.364  31.289  1.00  9.07           H
ATOM   3090  HB2 SER A 211      20.452  10.758  31.572  1.00 11.53           H
ATOM   3091  HB3 SER A 211      19.785  11.578  30.100  1.00 11.53           H
ATOM   3092  HG  SER A 211      20.830  12.707  32.533  1.00 10.24           H
ATOM   3093  N   GLY A 212      17.188  10.341  30.094  1.00  8.58           N
ATOM   3094  CA  GLY A 212      16.497   9.314  29.328  1.00  5.69           C
ATOM   3095  C   GLY A 212      15.034   9.134  29.662  1.00  5.80           C
ATOM   3096  O   GLY A 212      14.306   8.441  28.905  1.00  6.43           O
ATOM   3097  H   GLY A 212      17.213  11.084  29.673  1.00 10.29           H
ATOM   3098  HA2 GLY A 212      16.559   9.536  28.390  1.00  6.83           H
ATOM   3099  HA3 GLY A 212      16.942   8.464  29.465  1.00  6.83           H
ATOM   3100  N   GLY A 213      14.585   9.686  30.787  1.00  6.33           N
ATOM   3101  CA  GLY A 213      13.247   9.461  31.270  1.00  7.00           C
ATOM   3102  C   GLY A 213      12.261  10.357  30.573  1.00  6.00           C
ATOM   3103  O   GLY A 213      12.614  11.199  29.750  1.00  7.25           O
ATOM   3104  H   GLY A 213      15.046  10.220  31.276  1.00  7.59           H
ATOM   3105  HA2 GLY A 213      12.996   8.540  31.125  1.00  8.40           H
ATOM   3106  HA3 GLY A 213      13.209   9.658  32.216  1.00  8.40           H
ATOM   3107  N   PRO A 214      10.984  10.195  30.934  1.00  6.08           N
ATOM   3108  CA  PRO A 214       9.901  10.852  30.203  1.00  6.10           C
ATOM   3109  C   PRO A 214       9.563  12.262  30.662  1.00  7.36           C
ATOM   3110  O   PRO A 214       9.572  12.581  31.858  1.00  7.79           O
ATOM   3111  CB  PRO A 214       8.702   9.940  30.501  1.00  9.53           C
ATOM   3112  CG  PRO A 214       8.989   9.431  31.903  1.00  6.55           C
ATOM   3113  CD  PRO A 214      10.483   9.192  31.898  1.00  7.54           C
ATOM   3114  HA  PRO A 214      10.094  10.854  29.251  1.00  7.32           H
ATOM   3115  HB2 PRO A 214       7.892  10.472  30.496  1.00 11.44           H
ATOM   3116  HB3 PRO A 214       8.654   9.225  29.850  1.00 11.44           H
ATOM   3117  HG2 PRO A 214       8.747  10.094  32.563  1.00  7.86           H
ATOM   3118  HG3 PRO A 214       8.519   8.598  32.061  1.00  7.86           H
ATOM   3119  HD2 PRO A 214      10.852   9.363  32.783  1.00  9.05           H
ATOM   3120  HD3 PRO A 214      10.692   8.293  31.597  1.00  9.05           H
ATOM   3121  N   LEU A 215       9.203  13.078  29.661  1.00  6.08           N
ATOM   3122  CA  LEU A 215       8.413  14.306  29.811  1.00  5.43           C
ATOM   3123  C   LEU A 215       7.044  13.993  29.221  1.00  7.61           C
ATOM   3124  O   LEU A 215       6.908  13.863  28.002  1.00  6.20           O
ATOM   3125  CB  LEU A 215       9.053  15.488  29.080  1.00  8.61           C
ATOM   3126  CG  LEU A 215       8.306  16.842  29.070  1.00  7.97           C
ATOM   3127  CD1 LEU A 215       8.348  17.489  30.447  1.00 12.86           C
ATOM   3128  CD2 LEU A 215       8.843  17.791  27.993  1.00  8.37           C
ATOM   3129  H   LEU A 215       9.412  12.925  28.840  1.00  7.30           H
ATOM   3130  HA  LEU A 215       8.302  14.525  30.749  1.00  6.52           H
ATOM   3131  HB2 LEU A 215       9.915  15.654  29.485  1.00 10.33           H
ATOM   3132  HB3 LEU A 215       9.173  15.228  28.154  1.00 10.33           H
ATOM   3133  HG  LEU A 215       7.374  16.677  28.858  1.00  9.56           H
ATOM   3134 HD11 LEU A 215       7.852  18.323  30.416  1.00 15.44           H
ATOM   3135 HD12 LEU A 215       7.936  16.889  31.088  1.00 15.44           H
ATOM   3136 HD13 LEU A 215       9.269  17.658  30.703  1.00 15.44           H
ATOM   3137 HD21 LEU A 215       8.362  18.634  28.043  1.00 10.04           H
ATOM   3138 HD22 LEU A 215       9.788  17.945  28.155  1.00 10.04           H
ATOM   3139 HD23 LEU A 215       8.713  17.394  27.118  1.00 10.04           H
ATOM   3140  N   VAL A 216       6.041  13.831  30.080  1.00  6.24           N
ATOM   3141  CA  VAL A 216       4.712  13.442  29.629  1.00  7.48           C
ATOM   3142  C   VAL A 216       3.791  14.645  29.747  1.00  7.21           C
ATOM   3143  O   VAL A 216       3.716  15.284  30.813  1.00  7.79           O
ATOM   3144  CB  VAL A 216       4.191  12.235  30.418  1.00  8.15           C
ATOM   3145  CG1 VAL A 216       2.739  11.994  30.148  1.00  7.93           C
ATOM   3146  CG2 VAL A 216       4.991  11.008  30.007  1.00 10.26           C
ATOM   3147  H   VAL A 216       6.108  13.932  30.931  1.00  7.49           H
ATOM   3148  HA  VAL A 216       4.750  13.189  28.694  1.00  8.97           H
ATOM   3149  HB  VAL A 216       4.311  12.394  31.368  1.00  9.78           H
ATOM   3150 HG11 VAL A 216       2.459  11.238  30.691  1.00  9.51           H
ATOM   3151 HG12 VAL A 216       2.220  12.776  30.393  1.00  9.51           H
ATOM   3152 HG13 VAL A 216       2.616  11.789  29.206  1.00  9.51           H
ATOM   3153 HG21 VAL A 216       4.802  10.285  30.626  1.00 12.32           H
ATOM   3154 HG22 VAL A 216       4.735  10.750  29.108  1.00 12.32           H
ATOM   3155 HG23 VAL A 216       5.935  11.229  30.028  1.00 12.32           H
ATOM   3156  N   CYS A 217       3.131  14.974  28.629  1.00  7.54           N
ATOM   3157  CA  CYS A 217       2.173  16.069  28.549  1.00  8.48           C
ATOM   3158  C   CYS A 217       0.807  15.502  28.213  1.00  8.45           C
ATOM   3159  O   CYS A 217       0.671  14.652  27.324  1.00  8.33           O
ATOM   3160  CB  CYS A 217       2.581  17.085  27.494  1.00  9.80           C
ATOM   3161  SG  CYS A 217       4.194  17.799  27.672  1.00  8.34           S
ATOM   3162  H   CYS A 217       3.226  14.573  27.880  1.00  9.05           H
ATOM   3163  HA  CYS A 217       2.115  16.522  29.405  1.00 10.17           H
ATOM   3164  HB2 CYS A 217       2.561  16.642  26.631  1.00 11.76           H
ATOM   3165  HB3 CYS A 217       1.935  17.808  27.505  1.00 11.76           H
ATOM   3166  N   SER A 218      -0.211  15.972  28.918  1.00 11.20           N
ATOM   3167  CA  SER A 218      -1.581  15.677  28.515  1.00 12.49           C
ATOM   3168  C   SER A 218      -2.006  16.674  27.429  1.00 12.83           C
ATOM   3169  O   SER A 218      -1.961  17.890  27.646  1.00 18.77           O
ATOM   3170  CB  SER A 218      -2.490  15.740  29.733  1.00 14.20           C
ATOM   3171  OG  SER A 218      -3.863  15.587  29.387  1.00 15.66           O
ATOM   3172  H   SER A 218      -0.139  16.453  29.629  1.00 13.44           H
ATOM   3173  HA  SER A 218      -1.617  14.778  28.150  1.00 14.99           H
ATOM   3174  HB2 SER A 218      -2.242  15.025  30.339  1.00 17.04           H
ATOM   3175  HB3 SER A 218      -2.364  16.600  30.163  1.00 17.04           H
ATOM   3176  HG  SER A 218      -4.265  16.304  29.548  1.00 18.79           H
ATOM   3177  N   LEU A 219      -2.376  16.165  26.249  1.00 13.48           N
ATOM   3178  CA  LEU A 219      -2.636  16.990  25.077  1.00 14.90           C
ATOM   3179  C   LEU A 219      -3.918  16.492  24.435  1.00 17.29           C
ATOM   3180  O   LEU A 219      -4.014  15.316  24.061  1.00 14.05           O
ATOM   3181  CB  LEU A 219      -1.468  16.942  24.081  1.00 17.22           C
ATOM   3182  CG  LEU A 219      -1.613  17.861  22.875  1.00 17.68           C
ATOM   3183  CD1 LEU A 219      -1.858  19.304  23.307  1.00 20.78           C
ATOM   3184  CD2 LEU A 219      -0.388  17.772  21.977  1.00 20.71           C
ATOM   3185  H   LEU A 219      -2.496  15.324  26.105  1.00 16.18           H
ATOM   3186  HA  LEU A 219      -2.765  17.910  25.356  1.00 17.88           H
ATOM   3187  HB2 LEU A 219      -0.653  17.191  24.543  1.00 20.67           H
ATOM   3188  HB3 LEU A 219      -1.385  16.037  23.744  1.00 20.67           H
ATOM   3189  HG  LEU A 219      -2.379  17.571  22.356  1.00 21.22           H
ATOM   3190 HD11 LEU A 219      -1.835  19.874  22.523  1.00 24.93           H
ATOM   3191 HD12 LEU A 219      -2.728  19.370  23.731  1.00 24.93           H
ATOM   3192 HD13 LEU A 219      -1.165  19.570  23.930  1.00 24.93           H
ATOM   3193 HD21 LEU A 219      -0.519  18.349  21.209  1.00 24.86           H
ATOM   3194 HD22 LEU A 219       0.389  18.063  22.480  1.00 24.86           H
ATOM   3195 HD23 LEU A 219      -0.272  16.855  21.687  1.00 24.86           H
ATOM   3196  N   GLN A 220      -4.901  17.387  24.317  1.00 18.60           N
ATOM   3197  CA  GLN A 220      -6.180  17.047  23.712  1.00 22.16           C
ATOM   3198  C   GLN A 220      -6.743  15.782  24.353  1.00 20.34           C
ATOM   3199  O   GLN A 220      -7.371  14.953  23.688  1.00 20.25           O
ATOM   3200  CB  GLN A 220      -6.033  16.913  22.191  1.00 22.37           C
ATOM   3201  CG  GLN A 220      -5.625  18.251  21.547  1.00 24.20           C
ATOM   3202  CD  GLN A 220      -4.889  18.127  20.203  1.00 26.25           C
ATOM   3203  OE1 GLN A 220      -5.071  17.167  19.462  1.00 32.82           O
ATOM   3204  NE2 GLN A 220      -4.079  19.127  19.884  1.00 24.65           N
ATOM   3205  H   GLN A 220      -4.852  18.202  24.589  1.00 22.32           H
ATOM   3206  HA  GLN A 220      -6.801  17.772  23.884  1.00 26.59           H
ATOM   3207  HB2 GLN A 220      -5.347  16.255  21.997  1.00 26.84           H
ATOM   3208  HB3 GLN A 220      -6.881  16.634  21.812  1.00 26.84           H
ATOM   3209  HG2 GLN A 220      -6.429  18.771  21.392  1.00 29.04           H
ATOM   3210  HG3 GLN A 220      -5.043  18.728  22.159  1.00 29.04           H
ATOM   3211 HE21 GLN A 220      -3.929  19.760  20.448  1.00 29.58           H
ATOM   3212 HE22 GLN A 220      -3.698  19.140  19.114  1.00 29.58           H
ATOM   3213  N   GLY A 221      -6.491  15.639  25.663  1.00 18.64           N
ATOM   3214  CA  GLY A 221      -7.019  14.564  26.481  1.00 19.94           C
ATOM   3215  C   GLY A 221      -6.205  13.287  26.519  1.00 22.27           C
ATOM   3216  O   GLY A 221      -6.625  12.326  27.180  1.00 27.00           O
ATOM   3217  H   GLY A 221      -5.998  16.185  26.110  1.00 22.37           H
ATOM   3218  HA2 GLY A 221      -7.107  14.890  27.391  1.00 23.93           H
ATOM   3219  HA3 GLY A 221      -7.906  14.336  26.156  1.00 23.93           H
ATOM   3220  N   ARG A 222      -5.050  13.245  25.864  1.00 15.85           N
ATOM   3221  CA  ARG A 222      -4.257  12.027  25.733  1.00 15.37           C
ATOM   3222  C   ARG A 222      -2.908  12.245  26.407  1.00 13.63           C
ATOM   3223  O   ARG A 222      -2.181  13.171  26.029  1.00 12.80           O
ATOM   3224  CB  ARG A 222      -4.071  11.694  24.252  1.00 20.68           C
ATOM   3225  CG  ARG A 222      -3.163  10.512  23.935  1.00 28.95           C
ATOM   3226  CD  ARG A 222      -3.131  10.269  22.410  1.00 38.71           C
ATOM   3227  NE  ARG A 222      -2.939   8.861  22.066  1.00 44.19           N
ATOM   3228  CZ  ARG A 222      -3.800   7.884  22.353  1.00 48.62           C
ATOM   3229  NH1 ARG A 222      -4.941   8.136  22.997  1.00 50.56           N
ATOM   3230  NH2 ARG A 222      -3.511   6.640  21.994  1.00 49.03           N1+
ATOM   3231  H   ARG A 222      -4.698  13.927  25.475  1.00 19.02           H
ATOM   3232  HA  ARG A 222      -4.709  11.286  26.167  1.00 18.45           H
ATOM   3233  HB2 ARG A 222      -4.945  11.496  23.878  1.00 24.81           H
ATOM   3234  HB3 ARG A 222      -3.698  12.472  23.811  1.00 24.81           H
ATOM   3235  HG2 ARG A 222      -2.259  10.698  24.237  1.00 34.74           H
ATOM   3236  HG3 ARG A 222      -3.508   9.715  24.369  1.00 34.74           H
ATOM   3237  HD2 ARG A 222      -3.971  10.561  22.022  1.00 46.45           H
ATOM   3238  HD3 ARG A 222      -2.396  10.773  22.027  1.00 46.45           H
ATOM   3239  HE  ARG A 222      -2.337   8.686  21.476  1.00 53.03           H
ATOM   3240 HH11 ARG A 222      -5.136   8.938  23.237  1.00 60.67           H
ATOM   3241 HH12 ARG A 222      -5.485   7.493  23.175  1.00 60.67           H
ATOM   3242 HH21 ARG A 222      -2.778   6.473  21.576  1.00 58.83           H
ATOM   3243 HH22 ARG A 222      -4.059   6.002  22.171  1.00 58.83           H
ATOM   3244  N   MET A 223      -2.561  11.392  27.386  1.00 12.45           N
ATOM   3245  CA  MET A 223      -1.210  11.441  27.934  1.00 12.22           C
ATOM   3246  C   MET A 223      -0.214  11.006  26.846  1.00  9.47           C
ATOM   3247  O   MET A 223      -0.366   9.936  26.227  1.00 10.18           O
ATOM   3248  CB  MET A 223      -1.090  10.549  29.181  1.00 12.25           C
ATOM   3249  CG  MET A 223      -1.904  11.029  30.375  1.00 11.49           C
ATOM   3250  SD  MET A 223      -1.055  12.274  31.340  1.00 12.62           S
ATOM   3251  CE  MET A 223      -0.125  11.201  32.428  1.00 15.21           C
ATOM   3252  H   MET A 223      -3.066  10.796  27.737  1.00 14.95           H
ATOM   3253  HA  MET A 223      -1.020  12.352  28.204  1.00 14.67           H
ATOM   3254  HB2 MET A 223      -1.403   9.662  28.954  1.00 14.69           H
ATOM   3255  HB3 MET A 223      -0.158  10.506  29.448  1.00 14.69           H
ATOM   3256  HG2 MET A 223      -2.741  11.402  30.062  1.00 13.79           H
ATOM   3257  HG3 MET A 223      -2.081  10.276  30.956  1.00 13.79           H
ATOM   3258  HE1 MET A 223       0.346  11.744  33.081  1.00 18.25           H
ATOM   3259  HE2 MET A 223      -0.742  10.599  32.873  1.00 18.25           H
ATOM   3260  HE3 MET A 223       0.507  10.693  31.899  1.00 18.25           H
ATOM   3261  N   THR A 224       0.815  11.826  26.626  1.00  8.16           N
ATOM   3262  CA  THR A 224       1.675  11.729  25.440  1.00 11.62           C
ATOM   3263  C   THR A 224       3.147  11.871  25.830  1.00  9.02           C
ATOM   3264  O   THR A 224       3.490  12.726  26.650  1.00  9.25           O
ATOM   3265  CB  THR A 224       1.350  12.846  24.410  1.00 12.07           C
ATOM   3266  OG1 THR A 224      -0.036  12.799  24.055  1.00 13.39           O
ATOM   3267  CG2 THR A 224       2.171  12.689  23.163  1.00 15.90           C
ATOM   3268  H   THR A 224       1.046  12.452  27.167  1.00  9.79           H
ATOM   3269  HA  THR A 224       1.549  10.867  25.014  1.00 13.94           H
ATOM   3270  HB  THR A 224       1.552  13.708  24.805  1.00 14.48           H
ATOM   3271  HG1 THR A 224      -0.500  12.681  24.748  1.00 16.07           H
ATOM   3272 HG21 THR A 224       1.908  13.357  22.512  1.00 19.08           H
ATOM   3273 HG22 THR A 224       3.116  12.804  23.359  1.00 19.08           H
ATOM   3274 HG23 THR A 224       2.033  11.804  22.789  1.00 19.08           H
ATOM   3275  N   LEU A 225       4.022  11.071  25.204  1.00  8.17           N
ATOM   3276  CA  LEU A 225       5.471  11.201  25.415  1.00  7.26           C
ATOM   3277  C   LEU A 225       5.987  12.325  24.524  1.00  6.47           C
ATOM   3278  O   LEU A 225       6.438  12.122  23.377  1.00  9.55           O
ATOM   3279  CB  LEU A 225       6.197   9.879  25.138  1.00  7.74           C
ATOM   3280  CG  LEU A 225       7.695   9.950  25.470  1.00  8.21           C
ATOM   3281  CD1 LEU A 225       7.944  10.064  26.979  1.00  9.04           C
ATOM   3282  CD2 LEU A 225       8.395   8.753  24.919  1.00  9.54           C
ATOM   3283  H   LEU A 225       3.806  10.450  24.652  1.00  9.81           H
ATOM   3284  HA  LEU A 225       5.631  11.447  26.340  1.00  8.72           H
ATOM   3285  HB2 LEU A 225       5.814   9.162  25.668  1.00  9.29           H
ATOM   3286  HB3 LEU A 225       6.116   9.667  24.196  1.00  9.29           H
ATOM   3287  HG  LEU A 225       8.077  10.735  25.043  1.00  9.85           H
ATOM   3288 HD11 LEU A 225       8.900  10.121  27.137  1.00 10.85           H
ATOM   3289 HD12 LEU A 225       7.508  10.859  27.321  1.00 10.85           H
ATOM   3290 HD13 LEU A 225       7.585   9.277  27.420  1.00 10.85           H
ATOM   3291 HD21 LEU A 225       9.311   8.757  25.230  1.00 11.45           H
ATOM   3292 HD22 LEU A 225       7.945   7.953  25.224  1.00 11.45           H
ATOM   3293 HD23 LEU A 225       8.375   8.807  23.955  1.00 11.45           H
ATOM   3294  N   THR A 226       5.885  13.555  25.039  1.00  7.50           N
ATOM   3295  CA  THR A 226       6.289  14.730  24.276  1.00  4.71           C
ATOM   3296  C   THR A 226       7.806  14.874  24.215  1.00  9.13           C
ATOM   3297  O   THR A 226       8.335  15.350  23.208  1.00  7.79           O
ATOM   3298  CB  THR A 226       5.670  15.985  24.893  1.00  7.27           C
ATOM   3299  OG1 THR A 226       4.242  15.843  24.857  1.00 10.23           O
ATOM   3300  CG2 THR A 226       6.081  17.226  24.130  1.00  8.40           C
ATOM   3301  H   THR A 226       5.585  13.733  25.831  1.00  9.00           H
ATOM   3302  HA  THR A 226       5.957  14.656  23.368  1.00  5.65           H
ATOM   3303  HB  THR A 226       5.965  16.077  25.813  1.00  8.73           H
ATOM   3304  HG1 THR A 226       3.967  15.840  24.067  1.00 12.28           H
ATOM   3305 HG21 THR A 226       5.574  17.992  24.443  1.00 10.08           H
ATOM   3306 HG22 THR A 226       7.024  17.413  24.258  1.00 10.08           H
ATOM   3307 HG23 THR A 226       5.914  17.094  23.182  1.00 10.08           H
ATOM   3308  N   GLY A 227       8.515  14.498  25.280  1.00 10.21           N
ATOM   3309  CA  GLY A 227       9.955  14.699  25.331  1.00  8.62           C
ATOM   3310  C   GLY A 227      10.693  13.605  26.080  1.00  8.05           C
ATOM   3311  O   GLY A 227      10.090  12.788  26.784  1.00  8.60           O
ATOM   3312  H   GLY A 227       8.182  14.135  25.985  1.00 12.26           H
ATOM   3313  HA2 GLY A 227      10.297  14.742  24.425  1.00 10.34           H
ATOM   3314  HA3 GLY A 227      10.145  15.545  25.764  1.00 10.34           H
ATOM   3315  N   ILE A 228      12.027  13.627  25.941  1.00  7.40           N
ATOM   3316  CA  ILE A 228      12.968  12.747  26.653  1.00  5.57           C
ATOM   3317  C   ILE A 228      13.990  13.632  27.378  1.00  7.77           C
ATOM   3318  O   ILE A 228      14.615  14.489  26.720  1.00  7.55           O
ATOM   3319  CB  ILE A 228      13.689  11.801  25.667  1.00  7.60           C
ATOM   3320  CG1 ILE A 228      12.688  10.940  24.900  1.00 11.37           C
ATOM   3321  CG2 ILE A 228      14.771  10.973  26.397  1.00  7.61           C
ATOM   3322  CD1 ILE A 228      11.886  10.127  25.753  1.00 19.88           C
ATOM   3323  H   ILE A 228      12.430  14.172  25.408  1.00  8.87           H
ATOM   3324  HA  ILE A 228      12.489  12.225  27.310  1.00  6.68           H
ATOM   3325  HB  ILE A 228      14.154  12.341  25.012  1.00  9.12           H
ATOM   3326 HG12 ILE A 228      12.080  11.522  24.415  1.00 13.65           H
ATOM   3327 HG13 ILE A 228      13.160  10.353  24.275  1.00 13.65           H
ATOM   3328 HG21 ILE A 228      15.143  10.336  25.765  1.00  9.13           H
ATOM   3329 HG22 ILE A 228      15.469  11.565  26.716  1.00  9.13           H
ATOM   3330 HG23 ILE A 228      14.370  10.499  27.143  1.00  9.13           H
ATOM   3331 HD11 ILE A 228      11.432   9.455  25.221  1.00 23.86           H
ATOM   3332 HD12 ILE A 228      12.486   9.712  26.383  1.00 23.86           H
ATOM   3333 HD13 ILE A 228      11.241  10.684  26.217  1.00 23.86           H
ATOM   3334  N   VAL A 229      14.195  13.408  28.708  1.00  5.80           N
ATOM   3335  CA  VAL A 229      15.212  14.175  29.447  1.00  5.17           C
ATOM   3336  C   VAL A 229      16.561  13.937  28.728  1.00  5.35           C
ATOM   3337  O   VAL A 229      17.148  12.909  28.542  1.00  6.22           O
ATOM   3338  CB  VAL A 229      15.340  13.740  30.935  1.00  5.19           C
ATOM   3339  CG1 VAL A 229      16.358  14.687  31.607  1.00  6.04           C
ATOM   3340  CG2 VAL A 229      14.043  13.823  31.738  1.00  6.13           C
ATOM   3341  H   VAL A 229      13.833  12.551  29.176  1.00  6.96           H
ATOM   3342  HA  VAL A 229      14.924  15.258  29.410  1.00  6.20           H
ATOM   3343  HB  VAL A 229      15.720  12.685  30.980  1.00  6.23           H
ATOM   3344 HG11 VAL A 229      16.543  14.366  32.648  1.00  7.24           H
ATOM   3345 HG12 VAL A 229      17.343  14.661  31.129  1.00  7.24           H
ATOM   3346 HG13 VAL A 229      16.014  15.724  31.639  1.00  7.24           H
ATOM   3347 HG21 VAL A 229      14.241  13.484  32.772  1.00  7.36           H
ATOM   3348 HG22 VAL A 229      13.648  14.842  31.797  1.00  7.36           H
ATOM   3349 HG23 VAL A 229      13.262  13.171  31.338  1.00  7.36           H
ATOM   3350  N   SER A 230      17.125  15.137  28.336  1.00  7.49           N
ATOM   3351  CA  SER A 230      18.381  15.267  27.581  1.00  6.31           C
ATOM   3352  C   SER A 230      19.474  16.115  28.253  1.00  7.36           C
ATOM   3353  O   SER A 230      20.555  15.538  28.476  1.00  8.53           O
ATOM   3354  CB  SER A 230      18.134  15.773  26.147  1.00  6.97           C
ATOM   3355  OG  SER A 230      19.361  15.855  25.399  1.00  8.20           O
ATOM   3356  H   SER A 230      16.776  15.901  28.515  1.00  8.99           H
ATOM   3357  HA  SER A 230      18.747  14.375  27.483  1.00  7.57           H
ATOM   3358  HB2 SER A 230      17.540  15.152  25.709  1.00  8.37           H
ATOM   3359  HB3 SER A 230      17.725  16.648  26.178  1.00  8.37           H
ATOM   3360  HG  SER A 230      19.603  15.091  25.152  1.00  9.85           H
ATOM   3361  N   TRP A 231      19.330  17.453  28.489  1.00  6.17           N
ATOM   3362  CA  TRP A 231      20.500  18.221  28.965  1.00  7.79           C
ATOM   3363  C   TRP A 231      19.961  19.467  29.676  1.00  7.87           C
ATOM   3364  O   TRP A 231      18.806  19.861  29.644  1.00  7.79           O
ATOM   3365  CB  TRP A 231      21.509  18.591  27.836  1.00  5.42           C
ATOM   3366  CG  TRP A 231      20.990  19.410  26.706  1.00  6.19           C
ATOM   3367  CD1 TRP A 231      20.399  18.918  25.558  1.00  6.00           C
ATOM   3368  CD2 TRP A 231      21.071  20.853  26.571  1.00  6.02           C
ATOM   3369  NE1 TRP A 231      20.117  19.980  24.656  1.00  7.92           N
ATOM   3370  CE2 TRP A 231      20.531  21.166  25.265  1.00  6.43           C
ATOM   3371  CE3 TRP A 231      21.518  21.901  27.381  1.00  9.76           C
ATOM   3372  CZ2 TRP A 231      20.491  22.474  24.757  1.00  7.80           C
ATOM   3373  CZ3 TRP A 231      21.485  23.203  26.882  1.00  4.84           C
ATOM   3374  CH2 TRP A 231      20.998  23.474  25.588  1.00  8.38           C
ATOM   3375  H   TRP A 231      18.486  17.988  28.220  1.00  7.40           H
ATOM   3376  HA  TRP A 231      21.066  17.573  29.711  1.00  9.35           H
ATOM   3377  HB2 TRP A 231      22.389  19.086  28.301  1.00  6.51           H
ATOM   3378  HB3 TRP A 231      21.905  17.621  27.438  1.00  6.51           H
ATOM   3379  HD1 TRP A 231      20.128  17.889  25.318  1.00  7.20           H
ATOM   3380  HE1 TRP A 231      19.457  19.906  23.893  1.00  9.51           H
ATOM   3381  HE3 TRP A 231      21.873  21.693  28.386  1.00 11.71           H
ATOM   3382  HZ2 TRP A 231      20.069  22.679  23.784  1.00  9.36           H
ATOM   3383  HZ3 TRP A 231      21.802  24.025  27.513  1.00  5.81           H
ATOM   3384  HH2 TRP A 231      21.008  24.500  25.227  1.00 10.05           H
ATOM   3385  N   GLY A 232      20.944  20.138  30.373  1.00  5.14           N
ATOM   3386  CA  GLY A 232      20.649  21.349  31.139  1.00  7.73           C
ATOM   3387  C   GLY A 232      21.982  21.751  31.757  1.00  8.28           C
ATOM   3388  O   GLY A 232      22.913  21.048  32.065  1.00  9.91           O
ATOM   3389  H   GLY A 232      21.878  19.704  30.537  1.00  6.17           H
ATOM   3390  HA2 GLY A 232      20.186  22.117  30.476  1.00  9.28           H
ATOM   3391  HA3 GLY A 232      19.888  21.163  31.944  1.00  9.28           H
ATOM   3392  N   ARG A 233      22.039  23.106  31.930  1.00  9.88           N
ATOM   3393  CA  ARG A 233      23.086  23.815  32.701  1.00  8.00           C
ATOM   3394  C   ARG A 233      22.779  23.805  34.210  1.00  6.82           C
ATOM   3395  O   ARG A 233      21.862  24.527  34.665  1.00  8.85           O
ATOM   3396  CB  ARG A 233      23.249  25.264  32.220  1.00  8.59           C
ATOM   3397  CG  ARG A 233      24.226  26.126  33.082  1.00  7.34           C
ATOM   3398  CD  ARG A 233      25.716  25.779  32.918  1.00 11.79           C
ATOM   3399  NE  ARG A 233      26.126  24.557  33.620  1.00 13.59           N
ATOM   3400  CZ  ARG A 233      26.306  24.448  34.949  1.00 11.24           C
ATOM   3401  NH1 ARG A 233      26.137  25.472  35.748  1.00 13.21           N
ATOM   3402  NH2 ARG A 233      26.662  23.278  35.473  1.00 19.44           N1+
ATOM   3403  H   ARG A 233      21.457  23.648  31.603  1.00 11.85           H
ATOM   3404  HA  ARG A 233      23.936  23.362  32.569  1.00  9.60           H
ATOM   3405  HB2 ARG A 233      23.581  25.255  31.310  1.00 10.31           H
ATOM   3406  HB3 ARG A 233      22.380  25.704  32.241  1.00 10.31           H
ATOM   3407  HG2 ARG A 233      24.101  27.058  32.854  1.00  8.81           H
ATOM   3408  HG3 ARG A 233      24.019  26.008  34.016  1.00  8.81           H
ATOM   3409  HD2 ARG A 233      25.914  25.659  31.977  1.00 14.15           H
ATOM   3410  HD3 ARG A 233      26.244  26.510  33.278  1.00 14.15           H
ATOM   3411  HE  ARG A 233      26.303  23.866  33.138  1.00 16.31           H
ATOM   3412 HH11 ARG A 233      25.907  26.233  35.425  1.00 15.85           H
ATOM   3413 HH12 ARG A 233      26.260  25.381  36.595  1.00 15.85           H
ATOM   3414 HH21 ARG A 233      26.779  22.594  34.960  1.00 23.33           H
ATOM   3415 HH22 ARG A 233      26.783  23.204  36.324  1.00 23.33           H
ATOM   3416  N   GLY A 234      23.505  22.947  34.996  1.00  8.67           N
ATOM   3417  CA  GLY A 234      23.140  22.762  36.412  1.00 10.18           C
ATOM   3418  C   GLY A 234      21.765  22.097  36.517  1.00  7.17           C
ATOM   3419  O   GLY A 234      21.266  21.517  35.555  1.00  8.01           O
ATOM   3420  H   GLY A 234      23.984  22.126  34.569  1.00 10.40           H
ATOM   3421  HA2 GLY A 234      23.904  22.116  36.903  1.00 12.22           H
ATOM   3422  HA3 GLY A 234      23.141  23.750  36.920  1.00 12.22           H
ATOM   3423  N   CYS A 235      21.180  22.228  37.756  1.00  9.59           N
ATOM   3424  CA  CYS A 235      19.826  21.701  38.040  1.00  7.26           C
ATOM   3425  C   CYS A 235      19.077  22.809  38.858  1.00  8.52           C
ATOM   3426  O   CYS A 235      19.543  23.323  39.885  1.00  9.40           O
ATOM   3427  CB  CYS A 235      19.866  20.434  38.872  1.00  7.79           C
ATOM   3428  SG  CYS A 235      20.903  19.197  38.012  1.00  9.06           S
ATOM   3429  H   CYS A 235      21.648  22.665  38.549  1.00 11.51           H
ATOM   3430  HA  CYS A 235      19.284  21.511  37.069  1.00  8.71           H
ATOM   3431  HB2 CYS A 235      20.248  20.612  39.895  1.00  9.34           H
ATOM   3432  HB3 CYS A 235      18.834  20.022  38.996  1.00  9.34           H
ATOM   3433  N   ALA A 236      17.857  23.129  38.328  1.00  6.05           N
ATOM   3434  CA  ALA A 236      16.999  24.157  38.982  1.00  7.37           C
ATOM   3435  C   ALA A 236      17.712  25.493  39.248  1.00  7.47           C
ATOM   3436  O   ALA A 236      17.545  26.263  40.181  1.00 10.94           O
ATOM   3437  CB  ALA A 236      16.455  23.658  40.308  1.00 10.50           C
ATOM   3438  H   ALA A 236      17.487  22.744  37.410  1.00  7.26           H
ATOM   3439  HA  ALA A 236      16.158  24.391  38.257  1.00  8.84           H
ATOM   3440  HB1 ALA A 236      15.829  24.422  40.793  1.00 12.60           H
ATOM   3441  HB2 ALA A 236      15.849  22.750  40.185  1.00 12.60           H
ATOM   3442  HB3 ALA A 236      17.266  23.436  41.019  1.00 12.60           H
ATOM   3443  N   LEU A 237      18.543  25.856  38.218  1.00  7.85           N
ATOM   3444  CA  LEU A 237      19.201  27.177  38.157  1.00  6.62           C
ATOM   3445  C   LEU A 237      18.367  28.213  37.402  1.00  9.73           C
ATOM   3446  O   LEU A 237      17.791  27.924  36.351  1.00  9.21           O
ATOM   3447  CB  LEU A 237      20.591  27.110  37.497  1.00  8.25           C
ATOM   3448  CG  LEU A 237      21.627  26.205  38.143  1.00  8.69           C
ATOM   3449  CD1 LEU A 237      23.001  26.448  37.479  1.00  9.00           C
ATOM   3450  CD2 LEU A 237      21.677  26.394  39.635  1.00 12.60           C
ATOM   3451  H   LEU A 237      18.746  25.345  37.559  1.00  9.42           H
ATOM   3452  HA  LEU A 237      19.316  27.512  39.062  1.00  7.95           H
ATOM   3453  HB2 LEU A 237      20.486  26.805  36.582  1.00  9.90           H
ATOM   3454  HB3 LEU A 237      20.959  28.006  37.483  1.00  9.90           H
ATOM   3455  HG  LEU A 237      21.371  25.280  37.970  1.00 10.43           H
ATOM   3456 HD11 LEU A 237      23.652  25.859  37.887  1.00 10.80           H
ATOM   3457 HD12 LEU A 237      22.926  26.253  36.534  1.00 10.80           H
ATOM   3458 HD13 LEU A 237      23.257  27.372  37.607  1.00 10.80           H
ATOM   3459 HD21 LEU A 237      22.400  25.861  40.000  1.00 15.12           H
ATOM   3460 HD22 LEU A 237      21.826  27.336  39.827  1.00 15.12           H
ATOM   3461 HD23 LEU A 237      20.831  26.111  40.017  1.00 15.12           H
ATOM   3462  N   LYS A 238      18.370  29.449  37.914  1.00  8.01           N
ATOM   3463  CA  LYS A 238      17.628  30.542  37.275  1.00 10.00           C
ATOM   3464  C   LYS A 238      18.049  30.737  35.810  1.00  9.53           C
ATOM   3465  O   LYS A 238      19.243  30.801  35.488  1.00  9.63           O
ATOM   3466  CB  LYS A 238      17.824  31.835  38.074  1.00 13.39           C
ATOM   3467  CG  LYS A 238      17.104  33.048  37.457  1.00 12.36           C
ATOM   3468  CD  LYS A 238      17.158  34.311  38.318  1.00 24.02           C
ATOM   3469  CE  LYS A 238      16.631  35.524  37.552  1.00 27.86           C
ATOM   3470  NZ  LYS A 238      17.123  36.825  38.133  1.00 36.30           N1+
ATOM   3471  H   LYS A 238      18.801  29.677  38.621  1.00  9.61           H
ATOM   3472  HA  LYS A 238      16.678  30.341  37.280  1.00 12.00           H
ATOM   3473  HB2 LYS A 238      17.464  31.701  38.965  1.00 16.07           H
ATOM   3474  HB3 LYS A 238      18.770  32.032  38.132  1.00 16.07           H
ATOM   3475  HG2 LYS A 238      17.528  33.260  36.609  1.00 14.83           H
ATOM   3476  HG3 LYS A 238      16.171  32.827  37.311  1.00 14.83           H
ATOM   3477  HD2 LYS A 238      16.600  34.185  39.103  1.00 28.82           H
ATOM   3478  HD3 LYS A 238      18.074  34.489  38.580  1.00 28.82           H
ATOM   3479  HE2 LYS A 238      16.926  35.474  36.630  1.00 33.44           H
ATOM   3480  HE3 LYS A 238      15.661  35.521  37.594  1.00 33.44           H
ATOM   3481  HZ1 LYS A 238      16.791  37.512  37.674  1.00 43.56           H
ATOM   3482  HZ2 LYS A 238      16.866  36.893  38.984  1.00 43.56           H
ATOM   3483  HZ3 LYS A 238      18.013  36.859  38.098  1.00 43.56           H
ATOM   3484  N   ASP A 239      17.050  30.829  34.929  1.00  9.63           N
ATOM   3485  CA  ASP A 239      17.160  31.050  33.477  1.00  8.43           C
ATOM   3486  C   ASP A 239      17.845  29.909  32.734  1.00  9.68           C
ATOM   3487  O   ASP A 239      18.309  30.094  31.590  1.00  8.92           O
ATOM   3488  CB  ASP A 239      17.865  32.368  33.139  1.00 10.55           C
ATOM   3489  CG  ASP A 239      17.095  33.578  33.622  1.00 14.61           C
ATOM   3490  OD1 ASP A 239      15.864  33.468  33.812  1.00 14.05           O
ATOM   3491  OD2 ASP A 239      17.733  34.639  33.793  1.00 19.44           O1-
ATOM   3492  H   ASP A 239      16.233  30.762  35.174  1.00 11.56           H
ATOM   3493  HA  ASP A 239      16.254  31.110  33.125  1.00 10.12           H
ATOM   3494  HB2 ASP A 239      18.748  32.383  33.542  1.00 12.66           H
ATOM   3495  HB3 ASP A 239      17.944  32.442  32.174  1.00 12.66           H
ATOM   3496  N   LYS A 240      17.890  28.721  33.328  1.00  8.12           N
ATOM   3497  CA  LYS A 240      18.476  27.532  32.700  1.00  8.68           C
ATOM   3498  C   LYS A 240      17.490  26.366  32.754  1.00  7.47           C
ATOM   3499  O   LYS A 240      17.540  25.504  33.651  1.00  7.07           O
ATOM   3500  CB  LYS A 240      19.804  27.179  33.371  1.00  7.65           C
ATOM   3501  CG  LYS A 240      20.756  28.362  33.424  1.00  8.29           C
ATOM   3502  CD  LYS A 240      21.297  28.722  32.021  1.00  7.96           C
ATOM   3503  CE  LYS A 240      22.029  30.052  32.057  1.00 12.88           C
ATOM   3504  NZ  LYS A 240      22.511  30.476  30.719  1.00 11.51           N1+
ATOM   3505  H   LYS A 240      17.578  28.576  34.117  1.00  9.74           H
ATOM   3506  HA  LYS A 240      18.664  27.733  31.770  1.00 10.41           H
ATOM   3507  HB2 LYS A 240      19.614  26.901  34.282  1.00  9.18           H
ATOM   3508  HB3 LYS A 240      20.238  26.465  32.877  1.00  9.18           H
ATOM   3509  HG2 LYS A 240      20.287  29.126  33.786  1.00  9.94           H
ATOM   3510  HG3 LYS A 240      21.508  28.129  33.985  1.00  9.94           H
ATOM   3511  HD2 LYS A 240      21.929  28.043  31.736  1.00  9.55           H
ATOM   3512  HD3 LYS A 240      20.566  28.792  31.388  1.00  9.55           H
ATOM   3513  HE2 LYS A 240      21.428  30.732  32.399  1.00 15.46           H
ATOM   3514  HE3 LYS A 240      22.802  29.967  32.633  1.00 15.46           H
ATOM   3515  HZ1 LYS A 240      22.960  31.238  30.786  1.00 13.81           H
ATOM   3516  HZ2 LYS A 240      23.053  29.855  30.385  1.00 13.81           H
ATOM   3517  HZ3 LYS A 240      21.823  30.594  30.168  1.00 13.81           H
ATOM   3518  N   PRO A 241      16.560  26.312  31.806  1.00  7.70           N
ATOM   3519  CA  PRO A 241      15.535  25.248  31.793  1.00  6.71           C
ATOM   3520  C   PRO A 241      16.117  23.842  31.621  1.00  5.74           C
ATOM   3521  O   PRO A 241      17.242  23.703  31.096  1.00  6.57           O
ATOM   3522  CB  PRO A 241      14.678  25.631  30.578  1.00  8.53           C
ATOM   3523  CG  PRO A 241      14.857  27.120  30.429  1.00  8.85           C
ATOM   3524  CD  PRO A 241      16.272  27.385  30.823  1.00  8.76           C
ATOM   3525  HA  PRO A 241      15.008  25.282  32.611  1.00  8.06           H
ATOM   3526  HB2 PRO A 241      15.028  25.189  29.787  1.00 10.24           H
ATOM   3527  HB3 PRO A 241      13.750  25.393  30.734  1.00 10.24           H
ATOM   3528  HG2 PRO A 241      14.712  27.377  29.504  1.00 10.62           H
ATOM   3529  HG3 PRO A 241      14.243  27.582  31.020  1.00 10.62           H
ATOM   3530  HD2 PRO A 241      16.862  27.310  30.059  1.00 10.52           H
ATOM   3531  HD3 PRO A 241      16.338  28.258  31.237  1.00 10.52           H
ATOM   3532  N   GLY A 242      15.321  22.787  31.940  1.00  6.16           N
ATOM   3533  CA  GLY A 242      15.650  21.504  31.347  1.00  4.96           C
ATOM   3534  C   GLY A 242      15.283  21.595  29.862  1.00  6.77           C
ATOM   3535  O   GLY A 242      14.369  22.193  29.325  1.00  8.21           O
ATOM   3536  H   GLY A 242      14.403  22.890  32.367  1.00  7.40           H
ATOM   3537  HA2 GLY A 242      16.736  21.287  31.485  1.00  5.95           H
ATOM   3538  HA3 GLY A 242      15.098  20.663  31.835  1.00  5.95           H
ATOM   3539  N   VAL A 243      16.167  20.847  29.111  1.00  6.85           N
ATOM   3540  CA  VAL A 243      16.055  20.625  27.660  1.00  6.21           C
ATOM   3541  C   VAL A 243      15.803  19.150  27.339  1.00  7.95           C
ATOM   3542  O   VAL A 243      16.474  18.249  27.869  1.00  6.20           O
ATOM   3543  CB  VAL A 243      17.281  21.130  26.859  1.00  6.08           C
ATOM   3544  CG1 VAL A 243      17.014  21.124  25.306  1.00  8.62           C
ATOM   3545  CG2 VAL A 243      17.683  22.536  27.315  1.00  7.70           C
ATOM   3546  H   VAL A 243      16.861  20.459  29.440  1.00  8.22           H
ATOM   3547  HA  VAL A 243      15.287  21.124  27.333  1.00  7.46           H
ATOM   3548  HB  VAL A 243      18.027  20.538  27.031  1.00  7.29           H
ATOM   3549 HG11 VAL A 243      17.771  21.531  24.849  1.00 10.35           H
ATOM   3550 HG12 VAL A 243      16.913  20.203  25.007  1.00 10.35           H
ATOM   3551 HG13 VAL A 243      16.201  21.626  25.118  1.00 10.35           H
ATOM   3552 HG21 VAL A 243      18.464  22.812  26.810  1.00  9.24           H
ATOM   3553 HG22 VAL A 243      16.945  23.137  27.138  1.00  9.24           H
ATOM   3554 HG23 VAL A 243      17.888  22.525  28.259  1.00  9.24           H
ATOM   3555  N   TYR A 244      14.875  18.925  26.397  1.00  7.11           N
ATOM   3556  CA  TYR A 244      14.274  17.625  26.092  1.00  7.17           C
ATOM   3557  C   TYR A 244      14.296  17.358  24.574  1.00  7.66           C
ATOM   3558  O   TYR A 244      14.037  18.264  23.770  1.00  8.36           O
ATOM   3559  CB  TYR A 244      12.814  17.581  26.669  1.00  8.97           C
ATOM   3560  CG  TYR A 244      12.755  17.791  28.177  1.00  6.36           C
ATOM   3561  CD1 TYR A 244      12.639  16.725  29.037  1.00  5.84           C
ATOM   3562  CD2 TYR A 244      12.833  19.070  28.737  1.00  6.25           C
ATOM   3563  CE1 TYR A 244      12.617  16.897  30.415  1.00  6.11           C
ATOM   3564  CE2 TYR A 244      12.801  19.265  30.145  1.00  8.12           C
ATOM   3565  CZ  TYR A 244      12.690  18.152  30.989  1.00  8.64           C
ATOM   3566  OH  TYR A 244      12.688  18.340  32.390  1.00  8.06           O
ATOM   3567  H   TYR A 244      14.560  19.557  25.894  1.00  8.53           H
ATOM   3568  HA  TYR A 244      14.781  16.915  26.530  1.00  8.60           H
ATOM   3569  HB2 TYR A 244      12.291  18.286  26.256  1.00 10.76           H
ATOM   3570  HB3 TYR A 244      12.427  16.713  26.476  1.00 10.76           H
ATOM   3571  HD1 TYR A 244      12.593  15.868  28.688  1.00  7.01           H
ATOM   3572  HD2 TYR A 244      12.915  19.808  28.172  1.00  7.50           H
ATOM   3573  HE1 TYR A 244      12.538  16.145  30.959  1.00  7.33           H
ATOM   3574  HE2 TYR A 244      12.862  20.119  30.499  1.00  9.74           H
ATOM   3575  HH  TYR A 244      13.339  17.942  32.745  1.00  9.68           H
ATOM   3576  N   THR A 245      14.596  16.118  24.168  1.00  7.32           N
ATOM   3577  CA  THR A 245      14.444  15.723  22.760  1.00  6.06           C
ATOM   3578  C   THR A 245      12.976  15.833  22.338  1.00  7.16           C
ATOM   3579  O   THR A 245      12.086  15.335  23.044  1.00  8.05           O
ATOM   3580  CB  THR A 245      14.942  14.285  22.575  1.00  6.40           C
ATOM   3581  OG1 THR A 245      16.295  14.163  23.045  1.00  8.43           O
ATOM   3582  CG2 THR A 245      14.843  13.836  21.109  1.00  9.46           C
ATOM   3583  H   THR A 245      14.899  15.497  24.676  1.00  8.78           H
ATOM   3584  HA  THR A 245      14.978  16.296  22.190  1.00  7.28           H
ATOM   3585  HB  THR A 245      14.375  13.696  23.101  1.00  7.68           H
ATOM   3586  HG1 THR A 245      16.834  14.235  22.408  1.00 10.12           H
ATOM   3587 HG21 THR A 245      15.146  12.921  21.035  1.00 11.36           H
ATOM   3588 HG22 THR A 245      13.930  13.884  20.790  1.00 11.36           H
ATOM   3589 HG23 THR A 245      15.405  14.389  20.547  1.00 11.36           H
ATOM   3590  N   ARG A 246      12.713  16.508  21.203  1.00  7.99           N
ATOM   3591  CA  ARG A 246      11.348  16.679  20.694  1.00  7.71           C
ATOM   3592  C   ARG A 246      10.949  15.436  19.908  1.00  9.48           C
ATOM   3593  O   ARG A 246      11.294  15.266  18.732  1.00  8.68           O
ATOM   3594  CB  ARG A 246      11.229  17.938  19.836  1.00  9.87           C
ATOM   3595  CG  ARG A 246       9.810  18.151  19.287  1.00 15.04           C
ATOM   3596  CD  ARG A 246       9.607  19.579  18.713  1.00 20.28           C
ATOM   3597  NE  ARG A 246      10.431  19.864  17.550  1.00 21.34           N
ATOM   3598  CZ  ARG A 246      10.221  19.375  16.321  1.00 25.94           C
ATOM   3599  NH1 ARG A 246      11.030  19.710  15.309  1.00 22.00           N
ATOM   3600  NH2 ARG A 246       9.215  18.535  16.090  1.00 26.48           N1+
ATOM   3601  H   ARG A 246      13.310  16.866  20.702  1.00  9.58           H
ATOM   3602  HA  ARG A 246      10.740  16.760  21.444  1.00  9.25           H
ATOM   3603  HB2 ARG A 246      11.469  18.711  20.376  1.00 11.85           H
ATOM   3604  HB3 ARG A 246      11.832  17.862  19.076  1.00 11.85           H
ATOM   3605  HG2 ARG A 246       9.643  17.513  18.575  1.00 18.05           H
ATOM   3606  HG3 ARG A 246       9.177  18.025  20.009  1.00 18.05           H
ATOM   3607  HD2 ARG A 246       8.680  19.685  18.453  1.00 24.34           H
ATOM   3608  HD3 ARG A 246       9.837  20.230  19.393  1.00 24.34           H
ATOM   3609  HE  ARG A 246      11.108  20.383  17.665  1.00 25.61           H
ATOM   3610 HH11 ARG A 246      11.690  20.244  15.446  1.00 26.40           H
ATOM   3611 HH12 ARG A 246      10.898  19.383  14.525  1.00 26.40           H
ATOM   3612 HH21 ARG A 246       8.685  18.312  16.729  1.00 31.78           H
ATOM   3613 HH22 ARG A 246       9.088  18.219  15.298  1.00 31.78           H
ATOM   3614  N   VAL A 247      10.196  14.563  20.566  1.00  8.55           N
ATOM   3615  CA  VAL A 247       9.927  13.243  20.018  1.00  9.75           C
ATOM   3616  C   VAL A 247       9.195  13.314  18.672  1.00 10.86           C
ATOM   3617  O   VAL A 247       9.412  12.461  17.802  1.00 11.20           O
ATOM   3618  CB  VAL A 247       9.151  12.449  21.082  1.00  7.02           C
ATOM   3619  CG1 VAL A 247       8.678  11.123  20.536  1.00  9.89           C
ATOM   3620  CG2 VAL A 247      10.060  12.229  22.331  1.00 10.01           C
ATOM   3621  H   VAL A 247       9.833  14.707  21.329  1.00 10.26           H
ATOM   3622  HA  VAL A 247      10.771  12.796  19.864  1.00 11.71           H
ATOM   3623  HB  VAL A 247       8.379  12.966  21.359  1.00  8.42           H
ATOM   3624 HG11 VAL A 247       8.144  10.672  21.209  1.00 11.86           H
ATOM   3625 HG12 VAL A 247       8.138  11.272  19.745  1.00 11.86           H
ATOM   3626 HG13 VAL A 247       9.452  10.579  20.318  1.00 11.86           H
ATOM   3627 HG21 VAL A 247       9.526  11.828  23.034  1.00 12.02           H
ATOM   3628 HG22 VAL A 247      10.781  11.628  22.088  1.00 12.02           H
ATOM   3629 HG23 VAL A 247      10.429  13.073  22.631  1.00 12.02           H
ATOM   3630  N   SER A 248       8.327  14.312  18.474  1.00 10.02           N
ATOM   3631  CA  SER A 248       7.538  14.379  17.232  1.00 11.75           C
ATOM   3632  C   SER A 248       8.415  14.505  15.987  1.00 11.01           C
ATOM   3633  O   SER A 248       8.021  14.051  14.898  1.00 14.09           O
ATOM   3634  CB  SER A 248       6.555  15.541  17.306  1.00 13.72           C
ATOM   3635  OG  SER A 248       7.214  16.795  17.354  1.00 12.88           O
ATOM   3636  H   SER A 248       8.166  14.945  19.031  1.00 12.02           H
ATOM   3637  HA  SER A 248       7.021  13.565  17.147  1.00 14.11           H
ATOM   3638  HB2 SER A 248       5.974  15.516  16.530  1.00 16.46           H
ATOM   3639  HB3 SER A 248       6.027  15.440  18.114  1.00 16.46           H
ATOM   3640  HG  SER A 248       7.080  17.168  18.098  1.00 15.46           H
ATOM   3641  N   HIS A 249       9.594  15.119  16.100  1.00 10.61           N
ATOM   3642  CA  HIS A 249      10.478  15.201  14.934  1.00 13.09           C
ATOM   3643  C   HIS A 249      10.966  13.832  14.479  1.00 12.11           C
ATOM   3644  O   HIS A 249      11.212  13.624  13.281  1.00 15.37           O
ATOM   3645  CB  HIS A 249      11.705  16.074  15.211  1.00 13.93           C
ATOM   3646  CG  HIS A 249      12.736  15.974  14.124  1.00 17.55           C
ATOM   3647  ND1 HIS A 249      12.663  16.716  12.965  1.00 17.58           N
ATOM   3648  CD2 HIS A 249      13.831  15.184  13.997  1.00 18.30           C
ATOM   3649  CE1 HIS A 249      13.683  16.410  12.181  1.00 15.28           C
ATOM   3650  NE2 HIS A 249      14.402  15.472  12.777  1.00 14.88           N
ATOM   3651  H   HIS A 249       9.891  15.491  16.815  1.00 12.73           H
ATOM   3652  HA  HIS A 249       9.987  15.603  14.201  1.00 15.71           H
ATOM   3653  HB2 HIS A 249      12.118  15.786  16.041  1.00 16.71           H
ATOM   3654  HB3 HIS A 249      11.425  17.002  15.283  1.00 16.71           H
ATOM   3655  HD1 HIS A 249      12.059  17.299  12.787  1.00 21.09           H
ATOM   3656  HD2 HIS A 249      14.139  14.563  14.617  1.00 21.96           H
ATOM   3657  HE1 HIS A 249      13.856  16.782  11.346  1.00 18.33           H
ATOM   3658  N   PHE A 250      11.123  12.895  15.411  1.00  9.18           N
ATOM   3659  CA  PHE A 250      11.781  11.623  15.188  1.00  9.18           C
ATOM   3660  C   PHE A 250      10.813  10.473  14.866  1.00  7.19           C
ATOM   3661  O   PHE A 250      11.232   9.310  14.823  1.00 10.09           O
ATOM   3662  CB  PHE A 250      12.656  11.302  16.419  1.00 11.08           C
ATOM   3663  CG  PHE A 250      13.813  12.255  16.589  1.00  8.41           C
ATOM   3664  CD1 PHE A 250      13.713  13.392  17.388  1.00 11.36           C
ATOM   3665  CD2 PHE A 250      15.006  12.043  15.893  1.00 10.97           C
ATOM   3666  CE1 PHE A 250      14.778  14.280  17.498  1.00  8.23           C
ATOM   3667  CE2 PHE A 250      16.057  12.922  16.011  1.00 10.22           C
ATOM   3668  CZ  PHE A 250      15.958  14.029  16.823  1.00  9.22           C
ATOM   3669  H   PHE A 250      10.844  12.983  16.220  1.00 11.01           H
ATOM   3670  HA  PHE A 250      12.385  11.714  14.429  1.00 11.02           H
ATOM   3671  HB2 PHE A 250      12.108  11.371  17.213  1.00 13.30           H
ATOM   3672  HB3 PHE A 250      13.007  10.402  16.347  1.00 13.30           H
ATOM   3673  HD1 PHE A 250      12.927  13.565  17.853  1.00 13.63           H
ATOM   3674  HD2 PHE A 250      15.093  11.292  15.348  1.00 13.17           H
ATOM   3675  HE1 PHE A 250      14.709  15.030  18.047  1.00  9.87           H
ATOM   3676  HE2 PHE A 250      16.850  12.758  15.555  1.00 12.26           H
ATOM   3677  HZ  PHE A 250      16.671  14.623  16.897  1.00 11.07           H
ATOM   3678  N   LEU A 251       9.543  10.770  14.593  1.00  8.87           N
ATOM   3679  CA  LEU A 251       8.597   9.712  14.250  1.00  8.79           C
ATOM   3680  C   LEU A 251       9.030   8.867  13.049  1.00 10.50           C
ATOM   3681  O   LEU A 251       8.888   7.634  13.123  1.00 11.77           O
ATOM   3682  CB  LEU A 251       7.207  10.327  14.017  1.00 12.28           C
ATOM   3683  CG  LEU A 251       6.564  10.922  15.281  1.00 12.88           C
ATOM   3684  CD1 LEU A 251       5.290  11.607  14.957  1.00 14.08           C
ATOM   3685  CD2 LEU A 251       6.311   9.835  16.283  1.00 11.85           C
ATOM   3686  H   LEU A 251       9.206  11.561  14.618  1.00 10.64           H
ATOM   3687  HA  LEU A 251       8.535   9.106  15.005  1.00 10.54           H
ATOM   3688  HB2 LEU A 251       7.280  11.042  13.365  1.00 14.74           H
ATOM   3689  HB3 LEU A 251       6.615   9.637  13.682  1.00 14.74           H
ATOM   3690  HG  LEU A 251       7.168  11.568  15.677  1.00 15.46           H
ATOM   3691 HD11 LEU A 251       4.853  11.875  15.779  1.00 16.89           H
ATOM   3692 HD12 LEU A 251       5.492  12.388  14.420  1.00 16.89           H
ATOM   3693 HD13 LEU A 251       4.719  11.000  14.460  1.00 16.89           H
ATOM   3694 HD21 LEU A 251       5.859  10.217  17.051  1.00 14.22           H
ATOM   3695 HD22 LEU A 251       5.754   9.155  15.873  1.00 14.22           H
ATOM   3696 HD23 LEU A 251       7.154   9.453  16.567  1.00 14.22           H
ATOM   3697  N   PRO A 252       9.538   9.429  11.938  1.00  9.45           N
ATOM   3698  CA  PRO A 252      10.019   8.547  10.849  1.00 12.13           C
ATOM   3699  C   PRO A 252      11.169   7.635  11.281  1.00 13.25           C
ATOM   3700  O   PRO A 252      11.187   6.453  10.920  1.00 12.89           O
ATOM   3701  CB  PRO A 252      10.423   9.535   9.741  1.00 16.05           C
ATOM   3702  CG  PRO A 252       9.743  10.823  10.081  1.00 11.45           C
ATOM   3703  CD  PRO A 252       9.631  10.855  11.570  1.00 12.69           C
ATOM   3704  HA  PRO A 252       9.289   7.994  10.526  1.00 14.56           H
ATOM   3705  HB2 PRO A 252      11.385   9.653   9.730  1.00 19.27           H
ATOM   3706  HB3 PRO A 252      10.106   9.203   8.889  1.00 19.27           H
ATOM   3707  HG2 PRO A 252      10.271  11.567   9.762  1.00 13.75           H
ATOM   3708  HG3 PRO A 252       8.862  10.835   9.675  1.00 13.75           H
ATOM   3709  HD2 PRO A 252      10.420  11.257  11.966  1.00 15.23           H
ATOM   3710  HD3 PRO A 252       8.821  11.319  11.832  1.00 15.23           H
ATOM   3711  N   TRP A 253      12.112   8.150  12.079  1.00 11.28           N
ATOM   3712  CA  TRP A 253      13.227   7.348  12.588  1.00  9.94           C
ATOM   3713  C   TRP A 253      12.756   6.237  13.524  1.00 10.81           C
ATOM   3714  O   TRP A 253      13.238   5.098  13.436  1.00 12.08           O
ATOM   3715  CB  TRP A 253      14.235   8.262  13.306  1.00 10.23           C
ATOM   3716  CG  TRP A 253      15.460   7.567  13.837  1.00  9.84           C
ATOM   3717  CD1 TRP A 253      16.642   7.367  13.169  1.00 12.27           C
ATOM   3718  CD2 TRP A 253      15.652   7.000  15.155  1.00 10.64           C
ATOM   3719  NE1 TRP A 253      17.537   6.698  13.969  1.00 11.95           N
ATOM   3720  CE2 TRP A 253      16.960   6.469  15.193  1.00 10.90           C
ATOM   3721  CE3 TRP A 253      14.841   6.889  16.300  1.00  9.52           C
ATOM   3722  CZ2 TRP A 253      17.478   5.836  16.320  1.00 10.89           C
ATOM   3723  CZ3 TRP A 253      15.357   6.271  17.431  1.00  9.91           C
ATOM   3724  CH2 TRP A 253      16.660   5.749  17.436  1.00  9.84           C
ATOM   3725  H   TRP A 253      12.129   8.972  12.338  1.00 13.54           H
ATOM   3726  HA  TRP A 253      13.680   6.929  11.838  1.00 11.92           H
ATOM   3727  HB2 TRP A 253      14.534   8.928  12.668  1.00 12.27           H
ATOM   3728  HB3 TRP A 253      13.796   8.711  14.050  1.00 12.27           H
ATOM   3729  HD1 TRP A 253      16.809   7.626  12.291  1.00 14.72           H
ATOM   3730  HE1 TRP A 253      18.332   6.473  13.745  1.00 14.34           H
ATOM   3731  HE3 TRP A 253      13.977   7.236  16.300  1.00 11.43           H
ATOM   3732  HZ2 TRP A 253      18.342   5.499  16.325  1.00 13.07           H
ATOM   3733  HZ3 TRP A 253      14.829   6.186  18.190  1.00 11.89           H
ATOM   3734  HH2 TRP A 253      16.984   5.331  18.200  1.00 11.81           H
ATOM   3735  N   ILE A 254      11.822   6.551  14.434  1.00  9.73           N
ATOM   3736  CA  ILE A 254      11.299   5.553  15.375  1.00 11.39           C
ATOM   3737  C   ILE A 254      10.547   4.448  14.625  1.00  8.69           C
ATOM   3738  O   ILE A 254      10.694   3.256  14.927  1.00 10.25           O
ATOM   3739  CB  ILE A 254      10.390   6.221  16.436  1.00 10.74           C
ATOM   3740  CG1 ILE A 254      11.158   7.161  17.383  1.00  9.96           C
ATOM   3741  CG2 ILE A 254       9.721   5.162  17.278  1.00 11.43           C
ATOM   3742  CD1 ILE A 254      10.225   8.107  18.132  1.00 10.58           C
ATOM   3743  H   ILE A 254      11.470   7.329  14.524  1.00 11.68           H
ATOM   3744  HA  ILE A 254      12.047   5.145  15.839  1.00 13.67           H
ATOM   3745  HB  ILE A 254       9.697   6.732  15.987  1.00 12.88           H
ATOM   3746 HG12 ILE A 254      11.642   6.631  18.034  1.00 11.95           H
ATOM   3747 HG13 ILE A 254      11.778   7.712  16.879  1.00 11.95           H
ATOM   3748 HG21 ILE A 254       9.189   5.593  17.963  1.00 13.72           H
ATOM   3749 HG22 ILE A 254       9.147   4.614  16.723  1.00 13.72           H
ATOM   3750 HG23 ILE A 254      10.404   4.604  17.686  1.00 13.72           H
ATOM   3751 HD11 ILE A 254      10.760   8.739  18.643  1.00 12.70           H
ATOM   3752 HD12 ILE A 254       9.681   8.586  17.485  1.00 12.70           H
ATOM   3753 HD13 ILE A 254       9.649   7.598  18.726  1.00 12.70           H
ATOM   3754  N   ARG A 255       9.729   4.820  13.639  1.00  9.70           N
ATOM   3755  CA  ARG A 255       8.988   3.828  12.848  1.00 14.21           C
ATOM   3756  C   ARG A 255       9.937   2.941  12.052  1.00 11.18           C
ATOM   3757  O   ARG A 255       9.766   1.721  12.028  1.00 13.86           O
ATOM   3758  CB  ARG A 255       7.999   4.524  11.896  1.00 15.50           C
ATOM   3759  CG  ARG A 255       7.344   3.631  10.786  1.00 22.55           C
ATOM   3760  CD  ARG A 255       6.507   4.503   9.835  1.00 24.66           C
ATOM   3761  NE  ARG A 255       6.144   3.927   8.533  1.00 37.11           N
ATOM   3762  CZ  ARG A 255       7.014   3.592   7.582  1.00 35.88           C
ATOM   3763  NH1 ARG A 255       8.323   3.706   7.787  1.00 36.33           N
ATOM   3764  NH2 ARG A 255       6.573   3.116   6.428  1.00 41.36           N1+
ATOM   3765  H   ARG A 255       9.575   5.639  13.416  1.00 11.64           H
ATOM   3766  HA  ARG A 255       8.484   3.261  13.448  1.00 17.05           H
ATOM   3767  HB2 ARG A 255       7.280   4.891  12.437  1.00 18.60           H
ATOM   3768  HB3 ARG A 255       8.465   5.246  11.447  1.00 18.60           H
ATOM   3769  HG2 ARG A 255       8.029   3.177  10.275  1.00 27.06           H
ATOM   3770  HG3 ARG A 255       6.750   2.986  11.203  1.00 27.06           H
ATOM   3771  HD2 ARG A 255       5.672   4.714  10.280  1.00 29.60           H
ATOM   3772  HD3 ARG A 255       6.995   5.324   9.665  1.00 29.60           H
ATOM   3773  HE  ARG A 255       5.325   4.009   8.286  1.00 44.53           H
ATOM   3774 HH11 ARG A 255       8.618   4.007   8.536  1.00 43.59           H
ATOM   3775 HH12 ARG A 255       8.882   3.466   7.178  1.00 43.59           H
ATOM   3776 HH21 ARG A 255       5.731   3.038   6.282  1.00 49.63           H
ATOM   3777 HH22 ARG A 255       7.141   2.883   5.822  1.00 49.63           H
ATOM   3778  N   SER A 256      10.928   3.542  11.378  1.00 12.19           N
ATOM   3779  CA  SER A 256      11.849   2.765  10.551  1.00 14.66           C
ATOM   3780  C   SER A 256      12.679   1.786  11.388  1.00 13.45           C
ATOM   3781  O   SER A 256      12.952   0.654  10.953  1.00 16.50           O
ATOM   3782  CB  SER A 256      12.748   3.721   9.776  1.00 19.41           C
ATOM   3783  OG  SER A 256      13.919   3.083   9.348  1.00 36.50           O
ATOM   3784  H   SER A 256      11.080   4.387  11.369  1.00 14.62           H
ATOM   3785  HA  SER A 256      11.335   2.254   9.907  1.00 17.59           H
ATOM   3786  HB2 SER A 256      12.268   4.049   8.997  1.00 23.30           H
ATOM   3787  HB3 SER A 256      12.994   4.465  10.350  1.00 23.30           H
ATOM   3788  HG  SER A 256      14.453   3.660   9.048  1.00 43.80           H
ATOM   3789  N   HIS A 257      13.049   2.170  12.602  1.00 14.15           N
ATOM   3790  CA  HIS A 257      13.928   1.351  13.413  1.00 13.67           C
ATOM   3791  C   HIS A 257      13.194   0.400  14.353  1.00 13.64           C
ATOM   3792  O   HIS A 257      13.867  -0.351  15.060  1.00 16.34           O
ATOM   3793  CB  HIS A 257      14.886   2.241  14.230  1.00 12.71           C
ATOM   3794  CG  HIS A 257      15.987   2.839  13.411  1.00 11.35           C
ATOM   3795  ND1 HIS A 257      15.854   4.031  12.734  1.00 16.65           N
ATOM   3796  CD2 HIS A 257      17.216   2.365  13.096  1.00 14.56           C
ATOM   3797  CE1 HIS A 257      16.969   4.284  12.068  1.00 20.19           C
ATOM   3798  NE2 HIS A 257      17.810   3.290  12.271  1.00 18.46           N
ATOM   3799  H   HIS A 257      12.800   2.903  12.975  1.00 16.99           H
ATOM   3800  HA  HIS A 257      14.480   0.809  12.826  1.00 16.41           H
ATOM   3801  HB2 HIS A 257      15.287   1.709  14.935  1.00 15.25           H
ATOM   3802  HB3 HIS A 257      14.376   2.973  14.615  1.00 15.25           H
ATOM   3803  HD1 HIS A 257      15.159   4.537  12.756  1.00 19.98           H
ATOM   3804  HD2 HIS A 257      17.594   1.573  13.397  1.00 17.47           H
ATOM   3805  HE1 HIS A 257      17.135   5.036  11.546  1.00 24.22           H
ATOM   3806  N   THR A 258      11.857   0.425  14.406  1.00 15.06           N
ATOM   3807  CA  THR A 258      11.115  -0.570  15.182  1.00 15.07           C
ATOM   3808  C   THR A 258      10.453  -1.571  14.233  1.00 23.57           C
ATOM   3809  O   THR A 258      10.631  -1.467  12.997  1.00 27.93           O
ATOM   3810  CB  THR A 258      10.052   0.072  16.101  1.00 14.60           C
ATOM   3811  OG1 THR A 258       9.181   0.907  15.341  1.00 13.97           O
ATOM   3812  CG2 THR A 258      10.726   0.903  17.207  1.00 13.06           C
ATOM   3813  OXT THR A 258       9.757  -2.502  14.666  1.00 19.22           O1-
ATOM   3814  H   THR A 258      11.362   0.998  14.001  1.00 18.08           H
ATOM   3815  HA  THR A 258      11.736  -1.060  15.745  1.00 18.08           H
ATOM   3816  HB  THR A 258       9.528  -0.626  16.519  1.00 17.52           H
ATOM   3817  HG1 THR A 258       9.586   1.611  15.119  1.00 16.77           H
ATOM   3818 HG21 THR A 258      10.057   1.243  17.821  1.00 15.67           H
ATOM   3819 HG22 THR A 258      11.357   0.350  17.697  1.00 15.67           H
ATOM   3820 HG23 THR A 258      11.206   1.650  16.815  1.00 15.67           H
TER
HETATM 3821  O1  SO4 A 301      33.996  -5.826  25.904  1.00 19.12           O1-
HETATM 3822  O2  SO4 A 301      34.960  -7.193  24.203  1.00 15.22           O1-
HETATM 3823  O3  SO4 A 301      36.375  -6.009  25.743  1.00 16.45           O1-
HETATM 3824  O4  SO4 A 301      35.054  -7.845  26.547  1.00 19.66           O1-
HETATM 3825  S   SO4 A 301      35.112  -6.729  25.591  1.00 15.33           S2+
HETATM 3826  O1  SO4 A 302      21.489  11.962  33.725  1.00 11.39           O1-
HETATM 3827  O2  SO4 A 302      22.890  11.104  31.872  1.00 12.44           O1-
HETATM 3828  O3  SO4 A 302      23.865  12.362  33.722  1.00 40.49           O1-
HETATM 3829  O4  SO4 A 302      23.034  10.017  34.119  1.00 24.57           O1-
HETATM 3830  S   SO4 A 302      22.826  11.293  33.377  1.00 40.84           S2+
HETATM 3831  O1  SO4 A 303       8.134  18.145  12.863  1.00 41.41           O1-
HETATM 3832  O2  SO4 A 303      10.510  18.542  12.888  1.00 41.59           O1-
HETATM 3833  O3  SO4 A 303       9.516  17.234  11.143  1.00 39.91           O1-
HETATM 3834  O4  SO4 A 303       9.174  19.598  11.255  1.00 45.97           O1-
HETATM 3835  S   SO4 A 303       9.326  18.372  12.038  1.00 38.84           S2+
HETATM 3836  C1  675 A1001      22.004  15.574  32.503  1.00  9.39           C
HETATM 3837  C10 675 A1001      19.763  16.651  32.306  1.00  8.37           C
HETATM 3838  C11 675 A1001      18.912  17.686  32.621  1.00  8.58           C
HETATM 3839  C12 675 A1001      19.275  18.678  33.580  1.00  9.60           C
HETATM 3840  C13 675 A1001      20.525  18.627  34.175  1.00 10.42           C
HETATM 3841  C17 675 A1001      18.297  19.748  33.967  1.00  7.09           C
HETATM 3842  C2  675 A1001      21.061  16.588  32.888  1.00 10.29           C
HETATM 3843  C23 675 A1001      24.327  14.513  32.798  1.00 13.28           C
HETATM 3844  C25 675 A1001      25.421  13.371  30.830  1.00 12.34           C
HETATM 3845  C26 675 A1001      25.984  12.303  31.540  1.00 14.29           C
HETATM 3846  C27 675 A1001      26.891  11.470  30.884  1.00 18.45           C
HETATM 3847  C28 675 A1001      27.273  11.730  29.565  1.00 19.72           C
HETATM 3848  C29 675 A1001      26.742  12.831  28.879  1.00 20.25           C
HETATM 3849  C3  675 A1001      21.430  17.583  33.843  1.00 12.44           C
HETATM 3850  C30 675 A1001      25.795  13.647  29.497  1.00 18.48           C
HETATM 3851  C4  675 A1001      22.739  17.543  34.416  1.00 13.53           C
HETATM 3852  C5  675 A1001      23.599  16.533  34.080  1.00 13.04           C
HETATM 3853  C6  675 A1001      23.236  15.543  33.102  1.00 12.19           C
HETATM 3854  N18 675 A1001      16.982  19.575  33.709  1.00  8.01           N
HETATM 3855  N19 675 A1001      18.681  20.943  34.507  1.00  9.12           N1+
HETATM 3856  N24 675 A1001      24.431  14.251  31.417  1.00 11.58           N
HETATM 3857  O36 675 A1001      25.177  14.282  33.631  1.00 14.96           O
HETATM 3858  H1  675 A1001      21.691  14.802  31.782  1.00 11.27           H
HETATM 3859  H10 675 A1001      19.456  15.865  31.608  1.00 10.04           H
HETATM 3860  H11 675 A1001      17.936  17.742  32.124  1.00 10.30           H
HETATM 3861  H13 675 A1001      20.848  19.374  34.914  1.00 12.50           H
HETATM 3862  H24 675 A1001      23.589  14.358  30.837  1.00 13.90           H
HETATM 3863  H26 675 A1001      25.640  12.092  32.574  1.00 17.14           H
HETATM 3864  H27 675 A1001      27.273  10.591  31.406  1.00 22.14           H
HETATM 3865  H28 675 A1001      27.959  11.054  29.056  1.00 23.66           H
HETATM 3866  H29 675 A1001      27.059  13.033  27.859  1.00 24.30           H
HETATM 3867  H30 675 A1001      25.349  14.478  28.959  1.00 22.18           H
HETATM 3868  H4  675 A1001      22.999  18.297  35.153  1.00 16.23           H
HETATM 3869  H5  675 A1001      24.584  16.434  34.544  1.00 15.65           H
HETATM 3870 H181 675 A1001      16.641  18.831  33.086  1.00  9.61           H
HETATM 3871 H182 675 A1001      16.241  20.217  34.119  1.00  9.61           H
HETATM 3872 H191 675 A1001      19.616  21.045  34.930  1.00 10.94           H
HETATM 3873 H192 675 A1001      17.956  21.586  34.926  1.00 10.94           H
HETATM 3874  O   HOH A1002      24.573  12.341  48.793  1.00 11.19           O
HETATM 3875  H1  HOH A1002      24.771  11.781  49.386  1.00 13.42           H
HETATM 3876  H2  HOH A1002      23.812  12.637  48.994  1.00 13.42           H
HETATM 3877  O   HOH A1003      19.937  12.707  45.880  1.00  7.30           O
HETATM 3878  H1  HOH A1003      20.133  13.269  46.470  1.00  8.77           H
HETATM 3879  H2  HOH A1003      20.651  12.321  45.662  1.00  8.77           H
HETATM 3880  O   HOH A1004      14.206   9.565  34.515  1.00  8.00           O
HETATM 3881  H1  HOH A1004      14.544  10.098  33.964  1.00  9.60           H
HETATM 3882  H2  HOH A1004      13.500   9.923  34.783  1.00  9.60           H
HETATM 3883  O   HOH A1005      21.340  -6.848  28.333  1.00 10.73           O
HETATM 3884  H1  HOH A1005      22.033  -6.563  27.952  1.00 12.87           H
HETATM 3885  H2  HOH A1005      21.334  -6.522  29.107  1.00 12.87           H
HETATM 3886  O   HOH A1006      19.227  24.180  35.689  1.00  7.00           O
HETATM 3887  H1  HOH A1006      20.068  24.230  35.250  1.00  8.40           H
HETATM 3888  H2  HOH A1006      18.552  24.484  35.075  1.00  8.40           H
HETATM 3889  O   HOH A1007      11.375  25.114  23.406  1.00 12.19           O
HETATM 3890  H1  HOH A1007      10.984  25.691  23.871  1.00 14.63           H
HETATM 3891  H2  HOH A1007      11.999  25.503  23.002  1.00 14.63           H
HETATM 3892  O   HOH A1008      15.865   8.283  36.416  1.00  6.94           O
HETATM 3893  H1  HOH A1008      16.230   7.577  36.690  1.00  8.33           H
HETATM 3894  H2  HOH A1008      16.436   8.697  35.960  1.00  8.33           H
HETATM 3895  O   HOH A1009      14.649  11.871  41.860  1.00  6.90           O
HETATM 3896  H1  HOH A1009      15.383  11.466  41.835  1.00  8.27           H
HETATM 3897  H2  HOH A1009      14.089  11.365  41.499  1.00  8.27           H
HETATM 3898  O   HOH A1010      12.618  20.701  33.511  1.00  8.73           O
HETATM 3899  H1  HOH A1010      12.581  21.407  33.059  1.00 10.48           H
HETATM 3900  H2  HOH A1010      13.128  20.848  34.161  1.00 10.48           H
HETATM 3901  O   HOH A1011      10.284   0.678  36.888  1.00  8.28           O
HETATM 3902  H1  HOH A1011      10.296   1.322  37.425  1.00  9.94           H
HETATM 3903  H2  HOH A1011      10.325   1.007  36.115  1.00  9.94           H
HETATM 3904  O   HOH A1012      26.283  23.575  23.304  1.00 13.90           O
HETATM 3905  H1  HOH A1012      26.397  24.202  23.850  1.00 16.68           H
HETATM 3906  H2  HOH A1012      26.027  23.925  22.583  1.00 16.68           H
HETATM 3907  O   HOH A1013      10.634  28.970  34.122  1.00 13.03           O
HETATM 3908  H1  HOH A1013      10.531  29.691  33.703  1.00 15.64           H
HETATM 3909  H2  HOH A1013      11.214  29.121  34.712  1.00 15.64           H
HETATM 3910  O   HOH A1014      18.553  11.442  48.053  1.00 10.54           O
HETATM 3911  H1  HOH A1014      17.996  12.046  48.229  1.00 12.65           H
HETATM 3912  H2  HOH A1014      19.165  11.506  48.626  1.00 12.65           H
HETATM 3913  O   HOH A1015      26.914  -7.168  24.175  1.00 14.09           O
HETATM 3914  H1  HOH A1015      27.008  -6.370  23.920  1.00 16.90           H
HETATM 3915  H2  HOH A1015      27.402  -7.642  23.681  1.00 16.90           H
HETATM 3916  O   HOH A1016       8.379  27.876  33.198  1.00 14.00           O
HETATM 3917  H1  HOH A1016       9.136  28.058  33.513  1.00 16.81           H
HETATM 3918  H2  HOH A1016       8.161  28.520  32.709  1.00 16.81           H
HETATM 3919  O   HOH A1017      32.132  -1.453  23.714  1.00 13.02           O
HETATM 3920  H1  HOH A1017      32.136  -1.262  24.534  1.00 15.63           H
HETATM 3921  H2  HOH A1017      32.729  -2.031  23.610  1.00 15.63           H
HETATM 3922  O   HOH A1018       3.199   3.924  22.258  1.00 14.87           O
HETATM 3923  H1  HOH A1018       3.394   3.132  22.472  1.00 17.84           H
HETATM 3924  H2  HOH A1018       3.397   4.403  22.918  1.00 17.84           H
HETATM 3925  O   HOH A1019      11.816   8.096  27.544  1.00  6.98           O
HETATM 3926  H1  HOH A1019      12.288   7.578  27.078  1.00  8.38           H
HETATM 3927  H2  HOH A1019      12.317   8.439  28.125  1.00  8.38           H
HETATM 3928  O   HOH A1020      23.406   7.739  36.691  1.00 15.02           O
HETATM 3929  H1  HOH A1020      23.149   8.096  35.974  1.00 18.03           H
HETATM 3930  H2  HOH A1020      23.483   6.916  36.542  1.00 18.03           H
HETATM 3931  O   HOH A1021       7.267   0.319  34.658  1.00 11.33           O
HETATM 3932  H1  HOH A1021       6.488   0.572  34.481  1.00 13.59           H
HETATM 3933  H2  HOH A1021       7.775   0.972  34.528  1.00 13.59           H
HETATM 3934  O   HOH A1022      13.134  11.122  11.975  1.00 14.41           O
HETATM 3935  H1  HOH A1022      13.813  11.187  11.486  1.00 17.30           H
HETATM 3936  H2  HOH A1022      12.758  11.872  11.986  1.00 17.30           H
HETATM 3937  O   HOH A1023      13.145  24.960  36.985  1.00 10.27           O
HETATM 3938  H1  HOH A1023      13.238  24.404  37.613  1.00 12.33           H
HETATM 3939  H2  HOH A1023      13.911  25.103  36.670  1.00 12.33           H
HETATM 3940  O   HOH A1024      23.149  15.901  29.339  1.00  9.79           O
HETATM 3941  H1  HOH A1024      23.768  15.368  28.830  1.00 11.75           H
HETATM 3942  H2  HOH A1024      22.253  15.583  29.094  1.00 11.75           H
HETATM 3943  O   HOH A1025      17.997  15.582  21.157  1.00 11.17           O
HETATM 3944  H1  HOH A1025      17.258  15.818  21.474  1.00 13.40           H
HETATM 3945  H2  HOH A1025      18.575  16.095  21.487  1.00 13.40           H
HETATM 3946  O   HOH A1026      15.668  25.015  35.822  1.00 11.34           O
HETATM 3947  H1  HOH A1026      15.745  24.183  35.727  1.00 13.61           H
HETATM 3948  H2  HOH A1026      15.954  25.367  35.114  1.00 13.61           H
HETATM 3949  O   HOH A1027       7.257  15.810  20.579  1.00 13.37           O
HETATM 3950  H1  HOH A1027       6.820  16.523  20.534  1.00 16.04           H
HETATM 3951  H2  HOH A1027       7.488  15.718  21.377  1.00 16.04           H
HETATM 3952  O   HOH A1028      18.799  17.169  17.716  1.00 15.72           O
HETATM 3953  H1  HOH A1028      18.430  17.349  18.450  1.00 18.86           H
HETATM 3954  H2  HOH A1028      18.710  17.845  17.223  1.00 18.86           H
HETATM 3955  O   HOH A1029      26.226   3.724  30.238  1.00 13.72           O
HETATM 3956  H1  HOH A1029      25.600   4.286  30.166  1.00 16.46           H
HETATM 3957  H2  HOH A1029      26.010   3.055  29.783  1.00 16.46           H
HETATM 3958  O   HOH A1030      32.935  22.224  21.930  1.00 16.59           O
HETATM 3959  H1  HOH A1030      32.847  22.420  22.742  1.00 19.91           H
HETATM 3960  H2  HOH A1030      33.286  21.461  21.905  1.00 19.91           H
HETATM 3961  O   HOH A1031      31.527  -3.113  21.726  1.00 11.54           O
HETATM 3962  H1  HOH A1031      31.522  -2.481  22.279  1.00 13.85           H
HETATM 3963  H2  HOH A1031      31.751  -2.788  20.982  1.00 13.85           H
HETATM 3964  O   HOH A1032      18.170  -5.892  49.509  1.00 19.41           O
HETATM 3965  H1  HOH A1032      17.434  -6.115  49.165  1.00 23.29           H
HETATM 3966  H2  HOH A1032      17.980  -5.447  50.196  1.00 23.29           H
HETATM 3967  O   HOH A1033       6.076  29.228  29.106  1.00 20.13           O
HETATM 3968  H1  HOH A1033       6.263  28.413  29.012  1.00 24.15           H
HETATM 3969  H2  HOH A1033       6.375  29.625  28.429  1.00 24.15           H
HETATM 3970  O   HOH A1034      -4.298   3.501  42.401  1.00 12.67           O
HETATM 3971  H1  HOH A1034      -3.803   2.937  42.782  1.00 15.21           H
HETATM 3972  H2  HOH A1034      -4.127   4.240  42.756  1.00 15.21           H
HETATM 3973  O   HOH A1035      24.013  24.774  42.066  1.00 12.96           O
HETATM 3974  H1  HOH A1035      24.364  24.860  42.827  1.00 15.56           H
HETATM 3975  H2  HOH A1035      23.287  24.373  42.182  1.00 15.56           H
HETATM 3976  O   HOH A1036      19.913  29.837  40.542  1.00 16.24           O
HETATM 3977  H1  HOH A1036      20.647  30.123  40.831  1.00 19.48           H
HETATM 3978  H2  HOH A1036      19.369  29.857  41.185  1.00 19.48           H
HETATM 3979  O   HOH A1037      17.917  36.927  28.187  1.00 16.51           O
HETATM 3980  H1  HOH A1037      17.288  37.090  28.721  1.00 19.82           H
HETATM 3981  H2  HOH A1037      17.755  37.351  27.481  1.00 19.82           H
HETATM 3982  O   HOH A1038      13.730  25.102  21.659  1.00 15.45           O
HETATM 3983  H1  HOH A1038      14.372  25.038  22.194  1.00 18.54           H
HETATM 3984  H2  HOH A1038      13.520  24.318  21.438  1.00 18.54           H
HETATM 3985  O   HOH A1039      19.722  23.803  42.715  1.00 15.74           O
HETATM 3986  H1  HOH A1039      19.823  23.438  41.964  1.00 18.89           H
HETATM 3987  H2  HOH A1039      19.373  24.557  42.571  1.00 18.89           H
HETATM 3988  O   HOH A1040      -5.689  17.193  27.852  1.00 22.39           O
HETATM 3989  H1  HOH A1040      -5.622  16.583  28.423  1.00 26.87           H
HETATM 3990  H2  HOH A1040      -5.554  17.922  28.247  1.00 26.87           H
HETATM 3991  O   HOH A1041      26.113  24.039  20.663  1.00 12.87           O
HETATM 3992  H1  HOH A1041      26.650  24.482  20.192  1.00 15.45           H
HETATM 3993  H2  HOH A1041      26.119  23.249  20.369  1.00 15.45           H
HETATM 3994  O   HOH A1042      16.099  18.014  30.862  1.00 16.53           O
HETATM 3995  H1  HOH A1042      15.342  17.422  30.816  1.00 19.83           H
HETATM 3996  H2  HOH A1042      16.442  18.086  29.955  1.00 19.83           H
HETATM 3997  O   HOH A1043      23.424  18.442  30.650  1.00 11.87           O
HETATM 3998  H1  HOH A1043      23.404  17.562  30.182  1.00 14.25           H
HETATM 3999  H2  HOH A1043      23.459  18.218  31.585  1.00 14.25           H
HETATM 4000  O   HOH A1044      -6.625  22.190  20.430  1.00 14.43           O
HETATM 4001  H1  HOH A1044      -6.623  21.477  19.986  1.00 17.32           H
HETATM 4002  H2  HOH A1044      -5.821  22.430  20.511  1.00 17.32           H
HETATM 4003  O   HOH A1045      16.626  16.684  19.023  1.00 13.32           O
HETATM 4004  H1  HOH A1045      16.925  16.245  19.674  1.00 15.99           H
HETATM 4005  H2  HOH A1045      15.981  17.137  19.314  1.00 15.99           H
HETATM 4006  O   HOH A1046       7.505  30.493  26.832  1.00 15.63           O
HETATM 4007  H1  HOH A1046       8.034  30.937  27.314  1.00 18.76           H
HETATM 4008  H2  HOH A1046       6.826  30.967  26.708  1.00 18.76           H
HETATM 4009  O   HOH A1047       9.040  -1.343  46.386  1.00 18.22           O
HETATM 4010  H1  HOH A1047       8.552  -0.900  45.873  1.00 21.87           H
HETATM 4011  H2  HOH A1047       8.688  -1.177  47.122  1.00 21.87           H
HETATM 4012  O   HOH A1048      19.155  15.709  49.466  1.00 15.76           O
HETATM 4013  H1  HOH A1048      19.825  15.518  48.995  1.00 18.91           H
HETATM 4014  H2  HOH A1048      18.717  14.994  49.559  1.00 18.91           H
HETATM 4015  O   HOH A1049      17.041   8.073  50.009  1.00 13.41           O
HETATM 4016  H1  HOH A1049      17.737   8.148  50.472  1.00 16.09           H
HETATM 4017  H2  HOH A1049      16.533   8.713  50.202  1.00 16.09           H
HETATM 4018  O   HOH A1050      12.076  -8.772  22.260  1.00 14.91           O
HETATM 4019  H1  HOH A1050      12.088  -8.504  23.057  1.00 17.89           H
HETATM 4020  H2  HOH A1050      12.753  -9.257  22.161  1.00 17.89           H
HETATM 4021  O   HOH A1051      -7.955  20.937  22.839  1.00 26.11           O
HETATM 4022  H1  HOH A1051      -7.657  21.721  22.789  1.00 31.33           H
HETATM 4023  H2  HOH A1051      -8.780  20.999  22.989  1.00 31.33           H
HETATM 4024  O   HOH A1052      33.299   1.234  26.867  1.00 18.16           O
HETATM 4025  H1  HOH A1052      33.872   1.735  27.223  1.00 21.79           H
HETATM 4026  H2  HOH A1052      32.602   1.699  26.785  1.00 21.79           H
HETATM 4027  O   HOH A1053      11.226   8.218  50.727  1.00 22.66           O
HETATM 4028  H1  HOH A1053      10.764   8.837  50.398  1.00 27.20           H
HETATM 4029  H2  HOH A1053      11.127   8.260  51.559  1.00 27.20           H
HETATM 4030  O   HOH A1054      28.960  16.283  45.945  1.00 13.87           O
HETATM 4031  H1  HOH A1054      29.329  16.282  46.700  1.00 16.64           H
HETATM 4032  H2  HOH A1054      28.134  16.206  46.077  1.00 16.64           H
HETATM 4033  O   HOH A1055      14.834  34.308  20.161  1.00 26.09           O
HETATM 4034  H1  HOH A1055      15.584  34.679  20.244  1.00 31.31           H
HETATM 4035  H2  HOH A1055      14.538  34.186  20.938  1.00 31.31           H
HETATM 4036  O   HOH A1056      17.232  15.678  11.077  1.00 30.53           O
HETATM 4037  H1  HOH A1056      17.099  15.762  10.253  1.00 36.64           H
HETATM 4038  H2  HOH A1056      16.524  15.366  11.405  1.00 36.64           H
HETATM 4039  O   HOH A1057      13.886   7.990  49.548  1.00 20.68           O
HETATM 4040  H1  HOH A1057      13.093   8.205  49.723  1.00 24.81           H
HETATM 4041  H2  HOH A1057      14.369   8.633  49.791  1.00 24.81           H
HETATM 4042  O   HOH A1058      14.940  17.829  46.371  1.00 12.95           O
HETATM 4043  H1  HOH A1058      14.995  17.204  46.930  1.00 15.55           H
HETATM 4044  H2  HOH A1058      15.726  18.053  46.179  1.00 15.55           H
HETATM 4045  O   HOH A1059      26.672  10.603  41.822  1.00 20.73           O
HETATM 4046  H1  HOH A1059      26.248  10.013  42.245  1.00 24.87           H
HETATM 4047  H2  HOH A1059      26.389  10.585  41.033  1.00 24.87           H
HETATM 4048  O   HOH A1060      25.560   7.289  18.045  1.00 17.01           O
HETATM 4049  H1  HOH A1060      24.802   7.559  17.799  1.00 20.41           H
HETATM 4050  H2  HOH A1060      26.053   7.314  17.364  1.00 20.41           H
HETATM 4051  O   HOH A1061      24.154  17.629  49.468  1.00 15.33           O
HETATM 4052  H1  HOH A1061      23.719  16.938  49.677  1.00 18.40           H
HETATM 4053  H2  HOH A1061      24.204  17.686  48.627  1.00 18.40           H
HETATM 4054  O   HOH A1062      24.957  20.752  33.865  1.00 20.28           O
HETATM 4055  H1  HOH A1062      24.286  20.587  33.168  1.00 24.34           H
HETATM 4056  H2  HOH A1062      25.025  19.918  34.340  1.00 24.34           H
HETATM 4057  O   HOH A1063      22.923   6.245  44.835  1.00 14.94           O
HETATM 4058  H1  HOH A1063      22.391   5.673  45.138  1.00 17.93           H
HETATM 4059  H2  HOH A1063      23.227   5.946  44.112  1.00 17.93           H
HETATM 4060  O   HOH A1064       6.108  10.511  33.357  1.00 16.42           O
HETATM 4061  H1  HOH A1064       5.441  10.815  33.757  1.00 19.70           H
HETATM 4062  H2  HOH A1064       6.772  10.636  33.855  1.00 19.70           H
HETATM 4063  O   HOH A1065      18.904  17.483  22.873  1.00 14.70           O
HETATM 4064  H1  HOH A1065      19.018  16.854  23.422  1.00 17.65           H
HETATM 4065  H2  HOH A1065      19.667  17.788  22.699  1.00 17.65           H
HETATM 4066  O   HOH A1066      17.147  25.053  14.398  1.00 24.18           O
HETATM 4067  H1  HOH A1066      17.742  25.633  14.274  1.00 29.02           H
HETATM 4068  H2  HOH A1066      16.757  24.938  13.664  1.00 29.02           H
HETATM 4069  O   HOH A1067       8.995  30.164  19.405  1.00 19.90           O
HETATM 4070  H1  HOH A1067       8.419  30.626  19.802  1.00 23.88           H
HETATM 4071  H2  HOH A1067       8.584  29.537  19.018  1.00 23.88           H
HETATM 4072  O   HOH A1068       1.336  15.074  19.928  1.00 22.92           O
HETATM 4073  H1  HOH A1068       1.499  15.732  19.432  1.00 27.50           H
HETATM 4074  H2  HOH A1068       1.010  15.377  20.641  1.00 27.50           H
HETATM 4075  O   HOH A1069       0.980  -4.920  39.182  1.00 21.91           O
HETATM 4076  H1  HOH A1069       1.462  -4.871  39.867  1.00 26.29           H
HETATM 4077  H2  HOH A1069       1.233  -5.598  38.757  1.00 26.29           H
HETATM 4078  O   HOH A1070      25.250  16.862  39.227  1.00 21.23           O
HETATM 4079  H1  HOH A1070      24.791  17.517  38.968  1.00 25.48           H
HETATM 4080  H2  HOH A1070      25.139  16.255  38.658  1.00 25.48           H
HETATM 4081  O   HOH A1071      16.595  38.934  26.695  1.00 20.52           O
HETATM 4082  H1  HOH A1071      16.349  39.737  26.750  1.00 24.63           H
HETATM 4083  H2  HOH A1071      16.310  38.648  25.958  1.00 24.63           H
HETATM 4084  O   HOH A1072       8.904  -0.685  10.128  1.00 24.69           O
HETATM 4085  H1  HOH A1072       9.161   0.023  10.495  1.00 29.63           H
HETATM 4086  H2  HOH A1072       9.298  -1.317  10.521  1.00 29.63           H
HETATM 4087  O   HOH A1073      25.805  24.280  44.215  1.00 17.50           O
HETATM 4088  H1  HOH A1073      26.579  24.605  44.174  1.00 21.01           H
HETATM 4089  H2  HOH A1073      25.680  24.039  45.008  1.00 21.01           H
HETATM 4090  O   HOH A1074      20.476  21.475  44.332  1.00 15.49           O
HETATM 4091  H1  HOH A1074      19.787  21.355  44.795  1.00 18.59           H
HETATM 4092  H2  HOH A1074      20.293  22.099  43.797  1.00 18.59           H
HETATM 4093  O   HOH A1075       8.040  25.600  42.869  1.00 18.79           O
HETATM 4094  H1  HOH A1075       7.361  25.964  42.533  1.00 22.55           H
HETATM 4095  H2  HOH A1075       8.628  25.588  42.274  1.00 22.55           H
HETATM 4096  O   HOH A1076      30.416  23.011  21.510  1.00 14.82           O
HETATM 4097  H1  HOH A1076      31.242  22.854  21.532  1.00 17.78           H
HETATM 4098  H2  HOH A1076      30.136  22.734  20.769  1.00 17.78           H
HETATM 4099  O   HOH A1077       6.429   8.865  10.728  1.00 28.15           O
HETATM 4100  H1  HOH A1077       6.975   8.447  11.214  1.00 33.78           H
HETATM 4101  H2  HOH A1077       5.662   8.607  10.960  1.00 33.78           H
HETATM 4102  O   HOH A1078      11.190  -3.691  11.712  1.00 23.69           O
HETATM 4103  H1  HOH A1078      10.848  -3.111  12.213  1.00 28.43           H
HETATM 4104  H2  HOH A1078      11.947  -3.403  11.489  1.00 28.43           H
HETATM 4105  O   HOH A1079       3.213  -6.729  36.732  1.00 15.57           O
HETATM 4106  H1  HOH A1079       3.968  -6.788  37.095  1.00 18.69           H
HETATM 4107  H2  HOH A1079       3.314  -6.199  36.090  1.00 18.69           H
HETATM 4108  O   HOH A1080      32.217  -1.301  26.626  1.00 19.94           O
HETATM 4109  H1  HOH A1080      32.694  -0.664  26.900  1.00 23.93           H
HETATM 4110  H2  HOH A1080      32.741  -1.922  26.414  1.00 23.93           H
HETATM 4111  O   HOH A1081      25.530  36.326  22.362  1.00 28.01           O
HETATM 4112  H1  HOH A1081      24.769  35.977  22.306  1.00 33.61           H
HETATM 4113  H2  HOH A1081      25.823  36.145  23.128  1.00 33.61           H
HETATM 4114  O   HOH A1082      16.870 -11.803  29.859  1.00 21.10           O
HETATM 4115  H1  HOH A1082      17.670 -11.747  29.608  1.00 25.32           H
HETATM 4116  H2  HOH A1082      16.395 -11.521  29.226  1.00 25.32           H
HETATM 4117  O   HOH A1083      33.933  -1.380  41.962  1.00 22.29           O
HETATM 4118  H1  HOH A1083      34.012  -2.150  42.293  1.00 26.74           H
HETATM 4119  H2  HOH A1083      33.108  -1.230  41.903  1.00 26.74           H
HETATM 4120  O   HOH A1084      29.549  27.016  22.637  1.00 27.78           O
HETATM 4121  H1  HOH A1084      29.053  26.987  23.314  1.00 33.34           H
HETATM 4122  H2  HOH A1084      29.538  26.249  22.292  1.00 33.34           H
HETATM 4123  O   HOH A1085      13.667  14.889  50.270  1.00 21.66           O
HETATM 4124  H1  HOH A1085      13.767  14.817  49.440  1.00 25.99           H
HETATM 4125  H2  HOH A1085      14.060  14.232  50.618  1.00 25.99           H
HETATM 4126  O   HOH A1086       5.431 -11.472  28.823  1.00 26.25           O
HETATM 4127  H1  HOH A1086       4.681 -11.094  28.787  1.00 31.50           H
HETATM 4128  H2  HOH A1086       6.010 -10.867  28.750  1.00 31.50           H
HETATM 4129  O   HOH A1087       4.901  -3.588  40.271  1.00 16.71           O
HETATM 4130  H1  HOH A1087       4.687  -3.326  39.502  1.00 20.05           H
HETATM 4131  H2  HOH A1087       5.701  -3.357  40.386  1.00 20.05           H
HETATM 4132  O   HOH A1088      17.084  28.791  41.904  1.00 22.81           O
HETATM 4133  H1  HOH A1088      16.508  28.214  42.110  1.00 27.38           H
HETATM 4134  H2  HOH A1088      17.714  28.382  41.529  1.00 27.38           H
HETATM 4135  O   HOH A1089      20.194  10.641  50.041  1.00 17.58           O
HETATM 4136  H1  HOH A1089      20.036   9.832  49.879  1.00 21.10           H
HETATM 4137  H2  HOH A1089      20.983  10.784  49.790  1.00 21.10           H
HETATM 4138  O   HOH A1090      25.589  10.718  39.329  1.00 19.33           O
HETATM 4139  H1  HOH A1090      26.124  10.711  38.680  1.00 23.20           H
HETATM 4140  H2  HOH A1090      24.886  10.339  39.069  1.00 23.20           H
HETATM 4141  O   HOH A1091      11.517  24.090  19.309  1.00 23.86           O
HETATM 4142  H1  HOH A1091      11.937  24.657  19.769  1.00 28.63           H
HETATM 4143  H2  HOH A1091      11.629  23.342  19.675  1.00 28.63           H
HETATM 4144  O   HOH A1092       3.535  16.137  21.991  1.00 16.09           O
HETATM 4145  H1  HOH A1092       4.272  15.876  22.303  1.00 19.31           H
HETATM 4146  H2  HOH A1092       3.689  16.385  21.205  1.00 19.31           H
HETATM 4147  O   HOH A1093      22.460  12.114  50.509  1.00 14.51           O
HETATM 4148  H1  HOH A1093      21.997  11.718  51.087  1.00 17.42           H
HETATM 4149  H2  HOH A1093      22.482  12.926  50.727  1.00 17.42           H
HETATM 4150  O   HOH A1094       7.895   3.080  47.918  1.00 21.16           O
HETATM 4151  H1  HOH A1094       8.677   3.040  48.222  1.00 25.39           H
HETATM 4152  H2  HOH A1094       7.398   3.275  48.568  1.00 25.39           H
HETATM 4153  O   HOH A1095      10.157  -4.956  16.015  1.00 25.59           O
HETATM 4154  H1  HOH A1095      10.019  -4.223  15.629  1.00 30.71           H
HETATM 4155  H2  HOH A1095      10.007  -5.561  15.453  1.00 30.71           H
HETATM 4156  O   HOH A1096       1.585   5.966  45.071  1.00 26.65           O
HETATM 4157  H1  HOH A1096       1.186   5.338  44.681  1.00 31.98           H
HETATM 4158  H2  HOH A1096       1.013   6.366  45.540  1.00 31.98           H
HETATM 4159  O   HOH A1097      20.305  28.067  42.671  1.00 19.99           O
HETATM 4160  H1  HOH A1097      19.577  27.954  43.075  1.00 23.98           H
HETATM 4161  H2  HOH A1097      20.800  27.423  42.888  1.00 23.98           H
HETATM 4162  O   HOH A1098      -0.822  13.547  21.368  1.00 23.00           O
HETATM 4163  H1  HOH A1098      -0.507  13.246  22.086  1.00 27.60           H
HETATM 4164  H2  HOH A1098      -1.356  14.159  21.582  1.00 27.60           H
HETATM 4165  O   HOH A1099      15.769  24.478  44.704  1.00 24.19           O
HETATM 4166  H1  HOH A1099      15.180  24.063  44.272  1.00 29.03           H
HETATM 4167  H2  HOH A1099      16.424  23.958  44.790  1.00 29.03           H
HETATM 4168  O   HOH A1100      22.896  21.583  45.742  1.00 20.43           O
HETATM 4169  H1  HOH A1100      22.205  21.868  45.357  1.00 24.52           H
HETATM 4170  H2  HOH A1100      22.700  21.478  46.552  1.00 24.52           H
HETATM 4171  O   HOH A1101       6.906  24.071  38.116  1.00 14.97           O
HETATM 4172  H1  HOH A1101       6.995  23.238  38.124  1.00 17.96           H
HETATM 4173  H2  HOH A1101       7.101  24.341  38.889  1.00 17.96           H
HETATM 4174  O   HOH A1102      24.227  24.119  46.253  1.00 20.17           O
HETATM 4175  H1  HOH A1102      23.683  24.716  46.481  1.00 24.21           H
HETATM 4176  H2  HOH A1102      23.845  23.379  46.360  1.00 24.21           H
HETATM 4177  O   HOH A1103       2.577  23.831  19.184  1.00 28.99           O
HETATM 4178  H1  HOH A1103       1.839  23.777  18.786  1.00 34.79           H
HETATM 4179  H2  HOH A1103       2.461  23.510  19.953  1.00 34.79           H
HETATM 4180  O   HOH A1104      23.358   2.772  41.973  1.00 18.85           O
HETATM 4181  H1  HOH A1104      23.138   2.779  42.785  1.00 22.62           H
HETATM 4182  H2  HOH A1104      23.848   3.441  41.843  1.00 22.62           H
HETATM 4183  O   HOH A1105      28.327  12.314  24.981  1.00 18.51           O
HETATM 4184  H1  HOH A1105      27.835  12.537  24.338  1.00 22.21           H
HETATM 4185  H2  HOH A1105      28.593  11.530  24.825  1.00 22.21           H
HETATM 4186  O   HOH A1106      16.289  28.360  15.514  1.00 24.29           O
HETATM 4187  H1  HOH A1106      16.164  29.183  15.389  1.00 29.14           H
HETATM 4188  H2  HOH A1106      15.900  27.954  14.890  1.00 29.14           H
HETATM 4189  O   HOH A1107      29.891  -9.241  35.587  1.00 35.11           O
HETATM 4190  H1  HOH A1107      30.280  -9.249  34.843  1.00 42.13           H
HETATM 4191  H2  HOH A1107      30.088  -8.515  35.958  1.00 42.13           H
HETATM 4192  O   HOH A1108      26.050   3.241  43.167  1.00 22.67           O
HETATM 4193  H1  HOH A1108      26.861   3.142  43.361  1.00 27.20           H
HETATM 4194  H2  HOH A1108      25.707   3.697  43.782  1.00 27.20           H
HETATM 4195  O   HOH A1109      24.531   5.059  39.882  1.00 20.58           O
HETATM 4196  H1  HOH A1109      24.202   4.831  39.143  1.00 24.70           H
HETATM 4197  H2  HOH A1109      24.636   5.894  39.857  1.00 24.70           H
HETATM 4198  O   HOH A1110       6.804   6.527  14.987  1.00 22.05           O
HETATM 4199  H1  HOH A1110       5.997   6.712  15.126  1.00 26.46           H
HETATM 4200  H2  HOH A1110       7.052   6.988  14.328  1.00 26.46           H
HETATM 4201  O   HOH A1111      14.409  35.573  34.510  1.00 20.35           O
HETATM 4202  H1  HOH A1111      14.474  36.294  34.078  1.00 24.42           H
HETATM 4203  H2  HOH A1111      15.025  35.072  34.237  1.00 24.42           H
HETATM 4204  O   HOH A1112      27.209   3.782  32.716  1.00 22.88           O
HETATM 4205  H1  HOH A1112      27.432   3.997  31.934  1.00 27.45           H
HETATM 4206  H2  HOH A1112      26.973   4.490  33.102  1.00 27.45           H
HETATM 4207  O   HOH A1113       2.488   8.975  15.795  1.00 19.53           O
HETATM 4208  H1  HOH A1113       2.544   9.705  16.208  1.00 23.43           H
HETATM 4209  H2  HOH A1113       2.599   8.364  16.362  1.00 23.43           H
HETATM 4210  O   HOH A1114      16.097  11.271  12.473  1.00 18.41           O
HETATM 4211  H1  HOH A1114      15.838  12.056  12.626  1.00 22.09           H
HETATM 4212  H2  HOH A1114      16.672  11.319  11.860  1.00 22.09           H
HETATM 4213  O   HOH A1115      32.068  28.052  24.178  1.00 17.99           O
HETATM 4214  H1  HOH A1115      31.334  27.707  23.969  1.00 21.59           H
HETATM 4215  H2  HOH A1115      31.937  28.888  24.202  1.00 21.59           H
HETATM 4216  O   HOH A1116       5.523  21.579  40.582  1.00 21.41           O
HETATM 4217  H1  HOH A1116       5.729  21.347  39.801  1.00 25.70           H
HETATM 4218  H2  HOH A1116       5.827  20.990  41.100  1.00 25.70           H
HETATM 4219  O   HOH A1117      28.347 -10.003  27.507  1.00 27.17           O
HETATM 4220  H1  HOH A1117      27.751 -10.589  27.403  1.00 32.61           H
HETATM 4221  H2  HOH A1117      28.502  -9.959  28.332  1.00 32.61           H
HETATM 4222  O   HOH A1118      12.788  -6.117  15.393  1.00 23.31           O
HETATM 4223  H1  HOH A1118      12.130  -5.741  15.757  1.00 27.97           H
HETATM 4224  H2  HOH A1118      12.924  -5.715  14.666  1.00 27.97           H
HETATM 4225  O   HOH A1119      21.700  25.690  43.357  1.00 16.43           O
HETATM 4226  H1  HOH A1119      21.336  24.963  43.147  1.00 19.71           H
HETATM 4227  H2  HOH A1119      22.210  25.899  42.722  1.00 19.71           H
HETATM 4228  O   HOH A1120       8.239   4.410  45.390  1.00 27.04           O
HETATM 4229  H1  HOH A1120       8.974   4.329  44.989  1.00 32.45           H
HETATM 4230  H2  HOH A1120       7.727   4.826  44.871  1.00 32.45           H
HETATM 4231  O   HOH A1121      11.117 -10.707  35.995  1.00 21.14           O
HETATM 4232  H1  HOH A1121      11.468 -10.843  36.746  1.00 25.37           H
HETATM 4233  H2  HOH A1121      10.287 -10.661  36.118  1.00 25.37           H
HETATM 4234  O   HOH A1122      12.943  21.124  13.339  1.00 28.14           O
HETATM 4235  H1  HOH A1122      13.307  20.895  14.061  1.00 33.77           H
HETATM 4236  H2  HOH A1122      12.237  21.524  13.537  1.00 33.77           H
HETATM 4237  O   HOH A1123      31.764  -1.103  43.906  1.00 17.64           O
HETATM 4238  H1  HOH A1123      30.962  -0.941  44.095  1.00 21.17           H
HETATM 4239  H2  HOH A1123      32.231  -0.778  44.523  1.00 21.17           H
HETATM 4240  O   HOH A1124      26.210   3.925  36.662  1.00 24.06           O
HETATM 4241  H1  HOH A1124      25.374   3.990  36.669  1.00 28.87           H
HETATM 4242  H2  HOH A1124      26.501   4.409  37.284  1.00 28.87           H
HETATM 4243  O   HOH A1125      -0.150  -0.628  28.059  1.00 21.48           O
HETATM 4244  H1  HOH A1125      -0.770  -0.473  28.606  1.00 25.77           H
HETATM 4245  H2  HOH A1125      -0.393  -0.314  27.318  1.00 25.77           H
HETATM 4246  O   HOH A1126      -0.590  21.393  18.818  1.00 26.69           O
HETATM 4247  H1  HOH A1126      -0.758  20.579  18.686  1.00 32.03           H
HETATM 4248  H2  HOH A1126       0.063  21.426  19.346  1.00 32.03           H
HETATM 4249  O   HOH A1127       8.702  21.170  44.533  1.00 20.08           O
HETATM 4250  H1  HOH A1127       7.950  20.798  44.539  1.00 24.09           H
HETATM 4251  H2  HOH A1127       8.584  21.952  44.246  1.00 24.09           H
HETATM 4252  O   HOH A1128      -0.539  11.065  19.975  1.00 23.72           O
HETATM 4253  H1  HOH A1128       0.107  10.565  20.173  1.00 28.46           H
HETATM 4254  H2  HOH A1128      -0.276  11.858  20.070  1.00 28.46           H
HETATM 4255  O   HOH A1129       6.647  13.696  48.986  1.00 22.05           O
HETATM 4256  H1  HOH A1129       6.745  14.299  49.565  1.00 26.46           H
HETATM 4257  H2  HOH A1129       5.887  13.363  49.107  1.00 26.46           H
HETATM 4258  O   HOH A1130      35.216   1.022  24.809  1.00 15.73           O
HETATM 4259  H1  HOH A1130      34.727   0.895  24.134  1.00 18.87           H
HETATM 4260  H2  HOH A1130      34.735   0.895  25.484  1.00 18.87           H
HETATM 4261  O   HOH A1131      -1.553   2.494  32.364  1.00 28.00           O
HETATM 4262  H1  HOH A1131      -2.208   2.803  32.793  1.00 33.60           H
HETATM 4263  H2  HOH A1131      -1.871   1.992  31.770  1.00 33.60           H
HETATM 4264  O   HOH A1132      14.512  32.518  18.128  1.00 24.65           O
HETATM 4265  H1  HOH A1132      14.967  33.047  18.600  1.00 29.58           H
HETATM 4266  H2  HOH A1132      15.015  31.874  17.928  1.00 29.58           H
HETATM 4267  O   HOH A1133       0.440  13.551  40.747  1.00 18.56           O
HETATM 4268  H1  HOH A1133       0.689  13.933  41.456  1.00 22.27           H
HETATM 4269  H2  HOH A1133       1.000  12.948  40.597  1.00 22.27           H
HETATM 4270  O   HOH A1134      32.132  19.790  22.795  1.00 21.98           O
HETATM 4271  H1  HOH A1134      31.756  19.101  22.498  1.00 26.38           H
HETATM 4272  H2  HOH A1134      31.609  20.138  23.352  1.00 26.38           H
HETATM 4273  O   HOH A1135       2.968   1.277  43.029  1.00 21.57           O
HETATM 4274  H1  HOH A1135       2.897   1.541  43.824  1.00 25.88           H
HETATM 4275  H2  HOH A1135       3.268   0.491  43.054  1.00 25.88           H
HETATM 4276  O   HOH A1136      32.302   1.292  45.261  1.00 23.31           O
HETATM 4277  H1  HOH A1136      31.906   1.858  45.738  1.00 27.97           H
HETATM 4278  H2  HOH A1136      33.042   1.630  45.050  1.00 27.97           H
HETATM 4279  O   HOH A1137      27.465   6.375  27.938  1.00 23.51           O
HETATM 4280  H1  HOH A1137      28.142   6.825  28.147  1.00 28.21           H
HETATM 4281  H2  HOH A1137      26.929   6.928  27.598  1.00 28.21           H
HETATM 4282  O   HOH A1138      24.194  32.827  24.563  1.00 29.61           O
HETATM 4283  H1  HOH A1138      24.917  33.228  24.711  1.00 35.54           H
HETATM 4284  H2  HOH A1138      24.272  32.056  24.890  1.00 35.54           H
HETATM 4285  O   HOH A1139      25.597  19.041  28.939  1.00 27.83           O
HETATM 4286  H1  HOH A1139      25.024  19.066  29.552  1.00 33.40           H
HETATM 4287  H2  HOH A1139      25.249  19.409  28.269  1.00 33.40           H
HETATM 4288  O   HOH A1140      28.875  17.594  26.554  1.00 26.61           O
HETATM 4289  H1  HOH A1140      28.641  18.139  25.959  1.00 31.93           H
HETATM 4290  H2  HOH A1140      29.683  17.410  26.410  1.00 31.93           H
HETATM 4291  O   HOH A1141      25.394   4.835  45.318  1.00 19.59           O
HETATM 4292  H1  HOH A1141      25.982   5.379  45.062  1.00 23.51           H
HETATM 4293  H2  HOH A1141      24.730   5.290  45.555  1.00 23.51           H
HETATM 4294  O   HOH A1142      21.743  31.055  36.768  1.00 24.21           O
HETATM 4295  H1  HOH A1142      21.024  30.981  36.340  1.00 29.05           H
HETATM 4296  H2  HOH A1142      21.810  31.864  36.984  1.00 29.05           H
HETATM 4297  O   HOH A1143      22.131  25.776  46.055  1.00 17.41           O
HETATM 4298  H1  HOH A1143      21.969  26.231  45.370  1.00 20.89           H
HETATM 4299  H2  HOH A1143      21.946  26.262  46.718  1.00 20.89           H
HETATM 4300  O   HOH A1144      14.110   0.264  49.494  1.00 21.32           O
HETATM 4301  H1  HOH A1144      14.695  -0.157  49.929  1.00 25.59           H
HETATM 4302  H2  HOH A1144      14.522   0.786  48.982  1.00 25.59           H
HETATM 4303  O   HOH A1145      21.924  14.704  51.192  1.00 19.41           O
HETATM 4304  H1  HOH A1145      21.106  14.520  51.223  1.00 23.29           H
HETATM 4305  H2  HOH A1145      22.107  14.875  50.389  1.00 23.29           H
HETATM 4306  O   HOH A1146      29.765  -0.261  42.422  1.00 28.63           O
HETATM 4307  H1  HOH A1146      29.051   0.160  42.560  1.00 34.35           H
HETATM 4308  H2  HOH A1146      29.728  -0.554  41.633  1.00 34.35           H
HETATM 4309  O   HOH A1147      34.758  -2.881  37.432  1.00 36.68           O
HETATM 4310  H1  HOH A1147      34.529  -2.202  37.875  1.00 44.01           H
HETATM 4311  H2  HOH A1147      34.347  -3.536  37.760  1.00 44.01           H
HETATM 4312  O   HOH A1148      10.495  35.383  23.539  1.00 27.65           O
HETATM 4313  H1  HOH A1148      10.294  35.925  24.148  1.00 33.18           H
HETATM 4314  H2  HOH A1148      10.527  34.623  23.894  1.00 33.18           H
HETATM 4315  O   HOH A1149      27.710  35.741  23.695  1.00 23.08           O
HETATM 4316  H1  HOH A1149      27.669  36.429  23.213  1.00 27.70           H
HETATM 4317  H2  HOH A1149      28.520  35.633  23.894  1.00 27.70           H
HETATM 4318  O   HOH A1150      24.521   9.052  31.867  1.00 24.66           O
HETATM 4319  H1  HOH A1150      23.819   9.524  31.378  1.00 29.60           H
HETATM 4320  H2  HOH A1150      24.158   8.954  32.768  1.00 29.60           H
HETATM 4321  O   HOH A1151      23.725  31.312  26.824  1.00 24.41           O
HETATM 4322  H1  HOH A1151      23.005  30.936  27.035  1.00 29.29           H
HETATM 4323  H2  HOH A1151      23.537  32.108  26.633  1.00 29.29           H
HETATM 4324  O   HOH A1152      32.321   7.102  23.040  1.00 25.26           O
HETATM 4325  H1  HOH A1152      31.580   6.871  22.718  1.00 30.31           H
HETATM 4326  H2  HOH A1152      32.158   7.506  23.759  1.00 30.31           H
HETATM 4327  O   HOH A1153      25.615   3.530  47.555  1.00 24.96           O
HETATM 4328  H1  HOH A1153      24.880   3.124  47.593  1.00 29.95           H
HETATM 4329  H2  HOH A1153      25.587   4.020  46.873  1.00 29.95           H
HETATM 4330  O   HOH A1154      13.803  -6.503  48.349  1.00 32.36           O
HETATM 4331  H1  HOH A1154      14.629  -6.507  48.498  1.00 38.83           H
HETATM 4332  H2  HOH A1154      13.433  -6.830  49.031  1.00 38.83           H
HETATM 4333  O   HOH A1155       9.355 -14.487  30.634  1.00 28.56           O
HETATM 4334  H1  HOH A1155       8.985 -14.142  31.303  1.00 34.27           H
HETATM 4335  H2  HOH A1155      10.013 -14.924  30.923  1.00 34.27           H
HETATM 4336  O   HOH A1156      12.802  34.325  36.595  1.00 25.37           O
HETATM 4337  H1  HOH A1156      12.000  34.196  36.379  1.00 30.44           H
HETATM 4338  H2  HOH A1156      13.213  34.522  35.889  1.00 30.44           H
HETATM 4339  O   HOH A1157      29.765  -1.247  27.243  1.00 19.01           O
HETATM 4340  H1  HOH A1157      29.497  -1.869  27.743  1.00 22.81           H
HETATM 4341  H2  HOH A1157      30.509  -1.483  26.935  1.00 22.81           H
HETATM 4342  O   HOH A1158       1.861   5.311  20.203  1.00 19.11           O
HETATM 4343  H1  HOH A1158       1.931   5.063  19.403  1.00 22.93           H
HETATM 4344  H2  HOH A1158       2.370   4.814  20.649  1.00 22.93           H
HETATM 4345  O   HOH A1159      24.184  28.369  29.871  1.00 16.91           O
HETATM 4346  H1  HOH A1159      25.019  28.451  29.809  1.00 20.29           H
HETATM 4347  H2  HOH A1159      23.890  28.285  29.088  1.00 20.29           H
HETATM 4348  O   HOH A1160      17.237  17.643  49.701  1.00 26.27           O
HETATM 4349  H1  HOH A1160      17.441  17.612  50.514  1.00 31.52           H
HETATM 4350  H2  HOH A1160      17.102  16.850  49.455  1.00 31.52           H
HETATM 4351  O   HOH A1161      13.897 -11.928  32.944  1.00 24.65           O
HETATM 4352  H1  HOH A1161      13.278 -12.302  33.373  1.00 29.58           H
HETATM 4353  H2  HOH A1161      13.740 -11.101  32.961  1.00 29.58           H
HETATM 4354  O   HOH A1162      10.905  31.378  33.010  1.00 23.86           O
HETATM 4355  H1  HOH A1162      10.099  31.325  32.771  1.00 28.63           H
HETATM 4356  H2  HOH A1162      11.353  31.523  32.314  1.00 28.63           H
HETATM 4357  O   HOH A1163      15.572  10.432  50.146  1.00 19.29           O
HETATM 4358  H1  HOH A1163      15.628  10.883  50.853  1.00 23.15           H
HETATM 4359  H2  HOH A1163      15.664  10.976  49.512  1.00 23.15           H
HETATM 4360  O   HOH A1164       3.428  21.759  17.491  1.00 28.68           O
HETATM 4361  H1  HOH A1164       3.017  21.670  16.763  1.00 34.42           H
HETATM 4362  H2  HOH A1164       3.339  22.562  17.726  1.00 34.42           H
HETATM 4363  O   HOH A1165       6.880  25.211  23.598  1.00 28.31           O
HETATM 4364  H1  HOH A1165       7.074  24.394  23.571  1.00 33.97           H
HETATM 4365  H2  HOH A1165       7.463  25.582  24.073  1.00 33.97           H
HETATM 4366  O   HOH A1166      29.781  -2.243  31.950  1.00 30.12           O
HETATM 4367  H1  HOH A1166      29.695  -2.489  31.151  1.00 36.14           H
HETATM 4368  H2  HOH A1166      29.777  -2.944  32.418  1.00 36.14           H
HETATM 4369  O   HOH A1167      24.590  31.306  20.505  1.00 24.14           O
HETATM 4370  H1  HOH A1167      25.096  31.734  19.990  1.00 28.97           H
HETATM 4371  H2  HOH A1167      25.075  30.768  20.930  1.00 28.97           H
HETATM 4372  O   HOH A1168       6.317  24.266  41.203  1.00 25.72           O
HETATM 4373  H1  HOH A1168       5.827  23.634  40.946  1.00 30.87           H
HETATM 4374  H2  HOH A1168       6.610  24.056  41.963  1.00 30.87           H
HETATM 4375  O   HOH A1169      21.394  30.015  44.423  1.00 25.83           O
HETATM 4376  H1  HOH A1169      21.157  29.420  43.879  1.00 31.00           H
HETATM 4377  H2  HOH A1169      22.159  29.802  44.694  1.00 31.00           H
HETATM 4378  O   HOH A1170      -2.227  22.560  20.977  1.00 28.17           O
HETATM 4379  H1  HOH A1170      -1.755  22.340  20.318  1.00 33.80           H
HETATM 4380  H2  HOH A1170      -2.256  23.399  20.987  1.00 33.80           H
HETATM 4381  O   HOH A1171      19.667  -4.930  39.294  1.00 24.73           O
HETATM 4382  H1  HOH A1171      19.961  -5.389  39.933  1.00 29.68           H
HETATM 4383  H2  HOH A1171      19.586  -4.143  39.584  1.00 29.68           H
HETATM 4384  O   HOH A1172      29.917  14.188  19.595  1.00 24.81           O
HETATM 4385  H1  HOH A1172      30.502  14.707  19.906  1.00 29.78           H
HETATM 4386  H2  HOH A1172      29.832  13.561  20.150  1.00 29.78           H
HETATM 4387  O   HOH A1173      24.720  28.904  27.163  1.00 26.14           O
HETATM 4388  H1  HOH A1173      25.209  28.676  26.519  1.00 31.37           H
HETATM 4389  H2  HOH A1173      24.692  29.743  27.160  1.00 31.37           H
HETATM 4390  O   HOH A1174      18.998  40.432  26.520  1.00 34.17           O
HETATM 4391  H1  HOH A1174      19.763  40.150  26.720  1.00 41.00           H
HETATM 4392  H2  HOH A1174      18.453  39.827  26.733  1.00 41.00           H
HETATM 4393  O   HOH A1175      22.932   5.371  42.172  1.00 20.16           O
HETATM 4394  H1  HOH A1175      23.418   5.161  41.520  1.00 24.20           H
HETATM 4395  H2  HOH A1175      23.017   6.204  42.261  1.00 24.20           H
HETATM 4396  O   HOH A1176      30.189   3.931  42.735  1.00 25.92           O
HETATM 4397  H1  HOH A1176      30.785   3.435  43.055  1.00 31.11           H
HETATM 4398  H2  HOH A1176      30.533   4.334  42.083  1.00 31.11           H
HETATM 4399  O   HOH A1177       8.851  31.771  31.405  1.00 24.16           O
HETATM 4400  H1  HOH A1177       9.506  32.052  30.961  1.00 28.99           H
HETATM 4401  H2  HOH A1177       8.161  31.971  30.970  1.00 28.99           H
HETATM 4402  O   HOH A1178      11.475  16.871  47.711  1.00 22.00           O
HETATM 4403  H1  HOH A1178      10.744  16.933  47.304  1.00 26.40           H
HETATM 4404  H2  HOH A1178      11.305  16.955  48.528  1.00 26.40           H
HETATM 4405  O   HOH A1179      27.469   1.288  44.518  1.00 27.61           O
HETATM 4406  H1  HOH A1179      26.795   1.358  44.024  1.00 33.14           H
HETATM 4407  H2  HOH A1179      27.211   0.910  45.223  1.00 33.14           H
HETATM 4408  O   HOH A1180      16.770  -6.418  47.162  1.00 27.37           O
HETATM 4409  H1  HOH A1180      17.515  -6.808  47.151  1.00 32.84           H
HETATM 4410  H2  HOH A1180      16.927  -5.598  47.074  1.00 32.84           H
HETATM 4411  O   HOH A1181       5.171   0.013  45.106  1.00 30.04           O
HETATM 4412  H1  HOH A1181       5.384   0.811  44.957  1.00 36.05           H
HETATM 4413  H2  HOH A1181       4.923  -0.320  44.375  1.00 36.05           H
HETATM 4414  O   HOH A1182       1.606  -7.507  38.662  1.00 24.22           O
HETATM 4415  H1  HOH A1182       1.924  -7.847  37.963  1.00 29.07           H
HETATM 4416  H2  HOH A1182       0.870  -7.887  38.800  1.00 29.07           H
HETATM 4417  O   HOH A1183      16.655 -10.751  32.732  1.00 22.81           O
HETATM 4418  H1  HOH A1183      16.926 -10.793  31.938  1.00 27.38           H
HETATM 4419  H2  HOH A1183      15.946 -11.198  32.771  1.00 27.38           H
HETATM 4420  O   HOH A1184      10.450 -10.457  32.736  1.00 23.16           O
HETATM 4421  H1  HOH A1184      10.706  -9.661  32.649  1.00 27.80           H
HETATM 4422  H2  HOH A1184      10.754 -10.736  33.471  1.00 27.80           H
HETATM 4423  O   HOH A1185      16.175  31.898  41.607  1.00 27.99           O
HETATM 4424  H1  HOH A1185      16.283  31.065  41.629  1.00 33.58           H
HETATM 4425  H2  HOH A1185      16.392  32.191  42.364  1.00 33.58           H
HETATM 4426  O   HOH A1186       7.505  33.665  22.555  1.00 34.56           O
HETATM 4427  H1  HOH A1186       7.814  34.203  23.122  1.00 41.48           H
HETATM 4428  H2  HOH A1186       6.672  33.641  22.674  1.00 41.48           H
HETATM 4429  O   HOH A1187      16.944  10.022  10.225  1.00 28.68           O
HETATM 4430  H1  HOH A1187      17.647  10.222   9.813  1.00 34.42           H
HETATM 4431  H2  HOH A1187      16.422   9.668   9.670  1.00 34.42           H
HETATM 4432  O   HOH A1188      17.024  -4.608  44.876  1.00 33.44           O
HETATM 4433  H1  HOH A1188      17.841  -4.796  44.807  1.00 40.13           H
HETATM 4434  H2  HOH A1188      16.603  -5.333  44.817  1.00 40.13           H
HETATM 4435  O   HOH A1189      27.093   7.226  44.544  1.00 25.24           O
HETATM 4436  H1  HOH A1189      26.541   7.859  44.567  1.00 30.29           H
HETATM 4437  H2  HOH A1189      27.432   7.229  43.776  1.00 30.29           H
HETATM 4438  O   HOH A1190      16.203  -8.232  41.061  1.00 30.76           O
HETATM 4439  H1  HOH A1190      15.799  -8.101  41.787  1.00 36.91           H
HETATM 4440  H2  HOH A1190      16.124  -7.528  40.610  1.00 36.91           H
HETATM 4441  O   HOH A1191       3.382  -8.098  47.301  1.00 36.83           O
HETATM 4442  H1  HOH A1191       3.714  -8.466  47.980  1.00 44.20           H
HETATM 4443  H2  HOH A1191       2.614  -7.835  47.521  1.00 44.20           H
HETATM 4444  O   HOH A1192      26.340   3.543  50.559  1.00 16.33           O
HETATM 4445  H1  HOH A1192      26.165   3.791  49.773  1.00 19.60           H
HETATM 4446  H2  HOH A1192      25.646   3.677  51.013  1.00 19.60           H
HETATM 4447  O   HOH A1193       6.025  26.963  21.794  1.00 23.47           O
HETATM 4448  H1  HOH A1193       6.172  26.337  22.335  1.00 28.16           H
HETATM 4449  H2  HOH A1193       5.745  26.611  21.086  1.00 28.16           H
HETATM 4450  O   HOH A1194      28.244  26.244  25.446  1.00 26.64           O
HETATM 4451  H1  HOH A1194      27.430  26.236  25.238  1.00 31.97           H
HETATM 4452  H2  HOH A1194      28.361  26.929  25.920  1.00 31.97           H
HETATM 4453  O   HOH A1195      23.734  -8.828  36.999  1.00 35.04           O
HETATM 4454  H1  HOH A1195      23.855  -8.012  36.832  1.00 42.05           H
HETATM 4455  H2  HOH A1195      23.994  -8.956  37.788  1.00 42.05           H
HETATM 4456  O   HOH A1196       8.531  -7.315  47.469  1.00 33.55           O
HETATM 4457  H1  HOH A1196       8.854  -8.061  47.685  1.00 40.26           H
HETATM 4458  H2  HOH A1196       8.717  -7.199  46.656  1.00 40.26           H
HETATM 4459  O   HOH A1197      10.598  32.870  35.376  1.00 24.89           O
HETATM 4460  H1  HOH A1197      10.375  32.400  34.715  1.00 29.87           H
HETATM 4461  H2  HOH A1197      10.525  32.383  36.056  1.00 29.87           H
HETATM 4462  O   HOH A1198       9.395  -8.736  42.933  1.00 30.41           O
HETATM 4463  H1  HOH A1198       9.124  -7.967  42.720  1.00 36.49           H
HETATM 4464  H2  HOH A1198       9.506  -8.726  43.767  1.00 36.49           H
HETATM 4465  O   HOH A1199       4.295   7.017  14.938  1.00 26.94           O
HETATM 4466  H1  HOH A1199       3.747   7.640  14.806  1.00 32.33           H
HETATM 4467  H2  HOH A1199       3.958   6.320  14.613  1.00 32.33           H
HETATM 4468  O   HOH A1200       1.203  -0.827  43.942  1.00 29.12           O
HETATM 4469  H1  HOH A1200       1.927  -0.663  44.335  1.00 34.95           H
HETATM 4470  H2  HOH A1200       0.742  -0.125  43.969  1.00 34.95           H
HETATM 4471  O   HOH A1201      -4.039   9.126  27.837  1.00 23.79           O
HETATM 4472  H1  HOH A1201      -4.799   9.223  28.179  1.00 28.55           H
HETATM 4473  H2  HOH A1201      -3.839   8.312  27.902  1.00 28.55           H
HETATM 4474  O   HOH A1202      12.527  -9.202  39.950  1.00 33.43           O
HETATM 4475  H1  HOH A1202      11.797  -9.585  39.769  1.00 40.12           H
HETATM 4476  H2  HOH A1202      12.346  -8.400  40.118  1.00 40.12           H
HETATM 4477  O   HOH A1203       6.476  -4.293  47.197  1.00 27.14           O
HETATM 4478  H1  HOH A1203       6.561  -3.637  47.715  1.00 32.57           H
HETATM 4479  H2  HOH A1203       6.585  -4.984  47.663  1.00 32.57           H
HETATM 4480  O   HOH A1204      11.046  22.658  46.462  1.00 31.83           O
HETATM 4481  H1  HOH A1204      11.584  22.751  45.822  1.00 38.20           H
HETATM 4482  H2  HOH A1204      10.278  22.584  46.128  1.00 38.20           H
HETATM 4483  O   HOH A1205      -1.171  -8.483  33.611  1.00 22.57           O
HETATM 4484  H1  HOH A1205      -0.614  -8.093  33.121  1.00 27.08           H
HETATM 4485  H2  HOH A1205      -1.415  -9.173  33.202  1.00 27.08           H
HETATM 4486  O   HOH A1206      30.089   2.728  45.358  1.00 26.71           O
HETATM 4487  H1  HOH A1206      29.510   2.281  44.945  1.00 32.05           H
HETATM 4488  H2  HOH A1206      29.911   3.536  45.222  1.00 32.05           H
HETATM 4489  O   HOH A1207       0.698  11.758  42.788  1.00 29.46           O
HETATM 4490  H1  HOH A1207       1.454  12.107  42.907  1.00 35.35           H
HETATM 4491  H2  HOH A1207       0.179  12.376  42.561  1.00 35.35           H
HETATM 4492  O   HOH A1208      31.934  -4.896  40.283  1.00 22.44           O
HETATM 4493  H1  HOH A1208      31.728  -4.110  40.497  1.00 26.93           H
HETATM 4494  H2  HOH A1208      32.367  -4.845  39.564  1.00 26.93           H
HETATM 4495  O   HOH A1209       7.137  -2.228  16.829  1.00 33.53           O
HETATM 4496  H1  HOH A1209       7.253  -1.421  17.040  1.00 40.24           H
HETATM 4497  H2  HOH A1209       7.670  -2.396  16.202  1.00 40.24           H
HETATM 4498  O   HOH A1210      20.681  15.689  12.172  1.00 27.18           O
HETATM 4499  H1  HOH A1210      21.291  16.223  11.952  1.00 32.62           H
HETATM 4500  H2  HOH A1210      20.880  14.941  11.847  1.00 32.62           H
HETATM 4501  O   HOH A1211      26.431 -12.035  26.988  1.00 30.42           O
HETATM 4502  H1  HOH A1211      26.598 -12.305  26.208  1.00 36.50           H
HETATM 4503  H2  HOH A1211      25.594 -12.057  27.072  1.00 36.50           H
HETATM 4504  O   HOH A1212      -0.555  27.725  27.616  1.00 32.56           O
HETATM 4505  H1  HOH A1212       0.146  27.675  27.156  1.00 39.07           H
HETATM 4506  H2  HOH A1212      -0.636  28.529  27.848  1.00 39.07           H
HETATM 4507  O   HOH A1213      20.423  35.054  21.401  1.00 30.76           O
HETATM 4508  H1  HOH A1213      20.033  34.377  21.706  1.00 36.91           H
HETATM 4509  H2  HOH A1213      20.382  35.007  20.565  1.00 36.91           H
HETATM 4510  O   HOH A1214      33.375  26.516  26.384  1.00 28.17           O
HETATM 4511  H1  HOH A1214      32.816  26.862  25.860  1.00 33.80           H
HETATM 4512  H2  HOH A1214      34.112  26.890  26.235  1.00 33.80           H
HETATM 4513  O   HOH A1215      19.853   7.911  49.357  1.00 15.25           O
HETATM 4514  H1  HOH A1215      19.749   7.956  48.523  1.00 18.31           H
HETATM 4515  H2  HOH A1215      19.766   7.100  49.566  1.00 18.31           H
HETATM 4516  O   HOH A1216      27.130  22.081  32.295  1.00 25.51           O
HETATM 4517  H1  HOH A1216      27.655  21.993  31.645  1.00 30.62           H
HETATM 4518  H2  HOH A1216      26.529  21.501  32.204  1.00 30.62           H
HETATM 4519  O   HOH A1217      19.516   4.231  48.587  1.00 31.67           O
HETATM 4520  H1  HOH A1217      18.849   3.735  48.461  1.00 38.01           H
HETATM 4521  H2  HOH A1217      19.591   4.713  47.902  1.00 38.01           H
HETATM 4522  O   HOH A1218       2.301   8.769  45.798  1.00 34.91           O
HETATM 4523  H1  HOH A1218       2.502   9.317  45.193  1.00 41.89           H
HETATM 4524  H2  HOH A1218       2.206   8.022  45.426  1.00 41.89           H
HETATM 4525  O   HOH A1219       3.993  31.135  29.049  1.00 34.23           O
HETATM 4526  H1  HOH A1219       4.499  30.525  29.326  1.00 41.08           H
HETATM 4527  H2  HOH A1219       3.806  31.615  29.714  1.00 41.08           H
HETATM 4528  O   HOH A1220      10.982  21.725  12.402  1.00 37.40           O
HETATM 4529  H1  HOH A1220      10.733  22.217  11.768  1.00 44.89           H
HETATM 4530  H2  HOH A1220      10.556  21.004  12.335  1.00 44.89           H
HETATM 4531  O   HOH A1221       3.764  -1.785  43.175  1.00 34.64           O
HETATM 4532  H1  HOH A1221       4.154  -2.385  42.736  1.00 41.57           H
HETATM 4533  H2  HOH A1221       2.951  -1.814  42.963  1.00 41.57           H
HETATM 4534  O   HOH A1222      -2.475   5.331  43.306  1.00 22.80           O
HETATM 4535  H1  HOH A1222      -1.844   4.846  43.569  1.00 27.36           H
HETATM 4536  H2  HOH A1222      -2.141   5.898  42.782  1.00 27.36           H
HETATM 4537  O   HOH A1223       9.580  24.609  21.203  1.00 27.58           O
HETATM 4538  H1  HOH A1223       9.928  24.704  21.961  1.00 33.09           H
HETATM 4539  H2  HOH A1223      10.179  24.308  20.696  1.00 33.09           H
HETATM 4540  O   HOH A1224       7.038  29.645  32.008  1.00 21.45           O
HETATM 4541  H1  HOH A1224       7.556  30.305  31.981  1.00 25.75           H
HETATM 4542  H2  HOH A1224       7.120  29.240  31.276  1.00 25.75           H
TER
END
