# Supplementary material for: High-throughput quantum-mechanics/molecular-mechanics (ONIOM) macromolecular crystallographic refinement with PHENIX/DivCon: the impact of mixed Hamiltonian methods on ligand and protein structure
Source: Acta Crystallogr D Struct Biol. 2018 Oct 29;74(Pt 11):1063–77. doi: 10.1107/S2059798318012913 (PMC6213575; doi:10.1107/S2059798318012913)
Supplement: Supplementary file 3 [file d-74-01063-sup3.gz › results_regionQM/1OYT-H_refine_001.pdb]

REMARK Date 2017-01-10 Time 23:35:40 EST -0500 (1484109340.85 s)
REMARK PHENIX refinement
REMARK 
REMARK ****************** INPUT FILES AND LABELS ******************************
REMARK Reflections:
REMARK   file name      : 1OYT.sf
REMARK   labels         : ['r1oytsf,wavelength_id=1,_refln.F_meas_au,_refln.F_meas_sigma_au']
REMARK R-free flags:
REMARK   file name      : 1OYT.sf
REMARK   label          : r1oytsf,wavelength_id=1,_refln.status
REMARK   test_flag_value: 0
REMARK Model file name(s): 
REMARK   /scratch/oleg/2711165.gondor.quantumbioinc.com/1OYT-H.pdb
REMARK 
REMARK ******************** REFINEMENT SUMMARY: QUICK FACTS *******************
REMARK Start: r_work = 0.1685 r_free = 0.1929 bonds = 0.013 angles = 1.642
REMARK Final: r_work = 0.1559 r_free = 0.1868 bonds = 0.012 angles = 1.433
REMARK ************************************************************************
REMARK 
REMARK ****************** REFINEMENT STATISTICS STEP BY STEP ******************
REMARK leading digit, like 1_, means number of macro-cycle                     
REMARK 0    : statistics at the very beginning when nothing is done yet        
REMARK 1_bss: bulk solvent correction and/or (anisotropic) scaling             
REMARK 1_xyz: refinement of coordinates                                        
REMARK 1_adp: refinement of ADPs (Atomic Displacement Parameters)              
REMARK 1_occ: refinement of occupancies                                        
REMARK ------------------------------------------------------------------------
REMARK  stage       r-work r-free bonds angles b_min b_max b_ave n_water shift
REMARK       0    : 0.1970 0.2247 0.013  1.64   5.9  57.3  17.5 1212      0.000
REMARK       1_bss: 0.1685 0.1929 0.013  1.64   6.5  57.9  18.0 1212      0.000
REMARK 1_settarget: 0.1685 0.1929 0.013  1.64   6.5  57.9  18.0 1212      0.000
REMARK       1_nqh: 0.1685 0.1929 0.013  1.64   6.5  57.9  18.0 1212      0.002
REMARK    1_weight: 0.1685 0.1929 0.013  1.64   6.5  57.9  18.0 1212      0.002
REMARK    1_checkH: 0.1687 0.1939 0.013  1.64   6.5  57.9  18.0 1212      0.379
REMARK    1_xyzrec: 0.1659 0.1958 0.012  1.49   6.5  57.9  18.0 1212      0.446
REMARK    1_checkH: 0.1659 0.1958 0.012  1.49   6.5  57.9  18.0 1212      0.446
REMARK       1_adp: 0.1613 0.1960 0.012  1.49   6.5  53.3  18.3 1212      0.446
REMARK   1_regHadp: 0.1608 0.1960 0.012  1.49   6.5  53.3  18.3 1212      0.446
REMARK       1_occ: 0.1604 0.1960 0.012  1.49   6.5  53.3  18.3 1212      0.446
REMARK       2_bss: 0.1601 0.1960 0.012  1.49   6.5  53.3  18.3 1212      0.446
REMARK 2_settarget: 0.1601 0.1960 0.012  1.49   6.5  53.3  18.3 1212      0.446
REMARK 2_updatecdl: 0.1601 0.1960 0.012  1.49   6.5  53.3  18.3 1212      0.446
REMARK       2_nqh: 0.1601 0.1960 0.012  1.49   6.5  53.3  18.3 1212      0.446
REMARK    2_weight: 0.1601 0.1960 0.012  1.49   6.5  53.3  18.3 1212      0.446
REMARK    2_checkH: 0.1601 0.1960 0.012  1.49   6.5  53.3  18.3 1212      0.446
REMARK    2_xyzrec: 0.1591 0.1896 0.012  1.42   6.5  53.3  18.3 1212      0.447
REMARK    2_checkH: 0.1591 0.1896 0.012  1.42   6.5  53.3  18.3 1212      0.447
REMARK       2_adp: 0.1573 0.1886 0.012  1.42   5.7  52.8  18.4 1212      0.447
REMARK   2_regHadp: 0.1575 0.1885 0.012  1.42   5.7  52.8  18.4 1212      0.447
REMARK       2_occ: 0.1572 0.1887 0.012  1.42   5.7  52.8  18.4 1212      0.447
REMARK       3_bss: 0.1572 0.1886 0.012  1.42   5.7  52.8  18.4 1212      0.447
REMARK 3_settarget: 0.1572 0.1886 0.012  1.42   5.7  52.8  18.4 1212      0.447
REMARK 3_updatecdl: 0.1572 0.1886 0.012  1.42   5.7  52.8  18.4 1212      0.447
REMARK       3_nqh: 0.1572 0.1886 0.012  1.42   5.7  52.8  18.4 1212      0.447
REMARK    3_weight: 0.1572 0.1886 0.012  1.42   5.7  52.8  18.4 1212      0.447
REMARK    3_checkH: 0.1572 0.1886 0.012  1.42   5.7  52.8  18.4 1212      0.447
REMARK    3_xyzrec: 0.1559 0.1868 0.012  1.43   5.7  52.8  18.4 1212      0.461
REMARK    3_checkH: 0.1559 0.1868 0.012  1.43   5.7  52.8  18.4 1212      0.460
REMARK       3_adp: 0.1559 0.1868 0.012  1.43   5.6  52.8  18.4 1212      0.460
REMARK   3_regHadp: 0.1559 0.1868 0.012  1.43   5.6  52.8  18.4 1212      0.460
REMARK       3_occ: 0.1560 0.1867 0.012  1.43   5.6  52.8  18.4 1212      0.460
REMARK         end: 0.1559 0.1868 0.012  1.43   5.6  52.8  18.4 1212      0.460
REMARK ------------------------------------------------------------------------
REMARK MODEL CONTENT.
REMARK  ELEMENT        ATOM RECORD COUNT   OCCUPANCY SUM
REMARK        C                     1486         1469.07
REMARK        F                        1            1.00
REMARK        H                     3100         3071.96
REMARK        O                      784          777.67
REMARK        N                      400          390.08
REMARK     Ca2+                        1            1.00
REMARK        S                       15           15.00
REMARK      O1-                       40           37.68
REMARK     Na1+                        1            1.00
REMARK    TOTAL                     5828         5764.46
REMARK -----------------------------------------------------------------------
REMARK r_free_flags.md5.hexdigest 6e27549d8fc9381fec2e0c4b70b8d8ac
REMARK 
REMARK ---------------------------------------------------------------
REMARK  Atom Name   Residue Name    Residue ID     Chain     Charge  
REMARK ---------------------------------------------------------------
REMARK     C10           FSN            501          H       0.0038  
REMARK     C12           FSN            501          H      -0.1308  
REMARK     C13           FSN            501          H      -0.2826  
REMARK     C14           FSN            501          H      -0.3279  
REMARK     C15           FSN            501          H       0.0675  
REMARK     C16           FSN            501          H      -0.2824  
REMARK     C17           FSN            501          H       0.6109  
REMARK     C20           FSN            501          H       0.6318  
REMARK     C22           FSN            501          H      -0.2428  
REMARK     C23           FSN            501          H      -0.0721  
REMARK     C24           FSN            501          H      -0.0722  
REMARK     C25           FSN            501          H      -0.0962  
REMARK     C26           FSN            501          H      -0.2534  
REMARK      C3           FSN            501          H       0.4314  
REMARK     C30           FSN            501          H       0.2182  
REMARK     C31           FSN            501          H      -0.2466  
REMARK     C32           FSN            501          H      -0.0958  
REMARK      C4           FSN            501          H      -0.1454  
REMARK      C5           FSN            501          H      -0.0678  
REMARK      C6           FSN            501          H       -0.223  
REMARK      C7           FSN            501          H       0.0773  
REMARK      C8           FSN            501          H      -0.1554  
REMARK      C9           FSN            501          H      -0.0788  
REMARK     F29           FSN            501          H      -0.1678  
REMARK      N1           FSN            501          H      -0.4474  
REMARK     N11           FSN            501          H      -0.3899  
REMARK     N19           FSN            501          H      -0.4917  
REMARK      N2           FSN            501          H      -0.5017  
REMARK     O18           FSN            501          H      -0.4922  
REMARK     O21           FSN            501          H      -0.5308  
REMARK     H10           FSN            501          H       0.1741  
REMARK     H15           FSN            501          H       0.151   
REMARK     H16           FSN            501          H       0.1991  
REMARK     H22           FSN            501          H       0.2206  
REMARK     H25           FSN            501          H       0.1656  
REMARK     H26           FSN            501          H       0.1845  
REMARK     H31           FSN            501          H       0.1905  
REMARK     H32           FSN            501          H       0.1737  
REMARK      H5           FSN            501          H       0.1647  
REMARK      H6           FSN            501          H       0.1724  
REMARK      H8           FSN            501          H       0.1758  
REMARK      H9           FSN            501          H       0.1506  
REMARK     H12           FSN            501          H       0.1382  
REMARK     H12           FSN            501          H       0.1403  
REMARK     H13           FSN            501          H       0.1586  
REMARK     H13           FSN            501          H       0.1661  
REMARK     H14           FSN            501          H       0.1379  
REMARK     H14           FSN            501          H       0.1757  
REMARK     H23           FSN            501          H       0.1594  
REMARK     H23           FSN            501          H       0.1618  
REMARK     HN1           FSN            501          H       0.3495  
REMARK     HN1           FSN            501          H       0.3063  
REMARK     HN2           FSN            501          H       0.3491  
REMARK     HN2           FSN            501          H       0.3181  
REMARK ---------------------------------------------------------------
REMARK IF THIS FILE IS FOR PDB DEPOSITION: REMOVE ALL FROM THIS LINE UP.
REMARK   3
REMARK   3 REFINEMENT.
REMARK   3   PROGRAM     : PHENIX (1.11.1_2575: ???)
REMARK   3   AUTHORS     : Adams,Afonine,Bunkoczi,Burnley,Chen,Dar,Davis,
REMARK   3               : Draizen,Echols,Gildea,Gros,Grosse-Kunstleve,Headd,
REMARK   3               : Hintze,Hung,Ioerger,Liebschner,McCoy,McKee,Moriarty,
REMARK   3               : Oeffner,Poon,Read,Richardson,Richardson,Sacchettini,
REMARK   3               : Sauter,Sobolev,Storoni,Terwilliger,Williams,Zwart
REMARK   3
REMARK   3  REFINEMENT TARGET : ML
REMARK   3  
REMARK   3  DATA USED IN REFINEMENT.
REMARK   3   RESOLUTION RANGE HIGH (ANGSTROMS) : 1.669   
REMARK   3   RESOLUTION RANGE LOW  (ANGSTROMS) : 19.296  
REMARK   3   MIN(FOBS/SIGMA_FOBS)              : 1.40  
REMARK   3   COMPLETENESS FOR RANGE        (%) : 93.56 
REMARK   3   NUMBER OF REFLECTIONS             : 38751     
REMARK   3   NUMBER OF REFLECTIONS (NON-ANOMALOUS) : 38751     
REMARK   3  
REMARK   3  FIT TO DATA USED IN REFINEMENT.
REMARK   3   R VALUE     (WORKING + TEST SET) : 0.1574
REMARK   3   R VALUE            (WORKING SET) : 0.1559
REMARK   3   FREE R VALUE                     : 0.1868
REMARK   3   FREE R VALUE TEST SET SIZE   (%) : 5.00  
REMARK   3   FREE R VALUE TEST SET COUNT      : 1937      
REMARK   3  
REMARK   3  FIT TO DATA USED IN REFINEMENT (IN BINS).
REMARK   3   BIN  RESOLUTION RANGE  COMPL.    NWORK NFREE   RWORK  RFREE  CCWORK CCFREE
REMARK   3     1 19.2978 -  4.0111    0.97     2799   148  0.1489 0.1690   0.942  0.931
REMARK   3     2  4.0111 -  3.1884    0.96     2713   143  0.1446 0.1762   0.940  0.909
REMARK   3     3  3.1884 -  2.7867    0.97     2724   143  0.1661 0.1903   0.922  0.916
REMARK   3     4  2.7867 -  2.5326    0.96     2707   143  0.1638 0.2048   0.925  0.879
REMARK   3     5  2.5326 -  2.3514    0.95     2688   141  0.1492 0.2012   0.937  0.910
REMARK   3     6  2.3514 -  2.2129    0.95     2668   140  0.1519 0.1774   0.936  0.920
REMARK   3     7  2.2129 -  2.1023    0.94     2653   140  0.1525 0.1728   0.934  0.897
REMARK   3     8  2.1023 -  2.0109    0.94     2616   138  0.1591 0.1734   0.927  0.922
REMARK   3     9  2.0109 -  1.9335    0.93     2591   136  0.1627 0.2032   0.925  0.881
REMARK   3    10  1.9335 -  1.8668    0.93     2605   137  0.1676 0.1920   0.922  0.869
REMARK   3    11  1.8668 -  1.8085    0.92     2606   137  0.1657 0.2344   0.920  0.829
REMARK   3    12  1.8085 -  1.7569    0.91     2558   134  0.1595 0.1840   0.926  0.903
REMARK   3    13  1.7569 -  1.7106    0.91     2558   135  0.1618 0.2077   0.926  0.889
REMARK   3    14  1.7106 -  1.6689    0.84     2328   122  0.1773 0.2220   0.911  0.862
REMARK   3  
REMARK   3  BULK SOLVENT MODELLING.
REMARK   3   METHOD USED        : FLAT BULK SOLVENT MODEL
REMARK   3   SOLVENT RADIUS     : 1.11    
REMARK   3   SHRINKAGE RADIUS   : 0.90    
REMARK   3   GRID STEP FACTOR   : 4.00    
REMARK   3  
REMARK   3  ERROR ESTIMATES.
REMARK   3   COORDINATE ERROR (MAXIMUM-LIKELIHOOD BASED)     : 0.14    
REMARK   3   PHASE ERROR (DEGREES, MAXIMUM-LIKELIHOOD BASED) : 17.90   
REMARK   3  
REMARK   3  STRUCTURE FACTORS CALCULATION ALGORITHM : FFT
REMARK   3  
REMARK   3  RESTRAINTS LIBRARY
REMARK   3    GEOSTD + MON.LIB. + CDL v1.2
REMARK   3  
REMARK   3  DEVIATIONS FROM IDEAL VALUES.
REMARK   3                 RMSD     MAX  COUNT
REMARK   3   BOND      :  0.012   0.083   2384
REMARK   3   ANGLE     :  1.433  11.881   3222
REMARK   3   CHIRALITY :  0.074   0.303    334
REMARK   3   PLANARITY :  0.008   0.038    409
REMARK   3   DIHEDRAL  : 24.290 179.974   1422
REMARK   3   MIN NONBONDED DISTANCE : 2.117 
REMARK   3  
REMARK   3  MOLPROBITY STATISTICS.
REMARK   3   ALL-ATOM CLASHSCORE : 3.04
REMARK   3   RAMACHANDRAN PLOT:
REMARK   3     OUTLIERS : 0.00  %
REMARK   3     ALLOWED  : 2.55  %
REMARK   3     FAVORED  : 97.45 %
REMARK   3   ROTAMER OUTLIERS : 0.40 %
REMARK   3   CBETA DEVIATIONS : 0
REMARK   3   PEPTIDE PLANE:
REMARK   3     CIS-PROLINE     : 1
REMARK   3     CIS-GENERAL     : 0
REMARK   3     TWISTED PROLINE : 0
REMARK   3     TWISTED GENERAL : 0
REMARK   3  
REMARK   3  ATOMIC DISPLACEMENT PARAMETERS.
REMARK   3   WILSON B : 13.87
REMARK   3   RMS(B_ISO_OR_EQUIVALENT_BONDED) : 3.11
REMARK   3   ATOMS          NUMBER OF ATOMS
REMARK   3                    ISO.  ANISO. 
REMARK   3    ALL         :   5828       0
REMARK   3    ALL (NO H)  :   2728       0
REMARK   3    SOLVENT     :    404       0
REMARK   3    NON-SOLVENT :   2324       0
REMARK   3    HYDROGENS   :   3100       0
REMARK   3
REMARK   3
REMARK   3   OTHER REFINEMENT REMARKS:
REMARK   3   XRAY REFINEMENT USING QUANTUM MECHANICAL FUNCTIONAL
REMARK   3   PROGRAM      :QuantumBio DivCon 6 build-7.1.1-b4015.17
REMARK   3   AUTHORS      :BORBULEVYCH O.Y., PLUMLEY J., 
REMARK   3                :MARTIN, R.I., WESTERHOFF L.M. 
REMARK   3
REMARK   3   REFERENCE     :BORBULEVYCH O.Y., PLUMLEY J.A.,
REMARK   3                 :MARTIN, R.I., MERZ, K.M.,  WESTERHOFF L.M.
REMARK   3                 :ACTA CRYSTLLOGRAPHICA SECTION D, 2014, 
REMARK   3                 :V. D70, pp. 1233-1247
REMARK   3   QM METHOD(HAMILTONIAN): PM6
REMARK   3   REGION QM REFINEMENT: 
REMARK   3      MAIN/BUFFER QM REGION RADII (A): 3.0 / 2.5
REMARK   3      LIGAND / STRAIN ENERGY: FSN_H_501 / 8.85 KCAL/MOLE
REMARK   3
HELIX    1   1 GLU L    8  LYS L   10  5               Generated by MOE    3
HELIX    2   2 GLU L   14C SER L   14I 1               Generated by MOE    7
HELIX    3   3 ALA H   56  CYS H   58  5               Generated by MOE    3
HELIX    4   4 PRO H   60B TRP H   60D 5               Generated by MOE    3
HELIX    5   5 GLU H   61  ASP H   63  5               Generated by MOE    3
HELIX    6   6 ARG H  126  LEU H  129C 1               Generated by MOE    7
HELIX    7   7 ARG H  165  ASP H  170  1               Generated by MOE    6
HELIX    8   8 PRO H  186  GLU H  186B 5               Generated by MOE    3
HELIX    9   9 PHE H  232  LEU H  234  5               Generated by MOE    3
HELIX   10  10 LYS H  235  GLN H  244  1               Generated by MOE   10
SHEET    1       SER H  20  ASP H  21                  Generated by MOE
SHEET    2       GLN H  30  ARG H  35                  Generated by MOE
SHEET    3       GLU H  39  LEU H  46                  Generated by MOE
SHEET    4       TRP H  51  THR H  54                  Generated by MOE
SHEET    5       LEU H  60  TYR H  60A                 Generated by MOE
SHEET    6       LYS H  60F ASN H  60G                 Generated by MOE
SHEET    7       LEU H  64  ILE H  68                  Generated by MOE
SHEET    8       LYS H  81  SER H  83                  Generated by MOE
SHEET    9       LEU H  85  ILE H  90                  Generated by MOE
SHEET   10       ALA H 104  LEU H 108                  Generated by MOE
SHEET   11       LYS H 135  GLY H 140                  Generated by MOE
SHEET   12       GLN H 156  PRO H 161                  Generated by MOE
SHEET   13       MET H 180  ALA H 183                  Generated by MOE
SHEET   14       PRO H 198  LYS H 202                  Generated by MOE
SHEET   15       TRP H 207  TRP H 207                  Generated by MOE
SHEET   16       TYR H 208  TYR H 208                  Generated by MOE
SHEET   17       GLN H 209  TRP H 215                  Generated by MOE
SHEET   18       GLY H 226  HIS H 230                  Generated by MOE
SSBOND   1 CYS L    1    CYS H  122 
SSBOND   2 CYS H   42    CYS H   58 
SSBOND   3 CYS H  168    CYS H  182 
SSBOND   4 CYS H  191    CYS H  220 
CRYST1   70.693   71.479   72.802  90.00 100.53  90.00 C 1 2 1
SCALE1      0.014146  0.000000  0.002629        0.00000
SCALE2      0.000000  0.013990  0.000000        0.00000
SCALE3      0.000000  0.000000  0.013971        0.00000
ATOM      1  N   ALA L   1B     13.901  20.378  19.456  1.00 32.10           N
ATOM      2  CA  ALA L   1B     12.996  21.076  20.364  1.00 29.05           C
ATOM      3  C   ALA L   1B     11.586  20.468  20.349  1.00 19.23           C
ATOM      4  O   ALA L   1B     10.836  20.552  21.323  1.00 22.66           O
ATOM      5  CB  ALA L   1B     12.932  22.539  19.990  1.00 30.66           C
ATOM      6  H1  ALA L   1B     13.961  19.450  19.670  1.00 38.52           H
ATOM      7  H2  ALA L   1B     14.774  20.774  19.513  1.00 38.52           H
ATOM      8  HA  ALA L   1B     13.341  21.009  21.267  1.00 34.86           H
ATOM      9  HB1 ALA L   1B     13.827  22.912  20.036  1.00 36.79           H
ATOM     10  HB2 ALA L   1B     12.591  22.613  19.083  1.00 36.79           H
ATOM     11  HB3 ALA L   1B     12.344  23.001  20.608  1.00 36.79           H
ATOM     12  N   ASP L   1A     11.238  19.857  19.226  1.00 19.23           N
ATOM     13  CA  ASP L   1A      9.924  19.276  19.020  1.00 18.05           C
ATOM     14  C   ASP L   1A      9.929  17.757  19.216  1.00 13.95           C
ATOM     15  O   ASP L   1A      8.923  17.109  18.915  1.00 14.72           O
ATOM     16  CB  ASP L   1A      9.455  19.618  17.604  1.00 25.18           C
ATOM     17  CG  ASP L   1A      7.971  19.628  17.467  1.00 34.15           C
ATOM     18  OD1 ASP L   1A      7.505  19.651  16.306  0.55 30.42           O
ATOM     19  OD2 ASP L   1A      7.267  19.638  18.498  0.36 29.00           O1-
ATOM     20  H   ASP L   1A     11.758  19.745  18.551  1.00 23.07           H
ATOM     21  HA  ASP L   1A      9.294  19.652  19.655  1.00 21.65           H
ATOM     22  HB2 ASP L   1A      9.777  20.504  17.377  1.00 30.21           H
ATOM     23  HB3 ASP L   1A      9.814  18.968  16.976  1.00 30.21           H
ATOM     24  N   CYS L   1      11.022  17.179  19.741  1.00 13.16           N
ATOM     25  CA  CYS L   1      11.060  15.722  19.849  1.00 12.56           C
ATOM     26  C   CYS L   1       9.884  15.220  20.679  1.00  9.66           C
ATOM     27  O   CYS L   1       9.425  15.876  21.625  1.00 12.09           O
ATOM     28  CB  CYS L   1      12.387  15.249  20.476  1.00 11.50           C
ATOM     29  SG  CYS L   1      12.639  15.631  22.217  1.00 13.63           S
ATOM     30  H   CYS L   1      11.712  17.592  20.047  1.00 15.79           H
ATOM     31  HA  CYS L   1      10.984  15.329  18.961  1.00 15.07           H
ATOM     32  HB2 CYS L   1      12.441  14.281  20.390  1.00 13.80           H
ATOM     33  HB3 CYS L   1      13.120  15.651  19.978  1.00 13.80           H
ATOM     34  N   GLY L   2       9.385  14.032  20.330  1.00  9.15           N
ATOM     35  CA  GLY L   2       8.436  13.362  21.211  1.00  9.93           C
ATOM     36  C   GLY L   2       7.020  13.909  21.219  1.00  9.49           C
ATOM     37  O   GLY L   2       6.203  13.462  22.042  1.00 10.00           O
ATOM     38  H   GLY L   2       9.576  13.611  19.608  1.00 10.98           H
ATOM     39  HA2 GLY L   2       8.393  12.416  20.980  1.00 11.92           H
ATOM     40  HA3 GLY L   2       8.752  13.436  22.121  1.00 11.92           H
ATOM     41  N   LEU L   3       6.708  14.858  20.336  1.00  9.41           N
ATOM     42  CA  LEU L   3       5.369  15.423  20.167  1.00  9.31           C
ATOM     43  C   LEU L   3       4.878  15.025  18.788  1.00  9.32           C
ATOM     44  O   LEU L   3       5.442  15.445  17.770  1.00 12.97           O
ATOM     45  CB  LEU L   3       5.403  16.937  20.343  1.00 13.65           C
ATOM     46  CG  LEU L   3       5.919  17.423  21.673  1.00 12.65           C
ATOM     47  CD1 LEU L   3       6.104  18.932  21.619  1.00 15.73           C
ATOM     48  CD2 LEU L   3       4.967  17.045  22.789  1.00 12.98           C
ATOM     49  H   LEU L   3       7.283  15.218  19.808  1.00 11.29           H
ATOM     50  HA  LEU L   3       4.766  15.037  20.825  1.00 11.18           H
ATOM     51  HB2 LEU L   3       5.976  17.317  19.657  1.00 16.38           H
ATOM     52  HB3 LEU L   3       4.499  17.279  20.233  1.00 16.38           H
ATOM     53  HG  LEU L   3       6.782  17.018  21.855  1.00 15.18           H
ATOM     54 HD11 LEU L   3       6.407  19.237  22.488  1.00 18.87           H
ATOM     55 HD12 LEU L   3       6.761  19.146  20.939  1.00 18.87           H
ATOM     56 HD13 LEU L   3       5.253  19.343  21.398  1.00 18.87           H
ATOM     57 HD21 LEU L   3       5.308  17.401  23.623  1.00 15.57           H
ATOM     58 HD22 LEU L   3       4.089  17.418  22.603  1.00 15.57           H
ATOM     59 HD23 LEU L   3       4.914  16.079  22.843  1.00 15.57           H
ATOM     60  N   ARG L   4       3.899  14.178  18.768  1.00  9.07           N
ATOM     61  CA  ARG L   4       3.471  13.551  17.530  1.00 10.93           C
ATOM     62  C   ARG L   4       2.574  14.491  16.733  1.00 11.42           C
ATOM     63  O   ARG L   4       1.599  15.007  17.274  1.00 10.07           O
ATOM     64  CB  ARG L   4       2.726  12.277  17.812  1.00 11.62           C
ATOM     65  CG  ARG L   4       3.571  11.244  18.553  1.00  7.92           C
ATOM     66  CD  ARG L   4       2.774  10.037  18.943  1.00  8.90           C
ATOM     67  NE  ARG L   4       1.810  10.382  20.001  1.00  9.71           N
ATOM     68  CZ  ARG L   4       0.898   9.565  20.508  1.00 10.22           C
ATOM     69  NH1 ARG L   4       0.072   9.995  21.471  1.00  8.71           N
ATOM     70  NH2 ARG L   4       0.801   8.307  20.082  1.00  9.99           N1+
ATOM     71  H   ARG L   4       3.456  13.922  19.461  1.00 10.88           H
ATOM     72  HA  ARG L   4       4.257  13.339  17.005  1.00 13.11           H
ATOM     73  HB2 ARG L   4       1.961  12.483  18.371  1.00 13.94           H
ATOM     74  HB3 ARG L   4       2.431  11.889  16.968  1.00 13.94           H
ATOM     75  HG2 ARG L   4       4.304  10.966  17.982  1.00  9.51           H
ATOM     76  HG3 ARG L   4       3.921  11.647  19.363  1.00  9.51           H
ATOM     77  HD2 ARG L   4       2.292   9.710  18.163  1.00 10.68           H
ATOM     78  HD3 ARG L   4       3.371   9.350  19.272  1.00 10.68           H
ATOM     79  HE  ARG L   4       1.888  11.163  20.353  1.00 11.65           H
ATOM     80 HH11 ARG L   4       0.138  10.806  21.756  1.00 10.45           H
ATOM     81 HH12 ARG L   4      -0.516   9.467  21.810  1.00 10.45           H
ATOM     82 HH21 ARG L   4       1.320   8.020  19.459  1.00 11.98           H
ATOM     83 HH22 ARG L   4       0.205   7.787  20.421  1.00 11.98           H
ATOM     84  N   PRO L   5       2.829  14.668  15.435  1.00 10.74           N
ATOM     85  CA  PRO L   5       1.949  15.539  14.620  1.00  9.10           C
ATOM     86  C   PRO L   5       0.469  15.198  14.697  1.00 11.49           C
ATOM     87  O   PRO L   5      -0.362  16.113  14.710  1.00 13.79           O
ATOM     88  CB  PRO L   5       2.507  15.342  13.201  1.00 10.46           C
ATOM     89  CG  PRO L   5       3.939  15.071  13.417  1.00 14.98           C
ATOM     90  CD  PRO L   5       4.026  14.255  14.690  1.00 11.51           C
ATOM     91  HA  PRO L   5       2.080  16.467  14.871  1.00 10.92           H
ATOM     92  HB2 PRO L   5       2.063  14.599  12.770  1.00 12.55           H
ATOM     93  HB3 PRO L   5       2.386  16.154  12.682  1.00 12.55           H
ATOM     94  HG2 PRO L   5       4.294  14.570  12.667  1.00 17.97           H
ATOM     95  HG3 PRO L   5       4.413  15.911  13.528  1.00 17.97           H
ATOM     96  HD2 PRO L   5       3.980  13.307  14.498  1.00 13.81           H
ATOM     97  HD3 PRO L   5       4.828  14.482  15.183  1.00 13.81           H
ATOM     98  N   LEU L   6       0.098  13.919  14.726  1.00  9.17           N
ATOM     99  CA  LEU L   6      -1.301  13.548  14.659  1.00 10.14           C
ATOM    100  C   LEU L   6      -1.930  13.375  16.027  1.00  9.16           C
ATOM    101  O   LEU L   6      -3.127  13.053  16.107  1.00 10.99           O
ATOM    102  CB  LEU L   6      -1.470  12.285  13.837  1.00 11.39           C
ATOM    103  CG  LEU L   6      -1.224  12.485  12.341  1.00 12.37           C
ATOM    104  CD1 LEU L   6      -1.419  11.171  11.569  1.00 16.30           C
ATOM    105  CD2 LEU L   6      -2.113  13.586  11.743  1.00 13.73           C
ATOM    106  H   LEU L   6       0.639  13.248  14.793  1.00 11.00           H
ATOM    107  HA  LEU L   6      -1.794  14.262  14.219  1.00 12.17           H
ATOM    108  HB2 LEU L   6      -0.832  11.630  14.152  1.00 13.67           H
ATOM    109  HB3 LEU L   6      -2.369  11.940  13.953  1.00 13.67           H
ATOM    110  HG  LEU L   6      -0.304  12.761  12.216  1.00 14.84           H
ATOM    111 HD11 LEU L   6      -1.280  11.341  10.622  1.00 19.56           H
ATOM    112 HD12 LEU L   6      -0.771  10.521  11.882  1.00 19.56           H
ATOM    113 HD13 LEU L   6      -2.320  10.845  11.720  1.00 19.56           H
ATOM    114 HD21 LEU L   6      -1.925  13.646  10.792  1.00 16.47           H
ATOM    115 HD22 LEU L   6      -3.045  13.354  11.879  1.00 16.47           H
ATOM    116 HD23 LEU L   6      -1.907  14.435  12.157  1.00 16.47           H
ATOM    117  N   PHE L   7      -1.168  13.615  17.097  1.00 10.24           N
ATOM    118  CA  PHE L   7      -1.683  13.464  18.451  1.00 11.63           C
ATOM    119  C   PHE L   7      -1.340  14.700  19.293  1.00 12.62           C
ATOM    120  O   PHE L   7      -2.121  15.649  19.297  1.00  9.88           O
ATOM    121  CB  PHE L   7      -1.187  12.133  19.049  1.00  9.01           C
ATOM    122  CG  PHE L   7      -1.818  10.958  18.382  1.00  8.72           C
ATOM    123  CD1 PHE L   7      -1.173  10.289  17.346  1.00 10.38           C
ATOM    124  CD2 PHE L   7      -3.098  10.575  18.714  1.00 11.20           C
ATOM    125  CE1 PHE L   7      -1.790   9.261  16.694  1.00  9.52           C
ATOM    126  CE2 PHE L   7      -3.718   9.539  18.067  1.00 10.66           C
ATOM    127  CZ  PHE L   7      -3.061   8.873  17.049  1.00 12.18           C
ATOM    128  H   PHE L   7      -0.345  13.875  17.061  1.00 12.29           H
ATOM    129  HA  PHE L   7      -2.652  13.412  18.406  1.00 13.96           H
ATOM    130  HB2 PHE L   7      -0.227  12.078  18.939  1.00 10.81           H
ATOM    131  HB3 PHE L   7      -1.427  12.103  19.990  1.00 10.81           H
ATOM    132  HD1 PHE L   7      -0.316  10.558  17.095  1.00 12.46           H
ATOM    133  HD2 PHE L   7      -3.541  11.029  19.392  1.00 13.43           H
ATOM    134  HE1 PHE L   7      -1.352   8.807  16.011  1.00 11.43           H
ATOM    135  HE2 PHE L   7      -4.580   9.285  18.312  1.00 12.79           H
ATOM    136  HZ  PHE L   7      -3.469   8.166  16.612  1.00 14.62           H
ATOM    137  N   GLU L   8      -0.193  14.755  19.965  1.00  9.58           N
ATOM    138  CA  GLU L   8       0.097  15.905  20.830  1.00  9.69           C
ATOM    139  C   GLU L   8      -0.010  17.242  20.097  1.00 11.78           C
ATOM    140  O   GLU L   8      -0.489  18.229  20.671  1.00 11.09           O
ATOM    141  CB  GLU L   8       1.494  15.777  21.438  1.00 10.90           C
ATOM    142  CG  GLU L   8       1.612  14.712  22.505  1.00 11.11           C
ATOM    143  CD  GLU L   8       1.680  13.301  21.955  1.00  8.59           C
ATOM    144  OE1 GLU L   8       1.998  13.115  20.760  1.00  8.85           O
ATOM    145  OE2 GLU L   8       1.384  12.392  22.758  1.00  9.78           O1-
ATOM    146  H   GLU L   8       0.427  14.163  19.943  1.00 11.50           H
ATOM    147  HA  GLU L   8      -0.542  15.920  21.559  1.00 11.62           H
ATOM    148  HB2 GLU L   8       2.133  15.580  20.735  1.00 13.08           H
ATOM    149  HB3 GLU L   8       1.721  16.625  21.850  1.00 13.08           H
ATOM    150  HG2 GLU L   8       2.415  14.866  23.036  1.00 13.33           H
ATOM    151  HG3 GLU L   8       0.832  14.754  23.080  1.00 13.33           H
ATOM    152  N   LYS L   9       0.470  17.316  18.853  1.00 12.11           N
ATOM    153  CA  LYS L   9       0.495  18.611  18.177  1.00 11.94           C
ATOM    154  C   LYS L   9      -0.896  19.170  17.971  1.00 13.90           C
ATOM    155  O   LYS L   9      -1.055  20.401  17.893  1.00 14.22           O
ATOM    156  CB  LYS L   9       1.197  18.483  16.836  1.00 12.77           C
ATOM    157  CG  LYS L   9       1.347  19.778  16.068  1.00 21.07           C
ATOM    158  CD  LYS L   9       2.211  19.555  14.824  1.00 27.78           C
ATOM    159  CE  LYS L   9       2.398  20.837  14.015  1.00 37.57           C
ATOM    160  NZ  LYS L   9       3.254  20.573  12.831  1.00 41.83           N1+
ATOM    161  H   LYS L   9       0.768  16.656  18.389  1.00 14.53           H
ATOM    162  HA  LYS L   9       0.997  19.249  18.707  1.00 14.32           H
ATOM    163  HB2 LYS L   9       2.093  18.134  16.987  1.00 15.33           H
ATOM    164  HB3 LYS L   9       0.684  17.873  16.287  1.00 15.33           H
ATOM    165  HG2 LYS L   9       0.470  20.090  15.790  1.00 25.28           H
ATOM    166  HG3 LYS L   9       1.788  20.440  16.628  1.00 25.28           H
ATOM    167  HD2 LYS L   9       3.086  19.239  15.102  1.00 33.33           H
ATOM    168  HD3 LYS L   9       1.789  18.895  14.253  1.00 33.33           H
ATOM    169  HE2 LYS L   9       1.535  21.156  13.702  1.00 45.09           H
ATOM    170  HE3 LYS L   9       2.827  21.511  14.567  1.00 45.09           H
ATOM    171  HZ1 LYS L   9       3.541  21.342  12.485  1.00 50.20           H
ATOM    172  HZ2 LYS L   9       3.957  20.080  13.070  1.00 50.20           H
ATOM    173  HZ3 LYS L   9       2.790  20.129  12.213  1.00 50.20           H
ATOM    174  N   LYS L  10      -1.903  18.307  17.857  1.00 12.77           N
ATOM    175  CA  LYS L  10      -3.278  18.741  17.645  1.00 13.92           C
ATOM    176  C   LYS L  10      -4.175  18.398  18.843  1.00 15.09           C
ATOM    177  O   LYS L  10      -5.403  18.451  18.751  1.00 14.37           O
ATOM    178  CB  LYS L  10      -3.796  18.164  16.319  1.00 19.38           C
ATOM    179  CG  LYS L  10      -3.922  16.698  16.252  1.00 21.64           C
ATOM    180  CD  LYS L  10      -4.097  16.213  14.773  1.00 21.27           C
ATOM    181  CE  LYS L  10      -5.365  16.680  14.129  1.00 23.87           C
ATOM    182  NZ  LYS L  10      -5.620  15.924  12.832  1.00 25.74           N1+
ATOM    183  H   LYS L  10      -1.818  17.453  17.909  1.00 15.33           H
ATOM    184  HA  LYS L  10      -3.274  19.709  17.547  1.00 16.71           H
ATOM    185  HB2 LYS L  10      -4.676  18.536  16.152  1.00 23.26           H
ATOM    186  HB3 LYS L  10      -3.195  18.427  15.606  1.00 23.26           H
ATOM    187  HG2 LYS L  10      -3.116  16.292  16.612  1.00 25.96           H
ATOM    188  HG3 LYS L  10      -4.699  16.425  16.767  1.00 25.96           H
ATOM    189  HD2 LYS L  10      -3.367  16.558  14.236  1.00 25.52           H
ATOM    190  HD3 LYS L  10      -4.098  15.244  14.761  1.00 25.52           H
ATOM    191  HE2 LYS L  10      -6.109  16.521  14.731  1.00 28.64           H
ATOM    192  HE3 LYS L  10      -5.289  17.627  13.926  1.00 28.64           H
ATOM    193  HZ1 LYS L  10      -6.361  16.226  12.443  1.00 30.89           H
ATOM    194  HZ2 LYS L  10      -4.934  16.035  12.274  1.00 30.89           H
ATOM    195  HZ3 LYS L  10      -5.719  15.057  13.001  1.00 30.89           H
ATOM    196  N   SER L  11      -3.572  18.106  19.997  1.00  9.78           N
ATOM    197  CA  SER L  11      -4.287  17.800  21.233  1.00 10.11           C
ATOM    198  C   SER L  11      -5.308  16.682  21.051  1.00 17.20           C
ATOM    199  O   SER L  11      -6.444  16.748  21.532  1.00 16.09           O
ATOM    200  CB  SER L  11      -4.963  19.051  21.820  1.00 10.32           C
ATOM    201  OG  SER L  11      -5.193  18.833  23.208  1.00 16.98           O
ATOM    202  H   SER L  11      -2.718  18.087  20.086  1.00 11.73           H
ATOM    203  HA  SER L  11      -3.641  17.489  21.884  1.00 12.13           H
ATOM    204  HB2 SER L  11      -4.373  19.807  21.731  1.00 12.38           H
ATOM    205  HB3 SER L  11      -5.809  19.222  21.376  1.00 12.38           H
ATOM    206  HG  SER L  11      -5.730  18.196  23.318  1.00 20.37           H
ATOM    207  N   LEU L  12      -4.881  15.598  20.395  1.00 12.09           N
ATOM    208  CA  LEU L  12      -5.648  14.371  20.311  1.00 11.75           C
ATOM    209  C   LEU L  12      -4.862  13.289  21.037  1.00 10.97           C
ATOM    210  O   LEU L  12      -3.634  13.323  21.063  1.00 11.75           O
ATOM    211  CB  LEU L  12      -5.904  13.936  18.862  1.00 10.79           C
ATOM    212  CG  LEU L  12      -6.785  14.875  18.037  1.00 13.77           C
ATOM    213  CD1 LEU L  12      -6.831  14.400  16.607  1.00 15.29           C
ATOM    214  CD2 LEU L  12      -8.129  14.892  18.678  1.00 15.89           C
ATOM    215  H   LEU L  12      -4.125  15.554  19.992  1.00 14.51           H
ATOM    216  HA  LEU L  12      -6.497  14.469  20.770  1.00 14.10           H
ATOM    217  HB2 LEU L  12      -5.053  13.862  18.403  1.00 12.94           H
ATOM    218  HB3 LEU L  12      -6.340  13.072  18.873  1.00 12.94           H
ATOM    219  HG  LEU L  12      -6.415  15.771  18.064  1.00 16.53           H
ATOM    220 HD11 LEU L  12      -7.382  15.009  16.090  1.00 18.35           H
ATOM    221 HD12 LEU L  12      -5.930  14.389  16.248  1.00 18.35           H
ATOM    222 HD13 LEU L  12      -7.211  13.508  16.584  1.00 18.35           H
ATOM    223 HD21 LEU L  12      -8.708  15.470  18.154  1.00 19.07           H
ATOM    224 HD22 LEU L  12      -8.486  13.991  18.689  1.00 19.07           H
ATOM    225 HD23 LEU L  12      -8.057  15.232  19.581  1.00 19.07           H
ATOM    226  N   GLU L  13      -5.571  12.387  21.682  1.00 13.17           N
ATOM    227  CA  GLU L  13      -4.946  11.306  22.428  1.00 13.28           C
ATOM    228  C   GLU L  13      -5.162   9.995  21.700  1.00 10.91           C
ATOM    229  O   GLU L  13      -6.194   9.784  21.053  1.00 13.30           O
ATOM    230  CB  GLU L  13      -5.503  11.230  23.849  1.00 15.70           C
ATOM    231  CG  GLU L  13      -5.033  12.440  24.634  1.00 18.29           C
ATOM    232  CD  GLU L  13      -5.497  12.472  26.068  1.00 28.48           C
ATOM    233  OE1 GLU L  13      -5.161  13.460  26.742  1.00 33.51           O
ATOM    234  OE2 GLU L  13      -6.188  11.539  26.514  1.00 29.86           O1-
ATOM    235  H   GLU L  13      -6.426  12.373  21.706  1.00 15.80           H
ATOM    236  HA  GLU L  13      -3.991  11.459  22.487  1.00 15.94           H
ATOM    237  HB2 GLU L  13      -6.473  11.231  23.825  1.00 18.84           H
ATOM    238  HB3 GLU L  13      -5.177  10.430  24.289  1.00 18.84           H
ATOM    239  HG2 GLU L  13      -4.064  12.463  24.639  1.00 21.95           H
ATOM    240  HG3 GLU L  13      -5.382  13.236  24.202  1.00 21.95           H
ATOM    241  N   ASP L  14      -4.177   9.097  21.812  1.00 10.80           N
ATOM    242  CA  ASP L  14      -4.387   7.790  21.207  1.00 11.16           C
ATOM    243  C   ASP L  14      -5.186   6.894  22.162  1.00  8.93           C
ATOM    244  O   ASP L  14      -5.542   7.290  23.270  1.00 12.15           O
ATOM    245  CB  ASP L  14      -3.054   7.168  20.741  1.00 10.11           C
ATOM    246  CG  ASP L  14      -2.120   6.706  21.878  1.00 10.28           C
ATOM    247  OD1 ASP L  14      -0.898   7.029  21.862  1.00 10.34           O
ATOM    248  OD2 ASP L  14      -2.579   6.004  22.774  1.00 10.17           O1-
ATOM    249  H   ASP L  14      -3.423   9.227  22.210  1.00 12.96           H
ATOM    250  HA  ASP L  14      -4.939   7.901  20.416  1.00 13.39           H
ATOM    251  HB2 ASP L  14      -3.264   6.393  20.197  1.00 12.13           H
ATOM    252  HB3 ASP L  14      -2.569   7.824  20.215  1.00 12.13           H
ATOM    253  N   LYS L  14A     -5.526   5.693  21.702  1.00 11.65           N
ATOM    254  CA  LYS L  14A     -6.526   4.876  22.379  1.00 12.21           C
ATOM    255  C   LYS L  14A     -6.052   4.276  23.697  1.00 13.87           C
ATOM    256  O   LYS L  14A     -6.905   3.859  24.491  1.00 12.95           O
ATOM    257  CB  LYS L  14A     -6.985   3.742  21.464  1.00 17.20           C
ATOM    258  CG  LYS L  14A     -7.749   4.204  20.242  0.62 21.42           C
ATOM    259  CD  LYS L  14A     -8.123   3.018  19.370  0.52 27.56           C
ATOM    260  CE  LYS L  14A     -8.943   3.461  18.188  0.51 26.14           C
ATOM    261  NZ  LYS L  14A    -10.098   4.283  18.632  0.50 28.43           N1+
ATOM    262  H   LYS L  14A     -5.197   5.331  20.997  1.00 13.98           H
ATOM    263  HA  LYS L  14A     -7.298   5.428  22.572  1.00 14.65           H
ATOM    264  HB2 LYS L  14A     -6.209   3.248  21.157  1.00 20.63           H
ATOM    265  HB3 LYS L  14A     -7.568   3.148  21.963  1.00 20.63           H
ATOM    266  HG2 LYS L  14A     -8.563   4.653  20.516  1.00 25.70           H
ATOM    267  HG3 LYS L  14A     -7.190   4.799  19.721  0.01 25.70           H
ATOM    268  HD2 LYS L  14A     -7.317   2.587  19.044  1.00 33.07           H
ATOM    269  HD3 LYS L  14A     -8.660   2.398  19.891  1.00 33.07           H
ATOM    270  HE2 LYS L  14A     -8.389   3.996  17.599  1.00 31.36           H
ATOM    271  HE3 LYS L  14A     -9.274   2.678  17.722  1.00 31.36           H
ATOM    272  HZ1 LYS L  14A    -10.716   4.317  17.993  0.50 34.12           H
ATOM    273  HZ2 LYS L  14A    -10.459   3.930  19.366  0.32 34.12           H
ATOM    274  HZ3 LYS L  14A     -9.825   5.110  18.820  1.00 34.12           H
ATOM    275  N   THR L  14B     -4.742   4.149  23.924  1.00 10.69           N
ATOM    276  CA  THR L  14B     -4.232   3.511  25.138  1.00 11.17           C
ATOM    277  C   THR L  14B     -3.217   4.339  25.932  1.00 11.12           C
ATOM    278  O   THR L  14B     -2.705   3.850  26.948  1.00 12.01           O
ATOM    279  CB  THR L  14B     -3.624   2.133  24.822  1.00 10.48           C
ATOM    280  OG1 THR L  14B     -2.405   2.251  24.079  1.00 11.30           O
ATOM    281  CG2 THR L  14B     -4.614   1.300  24.011  1.00 15.41           C
ATOM    282  H   THR L  14B     -4.127   4.419  23.382  1.00 12.82           H
ATOM    283  HA  THR L  14B     -4.988   3.347  25.730  1.00 13.41           H
ATOM    284  HB  THR L  14B     -3.446   1.669  25.654  1.00 12.57           H
ATOM    285  HG1 THR L  14B     -2.505   1.944  23.298  1.00 13.56           H
ATOM    286 HG21 THR L  14B     -4.256   0.414  23.846  1.00 18.49           H
ATOM    287 HG22 THR L  14B     -5.453   1.225  24.493  1.00 18.49           H
ATOM    288 HG23 THR L  14B     -4.786   1.725  23.154  1.00 18.49           H
ATOM    289  N   GLU L  14C     -2.937   5.571  25.550  1.00  9.79           N
ATOM    290  CA  GLU L  14C     -1.962   6.347  26.308  1.00  7.24           C
ATOM    291  C   GLU L  14C     -2.430   6.621  27.738  1.00 10.01           C
ATOM    292  O   GLU L  14C     -1.598   6.800  28.650  1.00 10.36           O
ATOM    293  CB  GLU L  14C     -1.615   7.643  25.554  1.00 10.05           C
ATOM    294  CG  GLU L  14C     -2.736   8.643  25.263  1.00 10.41           C
ATOM    295  CD  GLU L  14C     -2.156   9.924  24.745  1.00 10.58           C
ATOM    296  OE1 GLU L  14C     -2.037  10.070  23.501  1.00 11.50           O
ATOM    297  OE2 GLU L  14C     -1.768  10.777  25.572  1.00 11.28           O1-
ATOM    298  H   GLU L  14C     -3.271   5.969  24.857  1.00 11.75           H
ATOM    299  HA  GLU L  14C     -1.154   5.828  26.378  1.00  8.68           H
ATOM    300  HB2 GLU L  14C     -0.946   8.111  26.075  1.00 12.06           H
ATOM    301  HB3 GLU L  14C     -1.245   7.392  24.696  1.00 12.06           H
ATOM    302  HG2 GLU L  14C     -3.335   8.281  24.592  1.00 12.49           H
ATOM    303  HG3 GLU L  14C     -3.228   8.837  26.072  1.00 12.49           H
ATOM    304  N   ARG L  14D     -3.750   6.628  27.966  1.00 11.06           N
ATOM    305  CA  ARG L  14D     -4.254   6.829  29.320  1.00 10.98           C
ATOM    306  C   ARG L  14D     -3.851   5.680  30.240  1.00  9.62           C
ATOM    307  O   ARG L  14D     -3.615   5.916  31.424  1.00 11.28           O
ATOM    308  CB  ARG L  14D     -5.774   6.994  29.322  1.00 14.94           C
ATOM    309  CG  ARG L  14D     -6.338   7.229  30.740  1.00 16.63           C
ATOM    310  CD  ARG L  14D     -7.823   7.400  30.730  0.70 17.92           C
ATOM    311  NE  ARG L  14D     -8.228   8.511  29.881  0.41 21.16           N
ATOM    312  CZ  ARG L  14D     -8.293   9.776  30.282  0.72 22.84           C
ATOM    313  NH1 ARG L  14D     -8.671  10.720  29.428  0.59 26.27           N
ATOM    314  NH2 ARG L  14D     -7.988  10.106  31.534  0.73 25.40           N1+
ATOM    315  H   ARG L  14D     -4.358   6.521  27.367  1.00 13.27           H
ATOM    316  HA  ARG L  14D     -3.868   7.639  29.690  1.00 13.17           H
ATOM    317  HB2 ARG L  14D     -6.006   7.763  28.780  1.00 17.93           H
ATOM    318  HB3 ARG L  14D     -6.189   6.196  28.963  1.00 17.93           H
ATOM    319  HG2 ARG L  14D     -6.140   6.461  31.297  1.00 19.96           H
ATOM    320  HG3 ARG L  14D     -5.942   8.033  31.116  1.00 19.96           H
ATOM    321  HD2 ARG L  14D     -8.229   6.588  30.385  1.00 21.50           H
ATOM    322  HD3 ARG L  14D     -8.130   7.573  31.635  0.56 21.50           H
ATOM    323  HE  ARG L  14D     -8.513   8.323  29.091  1.00 25.39           H
ATOM    324 HH11 ARG L  14D     -8.872  10.508  28.618  0.00 31.53           H
ATOM    325 HH12 ARG L  14D     -8.717  11.540  29.682  1.00 31.53           H
ATOM    326 HH21 ARG L  14D     -7.738   9.503  32.094  0.00 30.48           H
ATOM    327 HH22 ARG L  14D     -8.031  10.929  31.785  1.00 30.48           H
ATOM    328  N   GLU L  14E     -3.738   4.456  29.711  1.00 12.12           N
ATOM    329  CA  GLU L  14E     -3.216   3.332  30.492  1.00 10.76           C
ATOM    330  C   GLU L  14E     -1.824   3.631  31.036  1.00 10.50           C
ATOM    331  O   GLU L  14E     -1.500   3.283  32.184  1.00 10.35           O
ATOM    332  CB  GLU L  14E     -3.189   2.062  29.635  1.00 11.45           C
ATOM    333  CG  GLU L  14E     -2.732   0.840  30.368  1.00 13.22           C
ATOM    334  CD  GLU L  14E     -2.608  -0.367  29.467  1.00 16.26           C
ATOM    335  OE1 GLU L  14E     -2.916  -0.249  28.255  1.00 17.44           O
ATOM    336  OE2 GLU L  14E     -2.191  -1.447  29.968  1.00 14.59           O1-
ATOM    337  H   GLU L  14E     -3.964   4.253  28.906  1.00 14.55           H
ATOM    338  HA  GLU L  14E     -3.806   3.183  31.249  1.00 12.91           H
ATOM    339  HB2 GLU L  14E     -4.082   1.897  29.299  1.00 13.74           H
ATOM    340  HB3 GLU L  14E     -2.587   2.207  28.889  1.00 13.74           H
ATOM    341  HG2 GLU L  14E     -1.862   1.014  30.759  1.00 15.86           H
ATOM    342  HG3 GLU L  14E     -3.374   0.634  31.067  1.00 15.86           H
ATOM    343  N   LEU L  14F     -0.963   4.227  30.214  1.00  9.40           N
ATOM    344  CA  LEU L  14F      0.364   4.601  30.694  1.00 10.08           C
ATOM    345  C   LEU L  14F      0.251   5.627  31.818  1.00 10.33           C
ATOM    346  O   LEU L  14F      0.844   5.477  32.892  1.00  9.37           O
ATOM    347  CB  LEU L  14F      1.185   5.173  29.528  1.00 10.48           C
ATOM    348  CG  LEU L  14F      1.326   4.299  28.285  1.00 12.50           C
ATOM    349  CD1 LEU L  14F      2.257   4.954  27.268  1.00 11.36           C
ATOM    350  CD2 LEU L  14F      1.783   2.887  28.590  1.00 14.52           C
ATOM    351  H   LEU L  14F     -1.110   4.405  29.386  1.00 11.28           H
ATOM    352  HA  LEU L  14F      0.827   3.822  31.036  1.00 12.09           H
ATOM    353  HB2 LEU L  14F      0.759   5.991  29.238  1.00 12.58           H
ATOM    354  HB3 LEU L  14F      2.077   5.374  29.852  1.00 12.58           H
ATOM    355  HG  LEU L  14F      0.457   4.227  27.865  1.00 15.00           H
ATOM    356 HD11 LEU L  14F      2.276   4.412  26.464  1.00 13.63           H
ATOM    357 HD12 LEU L  14F      1.923   5.844  27.065  1.00 13.63           H
ATOM    358 HD13 LEU L  14F      3.150   5.005  27.647  1.00 13.63           H
ATOM    359 HD21 LEU L  14F      1.901   2.418  27.748  1.00 17.43           H
ATOM    360 HD22 LEU L  14F      2.622   2.924  29.082  1.00 17.43           H
ATOM    361 HD23 LEU L  14F      1.103   2.450  29.131  1.00 17.43           H
ATOM    362  N   LEU L  14G     -0.517   6.686  31.574  1.00  9.48           N
ATOM    363  CA  LEU L  14G     -0.649   7.765  32.548  1.00  9.65           C
ATOM    364  C   LEU L  14G     -1.157   7.246  33.883  1.00 10.87           C
ATOM    365  O   LEU L  14G     -0.635   7.616  34.944  1.00 11.28           O
ATOM    366  CB  LEU L  14G     -1.596   8.827  32.002  1.00  9.93           C
ATOM    367  CG  LEU L  14G     -1.928   9.982  32.941  1.00 14.19           C
ATOM    368  CD1 LEU L  14G     -0.685  10.679  33.456  1.00 14.85           C
ATOM    369  CD2 LEU L  14G     -2.855  10.982  32.252  1.00 17.11           C
ATOM    370  H   LEU L  14G     -0.968   6.802  30.850  1.00 11.37           H
ATOM    371  HA  LEU L  14G      0.215   8.170  32.704  1.00 11.58           H
ATOM    372  HB2 LEU L  14G     -1.195   9.209  31.203  1.00 11.91           H
ATOM    373  HB3 LEU L  14G     -2.435   8.398  31.765  1.00 11.91           H
ATOM    374  HG  LEU L  14G     -2.412   9.631  33.710  1.00 17.02           H
ATOM    375 HD11 LEU L  14G     -0.960  11.404  34.041  1.00 17.82           H
ATOM    376 HD12 LEU L  14G     -0.135  10.047  33.947  1.00 17.82           H
ATOM    377 HD13 LEU L  14G     -0.194  11.040  32.701  1.00 17.82           H
ATOM    378 HD21 LEU L  14G     -3.050  11.711  32.863  1.00 20.53           H
ATOM    379 HD22 LEU L  14G     -2.417  11.326  31.456  1.00 20.53           H
ATOM    380 HD23 LEU L  14G     -3.674  10.522  32.003  1.00 20.53           H
ATOM    381  N   GLU L  14H     -2.127   6.337  33.841  1.00 10.51           N
ATOM    382  CA  GLU L  14H     -2.682   5.780  35.076  1.00  9.96           C
ATOM    383  C   GLU L  14H     -1.654   4.970  35.855  1.00 11.31           C
ATOM    384  O   GLU L  14H     -1.771   4.859  37.085  1.00 11.97           O
ATOM    385  CB  GLU L  14H     -3.895   4.932  34.745  1.00  9.91           C
ATOM    386  CG  GLU L  14H     -5.080   5.804  34.340  1.00 12.28           C
ATOM    387  CD  GLU L  14H     -6.301   5.050  33.881  1.00 15.49           C
ATOM    388  OE1 GLU L  14H     -6.259   3.810  33.690  1.00 16.86           O
ATOM    389  OE2 GLU L  14H     -7.326   5.748  33.716  1.00 17.20           O1-
ATOM    390  H   GLU L  14H     -2.476   6.022  33.117  1.00 12.61           H
ATOM    391  HA  GLU L  14H     -2.975   6.505  35.647  1.00 11.95           H
ATOM    392  HB2 GLU L  14H     -3.685   4.340  34.008  1.00 11.89           H
ATOM    393  HB3 GLU L  14H     -4.146   4.421  35.532  1.00 11.89           H
ATOM    394  HG2 GLU L  14H     -5.333   6.357  35.092  1.00 14.73           H
ATOM    395  HG3 GLU L  14H     -4.813   6.375  33.604  1.00 14.73           H
ATOM    396  N   SER L  14I     -0.633   4.447  35.182  1.00 11.04           N
ATOM    397  CA  SER L  14I      0.412   3.694  35.864  1.00 10.00           C
ATOM    398  C   SER L  14I      1.469   4.585  36.496  1.00 12.40           C
ATOM    399  O   SER L  14I      2.277   4.082  37.281  1.00 12.68           O
ATOM    400  CB  SER L  14I      1.089   2.716  34.898  1.00 11.61           C
ATOM    401  OG  SER L  14I      1.988   3.393  34.020  1.00 11.27           O
ATOM    402  H   SER L  14I     -0.520   4.524  34.333  1.00 13.25           H
ATOM    403  HA  SER L  14I      0.009   3.162  36.564  1.00 11.99           H
ATOM    404  HB2 SER L  14I      1.594   2.074  35.419  1.00 13.93           H
ATOM    405  HB3 SER L  14I      0.396   2.267  34.381  1.00 13.93           H
ATOM    406  HG  SER L  14I      1.570   3.958  33.552  1.00 13.52           H
ATOM    407  N   TYR L  14J      1.501   5.877  36.152  1.00 10.71           N
ATOM    408  CA  TYR L  14J      2.504   6.809  36.677  1.00 12.14           C
ATOM    409  C   TYR L  14J      1.959   7.415  37.968  1.00 19.86           C
ATOM    410  O   TYR L  14J      1.459   8.543  38.014  1.00 18.83           O
ATOM    411  CB  TYR L  14J      2.837   7.863  35.620  1.00 14.21           C
ATOM    412  CG  TYR L  14J      3.275   7.328  34.267  1.00 13.43           C
ATOM    413  CD1 TYR L  14J      3.884   6.077  34.143  1.00 11.13           C
ATOM    414  CD2 TYR L  14J      3.078   8.075  33.100  1.00 13.03           C
ATOM    415  CE1 TYR L  14J      4.275   5.596  32.903  1.00 11.93           C
ATOM    416  CE2 TYR L  14J      3.485   7.599  31.852  1.00 12.77           C
ATOM    417  CZ  TYR L  14J      4.093   6.358  31.753  1.00 11.45           C
ATOM    418  OH  TYR L  14J      4.481   5.921  30.491  1.00 10.58           O
ATOM    419  H   TYR L  14J      0.951   6.241  35.595  1.00 12.85           H
ATOM    420  HA  TYR L  14J      3.320   6.332  36.896  1.00 14.57           H
ATOM    421  HB2 TYR L  14J      2.051   8.404  35.455  1.00 17.05           H
ATOM    422  HB3 TYR L  14J      3.553   8.424  35.961  1.00 17.05           H
ATOM    423  HD1 TYR L  14J      4.023   5.561  34.905  1.00 13.36           H
ATOM    424  HD2 TYR L  14J      2.679   8.915  33.154  1.00 15.64           H
ATOM    425  HE1 TYR L  14J      4.688   4.765  32.846  1.00 14.32           H
ATOM    426  HE2 TYR L  14J      3.347   8.116  31.091  1.00 15.32           H
ATOM    427  HH  TYR L  14J      4.486   5.084  30.460  1.00 12.70           H
ATOM    428  N   ILE L  14K      2.028   6.621  39.032  1.00 21.24           N
ATOM    429  CA  ILE L  14K      1.359   6.947  40.289  1.00 22.98           C
ATOM    430  C   ILE L  14K      2.306   7.773  41.144  1.00 32.96           C
ATOM    431  O   ILE L  14K      1.855   8.564  41.977  0.63 35.53           O
ATOM    432  CB  ILE L  14K      0.912   5.687  41.040  1.00 22.00           C
ATOM    433  CG1 ILE L  14K      2.118   4.826  41.401  1.00 29.87           C
ATOM    434  CG2 ILE L  14K     -0.105   4.903  40.223  1.00 19.89           C
ATOM    435  CD1 ILE L  14K      1.741   3.562  42.153  1.00 31.47           C
ATOM    436  H   ILE L  14K      2.455   5.876  39.048  1.00 25.48           H
ATOM    437  HA  ILE L  14K      0.566   7.478  40.103  1.00 27.58           H
ATOM    438  HB  ILE L  14K      0.487   5.969  41.865  1.00 26.40           H
ATOM    439 HG12 ILE L  14K      2.713   5.339  41.970  1.00 35.85           H
ATOM    440 HG13 ILE L  14K      2.584   4.570  40.589  1.00 35.85           H
ATOM    441 HG21 ILE L  14K      0.314   4.599  39.402  1.00 23.86           H
ATOM    442 HG22 ILE L  14K     -0.851   5.487  40.017  1.00 23.86           H
ATOM    443 HG23 ILE L  14K     -0.422   4.143  40.735  1.00 23.86           H
ATOM    444 HD11 ILE L  14K      1.273   3.811  42.965  1.00 37.77           H
ATOM    445 HD12 ILE L  14K      2.555   3.081  42.374  1.00 37.77           H
ATOM    446 HD13 ILE L  14K      1.173   3.007  41.598  1.00 37.77           H
ATOM    447  HC  ILE L  14K      3.297   7.681  41.044  1.00 39.55           H
TER
ATOM    448  N   ILE H  16       5.192  -8.610  17.795  1.00 10.36           N1+
ATOM    449  CA  ILE H  16       4.513  -8.311  19.064  1.00 11.17           C
ATOM    450  C   ILE H  16       3.455  -9.374  19.307  1.00 14.29           C
ATOM    451  O   ILE H  16       2.588  -9.602  18.459  1.00 14.09           O
ATOM    452  CB  ILE H  16       3.884  -6.893  19.045  1.00 13.84           C
ATOM    453  CG1 ILE H  16       4.917  -5.797  18.709  1.00 13.71           C
ATOM    454  CG2 ILE H  16       3.196  -6.598  20.377  1.00 14.33           C
ATOM    455  CD1 ILE H  16       5.816  -5.361  19.857  1.00 12.24           C
ATOM    456  H1  ILE H  16       5.077  -7.936  17.225  1.00 12.43           H
ATOM    457  H2  ILE H  16       4.847  -9.357  17.454  1.00 12.43           H
ATOM    458  H3  ILE H  16       6.063  -8.725  17.940  1.00 12.43           H
ATOM    459  HA  ILE H  16       5.158  -8.362  19.787  1.00 13.40           H
ATOM    460  HB  ILE H  16       3.208  -6.887  18.349  1.00 16.60           H
ATOM    461 HG12 ILE H  16       4.429  -5.011  18.424  1.00 16.45           H
ATOM    462 HG13 ILE H  16       5.487  -6.096  17.986  1.00 16.45           H
ATOM    463 HG21 ILE H  16       2.486  -7.243  20.516  1.00 17.20           H
ATOM    464 HG22 ILE H  16       3.844  -6.653  21.098  1.00 17.20           H
ATOM    465 HG23 ILE H  16       2.823  -5.704  20.337  1.00 17.20           H
ATOM    466 HD11 ILE H  16       5.278  -5.021  20.584  1.00 14.68           H
ATOM    467 HD12 ILE H  16       6.341  -6.122  20.153  1.00 14.68           H
ATOM    468 HD13 ILE H  16       6.408  -4.668  19.529  1.00 14.68           H
ATOM    469  N   VAL H  17       3.545 -10.030  20.457  1.00 13.80           N
ATOM    470  CA  VAL H  17       2.572 -11.037  20.877  1.00 15.91           C
ATOM    471  C   VAL H  17       1.529 -10.371  21.770  1.00 17.09           C
ATOM    472  O   VAL H  17       1.871  -9.602  22.671  1.00 14.63           O
ATOM    473  CB  VAL H  17       3.287 -12.202  21.595  1.00 13.72           C
ATOM    474  CG1 VAL H  17       2.292 -13.286  22.033  1.00 15.44           C
ATOM    475  CG2 VAL H  17       4.323 -12.776  20.695  1.00 15.59           C
ATOM    476  H   VAL H  17       4.179  -9.909  21.028  1.00 16.56           H
ATOM    477  HA  VAL H  17       2.112 -11.390  20.098  1.00 19.09           H
ATOM    478  HB  VAL H  17       3.736 -11.873  22.388  1.00 16.47           H
ATOM    479 HG11 VAL H  17       2.783 -14.007  22.458  1.00 18.52           H
ATOM    480 HG12 VAL H  17       1.654 -12.907  22.656  1.00 18.52           H
ATOM    481 HG13 VAL H  17       1.834 -13.618  21.243  1.00 18.52           H
ATOM    482 HG21 VAL H  17       4.763 -13.507  21.155  1.00 18.71           H
ATOM    483 HG22 VAL H  17       3.901 -13.098  19.882  1.00 18.71           H
ATOM    484 HG23 VAL H  17       4.968 -12.089  20.479  1.00 18.71           H
ATOM    485  N   GLU H  18       0.247 -10.634  21.509  1.00 17.33           N
ATOM    486  CA  GLU H  18      -0.839 -10.170  22.370  1.00 17.77           C
ATOM    487  C   GLU H  18      -0.917  -8.644  22.442  1.00 17.94           C
ATOM    488  O   GLU H  18      -1.301  -8.073  23.473  1.00 20.28           O
ATOM    489  CB  GLU H  18      -0.712 -10.772  23.775  1.00 22.56           C
ATOM    490  CG  GLU H  18      -1.021 -12.259  23.822  1.00 22.70           C
ATOM    491  CD  GLU H  18      -2.488 -12.556  23.665  1.00 27.36           C
ATOM    492  OE1 GLU H  18      -3.301 -11.760  24.170  1.00 26.28           O
ATOM    493  OE2 GLU H  18      -2.828 -13.587  23.035  1.00 32.70           O1-
ATOM    494  H   GLU H  18      -0.020 -11.082  20.832  1.00 20.79           H
ATOM    495  HA  GLU H  18      -1.682 -10.479  22.002  1.00 21.32           H
ATOM    496  HB2 GLU H  18       0.197 -10.661  24.084  1.00 27.07           H
ATOM    497  HB3 GLU H  18      -1.323 -10.316  24.376  1.00 27.07           H
ATOM    498  HG2 GLU H  18      -0.545 -12.718  23.111  1.00 27.24           H
ATOM    499  HG3 GLU H  18      -0.748 -12.605  24.689  1.00 27.24           H
ATOM    500  N   GLY H  19      -0.576  -7.987  21.339  1.00 16.15           N
ATOM    501  CA  GLY H  19      -0.775  -6.575  21.178  1.00 17.14           C
ATOM    502  C   GLY H  19      -1.958  -6.283  20.284  1.00 17.91           C
ATOM    503  O   GLY H  19      -2.865  -7.109  20.111  1.00 19.59           O
ATOM    504  H   GLY H  19      -0.208  -8.358  20.655  1.00 19.37           H
ATOM    505  HA2 GLY H  19      -0.924  -6.151  22.039  1.00 20.56           H
ATOM    506  HA3 GLY H  19       0.013  -6.187  20.774  1.00 20.56           H
ATOM    507  N   SER H  20      -1.955  -5.083  19.722  1.00 15.69           N
ATOM    508  CA  SER H  20      -3.044  -4.615  18.882  1.00 19.70           C
ATOM    509  C   SER H  20      -2.486  -3.778  17.746  1.00 20.21           C
ATOM    510  O   SER H  20      -1.326  -3.360  17.757  1.00 14.72           O
ATOM    511  CB  SER H  20      -4.070  -3.805  19.691  1.00 20.82           C
ATOM    512  OG  SER H  20      -3.502  -2.596  20.156  1.00 29.91           O
ATOM    513  H   SER H  20      -1.320  -4.511  19.809  1.00 18.83           H
ATOM    514  HA  SER H  20      -3.496  -5.386  18.504  1.00 23.63           H
ATOM    515  HB2 SER H  20      -4.833  -3.604  19.125  1.00 24.98           H
ATOM    516  HB3 SER H  20      -4.355  -4.325  20.458  1.00 24.98           H
ATOM    517  HG  SER H  20      -2.826  -2.760  20.627  1.00 35.89           H
ATOM    518  N   ASP H  21      -3.329  -3.543  16.738  1.00 17.56           N
ATOM    519  CA  ASP H  21      -2.954  -2.669  15.633  1.00 16.61           C
ATOM    520  C   ASP H  21      -2.673  -1.260  16.148  1.00 16.25           C
ATOM    521  O   ASP H  21      -3.482  -0.693  16.887  1.00 17.57           O
ATOM    522  CB  ASP H  21      -4.092  -2.579  14.610  1.00 18.87           C
ATOM    523  CG  ASP H  21      -4.238  -3.814  13.745  1.00 24.66           C
ATOM    524  OD1 ASP H  21      -3.588  -4.855  13.990  1.00 20.36           O
ATOM    525  OD2 ASP H  21      -5.026  -3.717  12.780  1.00 22.23           O1-
ATOM    526  H   ASP H  21      -4.119  -3.868  16.682  1.00 21.07           H
ATOM    527  HA  ASP H  21      -2.162  -3.010  15.194  1.00 19.94           H
ATOM    528  HB2 ASP H  21      -4.924  -2.462  15.094  1.00 22.64           H
ATOM    529  HB3 ASP H  21      -3.934  -1.815  14.037  1.00 22.64           H
ATOM    530  N   ALA H  22      -1.571  -0.671  15.690  1.00 16.27           N
ATOM    531  CA  ALA H  22      -1.285   0.727  15.966  1.00 13.52           C
ATOM    532  C   ALA H  22      -2.243   1.635  15.202  1.00 10.55           C
ATOM    533  O   ALA H  22      -2.772   1.270  14.139  1.00 14.12           O
ATOM    534  CB  ALA H  22       0.151   1.065  15.567  1.00 15.91           C
ATOM    535  H   ALA H  22      -0.968  -1.066  15.218  1.00 19.53           H
ATOM    536  HA  ALA H  22      -1.390   0.881  16.918  1.00 16.22           H
ATOM    537  HB1 ALA H  22       0.322   1.987  15.807  1.00 19.09           H
ATOM    538  HB2 ALA H  22       0.764   0.475  16.037  1.00 19.09           H
ATOM    539  HB3 ALA H  22       0.249   0.950  14.608  1.00 19.09           H
ATOM    540  N   GLU H  23      -2.492   2.816  15.770  1.00 11.66           N
ATOM    541  CA  GLU H  23      -3.152   3.896  15.049  1.00 13.38           C
ATOM    542  C   GLU H  23      -2.203   4.556  14.062  1.00 11.05           C
ATOM    543  O   GLU H  23      -0.980   4.551  14.244  1.00 12.64           O
ATOM    544  CB  GLU H  23      -3.686   4.925  16.044  1.00  9.50           C
ATOM    545  CG  GLU H  23      -4.767   4.357  16.893  1.00 13.73           C
ATOM    546  CD  GLU H  23      -5.087   5.217  18.089  1.00 14.13           C
ATOM    547  OE1 GLU H  23      -5.655   6.303  17.896  1.00 17.43           O
ATOM    548  OE2 GLU H  23      -4.783   4.746  19.201  1.00 18.52           O1-
ATOM    549  H   GLU H  23      -2.293   3.000  16.587  1.00 13.99           H
ATOM    550  HA  GLU H  23      -3.906   3.540  14.554  1.00 16.06           H
ATOM    551  HB2 GLU H  23      -2.968   5.231  16.618  1.00 11.40           H
ATOM    552  HB3 GLU H  23      -4.054   5.670  15.549  1.00 11.40           H
ATOM    553  HG2 GLU H  23      -5.574   4.287  16.357  1.00 16.48           H
ATOM    554  HG3 GLU H  23      -4.498   3.482  17.214  1.00 16.48           H
ATOM    555  N   ILE H  24      -2.772   5.142  13.003  1.00 10.97           N
ATOM    556  CA  ILE H  24      -1.963   5.927  12.068  1.00 13.28           C
ATOM    557  C   ILE H  24      -1.247   7.049  12.822  1.00 14.16           C
ATOM    558  O   ILE H  24      -1.858   7.810  13.591  1.00 13.67           O
ATOM    559  CB  ILE H  24      -2.828   6.478  10.917  1.00 15.24           C
ATOM    560  CG1 ILE H  24      -3.495   5.348  10.145  1.00 21.50           C
ATOM    561  CG2 ILE H  24      -2.009   7.379   9.998  1.00 14.98           C
ATOM    562  CD1 ILE H  24      -2.543   4.415   9.480  1.00 20.64           C
ATOM    563  H   ILE H  24      -3.603   5.093  12.807  1.00 13.16           H
ATOM    564  HA  ILE H  24      -1.283   5.353  11.682  1.00 15.94           H
ATOM    565  HB  ILE H  24      -3.532   7.017  11.305  1.00 18.29           H
ATOM    566 HG12 ILE H  24      -4.037   4.831  10.760  1.00 25.80           H
ATOM    567 HG13 ILE H  24      -4.054   5.731   9.449  1.00 25.80           H
ATOM    568 HG21 ILE H  24      -2.575   7.665   9.264  1.00 17.97           H
ATOM    569 HG22 ILE H  24      -1.700   8.155  10.489  1.00 17.97           H
ATOM    570 HG23 ILE H  24      -1.250   6.883   9.654  1.00 17.97           H
ATOM    571 HD11 ILE H  24      -3.053   3.737   9.008  1.00 24.76           H
ATOM    572 HD12 ILE H  24      -1.992   4.911   8.855  1.00 24.76           H
ATOM    573 HD13 ILE H  24      -1.988   3.995  10.155  1.00 24.76           H
ATOM    574  N   GLY H  25       0.063   7.162  12.600  1.00 11.35           N
ATOM    575  CA  GLY H  25       0.860   8.191  13.227  1.00 12.30           C
ATOM    576  C   GLY H  25       1.097   8.014  14.708  1.00  8.73           C
ATOM    577  O   GLY H  25       1.600   8.943  15.339  1.00  9.45           O
ATOM    578  H   GLY H  25       0.517   6.648  12.085  1.00 13.62           H
ATOM    579  HA2 GLY H  25       1.725   8.227  12.792  1.00 14.76           H
ATOM    580  HA3 GLY H  25       0.423   9.043  13.093  1.00 14.76           H
ATOM    581  N   MET H  26       0.776   6.840  15.271  1.00 10.24           N
ATOM    582  CA  MET H  26       0.908   6.615  16.718  1.00  9.28           C
ATOM    583  C   MET H  26       2.366   6.565  17.161  1.00  9.85           C
ATOM    584  O   MET H  26       2.696   6.918  18.305  1.00 10.49           O
ATOM    585  CB  MET H  26       0.180   5.317  17.061  1.00 12.56           C
ATOM    586  CG  MET H  26      -0.118   5.120  18.520  1.00 17.67           C
ATOM    587  SD  MET H  26      -0.641   3.399  18.704  1.00 14.00           S
ATOM    588  CE  MET H  26      -1.474   3.456  20.270  1.00 18.06           C
ATOM    589  H   MET H  26       0.473   6.160  14.838  1.00 12.29           H
ATOM    590  HA  MET H  26       0.462   7.331  17.187  1.00 11.14           H
ATOM    591  HB2 MET H  26      -0.663   5.307  16.581  1.00 15.07           H
ATOM    592  HB3 MET H  26       0.717   4.567  16.759  1.00 15.07           H
ATOM    593  HG2 MET H  26       0.682   5.269  19.048  1.00 21.21           H
ATOM    594  HG3 MET H  26      -0.833   5.710  18.801  1.00 21.21           H
ATOM    595  HE1 MET H  26      -1.805   2.572  20.480  1.00 21.67           H
ATOM    596  HE2 MET H  26      -0.839   3.735  20.944  1.00 21.67           H
ATOM    597  HE3 MET H  26      -2.207   4.089  20.214  1.00 21.67           H
ATOM    598  N   SER H  27       3.245   6.117  16.278  1.00 10.35           N
ATOM    599  CA  SER H  27       4.646   5.891  16.600  1.00 10.02           C
ATOM    600  C   SER H  27       5.504   6.380  15.434  1.00  9.88           C
ATOM    601  O   SER H  27       6.136   5.584  14.722  1.00 10.40           O
ATOM    602  CB  SER H  27       4.852   4.409  16.901  1.00 12.98           C
ATOM    603  OG  SER H  27       6.141   4.196  17.358  1.00 12.49           O
ATOM    604  H   SER H  27       3.051   5.915  15.462  1.00 12.42           H
ATOM    605  HA  SER H  27       4.891   6.395  17.389  1.00 12.02           H
ATOM    606  HB2 SER H  27       4.225   4.120  17.580  1.00 15.58           H
ATOM    607  HB3 SER H  27       4.712   3.902  16.092  1.00 15.58           H
ATOM    608  HG  SER H  27       6.564   3.711  16.816  1.00 14.99           H
ATOM    609  N   PRO H  28       5.583   7.704  15.240  1.00  7.80           N
ATOM    610  CA  PRO H  28       6.174   8.253  14.012  1.00  8.50           C
ATOM    611  C   PRO H  28       7.677   8.192  14.007  1.00  9.69           C
ATOM    612  O   PRO H  28       8.317   8.468  12.975  1.00  8.86           O
ATOM    613  CB  PRO H  28       5.642   9.708  13.992  1.00  9.72           C
ATOM    614  CG  PRO H  28       5.489  10.055  15.457  1.00  8.86           C
ATOM    615  CD  PRO H  28       4.950   8.762  16.064  1.00  8.96           C
ATOM    616  HA  PRO H  28       5.832   7.770  13.247  1.00 10.20           H
ATOM    617  HB2 PRO H  28       6.276  10.309  13.570  1.00 11.66           H
ATOM    618  HB3 PRO H  28       4.779   9.715  13.549  1.00 11.66           H
ATOM    619  HG2 PRO H  28       6.359  10.283  15.822  1.00 10.63           H
ATOM    620  HG3 PRO H  28       4.873  10.792  15.562  1.00 10.63           H
ATOM    621  HD2 PRO H  28       5.224   8.707  16.992  1.00 10.75           H
ATOM    622  HD3 PRO H  28       3.988   8.708  15.979  1.00 10.75           H
ATOM    623  N   TRP H  29       8.258   7.778  15.127  1.00  7.88           N
ATOM    624  CA  TRP H  29       9.674   7.515  15.219  1.00  8.03           C
ATOM    625  C   TRP H  29      10.012   6.077  14.861  1.00  9.00           C
ATOM    626  O   TRP H  29      11.197   5.736  14.838  1.00  9.03           O
ATOM    627  CB  TRP H  29      10.182   7.827  16.632  1.00  8.87           C
ATOM    628  CG  TRP H  29       9.170   7.509  17.708  1.00  7.65           C
ATOM    629  CD1 TRP H  29       8.889   6.287  18.258  1.00  9.04           C
ATOM    630  CD2 TRP H  29       8.275   8.445  18.332  1.00  8.96           C
ATOM    631  NE1 TRP H  29       7.878   6.413  19.196  1.00 10.11           N
ATOM    632  CE2 TRP H  29       7.477   7.726  19.245  1.00  9.67           C
ATOM    633  CE3 TRP H  29       8.076   9.810  18.197  1.00  8.72           C
ATOM    634  CZ2 TRP H  29       6.512   8.344  20.024  1.00 10.41           C
ATOM    635  CZ3 TRP H  29       7.100  10.418  18.961  1.00 11.06           C
ATOM    636  CH2 TRP H  29       6.340   9.697  19.856  1.00  9.50           C
ATOM    637  H   TRP H  29       7.825   7.622  15.843  1.00  9.46           H
ATOM    638  HA  TRP H  29      10.136   8.115  14.612  1.00  9.64           H
ATOM    639  HB2 TRP H  29      10.978   7.293  16.793  1.00 10.64           H
ATOM    640  HB3 TRP H  29      10.390   8.773  16.689  1.00 10.64           H
ATOM    641  HD1 TRP H  29       9.318   5.490  18.034  1.00 10.84           H
ATOM    642  HE1 TRP H  29       7.542   5.775  19.659  1.00 12.13           H
ATOM    643  HE3 TRP H  29       8.579  10.299  17.590  1.00 10.46           H
ATOM    644  HZ2 TRP H  29       5.995   7.861  20.628  1.00 12.49           H
ATOM    645  HZ3 TRP H  29       6.961  11.335  18.876  1.00 13.27           H
ATOM    646  HH2 TRP H  29       5.697  10.142  20.363  1.00 11.40           H
ATOM    647  N   GLN H  30       9.007   5.228  14.636  1.00  8.08           N
ATOM    648  CA  GLN H  30       9.245   3.828  14.299  1.00  9.58           C
ATOM    649  C   GLN H  30      10.030   3.691  13.010  1.00 10.23           C
ATOM    650  O   GLN H  30       9.682   4.288  11.983  1.00 10.35           O
ATOM    651  CB  GLN H  30       7.927   3.086  14.131  1.00 12.69           C
ATOM    652  CG  GLN H  30       8.082   1.611  14.215  1.00 11.60           C
ATOM    653  CD  GLN H  30       8.174   1.214  15.655  1.00 16.60           C
ATOM    654  OE1 GLN H  30       7.669   1.902  16.536  1.00 20.84           O
ATOM    655  NE2 GLN H  30       8.779   0.139  15.897  1.00 16.26           N
ATOM    656  H   GLN H  30       8.175   5.438  14.688  1.00  9.69           H
ATOM    657  HA  GLN H  30       9.744   3.410  15.016  1.00 11.49           H
ATOM    658  HB2 GLN H  30       7.323   3.371  14.834  1.00 15.23           H
ATOM    659  HB3 GLN H  30       7.536   3.303  13.267  1.00 15.23           H
ATOM    660  HG2 GLN H  30       7.305   1.180  13.827  1.00 13.92           H
ATOM    661  HG3 GLN H  30       8.884   1.321  13.758  1.00 13.92           H
ATOM    662 HE21 GLN H  30       9.200  -0.276  15.268  1.00 19.52           H
ATOM    663 HE22 GLN H  30       8.778  -0.158  16.705  1.00 19.52           H
ATOM    664  N   VAL H  31      11.061   2.853  13.040  1.00  8.23           N
ATOM    665  CA  VAL H  31      11.873   2.579  11.862  1.00  9.15           C
ATOM    666  C   VAL H  31      11.881   1.080  11.626  1.00 10.38           C
ATOM    667  O   VAL H  31      11.928   0.288  12.576  1.00 10.91           O
ATOM    668  CB  VAL H  31      13.300   3.127  12.020  1.00  9.09           C
ATOM    669  CG1 VAL H  31      14.172   2.695  10.835  1.00 12.48           C
ATOM    670  CG2 VAL H  31      13.284   4.662  12.093  1.00 10.65           C
ATOM    671  H   VAL H  31      11.304   2.417  13.744  1.00  9.87           H
ATOM    672  HA  VAL H  31      11.470   3.000  11.087  1.00 10.98           H
ATOM    673  HB  VAL H  31      13.689   2.790  12.841  1.00 10.91           H
ATOM    674 HG11 VAL H  31      15.055   3.082  10.952  1.00 14.98           H
ATOM    675 HG12 VAL H  31      14.226   1.728  10.797  1.00 14.98           H
ATOM    676 HG13 VAL H  31      13.771   3.043  10.022  1.00 14.98           H
ATOM    677 HG21 VAL H  31      14.194   4.983  12.196  1.00 12.78           H
ATOM    678 HG22 VAL H  31      12.896   5.007  11.274  1.00 12.78           H
ATOM    679 HG23 VAL H  31      12.746   4.938  12.854  1.00 12.78           H
ATOM    680  N   MET H  32      11.788   0.701  10.348  1.00  9.21           N
ATOM    681  CA  MET H  32      11.964  -0.680   9.915  1.00 11.36           C
ATOM    682  C   MET H  32      13.354  -0.824   9.326  1.00 11.47           C
ATOM    683  O   MET H  32      13.718  -0.092   8.397  1.00 11.63           O
ATOM    684  CB  MET H  32      10.923  -1.092   8.859  1.00 11.64           C
ATOM    685  CG  MET H  32      11.137  -2.475   8.343  1.00 14.30           C
ATOM    686  SD  MET H  32       9.950  -2.985   7.043  1.00 13.16           S
ATOM    687  CE  MET H  32       8.435  -3.021   7.944  1.00 10.11           C
ATOM    688  H   MET H  32      11.629   1.254   9.704  1.00 11.06           H
ATOM    689  HA  MET H  32      11.889  -1.278  10.675  1.00 13.63           H
ATOM    690  HB2 MET H  32      10.036  -1.051   9.240  1.00 13.97           H
ATOM    691  HB3 MET H  32      10.985  -0.486   8.103  1.00 13.97           H
ATOM    692  HG2 MET H  32      12.027  -2.538   7.959  1.00 17.16           H
ATOM    693  HG3 MET H  32      11.046  -3.092   9.082  1.00 17.16           H
ATOM    694  HE1 MET H  32       7.719  -3.305   7.354  1.00 12.13           H
ATOM    695  HE2 MET H  32       8.523  -3.643   8.678  1.00 12.13           H
ATOM    696  HE3 MET H  32       8.257  -2.127   8.271  1.00 12.13           H
ATOM    697  N   LEU H  33      14.126  -1.765   9.862  1.00 10.64           N
ATOM    698  CA  LEU H  33      15.402  -2.130   9.260  1.00 14.69           C
ATOM    699  C   LEU H  33      15.113  -3.269   8.297  1.00 11.89           C
ATOM    700  O   LEU H  33      14.597  -4.322   8.698  1.00 15.54           O
ATOM    701  CB  LEU H  33      16.449  -2.543  10.293  1.00 14.93           C
ATOM    702  CG  LEU H  33      16.784  -1.457  11.313  1.00 15.44           C
ATOM    703  CD1 LEU H  33      17.951  -1.905  12.188  1.00 16.64           C
ATOM    704  CD2 LEU H  33      17.117  -0.133  10.664  1.00 20.68           C
ATOM    705  H   LEU H  33      13.927  -2.223  10.565  1.00 12.77           H
ATOM    706  HA  LEU H  33      15.744  -1.388   8.734  1.00 17.62           H
ATOM    707  HB2 LEU H  33      16.123  -3.313  10.783  1.00 17.91           H
ATOM    708  HB3 LEU H  33      17.273  -2.780   9.836  1.00 17.91           H
ATOM    709  HG  LEU H  33      16.010  -1.326  11.889  1.00 18.52           H
ATOM    710 HD11 LEU H  33      18.166  -1.197  12.816  1.00 19.97           H
ATOM    711 HD12 LEU H  33      17.691  -2.706  12.673  1.00 19.97           H
ATOM    712 HD13 LEU H  33      18.722  -2.095  11.626  1.00 19.97           H
ATOM    713 HD21 LEU H  33      17.227   0.524  11.363  1.00 24.82           H
ATOM    714 HD22 LEU H  33      17.940  -0.230  10.155  1.00 24.82           H
ATOM    715 HD23 LEU H  33      16.392   0.150  10.083  1.00 24.82           H
ATOM    716  N   PHE H  34      15.427  -3.039   7.036  1.00 14.12           N
ATOM    717  CA  PHE H  34      14.987  -3.888   5.936  1.00 15.66           C
ATOM    718  C   PHE H  34      16.218  -4.425   5.219  1.00 14.58           C
ATOM    719  O   PHE H  34      17.077  -3.652   4.786  1.00 16.15           O
ATOM    720  CB  PHE H  34      14.094  -3.069   5.014  1.00 16.71           C
ATOM    721  CG  PHE H  34      13.412  -3.848   3.931  1.00 12.87           C
ATOM    722  CD1 PHE H  34      12.342  -4.695   4.203  1.00 15.16           C
ATOM    723  CD2 PHE H  34      13.828  -3.709   2.626  1.00 19.97           C
ATOM    724  CE1 PHE H  34      11.714  -5.392   3.183  1.00 23.74           C
ATOM    725  CE2 PHE H  34      13.185  -4.404   1.603  1.00 18.82           C
ATOM    726  CZ  PHE H  34      12.133  -5.235   1.896  1.00 22.14           C
ATOM    727  H   PHE H  34      15.910  -2.374   6.783  1.00 16.94           H
ATOM    728  HA  PHE H  34      14.476  -4.637   6.282  1.00 18.79           H
ATOM    729  HB2 PHE H  34      13.403  -2.655   5.554  1.00 20.05           H
ATOM    730  HB3 PHE H  34      14.636  -2.381   4.594  1.00 20.05           H
ATOM    731  HD1 PHE H  34      12.040  -4.806   5.078  1.00 18.19           H
ATOM    732  HD2 PHE H  34      14.537  -3.140   2.429  1.00 23.96           H
ATOM    733  HE1 PHE H  34      11.001  -5.957   3.373  1.00 28.48           H
ATOM    734  HE2 PHE H  34      13.470  -4.309   0.724  1.00 22.58           H
ATOM    735  HZ  PHE H  34      11.712  -5.707   1.215  1.00 26.57           H
ATOM    736  N   ARG H  35      16.323  -5.745   5.131  1.00 15.62           N
ATOM    737  CA  ARG H  35      17.421  -6.361   4.405  1.00 16.01           C
ATOM    738  C   ARG H  35      17.165  -6.246   2.911  1.00 19.77           C
ATOM    739  O   ARG H  35      16.039  -6.455   2.448  1.00 20.38           O
ATOM    740  CB  ARG H  35      17.550  -7.817   4.810  1.00 17.49           C
ATOM    741  CG  ARG H  35      18.811  -8.489   4.333  1.00 22.23           C
ATOM    742  CD  ARG H  35      18.788  -9.945   4.747  1.00 27.82           C
ATOM    743  NE  ARG H  35      20.095 -10.552   4.561  1.00 31.64           N
ATOM    744  CZ  ARG H  35      20.494 -11.637   5.202  1.00 33.30           C
ATOM    745  NH1 ARG H  35      21.701 -12.131   4.965  1.00 40.72           N
ATOM    746  NH2 ARG H  35      19.690 -12.220   6.081  1.00 36.83           N1+
ATOM    747  H   ARG H  35      15.770  -6.306   5.474  1.00 18.74           H
ATOM    748  HA  ARG H  35      18.254  -5.900   4.599  1.00 19.21           H
ATOM    749  HB2 ARG H  35      17.542  -7.883   5.766  1.00 20.99           H
ATOM    750  HB3 ARG H  35      16.793  -8.304   4.447  1.00 20.99           H
ATOM    751  HG2 ARG H  35      18.872  -8.436   3.367  1.00 26.68           H
ATOM    752  HG3 ARG H  35      19.579  -8.063   4.743  1.00 26.68           H
ATOM    753  HD2 ARG H  35      18.544 -10.019   5.682  1.00 33.38           H
ATOM    754  HD3 ARG H  35      18.150 -10.431   4.201  1.00 33.38           H
ATOM    755  HE  ARG H  35      20.665 -10.141   4.064  1.00 37.96           H
ATOM    756 HH11 ARG H  35      22.218 -11.740   4.397  1.00 48.86           H
ATOM    757 HH12 ARG H  35      21.972 -12.832   5.383  1.00 48.86           H
ATOM    758 HH21 ARG H  35      18.906 -11.906   6.233  1.00 44.19           H
ATOM    759 HH22 ARG H  35      19.955 -12.926   6.496  1.00 44.19           H
ATOM    760  N   LYS H  36      18.222  -5.914   2.163  1.00 21.50           N
ATOM    761  CA  LYS H  36      18.091  -5.720   0.719  1.00 22.82           C
ATOM    762  C   LYS H  36      17.950  -7.050  -0.015  1.00 23.40           C
ATOM    763  O   LYS H  36      17.100  -7.197  -0.903  1.00 25.05           O
ATOM    764  CB  LYS H  36      19.296  -4.982   0.172  1.00 23.62           C
ATOM    765  CG  LYS H  36      19.390  -3.507   0.485  1.00 22.58           C
ATOM    766  CD  LYS H  36      20.534  -2.976  -0.321  1.00 29.60           C
ATOM    767  CE  LYS H  36      20.914  -1.597   0.066  1.00 24.28           C
ATOM    768  NZ  LYS H  36      22.102  -1.158  -0.729  1.00 28.12           N1+
ATOM    769  H   LYS H  36      19.019  -5.799   2.465  1.00 25.80           H
ATOM    770  HA  LYS H  36      17.306  -5.184   0.533  1.00 27.39           H
ATOM    771  HB2 LYS H  36      20.091  -5.408   0.528  1.00 28.34           H
ATOM    772  HB3 LYS H  36      19.287  -5.069  -0.796  1.00 28.34           H
ATOM    773  HG2 LYS H  36      18.574  -3.055   0.218  1.00 27.09           H
ATOM    774  HG3 LYS H  36      19.574  -3.367   1.428  1.00 27.09           H
ATOM    775  HD2 LYS H  36      21.306  -3.546  -0.189  1.00 35.52           H
ATOM    776  HD3 LYS H  36      20.282  -2.969  -1.257  1.00 35.52           H
ATOM    777  HE2 LYS H  36      20.175  -0.996  -0.119  1.00 29.14           H
ATOM    778  HE3 LYS H  36      21.141  -1.579   1.010  1.00 29.14           H
ATOM    779  HZ1 LYS H  36      22.269  -0.294  -0.592  1.00 33.75           H
ATOM    780  HZ2 LYS H  36      22.819  -1.629  -0.491  1.00 33.75           H
ATOM    781  HZ3 LYS H  36      21.947  -1.287  -1.595  1.00 33.75           H
ATOM    782  N   SER H  36A     18.812  -8.007   0.293  1.00 22.66           N
ATOM    783  CA  SER H  36A     18.739  -9.293  -0.404  1.00 27.55           C
ATOM    784  C   SER H  36A     19.090 -10.429   0.547  1.00 22.17           C
ATOM    785  O   SER H  36A     20.208 -10.469   1.081  1.00 32.91           O
ATOM    786  CB  SER H  36A     19.664  -9.298  -1.621  1.00 35.34           C
ATOM    787  OG  SER H  36A     19.575 -10.526  -2.322  0.00 27.58           O
ATOM    788  H   SER H  36A     19.441  -7.940   0.880  1.00 27.19           H
ATOM    789  HA  SER H  36A     17.839  -9.410  -0.733  1.00 33.06           H
ATOM    790  HB2 SER H  36A     19.384  -8.583  -2.214  1.00 42.41           H
ATOM    791  HB3 SER H  36A     20.581  -9.158  -1.335  1.00 42.41           H
ATOM    792  HG  SER H  36A     20.022 -10.482  -3.031  0.00 33.09           H
ATOM    793  N   PRO H  37      18.160 -11.360   0.818  1.00 26.58           N
ATOM    794  CA  PRO H  37      16.762 -11.316   0.376  1.00 27.19           C
ATOM    795  C   PRO H  37      15.999 -10.191   1.064  1.00 30.17           C
ATOM    796  O   PRO H  37      16.440  -9.697   2.103  1.00 27.38           O
ATOM    797  CB  PRO H  37      16.225 -12.684   0.786  1.00 31.47           C
ATOM    798  CG  PRO H  37      17.048 -13.075   1.940  1.00 32.58           C
ATOM    799  CD  PRO H  37      18.427 -12.556   1.636  1.00 32.24           C
ATOM    800  HA  PRO H  37      16.700 -11.217  -0.586  1.00 32.63           H
ATOM    801  HB2 PRO H  37      15.287 -12.616   1.025  1.00 37.76           H
ATOM    802  HB3 PRO H  37      16.354 -13.307   0.054  1.00 37.76           H
ATOM    803  HG2 PRO H  37      16.694 -12.649   2.737  1.00 39.09           H
ATOM    804  HG3 PRO H  37      17.048 -14.040   2.034  1.00 39.09           H
ATOM    805  HD2 PRO H  37      18.887 -12.309   2.453  1.00 38.69           H
ATOM    806  HD3 PRO H  37      18.927 -13.212   1.125  1.00 38.69           H
ATOM    807  N   GLN H  38      14.868  -9.795   0.499  1.00 27.12           N
ATOM    808  CA  GLN H  38      14.093  -8.693   1.064  1.00 23.31           C
ATOM    809  C   GLN H  38      13.365  -9.188   2.304  1.00 29.38           C
ATOM    810  O   GLN H  38      12.484 -10.046   2.215  1.00 30.03           O
ATOM    811  CB  GLN H  38      13.111  -8.145   0.029  1.00 30.73           C
ATOM    812  CG  GLN H  38      13.716  -7.208  -1.031  1.00 30.93           C
ATOM    813  CD  GLN H  38      12.654  -6.317  -1.690  1.00 34.31           C
ATOM    814  OE1 GLN H  38      11.455  -6.579  -1.586  1.00 46.54           O
ATOM    815  NE2 GLN H  38      13.094  -5.263  -2.358  1.00 38.94           N
ATOM    816  H   GLN H  38      14.527 -10.141  -0.209  1.00 32.54           H
ATOM    817  HA  GLN H  38      14.695  -7.985   1.327  1.00 27.96           H
ATOM    818  HB2 GLN H  38      12.707  -8.894  -0.437  1.00 36.87           H
ATOM    819  HB3 GLN H  38      12.424  -7.646   0.499  1.00 36.87           H
ATOM    820  HG2 GLN H  38      14.369  -6.628  -0.610  1.00 37.12           H
ATOM    821  HG3 GLN H  38      14.143  -7.737  -1.723  1.00 37.12           H
ATOM    822 HE21 GLN H  38      13.939  -5.110  -2.415  1.00 46.72           H
ATOM    823 HE22 GLN H  38      12.534  -4.731  -2.739  1.00 46.72           H
ATOM    824  N   GLU H  39      13.731  -8.673   3.475  1.00 20.48           N
ATOM    825  CA  GLU H  39      13.074  -9.177   4.669  1.00 20.96           C
ATOM    826  C   GLU H  39      13.209  -8.168   5.799  1.00 15.61           C
ATOM    827  O   GLU H  39      14.072  -7.287   5.772  1.00 16.91           O
ATOM    828  CB  GLU H  39      13.632 -10.531   5.102  1.00 28.24           C
ATOM    829  CG  GLU H  39      15.122 -10.601   5.248  1.00 32.30           C
ATOM    830  CD  GLU H  39      15.563 -11.984   5.709  1.00 30.79           C
ATOM    831  OE1 GLU H  39      15.016 -12.972   5.185  1.00 38.43           O
ATOM    832  OE2 GLU H  39      16.428 -12.082   6.605  1.00 25.56           O1-
ATOM    833  H   GLU H  39      14.328  -8.065   3.597  1.00 24.57           H
ATOM    834  HA  GLU H  39      12.127  -9.302   4.486  1.00 25.15           H
ATOM    835  HB2 GLU H  39      13.248 -10.765   5.961  1.00 33.89           H
ATOM    836  HB3 GLU H  39      13.371 -11.194   4.445  1.00 33.89           H
ATOM    837  HG2 GLU H  39      15.534 -10.429   4.386  1.00 38.75           H
ATOM    838  HG3 GLU H  39      15.416  -9.940   5.896  1.00 38.75           H
ATOM    839  N   LEU H  40      12.322  -8.321   6.779  1.00 18.51           N
ATOM    840  CA  LEU H  40      12.388  -7.542   8.013  1.00 15.58           C
ATOM    841  C   LEU H  40      13.587  -8.010   8.812  1.00 17.00           C
ATOM    842  O   LEU H  40      13.669  -9.190   9.158  1.00 19.98           O
ATOM    843  CB  LEU H  40      11.120  -7.733   8.836  1.00 14.60           C
ATOM    844  CG  LEU H  40      11.072  -7.125  10.261  1.00 13.87           C
ATOM    845  CD1 LEU H  40      11.088  -5.621  10.189  1.00 16.42           C
ATOM    846  CD2 LEU H  40       9.853  -7.606  11.030  1.00 17.84           C
ATOM    847  H   LEU H  40      11.679  -8.890   6.761  1.00 22.21           H
ATOM    848  HA  LEU H  40      12.505  -6.600   7.812  1.00 18.69           H
ATOM    849  HB2 LEU H  40      10.386  -7.340   8.339  1.00 17.52           H
ATOM    850  HB3 LEU H  40      10.955  -8.684   8.934  1.00 17.52           H
ATOM    851  HG  LEU H  40      11.857  -7.412  10.751  1.00 16.65           H
ATOM    852 HD11 LEU H  40      11.072  -5.264  11.092  1.00 19.71           H
ATOM    853 HD12 LEU H  40      11.893  -5.341   9.731  1.00 19.71           H
ATOM    854 HD13 LEU H  40      10.305  -5.323   9.701  1.00 19.71           H
ATOM    855 HD21 LEU H  40       9.852  -7.204  11.913  1.00 21.40           H
ATOM    856 HD22 LEU H  40       9.047  -7.344  10.553  1.00 21.40           H
ATOM    857 HD23 LEU H  40       9.893  -8.572  11.103  1.00 21.40           H
ATOM    858  N   LEU H  41      14.500  -7.093   9.130  1.00 13.91           N
ATOM    859  CA  LEU H  41      15.654  -7.434   9.952  1.00 17.97           C
ATOM    860  C   LEU H  41      15.440  -7.108  11.410  1.00 18.34           C
ATOM    861  O   LEU H  41      15.881  -7.855  12.282  1.00 20.47           O
ATOM    862  CB  LEU H  41      16.890  -6.687   9.499  1.00 18.88           C
ATOM    863  CG  LEU H  41      17.630  -7.183   8.281  1.00 26.58           C
ATOM    864  CD1 LEU H  41      18.872  -6.337   8.094  1.00 24.60           C
ATOM    865  CD2 LEU H  41      17.980  -8.663   8.388  0.35 22.21           C
ATOM    866  H   LEU H  41      14.483  -6.269   8.880  1.00 16.69           H
ATOM    867  HA  LEU H  41      15.823  -8.386   9.892  1.00 21.56           H
ATOM    868  HB2 LEU H  41      16.618  -5.777   9.297  1.00 22.65           H
ATOM    869  HB3 LEU H  41      17.529  -6.676  10.230  1.00 22.65           H
ATOM    870  HG  LEU H  41      17.043  -7.051   7.521  1.00 31.90           H
ATOM    871 HD11 LEU H  41      19.352  -6.638   7.306  1.00 29.52           H
ATOM    872 HD12 LEU H  41      18.610  -5.409   7.985  1.00 29.52           H
ATOM    873 HD13 LEU H  41      19.432  -6.435   8.880  1.00 29.52           H
ATOM    874 HD21 LEU H  41      18.489  -8.915   7.603  0.00 26.65           H
ATOM    875 HD22 LEU H  41      18.518  -8.790   9.182  0.33 26.65           H
ATOM    876 HD23 LEU H  41      17.171  -9.195   8.440  1.00 26.65           H
ATOM    877  N   CYS H  42      14.784  -5.997  11.695  1.00 14.03           N
ATOM    878  CA  CYS H  42      14.727  -5.518  13.066  1.00 12.14           C
ATOM    879  C   CYS H  42      13.874  -4.258  13.075  1.00 13.08           C
ATOM    880  O   CYS H  42      13.597  -3.658  12.032  1.00 12.50           O
ATOM    881  CB  CYS H  42      16.117  -5.180  13.613  1.00 12.01           C
ATOM    882  SG  CYS H  42      16.911  -6.487  14.578  1.00 10.77           S
ATOM    883  H   CYS H  42      14.378  -5.499  11.122  1.00 16.83           H
ATOM    884  HA  CYS H  42      14.322  -6.177  13.643  1.00 14.56           H
ATOM    885  HB2 CYS H  42      16.704  -4.950  12.879  1.00 14.41           H
ATOM    886  HB3 CYS H  42      16.037  -4.413  14.205  1.00 14.41           H
ATOM    887  N   GLY H  43      13.531  -3.824  14.287  1.00  9.79           N
ATOM    888  CA  GLY H  43      13.049  -2.472  14.486  1.00  8.64           C
ATOM    889  C   GLY H  43      14.179  -1.527  14.850  1.00  9.04           C
ATOM    890  O   GLY H  43      15.344  -1.927  15.018  1.00  9.77           O
ATOM    891  H   GLY H  43      13.566  -4.303  14.999  1.00 11.74           H
ATOM    892  HA2 GLY H  43      12.650  -2.141  13.666  1.00 10.37           H
ATOM    893  HA3 GLY H  43      12.382  -2.459  15.190  1.00 10.37           H
ATOM    894  N   ALA H  44      13.815  -0.253  14.980  1.00 10.17           N
ATOM    895  CA  ALA H  44      14.756   0.837  15.205  1.00  7.18           C
ATOM    896  C   ALA H  44      13.933   2.090  15.444  1.00  8.71           C
ATOM    897  O   ALA H  44      12.709   2.052  15.368  1.00  8.48           O
ATOM    898  CB  ALA H  44      15.719   1.026  14.046  1.00 10.25           C
ATOM    899  H   ALA H  44      12.995   0.004  14.958  1.00 12.20           H
ATOM    900  HA  ALA H  44      15.259   0.664  16.011  1.00  8.61           H
ATOM    901  HB1 ALA H  44      16.322   1.750  14.270  1.00 12.30           H
ATOM    902  HB2 ALA H  44      16.220   0.208  13.901  1.00 12.30           H
ATOM    903  HB3 ALA H  44      15.217   1.250  13.248  1.00 12.30           H
ATOM    904  N   SER H  45      14.606   3.195  15.765  1.00  8.37           N
ATOM    905  CA  SER H  45      13.878   4.425  16.037  1.00  9.10           C
ATOM    906  C   SER H  45      14.622   5.636  15.511  1.00  9.95           C
ATOM    907  O   SER H  45      15.852   5.655  15.393  1.00 10.24           O
ATOM    908  CB  SER H  45      13.622   4.605  17.514  1.00  9.81           C
ATOM    909  OG  SER H  45      14.857   4.705  18.164  1.00  9.99           O
ATOM    910  H   SER H  45      15.459   3.254  15.854  1.00 10.05           H
ATOM    911  HA  SER H  45      13.028   4.388  15.579  1.00 10.91           H
ATOM    912  HB2 SER H  45      13.112   5.414  17.673  1.00 11.77           H
ATOM    913  HB3 SER H  45      13.146   3.831  17.845  1.00 11.77           H
ATOM    914  HG  SER H  45      14.730   4.718  18.998  1.00 11.98           H
ATOM    915  N   LEU H  46      13.824   6.640  15.148  1.00  8.24           N
ATOM    916  CA  LEU H  46      14.315   7.914  14.642  1.00  8.67           C
ATOM    917  C   LEU H  46      14.552   8.889  15.793  1.00 10.39           C
ATOM    918  O   LEU H  46      13.608   9.250  16.502  1.00 11.20           O
ATOM    919  CB  LEU H  46      13.303   8.509  13.657  1.00 10.40           C
ATOM    920  CG  LEU H  46      13.830   9.726  12.887  1.00 11.84           C
ATOM    921  CD1 LEU H  46      14.940   9.348  11.919  1.00 15.05           C
ATOM    922  CD2 LEU H  46      12.677  10.327  12.119  1.00 10.67           C
ATOM    923  H   LEU H  46      12.963   6.584  15.169  1.00  9.88           H
ATOM    924  HA  LEU H  46      15.145   7.761  14.171  1.00 10.40           H
ATOM    925  HB2 LEU H  46      13.057   7.825  13.014  1.00 12.48           H
ATOM    926  HB3 LEU H  46      12.515   8.791  14.147  1.00 12.48           H
ATOM    927  HG  LEU H  46      14.168  10.392  13.503  1.00 14.21           H
ATOM    928 HD11 LEU H  46      15.226  10.142  11.444  1.00 18.06           H
ATOM    929 HD12 LEU H  46      15.682   8.985  12.422  1.00 18.06           H
ATOM    930 HD13 LEU H  46      14.608   8.688  11.292  1.00 18.06           H
ATOM    931 HD21 LEU H  46      13.011  11.096  11.633  1.00 12.80           H
ATOM    932 HD22 LEU H  46      12.327   9.663  11.506  1.00 12.80           H
ATOM    933 HD23 LEU H  46      11.985  10.590  12.747  1.00 12.80           H
ATOM    934  N   ILE H  47      15.798   9.322  15.980  1.00  9.74           N
ATOM    935  CA  ILE H  47      16.128  10.257  17.061  1.00  7.42           C
ATOM    936  C   ILE H  47      16.543  11.635  16.567  1.00 12.95           C
ATOM    937  O   ILE H  47      16.675  12.557  17.393  1.00 12.23           O
ATOM    938  CB  ILE H  47      17.198   9.679  18.013  1.00 11.48           C
ATOM    939  CG1 ILE H  47      18.531   9.406  17.301  1.00 12.64           C
ATOM    940  CG2 ILE H  47      16.683   8.390  18.676  1.00 11.79           C
ATOM    941  CD1 ILE H  47      19.642   9.067  18.282  1.00 12.56           C
ATOM    942  H   ILE H  47      16.468   9.104  15.486  1.00 11.69           H
ATOM    943  HA  ILE H  47      15.337  10.406  17.600  1.00  8.90           H
ATOM    944  HB  ILE H  47      17.372  10.337  18.703  1.00 13.78           H
ATOM    945 HG12 ILE H  47      18.420   8.651  16.705  1.00 15.17           H
ATOM    946 HG13 ILE H  47      18.790  10.189  16.794  1.00 15.17           H
ATOM    947 HG21 ILE H  47      17.347   8.058  19.300  1.00 14.15           H
ATOM    948 HG22 ILE H  47      15.855   8.586  19.140  1.00 14.15           H
ATOM    949 HG23 ILE H  47      16.523   7.726  17.988  1.00 14.15           H
ATOM    950 HD11 ILE H  47      20.466   8.932  17.788  1.00 15.07           H
ATOM    951 HD12 ILE H  47      19.741   9.797  18.912  1.00 15.07           H
ATOM    952 HD13 ILE H  47      19.417   8.251  18.757  1.00 15.07           H
ATOM    953  N   SER H  48      16.754  11.801  15.265  1.00 11.92           N
ATOM    954  CA  SER H  48      16.995  13.103  14.644  1.00 12.06           C
ATOM    955  C   SER H  48      16.781  12.903  13.156  1.00 13.68           C
ATOM    956  O   SER H  48      16.457  11.799  12.719  1.00 15.67           O
ATOM    957  CB  SER H  48      18.391  13.627  14.943  1.00 14.58           C
ATOM    958  OG  SER H  48      19.363  13.007  14.132  1.00 15.81           O
ATOM    959  H   SER H  48      16.765  11.157  14.694  1.00 14.30           H
ATOM    960  HA  SER H  48      16.346  13.749  14.967  1.00 14.47           H
ATOM    961  HB2 SER H  48      18.421  14.584  14.779  1.00 17.50           H
ATOM    962  HB3 SER H  48      18.589  13.439  15.873  1.00 17.50           H
ATOM    963  HG  SER H  48      20.132  13.220  14.402  1.00 18.97           H
ATOM    964  N   ASP H  49      16.992  13.963  12.361  1.00 15.31           N
ATOM    965  CA  ASP H  49      16.785  13.796  10.927  1.00 17.21           C
ATOM    966  C   ASP H  49      17.873  12.963  10.261  1.00 17.48           C
ATOM    967  O   ASP H  49      17.708  12.577   9.101  1.00 18.38           O
ATOM    968  CB  ASP H  49      16.644  15.167  10.233  1.00 17.03           C
ATOM    969  CG  ASP H  49      17.919  15.984  10.197  1.00 26.29           C
ATOM    970  OD1 ASP H  49      17.912  17.003   9.467  1.00 34.67           O
ATOM    971  OD2 ASP H  49      18.909  15.667  10.867  1.00 24.17           O1-
ATOM    972  H   ASP H  49      17.242  14.745  12.614  1.00 18.37           H
ATOM    973  HA  ASP H  49      15.944  13.331  10.796  1.00 20.65           H
ATOM    974  HB2 ASP H  49      16.380  15.013   9.311  1.00 20.44           H
ATOM    975  HB3 ASP H  49      15.961  15.681  10.691  1.00 20.44           H
ATOM    976  N   ARG H  50      18.925  12.586  10.993  1.00 15.11           N
ATOM    977  CA  ARG H  50      20.038  11.885  10.414  1.00 17.67           C
ATOM    978  C   ARG H  50      20.460  10.658  11.206  1.00 14.78           C
ATOM    979  O   ARG H  50      21.294   9.897  10.715  1.00 13.97           O
ATOM    980  CB  ARG H  50      21.224  12.849  10.310  1.00 24.51           C
ATOM    981  CG  ARG H  50      22.272  12.459   9.371  1.00 37.23           C
ATOM    982  CD  ARG H  50      22.002  13.011   8.010  1.00 32.66           C
ATOM    983  NE  ARG H  50      23.025  12.494   7.123  1.00 30.69           N
ATOM    984  CZ  ARG H  50      24.104  13.157   6.732  1.00 38.56           C
ATOM    985  NH1 ARG H  50      24.974  12.553   5.932  1.00 38.99           N
ATOM    986  NH2 ARG H  50      24.304  14.418   7.118  1.00 43.93           N1+
ATOM    987  H   ARG H  50      19.014  12.739  11.831  1.00 18.13           H
ATOM    988  HA  ARG H  50      19.806  11.599   9.519  1.00 21.20           H
ATOM    989  HB2 ARG H  50      20.866  13.693   9.996  1.00 29.42           H
ATOM    990  HB3 ARG H  50      21.625  12.964  11.188  1.00 29.42           H
ATOM    991  HG2 ARG H  50      23.126  12.808   9.673  1.00 44.67           H
ATOM    992  HG3 ARG H  50      22.302  11.492   9.304  1.00 44.67           H
ATOM    993  HD2 ARG H  50      21.135  12.696   7.707  1.00 39.19           H
ATOM    994  HD3 ARG H  50      22.031  13.976   8.016  1.00 39.19           H
ATOM    995  HE  ARG H  50      22.944  11.677   6.862  1.00 36.83           H
ATOM    996 HH11 ARG H  50      24.834  11.741   5.681  1.00 46.78           H
ATOM    997 HH12 ARG H  50      25.672  12.973   5.657  1.00 46.78           H
ATOM    998 HH21 ARG H  50      23.743  14.809   7.641  1.00 52.72           H
ATOM    999 HH22 ARG H  50      25.005  14.841   6.852  1.00 52.72           H
ATOM   1000  N   TRP H  51      19.910  10.431  12.401  1.00 11.99           N
ATOM   1001  CA  TRP H  51      20.369   9.338  13.252  1.00 11.50           C
ATOM   1002  C   TRP H  51      19.224   8.411  13.638  1.00 11.30           C
ATOM   1003  O   TRP H  51      18.139   8.864  14.022  1.00 11.82           O
ATOM   1004  CB  TRP H  51      21.024   9.875  14.507  1.00 11.83           C
ATOM   1005  CG  TRP H  51      22.344  10.538  14.262  1.00 13.40           C
ATOM   1006  CD1 TRP H  51      22.573  11.857  14.047  1.00 17.82           C
ATOM   1007  CD2 TRP H  51      23.616   9.890  14.195  1.00 11.42           C
ATOM   1008  NE1 TRP H  51      23.924  12.085  13.855  1.00 17.10           N
ATOM   1009  CE2 TRP H  51      24.585  10.891  13.949  1.00 15.63           C
ATOM   1010  CE3 TRP H  51      24.034   8.569  14.332  1.00 13.60           C
ATOM   1011  CZ2 TRP H  51      25.942  10.596  13.827  1.00 19.88           C
ATOM   1012  CZ3 TRP H  51      25.364   8.290  14.214  1.00 16.24           C
ATOM   1013  CH2 TRP H  51      26.308   9.300  13.979  1.00 19.90           C
ATOM   1014  H   TRP H  51      19.272  10.901  12.737  1.00 14.39           H
ATOM   1015  HA  TRP H  51      21.013   8.799  12.772  1.00 13.80           H
ATOM   1016  HB2 TRP H  51      20.429  10.517  14.917  1.00 14.19           H
ATOM   1017  HB3 TRP H  51      21.181   9.136  15.117  1.00 14.19           H
ATOM   1018  HD1 TRP H  51      21.913  12.510  14.031  1.00 21.38           H
ATOM   1019  HE1 TRP H  51      24.289  12.851  13.706  1.00 20.52           H
ATOM   1020  HE3 TRP H  51      23.422   7.890  14.501  1.00 16.32           H
ATOM   1021  HZ2 TRP H  51      26.575  11.258  13.662  1.00 23.86           H
ATOM   1022  HZ3 TRP H  51      25.650   7.411  14.308  1.00 19.49           H
ATOM   1023  HH2 TRP H  51      27.203   9.069  13.896  1.00 23.87           H
ATOM   1024  N   VAL H  52      19.516   7.112  13.591  1.00 11.61           N
ATOM   1025  CA  VAL H  52      18.590   6.041  13.919  1.00  9.45           C
ATOM   1026  C   VAL H  52      19.230   5.147  14.983  1.00 12.51           C
ATOM   1027  O   VAL H  52      20.396   4.769  14.868  1.00 11.25           O
ATOM   1028  CB  VAL H  52      18.218   5.242  12.646  1.00 11.53           C
ATOM   1029  CG1 VAL H  52      17.450   3.986  12.969  1.00 13.46           C
ATOM   1030  CG2 VAL H  52      17.424   6.124  11.697  1.00 12.44           C
ATOM   1031  H   VAL H  52      20.292   6.823  13.360  1.00 13.93           H
ATOM   1032  HA  VAL H  52      17.779   6.421  14.295  1.00 11.34           H
ATOM   1033  HB  VAL H  52      19.028   4.978  12.185  1.00 13.83           H
ATOM   1034 HG11 VAL H  52      17.248   3.525  12.140  1.00 16.16           H
ATOM   1035 HG12 VAL H  52      17.986   3.421  13.544  1.00 16.16           H
ATOM   1036 HG13 VAL H  52      16.623   4.226  13.419  1.00 16.16           H
ATOM   1037 HG21 VAL H  52      17.199   5.603  10.912  1.00 14.92           H
ATOM   1038 HG22 VAL H  52      16.617   6.426  12.139  1.00 14.92           H
ATOM   1039 HG23 VAL H  52      17.965   6.885  11.444  1.00 14.92           H
ATOM   1040  N   LEU H  53      18.442   4.766  15.987  1.00  9.48           N
ATOM   1041  CA  LEU H  53      18.909   3.994  17.134  1.00  9.14           C
ATOM   1042  C   LEU H  53      18.361   2.576  17.036  1.00  8.72           C
ATOM   1043  O   LEU H  53      17.194   2.381  16.703  1.00  8.80           O
ATOM   1044  CB  LEU H  53      18.438   4.658  18.434  1.00  8.01           C
ATOM   1045  CG  LEU H  53      18.805   4.077  19.782  1.00  9.01           C
ATOM   1046  CD1 LEU H  53      20.287   4.101  20.040  1.00 10.16           C
ATOM   1047  CD2 LEU H  53      18.073   4.874  20.859  1.00  9.54           C
ATOM   1048  H   LEU H  53      17.598   4.943  16.014  1.00 11.37           H
ATOM   1049  HA  LEU H  53      19.875   3.954  17.135  1.00 10.96           H
ATOM   1050  HB2 LEU H  53      18.765   5.573  18.441  1.00  9.61           H
ATOM   1051  HB3 LEU H  53      17.466   4.655  18.401  1.00  9.61           H
ATOM   1052  HG  LEU H  53      18.491   3.158  19.827  1.00 10.81           H
ATOM   1053 HD11 LEU H  53      20.465   3.654  20.883  1.00 12.19           H
ATOM   1054 HD12 LEU H  53      20.733   3.631  19.317  1.00 12.19           H
ATOM   1055 HD13 LEU H  53      20.599   5.021  20.085  1.00 12.19           H
ATOM   1056 HD21 LEU H  53      18.318   4.511  21.722  1.00 11.45           H
ATOM   1057 HD22 LEU H  53      18.344   5.802  20.801  1.00 11.45           H
ATOM   1058 HD23 LEU H  53      17.118   4.789  20.718  1.00 11.45           H
ATOM   1059  N   THR H  54      19.193   1.568  17.323  1.00  8.89           N
ATOM   1060  CA  THR H  54      18.733   0.180  17.297  1.00  8.10           C
ATOM   1061  C   THR H  54      19.543  -0.618  18.318  1.00  8.77           C
ATOM   1062  O   THR H  54      20.353  -0.058  19.068  1.00  8.72           O
ATOM   1063  CB  THR H  54      18.794  -0.393  15.853  1.00  6.69           C
ATOM   1064  OG1 THR H  54      18.103  -1.638  15.790  1.00  8.67           O
ATOM   1065  CG2 THR H  54      20.238  -0.585  15.367  1.00  9.38           C
ATOM   1066  H   THR H  54      20.013   1.671  17.538  1.00 10.67           H
ATOM   1067  HA  THR H  54      17.803   0.159  17.569  1.00  9.72           H
ATOM   1068  HB  THR H  54      18.366   0.228  15.244  1.00  8.03           H
ATOM   1069  HG1 THR H  54      17.491  -1.606  15.215  1.00 10.40           H
ATOM   1070 HG21 THR H  54      20.244  -0.954  14.468  1.00 11.25           H
ATOM   1071 HG22 THR H  54      20.707   0.265  15.360  1.00 11.25           H
ATOM   1072 HG23 THR H  54      20.698  -1.198  15.960  1.00 11.25           H
ATOM   1073  N   ALA H  55      19.309  -1.942  18.335  1.00  8.77           N
ATOM   1074  CA  ALA H  55      20.085  -2.880  19.132  1.00  8.15           C
ATOM   1075  C   ALA H  55      21.315  -3.319  18.357  1.00  8.13           C
ATOM   1076  O   ALA H  55      21.250  -3.541  17.152  1.00  8.49           O
ATOM   1077  CB  ALA H  55      19.243  -4.092  19.510  1.00  8.28           C
ATOM   1078  H   ALA H  55      18.694  -2.328  17.871  1.00 10.52           H
ATOM   1079  HA  ALA H  55      20.388  -2.445  19.948  1.00  9.77           H
ATOM   1080  HB1 ALA H  55      19.773  -4.690  20.061  1.00  9.94           H
ATOM   1081  HB2 ALA H  55      18.465  -3.786  20.004  1.00  9.94           H
ATOM   1082  HB3 ALA H  55      18.956  -4.540  18.697  1.00  9.94           H
ATOM   1083  N   ALA H  56      22.436  -3.423  19.060  1.00  9.16           N
ATOM   1084  CA  ALA H  56      23.646  -3.966  18.451  1.00 11.00           C
ATOM   1085  C   ALA H  56      23.431  -5.361  17.854  1.00  8.28           C
ATOM   1086  O   ALA H  56      23.960  -5.619  16.761  1.00  9.52           O
ATOM   1087  CB  ALA H  56      24.772  -3.972  19.467  1.00 11.13           C
ATOM   1088  H   ALA H  56      22.519  -3.194  19.883  1.00 10.99           H
ATOM   1089  HA  ALA H  56      23.909  -3.392  17.717  1.00 13.20           H
ATOM   1090  HB1 ALA H  56      25.569  -4.335  19.050  1.00 13.36           H
ATOM   1091  HB2 ALA H  56      24.943  -3.064  19.760  1.00 13.36           H
ATOM   1092  HB3 ALA H  56      24.512  -4.518  20.226  1.00 13.36           H
ATOM   1093  N   HIS H  57      22.656  -6.271  18.531  1.00  9.04           N
ATOM   1094  CA  HIS H  57      22.533  -7.655  18.028  1.00 11.46           C
ATOM   1095  C   HIS H  57      21.780  -7.738  16.675  1.00 11.32           C
ATOM   1096  O   HIS H  57      21.809  -8.730  15.965  1.00 12.30           O
ATOM   1097  CB  HIS H  57      21.865  -8.553  19.070  1.00 11.58           C
ATOM   1098  CG  HIS H  57      20.403  -8.351  19.132  1.00  9.98           C
ATOM   1099  ND1 HIS H  57      19.746  -7.572  20.104  1.00 10.27           N
ATOM   1100  CD2 HIS H  57      19.407  -8.802  18.257  1.00 13.28           C
ATOM   1101  CE1 HIS H  57      18.379  -7.587  19.781  1.00 14.42           C
ATOM   1102  NE2 HIS H  57      18.168  -8.326  18.671  1.00 15.29           N
ATOM   1103  H   HIS H  57      22.130  -6.014  19.361  1.00 10.84           H
ATOM   1104  HA  HIS H  57      23.583  -8.042  17.807  1.00 13.75           H
ATOM   1105  HB2 HIS H  57      22.356  -8.412  20.062  1.00 13.90           H
ATOM   1106  HB3 HIS H  57      22.081  -9.623  18.823  1.00 13.90           H
ATOM   1107  HD1 HIS H  57      20.155  -7.203  20.939  1.00 12.32           H
ATOM   1108  HD2 HIS H  57      19.515  -9.392  17.364  1.00 15.93           H
ATOM   1109  HE1 HIS H  57      17.619  -7.069  20.359  1.00 17.30           H
ATOM   1110  N   CYS H  58      21.105  -6.602  16.295  1.00 10.63           N
ATOM   1111  CA  CYS H  58      20.470  -6.478  14.985  1.00  9.90           C
ATOM   1112  C   CYS H  58      21.497  -6.390  13.878  1.00 11.31           C
ATOM   1113  O   CYS H  58      21.191  -6.737  12.730  1.00 14.48           O
ATOM   1114  CB  CYS H  58      19.582  -5.230  14.911  1.00  9.03           C
ATOM   1115  SG  CYS H  58      18.064  -5.416  15.864  1.00 11.16           S
ATOM   1116  H   CYS H  58      21.024  -5.903  16.775  1.00 12.76           H
ATOM   1117  HA  CYS H  58      19.897  -7.247  14.824  1.00 11.88           H
ATOM   1118  HB2 CYS H  58      20.071  -4.466  15.240  1.00 10.83           H
ATOM   1119  HB3 CYS H  58      19.347  -5.084  13.985  1.00 10.83           H
ATOM   1120  N   LEU H  59      22.686  -5.885  14.187  1.00 11.43           N
ATOM   1121  CA  LEU H  59      23.743  -5.668  13.205  1.00 11.72           C
ATOM   1122  C   LEU H  59      24.916  -6.612  13.373  1.00 15.30           C
ATOM   1123  O   LEU H  59      25.593  -6.914  12.381  1.00 20.46           O
ATOM   1124  CB  LEU H  59      24.250  -4.220  13.286  1.00 15.17           C
ATOM   1125  CG  LEU H  59      23.134  -3.197  13.033  1.00 16.88           C
ATOM   1126  CD1 LEU H  59      23.604  -1.803  13.299  1.00 17.82           C
ATOM   1127  CD2 LEU H  59      22.597  -3.297  11.616  1.00 15.33           C
ATOM   1128  H   LEU H  59      22.910  -5.640  14.979  1.00 13.71           H
ATOM   1129  HA  LEU H  59      23.389  -5.801  12.313  1.00 14.06           H
ATOM   1130  HB2 LEU H  59      24.597  -4.065  14.177  1.00 18.21           H
ATOM   1131  HB3 LEU H  59      24.952  -4.076  12.629  1.00 18.21           H
ATOM   1132  HG  LEU H  59      22.397  -3.380  13.637  1.00 20.26           H
ATOM   1133 HD11 LEU H  59      22.868  -1.191  13.139  1.00 21.38           H
ATOM   1134 HD12 LEU H  59      23.895  -1.739  14.221  1.00 21.38           H
ATOM   1135 HD13 LEU H  59      24.340  -1.602  12.698  1.00 21.38           H
ATOM   1136 HD21 LEU H  59      21.899  -2.631  11.502  1.00 18.39           H
ATOM   1137 HD22 LEU H  59      23.323  -3.123  10.996  1.00 18.39           H
ATOM   1138 HD23 LEU H  59      22.226  -4.179  11.459  1.00 18.39           H
ATOM   1139  N   LEU H  60      25.170  -7.095  14.585  1.00 12.22           N
ATOM   1140  CA  LEU H  60      26.372  -7.883  14.863  1.00 13.17           C
ATOM   1141  C   LEU H  60      26.019  -8.991  15.847  1.00 11.47           C
ATOM   1142  O   LEU H  60      25.738  -8.700  17.023  1.00 11.44           O
ATOM   1143  CB  LEU H  60      27.480  -6.987  15.424  1.00 12.44           C
ATOM   1144  CG  LEU H  60      28.764  -7.688  15.887  1.00 14.69           C
ATOM   1145  CD1 LEU H  60      29.420  -8.380  14.723  1.00 18.65           C
ATOM   1146  CD2 LEU H  60      29.714  -6.700  16.526  1.00 16.53           C
ATOM   1147  H   LEU H  60      24.659  -6.987  15.270  1.00 14.66           H
ATOM   1148  HA  LEU H  60      26.681  -8.281  14.036  1.00 15.81           H
ATOM   1149  HB2 LEU H  60      27.729  -6.347  14.742  1.00 14.93           H
ATOM   1150  HB3 LEU H  60      27.135  -6.508  16.193  1.00 14.93           H
ATOM   1151  HG  LEU H  60      28.541  -8.363  16.551  1.00 17.63           H
ATOM   1152 HD11 LEU H  60      30.232  -8.811  15.031  1.00 22.37           H
ATOM   1153 HD12 LEU H  60      28.813  -9.046  14.364  1.00 22.37           H
ATOM   1154 HD13 LEU H  60      29.629  -7.722  14.044  1.00 22.37           H
ATOM   1155 HD21 LEU H  60      30.506  -7.176  16.817  1.00 19.83           H
ATOM   1156 HD22 LEU H  60      29.954  -6.020  15.879  1.00 19.83           H
ATOM   1157 HD23 LEU H  60      29.282  -6.286  17.293  1.00 19.83           H
ATOM   1158  N   TYR H  60A     26.027 -10.278  15.395  1.00 12.29           N
ATOM   1159  CA  TYR H  60A     25.736 -11.344  16.366  1.00 11.63           C
ATOM   1160  C   TYR H  60A     26.433 -12.564  15.757  1.00 13.58           C
ATOM   1161  O   TYR H  60A     25.928 -13.414  15.041  1.00 14.70           O
ATOM   1162  CB  TYR H  60A     24.254 -11.597  16.623  1.00 11.92           C
ATOM   1163  CG  TYR H  60A     24.142 -12.515  17.805  1.00 13.45           C
ATOM   1164  CD1 TYR H  60A     24.540 -12.096  19.083  1.00 12.65           C
ATOM   1165  CD2 TYR H  60A     23.616 -13.806  17.616  1.00 12.97           C
ATOM   1166  CE1 TYR H  60A     24.441 -12.967  20.172  1.00 15.21           C
ATOM   1167  CE2 TYR H  60A     23.483 -14.676  18.688  1.00 15.95           C
ATOM   1168  CZ  TYR H  60A     23.904 -14.236  19.957  1.00 14.56           C
ATOM   1169  OH  TYR H  60A     23.810 -15.046  21.067  1.00 17.19           O
ATOM   1170  H   TYR H  60A     26.119 -10.528  14.398  1.00 14.75           H
ATOM   1171  HA  TYR H  60A     26.201 -11.053  17.356  1.00 13.95           H
ATOM   1172  HB2 TYR H  60A     23.729 -10.633  16.812  1.00 14.31           H
ATOM   1173  HB3 TYR H  60A     23.768 -12.032  15.723  1.00 14.31           H
ATOM   1174  HD1 TYR H  60A     24.920 -11.086  19.237  1.00 15.17           H
ATOM   1175  HD2 TYR H  60A     23.298 -14.133  16.621  1.00 15.56           H
ATOM   1176  HE1 TYR H  60A     24.767 -12.665  21.169  1.00 18.25           H
ATOM   1177  HE2 TYR H  60A     23.035 -15.660  18.552  1.00 19.13           H
ATOM   1178  HH  TYR H  60A     23.428 -15.933  20.858  1.00 20.63           H
ATOM   1179  N   PRO H  60B     27.754 -12.628  16.087  1.00 13.67           N
ATOM   1180  CA  PRO H  60B     28.665 -13.681  15.501  1.00 16.45           C
ATOM   1181  C   PRO H  60B     28.206 -15.105  15.735  1.00 16.85           C
ATOM   1182  O   PRO H  60B     28.481 -15.976  14.884  1.00 17.60           O
ATOM   1183  CB  PRO H  60B     30.007 -13.428  16.211  1.00 16.11           C
ATOM   1184  CG  PRO H  60B     30.020 -11.997  16.396  1.00 18.56           C
ATOM   1185  CD  PRO H  60B     28.589 -11.679  16.854  1.00 13.78           C
ATOM   1186  HA  PRO H  60B     28.781 -13.529  14.550  1.00 19.74           H
ATOM   1187  HB2 PRO H  60B     30.030 -13.887  17.066  1.00 19.33           H
ATOM   1188  HB3 PRO H  60B     30.735 -13.715  15.649  1.00 19.33           H
ATOM   1189  HG2 PRO H  60B     30.668 -11.760  17.078  1.00 22.27           H
ATOM   1190  HG3 PRO H  60B     30.226 -11.563  15.554  1.00 22.27           H
ATOM   1191  HD2 PRO H  60B     28.502 -11.837  17.806  1.00 16.54           H
ATOM   1192  HD3 PRO H  60B     28.372 -10.763  16.619  1.00 16.54           H
ATOM   1193  N   PRO H  60C     27.566 -15.426  16.859  1.00 14.71           N
ATOM   1194  CA  PRO H  60C     27.044 -16.782  16.971  1.00 19.59           C
ATOM   1195  C   PRO H  60C     26.099 -17.193  15.842  1.00 24.06           C
ATOM   1196  O   PRO H  60C     26.114 -18.405  15.559  1.00 20.95           O
ATOM   1197  CB  PRO H  60C     26.360 -16.784  18.342  1.00 19.88           C
ATOM   1198  CG  PRO H  60C     27.133 -15.751  19.118  1.00 16.13           C
ATOM   1199  CD  PRO H  60C     27.370 -14.686  18.135  1.00 13.31           C
ATOM   1200  HA  PRO H  60C     27.782 -17.407  16.994  1.00 23.50           H
ATOM   1201  HB2 PRO H  60C     25.424 -16.539  18.253  1.00 23.85           H
ATOM   1202  HB3 PRO H  60C     26.457 -17.659  18.751  1.00 23.85           H
ATOM   1203  HG2 PRO H  60C     26.606 -15.429  19.866  1.00 19.35           H
ATOM   1204  HG3 PRO H  60C     27.974 -16.123  19.421  1.00 19.35           H
ATOM   1205  HD2 PRO H  60C     26.581 -14.124  18.083  1.00 15.96           H
ATOM   1206  HD3 PRO H  60C     28.158 -14.173  18.369  1.00 15.96           H
ATOM   1207  N   TRP H  60D     25.329 -16.280  15.170  1.00 24.50           N
ATOM   1208  CA  TRP H  60D     24.397 -16.727  14.100  1.00 23.08           C
ATOM   1209  C   TRP H  60D     24.824 -16.285  12.683  1.00 25.81           C
ATOM   1210  O   TRP H  60D     24.065 -16.154  11.733  1.00 24.97           O
ATOM   1211  CB  TRP H  60D     23.036 -16.104  14.391  1.00 21.31           C
ATOM   1212  CG  TRP H  60D     22.424 -16.676  15.605  1.00 21.30           C
ATOM   1213  CD1 TRP H  60D     22.862 -17.706  16.417  1.00 24.29           C
ATOM   1214  CD2 TRP H  60D     21.161 -16.207  16.113  1.00 24.60           C
ATOM   1215  NE1 TRP H  60D     21.940 -17.882  17.476  1.00 28.11           N
ATOM   1216  CE2 TRP H  60D     20.869 -16.987  17.275  1.00 24.40           C
ATOM   1217  CE3 TRP H  60D     20.259 -15.223  15.672  1.00 28.76           C
ATOM   1218  CZ2 TRP H  60D     19.687 -16.785  18.015  1.00 34.84           C
ATOM   1219  CZ3 TRP H  60D     19.094 -15.040  16.395  1.00 32.47           C
ATOM   1220  CH2 TRP H  60D     18.818 -15.809  17.556  1.00 33.56           C
ATOM   1221  H   TRP H  60D     25.356 -15.275  15.374  1.00 29.40           H
ATOM   1222  HA  TRP H  60D     24.372 -17.859  14.083  1.00 27.70           H
ATOM   1223  HB2 TRP H  60D     23.125 -14.999  14.477  1.00 25.57           H
ATOM   1224  HB3 TRP H  60D     22.361 -16.263  13.509  1.00 25.57           H
ATOM   1225  HD1 TRP H  60D     23.747 -18.320  16.332  1.00 29.15           H
ATOM   1226  HE1 TRP H  60D     21.937 -18.660  18.104  1.00 33.73           H
ATOM   1227  HE3 TRP H  60D     20.482 -14.647  14.779  1.00 34.51           H
ATOM   1228  HZ2 TRP H  60D     19.472 -17.376  18.896  1.00 41.81           H
ATOM   1229  HZ3 TRP H  60D     18.353 -14.313  16.067  1.00 38.97           H
ATOM   1230  HH2 TRP H  60D     17.881 -15.629  18.093  1.00 40.27           H
ATOM   1231  N   ASP H  60E     26.150 -15.988  12.663  1.00 18.54           N
ATOM   1232  CA  ASP H  60E     26.976 -15.407  11.601  1.00 20.02           C
ATOM   1233  C   ASP H  60E     26.357 -14.144  11.045  1.00 22.33           C
ATOM   1234  O   ASP H  60E     26.244 -13.946   9.836  1.00 20.70           O
ATOM   1235  CB  ASP H  60E     27.279 -16.413  10.501  1.00 23.31           C
ATOM   1236  CG  ASP H  60E     28.326 -17.419  10.939  1.00 28.99           C
ATOM   1237  OD1 ASP H  60E     29.536 -17.078  10.935  1.00 30.19           O
ATOM   1238  OD2 ASP H  60E     27.916 -18.522  11.331  1.00 31.80           O1-
ATOM   1239  H   ASP H  60E     26.642 -16.139  13.351  1.00 22.25           H
ATOM   1240  HA  ASP H  60E     27.832 -15.148  11.981  1.00 24.02           H
ATOM   1241  HB2 ASP H  60E     26.465 -16.879  10.250  1.00 27.97           H
ATOM   1242  HB3 ASP H  60E     27.648 -15.938   9.737  1.00 27.97           H
ATOM   1243  N   LYS H  60F     26.029 -13.245  11.954  1.00 17.07           N
ATOM   1244  CA  LYS H  60F     25.421 -11.975  11.583  1.00 17.39           C
ATOM   1245  C   LYS H  60F     26.443 -10.858  11.723  1.00 15.98           C
ATOM   1246  O   LYS H  60F     26.987 -10.626  12.809  1.00 17.32           O
ATOM   1247  CB  LYS H  60F     24.191 -11.702  12.442  1.00 16.60           C
ATOM   1248  CG  LYS H  60F     23.540 -10.373  12.126  1.00 21.25           C
ATOM   1249  CD  LYS H  60F     22.242 -10.185  12.917  1.00 23.12           C
ATOM   1250  CE  LYS H  60F     21.159 -11.176  12.482  1.00 28.17           C
ATOM   1251  NZ  LYS H  60F     19.909 -11.081  13.292  1.00 34.75           N1+
ATOM   1252  H   LYS H  60F     26.137 -13.354  12.799  1.00 20.48           H
ATOM   1253  HA  LYS H  60F     25.141 -12.006  10.656  1.00 20.86           H
ATOM   1254  HB2 LYS H  60F     23.548 -12.408  12.283  1.00 19.92           H
ATOM   1255  HB3 LYS H  60F     24.450 -11.700  13.378  1.00 19.92           H
ATOM   1256  HG2 LYS H  60F     24.148  -9.654  12.359  1.00 25.49           H
ATOM   1257  HG3 LYS H  60F     23.328 -10.339  11.180  1.00 25.49           H
ATOM   1258  HD2 LYS H  60F     22.417 -10.324  13.859  1.00 27.74           H
ATOM   1259  HD3 LYS H  60F     21.914  -9.288  12.761  1.00 27.74           H
ATOM   1260  HE2 LYS H  60F     20.927 -11.002  11.556  1.00 33.81           H
ATOM   1261  HE3 LYS H  60F     21.494 -12.080  12.571  1.00 33.81           H
ATOM   1262  HZ1 LYS H  60F     19.383 -11.776  13.112  1.00 41.70           H
ATOM   1263  HZ2 LYS H  60F     20.103 -11.082  14.163  1.00 41.70           H
ATOM   1264  HZ3 LYS H  60F     19.476 -10.330  13.094  1.00 41.70           H
ATOM   1265  N   ASN H  60G     26.689 -10.156  10.625  1.00 16.35           N
ATOM   1266  CA  ASN H  60G     27.614  -9.034  10.611  1.00 19.76           C
ATOM   1267  C   ASN H  60G     27.292  -8.151   9.421  1.00 32.83           C
ATOM   1268  O   ASN H  60G     27.935  -8.235   8.371  1.00 27.79           O
ATOM   1269  CB  ASN H  60G     29.072  -9.505  10.560  1.00 28.18           C
ATOM   1270  CG  ASN H  60G     30.054  -8.364  10.495  1.00 33.04           C
ATOM   1271  OD1 ASN H  60G     29.796  -7.257  10.977  1.00 31.09           O
ATOM   1272  ND2 ASN H  60G     31.198  -8.623   9.878  1.00 42.99           N
ATOM   1273  H   ASN H  60G     26.321 -10.317   9.865  1.00 19.62           H
ATOM   1274  HA  ASN H  60G     27.496  -8.506  11.416  1.00 23.72           H
ATOM   1275  HB2 ASN H  60G     29.264 -10.014  11.361  1.00 33.82           H
ATOM   1276  HB3 ASN H  60G     29.207 -10.055   9.773  1.00 33.82           H
ATOM   1277 HD21 ASN H  60G     31.812  -8.020   9.836  1.00 51.59           H
ATOM   1278 HD22 ASN H  60G     31.322  -9.392   9.512  1.00 51.59           H
ATOM   1279  N   PHE H  60H     26.282  -7.307   9.577  1.00 22.21           N
ATOM   1280  CA  PHE H  60H     25.826  -6.504   8.460  1.00 26.53           C
ATOM   1281  C   PHE H  60H     26.726  -5.285   8.291  1.00 31.96           C
ATOM   1282  O   PHE H  60H     27.273  -4.730   9.249  1.00 33.00           O
ATOM   1283  CB  PHE H  60H     24.355  -6.098   8.652  1.00 16.07           C
ATOM   1284  CG  PHE H  60H     23.379  -7.235   8.526  1.00 21.82           C
ATOM   1285  CD1 PHE H  60H     23.184  -7.899   7.325  1.00 24.21           C
ATOM   1286  CD2 PHE H  60H     22.624  -7.633   9.603  1.00 19.10           C
ATOM   1287  CE1 PHE H  60H     22.282  -8.935   7.229  1.00 21.44           C
ATOM   1288  CE2 PHE H  60H     21.727  -8.662   9.507  1.00 21.25           C
ATOM   1289  CZ  PHE H  60H     21.548  -9.321   8.307  1.00 24.70           C
ATOM   1290  H   PHE H  60H     25.849  -7.182  10.308  1.00 26.66           H
ATOM   1291  HA  PHE H  60H     25.886  -7.029   7.646  1.00 31.84           H
ATOM   1292  HB2 PHE H  60H     24.251  -5.721   9.539  1.00 19.28           H
ATOM   1293  HB3 PHE H  60H     24.124  -5.435   7.984  1.00 19.28           H
ATOM   1294  HD1 PHE H  60H     23.676  -7.651   6.579  1.00 29.05           H
ATOM   1295  HD2 PHE H  60H     22.735  -7.200  10.422  1.00 22.92           H
ATOM   1296  HE1 PHE H  60H     22.164  -9.379   6.421  1.00 25.73           H
ATOM   1297  HE2 PHE H  60H     21.232  -8.921  10.248  1.00 25.50           H
ATOM   1298  HZ  PHE H  60H     20.941 -10.020   8.237  1.00 29.64           H
ATOM   1299  N   THR H  60I     26.924  -4.907   7.043  1.00 24.49           N
ATOM   1300  CA  THR H  60I     27.605  -3.684   6.691  1.00 24.89           C
ATOM   1301  C   THR H  60I     26.548  -2.697   6.183  1.00 19.83           C
ATOM   1302  O   THR H  60I     25.378  -3.049   5.987  1.00 19.54           O
ATOM   1303  CB  THR H  60I     28.713  -3.996   5.667  1.00 29.74           C
ATOM   1304  OG1 THR H  60I     29.499  -2.832   5.379  1.00 34.79           O
ATOM   1305  CG2 THR H  60I     28.153  -4.596   4.392  1.00 32.64           C
ATOM   1306  H   THR H  60I     26.653  -5.358   6.363  1.00 29.38           H
ATOM   1307  HA  THR H  60I     28.017  -3.301   7.482  1.00 29.86           H
ATOM   1308  HB  THR H  60I     29.294  -4.663   6.060  1.00 35.69           H
ATOM   1309  HG1 THR H  60I     29.033  -2.140   5.398  1.00 41.75           H
ATOM   1310 HG21 THR H  60I     28.877  -4.749   3.766  1.00 39.16           H
ATOM   1311 HG22 THR H  60I     27.732  -5.448   4.585  1.00 39.16           H
ATOM   1312 HG23 THR H  60I     27.501  -4.002   3.986  1.00 39.16           H
ATOM   1313  N   GLU H  61      26.969  -1.451   6.004  1.00 19.59           N
ATOM   1314  CA  GLU H  61      26.039  -0.379   5.635  1.00 21.64           C
ATOM   1315  C   GLU H  61      25.232  -0.694   4.381  1.00 23.45           C
ATOM   1316  O   GLU H  61      24.043  -0.362   4.308  1.00 20.96           O
ATOM   1317  CB  GLU H  61      26.803   0.929   5.443  1.00 21.15           C
ATOM   1318  CG  GLU H  61      27.339   1.589   6.700  1.00 23.56           C
ATOM   1319  CD  GLU H  61      28.543   0.885   7.317  1.00 23.80           C
ATOM   1320  OE1 GLU H  61      29.089  -0.058   6.709  1.00 31.73           O
ATOM   1321  OE2 GLU H  61      28.967   1.305   8.410  1.00 21.02           O1-
ATOM   1322  H   GLU H  61      27.778  -1.188   6.101  1.00 23.51           H
ATOM   1323  HA  GLU H  61      25.411  -0.245   6.362  1.00 25.97           H
ATOM   1324  HB2 GLU H  61      27.557   0.762   4.857  1.00 25.37           H
ATOM   1325  HB3 GLU H  61      26.199   1.563   5.026  1.00 25.37           H
ATOM   1326  HG2 GLU H  61      27.615   2.493   6.480  1.00 28.27           H
ATOM   1327  HG3 GLU H  61      26.635   1.616   7.367  1.00 28.27           H
ATOM   1328  N   ASN H  62      25.858  -1.284   3.358  1.00 20.75           N
ATOM   1329  CA  ASN H  62      25.166  -1.525   2.091  1.00 20.02           C
ATOM   1330  C   ASN H  62      24.227  -2.720   2.116  1.00 20.02           C
ATOM   1331  O   ASN H  62      23.514  -2.940   1.129  1.00 22.77           O
ATOM   1332  CB  ASN H  62      26.179  -1.728   0.945  1.00 25.08           C
ATOM   1333  CG  ASN H  62      26.926  -0.465   0.600  1.00 29.10           C
ATOM   1334  OD1 ASN H  62      26.755   0.572   1.245  1.00 37.42           O
ATOM   1335  ND2 ASN H  62      27.773  -0.541  -0.423  0.00 26.55           N
ATOM   1336  H   ASN H  62      26.673  -1.549   3.374  1.00 24.89           H
ATOM   1337  HA  ASN H  62      24.636  -0.744   1.871  1.00 24.02           H
ATOM   1338  HB2 ASN H  62      26.828  -2.400   1.206  1.00 30.09           H
ATOM   1339  HB3 ASN H  62      25.705  -2.014   0.147  1.00 30.09           H
ATOM   1340 HD21 ASN H  62      28.234   0.147  -0.656  0.00 31.86           H
ATOM   1341 HD22 ASN H  62      27.859  -1.282  -0.854  0.00 31.86           H
ATOM   1342  N   ASP H  63      24.189  -3.497   3.205  1.00 17.62           N
ATOM   1343  CA  ASP H  63      23.318  -4.657   3.271  1.00 20.23           C
ATOM   1344  C   ASP H  63      21.862  -4.321   3.563  1.00 16.09           C
ATOM   1345  O   ASP H  63      20.996  -5.185   3.366  1.00 19.77           O
ATOM   1346  CB  ASP H  63      23.798  -5.620   4.349  1.00 21.38           C
ATOM   1347  CG  ASP H  63      25.144  -6.210   4.038  1.00 31.43           C
ATOM   1348  OD1 ASP H  63      25.467  -6.350   2.836  1.00 24.30           O
ATOM   1349  OD2 ASP H  63      25.882  -6.528   4.990  1.00 24.04           O1-
ATOM   1350  H   ASP H  63      24.654  -3.368   3.919  1.00 21.15           H
ATOM   1351  HA  ASP H  63      23.350  -5.118   2.419  1.00 24.28           H
ATOM   1352  HB2 ASP H  63      23.868  -5.138   5.188  1.00 25.65           H
ATOM   1353  HB3 ASP H  63      23.160  -6.343   4.432  1.00 25.65           H
ATOM   1354  N   LEU H  64      21.558  -3.125   4.074  1.00 20.65           N
ATOM   1355  CA  LEU H  64      20.186  -2.869   4.502  1.00 19.90           C
ATOM   1356  C   LEU H  64      19.780  -1.442   4.209  1.00 14.15           C
ATOM   1357  O   LEU H  64      20.580  -0.604   3.799  1.00 17.47           O
ATOM   1358  CB  LEU H  64      19.961  -3.148   5.990  1.00 25.23           C
ATOM   1359  CG  LEU H  64      20.790  -2.372   7.004  1.00 27.62           C
ATOM   1360  CD1 LEU H  64      19.945  -2.092   8.251  1.00 31.75           C
ATOM   1361  CD2 LEU H  64      22.017  -3.197   7.383  1.00 29.45           C
ATOM   1362  H   LEU H  64      22.105  -2.468   4.178  1.00 24.78           H
ATOM   1363  HA  LEU H  64      19.587  -3.448   4.008  1.00 23.88           H
ATOM   1364  HB2 LEU H  64      19.028  -2.968   6.186  1.00 30.28           H
ATOM   1365  HB3 LEU H  64      20.138  -4.089   6.141  1.00 30.28           H
ATOM   1366  HG  LEU H  64      21.084  -1.531   6.619  1.00 33.14           H
ATOM   1367 HD11 LEU H  64      20.486  -1.628   8.907  1.00 38.10           H
ATOM   1368 HD12 LEU H  64      19.185  -1.546   7.997  1.00 38.10           H
ATOM   1369 HD13 LEU H  64      19.635  -2.937   8.617  1.00 38.10           H
ATOM   1370 HD21 LEU H  64      22.532  -2.714   8.047  1.00 35.34           H
ATOM   1371 HD22 LEU H  64      21.721  -4.048   7.745  1.00 35.34           H
ATOM   1372 HD23 LEU H  64      22.553  -3.350   6.589  1.00 35.34           H
ATOM   1373  N   LEU H  65      18.481  -1.230   4.357  1.00 16.22           N
ATOM   1374  CA  LEU H  65      17.832   0.057   4.214  1.00 17.18           C
ATOM   1375  C   LEU H  65      17.064   0.367   5.488  1.00 13.40           C
ATOM   1376  O   LEU H  65      16.742  -0.528   6.267  1.00 14.48           O
ATOM   1377  CB  LEU H  65      16.869   0.049   3.030  1.00 17.83           C
ATOM   1378  CG  LEU H  65      17.500  -0.207   1.661  1.00 21.37           C
ATOM   1379  CD1 LEU H  65      16.419  -0.483   0.633  1.00 20.15           C
ATOM   1380  CD2 LEU H  65      18.348   0.987   1.264  1.00 23.10           C
ATOM   1381  H   LEU H  65      17.931  -1.866   4.547  1.00 19.46           H
ATOM   1382  HA  LEU H  65      18.494   0.753   4.087  1.00 20.62           H
ATOM   1383  HB2 LEU H  65      16.218  -0.656   3.176  1.00 21.39           H
ATOM   1384  HB3 LEU H  65      16.419   0.908   2.995  1.00 21.39           H
ATOM   1385  HG  LEU H  65      18.077  -0.986   1.718  1.00 25.65           H
ATOM   1386 HD11 LEU H  65      16.830  -0.609  -0.236  1.00 24.18           H
ATOM   1387 HD12 LEU H  65      15.936  -1.284   0.890  1.00 24.18           H
ATOM   1388 HD13 LEU H  65      15.811   0.272   0.596  1.00 24.18           H
ATOM   1389 HD21 LEU H  65      18.729   0.828   0.387  1.00 27.72           H
ATOM   1390 HD22 LEU H  65      17.783   1.774   1.240  1.00 27.72           H
ATOM   1391 HD23 LEU H  65      19.053   1.106   1.916  1.00 27.72           H
ATOM   1392  N   VAL H  66      16.827   1.659   5.689  1.00 13.19           N
ATOM   1393  CA  VAL H  66      15.950   2.185   6.733  1.00 15.12           C
ATOM   1394  C   VAL H  66      14.648   2.625   6.059  1.00 14.87           C
ATOM   1395  O   VAL H  66      14.688   3.405   5.107  1.00 19.38           O
ATOM   1396  CB  VAL H  66      16.663   3.351   7.461  1.00 14.54           C
ATOM   1397  CG1 VAL H  66      15.735   4.462   7.886  1.00 25.03           C
ATOM   1398  CG2 VAL H  66      17.441   2.803   8.655  1.00 23.73           C
ATOM   1399  H   VAL H  66      17.192   2.277   5.214  1.00 15.83           H
ATOM   1400  HA  VAL H  66      15.733   1.484   7.368  1.00 18.15           H
ATOM   1401  HB  VAL H  66      17.308   3.750   6.859  1.00 17.45           H
ATOM   1402 HG11 VAL H  66      16.272   5.131   8.340  1.00 30.03           H
ATOM   1403 HG12 VAL H  66      15.320   4.861   7.105  1.00 30.03           H
ATOM   1404 HG13 VAL H  66      15.060   4.114   8.491  1.00 30.03           H
ATOM   1405 HG21 VAL H  66      17.900   3.542   9.088  1.00 28.47           H
ATOM   1406 HG22 VAL H  66      16.821   2.383   9.273  1.00 28.47           H
ATOM   1407 HG23 VAL H  66      18.086   2.145   8.342  1.00 28.47           H
ATOM   1408  N   ARG H  67      13.499   2.165   6.581  1.00 12.81           N
ATOM   1409  CA  ARG H  67      12.174   2.543   6.077  1.00 12.73           C
ATOM   1410  C   ARG H  67      11.414   3.225   7.207  1.00 13.73           C
ATOM   1411  O   ARG H  67      11.190   2.624   8.260  1.00 12.15           O
ATOM   1412  CB  ARG H  67      11.399   1.342   5.536  1.00 12.94           C
ATOM   1413  CG  ARG H  67      12.174   0.572   4.443  1.00 12.94           C
ATOM   1414  CD  ARG H  67      11.448  -0.647   3.945  1.00 15.18           C
ATOM   1415  NE  ARG H  67      10.210  -0.335   3.203  1.00 16.24           N
ATOM   1416  CZ  ARG H  67       9.460  -1.233   2.572  1.00 18.80           C
ATOM   1417  NH1 ARG H  67       8.351  -0.849   1.967  1.00 14.83           N
ATOM   1418  NH2 ARG H  67       9.821  -2.517   2.517  1.00 19.22           N1+
ATOM   1419  H   ARG H  67      13.466   1.610   7.241  1.00 15.37           H
ATOM   1420  HA  ARG H  67      12.259   3.194   5.366  1.00 15.27           H
ATOM   1421  HB2 ARG H  67      11.218   0.728   6.266  1.00 15.52           H
ATOM   1422  HB3 ARG H  67      10.562   1.637   5.146  1.00 15.52           H
ATOM   1423  HG2 ARG H  67      12.336   1.163   3.694  1.00 15.53           H
ATOM   1424  HG3 ARG H  67      13.017   0.268   4.816  1.00 15.53           H
ATOM   1425  HD2 ARG H  67      12.042  -1.137   3.356  1.00 18.22           H
ATOM   1426  HD3 ARG H  67      11.210  -1.199   4.704  1.00 18.22           H
ATOM   1427  HE  ARG H  67       9.943   0.486   3.199  1.00 19.49           H
ATOM   1428 HH11 ARG H  67       8.117  -0.021   1.982  1.00 17.80           H
ATOM   1429 HH12 ARG H  67       7.873  -1.424   1.540  1.00 17.80           H
ATOM   1430 HH21 ARG H  67      10.533  -2.785   2.917  1.00 23.06           H
ATOM   1431 HH22 ARG H  67       9.325  -3.084   2.103  1.00 23.06           H
ATOM   1432  N   ILE H  68      11.039   4.470   6.983  1.00 11.23           N
ATOM   1433  CA  ILE H  68      10.513   5.351   8.016  1.00 10.30           C
ATOM   1434  C   ILE H  68       9.133   5.836   7.592  1.00 12.00           C
ATOM   1435  O   ILE H  68       8.874   6.043   6.402  1.00 13.59           O
ATOM   1436  CB  ILE H  68      11.480   6.536   8.204  1.00 13.26           C
ATOM   1437  CG1 ILE H  68      12.941   6.053   8.228  1.00 17.23           C
ATOM   1438  CG2 ILE H  68      11.148   7.320   9.461  1.00 14.54           C
ATOM   1439  CD1 ILE H  68      13.958   7.175   8.332  1.00 20.49           C
ATOM   1440  H   ILE H  68      11.094   4.852   6.216  1.00 13.48           H
ATOM   1441  HA  ILE H  68      10.424   4.867   8.852  1.00 12.35           H
ATOM   1442  HB  ILE H  68      11.378   7.122   7.440  1.00 15.91           H
ATOM   1443 HG12 ILE H  68      13.057   5.463   8.991  1.00 20.68           H
ATOM   1444 HG13 ILE H  68      13.129   5.566   7.411  1.00 20.68           H
ATOM   1445 HG21 ILE H  68      11.757   8.072   9.545  1.00 17.45           H
ATOM   1446 HG22 ILE H  68      10.234   7.635   9.393  1.00 17.45           H
ATOM   1447 HG23 ILE H  68      11.235   6.735  10.230  1.00 17.45           H
ATOM   1448 HD11 ILE H  68      14.853   6.814   8.308  1.00 24.58           H
ATOM   1449 HD12 ILE H  68      13.832   7.789   7.593  1.00 24.58           H
ATOM   1450 HD13 ILE H  68      13.829   7.646   9.171  1.00 24.58           H
ATOM   1451  N   GLY H  69       8.251   6.030   8.566  1.00 12.06           N
ATOM   1452  CA  GLY H  69       6.878   6.447   8.281  1.00 13.36           C
ATOM   1453  C   GLY H  69       5.936   5.322   7.919  1.00 12.54           C
ATOM   1454  O   GLY H  69       4.816   5.587   7.458  1.00 13.95           O
ATOM   1455  H   GLY H  69       8.422   5.923   9.408  1.00 14.47           H
ATOM   1456  HA2 GLY H  69       6.517   6.901   9.060  1.00 16.03           H
ATOM   1457  HA3 GLY H  69       6.875   7.081   7.547  1.00 16.03           H
ATOM   1458  N   LYS H  70       6.324   4.071   8.158  1.00 10.20           N
ATOM   1459  CA  LYS H  70       5.505   2.950   7.754  1.00  9.77           C
ATOM   1460  C   LYS H  70       4.387   2.637   8.733  1.00 12.10           C
ATOM   1461  O   LYS H  70       4.448   2.908   9.946  1.00 13.47           O
ATOM   1462  CB  LYS H  70       6.357   1.692   7.559  1.00 11.03           C
ATOM   1463  CG  LYS H  70       7.241   1.804   6.327  1.00 14.63           C
ATOM   1464  CD  LYS H  70       7.938   0.508   5.961  1.00 13.92           C
ATOM   1465  CE  LYS H  70       6.951  -0.619   5.604  1.00 12.94           C
ATOM   1466  NZ  LYS H  70       5.973  -0.182   4.506  1.00 15.29           N1+
ATOM   1467  H   LYS H  70       7.061   3.855   8.539  1.00 12.24           H
ATOM   1468  HA  LYS H  70       5.098   3.157   6.896  1.00 11.73           H
ATOM   1469  HB2 LYS H  70       6.907   1.554   8.342  1.00 13.23           H
ATOM   1470  HB3 LYS H  70       5.757   0.942   7.439  1.00 13.23           H
ATOM   1471  HG2 LYS H  70       6.690   2.070   5.572  1.00 17.56           H
ATOM   1472  HG3 LYS H  70       7.920   2.476   6.499  1.00 17.56           H
ATOM   1473  HD2 LYS H  70       8.519   0.669   5.200  1.00 16.71           H
ATOM   1474  HD3 LYS H  70       8.462   0.206   6.721  1.00 16.71           H
ATOM   1475  HE2 LYS H  70       7.449  -1.383   5.271  1.00 15.52           H
ATOM   1476  HE3 LYS H  70       6.431  -0.877   6.381  1.00 15.52           H
ATOM   1477  HZ1 LYS H  70       5.683  -0.904   4.076  1.00 18.34           H
ATOM   1478  HZ2 LYS H  70       5.273   0.235   4.861  1.00 18.34           H
ATOM   1479  HZ3 LYS H  70       6.378   0.365   3.933  1.00 18.34           H
ATOM   1480  N   HIS H  71       3.390   1.960   8.184  1.00 12.13           N
ATOM   1481  CA  HIS H  71       2.310   1.357   8.928  1.00 11.02           C
ATOM   1482  C   HIS H  71       2.125  -0.087   8.492  1.00 15.85           C
ATOM   1483  O   HIS H  71       2.270  -1.027   9.286  1.00 14.56           O
ATOM   1484  CB  HIS H  71       1.033   2.179   8.728  1.00 14.48           C
ATOM   1485  CG  HIS H  71      -0.137   1.668   9.502  1.00 16.52           C
ATOM   1486  ND1 HIS H  71      -0.170   1.661  10.884  1.00 13.17           N
ATOM   1487  CD2 HIS H  71      -1.330   1.170   9.094  1.00 18.45           C
ATOM   1488  CE1 HIS H  71      -1.332   1.190  11.287  1.00 15.77           C
ATOM   1489  NE2 HIS H  71      -2.046   0.865  10.221  1.00 18.11           N
ATOM   1490  H   HIS H  71       3.318   1.836   7.335  1.00 14.56           H
ATOM   1491  HA  HIS H  71       2.528   1.353   9.875  1.00 13.22           H
ATOM   1492  HB2 HIS H  71       0.792   2.167   7.785  1.00 17.38           H
ATOM   1493  HB3 HIS H  71       1.202   3.090   9.010  1.00 17.38           H
ATOM   1494  HD2 HIS H  71      -1.608   1.048   8.214  1.00 22.13           H
ATOM   1495  HE1 HIS H  71      -1.588   1.076  12.173  1.00 18.93           H
ATOM   1496  HE2 HIS H  71      -2.837   0.532  10.234  1.00 21.73           H
ATOM   1497  N   SER H  72       1.795  -0.287   7.222  1.00 14.39           N
ATOM   1498  CA  SER H  72       1.751  -1.635   6.681  1.00 14.59           C
ATOM   1499  C   SER H  72       3.124  -2.288   6.736  1.00 12.91           C
ATOM   1500  O   SER H  72       4.127  -1.642   6.453  1.00 17.71           O
ATOM   1501  CB  SER H  72       1.286  -1.590   5.229  1.00 17.11           C
ATOM   1502  OG  SER H  72       1.458  -2.864   4.655  1.00 20.70           O
ATOM   1503  H   SER H  72       1.608   0.339   6.665  1.00 17.27           H
ATOM   1504  HA  SER H  72       1.134  -2.178   7.196  1.00 17.51           H
ATOM   1505  HB2 SER H  72       0.348  -1.347   5.203  1.00 20.53           H
ATOM   1506  HB3 SER H  72       1.817  -0.941   4.745  1.00 20.53           H
ATOM   1507  HG  SER H  72       0.713  -3.205   4.488  1.00 24.84           H
ATOM   1508  N   ARG H  73       3.157  -3.585   7.066  1.00 16.06           N
ATOM   1509  CA  ARG H  73       4.433  -4.304   7.127  1.00 14.31           C
ATOM   1510  C   ARG H  73       5.021  -4.484   5.733  1.00 16.66           C
ATOM   1511  O   ARG H  73       6.165  -4.088   5.474  1.00 15.95           O
ATOM   1512  CB  ARG H  73       4.260  -5.652   7.826  1.00 16.72           C
ATOM   1513  CG  ARG H  73       5.549  -6.507   7.890  1.00 17.10           C
ATOM   1514  CD  ARG H  73       5.349  -7.803   8.658  1.00 20.76           C
ATOM   1515  NE  ARG H  73       4.356  -8.660   8.012  1.00 19.17           N
ATOM   1516  CZ  ARG H  73       4.626  -9.538   7.047  1.00 25.60           C
ATOM   1517  NH1 ARG H  73       3.640 -10.226   6.502  1.00 24.37           N
ATOM   1518  NH2 ARG H  73       5.863  -9.731   6.620  1.00 21.56           N1+
ATOM   1519  H   ARG H  73       2.469  -4.064   7.260  1.00 19.27           H
ATOM   1520  HA  ARG H  73       5.070  -3.775   7.634  1.00 17.17           H
ATOM   1521  HB2 ARG H  73       3.975  -5.491   8.738  1.00 20.06           H
ATOM   1522  HB3 ARG H  73       3.583  -6.170   7.362  1.00 20.06           H
ATOM   1523  HG2 ARG H  73       5.823  -6.734   6.986  1.00 20.52           H
ATOM   1524  HG3 ARG H  73       6.248  -5.995   8.328  1.00 20.52           H
ATOM   1525  HD2 ARG H  73       6.191  -8.283   8.697  1.00 24.91           H
ATOM   1526  HD3 ARG H  73       5.028  -7.603   9.551  1.00 24.91           H
ATOM   1527  HE  ARG H  73       3.583  -8.714   8.387  1.00 23.00           H
ATOM   1528 HH11 ARG H  73       2.833 -10.117   6.783  1.00 29.24           H
ATOM   1529 HH12 ARG H  73       3.814 -10.811   5.897  1.00 29.24           H
ATOM   1530 HH21 ARG H  73       6.513  -9.280   6.953  1.00 25.87           H
ATOM   1531 HH22 ARG H  73       6.016 -10.306   6.002  1.00 25.87           H
ATOM   1532  N   THR H  74       4.238  -5.057   4.809  1.00 19.14           N
ATOM   1533  CA  THR H  74       4.772  -5.525   3.531  1.00 22.26           C
ATOM   1534  C   THR H  74       4.606  -4.536   2.383  1.00 20.67           C
ATOM   1535  O   THR H  74       5.367  -4.604   1.409  1.00 23.07           O
ATOM   1536  CB  THR H  74       4.102  -6.852   3.140  1.00 20.74           C
ATOM   1537  OG1 THR H  74       2.682  -6.682   3.070  1.00 20.09           O
ATOM   1538  CG2 THR H  74       4.395  -7.945   4.156  1.00 23.66           C
ATOM   1539  H   THR H  74       3.394  -5.191   4.908  1.00 22.96           H
ATOM   1540  HA  THR H  74       5.724  -5.695   3.637  1.00 26.71           H
ATOM   1541  HB  THR H  74       4.425  -7.137   2.273  1.00 24.88           H
ATOM   1542  HG1 THR H  74       2.370  -6.603   3.846  1.00 24.10           H
ATOM   1543 HG21 THR H  74       3.993  -8.769   3.850  1.00 28.39           H
ATOM   1544 HG22 THR H  74       5.358  -8.074   4.251  1.00 28.39           H
ATOM   1545 HG23 THR H  74       4.012  -7.713   5.018  1.00 28.39           H
ATOM   1546  N   ARG H  75       3.656  -3.623   2.458  1.00 17.74           N
ATOM   1547  CA  ARG H  75       3.348  -2.769   1.325  1.00 20.95           C
ATOM   1548  C   ARG H  75       4.382  -1.669   1.168  1.00 19.34           C
ATOM   1549  O   ARG H  75       4.975  -1.198   2.147  1.00 14.38           O
ATOM   1550  CB  ARG H  75       1.961  -2.153   1.490  1.00 27.05           C
ATOM   1551  H   ARG H  75       3.174  -3.474   3.152  1.00 21.29           H
ATOM   1552  HA  ARG H  75       3.346  -3.303   0.518  1.00 25.14           H
ATOM   1553  HB1 ARG H  75       1.322  -2.875   1.520  1.00 32.46           H
ATOM   1554  HB3 ARG H  75       1.776  -1.575   0.735  1.00 32.46           H
ATOM   1555  N   TYR H  76       4.621  -1.266  -0.078  1.00 18.16           N
ATOM   1556  CA  TYR H  76       5.395  -0.064  -0.322  1.00 15.13           C
ATOM   1557  C   TYR H  76       4.429   1.115  -0.227  1.00 21.96           C
ATOM   1558  O   TYR H  76       3.539   1.273  -1.071  1.00 19.43           O
ATOM   1559  CB  TYR H  76       6.111  -0.077  -1.674  1.00 21.65           C
ATOM   1560  CG  TYR H  76       6.730   1.262  -1.922  1.00 17.46           C
ATOM   1561  CD1 TYR H  76       7.732   1.757  -1.069  1.00 20.45           C
ATOM   1562  CD2 TYR H  76       6.267   2.107  -2.939  1.00 19.03           C
ATOM   1563  CE1 TYR H  76       8.273   3.010  -1.239  1.00 20.80           C
ATOM   1564  CE2 TYR H  76       6.835   3.371  -3.124  1.00 23.20           C
ATOM   1565  CZ  TYR H  76       7.820   3.821  -2.263  1.00 24.94           C
ATOM   1566  OH  TYR H  76       8.379   5.066  -2.411  1.00 27.66           O
ATOM   1567  H   TYR H  76       4.358  -1.670  -0.789  1.00 21.79           H
ATOM   1568  HA  TYR H  76       6.069   0.043   0.366  1.00 18.15           H
ATOM   1569  HB2 TYR H  76       6.808  -0.751  -1.676  1.00 25.98           H
ATOM   1570  HB3 TYR H  76       5.465  -0.251  -2.378  1.00 25.98           H
ATOM   1571  HD1 TYR H  76       8.034   1.224  -0.371  1.00 24.54           H
ATOM   1572  HD2 TYR H  76       5.598   1.812  -3.511  1.00 22.83           H
ATOM   1573  HE1 TYR H  76       8.945   3.313  -0.670  1.00 24.96           H
ATOM   1574  HE2 TYR H  76       6.530   3.927  -3.805  1.00 27.84           H
ATOM   1575  HH  TYR H  76       8.928   5.213  -1.792  1.00 33.19           H
ATOM   1576  N   GLU H  77       4.569   1.916   0.827  1.00 14.89           N
ATOM   1577  CA  GLU H  77       3.548   2.903   1.181  1.00 15.85           C
ATOM   1578  C   GLU H  77       3.890   4.204   0.468  1.00 16.28           C
ATOM   1579  O   GLU H  77       4.467   5.155   1.005  1.00 15.87           O
ATOM   1580  CB  GLU H  77       3.457   3.015   2.701  1.00 14.78           C
ATOM   1581  CG  GLU H  77       2.847   1.758   3.252  1.00 13.01           C
ATOM   1582  CD  GLU H  77       2.826   1.720   4.764  1.00 17.48           C
ATOM   1583  OE1 GLU H  77       3.917   1.573   5.349  1.00 14.59           O
ATOM   1584  OE2 GLU H  77       1.717   1.831   5.332  1.00 15.64           O1-
ATOM   1585  H   GLU H  77       5.253   1.921   1.345  1.00 17.86           H
ATOM   1586  HA  GLU H  77       2.687   2.596   0.855  1.00 19.01           H
ATOM   1587  HB2 GLU H  77       4.350   3.111   3.065  1.00 17.74           H
ATOM   1588  HB3 GLU H  77       2.898   3.768   2.950  1.00 17.74           H
ATOM   1589  HG2 GLU H  77       1.929   1.685   2.942  1.00 15.61           H
ATOM   1590  HG3 GLU H  77       3.365   0.999   2.941  1.00 15.61           H
ATOM   1591  N   ARG H  77A      3.527   4.210  -0.812  1.00 18.36           N
ATOM   1592  CA  ARG H  77A      3.815   5.306  -1.708  1.00 19.00           C
ATOM   1593  C   ARG H  77A      3.278   6.623  -1.157  1.00 15.15           C
ATOM   1594  O   ARG H  77A      2.169   6.675  -0.625  1.00 15.79           O
ATOM   1595  CB  ARG H  77A      3.181   4.938  -3.064  1.00 16.96           C
ATOM   1596  CG  ARG H  77A      3.358   5.887  -4.201  1.00 20.47           C
ATOM   1597  CD  ARG H  77A      3.050   5.168  -5.550  1.00 18.11           C
ATOM   1598  NE  ARG H  77A      1.711   4.549  -5.577  1.00 18.92           N
ATOM   1599  CZ  ARG H  77A      0.636   5.118  -6.112  1.00 17.79           C
ATOM   1600  NH1 ARG H  77A     -0.541   4.502  -6.091  1.00 18.22           N
ATOM   1601  NH2 ARG H  77A      0.728   6.337  -6.627  1.00 16.67           N1+
ATOM   1602  H   ARG H  77A      3.092   3.571  -1.182  1.00 22.03           H
ATOM   1603  HA  ARG H  77A      4.772   5.397  -1.828  1.00 22.79           H
ATOM   1604  HB2 ARG H  77A      3.554   4.089  -3.346  1.00 20.35           H
ATOM   1605  HB3 ARG H  77A      2.227   4.833  -2.928  1.00 20.35           H
ATOM   1606  HG2 ARG H  77A      2.743   6.629  -4.098  1.00 24.56           H
ATOM   1607  HG3 ARG H  77A      4.276   6.199  -4.216  1.00 24.56           H
ATOM   1608  HD2 ARG H  77A      3.130   5.802  -6.279  1.00 21.74           H
ATOM   1609  HD3 ARG H  77A      3.699   4.459  -5.675  1.00 21.74           H
ATOM   1610  HE  ARG H  77A      1.638   3.747  -5.279  1.00 22.70           H
ATOM   1611 HH11 ARG H  77A     -0.599   3.713  -5.746  1.00 21.87           H
ATOM   1612 HH12 ARG H  77A     -1.240   4.867  -6.428  1.00 21.87           H
ATOM   1613 HH21 ARG H  77A      1.475   6.746  -6.650  1.00 20.00           H
ATOM   1614 HH22 ARG H  77A      0.027   6.701  -6.971  1.00 20.00           H
ATOM   1615  N   ASN H  78       4.092   7.676  -1.265  1.00 19.00           N
ATOM   1616  CA  ASN H  78       3.799   9.038  -0.822  1.00 18.74           C
ATOM   1617  C   ASN H  78       3.785   9.162   0.698  1.00 16.45           C
ATOM   1618  O   ASN H  78       3.400  10.222   1.228  1.00 17.86           O
ATOM   1619  CB  ASN H  78       2.450   9.545  -1.363  1.00 18.95           C
ATOM   1620  CG  ASN H  78       2.422   9.626  -2.877  1.00 20.31           C
ATOM   1621  OD1 ASN H  78       3.379   9.262  -3.545  1.00 21.10           O
ATOM   1622  ND2 ASN H  78       1.312  10.102  -3.421  1.00 16.95           N
ATOM   1623  H   ASN H  78       4.879   7.622  -1.603  1.00 22.79           H
ATOM   1624  HA  ASN H  78       4.492   9.633  -1.143  1.00 22.48           H
ATOM   1625  HB2 ASN H  78       1.741   8.948  -1.077  1.00 22.74           H
ATOM   1626  HB3 ASN H  78       2.289  10.434  -1.014  1.00 22.74           H
ATOM   1627 HD21 ASN H  78       1.244  10.162  -4.277  1.00 20.34           H
ATOM   1628 HD22 ASN H  78       0.662  10.351  -2.919  1.00 20.34           H
ATOM   1629  N   ILE H  79       4.171   8.117   1.421  1.00 16.84           N
ATOM   1630  CA  ILE H  79       4.111   8.151   2.884  1.00 13.53           C
ATOM   1631  C   ILE H  79       5.456   7.752   3.467  1.00 14.04           C
ATOM   1632  O   ILE H  79       6.074   8.528   4.207  1.00 14.14           O
ATOM   1633  CB  ILE H  79       2.992   7.241   3.406  1.00 13.89           C
ATOM   1634  CG1 ILE H  79       1.647   7.765   2.918  1.00 14.66           C
ATOM   1635  CG2 ILE H  79       2.978   7.197   4.944  1.00 11.99           C
ATOM   1636  CD1 ILE H  79       0.532   6.901   3.190  1.00 16.69           C
ATOM   1637  H   ILE H  79       4.475   7.379   1.102  1.00 20.21           H
ATOM   1638  HA  ILE H  79       3.935   9.057   3.187  1.00 16.24           H
ATOM   1639  HB  ILE H  79       3.129   6.343   3.065  1.00 16.66           H
ATOM   1640 HG12 ILE H  79       1.473   8.619   3.346  1.00 17.59           H
ATOM   1641 HG13 ILE H  79       1.691   7.882   1.957  1.00 17.59           H
ATOM   1642 HG21 ILE H  79       2.240   6.648   5.246  1.00 14.39           H
ATOM   1643 HG22 ILE H  79       3.812   6.816   5.262  1.00 14.39           H
ATOM   1644 HG23 ILE H  79       2.876   8.103   5.274  1.00 14.39           H
ATOM   1645 HD11 ILE H  79      -0.267   7.304   2.818  1.00 20.02           H
ATOM   1646 HD12 ILE H  79       0.698   6.041   2.772  1.00 20.02           H
ATOM   1647 HD13 ILE H  79       0.429   6.803   4.149  1.00 20.02           H
ATOM   1648  N   GLU H  80       5.888   6.532   3.205  1.00 15.94           N
ATOM   1649  CA  GLU H  80       7.156   6.135   3.787  1.00 14.14           C
ATOM   1650  C   GLU H  80       8.329   6.735   3.023  1.00 17.84           C
ATOM   1651  O   GLU H  80       8.237   7.156   1.852  1.00 19.25           O
ATOM   1652  CB  GLU H  80       7.291   4.621   3.874  1.00 12.11           C
ATOM   1653  CG  GLU H  80       7.339   3.889   2.546  1.00 12.84           C
ATOM   1654  CD  GLU H  80       7.739   2.423   2.705  1.00 13.23           C
ATOM   1655  OE1 GLU H  80       8.933   2.171   3.020  1.00 15.98           O
ATOM   1656  OE2 GLU H  80       6.898   1.538   2.533  1.00 14.36           O1-
ATOM   1657  H   GLU H  80       5.490   5.936   2.731  1.00 19.12           H
ATOM   1658  HA  GLU H  80       7.200   6.474   4.696  1.00 16.96           H
ATOM   1659  HB2 GLU H  80       8.120   4.420   4.339  1.00 14.54           H
ATOM   1660  HB3 GLU H  80       6.544   4.264   4.377  1.00 14.54           H
ATOM   1661  HG2 GLU H  80       6.463   3.915   2.132  1.00 15.40           H
ATOM   1662  HG3 GLU H  80       8.001   4.309   1.977  1.00 15.40           H
ATOM   1663  N   LYS H  81       9.442   6.809   3.733  1.00 11.76           N
ATOM   1664  CA  LYS H  81      10.699   7.305   3.205  1.00 14.94           C
ATOM   1665  C   LYS H  81      11.724   6.204   3.393  1.00 19.32           C
ATOM   1666  O   LYS H  81      11.780   5.575   4.454  1.00 15.88           O
ATOM   1667  CB  LYS H  81      11.129   8.580   3.894  1.00 15.76           C
ATOM   1668  CG  LYS H  81      10.276   9.806   3.519  0.42 16.51           C
ATOM   1669  CD  LYS H  81      10.400  10.176   2.039  0.57 26.18           C
ATOM   1670  CE  LYS H  81       9.420  11.267   1.647  0.62 26.68           C
ATOM   1671  NZ  LYS H  81       8.030  10.806   1.801  0.46 29.16           N1+
ATOM   1672  H   LYS H  81       9.492   6.556   4.555  1.00 14.12           H
ATOM   1673  HA  LYS H  81      10.613   7.476   2.255  1.00 17.92           H
ATOM   1674  HB2 LYS H  81      11.060   8.450   4.853  1.00 18.92           H
ATOM   1675  HB3 LYS H  81      12.051   8.775   3.659  1.00 18.92           H
ATOM   1676  HG2 LYS H  81       9.345   9.606   3.701  1.00 19.81           H
ATOM   1677  HG3 LYS H  81      10.567  10.568   4.043  1.00 19.81           H
ATOM   1678  HD2 LYS H  81      11.299  10.496   1.863  0.69 31.42           H
ATOM   1679  HD3 LYS H  81      10.206   9.401   1.492  1.00 31.42           H
ATOM   1680  HE2 LYS H  81       9.547  12.044   2.213  0.82 32.01           H
ATOM   1681  HE3 LYS H  81       9.558  11.500   0.714  0.43 32.01           H
ATOM   1682  HZ1 LYS H  81       7.470  11.404   1.454  1.00 34.99           H
ATOM   1683  HZ2 LYS H  81       7.923  10.029   1.379  1.00 34.99           H
ATOM   1684  HZ3 LYS H  81       7.845  10.699   2.664  1.00 34.99           H
ATOM   1685  N   ILE H  82      12.492   5.932   2.343  1.00 19.28           N
ATOM   1686  CA  ILE H  82      13.524   4.902   2.371  1.00 19.44           C
ATOM   1687  C   ILE H  82      14.873   5.610   2.394  1.00 18.05           C
ATOM   1688  O   ILE H  82      15.109   6.547   1.619  1.00 22.93           O
ATOM   1689  CB  ILE H  82      13.375   3.932   1.185  1.00 21.02           C
ATOM   1690  CG1 ILE H  82      12.021   3.232   1.269  1.00 18.35           C
ATOM   1691  CG2 ILE H  82      14.507   2.882   1.213  1.00 19.45           C
ATOM   1692  CD1 ILE H  82      11.782   2.080   0.311  1.00 28.54           C
ATOM   1693  H   ILE H  82      12.442   6.352   1.597  1.00 23.14           H
ATOM   1694  HA  ILE H  82      13.437   4.376   3.182  1.00 23.33           H
ATOM   1695  HB  ILE H  82      13.419   4.436   0.358  1.00 25.22           H
ATOM   1696 HG12 ILE H  82      11.925   2.881   2.167  1.00 22.02           H
ATOM   1697 HG13 ILE H  82      11.333   3.895   1.109  1.00 22.02           H
ATOM   1698 HG21 ILE H  82      14.406   2.275   0.462  1.00 23.34           H
ATOM   1699 HG22 ILE H  82      15.362   3.340   1.151  1.00 23.34           H
ATOM   1700 HG23 ILE H  82      14.458   2.386   2.047  1.00 23.34           H
ATOM   1701 HD11 ILE H  82      10.890   1.728   0.466  1.00 34.24           H
ATOM   1702 HD12 ILE H  82      11.853   2.404  -0.603  1.00 34.24           H
ATOM   1703 HD13 ILE H  82      12.439   1.384   0.468  1.00 34.24           H
ATOM   1704  N   SER H  83      15.739   5.221   3.329  1.00 16.60           N
ATOM   1705  CA  SER H  83      17.011   5.899   3.539  1.00 16.68           C
ATOM   1706  C   SER H  83      18.148   4.887   3.533  1.00 16.53           C
ATOM   1707  O   SER H  83      17.998   3.749   3.990  1.00 16.39           O
ATOM   1708  CB  SER H  83      17.049   6.678   4.862  1.00 24.74           C
ATOM   1709  OG  SER H  83      15.985   7.629   4.965  1.00 22.79           O
ATOM   1710  H   SER H  83      15.607   4.554   3.852  1.00 19.91           H
ATOM   1711  HA  SER H  83      17.170   6.534   2.825  1.00 20.01           H
ATOM   1712  HB2 SER H  83      16.989   6.050   5.597  1.00 29.68           H
ATOM   1713  HB3 SER H  83      17.892   7.155   4.903  1.00 29.68           H
ATOM   1714  HG  SER H  83      16.120   8.278   4.454  1.00 27.34           H
ATOM   1715  N   MET H  84      19.283   5.311   3.002  1.00 21.07           N
ATOM   1716  CA  MET H  84      20.491   4.514   2.986  1.00 18.76           C
ATOM   1717  C   MET H  84      21.380   4.906   4.155  1.00 16.28           C
ATOM   1718  O   MET H  84      21.303   6.018   4.687  1.00 19.35           O
ATOM   1719  CB  MET H  84      21.223   4.697   1.658  1.00 25.99           C
ATOM   1720  CG  MET H  84      20.468   4.119   0.479  1.00 24.03           C
ATOM   1721  SD  MET H  84      21.318   4.456  -1.099  1.00 32.49           S
ATOM   1722  CE  MET H  84      22.898   3.671  -0.876  1.00 28.82           C
ATOM   1723  H   MET H  84      19.377   6.085   2.638  1.00 25.29           H
ATOM   1724  HA  MET H  84      20.259   3.576   3.071  1.00 22.51           H
ATOM   1725  HB2 MET H  84      21.350   5.643   1.494  1.00 31.19           H
ATOM   1726  HB3 MET H  84      22.078   4.247   1.719  1.00 31.19           H
ATOM   1727  HG2 MET H  84      20.397   3.156   0.591  1.00 28.83           H
ATOM   1728  HG3 MET H  84      19.583   4.512   0.444  1.00 28.83           H
ATOM   1729  HE1 MET H  84      23.474   3.922  -1.615  1.00 34.58           H
ATOM   1730  HE2 MET H  84      23.291   3.969  -0.043  1.00 34.58           H
ATOM   1731  HE3 MET H  84      22.785   2.715  -0.874  1.00 34.58           H
ATOM   1732  N   LEU H  85      22.216   3.955   4.570  1.00 15.64           N
ATOM   1733  CA  LEU H  85      23.106   4.149   5.696  1.00 15.09           C
ATOM   1734  C   LEU H  85      24.452   4.689   5.242  1.00 17.12           C
ATOM   1735  O   LEU H  85      25.084   4.131   4.339  1.00 20.30           O
ATOM   1736  CB  LEU H  85      23.323   2.833   6.441  1.00 19.00           C
ATOM   1737  CG  LEU H  85      22.091   2.174   7.050  1.00 22.54           C
ATOM   1738  CD1 LEU H  85      22.532   0.935   7.819  1.00 24.37           C
ATOM   1739  CD2 LEU H  85      21.369   3.165   7.952  1.00 29.75           C
ATOM   1740  H   LEU H  85      22.280   3.179   4.205  1.00 18.76           H
ATOM   1741  HA  LEU H  85      22.727   4.798   6.310  1.00 18.11           H
ATOM   1742  HB2 LEU H  85      23.722   2.194   5.831  1.00 22.79           H
ATOM   1743  HB3 LEU H  85      23.943   3.008   7.165  1.00 22.79           H
ATOM   1744  HG  LEU H  85      21.477   1.897   6.352  1.00 27.04           H
ATOM   1745 HD11 LEU H  85      21.757   0.538   8.246  1.00 29.24           H
ATOM   1746 HD12 LEU H  85      22.929   0.302   7.200  1.00 29.24           H
ATOM   1747 HD13 LEU H  85      23.182   1.197   8.490  1.00 29.24           H
ATOM   1748 HD21 LEU H  85      20.628   2.721   8.394  1.00 35.70           H
ATOM   1749 HD22 LEU H  85      22.001   3.497   8.607  1.00 35.70           H
ATOM   1750 HD23 LEU H  85      21.041   3.906   7.419  1.00 35.70           H
ATOM   1751  N   GLU H  86      24.902   5.733   5.913  1.00 15.21           N
ATOM   1752  CA  GLU H  86      26.269   6.211   5.757  1.00 16.97           C
ATOM   1753  C   GLU H  86      27.226   5.386   6.605  1.00 22.03           C
ATOM   1754  O   GLU H  86      28.258   4.920   6.105  1.00 18.75           O
ATOM   1755  CB  GLU H  86      26.361   7.693   6.126  1.00 19.58           C
ATOM   1756  CG  GLU H  86      27.751   8.279   6.044  1.00 21.44           C
ATOM   1757  CD  GLU H  86      27.804   9.748   6.418  1.00 30.65           C
ATOM   1758  OE1 GLU H  86      27.001  10.539   5.888  1.00 34.72           O
ATOM   1759  OE2 GLU H  86      28.653  10.119   7.248  1.00 36.02           O1-
ATOM   1760  H   GLU H  86      24.429   6.187   6.469  1.00 18.25           H
ATOM   1761  HA  GLU H  86      26.537   6.117   4.827  1.00 20.36           H
ATOM   1762  HB2 GLU H  86      25.796   8.197   5.523  1.00 23.50           H
ATOM   1763  HB3 GLU H  86      26.051   7.804   7.041  1.00 23.50           H
ATOM   1764  HG2 GLU H  86      28.339   7.795   6.642  1.00 25.73           H
ATOM   1765  HG3 GLU H  86      28.067   8.199   5.129  1.00 25.73           H
ATOM   1766  N   LYS H  87      26.891   5.170   7.884  1.00 17.61           N
ATOM   1767  CA  LYS H  87      27.814   4.500   8.785  1.00 12.75           C
ATOM   1768  C   LYS H  87      27.039   3.910   9.952  1.00 15.38           C
ATOM   1769  O   LYS H  87      26.078   4.508  10.434  1.00 15.07           O
ATOM   1770  CB  LYS H  87      28.896   5.455   9.310  1.00 16.63           C
ATOM   1771  CG  LYS H  87      30.061   4.758  10.031  1.00 18.53           C
ATOM   1772  CD  LYS H  87      30.837   3.825   9.068  1.00 27.29           C
ATOM   1773  CE  LYS H  87      31.936   3.039   9.779  1.00 33.91           C
ATOM   1774  NZ  LYS H  87      32.211   1.720   9.105  1.00 38.32           N1+
ATOM   1775  H   LYS H  87      26.142   5.396   8.240  1.00 21.13           H
ATOM   1776  HA  LYS H  87      28.222   3.762   8.315  1.00 15.29           H
ATOM   1777  HB2 LYS H  87      29.268   5.936   8.553  1.00 19.96           H
ATOM   1778  HB3 LYS H  87      28.495   6.082   9.930  1.00 19.96           H
ATOM   1779  HG2 LYS H  87      30.680   5.426  10.366  1.00 22.24           H
ATOM   1780  HG3 LYS H  87      29.717   4.227  10.763  1.00 22.24           H
ATOM   1781  HD2 LYS H  87      30.228   3.180   8.679  1.00 32.74           H
ATOM   1782  HD3 LYS H  87      31.255   4.356   8.370  1.00 32.74           H
ATOM   1783  HE2 LYS H  87      32.753   3.562   9.773  1.00 40.69           H
ATOM   1784  HE3 LYS H  87      31.661   2.859  10.691  1.00 40.69           H
ATOM   1785  HZ1 LYS H  87      32.859   1.289   9.539  1.00 45.98           H
ATOM   1786  HZ2 LYS H  87      31.478   1.213   9.107  1.00 45.98           H
ATOM   1787  HZ3 LYS H  87      32.467   1.855   8.262  1.00 45.98           H
ATOM   1788  N   ILE H  88      27.496   2.744  10.390  1.00 15.46           N
ATOM   1789  CA  ILE H  88      27.011   2.047  11.580  1.00 13.58           C
ATOM   1790  C   ILE H  88      28.036   2.227  12.687  1.00 15.48           C
ATOM   1791  O   ILE H  88      29.245   2.098  12.441  1.00 16.14           O
ATOM   1792  CB  ILE H  88      26.817   0.550  11.267  1.00 13.49           C
ATOM   1793  CG1 ILE H  88      25.647   0.322  10.310  1.00 15.85           C
ATOM   1794  CG2 ILE H  88      26.705  -0.308  12.542  1.00 15.05           C
ATOM   1795  CD1 ILE H  88      25.663  -1.068   9.684  1.00 19.97           C
ATOM   1796  H   ILE H  88      28.133   2.322   9.997  1.00 18.54           H
ATOM   1797  HA  ILE H  88      26.167   2.436  11.867  1.00 16.29           H
ATOM   1798  HB  ILE H  88      27.623   0.262  10.810  1.00 16.19           H
ATOM   1799 HG12 ILE H  88      24.814   0.422  10.798  1.00 19.01           H
ATOM   1800 HG13 ILE H  88      25.691   0.977   9.595  1.00 19.01           H
ATOM   1801 HG21 ILE H  88      26.595  -1.234  12.282  1.00 18.06           H
ATOM   1802 HG22 ILE H  88      27.514  -0.222  13.069  1.00 18.06           H
ATOM   1803 HG23 ILE H  88      25.938  -0.013  13.057  1.00 18.06           H
ATOM   1804 HD11 ILE H  88      24.897  -1.158   9.095  1.00 23.97           H
ATOM   1805 HD12 ILE H  88      26.484  -1.177   9.181  1.00 23.97           H
ATOM   1806 HD13 ILE H  88      25.616  -1.738  10.383  1.00 23.97           H
ATOM   1807  N   TYR H  89      27.559   2.478  13.911  1.00 12.40           N
ATOM   1808  CA  TYR H  89      28.396   2.597  15.097  1.00 13.12           C
ATOM   1809  C   TYR H  89      27.830   1.657  16.151  1.00 13.24           C
ATOM   1810  O   TYR H  89      26.697   1.843  16.599  1.00 15.42           O
ATOM   1811  CB  TYR H  89      28.438   4.032  15.634  1.00 16.34           C
ATOM   1812  CG  TYR H  89      28.885   5.057  14.611  1.00 15.37           C
ATOM   1813  CD1 TYR H  89      27.981   5.607  13.721  1.00 17.30           C
ATOM   1814  CD2 TYR H  89      30.210   5.457  14.531  1.00 19.52           C
ATOM   1815  CE1 TYR H  89      28.385   6.547  12.783  1.00 21.03           C
ATOM   1816  CE2 TYR H  89      30.618   6.392  13.578  1.00 22.92           C
ATOM   1817  CZ  TYR H  89      29.697   6.921  12.721  1.00 22.48           C
ATOM   1818  OH  TYR H  89      30.079   7.840  11.758  1.00 26.11           O
ATOM   1819  H   TYR H  89      26.720   2.571  14.079  1.00 14.88           H
ATOM   1820  HA  TYR H  89      29.299   2.315  14.891  1.00 15.75           H
ATOM   1821  HB2 TYR H  89      27.546   4.274  15.926  1.00 19.61           H
ATOM   1822  HB3 TYR H  89      29.049   4.069  16.384  1.00 19.61           H
ATOM   1823  HD1 TYR H  89      27.085   5.347  13.759  1.00 20.76           H
ATOM   1824  HD2 TYR H  89      30.834   5.095  15.118  1.00 23.43           H
ATOM   1825  HE1 TYR H  89      27.777   6.910  12.181  1.00 25.23           H
ATOM   1826  HE2 TYR H  89      31.507   6.659  13.529  1.00 27.50           H
ATOM   1827  HH  TYR H  89      30.774   8.242  12.008  1.00 31.33           H
ATOM   1828  N   ILE H  90      28.608   0.657  16.546  1.00 13.48           N
ATOM   1829  CA  ILE H  90      28.202  -0.309  17.567  1.00 11.75           C
ATOM   1830  C   ILE H  90      28.944   0.014  18.865  1.00 13.85           C
ATOM   1831  O   ILE H  90      30.136   0.342  18.846  1.00 14.29           O
ATOM   1832  CB  ILE H  90      28.474  -1.753  17.095  1.00 13.33           C
ATOM   1833  CG1 ILE H  90      27.687  -2.019  15.801  1.00 16.32           C
ATOM   1834  CG2 ILE H  90      28.062  -2.784  18.151  1.00 14.78           C
ATOM   1835  CD1 ILE H  90      28.034  -3.288  15.149  1.00 23.87           C
ATOM   1836  H   ILE H  90      29.398   0.523  16.235  1.00 16.17           H
ATOM   1837  HA  ILE H  90      27.251  -0.225  17.737  1.00 14.10           H
ATOM   1838  HB  ILE H  90      29.420  -1.850  16.918  1.00 16.00           H
ATOM   1839 HG12 ILE H  90      26.738  -2.044  16.003  1.00 19.58           H
ATOM   1840 HG13 ILE H  90      27.866  -1.302  15.174  1.00 19.58           H
ATOM   1841 HG21 ILE H  90      28.247  -3.675  17.817  1.00 17.73           H
ATOM   1842 HG22 ILE H  90      28.568  -2.625  18.963  1.00 17.73           H
ATOM   1843 HG23 ILE H  90      27.112  -2.695  18.324  1.00 17.73           H
ATOM   1844 HD11 ILE H  90      27.524  -3.370  14.329  1.00 28.64           H
ATOM   1845 HD12 ILE H  90      28.986  -3.288  14.957  1.00 28.64           H
ATOM   1846 HD13 ILE H  90      27.818  -4.026  15.741  1.00 28.64           H
ATOM   1847  N   HIS H  91      28.258  -0.107  20.005  1.00 10.06           N
ATOM   1848  CA  HIS H  91      28.928   0.173  21.257  1.00 10.49           C
ATOM   1849  C   HIS H  91      30.195  -0.673  21.354  1.00 10.43           C
ATOM   1850  O   HIS H  91      30.137  -1.899  21.145  1.00 12.59           O
ATOM   1851  CB  HIS H  91      28.021  -0.123  22.449  1.00 11.92           C
ATOM   1852  CG  HIS H  91      28.492   0.528  23.699  1.00 12.86           C
ATOM   1853  ND1 HIS H  91      29.607   0.094  24.382  1.00 13.09           N
ATOM   1854  CD2 HIS H  91      28.031   1.609  24.370  1.00 12.54           C
ATOM   1855  CE1 HIS H  91      29.809   0.877  25.423  1.00 14.90           C
ATOM   1856  NE2 HIS H  91      28.861   1.794  25.450  1.00 13.70           N
ATOM   1857  H   HIS H  91      27.440  -0.353  20.078  1.00 12.07           H
ATOM   1858  HA  HIS H  91      29.173   1.112  21.273  1.00 12.58           H
ATOM   1859  HB2 HIS H  91      27.987  -1.083  22.600  1.00 14.30           H
ATOM   1860  HB3 HIS H  91      27.133   0.217  22.249  1.00 14.30           H
ATOM   1861  HD2 HIS H  91      27.286   2.120  24.148  1.00 15.04           H
ATOM   1862  HE1 HIS H  91      30.495   0.772  26.044  1.00 17.88           H
ATOM   1863  HE2 HIS H  91      28.781   2.410  26.039  1.00 16.43           H
ATOM   1864  N   PRO H  92      31.351  -0.071  21.662  1.00 13.50           N
ATOM   1865  CA  PRO H  92      32.587  -0.868  21.686  1.00 15.75           C
ATOM   1866  C   PRO H  92      32.607  -1.926  22.767  1.00 15.65           C
ATOM   1867  O   PRO H  92      33.408  -2.858  22.667  1.00 15.61           O
ATOM   1868  CB  PRO H  92      33.682   0.184  21.910  1.00 16.74           C
ATOM   1869  CG  PRO H  92      33.000   1.286  22.655  1.00 22.48           C
ATOM   1870  CD  PRO H  92      31.596   1.332  22.038  1.00 16.12           C
ATOM   1871  HA  PRO H  92      32.724  -1.295  20.829  1.00 18.89           H
ATOM   1872  HB2 PRO H  92      34.408  -0.196  22.430  1.00 20.09           H
ATOM   1873  HB3 PRO H  92      34.005   0.492  21.051  1.00 20.09           H
ATOM   1874  HG2 PRO H  92      32.947   1.064  23.598  1.00 26.97           H
ATOM   1875  HG3 PRO H  92      33.471   2.122  22.518  1.00 26.97           H
ATOM   1876  HD2 PRO H  92      30.948   1.632  22.693  1.00 19.35           H
ATOM   1877  HD3 PRO H  92      31.592   1.892  21.245  1.00 19.35           H
ATOM   1878  N   ARG H  93      31.768  -1.824  23.800  1.00 12.77           N
ATOM   1879  CA  ARG H  93      31.762  -2.798  24.883  1.00 11.91           C
ATOM   1880  C   ARG H  93      30.501  -3.650  24.865  1.00 13.93           C
ATOM   1881  O   ARG H  93      30.215  -4.340  25.840  1.00 14.87           O
ATOM   1882  CB  ARG H  93      31.939  -2.099  26.233  1.00 16.21           C
ATOM   1883  CG  ARG H  93      33.221  -1.277  26.331  1.00 14.89           C
ATOM   1884  CD  ARG H  93      33.485  -0.826  27.754  1.00 18.27           C
ATOM   1885  NE  ARG H  93      33.720  -1.950  28.650  1.00 20.26           N
ATOM   1886  CZ  ARG H  93      33.742  -1.841  29.979  1.00 21.25           C
ATOM   1887  NH1 ARG H  93      33.959  -2.913  30.728  1.00 19.75           N
ATOM   1888  NH2 ARG H  93      33.502  -0.672  30.555  1.00 23.09           N1+
ATOM   1889  H   ARG H  93      31.190  -1.207  23.885  1.00 15.32           H
ATOM   1890  HA  ARG H  93      32.514  -3.400  24.772  1.00 14.30           H
ATOM   1891  HB2 ARG H  93      31.192  -1.494  26.373  1.00 19.45           H
ATOM   1892  HB3 ARG H  93      31.958  -2.776  26.930  1.00 19.45           H
ATOM   1893  HG2 ARG H  93      33.967  -1.832  26.053  1.00 17.86           H
ATOM   1894  HG3 ARG H  93      33.150  -0.489  25.771  1.00 17.86           H
ATOM   1895  HD2 ARG H  93      34.266  -0.254  27.763  1.00 21.92           H
ATOM   1896  HD3 ARG H  93      32.715  -0.341  28.084  1.00 21.92           H
ATOM   1897  HE  ARG H  93      33.820  -2.732  28.308  1.00 24.31           H
ATOM   1898 HH11 ARG H  93      34.104  -3.672  30.351  1.00 23.70           H
ATOM   1899 HH12 ARG H  93      33.963  -2.849  31.585  1.00 23.70           H
ATOM   1900 HH21 ARG H  93      33.355   0.029  30.076  1.00 27.70           H
ATOM   1901 HH22 ARG H  93      33.507  -0.609  31.412  1.00 27.70           H
ATOM   1902  N   TYR H  94      29.774  -3.652  23.744  1.00 12.31           N
ATOM   1903  CA  TYR H  94      28.710  -4.620  23.492  1.00  9.32           C
ATOM   1904  C   TYR H  94      29.187  -6.044  23.726  1.00 12.63           C
ATOM   1905  O   TYR H  94      30.157  -6.500  23.105  1.00 14.41           O
ATOM   1906  CB  TYR H  94      28.213  -4.418  22.055  1.00 12.92           C
ATOM   1907  CG  TYR H  94      27.365  -5.512  21.448  1.00  9.89           C
ATOM   1908  CD1 TYR H  94      26.246  -6.011  22.094  1.00 10.63           C
ATOM   1909  CD2 TYR H  94      27.684  -6.034  20.199  1.00 11.87           C
ATOM   1910  CE1 TYR H  94      25.478  -7.019  21.521  1.00  9.84           C
ATOM   1911  CE2 TYR H  94      26.918  -7.000  19.625  1.00  9.30           C
ATOM   1912  CZ  TYR H  94      25.822  -7.497  20.282  1.00 11.06           C
ATOM   1913  OH  TYR H  94      25.043  -8.486  19.698  1.00 12.53           O
ATOM   1914  H   TYR H  94      29.880  -3.097  23.097  1.00 14.77           H
ATOM   1915  HA  TYR H  94      27.978  -4.440  24.105  1.00 11.18           H
ATOM   1916  HB2 TYR H  94      27.670  -3.613  22.056  1.00 15.51           H
ATOM   1917  HB3 TYR H  94      28.981  -4.282  21.479  1.00 15.51           H
ATOM   1918  HD1 TYR H  94      26.021  -5.684  22.932  1.00 12.75           H
ATOM   1919  HD2 TYR H  94      28.421  -5.698  19.742  1.00 14.24           H
ATOM   1920  HE1 TYR H  94      24.724  -7.352  21.956  1.00 11.80           H
ATOM   1921  HE2 TYR H  94      27.149  -7.333  18.788  1.00 11.16           H
ATOM   1922  HH  TYR H  94      25.341  -8.665  18.937  1.00 15.04           H
ATOM   1923  N   ASN H  95      28.481  -6.750  24.598  1.00 11.63           N
ATOM   1924  CA  ASN H  95      28.872  -8.103  25.029  1.00 12.16           C
ATOM   1925  C   ASN H  95      27.986  -9.132  24.334  1.00 12.67           C
ATOM   1926  O   ASN H  95      26.995  -9.617  24.866  1.00 18.51           O
ATOM   1927  CB  ASN H  95      28.795  -8.211  26.538  1.00 13.56           C
ATOM   1928  CG  ASN H  95      29.479  -9.441  27.065  1.00 18.01           C
ATOM   1929  OD1 ASN H  95      29.715 -10.388  26.326  1.00 18.52           O
ATOM   1930  ND2 ASN H  95      29.756  -9.446  28.349  1.00 23.25           N
ATOM   1931  H   ASN H  95      27.760  -6.469  24.974  1.00 13.95           H
ATOM   1932  HA  ASN H  95      29.790  -8.278  24.774  1.00 14.59           H
ATOM   1933  HB2 ASN H  95      29.222  -7.437  26.941  1.00 16.27           H
ATOM   1934  HB3 ASN H  95      27.865  -8.261  26.806  1.00 16.27           H
ATOM   1935 HD21 ASN H  95      30.141 -10.129  28.699  1.00 27.90           H
ATOM   1936 HD22 ASN H  95      29.550  -8.766  28.839  1.00 27.90           H
ATOM   1937  N   TRP H  96      28.351  -9.453  23.096  1.00 13.65           N
ATOM   1938  CA  TRP H  96      27.624 -10.476  22.369  1.00 12.67           C
ATOM   1939  C   TRP H  96      28.005 -11.883  22.804  1.00 13.38           C
ATOM   1940  O   TRP H  96      27.275 -12.830  22.483  1.00 16.37           O
ATOM   1941  CB  TRP H  96      27.863 -10.349  20.875  1.00 13.14           C
ATOM   1942  CG  TRP H  96      29.280 -10.325  20.431  1.00 15.61           C
ATOM   1943  CD1 TRP H  96      30.022  -9.222  20.195  1.00 16.60           C
ATOM   1944  CD2 TRP H  96      30.132 -11.461  20.148  1.00 12.10           C
ATOM   1945  NE1 TRP H  96      31.298  -9.580  19.776  1.00 17.57           N
ATOM   1946  CE2 TRP H  96      31.381 -10.948  19.753  1.00 14.71           C
ATOM   1947  CE3 TRP H  96      29.946 -12.842  20.190  1.00 14.48           C
ATOM   1948  CZ2 TRP H  96      32.448 -11.777  19.378  1.00 16.91           C
ATOM   1949  CZ3 TRP H  96      31.011 -13.662  19.829  1.00 15.37           C
ATOM   1950  CH2 TRP H  96      32.234 -13.122  19.423  1.00 13.24           C
ATOM   1951  H   TRP H  96      29.001  -9.091  22.666  1.00 16.38           H
ATOM   1952  HA  TRP H  96      26.675 -10.368  22.539  1.00 15.20           H
ATOM   1953  HB2 TRP H  96      27.432 -11.094  20.432  1.00 15.76           H
ATOM   1954  HB3 TRP H  96      27.472  -9.517  20.575  1.00 15.76           H
ATOM   1955  HD1 TRP H  96      29.716  -8.349  20.305  1.00 19.91           H
ATOM   1956  HE1 TRP H  96      31.931  -9.036  19.577  1.00 21.09           H
ATOM   1957  HE3 TRP H  96      29.131 -13.206  20.448  1.00 17.37           H
ATOM   1958  HZ2 TRP H  96      33.267 -11.422  19.117  1.00 20.29           H
ATOM   1959  HZ3 TRP H  96      30.899 -14.584  19.859  1.00 18.44           H
ATOM   1960  HH2 TRP H  96      32.934 -13.696  19.199  1.00 15.89           H
ATOM   1961  N   ARG H  97      29.128 -12.031  23.510  1.00 15.90           N
ATOM   1962  CA  ARG H  97      29.595 -13.357  23.916  1.00 20.62           C
ATOM   1963  C   ARG H  97      28.744 -13.926  25.024  1.00 17.05           C
ATOM   1964  O   ARG H  97      28.514 -15.143  25.065  1.00 20.95           O
ATOM   1965  CB  ARG H  97      31.062 -13.302  24.378  1.00 16.31           C
ATOM   1966  CG  ARG H  97      32.053 -13.019  23.283  1.00 15.04           C
ATOM   1967  CD  ARG H  97      33.467 -13.056  23.744  1.00 23.67           C
ATOM   1968  NE  ARG H  97      34.361 -13.179  22.597  1.00 33.36           N
ATOM   1969  CZ  ARG H  97      34.652 -14.347  22.021  1.00 26.59           C
ATOM   1970  NH1 ARG H  97      35.467 -14.386  20.976  1.00 39.43           N
ATOM   1971  NH2 ARG H  97      34.125 -15.463  22.498  1.00 27.29           N1+
ATOM   1972  H   ARG H  97      29.638 -11.385  23.756  1.00 19.08           H
ATOM   1973  HA  ARG H  97      29.535 -13.954  23.152  1.00 24.74           H
ATOM   1974  HB2 ARG H  97      31.164 -12.608  25.046  1.00 19.57           H
ATOM   1975  HB3 ARG H  97      31.293 -14.158  24.766  1.00 19.57           H
ATOM   1976  HG2 ARG H  97      31.952 -13.689  22.590  1.00 18.04           H
ATOM   1977  HG3 ARG H  97      31.886 -12.134  22.920  1.00 18.04           H
ATOM   1978  HD2 ARG H  97      33.671 -12.231  24.215  1.00 28.40           H
ATOM   1979  HD3 ARG H  97      33.596 -13.816  24.331  1.00 28.40           H
ATOM   1980  HE  ARG H  97      34.676 -12.457  22.245  1.00 40.03           H
ATOM   1981 HH11 ARG H  97      35.809 -13.657  20.667  1.00 47.31           H
ATOM   1982 HH12 ARG H  97      35.658 -15.138  20.605  1.00 47.31           H
ATOM   1983 HH21 ARG H  97      33.595 -15.443  23.175  1.00 32.75           H
ATOM   1984 HH22 ARG H  97      34.314 -16.216  22.130  1.00 32.75           H
ATOM   1985  N   GLU H  97A     28.240 -13.062  25.908  1.00 15.73           N
ATOM   1986  CA  GLU H  97A     27.568 -13.492  27.114  1.00 18.32           C
ATOM   1987  C   GLU H  97A     26.093 -13.108  27.099  1.00 21.00           C
ATOM   1988  O   GLU H  97A     25.264 -14.015  26.951  1.00 23.81           O
ATOM   1989  CB  GLU H  97A     28.257 -12.931  28.357  1.00 18.36           C
ATOM   1990  CG  GLU H  97A     27.657 -13.521  29.642  1.00 22.76           C
ATOM   1991  CD  GLU H  97A     28.117 -12.859  30.937  1.00 31.05           C
ATOM   1992  OE1 GLU H  97A     28.833 -11.829  30.905  1.00 34.57           O
ATOM   1993  OE2 GLU H  97A     27.736 -13.391  32.015  1.00 34.19           O1-
ATOM   1994  H   GLU H  97A     28.282 -12.204  25.827  1.00 18.87           H
ATOM   1995  HA  GLU H  97A     27.612 -14.461  27.177  1.00 21.99           H
ATOM   1996  HB2 GLU H  97A     29.197 -13.172  28.328  1.00 22.03           H
ATOM   1997  HB3 GLU H  97A     28.156 -11.968  28.378  1.00 22.03           H
ATOM   1998  HG2 GLU H  97A     26.691 -13.429  29.607  1.00 27.31           H
ATOM   1999  HG3 GLU H  97A     27.889 -14.461  29.693  1.00 27.31           H
ATOM   2000  N   ASN H  98      25.744 -11.821  27.379  1.00 14.16           N
ATOM   2001  CA  ASN H  98      24.377 -11.550  27.871  1.00 12.01           C
ATOM   2002  C   ASN H  98      23.769 -10.342  27.122  1.00 11.82           C
ATOM   2003  O   ASN H  98      22.798  -9.765  27.563  1.00 12.66           O
ATOM   2004  CB  ASN H  98      24.425 -11.273  29.379  1.00 11.12           C
ATOM   2005  CG  ASN H  98      25.406 -10.179  29.714  1.00 11.99           C
ATOM   2006  OD1 ASN H  98      26.135  -9.630  28.885  1.00 11.99           O
ATOM   2007  ND2 ASN H  98      25.462  -9.797  31.054  1.00 14.54           N
ATOM   2008  H   ASN H  98      26.462 -11.103  27.595  1.00 16.99           H
ATOM   2009  HA  ASN H  98      23.726 -12.445  27.674  1.00 14.41           H
ATOM   2010  HB2 ASN H  98      23.399 -10.973  29.724  1.00 13.34           H
ATOM   2011  HB3 ASN H  98      24.668 -12.203  29.937  1.00 13.34           H
ATOM   2012 HD21 ASN H  98      25.875  -8.898  31.263  1.00 17.44           H
ATOM   2013 HD22 ASN H  98      24.717 -10.082  31.692  1.00 17.44           H
ATOM   2014  N   LEU H  99      24.393  -9.949  25.951  1.00 14.26           N
ATOM   2015  CA  LEU H  99      23.918  -8.790  25.159  1.00 10.33           C
ATOM   2016  C   LEU H  99      23.951  -7.467  25.948  1.00 12.83           C
ATOM   2017  O   LEU H  99      23.274  -6.471  25.734  1.00 11.87           O
ATOM   2018  CB  LEU H  99      22.504  -8.972  24.613  1.00 10.00           C
ATOM   2019  CG  LEU H  99      22.363 -10.173  23.671  1.00 13.49           C
ATOM   2020  CD1 LEU H  99      20.973 -10.157  23.016  1.00 13.47           C
ATOM   2021  CD2 LEU H  99      23.460 -10.202  22.599  1.00 16.44           C
ATOM   2022  H   LEU H  99      25.247 -10.401  25.605  1.00 17.11           H
ATOM   2023  HA  LEU H  99      24.652  -8.667  24.308  1.00 12.39           H
ATOM   2024  HB2 LEU H  99      21.792  -9.092  25.465  1.00 11.99           H
ATOM   2025  HB3 LEU H  99      22.195  -8.036  24.106  1.00 11.99           H
ATOM   2026  HG  LEU H  99      22.446 -11.110  24.280  1.00 16.18           H
ATOM   2027 HD11 LEU H  99      20.828 -11.044  22.384  1.00 16.17           H
ATOM   2028 HD12 LEU H  99      20.169 -10.170  23.771  1.00 16.17           H
ATOM   2029 HD13 LEU H  99      20.819  -9.279  22.385  1.00 16.17           H
ATOM   2030 HD21 LEU H  99      23.318 -11.054  21.922  1.00 19.72           H
ATOM   2031 HD22 LEU H  99      23.459  -9.297  21.985  1.00 19.72           H
ATOM   2032 HD23 LEU H  99      24.453 -10.310  23.044  1.00 19.72           H
ATOM   2033  N   ASP H 100      24.901  -7.442  26.930  1.00 11.07           N
ATOM   2034  CA  ASP H 100      25.159  -6.216  27.710  1.00 11.93           C
ATOM   2035  C   ASP H 100      25.567  -5.087  26.770  1.00 13.74           C
ATOM   2036  O   ASP H 100      26.373  -5.282  25.861  1.00 10.29           O
ATOM   2037  CB  ASP H 100      26.264  -6.416  28.769  1.00 12.54           C
ATOM   2038  CG  ASP H 100      26.349  -5.269  29.787  1.00 16.40           C
ATOM   2039  OD1 ASP H 100      25.336  -4.570  30.036  1.00 12.01           O
ATOM   2040  OD2 ASP H 100      27.447  -5.062  30.375  1.00 15.80           O1-
ATOM   2041  H   ASP H 100      25.386  -8.109  27.162  1.00 13.28           H
ATOM   2042  HA  ASP H 100      24.358  -5.950  28.176  1.00 14.31           H
ATOM   2043  HB2 ASP H 100      26.114  -7.246  29.250  1.00 15.05           H
ATOM   2044  HB3 ASP H 100      27.117  -6.443  28.312  1.00 15.05           H
ATOM   2045  N   ARG H 101      25.011  -3.899  27.001  1.00  9.26           N
ATOM   2046  CA  ARG H 101      25.268  -2.712  26.177  1.00 10.26           C
ATOM   2047  C   ARG H 101      24.822  -2.947  24.732  1.00 11.37           C
ATOM   2048  O   ARG H 101      25.554  -2.688  23.776  1.00  9.49           O
ATOM   2049  CB  ARG H 101      26.739  -2.278  26.234  1.00 11.55           C
ATOM   2050  CG  ARG H 101      27.239  -2.062  27.653  1.00 17.37           C
ATOM   2051  CD  ARG H 101      28.635  -1.498  27.632  1.00 16.91           C
ATOM   2052  NE  ARG H 101      29.222  -1.486  28.957  1.00 25.16           N
ATOM   2053  CZ  ARG H 101      29.852  -2.523  29.489  1.00 18.52           C
ATOM   2054  NH1 ARG H 101      30.348  -2.399  30.714  1.00 34.75           N
ATOM   2055  NH2 ARG H 101      29.987  -3.670  28.813  1.00 18.87           N1+
ATOM   2056  H   ARG H 101      24.458  -3.760  27.649  1.00 11.11           H
ATOM   2057  HA  ARG H 101      24.730  -1.985  26.530  1.00 12.32           H
ATOM   2058  HB2 ARG H 101      27.302  -2.948  25.823  1.00 13.86           H
ATOM   2059  HB3 ARG H 101      26.832  -1.441  25.760  1.00 13.86           H
ATOM   2060  HG2 ARG H 101      26.651  -1.441  28.108  1.00 20.84           H
ATOM   2061  HG3 ARG H 101      27.256  -2.917  28.115  1.00 20.84           H
ATOM   2062  HD2 ARG H 101      29.197  -2.036  27.052  1.00 20.29           H
ATOM   2063  HD3 ARG H 101      28.593  -0.583  27.313  1.00 20.29           H
ATOM   2064  HE  ARG H 101      29.176  -0.757  29.416  1.00 30.19           H
ATOM   2065 HH11 ARG H 101      30.252  -1.649  31.133  1.00 41.70           H
ATOM   2066 HH12 ARG H 101      30.760  -3.054  31.086  1.00 41.70           H
ATOM   2067 HH21 ARG H 101      29.665  -3.757  28.023  1.00 22.64           H
ATOM   2068 HH22 ARG H 101      30.394  -4.333  29.175  1.00 22.64           H
ATOM   2069  N   ASP H 102      23.593  -3.433  24.578  1.00  9.22           N
ATOM   2070  CA  ASP H 102      23.029  -3.831  23.280  1.00  8.84           C
ATOM   2071  C   ASP H 102      22.457  -2.598  22.583  1.00  9.26           C
ATOM   2072  O   ASP H 102      21.255  -2.328  22.619  1.00  8.51           O
ATOM   2073  CB  ASP H 102      21.960  -4.897  23.492  1.00  9.92           C
ATOM   2074  CG  ASP H 102      21.486  -5.534  22.215  1.00  8.02           C
ATOM   2075  OD1 ASP H 102      22.131  -5.327  21.150  1.00  8.31           O
ATOM   2076  OD2 ASP H 102      20.482  -6.280  22.291  1.00 10.28           O1-
ATOM   2077  H   ASP H 102      23.044  -3.539  25.230  1.00 11.06           H
ATOM   2078  HA  ASP H 102      23.741  -4.191  22.724  1.00 10.60           H
ATOM   2079  HB2 ASP H 102      22.322  -5.606  24.032  1.00 11.90           H
ATOM   2080  HB3 ASP H 102      21.191  -4.512  23.942  1.00 11.90           H
ATOM   2081  N   ILE H 103      23.349  -1.828  21.958  1.00  8.09           N
ATOM   2082  CA  ILE H 103      22.993  -0.513  21.423  1.00  8.58           C
ATOM   2083  C   ILE H 103      23.885  -0.211  20.223  1.00  8.33           C
ATOM   2084  O   ILE H 103      25.078  -0.535  20.211  1.00  9.03           O
ATOM   2085  CB  ILE H 103      23.070   0.584  22.507  1.00  8.55           C
ATOM   2086  CG1 ILE H 103      22.414   1.872  22.018  1.00 10.70           C
ATOM   2087  CG2 ILE H 103      24.490   0.872  22.934  1.00  9.62           C
ATOM   2088  CD1 ILE H 103      22.056   2.824  23.179  1.00  9.64           C
ATOM   2089  H   ILE H 103      24.167  -2.051  21.835  1.00  9.70           H
ATOM   2090  HA  ILE H 103      22.072  -0.542  21.112  1.00 10.30           H
ATOM   2091  HB  ILE H 103      22.570   0.278  23.277  1.00 10.26           H
ATOM   2092 HG12 ILE H 103      23.028   2.340  21.433  1.00 12.84           H
ATOM   2093 HG13 ILE H 103      21.599   1.651  21.543  1.00 12.84           H
ATOM   2094 HG21 ILE H 103      24.480   1.517  23.657  1.00 11.54           H
ATOM   2095 HG22 ILE H 103      24.906   0.045  23.234  1.00 11.54           H
ATOM   2096 HG23 ILE H 103      24.979   1.235  22.177  1.00 11.54           H
ATOM   2097 HD11 ILE H 103      21.659   3.623  22.803  1.00 11.57           H
ATOM   2098 HD12 ILE H 103      21.427   2.388  23.770  1.00 11.57           H
ATOM   2099 HD13 ILE H 103      22.869   3.047  23.660  1.00 11.57           H
ATOM   2100  N   ALA H 104      23.283   0.365  19.188  1.00  8.01           N
ATOM   2101  CA  ALA H 104      23.987   0.771  17.984  1.00  8.98           C
ATOM   2102  C   ALA H 104      23.297   1.996  17.403  1.00 10.04           C
ATOM   2103  O   ALA H 104      22.080   2.172  17.540  1.00 10.29           O
ATOM   2104  CB  ALA H 104      24.011  -0.354  16.948  1.00  9.98           C
ATOM   2105  H   ALA H 104      22.438   0.528  19.155  1.00  9.60           H
ATOM   2106  HA  ALA H 104      24.898   1.021  18.201  1.00 10.78           H
ATOM   2107  HB1 ALA H 104      24.496  -0.061  16.163  1.00 11.98           H
ATOM   2108  HB2 ALA H 104      24.451  -1.125  17.337  1.00 11.98           H
ATOM   2109  HB3 ALA H 104      23.099  -0.584  16.713  1.00 11.98           H
ATOM   2110  N   LEU H 105      24.085   2.843  16.748  1.00  9.91           N
ATOM   2111  CA  LEU H 105      23.578   3.991  16.008  1.00 10.61           C
ATOM   2112  C   LEU H 105      23.838   3.831  14.519  1.00 13.54           C
ATOM   2113  O   LEU H 105      24.832   3.223  14.095  1.00 12.88           O
ATOM   2114  CB  LEU H 105      24.236   5.285  16.480  1.00 10.35           C
ATOM   2115  CG  LEU H 105      23.766   5.801  17.824  1.00 12.19           C
ATOM   2116  CD1 LEU H 105      24.772   6.744  18.428  1.00 16.77           C
ATOM   2117  CD2 LEU H 105      22.398   6.438  17.620  1.00 13.41           C
ATOM   2118  H   LEU H 105      24.935   2.777  16.725  1.00 11.88           H
ATOM   2119  HA  LEU H 105      22.619   4.054  16.138  1.00 12.74           H
ATOM   2120  HB2 LEU H 105      25.194   5.139  16.542  1.00 12.42           H
ATOM   2121  HB3 LEU H 105      24.059   5.979  15.824  1.00 12.42           H
ATOM   2122  HG  LEU H 105      23.658   5.049  18.424  1.00 14.63           H
ATOM   2123 HD11 LEU H 105      24.446   7.032  19.294  1.00 20.12           H
ATOM   2124 HD12 LEU H 105      25.616   6.276  18.530  1.00 20.12           H
ATOM   2125 HD13 LEU H 105      24.888   7.509  17.842  1.00 20.12           H
ATOM   2126 HD21 LEU H 105      22.085   6.773  18.473  1.00 16.09           H
ATOM   2127 HD22 LEU H 105      22.476   7.168  16.984  1.00 16.09           H
ATOM   2128 HD23 LEU H 105      21.786   5.771  17.276  1.00 16.09           H
ATOM   2129  N   MET H 106      22.936   4.383  13.713  1.00 11.67           N
ATOM   2130  CA  MET H 106      23.132   4.399  12.276  1.00 14.77           C
ATOM   2131  C   MET H 106      22.981   5.833  11.814  1.00 13.12           C
ATOM   2132  O   MET H 106      21.997   6.484  12.152  1.00 13.58           O
ATOM   2133  CB  MET H 106      22.120   3.483  11.589  1.00 15.00           C
ATOM   2134  CG  MET H 106      22.297   2.010  11.978  1.00 19.54           C
ATOM   2135  SD  MET H 106      20.978   0.890  11.431  1.00 24.63           S
ATOM   2136  CE  MET H 106      19.660   1.385  12.506  1.00 23.64           C
ATOM   2137  H   MET H 106      22.200   4.742  13.969  1.00 14.01           H
ATOM   2138  HA  MET H 106      24.020   4.096  12.052  1.00 17.72           H
ATOM   2139  HB2 MET H 106      21.220   3.752  11.830  1.00 18.00           H
ATOM   2140  HB3 MET H 106      22.248   3.548  10.634  1.00 18.00           H
ATOM   2141  HG2 MET H 106      23.135   1.689  11.609  1.00 23.45           H
ATOM   2142  HG3 MET H 106      22.332   1.959  12.947  1.00 23.45           H
ATOM   2143  HE1 MET H 106      18.920   0.781  12.395  1.00 28.37           H
ATOM   2144  HE2 MET H 106      19.974   1.339  13.419  1.00 28.37           H
ATOM   2145  HE3 MET H 106      19.396   2.287  12.288  1.00 28.37           H
ATOM   2146  N   LYS H 107      23.969   6.339  11.075  1.00 13.84           N
ATOM   2147  CA  LYS H 107      23.862   7.655  10.456  1.00 14.62           C
ATOM   2148  C   LYS H 107      23.374   7.500   9.025  1.00 16.60           C
ATOM   2149  O   LYS H 107      23.895   6.672   8.277  1.00 16.26           O
ATOM   2150  CB  LYS H 107      25.206   8.392  10.480  1.00 16.41           C
ATOM   2151  CG  LYS H 107      25.087   9.826   9.972  1.00 24.18           C
ATOM   2152  CD  LYS H 107      26.368  10.615  10.100  1.00 22.95           C
ATOM   2153  CE  LYS H 107      26.098  12.087   9.792  1.00 29.18           C
ATOM   2154  NZ  LYS H 107      27.303  12.969   9.882  1.00 41.37           N1+
ATOM   2155  H   LYS H 107      24.709   5.932  10.919  1.00 16.60           H
ATOM   2156  HA  LYS H 107      23.207   8.195  10.930  1.00 17.55           H
ATOM   2157  HB2 LYS H 107      25.542   8.410  11.387  1.00 19.69           H
ATOM   2158  HB3 LYS H 107      25.833   7.928   9.905  1.00 19.69           H
ATOM   2159  HG2 LYS H 107      24.837   9.815   9.035  1.00 29.02           H
ATOM   2160  HG3 LYS H 107      24.411  10.285  10.495  1.00 29.02           H
ATOM   2161  HD2 LYS H 107      26.710  10.546  11.005  1.00 27.54           H
ATOM   2162  HD3 LYS H 107      27.018  10.276   9.463  1.00 27.54           H
ATOM   2163  HE2 LYS H 107      25.750  12.154   8.888  1.00 35.01           H
ATOM   2164  HE3 LYS H 107      25.441  12.419  10.424  1.00 35.01           H
ATOM   2165  HZ1 LYS H 107      27.081  13.809   9.682  1.00 49.64           H
ATOM   2166  HZ2 LYS H 107      27.640  12.948  10.706  1.00 49.64           H
ATOM   2167  HZ3 LYS H 107      27.924  12.693   9.307  1.00 49.64           H
ATOM   2168  N   LEU H 108      22.356   8.276   8.663  1.00 14.08           N
ATOM   2169  CA  LEU H 108      21.756   8.187   7.339  1.00 16.90           C
ATOM   2170  C   LEU H 108      22.538   9.014   6.323  1.00 15.96           C
ATOM   2171  O   LEU H 108      23.189  10.002   6.659  1.00 17.77           O
ATOM   2172  CB  LEU H 108      20.316   8.673   7.362  1.00 17.63           C
ATOM   2173  CG  LEU H 108      19.428   8.023   8.426  1.00 12.82           C
ATOM   2174  CD1 LEU H 108      18.048   8.620   8.326  1.00 16.13           C
ATOM   2175  CD2 LEU H 108      19.385   6.508   8.314  1.00 16.45           C
ATOM   2176  H   LEU H 108      21.996   8.869   9.165  1.00 16.89           H
ATOM   2177  HA  LEU H 108      21.756   7.263   7.037  1.00 20.27           H
ATOM   2178  HB2 LEU H 108      20.320   9.630   7.520  1.00 21.16           H
ATOM   2179  HB3 LEU H 108      19.921   8.490   6.494  1.00 21.16           H
ATOM   2180  HG  LEU H 108      19.778   8.253   9.299  1.00 15.39           H
ATOM   2181 HD11 LEU H 108      17.492   8.229   9.017  1.00 19.35           H
ATOM   2182 HD12 LEU H 108      18.121   9.578   8.459  1.00 19.35           H
ATOM   2183 HD13 LEU H 108      17.672   8.426   7.450  1.00 19.35           H
ATOM   2184 HD21 LEU H 108      18.809   6.167   9.015  1.00 19.73           H
ATOM   2185 HD22 LEU H 108      19.033   6.250   7.448  1.00 19.73           H
ATOM   2186 HD23 LEU H 108      20.282   6.161   8.422  1.00 19.73           H
ATOM   2187  N   LYS H 109      22.482   8.575   5.068  1.00 17.97           N
ATOM   2188  CA  LYS H 109      23.225   9.289   4.035  1.00 19.26           C
ATOM   2189  C   LYS H 109      22.707  10.708   3.840  1.00 23.80           C
ATOM   2190  O   LYS H 109      23.499  11.626   3.586  1.00 24.07           O
ATOM   2191  CB  LYS H 109      23.173   8.508   2.731  1.00 21.11           C
ATOM   2192  CG  LYS H 109      24.142   7.368   2.703  1.00 20.49           C
ATOM   2193  CD  LYS H 109      24.421   6.900   1.267  1.00 26.28           C
ATOM   2194  CE  LYS H 109      25.329   5.698   1.230  1.00 28.08           C
ATOM   2195  NZ  LYS H 109      25.390   5.134  -0.151  1.00 26.60           N1+
ATOM   2196  H   LYS H 109      22.046   7.883   4.796  1.00 21.56           H
ATOM   2197  HA  LYS H 109      24.152   9.348   4.305  1.00 23.11           H
ATOM   2198  HB2 LYS H 109      22.280   8.148   2.607  1.00 25.33           H
ATOM   2199  HB3 LYS H 109      23.408   9.109   2.005  1.00 25.33           H
ATOM   2200  HG2 LYS H 109      24.984   7.661   3.088  1.00 24.59           H
ATOM   2201  HG3 LYS H 109      23.782   6.623   3.211  1.00 24.59           H
ATOM   2202  HD2 LYS H 109      23.585   6.661   0.836  1.00 31.53           H
ATOM   2203  HD3 LYS H 109      24.859   7.614   0.778  1.00 31.53           H
ATOM   2204  HE2 LYS H 109      26.224   5.972   1.488  1.00 33.69           H
ATOM   2205  HE3 LYS H 109      24.991   5.016   1.831  1.00 33.69           H
ATOM   2206  HZ1 LYS H 109      25.319   4.247  -0.123  1.00 31.92           H
ATOM   2207  HZ2 LYS H 109      24.725   5.463  -0.645  1.00 31.92           H
ATOM   2208  HZ3 LYS H 109      26.165   5.350  -0.532  1.00 31.92           H
ATOM   2209  N   LYS H 110      21.401  10.916   3.981  1.00 19.67           N
ATOM   2210  CA  LYS H 110      20.804  12.232   3.820  1.00 22.81           C
ATOM   2211  C   LYS H 110      19.756  12.435   4.893  1.00 23.23           C
ATOM   2212  O   LYS H 110      19.142  11.466   5.339  1.00 22.81           O
ATOM   2213  CB  LYS H 110      20.146  12.377   2.448  1.00 19.33           C
ATOM   2214  CG  LYS H 110      21.092  12.161   1.295  0.69 23.79           C
ATOM   2215  CD  LYS H 110      20.432  12.490  -0.015  0.64 24.37           C
ATOM   2216  CE  LYS H 110      19.300  11.541  -0.335  0.53 26.75           C
ATOM   2217  NZ  LYS H 110      18.812  11.768  -1.716  0.21 29.38           N1+
ATOM   2218  H   LYS H 110      20.834  10.294   4.158  1.00 23.61           H
ATOM   2219  HA  LYS H 110      21.482  12.917   3.919  1.00 27.37           H
ATOM   2220  HB2 LYS H 110      19.441  11.715   2.374  1.00 23.19           H
ATOM   2221  HB3 LYS H 110      19.774  13.268   2.374  1.00 23.19           H
ATOM   2222  HG2 LYS H 110      21.862  12.742   1.401  1.00 28.55           H
ATOM   2223  HG3 LYS H 110      21.364  11.229   1.272  1.00 28.55           H
ATOM   2224  HD2 LYS H 110      20.077  13.391   0.024  0.44 29.24           H
ATOM   2225  HD3 LYS H 110      21.093  12.421  -0.722  0.00 29.24           H
ATOM   2226  HE2 LYS H 110      19.617  10.627  -0.265  0.00 32.10           H
ATOM   2227  HE3 LYS H 110      18.565  11.697   0.278  1.00 32.10           H
ATOM   2228  HZ1 LYS H 110      18.151  11.203  -1.901  0.00 35.26           H
ATOM   2229  HZ2 LYS H 110      18.515  12.602  -1.797  0.87 35.26           H
ATOM   2230  HZ3 LYS H 110      19.476  11.640  -2.295  1.00 35.26           H
ATOM   2231  N   PRO H 111      19.513  13.675   5.303  1.00 25.40           N
ATOM   2232  CA  PRO H 111      18.461  13.921   6.290  1.00 23.55           C
ATOM   2233  C   PRO H 111      17.096  13.527   5.751  1.00 24.55           C
ATOM   2234  O   PRO H 111      16.819  13.626   4.555  1.00 23.33           O
ATOM   2235  CB  PRO H 111      18.564  15.427   6.545  1.00 25.26           C
ATOM   2236  CG  PRO H 111      19.099  15.965   5.272  0.61 26.56           C
ATOM   2237  CD  PRO H 111      20.093  14.935   4.813  1.00 27.85           C
ATOM   2238  HA  PRO H 111      18.648  13.434   7.106  1.00 28.26           H
ATOM   2239  HB2 PRO H 111      17.690  15.798   6.749  1.00 30.31           H
ATOM   2240  HB3 PRO H 111      19.190  15.584   7.268  1.00 30.31           H
ATOM   2241  HG2 PRO H 111      18.376  16.040   4.629  1.00 31.87           H
ATOM   2242  HG3 PRO H 111      19.523  16.826   5.420  0.17 31.87           H
ATOM   2243  HD2 PRO H 111      20.143  14.930   3.845  1.00 33.42           H
ATOM   2244  HD3 PRO H 111      20.958  15.090   5.223  1.00 33.42           H
ATOM   2245  N   VAL H 112      16.233  13.057   6.649  1.00 19.60           N
ATOM   2246  CA  VAL H 112      14.878  12.676   6.286  1.00 20.77           C
ATOM   2247  C   VAL H 112      13.965  13.831   6.661  1.00 18.83           C
ATOM   2248  O   VAL H 112      14.141  14.469   7.704  1.00 18.84           O
ATOM   2249  CB  VAL H 112      14.461  11.356   6.970  1.00 29.00           C
ATOM   2250  CG1 VAL H 112      14.382  11.519   8.454  1.00 21.14           C
ATOM   2251  CG2 VAL H 112      13.146  10.821   6.432  1.00 25.26           C
ATOM   2252  H   VAL H 112      16.413  12.958   7.484  1.00 23.52           H
ATOM   2253  HA  VAL H 112      14.829  12.553   5.326  1.00 24.93           H
ATOM   2254  HB  VAL H 112      15.142  10.691   6.780  1.00 34.80           H
ATOM   2255 HG11 VAL H 112      14.131  10.667   8.844  1.00 25.36           H
ATOM   2256 HG12 VAL H 112      15.251  11.795   8.786  1.00 25.36           H
ATOM   2257 HG13 VAL H 112      13.714  12.187   8.670  1.00 25.36           H
ATOM   2258 HG21 VAL H 112      12.933   9.994   6.891  1.00 30.31           H
ATOM   2259 HG22 VAL H 112      12.450  11.478   6.597  1.00 30.31           H
ATOM   2260 HG23 VAL H 112      13.234  10.658   5.479  1.00 30.31           H
ATOM   2261  N   ALA H 113      13.024  14.140   5.784  1.00 21.66           N
ATOM   2262  CA  ALA H 113      12.099  15.221   6.062  1.00 21.94           C
ATOM   2263  C   ALA H 113      11.022  14.708   6.999  1.00 15.49           C
ATOM   2264  O   ALA H 113      10.514  13.613   6.811  1.00 16.78           O
ATOM   2265  CB  ALA H 113      11.468  15.723   4.764  1.00 24.35           C
ATOM   2266  H   ALA H 113      12.889  13.734   5.040  1.00 25.99           H
ATOM   2267  HA  ALA H 113      12.565  15.953   6.498  1.00 26.32           H
ATOM   2268  HB1 ALA H 113      10.871  16.459   4.974  1.00 29.22           H
ATOM   2269  HB2 ALA H 113      12.176  16.022   4.176  1.00 29.22           H
ATOM   2270  HB3 ALA H 113      10.974  14.998   4.346  1.00 29.22           H
ATOM   2271  N   PHE H 114      10.689  15.502   8.009  1.00 15.95           N
ATOM   2272  CA  PHE H 114       9.627  15.115   8.926  1.00 14.66           C
ATOM   2273  C   PHE H 114       8.261  15.348   8.284  1.00 19.60           C
ATOM   2274  O   PHE H 114       8.106  16.128   7.331  1.00 17.27           O
ATOM   2275  CB  PHE H 114       9.747  15.876  10.254  1.00 15.58           C
ATOM   2276  CG  PHE H 114      11.064  15.674  10.974  1.00 14.86           C
ATOM   2277  CD1 PHE H 114      11.903  14.601  10.681  1.00 14.31           C
ATOM   2278  CD2 PHE H 114      11.437  16.525  11.979  1.00 16.81           C
ATOM   2279  CE1 PHE H 114      13.104  14.432  11.352  1.00 16.49           C
ATOM   2280  CE2 PHE H 114      12.645  16.363  12.653  1.00 16.26           C
ATOM   2281  CZ  PHE H 114      13.471  15.302  12.334  1.00 16.09           C
ATOM   2282  H   PHE H 114      11.058  16.259   8.184  1.00 19.14           H
ATOM   2283  HA  PHE H 114       9.706  14.168   9.118  1.00 17.60           H
ATOM   2284  HB2 PHE H 114       9.652  16.826  10.078  1.00 18.69           H
ATOM   2285  HB3 PHE H 114       9.037  15.581  10.849  1.00 18.69           H
ATOM   2286  HD1 PHE H 114      11.672  14.003  10.007  1.00 17.17           H
ATOM   2287  HD2 PHE H 114      10.886  17.245  12.191  1.00 20.17           H
ATOM   2288  HE1 PHE H 114      13.661  13.720  11.142  1.00 19.79           H
ATOM   2289  HE2 PHE H 114      12.891  16.955  13.329  1.00 19.51           H
ATOM   2290  HZ  PHE H 114      14.272  15.179  12.788  1.00 19.30           H
ATOM   2291  N   SER H 115       7.272  14.613   8.779  1.00 13.62           N
ATOM   2292  CA  SER H 115       5.918  14.651   8.233  1.00 13.21           C
ATOM   2293  C   SER H 115       4.936  14.242   9.322  1.00 14.00           C
ATOM   2294  O   SER H 115       5.327  14.001  10.466  1.00 11.82           O
ATOM   2295  CB  SER H 115       5.804  13.718   7.032  1.00 12.57           C
ATOM   2296  OG  SER H 115       5.735  12.379   7.490  1.00 13.56           O
ATOM   2297  H   SER H 115       7.363  14.067   9.436  1.00 16.34           H
ATOM   2298  HA  SER H 115       5.717  15.554   7.937  1.00 15.85           H
ATOM   2299  HB2 SER H 115       4.995  13.944   6.543  1.00 15.08           H
ATOM   2300  HB3 SER H 115       6.580  13.809   6.460  1.00 15.08           H
ATOM   2301  HG  SER H 115       6.027  11.856   6.899  1.00 16.27           H
ATOM   2302  N   ASP H 116       3.659  14.106   8.954  1.00 12.49           N
ATOM   2303  CA  ASP H 116       2.668  13.580   9.885  1.00 11.32           C
ATOM   2304  C   ASP H 116       3.060  12.189  10.377  1.00 11.75           C
ATOM   2305  O   ASP H 116       2.631  11.758  11.454  1.00 12.00           O
ATOM   2306  CB  ASP H 116       1.285  13.504   9.234  1.00 13.21           C
ATOM   2307  CG  ASP H 116       0.564  14.846   9.160  1.00 20.78           C
ATOM   2308  OD1 ASP H 116       1.026  15.835   9.749  1.00 16.26           O
ATOM   2309  OD2 ASP H 116      -0.486  14.885   8.475  1.00 21.33           O1-
ATOM   2310  H   ASP H 116       3.355  14.294   8.178  1.00 14.99           H
ATOM   2311  HA  ASP H 116       2.610  14.173  10.649  1.00 13.58           H
ATOM   2312  HB2 ASP H 116       1.388  13.179   8.324  1.00 15.85           H
ATOM   2313  HB3 ASP H 116       0.726  12.898   9.740  1.00 15.85           H
ATOM   2314  N   TYR H 117       3.822  11.447   9.569  1.00 10.41           N
ATOM   2315  CA  TYR H 117       4.114  10.036   9.826  1.00 10.41           C
ATOM   2316  C   TYR H 117       5.549   9.792  10.277  1.00 10.98           C
ATOM   2317  O   TYR H 117       5.899   8.646  10.586  1.00 11.24           O
ATOM   2318  CB  TYR H 117       3.849   9.227   8.554  1.00 10.72           C
ATOM   2319  CG  TYR H 117       2.562   9.661   7.912  1.00 11.49           C
ATOM   2320  CD1 TYR H 117       1.356   9.289   8.464  1.00 14.86           C
ATOM   2321  CD2 TYR H 117       2.550  10.484   6.785  1.00 15.27           C
ATOM   2322  CE1 TYR H 117       0.160   9.682   7.905  1.00 17.78           C
ATOM   2323  CE2 TYR H 117       1.331  10.899   6.238  1.00 15.58           C
ATOM   2324  CZ  TYR H 117       0.166  10.485   6.813  1.00 13.97           C
ATOM   2325  OH  TYR H 117      -1.065  10.838   6.314  1.00 19.01           O
ATOM   2326  H   TYR H 117       4.201  11.748   8.861  1.00 12.49           H
ATOM   2327  HA  TYR H 117       3.509   9.703  10.503  1.00 12.49           H
ATOM   2328  HB2 TYR H 117       4.569   9.406   7.933  1.00 12.86           H
ATOM   2329  HB3 TYR H 117       3.794   8.280   8.758  1.00 12.86           H
ATOM   2330  HD1 TYR H 117       1.340   8.740   9.215  1.00 17.83           H
ATOM   2331  HD2 TYR H 117       3.351  10.770   6.403  1.00 18.33           H
ATOM   2332  HE1 TYR H 117      -0.646   9.414   8.282  1.00 21.33           H
ATOM   2333  HE2 TYR H 117       1.312  11.438   5.482  1.00 18.69           H
ATOM   2334  HH  TYR H 117      -0.952  11.348   5.660  1.00 22.81           H
ATOM   2335  N   ILE H 118       6.374  10.828  10.314  1.00 11.62           N
ATOM   2336  CA  ILE H 118       7.818  10.735  10.482  1.00 12.08           C
ATOM   2337  C   ILE H 118       8.226  11.835  11.447  1.00 13.45           C
ATOM   2338  O   ILE H 118       8.114  13.026  11.124  1.00 12.46           O
ATOM   2339  CB  ILE H 118       8.564  10.884   9.141  1.00  9.87           C
ATOM   2340  CG1 ILE H 118       8.173   9.721   8.239  1.00 11.72           C
ATOM   2341  CG2 ILE H 118      10.075  11.006   9.352  1.00 13.57           C
ATOM   2342  CD1 ILE H 118       8.894   9.751   6.916  1.00 15.11           C
ATOM   2343  H   ILE H 118       6.102  11.642  10.256  1.00 13.94           H
ATOM   2344  HA  ILE H 118       8.048   9.872  10.862  1.00 14.50           H
ATOM   2345  HB  ILE H 118       8.255  11.709   8.733  1.00 11.85           H
ATOM   2346 HG12 ILE H 118       8.391   8.891   8.688  1.00 14.06           H
ATOM   2347 HG13 ILE H 118       7.219   9.761   8.067  1.00 14.06           H
ATOM   2348 HG21 ILE H 118      10.515  11.075   8.495  1.00 16.28           H
ATOM   2349 HG22 ILE H 118      10.278  11.793   9.879  1.00 16.28           H
ATOM   2350 HG23 ILE H 118      10.388  10.212   9.816  1.00 16.28           H
ATOM   2351 HD11 ILE H 118       8.534   9.040   6.362  1.00 18.13           H
ATOM   2352 HD12 ILE H 118       8.751  10.610   6.487  1.00 18.13           H
ATOM   2353 HD13 ILE H 118       9.841   9.612   7.064  1.00 18.13           H
ATOM   2354  N   HIS H 119       8.676  11.451  12.646  1.00  9.37           N
ATOM   2355  CA  HIS H 119       9.008  12.453  13.639  1.00  9.38           C
ATOM   2356  C   HIS H 119       9.882  11.826  14.713  1.00  9.19           C
ATOM   2357  O   HIS H 119       9.625  10.674  15.090  1.00  9.07           O
ATOM   2358  CB  HIS H 119       7.717  13.013  14.253  1.00 10.58           C
ATOM   2359  CG  HIS H 119       7.919  14.285  15.013  1.00 12.20           C
ATOM   2360  ND1 HIS H 119       7.851  15.525  14.415  1.00 11.96           N
ATOM   2361  CD2 HIS H 119       8.181  14.512  16.319  1.00 13.15           C
ATOM   2362  CE1 HIS H 119       8.095  16.460  15.312  1.00 13.96           C
ATOM   2363  NE2 HIS H 119       8.288  15.874  16.480  1.00 13.47           N
ATOM   2364  H   HIS H 119       8.777  10.636  12.898  1.00 11.24           H
ATOM   2365  HA  HIS H 119       9.489  13.179  13.217  1.00 11.25           H
ATOM   2366  HB2 HIS H 119       7.348  12.361  14.868  1.00 12.69           H
ATOM   2367  HB3 HIS H 119       7.078  13.182  13.544  1.00 12.69           H
ATOM   2368  HD2 HIS H 119       8.286  13.866  16.984  1.00 15.78           H
ATOM   2369  HE1 HIS H 119       8.099  17.377  15.152  1.00 16.75           H
ATOM   2370  HE2 HIS H 119       8.456  16.281  17.220  1.00 16.16           H
ATOM   2371  N   PRO H 120      10.863  12.536  15.258  1.00  9.34           N
ATOM   2372  CA  PRO H 120      11.784  11.898  16.203  1.00 10.47           C
ATOM   2373  C   PRO H 120      11.228  11.805  17.612  1.00 11.74           C
ATOM   2374  O   PRO H 120      10.459  12.648  18.071  1.00  8.94           O
ATOM   2375  CB  PRO H 120      13.018  12.805  16.164  1.00 12.10           C
ATOM   2376  CG  PRO H 120      12.453  14.168  15.785  1.00 14.72           C
ATOM   2377  CD  PRO H 120      11.332  13.867  14.866  1.00 11.64           C
ATOM   2378  HA  PRO H 120      12.018  11.006  15.891  1.00 12.56           H
ATOM   2379  HB2 PRO H 120      13.430  12.832  17.039  1.00 14.52           H
ATOM   2380  HB3 PRO H 120      13.644  12.493  15.490  1.00 14.52           H
ATOM   2381  HG2 PRO H 120      12.134  14.614  16.585  1.00 17.66           H
ATOM   2382  HG3 PRO H 120      13.131  14.698  15.341  1.00 17.66           H
ATOM   2383  HD2 PRO H 120      10.624  14.521  14.972  1.00 13.97           H
ATOM   2384  HD3 PRO H 120      11.657  13.831  13.952  1.00 13.97           H
ATOM   2385  N   VAL H 121      11.667  10.750  18.312  1.00  8.69           N
ATOM   2386  CA  VAL H 121      11.394  10.547  19.733  1.00  7.49           C
ATOM   2387  C   VAL H 121      12.478  11.255  20.552  1.00  7.83           C
ATOM   2388  O   VAL H 121      13.603  11.460  20.075  1.00 10.90           O
ATOM   2389  CB  VAL H 121      11.314   9.021  20.021  1.00  6.93           C
ATOM   2390  CG1 VAL H 121      12.680   8.416  20.021  1.00 10.20           C
ATOM   2391  CG2 VAL H 121      10.618   8.722  21.333  1.00 10.18           C
ATOM   2392  H   VAL H 121      12.117  10.115  17.956  1.00 10.43           H
ATOM   2393  HA  VAL H 121      10.538  10.942  19.949  1.00  8.98           H
ATOM   2394  HB  VAL H 121      10.808   8.611  19.316  1.00  8.31           H
ATOM   2395 HG11 VAL H 121      12.584   7.458  20.136  1.00 12.24           H
ATOM   2396 HG12 VAL H 121      13.127   8.603  19.176  1.00 12.24           H
ATOM   2397 HG13 VAL H 121      13.189   8.791  20.754  1.00 12.24           H
ATOM   2398 HG21 VAL H 121      10.599   7.761  21.458  1.00 12.21           H
ATOM   2399 HG22 VAL H 121      11.116   9.135  22.056  1.00 12.21           H
ATOM   2400 HG23 VAL H 121       9.714   9.072  21.303  1.00 12.21           H
ATOM   2401  N   CYS H 122      12.169  11.641  21.792  1.00  7.71           N
ATOM   2402  CA  CYS H 122      13.170  12.195  22.672  1.00  8.52           C
ATOM   2403  C   CYS H 122      13.985  11.105  23.345  1.00  7.64           C
ATOM   2404  O   CYS H 122      13.497  10.004  23.602  1.00  9.45           O
ATOM   2405  CB  CYS H 122      12.558  13.028  23.793  1.00 10.66           C
ATOM   2406  SG  CYS H 122      11.448  14.334  23.264  1.00 10.67           S
ATOM   2407  H   CYS H 122      11.383  11.589  22.144  1.00  9.25           H
ATOM   2408  HA  CYS H 122      13.781  12.761  22.164  1.00 10.22           H
ATOM   2409  HB2 CYS H 122      12.050  12.438  24.366  1.00 12.79           H
ATOM   2410  HB3 CYS H 122      13.275  13.436  24.301  1.00 12.79           H
ATOM   2411  N   LEU H 123      15.224  11.464  23.678  1.00  9.24           N
ATOM   2412  CA  LEU H 123      16.009  10.608  24.558  1.00  9.43           C
ATOM   2413  C   LEU H 123      15.978  11.142  25.982  1.00 10.76           C
ATOM   2414  O   LEU H 123      16.006  12.359  26.195  1.00 13.03           O
ATOM   2415  CB  LEU H 123      17.454  10.512  24.071  1.00 14.39           C
ATOM   2416  CG  LEU H 123      17.602   9.912  22.686  1.00 15.36           C
ATOM   2417  CD1 LEU H 123      19.069   9.792  22.372  1.00 21.51           C
ATOM   2418  CD2 LEU H 123      16.916   8.564  22.571  1.00 16.30           C
ATOM   2419  H   LEU H 123      15.625  12.175  23.411  1.00 11.09           H
ATOM   2420  HA  LEU H 123      15.619   9.723  24.556  1.00 11.31           H
ATOM   2421  HB2 LEU H 123      17.843  11.399  24.053  1.00 17.27           H
ATOM   2422  HB3 LEU H 123      17.961   9.957  24.686  1.00 17.27           H
ATOM   2423  HG  LEU H 123      17.202  10.510  22.039  1.00 18.43           H
ATOM   2424 HD11 LEU H 123      19.163   9.434  21.477  1.00 25.81           H
ATOM   2425 HD12 LEU H 123      19.473  10.671  22.428  1.00 25.81           H
ATOM   2426 HD13 LEU H 123      19.483   9.192  23.012  1.00 25.81           H
ATOM   2427 HD21 LEU H 123      17.054   8.221  21.675  1.00 19.56           H
ATOM   2428 HD22 LEU H 123      17.302   7.954  23.222  1.00 19.56           H
ATOM   2429 HD23 LEU H 123      15.967   8.661  22.730  1.00 19.56           H
ATOM   2430  N   PRO H 124      15.954  10.273  26.982  1.00 10.06           N
ATOM   2431  CA  PRO H 124      15.852  10.741  28.365  1.00  9.03           C
ATOM   2432  C   PRO H 124      17.129  11.403  28.871  1.00 15.97           C
ATOM   2433  O   PRO H 124      18.245  11.084  28.453  1.00 17.41           O
ATOM   2434  CB  PRO H 124      15.556   9.452  29.137  1.00  9.76           C
ATOM   2435  CG  PRO H 124      16.216   8.388  28.303  1.00 15.03           C
ATOM   2436  CD  PRO H 124      15.945   8.807  26.892  1.00 12.74           C
ATOM   2437  HA  PRO H 124      15.115  11.368  28.455  1.00 10.84           H
ATOM   2438  HB2 PRO H 124      15.963   9.487  30.016  1.00 11.71           H
ATOM   2439  HB3 PRO H 124      14.595   9.325  29.200  1.00 11.71           H
ATOM   2440  HG2 PRO H 124      17.169   8.381  28.473  1.00 18.03           H
ATOM   2441  HG3 PRO H 124      15.815   7.527  28.499  1.00 18.03           H
ATOM   2442  HD2 PRO H 124      16.647   8.494  26.302  1.00 15.28           H
ATOM   2443  HD3 PRO H 124      15.072   8.499  26.606  1.00 15.28           H
ATOM   2444  N   ASP H 125      16.953  12.337  29.790  1.00 11.81           N
ATOM   2445  CA  ASP H 125      18.064  12.771  30.622  1.00 13.79           C
ATOM   2446  C   ASP H 125      17.966  12.102  31.994  1.00 14.81           C
ATOM   2447  O   ASP H 125      17.119  11.237  32.256  1.00 16.17           O
ATOM   2448  CB  ASP H 125      18.137  14.303  30.688  1.00 16.48           C
ATOM   2449  CG  ASP H 125      16.935  14.943  31.361  1.00 16.33           C
ATOM   2450  OD1 ASP H 125      16.280  14.327  32.219  1.00 16.19           O
ATOM   2451  OD2 ASP H 125      16.678  16.123  31.027  1.00 23.47           O1-
ATOM   2452  H   ASP H 125      16.208  12.737  29.943  1.00 14.17           H
ATOM   2453  HA  ASP H 125      18.893  12.469  30.219  1.00 16.55           H
ATOM   2454  HB2 ASP H 125      18.928  14.564  31.180  1.00 19.78           H
ATOM   2455  HB3 ASP H 125      18.191  14.656  29.786  1.00 19.78           H
ATOM   2456  N   ARG H 126      18.892  12.466  32.890  1.00 14.71           N
ATOM   2457  CA  ARG H 126      18.975  11.774  34.168  1.00 13.61           C
ATOM   2458  C   ARG H 126      17.676  11.903  34.948  1.00 14.38           C
ATOM   2459  O   ARG H 126      17.243  10.953  35.609  1.00 16.08           O
ATOM   2460  CB  ARG H 126      20.136  12.340  34.996  1.00 17.84           C
ATOM   2461  CG  ARG H 126      20.342  11.620  36.300  0.79 17.43           C
ATOM   2462  CD  ARG H 126      21.614  12.079  37.007  0.79 21.72           C
ATOM   2463  NE  ARG H 126      22.809  11.839  36.207  0.54 19.37           N
ATOM   2464  CZ  ARG H 126      23.420  10.661  36.086  0.78 18.16           C
ATOM   2465  NH1 ARG H 126      24.494  10.563  35.320  0.41 25.92           N
ATOM   2466  NH2 ARG H 126      22.974   9.597  36.729  0.61 28.57           N1+
ATOM   2467  H   ARG H 126      19.467  13.093  32.764  1.00 17.65           H
ATOM   2468  HA  ARG H 126      19.145  10.832  34.008  1.00 16.33           H
ATOM   2469  HB2 ARG H 126      20.956  12.285  34.480  1.00 21.41           H
ATOM   2470  HB3 ARG H 126      19.937  13.268  35.200  1.00 21.41           H
ATOM   2471  HG2 ARG H 126      19.581  11.795  36.879  1.00 20.91           H
ATOM   2472  HG3 ARG H 126      20.414  10.665  36.140  1.00 20.91           H
ATOM   2473  HD2 ARG H 126      21.555  13.033  37.176  1.00 26.06           H
ATOM   2474  HD3 ARG H 126      21.709  11.592  37.840  1.00 26.06           H
ATOM   2475  HE  ARG H 126      23.184  12.524  35.839  1.00 23.25           H
ATOM   2476 HH11 ARG H 126      24.785  11.260  34.907  1.00 31.10           H
ATOM   2477 HH12 ARG H 126      24.901   9.812  35.241  0.96 31.10           H
ATOM   2478 HH21 ARG H 126      22.273   9.656  37.226  1.00 34.28           H
ATOM   2479 HH22 ARG H 126      23.380   8.846  36.644  1.00 34.28           H
ATOM   2480  N   GLU H 127      17.042  13.076  34.877  1.00 19.06           N
ATOM   2481  CA  GLU H 127      15.811  13.306  35.626  1.00 19.68           C
ATOM   2482  C   GLU H 127      14.661  12.501  35.033  1.00 16.66           C
ATOM   2483  O   GLU H 127      13.840  11.951  35.778  1.00 17.59           O
ATOM   2484  CB  GLU H 127      15.466  14.799  35.637  1.00 22.54           C
ATOM   2485  CG  GLU H 127      16.465  15.732  36.390  0.50 20.95           C
ATOM   2486  CD  GLU H 127      17.918  15.684  35.896  0.89 17.85           C
ATOM   2487  OE1 GLU H 127      18.190  16.066  34.730  0.81 16.94           O
ATOM   2488  OE2 GLU H 127      18.798  15.299  36.705  0.65 18.72           O1-
ATOM   2489  H   GLU H 127      17.296  13.738  34.391  1.00 22.87           H
ATOM   2490  HA  GLU H 127      15.936  13.018  36.547  1.00 23.61           H
ATOM   2491  HB2 GLU H 127      15.425  15.108  34.719  1.00 27.04           H
ATOM   2492  HB3 GLU H 127      14.598  14.909  36.055  1.00 27.04           H
ATOM   2493  HG2 GLU H 127      16.168  16.648  36.274  0.99 25.13           H
ATOM   2494  HG3 GLU H 127      16.457  15.507  37.334  0.00 25.13           H
ATOM   2495  N   THR H 128      14.601  12.416  33.696  1.00 17.65           N
ATOM   2496  CA  THR H 128      13.606  11.571  33.033  1.00 15.42           C
ATOM   2497  C   THR H 128      13.680  10.165  33.556  1.00 13.03           C
ATOM   2498  O   THR H 128      12.657   9.542  33.875  1.00 15.23           O
ATOM   2499  CB  THR H 128      13.817  11.483  31.513  1.00 16.36           C
ATOM   2500  OG1 THR H 128      14.206  12.740  30.956  1.00 19.84           O
ATOM   2501  CG2 THR H 128      12.540  11.031  30.844  1.00 18.08           C
ATOM   2502  H   THR H 128      15.118  12.840  33.159  1.00 21.18           H
ATOM   2503  HA  THR H 128      12.719  11.916  33.205  1.00 18.51           H
ATOM   2504  HB  THR H 128      14.508  10.795  31.349  1.00 19.63           H
ATOM   2505  HG1 THR H 128      14.891  13.023  31.352  1.00 23.81           H
ATOM   2506 HG21 THR H 128      12.662  10.992  29.881  1.00 21.70           H
ATOM   2507 HG22 THR H 128      12.288  10.155  31.168  1.00 21.70           H
ATOM   2508 HG23 THR H 128      11.823  11.656  31.043  1.00 21.70           H
ATOM   2509  N   ALA H 129      14.889   9.609  33.539  1.00 14.36           N
ATOM   2510  CA  ALA H 129      15.058   8.218  33.915  1.00 11.93           C
ATOM   2511  C   ALA H 129      14.666   8.013  35.356  1.00 14.61           C
ATOM   2512  O   ALA H 129      13.992   7.039  35.695  1.00 20.00           O
ATOM   2513  CB  ALA H 129      16.499   7.779  33.676  1.00 16.38           C
ATOM   2514  H   ALA H 129      15.614  10.012  33.315  1.00 17.24           H
ATOM   2515  HA  ALA H 129      14.468   7.674  33.369  1.00 14.31           H
ATOM   2516  HB1 ALA H 129      16.605   6.855  33.950  1.00 19.66           H
ATOM   2517  HB2 ALA H 129      16.703   7.875  32.734  1.00 19.66           H
ATOM   2518  HB3 ALA H 129      17.085   8.348  34.197  1.00 19.66           H
ATOM   2519  N   ALA H 129A     15.046   8.948  36.225  1.00 14.69           N
ATOM   2520  CA  ALA H 129A     14.723   8.777  37.628  1.00 17.23           C
ATOM   2521  C   ALA H 129A     13.221   8.839  37.834  1.00 16.70           C
ATOM   2522  O   ALA H 129A     12.672   8.082  38.641  1.00 21.37           O
ATOM   2523  CB  ALA H 129A     15.425   9.851  38.456  1.00 19.81           C
ATOM   2524  H   ALA H 129A     15.468   9.675  36.028  1.00 17.63           H
ATOM   2525  HA  ALA H 129A     15.034   7.907  37.924  1.00 20.68           H
ATOM   2526  HB1 ALA H 129A     15.196   9.720  39.391  1.00 23.77           H
ATOM   2527  HB2 ALA H 129A     16.382   9.764  38.331  1.00 23.77           H
ATOM   2528  HB3 ALA H 129A     15.129  10.727  38.162  1.00 23.77           H
ATOM   2529  N   SER H 129B     12.545   9.714  37.093  1.00 16.36           N
ATOM   2530  CA  SER H 129B     11.107   9.908  37.254  1.00 17.76           C
ATOM   2531  C   SER H 129B     10.319   8.720  36.732  1.00 19.82           C
ATOM   2532  O   SER H 129B      9.340   8.302  37.347  1.00 20.05           O
ATOM   2533  CB  SER H 129B     10.649  11.163  36.523  1.00 18.02           C
ATOM   2534  OG  SER H 129B     11.268  12.341  37.043  0.54 25.38           O
ATOM   2535  H   SER H 129B     12.896  10.223  36.492  1.00 19.63           H
ATOM   2536  HA  SER H 129B     10.900  10.009  38.195  1.00 21.32           H
ATOM   2537  HB2 SER H 129B     10.867  11.082  35.581  1.00 21.63           H
ATOM   2538  HB3 SER H 129B      9.688  11.243  36.631  1.00 21.63           H
ATOM   2539  HG  SER H 129B     12.101  12.284  36.952  0.00 30.46           H
ATOM   2540  N   LEU H 129C     10.720   8.167  35.599  1.00 15.83           N
ATOM   2541  CA  LEU H 129C      9.859   7.225  34.904  1.00 12.44           C
ATOM   2542  C   LEU H 129C     10.271   5.759  35.035  1.00 14.77           C
ATOM   2543  O   LEU H 129C      9.407   4.881  34.911  1.00 12.35           O
ATOM   2544  CB  LEU H 129C      9.801   7.595  33.419  1.00 13.07           C
ATOM   2545  CG  LEU H 129C      9.247   8.983  33.090  1.00 16.29           C
ATOM   2546  CD1 LEU H 129C      9.228   9.137  31.580  1.00 16.00           C
ATOM   2547  CD2 LEU H 129C      7.882   9.175  33.690  1.00 22.72           C
ATOM   2548  H   LEU H 129C     11.471   8.323  35.212  1.00 18.99           H
ATOM   2549  HA  LEU H 129C      8.962   7.299  35.261  1.00 14.92           H
ATOM   2550  HB2 LEU H 129C     10.703   7.565  33.064  1.00 15.69           H
ATOM   2551  HB3 LEU H 129C      9.248   6.941  32.961  1.00 15.69           H
ATOM   2552  HG  LEU H 129C      9.843   9.661  33.445  1.00 19.54           H
ATOM   2553 HD11 LEU H 129C      8.920  10.032  31.359  1.00 19.20           H
ATOM   2554 HD12 LEU H 129C     10.127   9.003  31.241  1.00 19.20           H
ATOM   2555 HD13 LEU H 129C      8.624   8.479  31.205  1.00 19.20           H
ATOM   2556 HD21 LEU H 129C      7.545  10.046  33.424  1.00 27.27           H
ATOM   2557 HD22 LEU H 129C      7.290   8.478  33.369  1.00 27.27           H
ATOM   2558 HD23 LEU H 129C      7.952   9.130  34.655  1.00 27.27           H
ATOM   2559  N   LEU H 130      11.549   5.450  35.293  1.00 13.86           N
ATOM   2560  CA  LEU H 130      11.994   4.050  35.303  1.00 17.25           C
ATOM   2561  C   LEU H 130      11.772   3.421  36.674  1.00 21.95           C
ATOM   2562  O   LEU H 130      12.700   3.152  37.441  1.00 22.61           O
ATOM   2563  CB  LEU H 130      13.456   3.950  34.923  1.00 23.66           C
ATOM   2564  CG  LEU H 130      13.745   4.083  33.473  1.00 22.66           C
ATOM   2565  CD1 LEU H 130      15.256   4.166  33.308  1.00 26.30           C
ATOM   2566  CD2 LEU H 130      13.176   2.896  32.687  1.00 24.65           C
ATOM   2567  H   LEU H 130      12.172   6.022  35.462  1.00 16.64           H
ATOM   2568  HA  LEU H 130      11.463   3.550  34.665  1.00 20.70           H
ATOM   2569  HB2 LEU H 130      13.951   4.644  35.390  1.00 28.39           H
ATOM   2570  HB3 LEU H 130      13.782   3.079  35.202  1.00 28.39           H
ATOM   2571  HG  LEU H 130      13.347   4.905  33.147  1.00 27.19           H
ATOM   2572 HD11 LEU H 130      15.471   4.300  32.370  1.00 31.56           H
ATOM   2573 HD12 LEU H 130      15.589   4.906  33.837  1.00 31.56           H
ATOM   2574 HD13 LEU H 130      15.643   3.333  33.621  1.00 31.56           H
ATOM   2575 HD21 LEU H 130      13.420   3.004  31.755  1.00 29.58           H
ATOM   2576 HD22 LEU H 130      13.559   2.073  33.034  1.00 29.58           H
ATOM   2577 HD23 LEU H 130      12.214   2.879  32.785  1.00 29.58           H
ATOM   2578  N   GLN H 131      10.506   3.171  36.956  1.00 15.18           N
ATOM   2579  CA  GLN H 131      10.058   2.659  38.238  1.00 14.58           C
ATOM   2580  C   GLN H 131       9.195   1.441  38.002  1.00 13.99           C
ATOM   2581  O   GLN H 131       8.394   1.417  37.067  1.00 13.34           O
ATOM   2582  CB  GLN H 131       9.233   3.672  39.005  1.00 16.90           C
ATOM   2583  CG  GLN H 131       9.899   4.974  39.221  1.00 19.82           C
ATOM   2584  CD  GLN H 131       9.159   5.779  40.258  1.00 22.39           C
ATOM   2585  OE1 GLN H 131       8.787   5.271  41.320  1.00 29.10           O
ATOM   2586  NE2 GLN H 131       8.904   7.004  39.946  1.00 20.49           N
ATOM   2587  H   GLN H 131       9.868   3.292  36.390  1.00 18.22           H
ATOM   2588  HA  GLN H 131      10.820   2.399  38.774  1.00 17.49           H
ATOM   2589  HB2 GLN H 131       8.415   3.837  38.512  1.00 20.28           H
ATOM   2590  HB3 GLN H 131       9.019   3.303  39.875  1.00 20.28           H
ATOM   2591  HG2 GLN H 131      10.810   4.832  39.521  1.00 23.78           H
ATOM   2592  HG3 GLN H 131       9.898   5.469  38.386  1.00 23.78           H
ATOM   2593 HE21 GLN H 131       9.191   7.329  39.202  1.00 24.59           H
ATOM   2594 HE22 GLN H 131       8.448   7.496  40.486  1.00 24.59           H
ATOM   2595  N   ALA H 132       9.348   0.432  38.857  1.00 14.68           N
ATOM   2596  CA  ALA H 132       8.536  -0.761  38.748  1.00 15.04           C
ATOM   2597  C   ALA H 132       7.056  -0.413  38.791  1.00 11.94           C
ATOM   2598  O   ALA H 132       6.619   0.397  39.615  1.00 14.86           O
ATOM   2599  CB  ALA H 132       8.878  -1.714  39.890  1.00 16.13           C
ATOM   2600  H   ALA H 132       9.912   0.419  39.504  1.00 17.62           H
ATOM   2601  HA  ALA H 132       8.723  -1.208  37.905  1.00 18.05           H
ATOM   2602  HB1 ALA H 132       8.356  -2.527  39.791  1.00 19.35           H
ATOM   2603  HB2 ALA H 132       9.825  -1.914  39.852  1.00 19.35           H
ATOM   2604  HB3 ALA H 132       8.659  -1.279  40.728  1.00 19.35           H
ATOM   2605  N   GLY H 133       6.285  -1.029  37.895  1.00 12.74           N
ATOM   2606  CA  GLY H 133       4.872  -0.782  37.759  1.00 11.59           C
ATOM   2607  C   GLY H 133       4.525   0.269  36.717  1.00 11.50           C
ATOM   2608  O   GLY H 133       3.441   0.203  36.119  1.00 14.06           O
ATOM   2609  H   GLY H 133       6.579  -1.607  37.331  1.00 15.29           H
ATOM   2610  HA2 GLY H 133       4.426  -1.606  37.525  1.00 13.90           H
ATOM   2611  HA3 GLY H 133       4.506  -0.486  38.608  1.00 13.90           H
ATOM   2612  N   TYR H 134       5.411   1.238  36.498  1.00 10.62           N
ATOM   2613  CA  TYR H 134       5.189   2.217  35.442  1.00 10.05           C
ATOM   2614  C   TYR H 134       5.223   1.511  34.091  1.00 10.26           C
ATOM   2615  O   TYR H 134       6.093   0.666  33.828  1.00  9.48           O
ATOM   2616  CB  TYR H 134       6.256   3.320  35.483  1.00  9.92           C
ATOM   2617  CG  TYR H 134       6.096   4.388  36.540  1.00 10.36           C
ATOM   2618  CD1 TYR H 134       5.597   4.086  37.795  1.00 13.53           C
ATOM   2619  CD2 TYR H 134       6.452   5.692  36.251  1.00 15.04           C
ATOM   2620  CE1 TYR H 134       5.449   5.064  38.747  1.00 14.67           C
ATOM   2621  CE2 TYR H 134       6.306   6.693  37.203  1.00 14.55           C
ATOM   2622  CZ  TYR H 134       5.815   6.350  38.445  1.00 18.20           C
ATOM   2623  OH  TYR H 134       5.668   7.326  39.410  1.00 22.71           O
ATOM   2624  H   TYR H 134       6.145   1.342  36.937  1.00 12.75           H
ATOM   2625  HA  TYR H 134       4.312   2.616  35.552  1.00 12.05           H
ATOM   2626  HB2 TYR H 134       7.124   2.912  35.636  1.00 11.90           H
ATOM   2627  HB3 TYR H 134       6.262   3.775  34.623  1.00 11.90           H
ATOM   2628  HD1 TYR H 134       5.348   3.214  37.999  1.00 16.24           H
ATOM   2629  HD2 TYR H 134       6.785   5.900  35.407  1.00 18.05           H
ATOM   2630  HE1 TYR H 134       5.115   4.852  39.588  1.00 17.60           H
ATOM   2631  HE2 TYR H 134       6.552   7.565  37.015  1.00 17.45           H
ATOM   2632  HH  TYR H 134       5.682   6.955  40.164  1.00 27.25           H
ATOM   2633  N   LYS H 135       4.280   1.849  33.224  1.00  8.63           N
ATOM   2634  CA  LYS H 135       4.156   1.183  31.934  1.00  8.79           C
ATOM   2635  C   LYS H 135       4.801   1.981  30.810  1.00 10.19           C
ATOM   2636  O   LYS H 135       4.730   3.209  30.778  1.00 10.24           O
ATOM   2637  CB  LYS H 135       2.689   0.945  31.581  1.00  8.58           C
ATOM   2638  CG  LYS H 135       2.018  -0.123  32.405  1.00 10.34           C
ATOM   2639  CD  LYS H 135       0.546  -0.220  32.140  1.00 10.55           C
ATOM   2640  CE  LYS H 135      -0.075  -1.321  33.017  1.00 12.03           C
ATOM   2641  NZ  LYS H 135      -1.551  -1.402  32.788  1.00 14.52           N1+
ATOM   2642  H   LYS H 135       3.701   2.466  33.355  1.00 10.36           H
ATOM   2643  HA  LYS H 135       4.612   0.333  31.970  1.00 10.55           H
ATOM   2644  HB2 LYS H 135       2.201   1.775  31.718  1.00 10.29           H
ATOM   2645  HB3 LYS H 135       2.635   0.693  30.644  1.00 10.29           H
ATOM   2646  HG2 LYS H 135       2.415  -0.979  32.184  1.00 12.41           H
ATOM   2647  HG3 LYS H 135       2.139   0.072  33.347  1.00 12.41           H
ATOM   2648  HD2 LYS H 135       0.119   0.623  32.362  1.00 12.66           H
ATOM   2649  HD3 LYS H 135       0.393  -0.438  31.208  1.00 12.66           H
ATOM   2650  HE2 LYS H 135       0.320  -2.175  32.785  1.00 14.43           H
ATOM   2651  HE3 LYS H 135       0.083  -1.126  33.954  1.00 14.43           H
ATOM   2652  HZ1 LYS H 135      -1.879  -2.126  33.187  1.00 17.43           H
ATOM   2653  HZ2 LYS H 135      -1.955  -0.680  33.120  1.00 17.43           H
ATOM   2654  HZ3 LYS H 135      -1.720  -1.457  31.916  1.00 17.43           H
ATOM   2655  N   GLY H 136       5.436   1.255  29.891  1.00  9.04           N
ATOM   2656  CA  GLY H 136       5.905   1.799  28.640  1.00  8.05           C
ATOM   2657  C   GLY H 136       5.241   1.061  27.493  1.00 10.22           C
ATOM   2658  O   GLY H 136       4.413   0.176  27.689  1.00 11.37           O
ATOM   2659  H   GLY H 136       5.598   0.415  29.973  1.00 10.85           H
ATOM   2660  HA2 GLY H 136       5.669   2.739  28.586  1.00  9.65           H
ATOM   2661  HA3 GLY H 136       6.867   1.719  28.562  1.00  9.65           H
ATOM   2662  N   ARG H 137       5.654   1.415  26.290  1.00  9.34           N
ATOM   2663  CA  ARG H 137       4.997   0.976  25.074  1.00  7.08           C
ATOM   2664  C   ARG H 137       6.039   0.451  24.105  1.00  9.17           C
ATOM   2665  O   ARG H 137       7.032   1.131  23.837  1.00  8.71           O
ATOM   2666  CB  ARG H 137       4.227   2.131  24.437  1.00  8.56           C
ATOM   2667  CG  ARG H 137       3.658   1.825  23.102  1.00  9.04           C
ATOM   2668  CD  ARG H 137       2.851   2.999  22.599  1.00 10.38           C
ATOM   2669  NE  ARG H 137       1.594   3.180  23.327  1.00  9.56           N
ATOM   2670  CZ  ARG H 137       0.773   4.197  23.096  1.00  9.65           C
ATOM   2671  NH1 ARG H 137       1.130   5.150  22.247  1.00 10.75           N
ATOM   2672  NH2 ARG H 137      -0.374   4.296  23.764  1.00  9.66           N1+
ATOM   2673  H   ARG H 137       6.332   1.925  26.146  1.00 11.21           H
ATOM   2674  HA  ARG H 137       4.384   0.256  25.270  1.00  8.50           H
ATOM   2675  HB2 ARG H 137       3.492   2.356  25.032  1.00 10.27           H
ATOM   2676  HB3 ARG H 137       4.826   2.886  24.351  1.00 10.27           H
ATOM   2677  HG2 ARG H 137       4.371   1.673  22.463  1.00 10.84           H
ATOM   2678  HG3 ARG H 137       3.079   1.048  23.164  1.00 10.84           H
ATOM   2679  HD2 ARG H 137       3.380   3.804  22.696  1.00 12.46           H
ATOM   2680  HD3 ARG H 137       2.626   2.856  21.670  1.00 12.46           H
ATOM   2681  HE  ARG H 137       1.366   2.599  23.918  1.00 11.47           H
ATOM   2682 HH11 ARG H 137       1.866   5.090  21.813  1.00 12.90           H
ATOM   2683 HH12 ARG H 137       0.610   5.820  22.108  1.00 12.90           H
ATOM   2684 HH21 ARG H 137      -0.597   3.682  24.326  1.00 11.59           H
ATOM   2685 HH22 ARG H 137      -0.894   4.974  23.639  1.00 11.59           H
ATOM   2686  N   VAL H 138       5.811  -0.768  23.600  1.00  8.55           N
ATOM   2687  CA  VAL H 138       6.672  -1.397  22.602  1.00 10.17           C
ATOM   2688  C   VAL H 138       5.888  -1.540  21.309  1.00 10.81           C
ATOM   2689  O   VAL H 138       4.694  -1.871  21.336  1.00  9.94           O
ATOM   2690  CB  VAL H 138       7.172  -2.769  23.100  1.00 10.67           C
ATOM   2691  CG1 VAL H 138       8.082  -3.389  22.097  1.00 12.68           C
ATOM   2692  CG2 VAL H 138       7.892  -2.602  24.384  1.00 13.58           C
ATOM   2693  H   VAL H 138       5.147  -1.265  23.832  1.00 10.25           H
ATOM   2694  HA  VAL H 138       7.439  -0.830  22.432  1.00 12.21           H
ATOM   2695  HB  VAL H 138       6.418  -3.362  23.259  1.00 12.81           H
ATOM   2696 HG11 VAL H 138       8.373  -4.251  22.436  1.00 15.22           H
ATOM   2697 HG12 VAL H 138       7.612  -3.495  21.255  1.00 15.22           H
ATOM   2698 HG13 VAL H 138       8.848  -2.807  21.978  1.00 15.22           H
ATOM   2699 HG21 VAL H 138       8.244  -3.462  24.664  1.00 16.29           H
ATOM   2700 HG22 VAL H 138       8.620  -1.972  24.256  1.00 16.29           H
ATOM   2701 HG23 VAL H 138       7.274  -2.269  25.055  1.00 16.29           H
ATOM   2702  N   THR H 139       6.579  -1.326  20.178  1.00  8.60           N
ATOM   2703  CA  THR H 139       5.966  -1.350  18.858  1.00  9.38           C
ATOM   2704  C   THR H 139       6.854  -2.144  17.907  1.00  8.48           C
ATOM   2705  O   THR H 139       8.076  -2.150  18.056  1.00 11.20           O
ATOM   2706  CB  THR H 139       5.761   0.057  18.319  1.00 11.84           C
ATOM   2707  OG1 THR H 139       6.949   0.814  18.557  1.00 11.36           O
ATOM   2708  CG2 THR H 139       4.549   0.704  18.970  1.00 11.78           C
ATOM   2709  H   THR H 139       7.415  -1.151  20.169  1.00 10.32           H
ATOM   2710  HA  THR H 139       5.102  -1.780  18.916  1.00 11.26           H
ATOM   2711  HB  THR H 139       5.594   0.028  17.362  1.00 14.20           H
ATOM   2712  HG1 THR H 139       7.161   1.226  17.861  1.00 13.63           H
ATOM   2713 HG21 THR H 139       4.410   1.590  18.597  1.00 14.13           H
ATOM   2714 HG22 THR H 139       3.753   0.181  18.789  1.00 14.13           H
ATOM   2715 HG23 THR H 139       4.672   0.781  19.927  1.00 14.13           H
ATOM   2716  N   GLY H 140       6.239  -2.818  16.934  1.00 10.13           N
ATOM   2717  CA  GLY H 140       7.027  -3.529  15.937  1.00  9.87           C
ATOM   2718  C   GLY H 140       6.164  -4.319  14.968  1.00  9.35           C
ATOM   2719  O   GLY H 140       4.951  -4.480  15.157  1.00 11.14           O
ATOM   2720  H   GLY H 140       5.384  -2.902  16.850  1.00 12.16           H
ATOM   2721  HA2 GLY H 140       7.560  -2.899  15.427  1.00 11.84           H
ATOM   2722  HA3 GLY H 140       7.628  -4.141  16.391  1.00 11.84           H
ATOM   2723  N   TRP H 141       6.841  -4.829  13.944  1.00 11.00           N
ATOM   2724  CA  TRP H 141       6.250  -5.687  12.919  1.00  9.16           C
ATOM   2725  C   TRP H 141       6.638  -7.147  13.063  1.00 13.75           C
ATOM   2726  O   TRP H 141       6.437  -7.926  12.114  1.00 13.29           O
ATOM   2727  CB  TRP H 141       6.670  -5.192  11.540  1.00 11.44           C
ATOM   2728  CG  TRP H 141       6.090  -3.855  11.140  1.00 13.19           C
ATOM   2729  CD1 TRP H 141       4.819  -3.632  10.690  1.00 13.48           C
ATOM   2730  CD2 TRP H 141       6.744  -2.572  11.161  1.00 13.08           C
ATOM   2731  NE1 TRP H 141       4.646  -2.288  10.421  1.00 11.80           N
ATOM   2732  CE2 TRP H 141       5.812  -1.623  10.678  1.00 15.30           C
ATOM   2733  CE3 TRP H 141       8.030  -2.135  11.509  1.00 13.44           C
ATOM   2734  CZ2 TRP H 141       6.110  -0.268  10.553  1.00 12.28           C
ATOM   2735  CZ3 TRP H 141       8.332  -0.764  11.360  1.00 13.14           C
ATOM   2736  CH2 TRP H 141       7.362   0.151  10.912  1.00 13.89           C
ATOM   2737  H   TRP H 141       7.675  -4.673  13.808  1.00 13.20           H
ATOM   2738  HA  TRP H 141       5.283  -5.646  12.979  1.00 10.99           H
ATOM   2739  HB2 TRP H 141       7.635  -5.113  11.506  1.00 13.73           H
ATOM   2740  HB3 TRP H 141       6.382  -5.849  10.885  1.00 13.73           H
ATOM   2741  HD1 TRP H 141       4.168  -4.287  10.587  1.00 16.18           H
ATOM   2742  HE1 TRP H 141       3.922  -1.929  10.123  1.00 14.16           H
ATOM   2743  HE3 TRP H 141       8.676  -2.736  11.803  1.00 16.12           H
ATOM   2744  HZ2 TRP H 141       5.465   0.333  10.254  1.00 14.74           H
ATOM   2745  HZ3 TRP H 141       9.178  -0.454  11.591  1.00 15.76           H
ATOM   2746  HH2 TRP H 141       7.578   1.049  10.828  1.00 16.67           H
ATOM   2747  N   GLY H 142       7.209  -7.536  14.196  1.00 14.03           N
ATOM   2748  CA  GLY H 142       7.656  -8.898  14.409  1.00 13.28           C
ATOM   2749  C   GLY H 142       6.516  -9.881  14.602  1.00 11.30           C
ATOM   2750  O   GLY H 142       5.327  -9.559  14.530  1.00 13.88           O
ATOM   2751  H   GLY H 142       7.338  -7.023  14.869  1.00 16.83           H
ATOM   2752  HA2 GLY H 142       8.198  -9.176  13.652  1.00 15.93           H
ATOM   2753  HA3 GLY H 142       8.192  -8.931  15.214  1.00 15.93           H
ATOM   2754  N   ASN H 143       6.921 -11.134  14.863  1.00 13.38           N
ATOM   2755  CA  ASN H 143       5.991 -12.253  15.009  1.00 18.19           C
ATOM   2756  C   ASN H 143       4.860 -11.950  15.986  1.00 15.95           C
ATOM   2757  O   ASN H 143       5.063 -11.358  17.052  1.00 15.34           O
ATOM   2758  CB  ASN H 143       6.736 -13.493  15.523  1.00 20.54           C
ATOM   2759  CG  ASN H 143       7.664 -14.126  14.503  1.00 24.56           C
ATOM   2760  OD1 ASN H 143       7.833 -13.657  13.385  1.00 22.69           O
ATOM   2761  ND2 ASN H 143       8.279 -15.233  14.914  1.00 33.31           N
ATOM   2762  H   ASN H 143       7.742 -11.365  14.946  1.00 16.05           H
ATOM   2763  HA  ASN H 143       5.597 -12.467  14.149  1.00 21.82           H
ATOM   2764  HB2 ASN H 143       7.273 -13.241  16.293  1.00 24.64           H
ATOM   2765  HB3 ASN H 143       6.083 -14.157  15.789  1.00 24.64           H
ATOM   2766 HD21 ASN H 143       8.830 -15.635  14.392  1.00 39.97           H
ATOM   2767 HD22 ASN H 143       8.115 -15.545  15.702  1.00 39.97           H
ATOM   2768  N   LEU H 144       3.668 -12.448  15.650  1.00 15.29           N
ATOM   2769  CA  LEU H 144       2.519 -12.403  16.544  1.00 14.36           C
ATOM   2770  C   LEU H 144       2.512 -13.526  17.573  1.00 15.71           C
ATOM   2771  O   LEU H 144       1.787 -13.431  18.573  1.00 17.90           O
ATOM   2772  CB  LEU H 144       1.240 -12.482  15.713  1.00 19.83           C
ATOM   2773  CG  LEU H 144       1.049 -11.298  14.759  1.00 19.40           C
ATOM   2774  CD1 LEU H 144       0.031 -11.555  13.659  1.00 22.60           C
ATOM   2775  CD2 LEU H 144       0.667 -10.045  15.540  1.00 19.09           C
ATOM   2776  H   LEU H 144       3.502 -12.816  14.894  1.00 18.35           H
ATOM   2777  HA  LEU H 144       2.518 -11.561  17.023  1.00 17.24           H
ATOM   2778  HB2 LEU H 144       1.282 -13.290  15.175  1.00 23.80           H
ATOM   2779  HB3 LEU H 144       0.477 -12.531  16.308  1.00 23.80           H
ATOM   2780  HG  LEU H 144       1.898 -11.113  14.325  1.00 23.28           H
ATOM   2781 HD11 LEU H 144      -0.020 -10.768  13.098  1.00 27.12           H
ATOM   2782 HD12 LEU H 144       0.318 -12.316  13.132  1.00 27.12           H
ATOM   2783 HD13 LEU H 144      -0.832 -11.739  14.061  1.00 27.12           H
ATOM   2784 HD21 LEU H 144       0.568  -9.305  14.920  1.00 22.91           H
ATOM   2785 HD22 LEU H 144      -0.172 -10.204  16.001  1.00 22.91           H
ATOM   2786 HD23 LEU H 144       1.369  -9.845  16.180  1.00 22.91           H
ATOM   2787  N   LYS H 145       3.270 -14.598  17.331  1.00 18.23           N
ATOM   2788  CA  LYS H 145       3.359 -15.746  18.213  1.00 21.63           C
ATOM   2789  C   LYS H 145       4.793 -16.249  18.224  1.00 15.77           C
ATOM   2790  O   LYS H 145       5.538 -16.073  17.245  1.00 17.94           O
ATOM   2791  CB  LYS H 145       2.415 -16.864  17.744  1.00 24.75           C
ATOM   2792  CG  LYS H 145       0.972 -16.439  17.832  1.00 25.37           C
ATOM   2793  CD  LYS H 145       0.016 -17.620  17.868  1.00 29.33           C
ATOM   2794  CE  LYS H 145      -1.448 -17.163  18.019  1.00 34.43           C
ATOM   2795  NZ  LYS H 145      -2.379 -18.329  17.858  1.00 34.86           N1+
ATOM   2796  H   LYS H 145       3.761 -14.683  16.627  1.00 21.87           H
ATOM   2797  HA  LYS H 145       3.112 -15.492  19.118  1.00 25.96           H
ATOM   2798  HB2 LYS H 145       2.603 -17.069  16.814  1.00 29.70           H
ATOM   2799  HB3 LYS H 145       2.541 -17.653  18.292  1.00 29.70           H
ATOM   2800  HG2 LYS H 145       0.850 -15.924  18.646  1.00 30.44           H
ATOM   2801  HG3 LYS H 145       0.752 -15.900  17.055  1.00 30.44           H
ATOM   2802  HD2 LYS H 145       0.101 -18.116  17.039  1.00 35.20           H
ATOM   2803  HD3 LYS H 145       0.240 -18.187  18.623  1.00 35.20           H
ATOM   2804  HE2 LYS H 145      -1.587 -16.776  18.897  1.00 41.32           H
ATOM   2805  HE3 LYS H 145      -1.656 -16.515  17.328  1.00 41.32           H
ATOM   2806  HZ1 LYS H 145      -3.193 -18.107  18.141  1.00 41.83           H
ATOM   2807  HZ2 LYS H 145      -2.422 -18.567  17.001  1.00 41.83           H
ATOM   2808  HZ3 LYS H 145      -2.085 -19.020  18.336  1.00 41.83           H
ATOM   2809  N   GLU H 146       5.176 -16.876  19.341  1.00 17.55           N
ATOM   2810  CA  GLU H 146       6.519 -17.428  19.438  1.00 17.66           C
ATOM   2811  C   GLU H 146       6.731 -18.476  18.362  1.00 19.88           C
ATOM   2812  O   GLU H 146       7.772 -18.494  17.698  1.00 22.40           O
ATOM   2813  CB  GLU H 146       6.762 -18.034  20.817  1.00 19.67           C
ATOM   2814  CG  GLU H 146       8.152 -18.664  20.934  1.00 17.54           C
ATOM   2815  CD  GLU H 146       8.398 -19.290  22.298  1.00 20.14           C
ATOM   2816  OE1 GLU H 146       7.892 -18.780  23.336  1.00 17.57           O
ATOM   2817  OE2 GLU H 146       9.106 -20.322  22.331  1.00 26.24           O1-
ATOM   2818  H   GLU H 146       4.685 -16.995  20.040  1.00 21.06           H
ATOM   2819  HA  GLU H 146       7.166 -16.715  19.308  1.00 21.19           H
ATOM   2820  HB2 GLU H 146       6.682 -17.345  21.496  1.00 23.61           H
ATOM   2821  HB3 GLU H 146       6.106 -18.731  20.977  1.00 23.61           H
ATOM   2822  HG2 GLU H 146       8.245 -19.362  20.275  1.00 21.05           H
ATOM   2823  HG3 GLU H 146       8.826 -17.982  20.784  1.00 21.05           H
ATOM   2824  N   THR H 147       5.729 -19.318  18.153  0.77 16.25           N
ATOM   2825  CA  THR H 147       5.763 -20.375  17.146  0.77 20.23           C
ATOM   2826  C   THR H 147       4.563 -20.240  16.212  0.77 26.26           C
ATOM   2827  O   THR H 147       3.463 -19.922  16.667  0.77 30.60           O
ATOM   2828  CB  THR H 147       5.756 -21.749  17.809  0.77 20.31           C
ATOM   2829  OG1 THR H 147       6.799 -21.800  18.794  0.77 31.68           O
ATOM   2830  CG2 THR H 147       5.989 -22.809  16.789  0.77 25.39           C
ATOM   2831  H   THR H 147       4.995 -19.301  18.604  0.77 19.49           H
ATOM   2832  HA  THR H 147       6.578 -20.299  16.621  0.77 24.27           H
ATOM   2833  HB  THR H 147       4.899 -21.905  18.238  0.77 24.37           H
ATOM   2834  HG1 THR H 147       6.681 -21.201  19.371  0.77 38.01           H
ATOM   2835 HG21 THR H 147       6.838 -22.653  16.349  0.77 30.47           H
ATOM   2836 HG22 THR H 147       5.277 -22.797  16.130  0.77 30.47           H
ATOM   2837 HG23 THR H 147       6.007 -23.678  17.220  0.77 30.47           H
ATOM   2838  HC  THR H 147       4.642 -20.419  15.231  0.77 31.51           H
ATOM   2839  N   GLY H 150       0.904 -15.566  12.456  1.00 36.63           N
ATOM   2840  CA  GLY H 150       2.110 -15.388  11.665  1.00 32.59           C
ATOM   2841  C   GLY H 150       2.714 -14.007  11.821  1.00 30.18           C
ATOM   2842  O   GLY H 150       3.190 -13.641  12.904  1.00 29.10           O
ATOM   2843  H1  GLY H 150       1.106 -15.394  13.378  1.00 43.95           H
ATOM   2844  H2  GLY H 150       0.592 -16.470  12.363  1.00 43.95           H
ATOM   2845  HA2 GLY H 150       1.913 -15.537  10.724  1.00 39.11           H
ATOM   2846  HA3 GLY H 150       2.774 -16.041  11.941  1.00 39.11           H
ATOM   2847  N   GLN H 151       2.725 -13.255  10.721  1.00 30.71           N
ATOM   2848  CA  GLN H 151       3.231 -11.909  10.694  1.00 26.11           C
ATOM   2849  C   GLN H 151       2.067 -10.925  10.535  1.00 33.60           C
ATOM   2850  O   GLN H 151       1.064 -11.243   9.890  1.00 29.94           O
ATOM   2851  CB  GLN H 151       4.242 -11.750   9.552  1.00 30.76           C
ATOM   2852  CG  GLN H 151       5.411 -12.763   9.629  1.00 32.56           C
ATOM   2853  CD  GLN H 151       6.281 -12.787   8.382  0.64 32.46           C
ATOM   2854  OE1 GLN H 151       7.487 -12.542   8.449  0.35 36.14           O
ATOM   2855  NE2 GLN H 151       5.677 -13.094   7.239  0.30 33.64           N
ATOM   2856  H   GLN H 151       2.428 -13.520   9.957  1.00 36.85           H
ATOM   2857  HA  GLN H 151       3.685 -11.726  11.532  1.00 31.32           H
ATOM   2858  HB2 GLN H 151       3.784 -11.883   8.706  1.00 36.91           H
ATOM   2859  HB3 GLN H 151       4.620 -10.858   9.588  1.00 36.91           H
ATOM   2860  HG2 GLN H 151       5.976 -12.519  10.380  1.00 39.07           H
ATOM   2861  HG3 GLN H 151       5.051 -13.653   9.761  1.00 39.07           H
ATOM   2862 HE21 GLN H 151       4.843 -13.299   7.231  1.00 40.37           H
ATOM   2863 HE22 GLN H 151       6.127 -13.091   6.504  1.00 40.37           H
ATOM   2864  N   PRO H 152       2.145  -9.751  11.158  1.00 20.54           N
ATOM   2865  CA  PRO H 152       1.023  -8.806  11.131  1.00 17.01           C
ATOM   2866  C   PRO H 152       0.906  -8.076   9.803  1.00 18.47           C
ATOM   2867  O   PRO H 152       1.874  -7.895   9.064  1.00 20.67           O
ATOM   2868  CB  PRO H 152       1.382  -7.824  12.261  1.00 17.15           C
ATOM   2869  CG  PRO H 152       2.849  -7.792  12.201  1.00 17.84           C
ATOM   2870  CD  PRO H 152       3.262  -9.231  11.958  1.00 22.33           C
ATOM   2871  HA  PRO H 152       0.186  -9.248  11.343  1.00 20.41           H
ATOM   2872  HB2 PRO H 152       1.007  -6.945  12.075  1.00 20.58           H
ATOM   2873  HB3 PRO H 152       1.076  -8.163  13.117  1.00 20.58           H
ATOM   2874  HG2 PRO H 152       3.126  -7.228  11.460  1.00 21.40           H
ATOM   2875  HG3 PRO H 152       3.206  -7.465  13.042  1.00 21.40           H
ATOM   2876  HD2 PRO H 152       4.086  -9.265  11.452  1.00 26.79           H
ATOM   2877  HD3 PRO H 152       3.328  -9.717  12.797  1.00 26.79           H
ATOM   2878  N   SER H 153      -0.313  -7.604   9.532  1.00 15.68           N
ATOM   2879  CA  SER H 153      -0.540  -6.747   8.381  1.00 16.14           C
ATOM   2880  C   SER H 153      -0.021  -5.348   8.647  1.00 14.16           C
ATOM   2881  O   SER H 153       0.538  -4.718   7.744  1.00 17.46           O
ATOM   2882  CB  SER H 153      -2.022  -6.676   8.021  1.00 20.52           C
ATOM   2883  OG  SER H 153      -2.231  -5.672   7.001  1.00 25.42           O
ATOM   2884  H   SER H 153      -1.016  -7.766   9.999  1.00 18.81           H
ATOM   2885  HA  SER H 153      -0.066  -7.101   7.617  1.00 19.37           H
ATOM   2886  HB2 SER H 153      -2.309  -7.541   7.682  1.00 24.62           H
ATOM   2887  HB3 SER H 153      -2.540  -6.444   8.811  1.00 24.62           H
ATOM   2888  HG  SER H 153      -3.047  -5.615   6.812  1.00 30.50           H
ATOM   2889  N   VAL H 154      -0.194  -4.847   9.879  1.00 14.18           N
ATOM   2890  CA  VAL H 154       0.268  -3.506  10.223  1.00 12.75           C
ATOM   2891  C   VAL H 154       1.021  -3.510  11.557  1.00 11.04           C
ATOM   2892  O   VAL H 154       0.987  -4.465  12.325  1.00 11.84           O
ATOM   2893  CB  VAL H 154      -0.881  -2.487  10.277  1.00 14.77           C
ATOM   2894  CG1 VAL H 154      -1.663  -2.510   8.963  1.00 16.13           C
ATOM   2895  CG2 VAL H 154      -1.787  -2.756  11.459  1.00 15.47           C
ATOM   2896  H   VAL H 154      -0.582  -5.267  10.524  1.00 17.01           H
ATOM   2897  HA  VAL H 154       0.889  -3.210   9.539  1.00 15.29           H
ATOM   2898  HB  VAL H 154      -0.505  -1.601  10.380  1.00 17.72           H
ATOM   2899 HG11 VAL H 154      -2.336  -1.812   8.988  1.00 19.36           H
ATOM   2900 HG12 VAL H 154      -1.045  -2.350   8.231  1.00 19.36           H
ATOM   2901 HG13 VAL H 154      -2.082  -3.378   8.861  1.00 19.36           H
ATOM   2902 HG21 VAL H 154      -2.493  -2.089  11.448  1.00 18.56           H
ATOM   2903 HG22 VAL H 154      -2.173  -3.643  11.382  1.00 18.56           H
ATOM   2904 HG23 VAL H 154      -1.283  -2.686  12.284  1.00 18.56           H
ATOM   2905  N   LEU H 155       1.713  -2.401  11.788  1.00 10.68           N
ATOM   2906  CA  LEU H 155       2.461  -2.177  13.012  1.00 11.13           C
ATOM   2907  C   LEU H 155       1.632  -2.535  14.233  1.00  9.57           C
ATOM   2908  O   LEU H 155       0.475  -2.141  14.359  1.00 10.63           O
ATOM   2909  CB  LEU H 155       2.899  -0.710  13.074  1.00 12.84           C
ATOM   2910  CG  LEU H 155       3.809  -0.303  14.244  1.00 10.70           C
ATOM   2911  CD1 LEU H 155       5.149  -1.007  14.109  1.00  9.41           C
ATOM   2912  CD2 LEU H 155       3.972   1.227  14.324  1.00 12.55           C
ATOM   2913  H   LEU H 155       1.767  -1.744  11.234  1.00 12.81           H
ATOM   2914  HA  LEU H 155       3.249  -2.745  13.007  1.00 13.35           H
ATOM   2915  HB2 LEU H 155       3.375  -0.507  12.253  1.00 15.40           H
ATOM   2916  HB3 LEU H 155       2.099  -0.161  13.135  1.00 15.40           H
ATOM   2917  HG  LEU H 155       3.396  -0.596  15.074  1.00 12.84           H
ATOM   2918 HD11 LEU H 155       5.713  -0.732  14.849  1.00 11.29           H
ATOM   2919 HD12 LEU H 155       5.019  -1.965  14.140  1.00 11.29           H
ATOM   2920 HD13 LEU H 155       5.562  -0.753  13.269  1.00 11.29           H
ATOM   2921 HD21 LEU H 155       4.521   1.447  15.092  1.00 15.05           H
ATOM   2922 HD22 LEU H 155       4.386   1.557  13.510  1.00 15.05           H
ATOM   2923 HD23 LEU H 155       3.094   1.628  14.428  1.00 15.05           H
ATOM   2924  N   GLN H 156       2.262  -3.237  15.174  1.00 10.02           N
ATOM   2925  CA  GLN H 156       1.608  -3.664  16.401  1.00 11.31           C
ATOM   2926  C   GLN H 156       2.130  -2.862  17.592  1.00 11.33           C
ATOM   2927  O   GLN H 156       3.270  -2.408  17.584  1.00 10.81           O
ATOM   2928  CB  GLN H 156       1.853  -5.158  16.649  1.00 11.12           C
ATOM   2929  CG  GLN H 156       1.256  -6.064  15.583  1.00 11.14           C
ATOM   2930  CD  GLN H 156      -0.246  -6.054  15.576  1.00 13.34           C
ATOM   2931  OE1 GLN H 156      -0.890  -6.518  16.512  1.00 14.02           O
ATOM   2932  NE2 GLN H 156      -0.827  -5.446  14.534  1.00 15.92           N
ATOM   2933  H   GLN H 156       3.086  -3.467  15.120  1.00 12.02           H
ATOM   2934  HA  GLN H 156       0.657  -3.506  16.326  1.00 13.57           H
ATOM   2935  HB2 GLN H 156       2.810  -5.304  16.674  1.00 13.34           H
ATOM   2936  HB3 GLN H 156       1.466  -5.404  17.502  1.00 13.34           H
ATOM   2937  HG2 GLN H 156       1.565  -5.767  14.715  1.00 13.37           H
ATOM   2938  HG3 GLN H 156       1.542  -6.979  15.748  1.00 13.37           H
ATOM   2939 HE21 GLN H 156      -0.343  -5.100  13.912  1.00 19.11           H
ATOM   2940 HE22 GLN H 156      -1.683  -5.399  14.499  1.00 19.11           H
ATOM   2941  N   VAL H 157       1.306  -2.745  18.625  1.00 12.29           N
ATOM   2942  CA  VAL H 157       1.613  -1.966  19.823  1.00  9.91           C
ATOM   2943  C   VAL H 157       1.182  -2.757  21.047  1.00 13.42           C
ATOM   2944  O   VAL H 157       0.138  -3.405  21.036  1.00 13.45           O
ATOM   2945  CB  VAL H 157       0.908  -0.594  19.799  1.00 12.04           C
ATOM   2946  CG1 VAL H 157      -0.596  -0.743  19.718  1.00 17.84           C
ATOM   2947  CG2 VAL H 157       1.325   0.255  21.039  1.00 13.55           C
ATOM   2948  H   VAL H 157       0.536  -3.121  18.666  1.00 14.75           H
ATOM   2949  HA  VAL H 157       2.567  -1.815  19.867  1.00 11.89           H
ATOM   2950  HB  VAL H 157       1.191  -0.107  19.005  1.00 14.44           H
ATOM   2951 HG11 VAL H 157      -0.994   0.141  19.663  1.00 21.41           H
ATOM   2952 HG12 VAL H 157      -0.824  -1.251  18.926  1.00 21.41           H
ATOM   2953 HG13 VAL H 157      -0.915  -1.201  20.511  1.00 21.41           H
ATOM   2954 HG21 VAL H 157       0.925   1.136  20.970  1.00 16.25           H
ATOM   2955 HG22 VAL H 157       1.022  -0.180  21.851  1.00 16.25           H
ATOM   2956 HG23 VAL H 157       2.291   0.341  21.045  1.00 16.25           H
ATOM   2957  N   VAL H 158       1.962  -2.684  22.116  1.00 13.06           N
ATOM   2958  CA  VAL H 158       1.535  -3.233  23.399  1.00 12.11           C
ATOM   2959  C   VAL H 158       2.150  -2.393  24.508  1.00 12.15           C
ATOM   2960  O   VAL H 158       3.281  -1.921  24.386  1.00 10.95           O
ATOM   2961  CB  VAL H 158       1.901  -4.737  23.509  1.00 16.50           C
ATOM   2962  CG1 VAL H 158       3.432  -4.961  23.554  1.00 15.65           C
ATOM   2963  CG2 VAL H 158       1.204  -5.359  24.703  1.00 17.22           C
ATOM   2964  H   VAL H 158       2.742  -2.330  22.120  1.00 15.67           H
ATOM   2965  HA  VAL H 158       0.570  -3.151  23.462  1.00 14.53           H
ATOM   2966  HB  VAL H 158       1.569  -5.185  22.719  1.00 19.79           H
ATOM   2967 HG11 VAL H 158       3.609  -5.910  23.605  1.00 18.77           H
ATOM   2968 HG12 VAL H 158       3.841  -4.588  22.757  1.00 18.77           H
ATOM   2969 HG13 VAL H 158       3.797  -4.523  24.341  1.00 18.77           H
ATOM   2970 HG21 VAL H 158       1.463  -6.289  24.756  1.00 20.66           H
ATOM   2971 HG22 VAL H 158       1.468  -4.894  25.515  1.00 20.66           H
ATOM   2972 HG23 VAL H 158       0.247  -5.284  24.580  1.00 20.66           H
ATOM   2973  N   ASN H 159       1.383  -2.178  25.574  1.00 10.22           N
ATOM   2974  CA  ASN H 159       1.838  -1.471  26.760  1.00 10.10           C
ATOM   2975  C   ASN H 159       2.178  -2.491  27.840  1.00  9.45           C
ATOM   2976  O   ASN H 159       1.414  -3.444  28.077  1.00 10.96           O
ATOM   2977  CB  ASN H 159       0.777  -0.504  27.271  1.00 11.33           C
ATOM   2978  CG  ASN H 159       0.362   0.533  26.248  1.00 16.20           C
ATOM   2979  OD1 ASN H 159       1.135   0.964  25.402  1.00 12.41           O
ATOM   2980  ND2 ASN H 159      -0.865   0.998  26.378  1.00 18.39           N
ATOM   2981  H   ASN H 159       0.576  -2.455  25.643  1.00 12.26           H
ATOM   2982  HA  ASN H 159       2.636  -0.957  26.553  1.00 12.12           H
ATOM   2983  HB2 ASN H 159      -0.009  -1.009  27.533  1.00 13.60           H
ATOM   2984  HB3 ASN H 159       1.136  -0.028  28.038  1.00 13.60           H
ATOM   2985 HD21 ASN H 159      -1.153   1.592  25.827  1.00 22.07           H
ATOM   2986 HD22 ASN H 159      -1.378   0.702  27.007  1.00 22.07           H
ATOM   2987  N   LEU H 160       3.323  -2.286  28.501  1.00  8.79           N
ATOM   2988  CA  LEU H 160       3.889  -3.286  29.430  1.00 10.08           C
ATOM   2989  C   LEU H 160       4.490  -2.582  30.637  1.00  8.69           C
ATOM   2990  O   LEU H 160       5.233  -1.604  30.478  1.00  9.10           O
ATOM   2991  CB  LEU H 160       4.979  -4.149  28.774  1.00  7.72           C
ATOM   2992  CG  LEU H 160       4.486  -4.977  27.603  1.00 12.17           C
ATOM   2993  CD1 LEU H 160       5.660  -5.649  26.931  1.00 13.72           C
ATOM   2994  CD2 LEU H 160       3.430  -6.008  28.018  1.00 11.23           C
ATOM   2995  H   LEU H 160       3.794  -1.568  28.445  1.00 10.54           H
ATOM   2996  HA  LEU H 160       3.168  -3.867  29.713  1.00 12.10           H
ATOM   2997  HB2 LEU H 160       5.693  -3.580  28.458  1.00  9.26           H
ATOM   2998  HB3 LEU H 160       5.334  -4.755  29.440  1.00  9.26           H
ATOM   2999  HG  LEU H 160       4.081  -4.380  26.953  1.00 14.60           H
ATOM   3000 HD11 LEU H 160       5.334  -6.149  26.165  1.00 16.46           H
ATOM   3001 HD12 LEU H 160       6.297  -4.976  26.631  1.00 16.46           H
ATOM   3002 HD13 LEU H 160       6.076  -6.243  27.576  1.00 16.46           H
ATOM   3003 HD21 LEU H 160       3.176  -6.521  27.233  1.00 13.48           H
ATOM   3004 HD22 LEU H 160       3.802  -6.608  28.684  1.00 13.48           H
ATOM   3005 HD23 LEU H 160       2.656  -5.552  28.380  1.00 13.48           H
ATOM   3006  N   PRO H 161       4.237  -3.087  31.842  1.00  8.11           N
ATOM   3007  CA  PRO H 161       4.846  -2.509  33.044  1.00  8.48           C
ATOM   3008  C   PRO H 161       6.297  -2.914  33.253  1.00 10.09           C
ATOM   3009  O   PRO H 161       6.697  -4.060  33.025  1.00 10.40           O
ATOM   3010  CB  PRO H 161       3.977  -3.068  34.169  1.00  9.98           C
ATOM   3011  CG  PRO H 161       3.609  -4.438  33.637  1.00 10.47           C
ATOM   3012  CD  PRO H 161       3.368  -4.240  32.157  1.00 11.15           C
ATOM   3013  HA  PRO H 161       4.784  -1.535  33.039  1.00 10.18           H
ATOM   3014  HB2 PRO H 161       4.500  -3.134  34.987  1.00 11.98           H
ATOM   3015  HB3 PRO H 161       3.193  -2.516  34.299  1.00 11.98           H
ATOM   3016  HG2 PRO H 161       4.349  -5.049  33.781  1.00 12.56           H
ATOM   3017  HG3 PRO H 161       2.806  -4.755  34.078  1.00 12.56           H
ATOM   3018  HD2 PRO H 161       3.653  -5.022  31.662  1.00 13.38           H
ATOM   3019  HD3 PRO H 161       2.442  -4.024  31.977  1.00 13.38           H
ATOM   3020  N   ILE H 162       7.075  -1.960  33.733  1.00  9.03           N
ATOM   3021  CA  ILE H 162       8.437  -2.236  34.177  1.00 10.60           C
ATOM   3022  C   ILE H 162       8.372  -3.150  35.402  1.00 10.49           C
ATOM   3023  O   ILE H 162       7.481  -3.019  36.239  1.00 10.26           O
ATOM   3024  CB  ILE H 162       9.181  -0.927  34.486  1.00  9.03           C
ATOM   3025  CG1 ILE H 162       9.375  -0.094  33.205  1.00  9.76           C
ATOM   3026  CG2 ILE H 162      10.519  -1.174  35.100  1.00 10.91           C
ATOM   3027  CD1 ILE H 162       9.741   1.353  33.471  1.00 12.55           C
ATOM   3028  H   ILE H 162       6.832  -1.140  33.809  1.00 10.83           H
ATOM   3029  HA  ILE H 162       8.916  -2.697  33.475  1.00 12.72           H
ATOM   3030  HB  ILE H 162       8.641  -0.411  35.102  1.00 10.83           H
ATOM   3031 HG12 ILE H 162      10.085  -0.492  32.677  1.00 11.71           H
ATOM   3032 HG13 ILE H 162       8.554  -0.101  32.688  1.00 11.71           H
ATOM   3033 HG21 ILE H 162      10.936  -0.319  35.281  1.00 13.09           H
ATOM   3034 HG22 ILE H 162      10.405  -1.667  35.926  1.00 13.09           H
ATOM   3035 HG23 ILE H 162      11.072  -1.682  34.485  1.00 13.09           H
ATOM   3036 HD11 ILE H 162       9.798   1.815  32.619  1.00 15.06           H
ATOM   3037 HD12 ILE H 162       9.052   1.749  34.025  1.00 15.06           H
ATOM   3038 HD13 ILE H 162      10.597   1.405  33.921  1.00 15.06           H
ATOM   3039  N   VAL H 163       9.317  -4.079  35.519  1.00 11.61           N
ATOM   3040  CA  VAL H 163       9.303  -5.101  36.570  1.00 10.20           C
ATOM   3041  C   VAL H 163      10.441  -4.863  37.571  1.00  9.15           C
ATOM   3042  O   VAL H 163      11.525  -4.387  37.213  1.00 12.07           O
ATOM   3043  CB  VAL H 163       9.352  -6.506  35.922  1.00  9.42           C
ATOM   3044  CG1 VAL H 163       9.482  -7.609  36.959  1.00 10.14           C
ATOM   3045  CG2 VAL H 163       8.079  -6.752  35.123  1.00 10.15           C
ATOM   3046  H   VAL H 163       9.993  -4.136  34.989  1.00 13.94           H
ATOM   3047  HA  VAL H 163       8.478  -5.030  37.060  1.00 12.24           H
ATOM   3048  HB  VAL H 163      10.099  -6.563  35.305  1.00 11.30           H
ATOM   3049 HG11 VAL H 163       9.440  -8.468  36.507  1.00 12.17           H
ATOM   3050 HG12 VAL H 163      10.326  -7.517  37.425  1.00 12.17           H
ATOM   3051 HG13 VAL H 163       8.744  -7.546  37.581  1.00 12.17           H
ATOM   3052 HG21 VAL H 163       8.123  -7.634  34.716  1.00 12.18           H
ATOM   3053 HG22 VAL H 163       7.321  -6.702  35.721  1.00 12.18           H
ATOM   3054 HG23 VAL H 163       7.992  -6.072  34.432  1.00 12.18           H
ATOM   3055  N   GLU H 164      10.169  -5.151  38.849  1.00 10.55           N
ATOM   3056  CA  GLU H 164      11.164  -5.049  39.900  1.00 13.47           C
ATOM   3057  C   GLU H 164      12.408  -5.833  39.521  1.00 12.71           C
ATOM   3058  O   GLU H 164      12.312  -6.947  38.999  1.00 13.40           O
ATOM   3059  CB  GLU H 164      10.592  -5.607  41.209  1.00 15.65           C
ATOM   3060  CG  GLU H 164       9.381  -4.862  41.770  1.00 22.98           C
ATOM   3061  CD  GLU H 164       8.030  -5.234  41.142  1.00 24.04           C
ATOM   3062  OE1 GLU H 164       7.954  -6.042  40.196  1.00 17.40           O
ATOM   3063  OE2 GLU H 164       7.004  -4.668  41.598  1.00 25.87           O1-
ATOM   3064  H   GLU H 164       9.408  -5.428  39.118  1.00 12.66           H
ATOM   3065  HA  GLU H 164      11.411  -4.122  40.039  1.00 16.16           H
ATOM   3066  HB2 GLU H 164      10.328  -6.527  41.068  1.00 18.78           H
ATOM   3067  HB3 GLU H 164      11.293  -5.565  41.876  1.00 18.78           H
ATOM   3068  HG2 GLU H 164       9.322  -5.038  42.722  1.00 27.58           H
ATOM   3069  HG3 GLU H 164       9.510  -3.912  41.621  1.00 27.58           H
ATOM   3070  N   ARG H 165      13.575  -5.259  39.814  1.00 13.88           N
ATOM   3071  CA  ARG H 165      14.812  -5.895  39.378  1.00 12.66           C
ATOM   3072  C   ARG H 165      15.001  -7.281  39.984  1.00 12.11           C
ATOM   3073  O   ARG H 165      15.489  -8.165  39.265  1.00 12.34           O
ATOM   3074  CB  ARG H 165      16.015  -4.992  39.669  1.00 13.94           C
ATOM   3075  CG  ARG H 165      15.909  -3.627  38.945  1.00 19.64           C
ATOM   3076  CD  ARG H 165      17.219  -2.825  38.936  1.00 20.41           C
ATOM   3077  NE  ARG H 165      18.262  -3.502  38.169  1.00 18.36           N
ATOM   3078  CZ  ARG H 165      18.351  -3.495  36.836  1.00 18.98           C
ATOM   3079  NH1 ARG H 165      19.334  -4.141  36.232  1.00 15.92           N
ATOM   3080  NH2 ARG H 165      17.479  -2.821  36.099  1.00 23.16           N1+
ATOM   3081  H   ARG H 165      13.677  -4.527  40.250  1.00 16.65           H
ATOM   3082  HA  ARG H 165      14.772  -6.014  38.414  1.00 15.19           H
ATOM   3083  HB2 ARG H 165      16.059  -4.822  40.624  1.00 16.73           H
ATOM   3084  HB3 ARG H 165      16.825  -5.439  39.382  1.00 16.73           H
ATOM   3085  HG2 ARG H 165      15.651  -3.787  38.025  1.00 23.57           H
ATOM   3086  HG3 ARG H 165      15.235  -3.083  39.385  1.00 23.57           H
ATOM   3087  HD2 ARG H 165      17.063  -1.952  38.542  1.00 24.49           H
ATOM   3088  HD3 ARG H 165      17.534  -2.721  39.848  1.00 24.49           H
ATOM   3089  HE  ARG H 165      18.857  -3.941  38.610  1.00 22.03           H
ATOM   3090 HH11 ARG H 165      19.914  -4.577  36.699  1.00 19.10           H
ATOM   3091 HH12 ARG H 165      19.394  -4.127  35.375  1.00 19.10           H
ATOM   3092 HH21 ARG H 165      16.833  -2.392  36.474  1.00 27.79           H
ATOM   3093 HH22 ARG H 165      17.554  -2.819  35.242  1.00 27.79           H
ATOM   3094  N   PRO H 166      14.629  -7.550  41.236  1.00 14.68           N
ATOM   3095  CA  PRO H 166      14.772  -8.922  41.750  1.00 16.75           C
ATOM   3096  C   PRO H 166      13.923  -9.950  41.013  1.00 15.59           C
ATOM   3097  O   PRO H 166      14.373 -11.087  40.813  1.00 15.04           O
ATOM   3098  CB  PRO H 166      14.351  -8.774  43.230  1.00 16.61           C
ATOM   3099  CG  PRO H 166      14.727  -7.389  43.559  1.00 17.31           C
ATOM   3100  CD  PRO H 166      14.319  -6.613  42.326  1.00 16.08           C
ATOM   3101  HA  PRO H 166      15.704  -9.188  41.708  1.00 20.10           H
ATOM   3102  HB2 PRO H 166      13.394  -8.907  43.330  1.00 19.93           H
ATOM   3103  HB3 PRO H 166      14.841  -9.405  43.776  1.00 19.93           H
ATOM   3104  HG2 PRO H 166      14.232  -7.085  44.336  1.00 20.77           H
ATOM   3105  HG3 PRO H 166      15.684  -7.325  43.705  1.00 20.77           H
ATOM   3106  HD2 PRO H 166      13.365  -6.424  42.348  1.00 19.29           H
ATOM   3107  HD3 PRO H 166      14.856  -5.810  42.240  1.00 19.29           H
ATOM   3108  N   VAL H 167      12.717  -9.576  40.580  1.00 11.28           N
ATOM   3109  CA  VAL H 167      11.868 -10.453  39.799  1.00 12.98           C
ATOM   3110  C   VAL H 167      12.502 -10.725  38.442  1.00 15.01           C
ATOM   3111  O   VAL H 167      12.579 -11.875  38.001  1.00 13.84           O
ATOM   3112  CB  VAL H 167      10.455  -9.844  39.695  1.00 14.59           C
ATOM   3113  CG1 VAL H 167       9.509 -10.665  38.829  1.00 13.56           C
ATOM   3114  CG2 VAL H 167       9.885  -9.678  41.115  1.00 16.98           C
ATOM   3115  H   VAL H 167      12.367  -8.805  40.733  1.00 13.54           H
ATOM   3116  HA  VAL H 167      11.780 -11.297  40.265  1.00 15.57           H
ATOM   3117  HB  VAL H 167      10.520  -8.956  39.305  1.00 17.51           H
ATOM   3118 HG11 VAL H 167       8.644 -10.228  38.808  1.00 16.27           H
ATOM   3119 HG12 VAL H 167       9.865 -10.724  37.930  1.00 16.27           H
ATOM   3120 HG13 VAL H 167       9.410 -11.552  39.208  1.00 16.27           H
ATOM   3121 HG21 VAL H 167       8.990  -9.305  41.054  1.00 20.38           H
ATOM   3122 HG22 VAL H 167       9.854 -10.543  41.553  1.00 20.38           H
ATOM   3123 HG23 VAL H 167      10.455  -9.081  41.624  1.00 20.38           H
ATOM   3124  N   CYS H 168      12.979  -9.676  37.761  1.00 10.47           N
ATOM   3125  CA  CYS H 168      13.705  -9.889  36.522  1.00 11.28           C
ATOM   3126  C   CYS H 168      14.841 -10.898  36.723  1.00 11.20           C
ATOM   3127  O   CYS H 168      15.002 -11.844  35.939  1.00 10.78           O
ATOM   3128  CB  CYS H 168      14.272  -8.567  36.007  1.00  8.85           C
ATOM   3129  SG  CYS H 168      13.053  -7.274  35.629  1.00 11.25           S
ATOM   3130  H   CYS H 168      12.869  -8.852  37.986  1.00 12.57           H
ATOM   3131  HA  CYS H 168      13.094 -10.243  35.859  1.00 13.53           H
ATOM   3132  HB2 CYS H 168      14.878  -8.219  36.678  1.00 10.62           H
ATOM   3133  HB3 CYS H 168      14.769  -8.757  35.198  1.00 10.62           H
ATOM   3134  N   LYS H 169      15.654 -10.679  37.759  1.00 11.69           N
ATOM   3135  CA  LYS H 169      16.846 -11.488  37.981  1.00 10.26           C
ATOM   3136  C   LYS H 169      16.474 -12.936  38.256  1.00 13.02           C
ATOM   3137  O   LYS H 169      17.105 -13.858  37.728  1.00 10.96           O
ATOM   3138  CB  LYS H 169      17.630 -10.891  39.140  1.00 13.70           C
ATOM   3139  CG  LYS H 169      18.907 -11.606  39.523  1.00 18.68           C
ATOM   3140  CD  LYS H 169      19.571 -10.890  40.670  1.00 20.71           C
ATOM   3141  CE  LYS H 169      20.956 -11.455  40.974  1.00 29.97           C
ATOM   3142  NZ  LYS H 169      20.870 -12.868  41.349  1.00 33.02           N1+
ATOM   3143  H   LYS H 169      15.532 -10.077  38.362  1.00 14.03           H
ATOM   3144  HA  LYS H 169      17.401 -11.468  37.186  1.00 12.31           H
ATOM   3145  HB2 LYS H 169      17.889  -9.985  38.898  1.00 16.44           H
ATOM   3146  HB3 LYS H 169      17.053 -10.874  39.918  1.00 16.44           H
ATOM   3147  HG2 LYS H 169      18.712 -12.515  39.791  1.00 22.42           H
ATOM   3148  HG3 LYS H 169      19.515 -11.594  38.765  1.00 22.42           H
ATOM   3149  HD2 LYS H 169      19.671  -9.954  40.432  1.00 24.85           H
ATOM   3150  HD3 LYS H 169      19.025 -10.981  41.465  1.00 24.85           H
ATOM   3151  HE2 LYS H 169      21.513 -11.383  40.183  1.00 35.96           H
ATOM   3152  HE3 LYS H 169      21.350 -10.967  41.715  1.00 35.96           H
ATOM   3153  HZ1 LYS H 169      21.379 -13.027  42.063  1.00 39.62           H
ATOM   3154  HZ2 LYS H 169      20.026 -13.078  41.542  1.00 39.62           H
ATOM   3155  HZ3 LYS H 169      21.148 -13.376  40.672  1.00 39.62           H
ATOM   3156  N   ASP H 170      15.409 -13.144  39.018  1.00 14.14           N
ATOM   3157  CA  ASP H 170      14.970 -14.483  39.396  1.00 12.26           C
ATOM   3158  C   ASP H 170      14.274 -15.234  38.274  1.00 16.59           C
ATOM   3159  O   ASP H 170      13.956 -16.418  38.443  1.00 14.88           O
ATOM   3160  CB  ASP H 170      14.026 -14.390  40.592  1.00 14.71           C
ATOM   3161  CG  ASP H 170      14.762 -14.149  41.902  1.00 16.73           C
ATOM   3162  OD1 ASP H 170      16.014 -14.200  41.911  1.00 15.61           O
ATOM   3163  OD2 ASP H 170      14.077 -13.894  42.916  1.00 18.62           O1-
ATOM   3164  H   ASP H 170      14.915 -12.515  39.339  1.00 16.97           H
ATOM   3165  HA  ASP H 170      15.748 -14.995  39.662  1.00 14.71           H
ATOM   3166  HB2 ASP H 170      13.409 -13.654  40.447  1.00 17.65           H
ATOM   3167  HB3 ASP H 170      13.538 -15.222  40.670  1.00 17.65           H
ATOM   3168  N   SER H 171      14.009 -14.592  37.139  1.00 12.03           N
ATOM   3169  CA  SER H 171      13.288 -15.224  36.049  1.00 10.22           C
ATOM   3170  C   SER H 171      14.188 -15.936  35.049  1.00 11.44           C
ATOM   3171  O   SER H 171      13.679 -16.587  34.127  1.00 13.61           O
ATOM   3172  CB  SER H 171      12.443 -14.172  35.313  1.00 10.40           C
ATOM   3173  OG  SER H 171      13.258 -13.302  34.502  1.00 12.67           O
ATOM   3174  H   SER H 171      14.256 -13.789  36.972  1.00 14.43           H
ATOM   3175  HA  SER H 171      12.681 -15.880  36.421  1.00 12.26           H
ATOM   3176  HB2 SER H 171      11.803 -14.630  34.750  1.00 12.47           H
ATOM   3177  HB3 SER H 171      11.985 -13.646  35.978  1.00 12.47           H
ATOM   3178  HG  SER H 171      13.765 -12.843  34.994  1.00 15.20           H
ATOM   3179  N   THR H 172      15.497 -15.790  35.177  1.00  9.47           N
ATOM   3180  CA  THR H 172      16.404 -16.180  34.119  1.00 11.26           C
ATOM   3181  C   THR H 172      17.713 -16.629  34.733  1.00 12.99           C
ATOM   3182  O   THR H 172      18.080 -16.201  35.828  1.00 11.44           O
ATOM   3183  CB  THR H 172      16.645 -15.023  33.132  1.00 12.92           C
ATOM   3184  OG1 THR H 172      17.593 -15.437  32.145  1.00 13.93           O
ATOM   3185  CG2 THR H 172      17.141 -13.777  33.829  1.00 16.13           C
ATOM   3186  H   THR H 172      15.890 -15.472  35.872  1.00 11.36           H
ATOM   3187  HA  THR H 172      16.026 -16.926  33.637  1.00 13.51           H
ATOM   3188  HB  THR H 172      15.805 -14.811  32.692  1.00 15.50           H
ATOM   3189  HG1 THR H 172      17.203 -15.605  31.417  1.00 16.71           H
ATOM   3190 HG21 THR H 172      17.279 -13.078  33.173  1.00 19.36           H
ATOM   3191 HG22 THR H 172      16.488 -13.477  34.480  1.00 19.36           H
ATOM   3192 HG23 THR H 172      17.979 -13.950  34.287  1.00 19.36           H
ATOM   3193  N   ARG H 173      18.416 -17.506  34.018  1.00 12.39           N
ATOM   3194  CA  ARG H 173      19.777 -17.821  34.389  1.00 13.58           C
ATOM   3195  C   ARG H 173      20.768 -16.864  33.754  1.00 15.96           C
ATOM   3196  O   ARG H 173      21.931 -16.846  34.202  1.00 15.35           O
ATOM   3197  CB  ARG H 173      20.118 -19.281  34.024  1.00 15.29           C
ATOM   3198  CG  ARG H 173      19.134 -20.281  34.642  1.00 12.67           C
ATOM   3199  CD  ARG H 173      19.347 -21.731  34.204  1.00 18.65           C
ATOM   3200  NE  ARG H 173      20.655 -22.244  34.544  1.00 18.33           N
ATOM   3201  CZ  ARG H 173      20.980 -23.536  34.449  1.00 19.98           C
ATOM   3202  NH1 ARG H 173      22.185 -23.935  34.793  1.00 22.50           N
ATOM   3203  NH2 ARG H 173      20.094 -24.413  34.024  1.00 19.23           N1+
ATOM   3204  H   ARG H 173      18.121 -17.920  33.327  1.00 14.87           H
ATOM   3205  HA  ARG H 173      19.860 -17.733  35.350  1.00 16.29           H
ATOM   3206  HB2 ARG H 173      20.082 -19.374  33.060  1.00 18.35           H
ATOM   3207  HB3 ARG H 173      21.002 -19.484  34.361  1.00 18.35           H
ATOM   3208  HG2 ARG H 173      19.229 -20.235  35.605  1.00 15.20           H
ATOM   3209  HG3 ARG H 173      18.229 -20.039  34.391  1.00 15.20           H
ATOM   3210  HD2 ARG H 173      18.688 -22.294  34.637  1.00 22.38           H
ATOM   3211  HD3 ARG H 173      19.247 -21.795  33.239  1.00 22.38           H
ATOM   3212  HE  ARG H 173      21.253 -21.693  34.827  1.00 22.00           H
ATOM   3213 HH11 ARG H 173      22.761 -23.363  35.068  1.00 27.00           H
ATOM   3214 HH12 ARG H 173      22.395 -24.765  34.728  1.00 27.00           H
ATOM   3215 HH21 ARG H 173      19.302 -24.162  33.805  1.00 23.07           H
ATOM   3216 HH22 ARG H 173      20.305 -25.243  33.966  1.00 23.07           H
ATOM   3217  N   ILE H 174      20.323 -16.028  32.776  1.00 13.66           N
ATOM   3218  CA  ILE H 174      21.241 -15.026  32.237  1.00 12.87           C
ATOM   3219  C   ILE H 174      21.407 -13.972  33.351  1.00 12.85           C
ATOM   3220  O   ILE H 174      20.630 -13.503  34.156  1.00 14.87           O
ATOM   3221  CB  ILE H 174      20.676 -14.408  30.923  1.00 13.69           C
ATOM   3222  CG1 ILE H 174      20.366 -15.471  29.851  1.00 20.51           C
ATOM   3223  CG2 ILE H 174      21.632 -13.340  30.394  1.00 14.85           C
ATOM   3224  CD1 ILE H 174      21.570 -16.051  29.125  1.00 30.45           C
ATOM   3225  H   ILE H 174      19.316 -15.923  32.516  1.00 16.39           H
ATOM   3226  HA  ILE H 174      22.228 -15.522  32.008  1.00 15.44           H
ATOM   3227  HB  ILE H 174      19.697 -13.909  31.178  1.00 16.43           H
ATOM   3228 HG12 ILE H 174      19.765 -16.295  30.288  1.00 24.61           H
ATOM   3229 HG13 ILE H 174      19.689 -15.001  29.101  1.00 24.61           H
ATOM   3230 HG21 ILE H 174      21.224 -12.899  29.469  1.00 17.82           H
ATOM   3231 HG22 ILE H 174      21.769 -12.507  31.094  1.00 17.82           H
ATOM   3232 HG23 ILE H 174      22.616 -13.747  30.141  1.00 17.82           H
ATOM   3233 HD11 ILE H 174      21.254 -16.815  28.400  1.00 36.54           H
ATOM   3234 HD12 ILE H 174      22.107 -15.289  28.548  1.00 36.54           H
ATOM   3235 HD13 ILE H 174      22.287 -16.515  29.806  1.00 36.54           H
ATOM   3236  N   ARG H 175      22.723 -13.554  33.349  1.00 13.29           N
ATOM   3237  CA  ARG H 175      23.274 -12.478  34.188  1.00 14.49           C
ATOM   3238  C   ARG H 175      22.783 -11.114  33.715  1.00 15.31           C
ATOM   3239  O   ARG H 175      23.082 -10.693  32.593  1.00 15.32           O
ATOM   3240  CB  ARG H 175      24.809 -12.451  34.172  1.00 17.70           C
ATOM   3241  CG  ARG H 175      25.421 -11.360  35.096  1.00 22.58           C
ATOM   3242  CD  ARG H 175      26.971 -11.362  35.142  1.00 29.04           C
ATOM   3243  NE  ARG H 175      27.559 -10.881  33.891  1.00 30.09           N
ATOM   3244  CZ  ARG H 175      27.878  -9.607  33.635  1.00 28.12           C
ATOM   3245  NH1 ARG H 175      28.383  -9.282  32.454  1.00 33.00           N
ATOM   3246  NH2 ARG H 175      27.690  -8.660  34.553  1.00 30.18           N1+
ATOM   3247  H   ARG H 175      23.322 -13.896  32.836  1.00 15.94           H
ATOM   3248  HA  ARG H 175      22.996 -12.599  35.111  1.00 17.38           H
ATOM   3249  HB2 ARG H 175      25.148 -13.315  34.455  1.00 21.24           H
ATOM   3250  HB3 ARG H 175      25.106 -12.262  33.269  1.00 21.24           H
ATOM   3251  HG2 ARG H 175      25.146 -10.484  34.783  1.00 27.10           H
ATOM   3252  HG3 ARG H 175      25.099 -11.494  36.001  1.00 27.10           H
ATOM   3253  HD2 ARG H 175      27.275 -10.786  35.861  1.00 34.85           H
ATOM   3254  HD3 ARG H 175      27.285 -12.266  35.296  1.00 34.85           H
ATOM   3255  HE  ARG H 175      27.757 -11.468  33.295  1.00 36.11           H
ATOM   3256 HH11 ARG H 175      28.511  -9.890  31.860  1.00 39.60           H
ATOM   3257 HH12 ARG H 175      28.598  -8.465  32.288  1.00 39.60           H
ATOM   3258 HH21 ARG H 175      27.357  -8.855  35.324  1.00 36.22           H
ATOM   3259 HH22 ARG H 175      27.905  -7.845  34.378  1.00 36.22           H
ATOM   3260  N   ILE H 176      22.086 -10.422  34.574  1.00 14.13           N
ATOM   3261  CA  ILE H 176      21.500  -9.117  34.258  1.00 13.08           C
ATOM   3262  C   ILE H 176      22.448  -8.025  34.714  1.00 14.60           C
ATOM   3263  O   ILE H 176      23.087  -8.135  35.759  1.00 17.16           O
ATOM   3264  CB  ILE H 176      20.123  -8.979  34.934  1.00 13.45           C
ATOM   3265  CG1 ILE H 176      19.218 -10.132  34.577  1.00 14.31           C
ATOM   3266  CG2 ILE H 176      19.428  -7.650  34.546  1.00 16.05           C
ATOM   3267  CD1 ILE H 176      19.188 -10.502  33.110  1.00 17.43           C
ATOM   3268  H   ILE H 176      21.922 -10.685  35.377  1.00 16.96           H
ATOM   3269  HA  ILE H 176      21.394  -9.033  33.298  1.00 15.69           H
ATOM   3270  HB  ILE H 176      20.258  -8.985  35.894  1.00 16.14           H
ATOM   3271 HG12 ILE H 176      19.521 -10.909  35.070  1.00 17.17           H
ATOM   3272 HG13 ILE H 176      18.313  -9.912  34.851  1.00 17.17           H
ATOM   3273 HG21 ILE H 176      18.587  -7.597  35.026  1.00 19.26           H
ATOM   3274 HG22 ILE H 176      19.998  -6.909  34.800  1.00 19.26           H
ATOM   3275 HG23 ILE H 176      19.262  -7.639  33.591  1.00 19.26           H
ATOM   3276 HD11 ILE H 176      18.541 -11.211  32.973  1.00 20.92           H
ATOM   3277 HD12 ILE H 176      18.943  -9.721  32.587  1.00 20.92           H
ATOM   3278 HD13 ILE H 176      20.068 -10.811  32.841  1.00 20.92           H
ATOM   3279  N   THR H 177      22.549  -6.964  33.942  1.00 11.50           N
ATOM   3280  CA  THR H 177      23.373  -5.834  34.319  1.00 10.58           C
ATOM   3281  C   THR H 177      22.541  -4.568  34.502  1.00 11.94           C
ATOM   3282  O   THR H 177      21.364  -4.502  34.148  1.00 12.27           O
ATOM   3283  CB  THR H 177      24.450  -5.536  33.283  1.00 12.68           C
ATOM   3284  OG1 THR H 177      23.833  -4.875  32.179  1.00 11.23           O
ATOM   3285  CG2 THR H 177      25.175  -6.782  32.823  1.00 14.71           C
ATOM   3286  H   THR H 177      22.155  -6.880  33.178  1.00 13.80           H
ATOM   3287  HA  THR H 177      23.819  -6.026  35.162  1.00 12.70           H
ATOM   3288  HB  THR H 177      25.117  -4.939  33.672  1.00 15.21           H
ATOM   3289  HG1 THR H 177      24.419  -4.681  31.609  1.00 13.48           H
ATOM   3290 HG21 THR H 177      25.877  -6.546  32.197  1.00 17.65           H
ATOM   3291 HG22 THR H 177      25.580  -7.235  33.580  1.00 17.65           H
ATOM   3292 HG23 THR H 177      24.556  -7.391  32.391  1.00 17.65           H
ATOM   3293  N   ASP H 178      23.212  -3.527  35.015  1.00 12.29           N
ATOM   3294  CA  ASP H 178      22.571  -2.234  35.222  1.00 10.68           C
ATOM   3295  C   ASP H 178      22.168  -1.580  33.898  1.00 10.49           C
ATOM   3296  O   ASP H 178      21.423  -0.594  33.910  1.00 13.64           O
ATOM   3297  CB  ASP H 178      23.510  -1.285  35.966  1.00 14.73           C
ATOM   3298  CG  ASP H 178      23.667  -1.621  37.461  1.00 21.45           C
ATOM   3299  OD1 ASP H 178      22.970  -2.509  37.972  1.00 18.12           O
ATOM   3300  OD2 ASP H 178      24.495  -0.941  38.112  1.00 26.31           O1-
ATOM   3301  H   ASP H 178      24.043  -3.548  35.238  1.00 14.75           H
ATOM   3302  HA  ASP H 178      21.776  -2.344  35.763  1.00 12.81           H
ATOM   3303  HB2 ASP H 178      24.385  -1.334  35.549  1.00 17.68           H
ATOM   3304  HB3 ASP H 178      23.156  -0.384  35.895  1.00 17.68           H
ATOM   3305  N   ASN H 179      22.710  -2.066  32.770  1.00 10.69           N
ATOM   3306  CA  ASN H 179      22.394  -1.547  31.443  1.00  7.78           C
ATOM   3307  C   ASN H 179      21.176  -2.205  30.837  1.00  9.04           C
ATOM   3308  O   ASN H 179      20.904  -2.024  29.639  1.00  8.24           O
ATOM   3309  CB  ASN H 179      23.600  -1.736  30.529  1.00 11.01           C
ATOM   3310  CG  ASN H 179      24.841  -1.081  31.085  1.00 12.37           C
ATOM   3311  OD1 ASN H 179      24.814   0.096  31.480  1.00 14.07           O
ATOM   3312  ND2 ASN H 179      25.936  -1.856  31.192  1.00 14.23           N
ATOM   3313  H   ASN H 179      23.277  -2.714  32.758  1.00 12.83           H
ATOM   3314  HA  ASN H 179      22.213  -0.595  31.515  1.00  9.33           H
ATOM   3315  HB2 ASN H 179      23.766  -2.687  30.435  1.00 13.21           H
ATOM   3316  HB3 ASN H 179      23.405  -1.336  29.671  1.00 13.21           H
ATOM   3317 HD21 ASN H 179      26.653  -1.530  31.535  1.00 17.08           H
ATOM   3318 HD22 ASN H 179      25.918  -2.675  30.926  1.00 17.08           H
ATOM   3319  N   MET H 180      20.427  -2.951  31.645  1.00 10.83           N
ATOM   3320  CA  MET H 180      19.217  -3.648  31.225  1.00 10.98           C
ATOM   3321  C   MET H 180      18.112  -3.363  32.222  1.00  9.51           C
ATOM   3322  O   MET H 180      18.381  -3.157  33.413  1.00 10.98           O
ATOM   3323  CB  MET H 180      19.403  -5.184  31.189  1.00 10.23           C
ATOM   3324  CG  MET H 180      20.599  -5.626  30.412  1.00 12.86           C
ATOM   3325  SD  MET H 180      20.883  -7.373  30.736  1.00 10.80           S
ATOM   3326  CE  MET H 180      22.410  -7.566  29.854  1.00 13.25           C
ATOM   3327  H   MET H 180      20.614  -3.078  32.471  1.00 13.00           H
ATOM   3328  HA  MET H 180      18.959  -3.352  30.344  1.00 13.17           H
ATOM   3329  HB2 MET H 180      19.510  -5.520  32.090  1.00 12.27           H
ATOM   3330  HB3 MET H 180      18.617  -5.583  30.784  1.00 12.27           H
ATOM   3331  HG2 MET H 180      20.436  -5.504  29.462  1.00 15.43           H
ATOM   3332  HG3 MET H 180      21.380  -5.120  30.692  1.00 15.43           H
ATOM   3333  HE1 MET H 180      22.679  -8.496  29.918  1.00 15.90           H
ATOM   3334  HE2 MET H 180      22.266  -7.325  28.927  1.00 15.90           H
ATOM   3335  HE3 MET H 180      23.091  -6.993  30.241  1.00 15.90           H
ATOM   3336  N   PHE H 181      16.869  -3.382  31.745  1.00  8.58           N
ATOM   3337  CA  PHE H 181      15.718  -3.535  32.614  1.00  7.67           C
ATOM   3338  C   PHE H 181      14.783  -4.531  31.952  1.00  9.27           C
ATOM   3339  O   PHE H 181      14.948  -4.867  30.776  1.00  9.74           O
ATOM   3340  CB  PHE H 181      15.035  -2.190  32.911  1.00  8.49           C
ATOM   3341  CG  PHE H 181      14.386  -1.522  31.715  1.00  9.05           C
ATOM   3342  CD1 PHE H 181      13.053  -1.768  31.377  1.00 10.33           C
ATOM   3343  CD2 PHE H 181      15.096  -0.609  30.958  1.00  8.56           C
ATOM   3344  CE1 PHE H 181      12.454  -1.145  30.311  1.00  9.84           C
ATOM   3345  CE2 PHE H 181      14.472   0.052  29.876  1.00  7.00           C
ATOM   3346  CZ  PHE H 181      13.155  -0.211  29.568  1.00  9.81           C
ATOM   3347  H   PHE H 181      16.664  -3.299  30.911  1.00 10.29           H
ATOM   3348  HA  PHE H 181      16.015  -3.937  33.447  1.00  9.20           H
ATOM   3349  HB2 PHE H 181      14.344  -2.339  33.575  1.00 10.19           H
ATOM   3350  HB3 PHE H 181      15.687  -1.571  33.272  1.00 10.19           H
ATOM   3351  HD1 PHE H 181      12.561  -2.381  31.877  1.00 12.39           H
ATOM   3352  HD2 PHE H 181      15.979  -0.413  31.176  1.00 10.27           H
ATOM   3353  HE1 PHE H 181      11.565  -1.319  30.100  1.00 11.80           H
ATOM   3354  HE2 PHE H 181      14.944   0.661  29.358  1.00  8.39           H
ATOM   3355  HZ  PHE H 181      12.752   0.202  28.841  1.00 11.77           H
ATOM   3356  N   CYS H 182      13.792  -5.015  32.703  1.00  7.90           N
ATOM   3357  CA  CYS H 182      12.836  -5.935  32.109  1.00  9.62           C
ATOM   3358  C   CYS H 182      11.414  -5.436  32.341  1.00  9.44           C
ATOM   3359  O   CYS H 182      11.149  -4.604  33.214  1.00  9.85           O
ATOM   3360  CB  CYS H 182      13.031  -7.385  32.610  1.00 10.54           C
ATOM   3361  SG  CYS H 182      12.098  -8.024  34.035  1.00 11.07           S
ATOM   3362  H   CYS H 182      13.666  -4.832  33.539  1.00  9.48           H
ATOM   3363  HA  CYS H 182      12.972  -5.944  31.147  1.00 11.55           H
ATOM   3364  HB2 CYS H 182      12.826  -7.977  31.868  1.00 12.64           H
ATOM   3365  HB3 CYS H 182      13.967  -7.484  32.835  1.00 12.64           H
ATOM   3366  N   ALA H 183      10.527  -5.874  31.450  1.00  8.89           N
ATOM   3367  CA  ALA H 183       9.142  -5.437  31.498  1.00  9.25           C
ATOM   3368  C   ALA H 183       8.233  -6.564  31.031  1.00 10.98           C
ATOM   3369  O   ALA H 183       8.620  -7.435  30.242  1.00 10.45           O
ATOM   3370  CB  ALA H 183       8.952  -4.172  30.644  1.00 10.72           C
ATOM   3371  H   ALA H 183      10.711  -6.398  30.787  1.00 10.67           H
ATOM   3372  HA  ALA H 183       8.884  -5.219  32.410  1.00 11.10           H
ATOM   3373  HB1 ALA H 183       8.021  -3.895  30.675  1.00 12.86           H
ATOM   3374  HB2 ALA H 183       9.518  -3.464  30.991  1.00 12.86           H
ATOM   3375  HB3 ALA H 183       9.204  -4.378  29.729  1.00 12.86           H
ATOM   3376  N   GLY H 184       7.001  -6.498  31.487  1.00 10.25           N
ATOM   3377  CA  GLY H 184       6.019  -7.518  31.175  1.00 10.57           C
ATOM   3378  C   GLY H 184       5.122  -7.804  32.352  1.00  9.83           C
ATOM   3379  O   GLY H 184       5.426  -7.417  33.473  1.00 10.61           O
ATOM   3380  H   GLY H 184       6.704  -5.865  31.992  1.00 12.30           H
ATOM   3381  HA2 GLY H 184       5.468  -7.240  30.427  1.00 12.69           H
ATOM   3382  HA3 GLY H 184       6.470  -8.346  30.935  1.00 12.69           H
ATOM   3383  N   TYR H 184A      4.010  -8.487  32.104  1.00 10.67           N
ATOM   3384  CA  TYR H 184A      3.106  -8.875  33.169  1.00 13.35           C
ATOM   3385  C   TYR H 184A      3.564 -10.180  33.806  1.00 12.95           C
ATOM   3386  O   TYR H 184A      4.203 -11.032  33.167  1.00 13.84           O
ATOM   3387  CB  TYR H 184A      1.676  -9.008  32.637  1.00 12.58           C
ATOM   3388  CG  TYR H 184A      1.074  -7.690  32.225  1.00 11.87           C
ATOM   3389  CD1 TYR H 184A      0.618  -6.801  33.187  1.00 16.22           C
ATOM   3390  CD2 TYR H 184A      0.946  -7.344  30.885  1.00 15.63           C
ATOM   3391  CE1 TYR H 184A      0.051  -5.585  32.826  1.00 13.76           C
ATOM   3392  CE2 TYR H 184A      0.376  -6.116  30.514  1.00 13.99           C
ATOM   3393  CZ  TYR H 184A     -0.057  -5.251  31.503  1.00 12.47           C
ATOM   3394  OH  TYR H 184A     -0.620  -4.055  31.120  1.00 17.58           O
ATOM   3395  H   TYR H 184A      3.756  -8.726  31.320  1.00 12.80           H
ATOM   3396  HA  TYR H 184A      3.107  -8.192  33.860  1.00 16.02           H
ATOM   3397  HB2 TYR H 184A      1.660  -9.603  31.869  1.00 15.10           H
ATOM   3398  HB3 TYR H 184A      1.113  -9.369  33.341  1.00 15.10           H
ATOM   3399  HD1 TYR H 184A      0.692  -7.025  34.087  1.00 19.47           H
ATOM   3400  HD2 TYR H 184A      1.245  -7.929  30.228  1.00 18.76           H
ATOM   3401  HE1 TYR H 184A     -0.252  -4.995  33.477  1.00 16.51           H
ATOM   3402  HE2 TYR H 184A      0.295  -5.875  29.619  1.00 16.79           H
ATOM   3403  HH  TYR H 184A     -0.655  -4.007  30.281  1.00 21.10           H
ATOM   3404  N   LYS H 185       3.246 -10.305  35.084  1.00 15.13           N
ATOM   3405  CA  LYS H 185       3.480 -11.524  35.838  1.00 16.79           C
ATOM   3406  C   LYS H 185       2.326 -12.493  35.608  1.00 17.52           C
ATOM   3407  O   LYS H 185       1.226 -12.095  35.215  1.00 19.84           O
ATOM   3408  CB  LYS H 185       3.640 -11.188  37.324  1.00 19.21           C
ATOM   3409  CG  LYS H 185       4.749 -10.143  37.600  1.00 24.05           C
ATOM   3410  CD  LYS H 185       4.750  -9.548  39.012  1.00 26.15           C
ATOM   3411  CE  LYS H 185       5.912  -8.527  39.118  1.00 28.41           C
ATOM   3412  NZ  LYS H 185       6.017  -7.788  40.396  1.00 35.23           N1+
ATOM   3413  H   LYS H 185       2.887  -9.674  35.547  1.00 18.15           H
ATOM   3414  HA  LYS H 185       4.299 -11.940  35.529  1.00 20.15           H
ATOM   3415  HB2 LYS H 185       2.803 -10.838  37.669  1.00 23.05           H
ATOM   3416  HB3 LYS H 185       3.881 -11.997  37.799  1.00 23.05           H
ATOM   3417  HG2 LYS H 185       5.612 -10.561  37.469  1.00 28.86           H
ATOM   3418  HG3 LYS H 185       4.647  -9.404  36.979  1.00 28.86           H
ATOM   3419  HD2 LYS H 185       3.911  -9.092  39.177  1.00 31.38           H
ATOM   3420  HD3 LYS H 185       4.895 -10.250  39.666  1.00 31.38           H
ATOM   3421  HE2 LYS H 185       6.751  -8.997  38.986  1.00 34.09           H
ATOM   3422  HE3 LYS H 185       5.798  -7.863  38.418  1.00 34.09           H
ATOM   3423  HZ1 LYS H 185       6.638  -7.157  40.321  1.00 42.27           H
ATOM   3424  HZ2 LYS H 185       5.238  -7.405  40.593  1.00 42.27           H
ATOM   3425  HZ3 LYS H 185       6.244  -8.344  41.053  1.00 42.27           H
ATOM   3426  N   PRO H 186       2.557 -13.783  35.827  1.00 20.22           N
ATOM   3427  CA  PRO H 186       1.453 -14.746  35.702  1.00 24.02           C
ATOM   3428  C   PRO H 186       0.182 -14.336  36.445  1.00 20.84           C
ATOM   3429  O   PRO H 186      -0.914 -14.429  35.879  1.00 27.87           O
ATOM   3430  CB  PRO H 186       2.083 -16.019  36.265  1.00 23.24           C
ATOM   3431  CG  PRO H 186       3.525 -15.906  35.889  1.00 19.75           C
ATOM   3432  CD  PRO H 186       3.847 -14.446  36.114  1.00 18.09           C
ATOM   3433  HA  PRO H 186       1.243 -14.888  34.764  1.00 28.83           H
ATOM   3434  HB2 PRO H 186       1.986 -16.036  37.231  1.00 27.89           H
ATOM   3435  HB3 PRO H 186       1.677 -16.796  35.853  1.00 27.89           H
ATOM   3436  HG2 PRO H 186       4.069 -16.477  36.453  1.00 23.70           H
ATOM   3437  HG3 PRO H 186       3.628 -16.144  34.954  1.00 23.70           H
ATOM   3438  HD2 PRO H 186       4.105 -14.284  37.035  1.00 21.70           H
ATOM   3439  HD3 PRO H 186       4.533 -14.142  35.499  1.00 21.70           H
ATOM   3440  N   ASP H 186A      0.294 -13.830  37.676  1.00 22.60           N
ATOM   3441  CA  ASP H 186A     -0.896 -13.507  38.476  1.00 27.70           C
ATOM   3442  C   ASP H 186A     -1.608 -12.224  38.049  1.00 30.75           C
ATOM   3443  O   ASP H 186A     -2.674 -11.915  38.600  1.00 27.83           O
ATOM   3444  CB  ASP H 186A     -0.537 -13.367  39.958  1.00 25.79           C
ATOM   3445  CG  ASP H 186A     -0.111 -14.674  40.587  0.67 28.91           C
ATOM   3446  OD1 ASP H 186A     -0.396 -15.744  40.007  0.54 28.40           O
ATOM   3447  OD2 ASP H 186A      0.492 -14.625  41.679  0.56 32.51           O1-
ATOM   3448  H   ASP H 186A      1.041 -13.665  38.069  1.00 27.11           H
ATOM   3449  HA  ASP H 186A     -1.530 -14.237  38.392  1.00 33.24           H
ATOM   3450  HB2 ASP H 186A      0.188 -12.728  40.066  1.00 30.95           H
ATOM   3451  HB3 ASP H 186A     -1.320 -13.058  40.439  1.00 30.95           H
ATOM   3452  N   GLU H 186B     -1.041 -11.453  37.123  1.00 25.53           N
ATOM   3453  CA  GLU H 186B     -1.665 -10.228  36.645  1.00 26.45           C
ATOM   3454  C   GLU H 186B     -2.686 -10.454  35.536  1.00 27.54           C
ATOM   3455  O   GLU H 186B     -3.452  -9.534  35.221  1.00 29.46           O
ATOM   3456  CB  GLU H 186B     -0.570  -9.248  36.187  1.00 24.09           C
ATOM   3457  CG  GLU H 186B      0.038  -8.555  37.392  1.00 23.52           C
ATOM   3458  CD  GLU H 186B      1.270  -7.714  37.116  1.00 29.29           C
ATOM   3459  OE1 GLU H 186B      1.464  -6.735  37.867  1.00 35.74           O
ATOM   3460  OE2 GLU H 186B      2.051  -8.027  36.193  1.00 19.55           O1-
ATOM   3461  H   GLU H 186B     -0.280 -11.617  36.756  1.00 30.63           H
ATOM   3462  HA  GLU H 186B     -2.129  -9.808  37.386  1.00 31.74           H
ATOM   3463  HB2 GLU H 186B      0.134  -9.741  35.738  1.00 28.91           H
ATOM   3464  HB3 GLU H 186B     -0.953  -8.578  35.599  1.00 28.91           H
ATOM   3465  HG2 GLU H 186B     -0.631  -7.967  37.779  1.00 28.22           H
ATOM   3466  HG3 GLU H 186B      0.285  -9.233  38.041  1.00 28.22           H
ATOM   3467  N   GLY H 186C     -2.749 -11.637  34.951  1.00 27.91           N
ATOM   3468  CA  GLY H 186C     -3.794 -11.850  33.954  1.00 26.19           C
ATOM   3469  C   GLY H 186C     -3.507 -11.331  32.559  1.00 35.67           C
ATOM   3470  O   GLY H 186C     -3.717 -12.049  31.577  1.00 38.06           O
ATOM   3471  H   GLY H 186C     -2.230 -12.308  35.099  1.00 33.49           H
ATOM   3472  HA2 GLY H 186C     -3.967 -12.804  33.887  1.00 31.43           H
ATOM   3473  HA3 GLY H 186C     -4.607 -11.416  34.260  1.00 31.43           H
ATOM   3474  N   LYS H 186D     -3.021 -10.099  32.448  1.00 27.20           N
ATOM   3475  CA  LYS H 186D     -2.720  -9.506  31.154  1.00 21.17           C
ATOM   3476  C   LYS H 186D     -1.443 -10.099  30.555  1.00 16.02           C
ATOM   3477  O   LYS H 186D     -0.627 -10.716  31.242  1.00 19.59           O
ATOM   3478  CB  LYS H 186D     -2.577  -7.996  31.311  1.00 20.18           C
ATOM   3479  CG  LYS H 186D     -3.868  -7.339  31.824  1.00 25.86           C
ATOM   3480  CD  LYS H 186D     -3.735  -5.843  31.992  0.48 26.93           C
ATOM   3481  CE  LYS H 186D     -5.062  -5.242  32.442  0.58 24.23           C
ATOM   3482  NZ  LYS H 186D     -5.013  -3.761  32.549  0.41 28.66           N1+
ATOM   3483  H   LYS H 186D     -2.858  -9.579  33.113  1.00 32.64           H
ATOM   3484  HA  LYS H 186D     -3.453  -9.674  30.542  1.00 25.40           H
ATOM   3485  HB2 LYS H 186D     -1.868  -7.812  31.946  1.00 24.21           H
ATOM   3486  HB3 LYS H 186D     -2.364  -7.609  30.449  1.00 24.21           H
ATOM   3487  HG2 LYS H 186D     -4.579  -7.508  31.188  1.00 31.04           H
ATOM   3488  HG3 LYS H 186D     -4.095  -7.722  32.687  1.00 31.04           H
ATOM   3489  HD2 LYS H 186D     -3.067  -5.651  32.666  1.00 32.32           H
ATOM   3490  HD3 LYS H 186D     -3.490  -5.442  31.142  1.00 32.32           H
ATOM   3491  HE2 LYS H 186D     -5.753  -5.472  31.802  0.54 29.08           H
ATOM   3492  HE3 LYS H 186D     -5.283  -5.593  33.319  1.00 29.08           H
ATOM   3493  HZ1 LYS H 186D     -5.771  -3.456  32.904  0.33 34.39           H
ATOM   3494  HZ2 LYS H 186D     -4.333  -3.516  33.070  0.99 34.39           H
ATOM   3495  HZ3 LYS H 186D     -4.904  -3.401  31.743  1.00 34.39           H
ATOM   3496  N   ARG H 187      -1.272  -9.902  29.247  1.00 15.90           N
ATOM   3497  CA  ARG H 187      -0.155 -10.508  28.532  1.00 15.75           C
ATOM   3498  C   ARG H 187       0.477  -9.499  27.573  1.00 14.14           C
ATOM   3499  O   ARG H 187      -0.008  -8.372  27.419  1.00 13.18           O
ATOM   3500  CB  ARG H 187      -0.602 -11.732  27.723  1.00 19.89           C
ATOM   3501  CG  ARG H 187      -1.408 -12.745  28.488  1.00 23.60           C
ATOM   3502  CD  ARG H 187      -1.554 -13.982  27.643  1.00 19.05           C
ATOM   3503  NE  ARG H 187      -0.260 -14.635  27.560  1.00 20.06           N
ATOM   3504  CZ  ARG H 187       0.251 -15.389  28.528  1.00 23.86           C
ATOM   3505  NH1 ARG H 187       1.461 -15.916  28.381  1.00 21.55           N
ATOM   3506  NH2 ARG H 187      -0.445 -15.612  29.645  1.00 22.02           N1+
ATOM   3507  H   ARG H 187      -1.779  -9.418  28.753  1.00 19.08           H
ATOM   3508  HA  ARG H 187       0.520 -10.794  29.165  1.00 18.90           H
ATOM   3509  HB2 ARG H 187      -1.148 -11.434  26.979  1.00 23.86           H
ATOM   3510  HB3 ARG H 187       0.191 -12.177  27.383  1.00 23.86           H
ATOM   3511  HG2 ARG H 187      -0.945 -12.977  29.310  1.00 28.32           H
ATOM   3512  HG3 ARG H 187      -2.288 -12.389  28.677  1.00 28.32           H
ATOM   3513  HD2 ARG H 187      -2.191 -14.591  28.049  1.00 22.86           H
ATOM   3514  HD3 ARG H 187      -1.836 -13.739  26.750  1.00 22.86           H
ATOM   3515  HE  ARG H 187       0.150 -14.621  26.804  1.00 24.07           H
ATOM   3516 HH11 ARG H 187       1.909 -15.777  27.658  1.00 25.86           H
ATOM   3517 HH12 ARG H 187       1.790 -16.414  29.003  1.00 25.86           H
ATOM   3518 HH21 ARG H 187      -1.223 -15.264  29.751  1.00 26.42           H
ATOM   3519 HH22 ARG H 187      -0.111 -16.103  30.270  1.00 26.42           H
ATOM   3520  N   GLY H 188       1.507  -9.951  26.852  1.00 14.61           N
ATOM   3521  CA  GLY H 188       2.110  -9.174  25.770  1.00 12.86           C
ATOM   3522  C   GLY H 188       3.637  -9.171  25.861  1.00 10.91           C
ATOM   3523  O   GLY H 188       4.196  -9.242  26.968  1.00  9.91           O
ATOM   3524  H   GLY H 188       1.872 -10.720  26.968  1.00 17.53           H
ATOM   3525  HA2 GLY H 188       1.836  -9.538  24.920  1.00 15.44           H
ATOM   3526  HA3 GLY H 188       1.794  -8.257  25.822  1.00 15.44           H
ATOM   3527  N   ASP H 189       4.311  -9.110  24.669  1.00 12.79           N
ATOM   3528  CA  ASP H 189       5.777  -9.182  24.708  1.00 12.25           C
ATOM   3529  C   ASP H 189       6.173  -8.822  23.289  1.00 11.24           C
ATOM   3530  O   ASP H 189       5.426  -8.913  22.315  1.00 10.83           O
ATOM   3531  CB  ASP H 189       6.302 -10.581  25.076  1.00  9.25           C
ATOM   3532  CG  ASP H 189       7.775 -10.666  25.386  1.00 11.19           C
ATOM   3533  OD1 ASP H 189       8.492  -9.629  25.525  1.00  9.76           O
ATOM   3534  OD2 ASP H 189       8.255 -11.835  25.502  1.00 12.27           O1-
ATOM   3535  H   ASP H 189       3.832  -9.321  23.780  1.00 15.35           H
ATOM   3536  HA  ASP H 189       6.163  -8.444  25.473  1.00 14.70           H
ATOM   3537  HB2 ASP H 189       5.732 -10.915  25.990  1.00 11.10           H
ATOM   3538  HB3 ASP H 189       6.043 -11.323  24.295  1.00 11.10           H
ATOM   3539  N   ALA H 190       7.471  -8.342  23.216  1.00 10.04           N
ATOM   3540  CA  ALA H 190       8.153  -8.383  21.929  1.00 10.45           C
ATOM   3541  C   ALA H 190       8.462  -9.874  21.646  1.00 14.52           C
ATOM   3542  O   ALA H 190       8.402 -10.809  22.418  1.00 13.65           O
ATOM   3543  CB  ALA H 190       9.424  -7.550  21.979  1.00 10.85           C
ATOM   3544  H   ALA H 190       8.089  -8.475  24.057  1.00 12.04           H
ATOM   3545  HA  ALA H 190       7.465  -7.984  21.123  1.00 12.54           H
ATOM   3546  HB1 ALA H 190       9.877  -7.462  20.978  1.00 13.02           H
ATOM   3547  HB2 ALA H 190       9.213  -6.533  22.331  1.00 13.02           H
ATOM   3548  HB3 ALA H 190      10.186  -7.982  22.642  1.00 13.02           H
ATOM   3549  N   CYS H 191       8.768 -10.020  20.320  1.00 14.43           N
ATOM   3550  CA  CYS H 191       9.143 -11.295  19.679  1.00 15.74           C
ATOM   3551  C   CYS H 191      10.052 -11.108  18.451  1.00 16.08           C
ATOM   3552  O   CYS H 191      10.420  -9.974  18.093  1.00 14.91           O
ATOM   3553  CB  CYS H 191       7.868 -12.022  19.313  1.00 13.73           C
ATOM   3554  SG  CYS H 191       8.083 -13.838  19.180  1.00 16.74           S
ATOM   3555  H   CYS H 191       8.753  -9.366  19.763  1.00 17.32           H
ATOM   3556  HA  CYS H 191       9.634 -11.832  20.316  1.00 18.89           H
ATOM   3557  HB2 CYS H 191       7.195 -11.837  19.988  1.00 16.47           H
ATOM   3558  HB3 CYS H 191       7.569 -11.697  18.452  1.00 16.47           H
ATOM   3559  N   GLU H 192      10.434 -12.246  17.791  1.00 15.49           N
ATOM   3560  CA  GLU H 192      11.210 -12.148  16.548  1.00 15.29           C
ATOM   3561  C   GLU H 192      10.492 -11.182  15.562  1.00 12.91           C
ATOM   3562  O   GLU H 192       9.351 -11.190  15.155  1.00 20.93           O
ATOM   3563  CB  GLU H 192      11.413 -13.511  15.851  1.00 15.25           C
ATOM   3564  CG  GLU H 192      12.387 -13.316  14.697  1.00 19.79           C
ATOM   3565  CD  GLU H 192      13.076 -14.628  14.224  0.73 34.54           C
ATOM   3566  OE1 GLU H 192      12.325 -15.613  14.019  0.58 30.72           O
ATOM   3567  OE2 GLU H 192      14.305 -14.567  14.086  0.39 35.99           O1-
ATOM   3568  H   GLU H 192      10.248 -13.191  18.145  1.00 18.59           H
ATOM   3569  HA  GLU H 192      12.227 -11.736  16.819  1.00 18.34           H
ATOM   3570  HB2 GLU H 192      11.810 -14.255  16.571  1.00 18.30           H
ATOM   3571  HB3 GLU H 192      10.455 -13.932  15.488  1.00 18.30           H
ATOM   3572  HG2 GLU H 192      11.870 -12.900  13.814  0.00 23.74           H
ATOM   3573  HG3 GLU H 192      13.199 -12.616  14.958  0.94 23.74           H
ATOM   3574  N   GLY H 193      11.418 -10.241  15.166  1.00 13.88           N
ATOM   3575  CA  GLY H 193      11.220  -9.130  14.250  1.00 13.62           C
ATOM   3576  C   GLY H 193      11.096  -7.787  14.935  1.00 12.10           C
ATOM   3577  O   GLY H 193      11.216  -6.744  14.271  1.00 12.18           O
ATOM   3578  H   GLY H 193      12.226 -10.248  15.451  1.00 16.65           H
ATOM   3579  HA2 GLY H 193      11.991  -9.071  13.668  1.00 16.34           H
ATOM   3580  HA3 GLY H 193      10.434  -9.271  13.702  1.00 16.34           H
ATOM   3581  N   ASP H 194      10.845  -7.798  16.245  1.00 11.29           N
ATOM   3582  CA  ASP H 194      10.706  -6.568  17.015  1.00  9.99           C
ATOM   3583  C   ASP H 194      12.002  -6.093  17.649  1.00  8.95           C
ATOM   3584  O   ASP H 194      12.053  -4.880  18.029  1.00  9.29           O
ATOM   3585  CB  ASP H 194       9.707  -6.741  18.147  1.00 12.74           C
ATOM   3586  CG  ASP H 194       8.313  -7.088  17.660  1.00 11.46           C
ATOM   3587  OD1 ASP H 194       7.870  -6.481  16.655  1.00 12.66           O
ATOM   3588  OD2 ASP H 194       7.689  -7.983  18.278  1.00 13.27           O1-
ATOM   3589  H   ASP H 194      10.747  -8.516  16.710  1.00 13.55           H
ATOM   3590  HA  ASP H 194      10.378  -5.862  16.439  1.00 11.99           H
ATOM   3591  HB2 ASP H 194      10.028  -7.450  18.731  1.00 15.28           H
ATOM   3592  HB3 ASP H 194       9.642  -5.904  18.633  1.00 15.28           H
ATOM   3593  N   SER H 195      13.051  -6.944  17.743  1.00  9.75           N
ATOM   3594  CA  SER H 195      14.206  -6.380  18.425  1.00  9.41           C
ATOM   3595  C   SER H 195      14.769  -5.269  17.504  1.00  7.89           C
ATOM   3596  O   SER H 195      14.605  -4.995  16.353  1.00  9.53           O
ATOM   3597  CB  SER H 195      15.138  -7.488  18.912  1.00 19.90           C
ATOM   3598  OG  SER H 195      15.682  -8.200  17.822  1.00 18.70           O
ATOM   3599  H   SER H 195      13.192  -7.755  17.113  1.00 11.70           H
ATOM   3600  HA  SER H 195      13.817  -5.844  19.358  1.00 11.29           H
ATOM   3601  HB2 SER H 195      15.945  -7.061  19.547  1.00 23.87           H
ATOM   3602  HB3 SER H 195      14.566  -8.252  19.482  1.00 23.87           H
ATOM   3603  HG  SER H 195      16.521  -7.750  17.474  1.00 22.44           H
ATOM   3604  N   GLY H 196      15.402  -4.406  18.376  1.00  8.49           N
ATOM   3605  CA  GLY H 196      15.963  -3.115  18.056  1.00  8.80           C
ATOM   3606  C   GLY H 196      14.984  -1.974  18.138  1.00  7.52           C
ATOM   3607  O   GLY H 196      15.404  -0.812  18.092  1.00  8.83           O
ATOM   3608  H   GLY H 196      15.493  -4.580  19.215  1.00 10.19           H
ATOM   3609  HA2 GLY H 196      16.663  -2.919  18.689  1.00 10.56           H
ATOM   3610  HA3 GLY H 196      16.360  -3.134  17.168  1.00 10.56           H
ATOM   3611  N   GLY H 197      13.675  -2.265  18.248  1.00  8.66           N
ATOM   3612  CA  GLY H 197      12.674  -1.240  18.329  1.00  8.60           C
ATOM   3613  C   GLY H 197      12.592  -0.598  19.709  1.00  7.72           C
ATOM   3614  O   GLY H 197      13.230  -1.020  20.686  1.00  9.10           O
ATOM   3615  H   GLY H 197      13.359  -3.065  18.254  1.00 10.39           H
ATOM   3616  HA2 GLY H 197      12.880  -0.551  17.677  1.00 10.32           H
ATOM   3617  HA3 GLY H 197      11.808  -1.623  18.121  1.00 10.32           H
ATOM   3618  N   PRO H 198      11.759   0.438  19.812  1.00  7.79           N
ATOM   3619  CA  PRO H 198      11.731   1.274  21.017  1.00  8.28           C
ATOM   3620  C   PRO H 198      10.738   0.808  22.073  1.00  7.62           C
ATOM   3621  O   PRO H 198       9.672   0.257  21.775  1.00 10.59           O
ATOM   3622  CB  PRO H 198      11.302   2.632  20.444  1.00  9.34           C
ATOM   3623  CG  PRO H 198      10.373   2.244  19.333  1.00  9.19           C
ATOM   3624  CD  PRO H 198      10.947   1.007  18.712  1.00  9.95           C
ATOM   3625  HA  PRO H 198      12.615   1.336  21.422  1.00  9.93           H
ATOM   3626  HB2 PRO H 198      10.840   3.150  21.125  1.00 11.21           H
ATOM   3627  HB3 PRO H 198      12.066   3.113  20.094  1.00 11.21           H
ATOM   3628  HG2 PRO H 198       9.493   2.069  19.697  1.00 11.02           H
ATOM   3629  HG3 PRO H 198      10.344   2.948  18.672  1.00 11.02           H
ATOM   3630  HD2 PRO H 198      10.247   0.398  18.443  1.00 11.94           H
ATOM   3631  HD3 PRO H 198      11.522   1.260  17.970  1.00 11.94           H
ATOM   3632  N   PHE H 199      11.125   1.034  23.333  1.00  7.25           N
ATOM   3633  CA  PHE H 199      10.242   1.010  24.508  1.00  7.86           C
ATOM   3634  C   PHE H 199      10.121   2.457  24.960  1.00  5.79           C
ATOM   3635  O   PHE H 199      11.116   3.061  25.379  1.00  7.76           O
ATOM   3636  CB  PHE H 199      10.852   0.118  25.593  1.00  8.68           C
ATOM   3637  CG  PHE H 199      10.080   0.045  26.885  1.00  7.60           C
ATOM   3638  CD1 PHE H 199      10.190   1.055  27.851  1.00  8.83           C
ATOM   3639  CD2 PHE H 199       9.323  -1.079  27.181  1.00  8.31           C
ATOM   3640  CE1 PHE H 199       9.501   0.940  29.069  1.00 10.48           C
ATOM   3641  CE2 PHE H 199       8.624  -1.181  28.379  1.00  9.21           C
ATOM   3642  CZ  PHE H 199       8.728  -0.189  29.327  1.00  8.57           C
ATOM   3643  H   PHE H 199      11.936   1.244  23.546  1.00  8.70           H
ATOM   3644  HA  PHE H 199       9.358   0.682  24.283  1.00  9.43           H
ATOM   3645  HB2 PHE H 199      10.920  -0.782  25.242  1.00 10.41           H
ATOM   3646  HB3 PHE H 199      11.744   0.444  25.801  1.00 10.41           H
ATOM   3647  HD1 PHE H 199      10.716   1.805  27.678  1.00 10.59           H
ATOM   3648  HD2 PHE H 199       9.244  -1.754  26.548  1.00  9.97           H
ATOM   3649  HE1 PHE H 199       9.561   1.609  29.707  1.00 12.57           H
ATOM   3650  HE2 PHE H 199       8.107  -1.937  28.551  1.00 11.05           H
ATOM   3651  HZ  PHE H 199       8.264  -0.264  30.130  1.00 10.28           H
ATOM   3652  N   VAL H 200       8.924   3.047  24.781  1.00  6.70           N
ATOM   3653  CA  VAL H 200       8.758   4.471  25.039  1.00  7.43           C
ATOM   3654  C   VAL H 200       7.804   4.696  26.191  1.00  8.24           C
ATOM   3655  O   VAL H 200       6.961   3.871  26.525  1.00  9.16           O
ATOM   3656  CB  VAL H 200       8.256   5.237  23.809  1.00  9.08           C
ATOM   3657  CG1 VAL H 200       9.254   5.101  22.632  1.00  9.32           C
ATOM   3658  CG2 VAL H 200       6.868   4.758  23.409  1.00  8.99           C
ATOM   3659  H   VAL H 200       8.220   2.650  24.499  1.00  8.04           H
ATOM   3660  HA  VAL H 200       9.618   4.849  25.289  1.00  8.92           H
ATOM   3661  HB  VAL H 200       8.188   6.183  24.040  1.00 10.90           H
ATOM   3662 HG11 VAL H 200       8.949   5.626  21.876  1.00 11.18           H
ATOM   3663 HG12 VAL H 200      10.130   5.405  22.910  1.00 11.18           H
ATOM   3664 HG13 VAL H 200       9.291   4.164  22.382  1.00 11.18           H
ATOM   3665 HG21 VAL H 200       6.597   5.249  22.617  1.00 10.79           H
ATOM   3666 HG22 VAL H 200       6.907   3.810  23.209  1.00 10.79           H
ATOM   3667 HG23 VAL H 200       6.233   4.923  24.124  1.00 10.79           H
ATOM   3668  N   MET H 201       7.946   5.871  26.785  1.00  6.25           N
ATOM   3669  CA  MET H 201       7.076   6.302  27.877  1.00  7.53           C
ATOM   3670  C   MET H 201       6.708   7.757  27.637  1.00 10.10           C
ATOM   3671  O   MET H 201       7.525   8.523  27.136  1.00  8.90           O
ATOM   3672  CB  MET H 201       7.757   6.163  29.251  1.00  8.57           C
ATOM   3673  CG  MET H 201       8.183   4.745  29.519  1.00  9.11           C
ATOM   3674  SD  MET H 201       9.073   4.468  31.054  1.00  9.58           S
ATOM   3675  CE  MET H 201       7.738   4.419  32.215  1.00 11.47           C
ATOM   3676  H   MET H 201       8.544   6.443  26.559  1.00  7.50           H
ATOM   3677  HA  MET H 201       6.267   5.778  27.876  1.00  9.03           H
ATOM   3678  HB2 MET H 201       8.538   6.741  29.297  1.00 10.29           H
ATOM   3679  HB3 MET H 201       7.119   6.413  29.940  1.00 10.29           H
ATOM   3680  HG2 MET H 201       7.386   4.195  29.545  1.00 10.93           H
ATOM   3681  HG3 MET H 201       8.759   4.461  28.789  1.00 10.93           H
ATOM   3682  HE1 MET H 201       8.098   4.305  33.107  1.00 13.77           H
ATOM   3683  HE2 MET H 201       7.244   5.254  32.163  1.00 13.77           H
ATOM   3684  HE3 MET H 201       7.165   3.669  31.993  1.00 13.77           H
ATOM   3685  N   LYS H 202       5.495   8.158  28.050  1.00  8.65           N
ATOM   3686  CA  LYS H 202       5.036   9.536  27.862  1.00  8.90           C
ATOM   3687  C   LYS H 202       5.146  10.276  29.181  1.00  9.73           C
ATOM   3688  O   LYS H 202       4.462   9.940  30.145  1.00 10.01           O
ATOM   3689  CB  LYS H 202       3.605   9.588  27.326  1.00  8.62           C
ATOM   3690  CG  LYS H 202       3.182  11.020  27.086  1.00 10.06           C
ATOM   3691  CD  LYS H 202       1.867  11.086  26.333  1.00  9.91           C
ATOM   3692  CE  LYS H 202       1.332  12.529  26.217  1.00 12.08           C
ATOM   3693  NZ  LYS H 202       0.225  12.615  25.242  1.00 11.52           N1+
ATOM   3694  H   LYS H 202       4.926   7.650  28.446  1.00 10.37           H
ATOM   3695  HA  LYS H 202       5.617   9.971  27.222  1.00 10.68           H
ATOM   3696  HB2 LYS H 202       3.546   9.108  26.485  1.00 10.34           H
ATOM   3697  HB3 LYS H 202       3.007   9.178  27.967  1.00 10.34           H
ATOM   3698  HG2 LYS H 202       3.074  11.483  27.934  1.00 12.07           H
ATOM   3699  HG3 LYS H 202       3.858  11.455  26.550  1.00 12.07           H
ATOM   3700  HD2 LYS H 202       2.011  10.741  25.441  1.00 11.89           H
ATOM   3701  HD3 LYS H 202       1.207  10.549  26.802  1.00 11.89           H
ATOM   3702  HE2 LYS H 202       1.001  12.826  27.082  1.00 14.49           H
ATOM   3703  HE3 LYS H 202       2.048  13.114  25.918  1.00 14.49           H
ATOM   3704  HZ1 LYS H 202      -0.149  13.423  25.264  1.00 13.82           H
ATOM   3705  HZ2 LYS H 202       0.537  12.476  24.421  1.00 13.82           H
ATOM   3706  HZ3 LYS H 202      -0.392  11.999  25.424  1.00 13.82           H
ATOM   3707  N   SER H 203       6.055  11.234  29.249  1.00  7.96           N
ATOM   3708  CA  SER H 203       6.265  11.931  30.502  1.00  9.22           C
ATOM   3709  C   SER H 203       4.981  12.640  30.919  1.00  9.19           C
ATOM   3710  O   SER H 203       4.419  13.404  30.133  1.00 10.34           O
ATOM   3711  CB  SER H 203       7.365  12.969  30.369  1.00 11.83           C
ATOM   3712  OG  SER H 203       7.349  13.770  31.540  1.00 12.75           O
ATOM   3713  H   SER H 203       6.555  11.490  28.605  1.00  9.55           H
ATOM   3714  HA  SER H 203       6.525  11.298  31.186  1.00 11.07           H
ATOM   3715  HB2 SER H 203       8.229  12.526  30.284  1.00 14.19           H
ATOM   3716  HB3 SER H 203       7.171  13.529  29.602  1.00 14.19           H
ATOM   3717  HG  SER H 203       7.945  14.358  31.490  1.00 15.29           H
ATOM   3718  N   PRO H 204       4.506  12.450  32.152  1.00  8.27           N
ATOM   3719  CA  PRO H 204       3.319  13.193  32.604  1.00 12.50           C
ATOM   3720  C   PRO H 204       3.623  14.627  33.002  1.00 12.83           C
ATOM   3721  O   PRO H 204       2.694  15.388  33.306  1.00 11.69           O
ATOM   3722  CB  PRO H 204       2.858  12.368  33.808  1.00 13.18           C
ATOM   3723  CG  PRO H 204       4.158  11.837  34.368  1.00 11.55           C
ATOM   3724  CD  PRO H 204       5.025  11.526  33.167  1.00 11.02           C
ATOM   3725  HA  PRO H 204       2.622  13.192  31.933  1.00 15.00           H
ATOM   3726  HB2 PRO H 204       2.407  12.933  34.457  1.00 15.82           H
ATOM   3727  HB3 PRO H 204       2.283  11.648  33.507  1.00 15.82           H
ATOM   3728  HG2 PRO H 204       4.578  12.526  34.902  1.00 13.86           H
ATOM   3729  HG3 PRO H 204       3.999  11.036  34.896  1.00 13.86           H
ATOM   3730  HD2 PRO H 204       5.955  11.709  33.355  1.00 13.22           H
ATOM   3731  HD3 PRO H 204       4.881  10.608  32.890  1.00 13.22           H
ATOM   3732  N   PHE H 204A      4.896  15.006  33.003  1.00 12.11           N
ATOM   3733  CA  PHE H 204A      5.339  16.353  33.341  1.00 10.38           C
ATOM   3734  C   PHE H 204A      5.314  17.278  32.138  1.00 12.06           C
ATOM   3735  O   PHE H 204A      4.832  18.416  32.239  1.00 12.11           O
ATOM   3736  CB  PHE H 204A      6.745  16.291  33.959  1.00 14.77           C
ATOM   3737  CG  PHE H 204A      6.818  15.425  35.172  1.00 12.90           C
ATOM   3738  CD1 PHE H 204A      6.518  15.934  36.414  1.00 15.11           C
ATOM   3739  CD2 PHE H 204A      7.157  14.081  35.069  1.00 18.30           C
ATOM   3740  CE1 PHE H 204A      6.560  15.134  37.535  1.00 15.49           C
ATOM   3741  CE2 PHE H 204A      7.205  13.266  36.194  1.00 18.65           C
ATOM   3742  CZ  PHE H 204A      6.904  13.793  37.424  1.00 19.92           C
ATOM   3743  H   PHE H 204A      5.554  14.485  32.812  1.00 14.53           H
ATOM   3744  HA  PHE H 204A      4.745  16.729  34.011  1.00 12.46           H
ATOM   3745  HB2 PHE H 204A      7.356  15.917  33.303  1.00 17.72           H
ATOM   3746  HB3 PHE H 204A      7.028  17.187  34.210  1.00 17.72           H
ATOM   3747  HD1 PHE H 204A      6.279  16.830  36.493  1.00 18.13           H
ATOM   3748  HD2 PHE H 204A      7.355  13.723  34.233  1.00 21.96           H
ATOM   3749  HE1 PHE H 204A      6.361  15.489  38.369  1.00 18.59           H
ATOM   3750  HE2 PHE H 204A      7.439  12.370  36.119  1.00 22.38           H
ATOM   3751  HZ  PHE H 204A      6.942  13.253  38.180  1.00 23.90           H
ATOM   3752  N   ASN H 204B      5.790  16.827  30.979  1.00 11.98           N
ATOM   3753  CA  ASN H 204B      5.848  17.693  29.803  1.00 14.83           C
ATOM   3754  C   ASN H 204B      5.149  17.114  28.570  1.00 12.66           C
ATOM   3755  O   ASN H 204B      5.245  17.710  27.484  1.00 12.68           O
ATOM   3756  CB  ASN H 204B      7.304  18.040  29.491  1.00 13.77           C
ATOM   3757  CG  ASN H 204B      8.107  16.850  29.011  1.00 14.89           C
ATOM   3758  OD1 ASN H 204B      7.575  15.759  28.869  1.00 12.64           O
ATOM   3759  ND2 ASN H 204B      9.377  17.060  28.755  1.00 15.88           N
ATOM   3760  H   ASN H 204B      6.089  16.031  30.855  1.00 14.38           H
ATOM   3761  HA  ASN H 204B      5.396  18.524  30.013  1.00 17.80           H
ATOM   3762  HB2 ASN H 204B      7.338  18.721  28.802  1.00 16.52           H
ATOM   3763  HB3 ASN H 204B      7.726  18.359  30.301  1.00 16.52           H
ATOM   3764 HD21 ASN H 204B      9.895  16.396  28.556  1.00 19.05           H
ATOM   3765 HD22 ASN H 204B      9.693  17.856  28.776  1.00 19.05           H
ATOM   3766  N   ASN H 205       4.435  15.984  28.724  1.00 11.17           N
ATOM   3767  CA  ASN H 205       3.635  15.333  27.689  1.00 13.87           C
ATOM   3768  C   ASN H 205       4.428  14.979  26.435  1.00 12.86           C
ATOM   3769  O   ASN H 205       3.856  14.899  25.360  1.00 16.39           O
ATOM   3770  CB  ASN H 205       2.409  16.179  27.323  1.00 20.88           C
ATOM   3771  CG  ASN H 205       1.298  16.085  28.374  0.79 22.77           C
ATOM   3772  OD1 ASN H 205       1.446  15.435  29.417  0.66 18.13           O
ATOM   3773  ND2 ASN H 205       0.170  16.735  28.096  0.26 25.78           N
ATOM   3774  H   ASN H 205       4.393  15.566  29.473  1.00 13.40           H
ATOM   3775  HA  ASN H 205       3.300  14.497  28.043  1.00 16.65           H
ATOM   3776  HB2 ASN H 205       2.674  17.107  27.222  1.00 25.06           H
ATOM   3777  HB3 ASN H 205       2.035  15.846  26.495  1.00 25.06           H
ATOM   3778 HD21 ASN H 205      -0.491  16.696  28.646  0.23 30.94           H
ATOM   3779 HD22 ASN H 205       0.098  17.188  27.368  1.00 30.94           H
ATOM   3780  N   ARG H 206       5.713  14.661  26.583  1.00 11.93           N
ATOM   3781  CA  ARG H 206       6.563  14.234  25.485  1.00 11.46           C
ATOM   3782  C   ARG H 206       6.898  12.766  25.627  1.00  8.96           C
ATOM   3783  O   ARG H 206       7.054  12.264  26.740  1.00  8.29           O
ATOM   3784  CB  ARG H 206       7.889  14.997  25.453  1.00 13.30           C
ATOM   3785  CG  ARG H 206       7.775  16.381  25.008  1.00 15.38           C
ATOM   3786  CD  ARG H 206       9.147  16.981  25.053  1.00 17.57           C
ATOM   3787  NE  ARG H 206       9.021  18.412  24.922  1.00 18.72           N
ATOM   3788  CZ  ARG H 206       9.275  19.102  23.826  1.00 19.32           C
ATOM   3789  NH1 ARG H 206       9.107  20.413  23.864  1.00 21.73           N
ATOM   3790  NH2 ARG H 206       9.744  18.514  22.730  1.00 15.53           N1+
ATOM   3791  H   ARG H 206       6.120  14.679  27.342  1.00 14.32           H
ATOM   3792  HA  ARG H 206       6.104  14.360  24.642  1.00 13.75           H
ATOM   3793  HB2 ARG H 206       8.269  15.001  26.345  1.00 15.96           H
ATOM   3794  HB3 ARG H 206       8.500  14.557  24.845  1.00 15.96           H
ATOM   3795  HG2 ARG H 206       7.446  16.410  24.097  1.00 18.45           H
ATOM   3796  HG3 ARG H 206       7.193  16.870  25.610  1.00 18.45           H
ATOM   3797  HD2 ARG H 206       9.563  16.786  25.907  1.00 21.08           H
ATOM   3798  HD3 ARG H 206       9.686  16.630  24.330  1.00 21.08           H
ATOM   3799  HE  ARG H 206       8.768  18.853  25.617  1.00 22.47           H
ATOM   3800 HH11 ARG H 206       8.817  20.782  24.585  1.00 26.08           H
ATOM   3801 HH12 ARG H 206       9.280  20.893  23.170  1.00 26.08           H
ATOM   3802 HH21 ARG H 206       9.854  17.663  22.704  1.00 18.63           H
ATOM   3803 HH22 ARG H 206       9.909  18.987  22.029  1.00 18.63           H
ATOM   3804  N   TRP H 207       7.072  12.091  24.481  1.00  7.35           N
ATOM   3805  CA  TRP H 207       7.513  10.702  24.488  1.00  7.57           C
ATOM   3806  C   TRP H 207       9.023  10.582  24.506  1.00  9.15           C
ATOM   3807  O   TRP H 207       9.714  11.215  23.705  1.00  8.35           O
ATOM   3808  CB  TRP H 207       6.963   9.967  23.266  1.00  7.41           C
ATOM   3809  CG  TRP H 207       5.456   9.847  23.269  1.00  8.48           C
ATOM   3810  CD1 TRP H 207       4.557  10.750  22.780  1.00  9.12           C
ATOM   3811  CD2 TRP H 207       4.678   8.752  23.767  1.00  6.42           C
ATOM   3812  NE1 TRP H 207       3.287  10.289  22.937  1.00  7.80           N
ATOM   3813  CE2 TRP H 207       3.320   9.071  23.550  1.00  6.90           C
ATOM   3814  CE3 TRP H 207       5.000   7.542  24.382  1.00  9.37           C
ATOM   3815  CZ2 TRP H 207       2.273   8.212  23.897  1.00  8.47           C
ATOM   3816  CZ3 TRP H 207       3.959   6.681  24.748  1.00 10.80           C
ATOM   3817  CH2 TRP H 207       2.608   7.028  24.492  1.00  9.44           C
ATOM   3818  H   TRP H 207       6.945  12.413  23.696  1.00  8.82           H
ATOM   3819  HA  TRP H 207       7.170  10.257  25.274  1.00  9.08           H
ATOM   3820  HB2 TRP H 207       7.219  10.450  22.470  1.00  8.89           H
ATOM   3821  HB3 TRP H 207       7.340   9.068  23.255  1.00  8.89           H
ATOM   3822  HD1 TRP H 207       4.784  11.565  22.387  1.00 10.94           H
ATOM   3823  HE1 TRP H 207       2.567  10.698  22.702  1.00  9.36           H
ATOM   3824  HE3 TRP H 207       5.892   7.314  24.538  1.00 11.24           H
ATOM   3825  HZ2 TRP H 207       1.387   8.441  23.746  1.00 10.16           H
ATOM   3826  HZ3 TRP H 207       4.151   5.868  25.159  1.00 12.95           H
ATOM   3827  HH2 TRP H 207       1.935   6.446  24.754  1.00 11.33           H
ATOM   3828  N   TYR H 208       9.506   9.697  25.375  1.00  7.46           N
ATOM   3829  CA  TYR H 208      10.905   9.403  25.580  1.00  6.77           C
ATOM   3830  C   TYR H 208      11.153   7.933  25.329  1.00  8.12           C
ATOM   3831  O   TYR H 208      10.376   7.071  25.781  1.00  9.35           O
ATOM   3832  CB  TYR H 208      11.299   9.727  26.991  1.00  7.61           C
ATOM   3833  CG  TYR H 208      11.379  11.187  27.261  1.00  8.13           C
ATOM   3834  CD1 TYR H 208      12.545  11.879  27.048  1.00 10.20           C
ATOM   3835  CD2 TYR H 208      10.277  11.868  27.716  1.00  8.21           C
ATOM   3836  CE1 TYR H 208      12.631  13.203  27.295  1.00 10.46           C
ATOM   3837  CE2 TYR H 208      10.340  13.237  27.949  1.00 10.77           C
ATOM   3838  CZ  TYR H 208      11.510  13.888  27.735  1.00 14.55           C
ATOM   3839  OH  TYR H 208      11.593  15.237  27.980  1.00 13.78           O
ATOM   3840  H   TYR H 208       9.000   9.237  25.894  1.00  8.95           H
ATOM   3841  HA  TYR H 208      11.449   9.927  24.977  1.00  8.12           H
ATOM   3842  HB2 TYR H 208      10.634   9.358  27.597  1.00  9.13           H
ATOM   3843  HB3 TYR H 208      12.165   9.325  27.167  1.00  9.13           H
ATOM   3844  HD1 TYR H 208      13.299  11.426  26.750  1.00 12.24           H
ATOM   3845  HD2 TYR H 208       9.476  11.419  27.854  1.00  9.85           H
ATOM   3846  HE1 TYR H 208      13.424  13.659  27.146  1.00 12.55           H
ATOM   3847  HE2 TYR H 208       9.589  13.699  28.254  1.00 12.92           H
ATOM   3848  HH  TYR H 208      12.363  15.501  27.786  1.00 16.54           H
ATOM   3849  N   GLN H 209      12.268   7.639  24.653  1.00  7.23           N
ATOM   3850  CA  GLN H 209      12.673   6.259  24.432  1.00  9.16           C
ATOM   3851  C   GLN H 209      13.535   5.815  25.602  1.00  6.94           C
ATOM   3852  O   GLN H 209      14.708   6.205  25.710  1.00  9.28           O
ATOM   3853  CB  GLN H 209      13.439   6.074  23.134  1.00  8.18           C
ATOM   3854  CG  GLN H 209      13.750   4.603  22.957  1.00  6.84           C
ATOM   3855  CD  GLN H 209      14.246   4.237  21.597  1.00  9.06           C
ATOM   3856  OE1 GLN H 209      14.243   5.030  20.664  1.00  9.94           O
ATOM   3857  NE2 GLN H 209      14.699   2.989  21.466  1.00  7.66           N
ATOM   3858  H   GLN H 209      12.792   8.229  24.327  1.00  8.67           H
ATOM   3859  HA  GLN H 209      11.877   5.706  24.393  1.00 10.99           H
ATOM   3860  HB2 GLN H 209      12.891   6.352  22.388  1.00  9.81           H
ATOM   3861  HB3 GLN H 209      14.276   6.561  23.152  1.00  9.81           H
ATOM   3862  HG2 GLN H 209      14.441   4.366  23.591  1.00  8.21           H
ATOM   3863  HG3 GLN H 209      12.956   4.077  23.143  1.00  8.21           H
ATOM   3864 HE21 GLN H 209      14.754   2.489  22.161  1.00  9.19           H
ATOM   3865 HE22 GLN H 209      14.943   2.696  20.698  1.00  9.19           H
ATOM   3866  N   MET H 210      12.962   5.016  26.490  1.00  6.65           N
ATOM   3867  CA  MET H 210      13.680   4.578  27.666  1.00  8.08           C
ATOM   3868  C   MET H 210      14.427   3.271  27.437  1.00  8.30           C
ATOM   3869  O   MET H 210      15.412   2.992  28.124  1.00  9.65           O
ATOM   3870  CB  MET H 210      12.704   4.429  28.836  1.00 10.47           C
ATOM   3871  CG  MET H 210      11.818   5.673  29.111  1.00  9.62           C
ATOM   3872  SD  MET H 210      12.738   7.151  29.341  1.00 10.66           S
ATOM   3873  CE  MET H 210      13.617   6.760  30.812  1.00 10.94           C
ATOM   3874  H   MET H 210      12.155   4.725  26.436  1.00  7.98           H
ATOM   3875  HA  MET H 210      14.322   5.260  27.909  1.00  9.69           H
ATOM   3876  HB2 MET H 210      12.104   3.690  28.633  1.00 12.56           H
ATOM   3877  HB3 MET H 210      13.211   4.241  29.644  1.00 12.56           H
ATOM   3878  HG2 MET H 210      11.215   5.822  28.366  1.00 11.54           H
ATOM   3879  HG3 MET H 210      11.312   5.525  29.925  1.00 11.54           H
ATOM   3880  HE1 MET H 210      14.170   7.521  31.060  1.00 13.13           H
ATOM   3881  HE2 MET H 210      12.978   6.564  31.518  1.00 13.13           H
ATOM   3882  HE3 MET H 210      14.176   5.986  30.643  1.00 13.13           H
ATOM   3883  N   GLY H 211      13.968   2.448  26.498  1.00  6.23           N
ATOM   3884  CA  GLY H 211      14.598   1.163  26.265  1.00  6.17           C
ATOM   3885  C   GLY H 211      14.666   0.827  24.794  1.00  9.23           C
ATOM   3886  O   GLY H 211      14.024   1.456  23.942  1.00  8.41           O
ATOM   3887  H   GLY H 211      13.300   2.620  25.982  1.00  7.47           H
ATOM   3888  HA2 GLY H 211      15.499   1.212  26.594  1.00  7.40           H
ATOM   3889  HA3 GLY H 211      14.114   0.459  26.720  1.00  7.40           H
ATOM   3890  N   ILE H 212      15.448  -0.210  24.515  1.00  8.00           N
ATOM   3891  CA  ILE H 212      15.491  -0.856  23.206  1.00  7.12           C
ATOM   3892  C   ILE H 212      15.150  -2.333  23.380  1.00  7.61           C
ATOM   3893  O   ILE H 212      15.710  -2.951  24.295  1.00  7.91           O
ATOM   3894  CB  ILE H 212      16.893  -0.707  22.584  1.00  7.37           C
ATOM   3895  CG1 ILE H 212      17.333   0.759  22.480  1.00  8.78           C
ATOM   3896  CG2 ILE H 212      16.987  -1.442  21.230  1.00  8.65           C
ATOM   3897  CD1 ILE H 212      18.833   0.990  22.232  1.00  8.27           C
ATOM   3898  H   ILE H 212      15.988  -0.558  25.089  1.00  9.60           H
ATOM   3899  HA  ILE H 212      14.842  -0.449  22.609  1.00  8.54           H
ATOM   3900  HB  ILE H 212      17.507  -1.153  23.188  1.00  8.84           H
ATOM   3901 HG12 ILE H 212      16.848   1.164  21.743  1.00 10.53           H
ATOM   3902 HG13 ILE H 212      17.117   1.211  23.311  1.00 10.53           H
ATOM   3903 HG21 ILE H 212      17.887  -1.334  20.889  1.00 10.38           H
ATOM   3904 HG22 ILE H 212      16.799  -2.386  21.346  1.00 10.38           H
ATOM   3905 HG23 ILE H 212      16.346  -1.048  20.617  1.00 10.38           H
ATOM   3906 HD11 ILE H 212      18.988   1.940  22.147  1.00  9.92           H
ATOM   3907 HD12 ILE H 212      19.336   0.647  22.983  1.00  9.92           H
ATOM   3908 HD13 ILE H 212      19.104   0.540  21.418  1.00  9.92           H
ATOM   3909  N   VAL H 213      14.305  -2.916  22.484  1.00  7.65           N
ATOM   3910  CA  VAL H 213      14.001  -4.361  22.590  1.00  5.64           C
ATOM   3911  C   VAL H 213      15.339  -5.098  22.395  1.00  6.45           C
ATOM   3912  O   VAL H 213      15.996  -5.022  21.359  1.00  7.51           O
ATOM   3913  CB  VAL H 213      12.969  -4.758  21.505  1.00  7.98           C
ATOM   3914  CG1 VAL H 213      12.689  -6.262  21.616  1.00  7.08           C
ATOM   3915  CG2 VAL H 213      11.685  -3.939  21.659  1.00  9.52           C
ATOM   3916  H   VAL H 213      14.016  -2.437  21.615  1.00  9.17           H
ATOM   3917  HA  VAL H 213      13.575  -4.567  23.611  1.00  6.76           H
ATOM   3918  HB  VAL H 213      13.403  -4.554  20.487  1.00  9.58           H
ATOM   3919 HG11 VAL H 213      11.957  -6.580  20.862  1.00  8.49           H
ATOM   3920 HG12 VAL H 213      13.590  -6.865  21.464  1.00  8.49           H
ATOM   3921 HG13 VAL H 213      12.289  -6.535  22.606  1.00  8.49           H
ATOM   3922 HG21 VAL H 213      10.983  -4.181  20.849  1.00 11.42           H
ATOM   3923 HG22 VAL H 213      11.187  -4.132  22.613  1.00 11.42           H
ATOM   3924 HG23 VAL H 213      11.878  -2.861  21.595  1.00 11.42           H
ATOM   3925  N   SER H 214      15.772  -5.871  23.468  1.00  9.48           N
ATOM   3926  CA  SER H 214      17.127  -6.448  23.434  1.00  8.49           C
ATOM   3927  C   SER H 214      17.057  -7.976  23.410  1.00  7.97           C
ATOM   3928  O   SER H 214      17.583  -8.611  22.496  1.00  9.32           O
ATOM   3929  CB  SER H 214      17.958  -5.931  24.626  1.00  9.33           C
ATOM   3930  OG  SER H 214      19.239  -6.563  24.670  1.00  9.37           O
ATOM   3931  H   SER H 214      15.321  -5.818  24.396  1.00 11.38           H
ATOM   3932  HA  SER H 214      17.627  -6.136  22.463  1.00 10.19           H
ATOM   3933  HB2 SER H 214      18.080  -4.833  24.577  1.00 11.19           H
ATOM   3934  HB3 SER H 214      17.503  -6.213  25.600  1.00 11.19           H
ATOM   3935  HG  SER H 214      19.763  -6.348  23.872  1.00 11.25           H
ATOM   3936  N   TRP H 215      16.409  -8.604  24.435  1.00 10.30           N
ATOM   3937  CA  TRP H 215      16.421 -10.075  24.423  1.00 12.03           C
ATOM   3938  C   TRP H 215      15.249 -10.563  25.269  1.00 11.90           C
ATOM   3939  O   TRP H 215      14.568  -9.911  26.034  1.00 11.29           O
ATOM   3940  CB  TRP H 215      17.775 -10.648  24.884  1.00 10.07           C
ATOM   3941  CG  TRP H 215      18.172 -10.277  26.258  1.00  9.82           C
ATOM   3942  CD1 TRP H 215      18.892  -9.156  26.625  1.00 10.15           C
ATOM   3943  CD2 TRP H 215      18.002 -11.096  27.440  1.00 11.63           C
ATOM   3944  NE1 TRP H 215      19.166  -9.195  28.004  1.00 11.69           N
ATOM   3945  CE2 TRP H 215      18.664 -10.400  28.511  1.00 10.56           C
ATOM   3946  CE3 TRP H 215      17.408 -12.337  27.700  1.00 12.81           C
ATOM   3947  CZ2 TRP H 215      18.733 -10.912  29.816  1.00 16.46           C
ATOM   3948  CZ3 TRP H 215      17.495 -12.850  28.991  1.00 13.84           C
ATOM   3949  CH2 TRP H 215      18.122 -12.135  30.032  1.00 11.56           C
ATOM   3950  H   TRP H 215      16.015  -8.132  25.264  1.00 12.35           H
ATOM   3951  HA  TRP H 215      16.264 -10.423  23.350  1.00 14.43           H
ATOM   3952  HB2 TRP H 215      17.752 -11.757  24.780  1.00 12.08           H
ATOM   3953  HB3 TRP H 215      18.564 -10.304  24.162  1.00 12.08           H
ATOM   3954  HD1 TRP H 215      19.227  -8.326  26.011  1.00 12.18           H
ATOM   3955  HE1 TRP H 215      19.802  -8.576  28.479  1.00 14.03           H
ATOM   3956  HE3 TRP H 215      16.913 -12.890  26.907  1.00 15.38           H
ATOM   3957  HZ2 TRP H 215      19.233 -10.356  30.597  1.00 19.75           H
ATOM   3958  HZ3 TRP H 215      17.060 -13.828  29.205  1.00 16.61           H
ATOM   3959  HH2 TRP H 215      18.140 -12.571  31.033  1.00 13.87           H
ATOM   3960  N   GLY H 216      14.988 -11.886  24.994  1.00 12.45           N
ATOM   3961  CA  GLY H 216      14.121 -12.659  25.873  1.00 13.90           C
ATOM   3962  C   GLY H 216      14.439 -14.104  25.516  1.00 15.88           C
ATOM   3963  O   GLY H 216      15.273 -14.496  24.716  1.00 20.62           O
ATOM   3964  H   GLY H 216      15.551 -12.431  24.304  1.00 14.94           H
ATOM   3965  HA2 GLY H 216      14.304 -12.434  26.962  1.00 16.68           H
ATOM   3966  HA3 GLY H 216      13.042 -12.419  25.703  1.00 16.68           H
ATOM   3967  N   GLU H 217      13.654 -14.942  26.248  1.00 15.80           N
ATOM   3968  CA  GLU H 217      13.647 -16.410  26.119  1.00 17.31           C
ATOM   3969  C   GLU H 217      12.261 -16.858  25.624  1.00 14.11           C
ATOM   3970  O   GLU H 217      11.294 -16.746  26.393  1.00 18.26           O
ATOM   3971  CB  GLU H 217      14.034 -17.008  27.470  1.00 19.54           C
ATOM   3972  CG  GLU H 217      15.489 -16.606  27.813  1.00 23.75           C
ATOM   3973  CD  GLU H 217      15.983 -17.006  29.214  1.00 29.35           C
ATOM   3974  OE1 GLU H 217      15.605 -16.335  30.183  1.00 23.58           O
ATOM   3975  OE2 GLU H 217      16.780 -17.971  29.323  1.00 35.33           O1-
ATOM   3976  H   GLU H 217      13.111 -14.661  26.846  1.00 18.96           H
ATOM   3977  HA  GLU H 217      14.313 -16.682  25.467  1.00 20.77           H
ATOM   3978  HB2 GLU H 217      13.449 -16.646  28.155  1.00 23.45           H
ATOM   3979  HB3 GLU H 217      13.964 -17.974  27.427  1.00 23.45           H
ATOM   3980  HG2 GLU H 217      16.077 -17.024  27.165  1.00 28.50           H
ATOM   3981  HG3 GLU H 217      15.567 -15.639  27.738  1.00 28.50           H
ATOM   3982  N   GLY H 219      12.151 -17.270  24.304  1.00 17.40           N
ATOM   3983  CA  GLY H 219      10.806 -17.325  23.720  1.00 17.51           C
ATOM   3984  C   GLY H 219      10.161 -15.936  23.661  1.00 20.00           C
ATOM   3985  O   GLY H 219      10.797 -14.896  23.728  1.00 16.51           O
ATOM   3986  H   GLY H 219      12.879 -16.960  23.621  1.00 20.88           H
ATOM   3987  HA2 GLY H 219      10.891 -17.708  22.669  1.00 21.02           H
ATOM   3988  HA3 GLY H 219      10.167 -17.995  24.324  1.00 21.02           H
ATOM   3989  N   CYS H 220       8.794 -15.988  23.511  1.00 13.86           N
ATOM   3990  CA  CYS H 220       7.995 -14.755  23.454  1.00 13.53           C
ATOM   3991  C   CYS H 220       6.684 -15.073  24.219  1.00 16.83           C
ATOM   3992  O   CYS H 220       6.003 -16.057  23.994  1.00 16.05           O
ATOM   3993  CB  CYS H 220       7.580 -14.365  22.045  1.00 14.72           C
ATOM   3994  SG  CYS H 220       9.026 -14.327  20.974  1.00 16.38           S
ATOM   3995  H   CYS H 220       8.270 -16.852  23.372  1.00 16.63           H
ATOM   3996  HA  CYS H 220       8.572 -13.916  23.953  1.00 16.24           H
ATOM   3997  HB2 CYS H 220       6.829 -15.082  21.637  1.00 17.66           H
ATOM   3998  HB3 CYS H 220       7.090 -13.363  22.071  1.00 17.66           H
ATOM   3999  N   ASP H 221       6.407 -14.135  25.157  1.00 13.40           N
ATOM   4000  CA  ASP H 221       5.188 -14.044  25.952  1.00 13.61           C
ATOM   4001  C   ASP H 221       4.982 -15.301  26.789  1.00 16.26           C
ATOM   4002  O   ASP H 221       3.860 -15.746  26.990  1.00 16.78           O
ATOM   4003  CB  ASP H 221       3.956 -13.753  25.089  1.00 13.19           C
ATOM   4004  CG  ASP H 221       2.717 -13.347  25.912  1.00 13.18           C
ATOM   4005  OD1 ASP H 221       2.810 -12.537  26.845  1.00 14.15           O
ATOM   4006  OD2 ASP H 221       1.591 -13.838  25.611  1.00 19.22           O1-
ATOM   4007  H   ASP H 221       6.970 -13.513  25.358  1.00 16.08           H
ATOM   4008  HA  ASP H 221       5.286 -13.299  26.571  1.00 16.33           H
ATOM   4009  HB2 ASP H 221       4.167 -13.020  24.490  1.00 15.82           H
ATOM   4010  HB3 ASP H 221       3.726 -14.546  24.584  1.00 15.82           H
ATOM   4011  N   ARG H 221A      6.075 -15.852  27.306  1.00 14.74           N
ATOM   4012  CA  ARG H 221A      5.976 -17.013  28.178  1.00 17.22           C
ATOM   4013  C   ARG H 221A      5.683 -16.596  29.610  1.00 17.12           C
ATOM   4014  O   ARG H 221A      6.214 -15.601  30.122  1.00 15.76           O
ATOM   4015  CB  ARG H 221A      7.260 -17.838  28.142  1.00 16.42           C
ATOM   4016  CG  ARG H 221A      7.589 -18.470  26.803  1.00 17.60           C
ATOM   4017  CD  ARG H 221A      8.805 -19.347  26.982  1.00 22.35           C
ATOM   4018  NE  ARG H 221A      9.337 -19.809  25.721  1.00 19.15           N
ATOM   4019  CZ  ARG H 221A     10.536 -20.356  25.582  1.00 25.06           C
ATOM   4020  NH1 ARG H 221A     10.956 -20.737  24.382  1.00 28.57           N
ATOM   4021  NH2 ARG H 221A     11.318 -20.507  26.646  1.00 29.44           N1+
ATOM   4022  H   ARG H 221A      6.877 -15.578  27.161  1.00 17.69           H
ATOM   4023  HA  ARG H 221A      5.243 -17.575  27.874  1.00 20.66           H
ATOM   4024  HB2 ARG H 221A      8.005 -17.263  28.377  1.00 19.70           H
ATOM   4025  HB3 ARG H 221A      7.178 -18.557  28.790  1.00 19.70           H
ATOM   4026  HG2 ARG H 221A      6.846 -19.017  26.499  1.00 21.12           H
ATOM   4027  HG3 ARG H 221A      7.803 -17.779  26.157  1.00 21.12           H
ATOM   4028  HD2 ARG H 221A      9.497 -18.835  27.427  1.00 26.81           H
ATOM   4029  HD3 ARG H 221A      8.563 -20.121  27.513  1.00 26.81           H
ATOM   4030  HE  ARG H 221A      8.874 -19.672  25.007  1.00 22.97           H
ATOM   4031 HH11 ARG H 221A     10.447 -20.638  23.695  1.00 34.28           H
ATOM   4032 HH12 ARG H 221A     11.735 -21.096  24.292  1.00 34.28           H
ATOM   4033 HH21 ARG H 221A     11.050 -20.258  27.424  1.00 35.33           H
ATOM   4034 HH22 ARG H 221A     12.097 -20.863  26.556  1.00 35.33           H
ATOM   4035  N   ASP H 222       4.816 -17.371  30.265  1.00 14.62           N
ATOM   4036  CA  ASP H 222       4.528 -17.136  31.666  1.00 15.67           C
ATOM   4037  C   ASP H 222       5.800 -17.210  32.490  1.00 15.28           C
ATOM   4038  O   ASP H 222       6.579 -18.173  32.394  1.00 17.52           O
ATOM   4039  CB  ASP H 222       3.510 -18.155  32.207  1.00 18.05           C
ATOM   4040  CG  ASP H 222       2.097 -17.912  31.720  1.00 29.58           C
ATOM   4041  OD1 ASP H 222       1.753 -16.795  31.277  1.00 20.15           O
ATOM   4042  OD2 ASP H 222       1.295 -18.866  31.801  1.00 33.35           O1-
ATOM   4043  H   ASP H 222       4.384 -18.024  29.910  1.00 17.54           H
ATOM   4044  HA  ASP H 222       4.146 -16.249  31.768  1.00 18.81           H
ATOM   4045  HB2 ASP H 222       3.777 -19.048  31.938  1.00 21.66           H
ATOM   4046  HB3 ASP H 222       3.500 -18.083  33.177  1.00 21.66           H
ATOM   4047  N   GLY H 223       6.010 -16.192  33.305  1.00 16.91           N
ATOM   4048  CA  GLY H 223       7.142 -16.135  34.200  1.00 15.68           C
ATOM   4049  C   GLY H 223       8.437 -15.671  33.563  1.00 14.47           C
ATOM   4050  O   GLY H 223       9.470 -15.681  34.244  1.00 16.88           O
ATOM   4051  H   GLY H 223       5.497 -15.502  33.355  1.00 20.29           H
ATOM   4052  HA2 GLY H 223       6.942 -15.532  34.936  1.00 18.81           H
ATOM   4053  HA3 GLY H 223       7.301 -17.021  34.569  1.00 18.81           H
ATOM   4054  N   LYS H 224       8.420 -15.331  32.277  1.00 14.06           N
ATOM   4055  CA  LYS H 224       9.540 -14.715  31.581  1.00 11.80           C
ATOM   4056  C   LYS H 224       9.162 -13.268  31.291  1.00 14.65           C
ATOM   4057  O   LYS H 224       7.986 -12.912  31.278  1.00 13.81           O
ATOM   4058  CB  LYS H 224       9.855 -15.439  30.276  1.00 13.36           C
ATOM   4059  CG  LYS H 224      10.153 -16.928  30.485  1.00 14.01           C
ATOM   4060  CD  LYS H 224      11.341 -17.124  31.380  1.00 16.44           C
ATOM   4061  CE  LYS H 224      11.550 -18.608  31.661  1.00 23.66           C
ATOM   4062  NZ  LYS H 224      12.657 -18.857  32.627  1.00 36.43           N1+
ATOM   4063  H   LYS H 224       7.743 -15.459  31.762  1.00 16.88           H
ATOM   4064  HA  LYS H 224      10.329 -14.724  32.145  1.00 14.16           H
ATOM   4065  HB2 LYS H 224       9.092 -15.372  29.685  1.00 16.03           H
ATOM   4066  HB3 LYS H 224      10.629 -15.031  29.858  1.00 16.03           H
ATOM   4067  HG2 LYS H 224       9.389 -17.351  30.907  1.00 16.82           H
ATOM   4068  HG3 LYS H 224      10.340 -17.333  29.623  1.00 16.82           H
ATOM   4069  HD2 LYS H 224      12.140 -16.777  30.949  1.00 19.72           H
ATOM   4070  HD3 LYS H 224      11.184 -16.686  32.228  1.00 19.72           H
ATOM   4071  HE2 LYS H 224      10.734 -18.973  32.040  1.00 28.39           H
ATOM   4072  HE3 LYS H 224      11.757 -19.064  30.829  1.00 28.39           H
ATOM   4073  HZ1 LYS H 224      12.934 -19.699  32.552  1.00 43.71           H
ATOM   4074  HZ2 LYS H 224      13.339 -18.310  32.457  1.00 43.71           H
ATOM   4075  HZ3 LYS H 224      12.371 -18.719  33.459  1.00 43.71           H
ATOM   4076  N   TYR H 225      10.171 -12.439  31.045  1.00 13.06           N
ATOM   4077  CA  TYR H 225       9.967 -11.018  30.821  1.00 12.55           C
ATOM   4078  C   TYR H 225      10.769 -10.583  29.614  1.00 13.92           C
ATOM   4079  O   TYR H 225      11.833 -11.176  29.370  1.00 12.51           O
ATOM   4080  CB  TYR H 225      10.404 -10.210  32.065  1.00 10.73           C
ATOM   4081  CG  TYR H 225       9.525 -10.616  33.207  1.00 11.49           C
ATOM   4082  CD1 TYR H 225       8.259 -10.082  33.335  1.00 12.00           C
ATOM   4083  CD2 TYR H 225       9.907 -11.635  34.073  1.00 12.70           C
ATOM   4084  CE1 TYR H 225       7.400 -10.512  34.326  1.00 14.48           C
ATOM   4085  CE2 TYR H 225       9.041 -12.093  35.050  1.00 14.84           C
ATOM   4086  CZ  TYR H 225       7.802 -11.528  35.175  1.00 17.33           C
ATOM   4087  OH  TYR H 225       6.938 -11.986  36.167  1.00 20.40           O
ATOM   4088  H   TYR H 225      10.995 -12.673  31.015  1.00 15.67           H
ATOM   4089  HA  TYR H 225       9.034 -10.855  30.646  1.00 15.06           H
ATOM   4090  HB2 TYR H 225      11.323 -10.415  32.287  1.00 12.88           H
ATOM   4091  HB3 TYR H 225      10.293  -9.260  31.889  1.00 12.88           H
ATOM   4092  HD1 TYR H 225       7.981  -9.413  32.751  1.00 14.40           H
ATOM   4093  HD2 TYR H 225      10.738 -12.040  33.980  1.00 15.24           H
ATOM   4094  HE1 TYR H 225       6.550 -10.137  34.413  1.00 17.37           H
ATOM   4095  HE2 TYR H 225       9.302 -12.767  35.638  1.00 17.81           H
ATOM   4096  HH  TYR H 225       7.255 -12.668  36.538  1.00 24.48           H
ATOM   4097  N   GLY H 226      10.321  -9.525  28.883  1.00  9.94           N
ATOM   4098  CA  GLY H 226      11.252  -8.946  27.918  1.00  9.91           C
ATOM   4099  C   GLY H 226      12.254  -8.087  28.690  1.00  8.57           C
ATOM   4100  O   GLY H 226      12.061  -7.388  29.651  1.00  9.78           O
ATOM   4101  H   GLY H 226       9.580  -8.879  29.225  1.00 11.93           H
ATOM   4102  HA2 GLY H 226      11.756  -9.757  27.337  1.00 11.89           H
ATOM   4103  HA3 GLY H 226      10.671  -8.291  27.207  1.00 11.89           H
ATOM   4104  N   PHE H 227      13.500  -8.177  28.099  1.00  7.82           N
ATOM   4105  CA  PHE H 227      14.672  -7.376  28.494  1.00  8.37           C
ATOM   4106  C   PHE H 227      15.027  -6.315  27.456  1.00  8.04           C
ATOM   4107  O   PHE H 227      14.965  -6.554  26.233  1.00  7.74           O
ATOM   4108  CB  PHE H 227      15.906  -8.241  28.808  1.00 10.14           C
ATOM   4109  CG  PHE H 227      15.775  -8.959  30.109  1.00  9.42           C
ATOM   4110  CD1 PHE H 227      15.024 -10.107  30.205  1.00 11.11           C
ATOM   4111  CD2 PHE H 227      16.372  -8.445  31.244  1.00 11.74           C
ATOM   4112  CE1 PHE H 227      14.870 -10.751  31.449  1.00 10.79           C
ATOM   4113  CE2 PHE H 227      16.255  -9.095  32.445  1.00 12.97           C
ATOM   4114  CZ  PHE H 227      15.479 -10.231  32.537  1.00 10.41           C
ATOM   4115  H   PHE H 227      13.681  -8.720  27.458  1.00  9.39           H
ATOM   4116  HA  PHE H 227      14.466  -6.915  29.324  1.00 10.04           H
ATOM   4117  HB2 PHE H 227      16.041  -8.900  28.112  1.00 12.17           H
ATOM   4118  HB3 PHE H 227      16.684  -7.668  28.879  1.00 12.17           H
ATOM   4119  HD1 PHE H 227      14.604 -10.444  29.449  1.00 13.33           H
ATOM   4120  HD2 PHE H 227      16.884  -7.670  31.185  1.00 14.09           H
ATOM   4121  HE1 PHE H 227      14.365 -11.527  31.524  1.00 12.95           H
ATOM   4122  HE2 PHE H 227      16.651  -8.746  33.207  1.00 15.56           H
ATOM   4123  HZ  PHE H 227      15.393 -10.655  33.355  1.00 12.49           H
ATOM   4124  N   TYR H 228      15.390  -5.128  27.977  1.00  7.90           N
ATOM   4125  CA  TYR H 228      15.519  -3.893  27.229  1.00  7.28           C
ATOM   4126  C   TYR H 228      16.830  -3.219  27.587  1.00  8.53           C
ATOM   4127  O   TYR H 228      17.201  -3.143  28.753  1.00  7.92           O
ATOM   4128  CB  TYR H 228      14.321  -2.943  27.527  1.00  6.99           C
ATOM   4129  CG  TYR H 228      13.007  -3.540  27.134  1.00  6.39           C
ATOM   4130  CD1 TYR H 228      12.323  -4.406  27.988  1.00  7.45           C
ATOM   4131  CD2 TYR H 228      12.456  -3.299  25.877  1.00  7.22           C
ATOM   4132  CE1 TYR H 228      11.159  -5.044  27.565  1.00  7.54           C
ATOM   4133  CE2 TYR H 228      11.302  -3.913  25.468  1.00  9.20           C
ATOM   4134  CZ  TYR H 228      10.629  -4.771  26.327  1.00  9.58           C
ATOM   4135  OH  TYR H 228       9.474  -5.404  25.901  1.00 11.79           O
ATOM   4136  H   TYR H 228      15.585  -5.017  28.805  1.00  9.47           H
ATOM   4137  HA  TYR H 228      15.535  -4.101  26.290  1.00  8.73           H
ATOM   4138  HB2 TYR H 228      14.284  -2.743  28.480  1.00  8.39           H
ATOM   4139  HB3 TYR H 228      14.445  -2.134  27.004  1.00  8.39           H
ATOM   4140  HD1 TYR H 228      12.676  -4.604  28.824  1.00  8.94           H
ATOM   4141  HD2 TYR H 228      12.906  -2.739  25.280  1.00  8.67           H
ATOM   4142  HE1 TYR H 228      10.704  -5.613  28.143  1.00  9.04           H
ATOM   4143  HE2 TYR H 228      10.955  -3.742  24.623  1.00 11.04           H
ATOM   4144  HH  TYR H 228       9.332  -5.227  25.098  1.00 14.15           H
ATOM   4145  N   THR H 229      17.492  -2.679  26.583  1.00  7.82           N
ATOM   4146  CA  THR H 229      18.655  -1.839  26.819  1.00  7.88           C
ATOM   4147  C   THR H 229      18.218  -0.569  27.513  1.00  7.61           C
ATOM   4148  O   THR H 229      17.266   0.083  27.085  1.00  8.48           O
ATOM   4149  CB  THR H 229      19.317  -1.511  25.498  1.00  8.47           C
ATOM   4150  OG1 THR H 229      19.433  -2.725  24.746  1.00  9.48           O
ATOM   4151  CG2 THR H 229      20.684  -0.824  25.726  1.00  7.54           C
ATOM   4152  H   THR H 229      17.287  -2.773  25.761  1.00  9.38           H
ATOM   4153  HA  THR H 229      19.281  -2.311  27.384  1.00  9.45           H
ATOM   4154  HB  THR H 229      18.753  -0.894  25.004  1.00 10.16           H
ATOM   4155  HG1 THR H 229      19.840  -2.581  24.022  1.00 11.38           H
ATOM   4156 HG21 THR H 229      21.088  -0.598  24.876  1.00  9.05           H
ATOM   4157 HG22 THR H 229      20.567  -0.008  26.233  1.00  9.05           H
ATOM   4158 HG23 THR H 229      21.274  -1.423  26.209  1.00  9.05           H
ATOM   4159  N   HIS H 230      18.943  -0.198  28.553  1.00  8.50           N
ATOM   4160  CA  HIS H 230      18.668   0.999  29.352  1.00  7.60           C
ATOM   4161  C   HIS H 230      19.276   2.208  28.652  1.00  9.71           C
ATOM   4162  O   HIS H 230      20.477   2.441  28.721  1.00 10.16           O
ATOM   4163  CB  HIS H 230      19.244   0.757  30.732  1.00  7.90           C
ATOM   4164  CG  HIS H 230      18.788   1.709  31.776  1.00  9.28           C
ATOM   4165  ND1 HIS H 230      18.841   3.081  31.632  1.00 13.06           N
ATOM   4166  CD2 HIS H 230      18.361   1.471  33.037  1.00 12.53           C
ATOM   4167  CE1 HIS H 230      18.445   3.643  32.763  1.00 14.75           C
ATOM   4168  NE2 HIS H 230      18.145   2.687  33.626  1.00 14.35           N
ATOM   4169  H   HIS H 230      19.617  -0.644  28.836  1.00 10.20           H
ATOM   4170  HA  HIS H 230      17.718   1.144  29.437  1.00  9.12           H
ATOM   4171  HB2 HIS H 230      20.209   0.832  30.666  1.00  9.48           H
ATOM   4172  HB3 HIS H 230      18.990  -0.132  31.019  1.00  9.48           H
ATOM   4173  HD2 HIS H 230      18.241   0.633  33.423  1.00 15.03           H
ATOM   4174  HE1 HIS H 230      18.371   4.558  32.913  1.00 17.69           H
ATOM   4175  HE2 HIS H 230      17.851   2.805  34.420  1.00 17.22           H
ATOM   4176  N   VAL H 231      18.459   2.942  27.894  1.00  7.45           N
ATOM   4177  CA  VAL H 231      18.983   3.991  27.019  1.00  6.82           C
ATOM   4178  C   VAL H 231      19.713   5.068  27.814  1.00  9.51           C
ATOM   4179  O   VAL H 231      20.811   5.498  27.439  1.00 10.37           O
ATOM   4180  CB  VAL H 231      17.848   4.579  26.173  1.00  7.00           C
ATOM   4181  CG1 VAL H 231      18.300   5.808  25.411  1.00  9.19           C
ATOM   4182  CG2 VAL H 231      17.366   3.547  25.187  1.00  8.87           C
ATOM   4183  H   VAL H 231      17.603   2.852  27.864  1.00  8.93           H
ATOM   4184  HA  VAL H 231      19.625   3.593  26.409  1.00  8.18           H
ATOM   4185  HB  VAL H 231      17.115   4.828  26.757  1.00  8.40           H
ATOM   4186 HG11 VAL H 231      17.556   6.115  24.867  1.00 11.03           H
ATOM   4187 HG12 VAL H 231      18.555   6.510  26.033  1.00 11.03           H
ATOM   4188 HG13 VAL H 231      19.045   5.567  24.838  1.00 11.03           H
ATOM   4189 HG21 VAL H 231      16.626   3.913  24.680  1.00 10.64           H
ATOM   4190 HG22 VAL H 231      18.100   3.321  24.597  1.00 10.64           H
ATOM   4191 HG23 VAL H 231      17.079   2.757  25.672  1.00 10.64           H
ATOM   4192  N   PHE H 232      19.136   5.524  28.917  1.00 11.12           N
ATOM   4193  CA  PHE H 232      19.814   6.592  29.647  1.00 12.07           C
ATOM   4194  C   PHE H 232      21.212   6.176  30.121  1.00 10.98           C
ATOM   4195  O   PHE H 232      22.155   6.980  30.090  1.00 12.68           O
ATOM   4196  CB  PHE H 232      19.020   7.079  30.849  1.00 11.06           C
ATOM   4197  CG  PHE H 232      19.796   8.083  31.613  1.00 10.88           C
ATOM   4198  CD1 PHE H 232      20.108   9.304  31.013  1.00 14.02           C
ATOM   4199  CD2 PHE H 232      20.349   7.778  32.850  1.00 11.99           C
ATOM   4200  CE1 PHE H 232      20.904  10.212  31.657  1.00 15.19           C
ATOM   4201  CE2 PHE H 232      21.194   8.703  33.478  1.00 15.31           C
ATOM   4202  CZ  PHE H 232      21.447   9.897  32.874  1.00 17.96           C
ATOM   4203  H   PHE H 232      18.390   5.250  29.238  1.00 13.34           H
ATOM   4204  HA  PHE H 232      19.925   7.345  29.047  1.00 14.49           H
ATOM   4205  HB2 PHE H 232      18.205   7.506  30.533  1.00 13.27           H
ATOM   4206  HB3 PHE H 232      18.810   6.334  31.435  1.00 13.27           H
ATOM   4207  HD1 PHE H 232      19.760   9.513  30.175  1.00 16.83           H
ATOM   4208  HD2 PHE H 232      20.191   6.951  33.245  1.00 14.39           H
ATOM   4209  HE1 PHE H 232      21.099  11.030  31.266  1.00 18.23           H
ATOM   4210  HE2 PHE H 232      21.546   8.521  34.320  1.00 18.37           H
ATOM   4211  HZ  PHE H 232      21.969  10.527  33.309  1.00 21.55           H
ATOM   4212  N   ARG H 233      21.358   4.942  30.593  1.00 10.25           N
ATOM   4213  CA  ARG H 233      22.648   4.480  31.077  1.00  9.80           C
ATOM   4214  C   ARG H 233      23.711   4.541  29.997  1.00 14.49           C
ATOM   4215  O   ARG H 233      24.902   4.587  30.318  1.00 16.13           O
ATOM   4216  CB  ARG H 233      22.548   3.047  31.598  1.00 13.87           C
ATOM   4217  CG  ARG H 233      21.836   2.885  32.933  1.00 24.91           C
ATOM   4218  CD  ARG H 233      22.811   2.876  34.070  1.00 27.60           C
ATOM   4219  NE  ARG H 233      23.826   1.843  33.882  1.00 24.27           N
ATOM   4220  CZ  ARG H 233      24.937   1.757  34.608  1.00 30.72           C
ATOM   4221  NH1 ARG H 233      25.824   0.809  34.354  1.00 26.91           N
ATOM   4222  NH2 ARG H 233      25.149   2.609  35.598  1.00 32.96           N1+
ATOM   4223  H   ARG H 233      20.718   4.370  30.658  1.00 12.30           H
ATOM   4224  HA  ARG H 233      22.939   5.041  31.807  1.00 11.76           H
ATOM   4225  HB2 ARG H 233      22.045   2.535  30.942  1.00 16.64           H
ATOM   4226  HB3 ARG H 233      23.448   2.690  31.670  1.00 16.64           H
ATOM   4227  HG2 ARG H 233      21.223   3.627  33.065  1.00 29.89           H
ATOM   4228  HG3 ARG H 233      21.351   2.042  32.940  1.00 29.89           H
ATOM   4229  HD2 ARG H 233      23.260   3.735  34.101  1.00 33.12           H
ATOM   4230  HD3 ARG H 233      22.342   2.706  34.902  1.00 33.12           H
ATOM   4231  HE  ARG H 233      23.697   1.258  33.262  1.00 29.12           H
ATOM   4232 HH11 ARG H 233      25.681   0.249  33.716  1.00 32.30           H
ATOM   4233 HH12 ARG H 233      26.532   0.742  34.838  1.00 32.30           H
ATOM   4234 HH21 ARG H 233      24.579   3.231  35.768  1.00 39.55           H
ATOM   4235 HH22 ARG H 233      25.863   2.541  36.072  1.00 39.55           H
ATOM   4236  N   LEU H 234      23.313   4.488  28.722  1.00 11.43           N
ATOM   4237  CA  LEU H 234      24.258   4.488  27.618  1.00 12.19           C
ATOM   4238  C   LEU H 234      24.247   5.808  26.865  1.00 13.40           C
ATOM   4239  O   LEU H 234      24.802   5.904  25.766  1.00 14.31           O
ATOM   4240  CB  LEU H 234      23.958   3.292  26.697  1.00 11.26           C
ATOM   4241  CG  LEU H 234      24.232   1.948  27.389  1.00 15.66           C
ATOM   4242  CD1 LEU H 234      23.536   0.802  26.712  1.00 16.88           C
ATOM   4243  CD2 LEU H 234      25.717   1.667  27.439  1.00 23.18           C
ATOM   4244  H   LEU H 234      22.493   4.447  28.471  1.00 13.72           H
ATOM   4245  HA  LEU H 234      25.153   4.369  27.973  1.00 14.63           H
ATOM   4246  HB2 LEU H 234      23.017   3.318  26.466  1.00 13.51           H
ATOM   4247  HB3 LEU H 234      24.493   3.354  25.892  1.00 13.51           H
ATOM   4248  HG  LEU H 234      23.912   1.990  28.304  1.00 18.79           H
ATOM   4249 HD11 LEU H 234      23.736  -0.011  27.201  1.00 20.25           H
ATOM   4250 HD12 LEU H 234      22.579   0.967  26.718  1.00 20.25           H
ATOM   4251 HD13 LEU H 234      23.860   0.733  25.800  1.00 20.25           H
ATOM   4252 HD21 LEU H 234      25.862   0.812  27.874  1.00 27.82           H
ATOM   4253 HD22 LEU H 234      26.058   1.641  26.531  1.00 27.82           H
ATOM   4254 HD23 LEU H 234      26.158   2.371  27.942  1.00 27.82           H
ATOM   4255  N   LYS H 235      23.636   6.853  27.436  1.00 13.14           N
ATOM   4256  CA  LYS H 235      23.481   8.091  26.697  1.00 15.90           C
ATOM   4257  C   LYS H 235      24.816   8.804  26.496  1.00 15.25           C
ATOM   4258  O   LYS H 235      24.996   9.474  25.481  1.00 19.63           O
ATOM   4259  CB  LYS H 235      22.503   9.018  27.405  1.00 18.20           C
ATOM   4260  CG  LYS H 235      22.190  10.257  26.585  1.00 21.76           C
ATOM   4261  CD  LYS H 235      21.088  11.071  27.153  1.00 26.06           C
ATOM   4262  CE  LYS H 235      20.612  12.032  26.106  1.00 31.41           C
ATOM   4263  NZ  LYS H 235      19.583  12.919  26.679  1.00 29.62           N1+
ATOM   4264  H   LYS H 235      23.316   6.870  28.235  1.00 15.77           H
ATOM   4265  HA  LYS H 235      23.114   7.894  25.819  1.00 19.08           H
ATOM   4266  HB2 LYS H 235      21.672   8.550  27.581  1.00 21.84           H
ATOM   4267  HB3 LYS H 235      22.906   9.311  28.239  1.00 21.84           H
ATOM   4268  HG2 LYS H 235      22.978  10.820  26.543  1.00 26.11           H
ATOM   4269  HG3 LYS H 235      21.920   9.987  25.693  1.00 26.11           H
ATOM   4270  HD2 LYS H 235      20.351  10.492  27.396  1.00 31.27           H
ATOM   4271  HD3 LYS H 235      21.407  11.573  27.917  1.00 31.27           H
ATOM   4272  HE2 LYS H 235      21.358  12.570  25.800  1.00 37.69           H
ATOM   4273  HE3 LYS H 235      20.220  11.537  25.370  1.00 37.69           H
ATOM   4274  HZ1 LYS H 235      19.179  13.371  26.026  1.00 35.55           H
ATOM   4275  HZ2 LYS H 235      18.975  12.440  27.121  1.00 35.55           H
ATOM   4276  HZ3 LYS H 235      19.962  13.497  27.242  1.00 35.55           H
ATOM   4277  N   LYS H 236      25.756   8.665  27.431  1.00 19.21           N
ATOM   4278  CA  LYS H 236      27.064   9.294  27.234  1.00 17.24           C
ATOM   4279  C   LYS H 236      27.731   8.770  25.964  1.00 19.75           C
ATOM   4280  O   LYS H 236      28.358   9.534  25.216  1.00 21.61           O
ATOM   4281  CB  LYS H 236      27.965   9.060  28.445  1.00 24.12           C
ATOM   4282  CG  LYS H 236      27.828  10.083  29.562  0.67 23.15           C
ATOM   4283  CD  LYS H 236      28.790   9.741  30.702  0.28 31.41           C
ATOM   4284  CE  LYS H 236      28.733  10.766  31.819  0.22 32.30           C
ATOM   4285  NZ  LYS H 236      29.621  10.386  32.953  0.41 29.58           N1+
ATOM   4286  H   LYS H 236      25.669   8.227  28.162  1.00 23.06           H
ATOM   4287  HA  LYS H 236      26.942  10.252  27.145  1.00 20.69           H
ATOM   4288  HB2 LYS H 236      27.766   8.188  28.818  1.00 28.95           H
ATOM   4289  HB3 LYS H 236      28.889   9.083  28.146  1.00 28.95           H
ATOM   4290  HG2 LYS H 236      28.055  10.962  29.222  0.38 27.77           H
ATOM   4291  HG3 LYS H 236      26.922  10.071  29.905  0.41 27.77           H
ATOM   4292  HD2 LYS H 236      28.559   8.873  31.072  1.00 37.69           H
ATOM   4293  HD3 LYS H 236      29.698   9.726  30.357  1.00 37.69           H
ATOM   4294  HE2 LYS H 236      29.030  11.624  31.479  1.00 38.76           H
ATOM   4295  HE3 LYS H 236      27.824  10.831  32.152  1.00 38.76           H
ATOM   4296  HZ1 LYS H 236      29.563  10.991  33.604  0.98 35.50           H
ATOM   4297  HZ2 LYS H 236      29.382   9.591  33.275  0.78 35.50           H
ATOM   4298  HZ3 LYS H 236      30.466  10.344  32.675  1.00 35.50           H
ATOM   4299  N   TRP H 237      27.590   7.473  25.694  1.00 14.82           N
ATOM   4300  CA  TRP H 237      28.091   6.910  24.444  1.00 16.44           C
ATOM   4301  C   TRP H 237      27.338   7.474  23.249  1.00 14.89           C
ATOM   4302  O   TRP H 237      27.955   7.863  22.248  1.00 14.70           O
ATOM   4303  CB  TRP H 237      28.002   5.378  24.451  1.00 13.70           C
ATOM   4304  CG  TRP H 237      28.401   4.838  23.133  1.00 14.06           C
ATOM   4305  CD1 TRP H 237      29.680   4.690  22.669  1.00 16.08           C
ATOM   4306  CD2 TRP H 237      27.532   4.392  22.061  1.00 14.02           C
ATOM   4307  NE1 TRP H 237      29.666   4.202  21.391  1.00 19.84           N
ATOM   4308  CE2 TRP H 237      28.368   3.994  20.992  1.00 16.32           C
ATOM   4309  CE3 TRP H 237      26.143   4.289  21.907  1.00 13.83           C
ATOM   4310  CZ2 TRP H 237      27.863   3.498  19.785  1.00 15.60           C
ATOM   4311  CZ3 TRP H 237      25.629   3.795  20.698  1.00 13.35           C
ATOM   4312  CH2 TRP H 237      26.496   3.400  19.655  1.00 15.35           C
ATOM   4313  H   TRP H 237      27.210   6.902  26.216  1.00 17.78           H
ATOM   4314  HA  TRP H 237      29.027   7.149  24.345  1.00 19.73           H
ATOM   4315  HB2 TRP H 237      28.610   5.026  25.115  1.00 16.44           H
ATOM   4316  HB3 TRP H 237      27.090   5.107  24.645  1.00 16.44           H
ATOM   4317  HD1 TRP H 237      30.447   4.918  23.145  1.00 19.29           H
ATOM   4318  HE1 TRP H 237      30.362   4.026  20.917  1.00 23.81           H
ATOM   4319  HE3 TRP H 237      25.566   4.544  22.592  1.00 16.60           H
ATOM   4320  HZ2 TRP H 237      28.428   3.237  19.096  1.00 18.72           H
ATOM   4321  HZ3 TRP H 237      24.712   3.718  20.581  1.00 16.02           H
ATOM   4322  HH2 TRP H 237      26.138   3.074  18.861  1.00 18.41           H
ATOM   4323  N   ILE H 238      26.001   7.571  23.345  1.00 15.04           N
ATOM   4324  CA  ILE H 238      25.216   8.138  22.254  1.00 12.73           C
ATOM   4325  C   ILE H 238      25.707   9.538  21.931  1.00 16.88           C
ATOM   4326  O   ILE H 238      25.943   9.878  20.769  1.00 17.37           O
ATOM   4327  CB  ILE H 238      23.716   8.159  22.598  1.00 14.29           C
ATOM   4328  CG1 ILE H 238      23.176   6.737  22.741  1.00 12.73           C
ATOM   4329  CG2 ILE H 238      22.956   8.916  21.514  1.00 15.27           C
ATOM   4330  CD1 ILE H 238      21.717   6.702  23.242  1.00 15.52           C
ATOM   4331  H   ILE H 238      25.542   7.318  24.021  1.00 18.05           H
ATOM   4332  HA  ILE H 238      25.321   7.589  21.458  1.00 15.28           H
ATOM   4333  HB  ILE H 238      23.598   8.620  23.444  1.00 17.15           H
ATOM   4334 HG12 ILE H 238      23.209   6.294  21.879  1.00 15.28           H
ATOM   4335 HG13 ILE H 238      23.714   6.260  23.388  1.00 15.28           H
ATOM   4336 HG21 ILE H 238      22.012   8.920  21.739  1.00 18.32           H
ATOM   4337 HG22 ILE H 238      23.265   9.833  21.463  1.00 18.32           H
ATOM   4338 HG23 ILE H 238      23.094   8.481  20.659  1.00 18.32           H
ATOM   4339 HD11 ILE H 238      21.431   5.779  23.328  1.00 18.62           H
ATOM   4340 HD12 ILE H 238      21.677   7.143  24.105  1.00 18.62           H
ATOM   4341 HD13 ILE H 238      21.146   7.157  22.607  1.00 18.62           H
ATOM   4342  N   GLN H 239      25.835  10.378  22.959  1.00 18.71           N
ATOM   4343  CA  GLN H 239      26.243  11.758  22.734  1.00 19.26           C
ATOM   4344  C   GLN H 239      27.653  11.829  22.165  1.00 17.77           C
ATOM   4345  O   GLN H 239      27.919  12.615  21.245  1.00 20.84           O
ATOM   4346  CB  GLN H 239      26.164  12.550  24.038  1.00 22.26           C
ATOM   4347  CG  GLN H 239      26.180  14.039  23.819  1.00 27.14           C
ATOM   4348  CD  GLN H 239      24.908  14.513  23.153  0.48 24.12           C
ATOM   4349  OE1 GLN H 239      23.818  14.361  23.705  0.83 31.75           O
ATOM   4350  NE2 GLN H 239      25.036  15.069  21.951  0.63 31.87           N
ATOM   4351  H   GLN H 239      25.705  10.174  23.785  1.00 22.45           H
ATOM   4352  HA  GLN H 239      25.649  12.163  22.085  1.00 23.11           H
ATOM   4353  HB2 GLN H 239      25.331  12.328  24.483  1.00 26.72           H
ATOM   4354  HB3 GLN H 239      26.918  12.322  24.605  1.00 26.72           H
ATOM   4355  HG2 GLN H 239      26.261  14.488  24.677  1.00 32.57           H
ATOM   4356  HG3 GLN H 239      26.927  14.272  23.248  1.00 32.57           H
ATOM   4357 HE21 GLN H 239      25.818  15.156  21.603  1.00 38.25           H
ATOM   4358 HE22 GLN H 239      24.342  15.341  21.522  1.00 38.25           H
ATOM   4359  N   LYS H 240      28.563  11.006  22.683  1.00 18.56           N
ATOM   4360  CA  LYS H 240      29.924  10.980  22.159  1.00 17.64           C
ATOM   4361  C   LYS H 240      29.924  10.722  20.657  1.00 21.48           C
ATOM   4362  O   LYS H 240      30.611  11.413  19.895  1.00 21.49           O
ATOM   4363  CB  LYS H 240      30.749   9.924  22.892  1.00 20.38           C
ATOM   4364  CG  LYS H 240      32.200   9.800  22.423  1.00 29.71           C
ATOM   4365  CD  LYS H 240      32.999   8.900  23.355  0.48 23.32           C
ATOM   4366  CE  LYS H 240      34.404   8.670  22.838  0.58 31.68           C
ATOM   4367  NZ  LYS H 240      35.189   7.816  23.763  0.43 25.85           N1+
ATOM   4368  H   LYS H 240      28.425  10.459  23.332  1.00 22.27           H
ATOM   4369  HA  LYS H 240      30.333  11.844  22.315  1.00 21.17           H
ATOM   4370  HB2 LYS H 240      30.768  10.150  23.834  1.00 24.46           H
ATOM   4371  HB3 LYS H 240      30.329   9.058  22.768  1.00 24.46           H
ATOM   4372  HG2 LYS H 240      32.219   9.408  21.535  1.00 35.65           H
ATOM   4373  HG3 LYS H 240      32.616  10.676  22.417  1.00 35.65           H
ATOM   4374  HD2 LYS H 240      33.061   9.318  24.229  1.00 27.98           H
ATOM   4375  HD3 LYS H 240      32.557   8.039  23.424  0.87 27.98           H
ATOM   4376  HE2 LYS H 240      34.356   8.224  21.978  1.00 38.02           H
ATOM   4377  HE3 LYS H 240      34.858   9.523  22.754  0.16 38.02           H
ATOM   4378  HZ1 LYS H 240      36.008   7.691  23.440  0.00 31.02           H
ATOM   4379  HZ2 LYS H 240      35.250   8.206  24.563  0.90 31.02           H
ATOM   4380  HZ3 LYS H 240      34.790   7.026  23.858  0.81 31.02           H
ATOM   4381  N   VAL H 241      29.136   9.746  20.204  1.00 17.03           N
ATOM   4382  CA  VAL H 241      29.139   9.381  18.790  1.00 16.10           C
ATOM   4383  C   VAL H 241      28.571  10.512  17.952  1.00 17.94           C
ATOM   4384  O   VAL H 241      29.142  10.903  16.929  1.00 20.33           O
ATOM   4385  CB  VAL H 241      28.345   8.084  18.565  1.00 16.64           C
ATOM   4386  CG1 VAL H 241      28.078   7.848  17.070  1.00 18.77           C
ATOM   4387  CG2 VAL H 241      29.100   6.928  19.172  1.00 18.53           C
ATOM   4388  H   VAL H 241      28.590   9.291  20.688  1.00 20.44           H
ATOM   4389  HA  VAL H 241      30.054   9.221  18.507  1.00 19.32           H
ATOM   4390  HB  VAL H 241      27.488   8.160  19.017  1.00 19.96           H
ATOM   4391 HG11 VAL H 241      27.615   7.002  16.969  1.00 22.53           H
ATOM   4392 HG12 VAL H 241      27.521   8.558  16.714  1.00 22.53           H
ATOM   4393 HG13 VAL H 241      28.925   7.813  16.598  1.00 22.53           H
ATOM   4394 HG21 VAL H 241      28.599   6.109  19.025  1.00 22.24           H
ATOM   4395 HG22 VAL H 241      29.969   6.862  18.746  1.00 22.24           H
ATOM   4396 HG23 VAL H 241      29.204   7.087  20.123  1.00 22.24           H
ATOM   4397  N   ILE H 242      27.423  11.050  18.368  1.00 17.47           N
ATOM   4398  CA  ILE H 242      26.803  12.111  17.593  1.00 23.39           C
ATOM   4399  C   ILE H 242      27.680  13.363  17.610  1.00 18.32           C
ATOM   4400  O   ILE H 242      27.820  14.042  16.585  1.00 22.21           O
ATOM   4401  CB  ILE H 242      25.373  12.363  18.109  1.00 21.21           C
ATOM   4402  CG1 ILE H 242      24.480  11.163  17.736  1.00 20.08           C
ATOM   4403  CG2 ILE H 242      24.791  13.650  17.523  1.00 29.91           C
ATOM   4404  CD1 ILE H 242      23.078  11.180  18.361  1.00 31.75           C
ATOM   4405  H   ILE H 242      27.002  10.833  19.085  1.00 20.96           H
ATOM   4406  HA  ILE H 242      26.738  11.820  16.669  1.00 28.06           H
ATOM   4407  HB  ILE H 242      25.398  12.451  19.075  1.00 25.44           H
ATOM   4408 HG12 ILE H 242      24.364  11.152  16.773  1.00 24.09           H
ATOM   4409 HG13 ILE H 242      24.911  10.344  18.022  1.00 24.09           H
ATOM   4410 HG21 ILE H 242      23.884  13.762  17.849  1.00 35.89           H
ATOM   4411 HG22 ILE H 242      25.327  14.407  17.807  1.00 35.89           H
ATOM   4412 HG23 ILE H 242      24.790  13.578  16.555  1.00 35.89           H
ATOM   4413 HD11 ILE H 242      22.592  10.393  18.064  1.00 38.10           H
ATOM   4414 HD12 ILE H 242      23.163  11.171  19.327  1.00 38.10           H
ATOM   4415 HD13 ILE H 242      22.609  11.979  18.075  1.00 38.10           H
ATOM   4416  N   ASP H 243      28.325  13.657  18.741  1.00 21.13           N
ATOM   4417  CA  ASP H 243      29.188  14.842  18.805  1.00 24.52           C
ATOM   4418  C   ASP H 243      30.392  14.687  17.886  1.00 28.62           C
ATOM   4419  O   ASP H 243      30.832  15.656  17.262  1.00 29.43           O
ATOM   4420  CB  ASP H 243      29.683  15.098  20.228  1.00 25.64           C
ATOM   4421  CG  ASP H 243      28.612  15.666  21.159  1.00 26.82           C
ATOM   4422  OD1 ASP H 243      28.886  15.703  22.378  1.00 29.50           O
ATOM   4423  OD2 ASP H 243      27.515  16.059  20.701  1.00 26.91           O1-
ATOM   4424  H   ASP H 243      28.284  13.201  19.470  1.00 25.35           H
ATOM   4425  HA  ASP H 243      28.685  15.618  18.517  1.00 29.42           H
ATOM   4426  HB2 ASP H 243      29.989  14.258  20.610  1.00 30.76           H
ATOM   4427  HB3 ASP H 243      30.420  15.730  20.197  1.00 30.76           H
ATOM   4428  N   GLN H 244      30.953  13.482  17.800  1.00 22.77           N
ATOM   4429  CA  GLN H 244      32.172  13.286  17.015  1.00 22.77           C
ATOM   4430  C   GLN H 244      31.887  13.134  15.523  1.00 24.78           C
ATOM   4431  O   GLN H 244      32.673  13.611  14.688  1.00 27.60           O
ATOM   4432  CB  GLN H 244      32.931  12.068  17.537  1.00 26.42           C
ATOM   4433  CG  GLN H 244      34.072  11.638  16.646  0.44 28.20           C
ATOM   4434  CD  GLN H 244      34.958  10.630  17.322  0.67 28.41           C
ATOM   4435  OE1 GLN H 244      34.554   9.988  18.294  0.91 34.63           O
ATOM   4436  NE2 GLN H 244      36.185  10.501  16.834  0.39 33.37           N
ATOM   4437  H   GLN H 244      30.655  12.770  18.182  1.00 27.33           H
ATOM   4438  HA  GLN H 244      32.743  14.062  17.132  1.00 27.32           H
ATOM   4439  HB2 GLN H 244      33.303  12.280  18.408  1.00 31.70           H
ATOM   4440  HB3 GLN H 244      32.316  11.322  17.619  1.00 31.70           H
ATOM   4441  HG2 GLN H 244      33.713  11.227  15.844  1.00 33.84           H
ATOM   4442  HG3 GLN H 244      34.611  12.410  16.416  1.00 33.84           H
ATOM   4443 HE21 GLN H 244      36.447  11.021  16.200  1.00 40.04           H
ATOM   4444 HE22 GLN H 244      36.715   9.905  17.154  1.00 40.04           H
ATOM   4445  N   PHE H 245      30.775  12.496  15.159  1.00 26.15           N
ATOM   4446  CA  PHE H 245      30.505  12.173  13.755  1.00 22.06           C
ATOM   4447  C   PHE H 245      29.283  12.890  13.186  1.00 28.05           C
ATOM   4448  O   PHE H 245      28.532  13.533  13.925  1.00 32.73           O
ATOM   4449  CB  PHE H 245      30.324  10.669  13.588  1.00 26.79           C
ATOM   4450  CG  PHE H 245      31.491   9.862  14.087  1.00 26.73           C
ATOM   4451  CD1 PHE H 245      32.670   9.792  13.354  1.00 29.14           C
ATOM   4452  CD2 PHE H 245      31.417   9.185  15.293  1.00 25.08           C
ATOM   4453  CE1 PHE H 245      33.739   9.050  13.818  1.00 30.48           C
ATOM   4454  CE2 PHE H 245      32.477   8.451  15.760  1.00 27.25           C
ATOM   4455  CZ  PHE H 245      33.647   8.385  15.022  1.00 31.66           C
ATOM   4456  H   PHE H 245      30.158  12.242  15.704  1.00 31.38           H
ATOM   4457  HA  PHE H 245      31.270  12.435  13.219  1.00 26.47           H
ATOM   4458  HB2 PHE H 245      30.210  10.474  12.644  1.00 32.15           H
ATOM   4459  HB3 PHE H 245      29.538  10.393  14.081  1.00 32.15           H
ATOM   4460  HD1 PHE H 245      32.740  10.240  12.542  1.00 34.96           H
ATOM   4461  HD2 PHE H 245      30.637   9.226  15.798  1.00 30.10           H
ATOM   4462  HE1 PHE H 245      34.526   9.005  13.325  1.00 36.58           H
ATOM   4463  HE2 PHE H 245      32.410   8.003  16.570  1.00 32.70           H
ATOM   4464  HZ  PHE H 245      34.366   7.887  15.334  1.00 37.99           H
ATOM   4465  HC  PHE H 245      29.077  12.849  12.208  1.00 33.66           H
TER
HETATM 4466  C1  SIN I   1       4.911 -11.576   3.633  1.00 30.04           C
HETATM 4467  C2  SIN I   1       4.743 -11.956   2.162  1.00 37.38           C
HETATM 4468  C3  SIN I   1       5.770 -11.311   1.279  1.00 26.61           C
HETATM 4469  C4  SIN I   1       5.547  -9.849   1.513  1.00 29.96           C
HETATM 4470  O1  SIN I   1       6.037 -11.078   3.926  1.00 32.24           O1-
HETATM 4471  O2  SIN I   1       3.894 -11.812   4.349  1.00 33.54           O
HETATM 4472  O3  SIN I   1       4.780  -9.084   0.960  1.00 31.66           O
HETATM 4473  H21 SIN I   1       4.799 -13.049   2.079  1.00 44.86           H
HETATM 4474  H22 SIN I   1       3.740 -11.635   1.842  1.00 44.86           H
HETATM 4475  H31 SIN I   1       6.794 -11.563   1.574  1.00 31.93           H
HETATM 4476  H32 SIN I   1       5.639 -11.554   0.219  1.00 31.93           H
ATOM   4477  N   PHE I   2       7.741  -9.279   0.407  1.00 30.17           N
ATOM   4478  CA  PHE I   2       7.487  -7.852   0.558  1.00 23.41           C
ATOM   4479  C   PHE I   2       7.151  -7.249  -0.808  1.00 34.51           C
ATOM   4480  O   PHE I   2       7.667  -7.712  -1.820  1.00 26.21           O
ATOM   4481  CB  PHE I   2       8.709  -7.190   1.184  1.00 24.37           C
ATOM   4482  CG  PHE I   2       8.751  -7.298   2.684  1.00 27.04           C
ATOM   4483  CD1 PHE I   2       8.403  -6.210   3.467  1.00 26.90           C
ATOM   4484  CD2 PHE I   2       9.109  -8.489   3.313  1.00 25.38           C
ATOM   4485  CE1 PHE I   2       8.427  -6.305   4.862  1.00 21.87           C
ATOM   4486  CE2 PHE I   2       9.149  -8.574   4.697  1.00 26.19           C
ATOM   4487  CZ  PHE I   2       8.795  -7.481   5.461  1.00 26.04           C
ATOM   4488  H   PHE I   2       8.518  -9.530   0.678  1.00 36.20           H
ATOM   4489  HA  PHE I   2       6.737  -7.697   1.149  1.00 28.09           H
ATOM   4490  HB2 PHE I   2       8.728  -6.249   0.942  1.00 29.24           H
ATOM   4491  HB3 PHE I   2       9.501  -7.636   0.841  1.00 29.24           H
ATOM   4492  HD1 PHE I   2       8.152  -5.409   3.063  1.00 32.28           H
ATOM   4493  HD2 PHE I   2       9.352  -9.228   2.804  1.00 30.46           H
ATOM   4494  HE1 PHE I   2       8.197  -5.567   5.378  1.00 26.25           H
ATOM   4495  HE2 PHE I   2       9.394  -9.370   5.110  1.00 31.42           H
ATOM   4496  HZ  PHE I   2       8.815  -7.538   6.388  1.00 31.25           H
ATOM   4497  N   GLU I   3       6.285  -6.235  -0.858  1.00 25.34           N
ATOM   4498  CA  GLU I   3       6.097  -5.536  -2.121  1.00 25.14           C
ATOM   4499  C   GLU I   3       7.412  -4.893  -2.552  1.00 25.22           C
ATOM   4500  O   GLU I   3       8.188  -4.393  -1.731  1.00 23.24           O
ATOM   4501  CB  GLU I   3       4.981  -4.489  -2.018  1.00 23.76           C
ATOM   4502  CG  GLU I   3       4.791  -3.694  -3.305  1.00 25.59           C
ATOM   4503  CD  GLU I   3       3.618  -2.747  -3.254  1.00 31.25           C
ATOM   4504  OE1 GLU I   3       3.064  -2.576  -2.155  1.00 25.50           O
ATOM   4505  OE2 GLU I   3       3.246  -2.189  -4.319  1.00 24.01           O1-
ATOM   4506  H   GLU I   3       5.808  -5.951  -0.201  1.00 30.41           H
ATOM   4507  HA  GLU I   3       5.839  -6.179  -2.799  1.00 30.17           H
ATOM   4508  HB2 GLU I   3       4.147  -4.945  -1.828  1.00 28.51           H
ATOM   4509  HB3 GLU I   3       5.185  -3.864  -1.305  1.00 28.51           H
ATOM   4510  HG2 GLU I   3       5.585  -3.160  -3.468  1.00 30.71           H
ATOM   4511  HG3 GLU I   3       4.647  -4.312  -4.040  1.00 30.71           H
ATOM   4512  N   GLU I   4       7.679  -4.935  -3.858  1.00 25.83           N
ATOM   4513  CA  GLU I   4       8.917  -4.370  -4.376  1.00 24.50           C
ATOM   4514  C   GLU I   4       8.979  -2.866  -4.136  1.00 30.64           C
ATOM   4515  O   GLU I   4       7.975  -2.151  -4.220  1.00 28.22           O
ATOM   4516  CB  GLU I   4       9.061  -4.684  -5.869  1.00 35.79           C
ATOM   4517  CG  GLU I   4       9.186  -6.191  -6.181  0.31 31.63           C
ATOM   4518  CD  GLU I   4      10.472  -6.828  -5.657  0.00 35.21           C
ATOM   4519  OE1 GLU I   4      10.432  -8.023  -5.284  0.83 39.55           O
ATOM   4520  OE2 GLU I   4      11.520  -6.150  -5.627  0.72 37.34           O1-
ATOM   4521  H   GLU I   4       7.163  -5.279  -4.452  1.00 30.99           H
ATOM   4522  HA  GLU I   4       9.671  -4.771  -3.915  1.00 29.40           H
ATOM   4523  HB2 GLU I   4       8.278  -4.349  -6.334  1.00 42.95           H
ATOM   4524  HB3 GLU I   4       9.854  -4.242  -6.208  1.00 42.95           H
ATOM   4525  HG2 GLU I   4       8.442  -6.655  -5.766  1.00 37.96           H
ATOM   4526  HG3 GLU I   4       9.160  -6.323  -7.143  1.00 37.96           H
ATOM   4527  N   ILE I   5      10.176  -2.392  -3.821  1.00 26.64           N
ATOM   4528  CA  ILE I   5      10.409  -0.975  -3.572  1.00 28.51           C
ATOM   4529  C   ILE I   5      11.023  -0.367  -4.830  1.00 32.24           C
ATOM   4530  O   ILE I   5      11.565  -1.105  -5.662  1.00 33.82           O
ATOM   4531  CB  ILE I   5      11.279  -0.770  -2.320  1.00 30.43           C
ATOM   4532  CG1 ILE I   5      12.626  -1.482  -2.443  1.00 33.34           C
ATOM   4533  CG2 ILE I   5      10.550  -1.327  -1.078  1.00 25.62           C
ATOM   4534  CD1 ILE I   5      13.505  -1.366  -1.185  1.00 31.17           C
ATOM   4535  H   ILE I   5      10.877  -2.880  -3.747  1.00 31.96           H
ATOM   4536  HA  ILE I   5       9.552  -0.551  -3.409  1.00 34.21           H
ATOM   4537  HB  ILE I   5      11.437   0.182  -2.204  1.00 36.52           H
ATOM   4538 HG12 ILE I   5      12.474  -2.425  -2.610  1.00 40.01           H
ATOM   4539 HG13 ILE I   5      13.115  -1.091  -3.183  1.00 40.01           H
ATOM   4540 HG21 ILE I   5      11.059  -1.121  -0.280  1.00 30.75           H
ATOM   4541 HG22 ILE I   5       9.678  -0.908  -1.022  1.00 30.75           H
ATOM   4542 HG23 ILE I   5      10.446  -2.286  -1.167  1.00 30.75           H
ATOM   4543 HD11 ILE I   5      14.352  -1.806  -1.362  1.00 37.40           H
ATOM   4544 HD12 ILE I   5      13.658  -0.429  -0.982  1.00 37.40           H
ATOM   4545 HD13 ILE I   5      13.066  -1.800  -0.438  1.00 37.40           H
ATOM   4546  N   PRO I   6      10.928   0.958  -5.041  1.00 34.99           N
ATOM   4547  CA  PRO I   6      11.441   1.630  -6.242  1.00 29.64           C
ATOM   4548  C   PRO I   6      12.903   1.310  -6.543  1.00 45.69           C
ATOM   4549  O   PRO I   6      13.605   0.810  -5.656  0.51 34.56           O
ATOM   4550  CB  PRO I   6      11.273   3.110  -5.897  0.27 36.05           C
ATOM   4551  CG  PRO I   6      10.066   3.125  -5.040  0.45 31.15           C
ATOM   4552  CD  PRO I   6      10.216   1.910  -4.169  1.00 37.76           C
ATOM   4553  HA  PRO I   6      10.892   1.413  -7.012  1.00 35.57           H
ATOM   4554  HB2 PRO I   6      11.140   3.632  -6.703  0.60 43.25           H
ATOM   4555  HB3 PRO I   6      12.051   3.420  -5.405  1.00 43.25           H
ATOM   4556  HG2 PRO I   6       9.273   3.045  -5.594  1.00 37.38           H
ATOM   4557  HG3 PRO I   6      10.041   3.936  -4.510  0.00 37.38           H
ATOM   4558  HD2 PRO I   6      10.755   2.122  -3.390  1.00 45.31           H
ATOM   4559  HD3 PRO I   6       9.342   1.567  -3.926  1.00 45.31           H
ATOM   4560  HC  PRO I   6      13.291   1.501  -7.444  1.00 54.83           H
TER
HETATM 4561 NA    NA H 601       5.839 -13.276  30.272  1.00 15.60          Na1+
HETATM 4562 CA    CA H 701      18.930 -15.712  38.312  1.00 15.78          Ca2+
HETATM 4563  C10 FSN H 501      15.884 -11.209  20.114  1.00 17.86           C
HETATM 4564  C12 FSN H 501      14.939 -12.024  17.926  1.00 20.08           C
HETATM 4565  C13 FSN H 501      15.835 -12.026  16.666  1.00 21.46           C
HETATM 4566  C14 FSN H 501      17.242 -11.703  17.195  1.00 23.34           C
HETATM 4567  C15 FSN H 501      17.254 -12.421  18.548  1.00 25.15           C
HETATM 4568  C16 FSN H 501      18.202 -11.807  19.606  1.00 20.68           C
HETATM 4569  C17 FSN H 501      19.100 -12.906  20.163  1.00 24.36           C
HETATM 4570  C20 FSN H 501      17.376 -12.539  21.771  1.00 16.49           C
HETATM 4571  C22 FSN H 501      17.272 -11.380  20.784  1.00 17.44           C
HETATM 4572  C23 FSN H 501      18.895 -14.555  22.124  1.00 22.46           C
HETATM 4573  C24 FSN H 501      19.799 -14.212  23.277  1.00 22.86           C
HETATM 4574  C25 FSN H 501      21.174 -14.055  23.072  1.00 26.08           C
HETATM 4575  C26 FSN H 501      22.018 -13.794  24.161  1.00 24.86           C
HETATM 4576  C3  FSN H 501      11.359 -10.987  23.762  1.00 14.73           C
HETATM 4577  C30 FSN H 501      21.426 -13.669  25.416  1.00 22.64           C
HETATM 4578  C31 FSN H 501      20.050 -13.797  25.650  1.00 18.21           C
HETATM 4579  C32 FSN H 501      19.233 -14.063  24.558  1.00 19.99           C
HETATM 4580  C4  FSN H 501      12.515 -11.057  22.828  1.00 14.97           C
HETATM 4581  C5  FSN H 501      13.279  -9.920  22.544  1.00 12.53           C
HETATM 4582  C6  FSN H 501      14.373  -9.998  21.681  1.00 13.68           C
HETATM 4583  C7  FSN H 501      14.708 -11.212  21.062  1.00 12.44           C
HETATM 4584  C8  FSN H 501      13.938 -12.353  21.339  1.00 17.65           C
HETATM 4585  C9  FSN H 501      12.862 -12.283  22.217  1.00 19.86           C
HETATM 4586  F29 FSN H 501      22.200 -13.420  26.474  1.00 28.68           F
HETATM 4587  N1  FSN H 501      10.548 -12.053  23.939  1.00 15.21           N1+
HETATM 4588  N11 FSN H 501      15.836 -12.323  19.100  1.00 21.06           N
HETATM 4589  N19 FSN H 501      18.508 -13.327  21.391  1.00 20.54           N
HETATM 4590  N2  FSN H 501      11.084  -9.865  24.485  1.00 13.68           N
HETATM 4591  O18 FSN H 501      20.102 -13.370  19.681  1.00 29.43           O
HETATM 4592  O21 FSN H 501      16.699 -12.805  22.736  1.00 16.89           O
HETATM 4593  H10 FSN H 501      15.906 -10.203  19.585  1.00 21.43           H
HETATM 4594  H15 FSN H 501      17.463 -13.514  18.405  1.00 30.18           H
HETATM 4595  H16 FSN H 501      18.794 -10.959  19.205  1.00 24.82           H
HETATM 4596  H22 FSN H 501      17.598 -10.425  21.276  1.00 20.93           H
HETATM 4597  H25 FSN H 501      21.597 -14.135  22.067  1.00 31.29           H
HETATM 4598  H26 FSN H 501      23.096 -13.696  24.027  1.00 29.83           H
HETATM 4599  H31 FSN H 501      19.631 -13.676  26.652  1.00 21.85           H
HETATM 4600  H32 FSN H 501      18.149 -14.162  24.689  1.00 23.99           H
HETATM 4601  H5  FSN H 501      13.043  -8.954  23.009  1.00 15.03           H
HETATM 4602  H6  FSN H 501      14.978  -9.105  21.502  1.00 16.42           H
HETATM 4603  H8  FSN H 501      14.203 -13.307  20.876  1.00 21.18           H
HETATM 4604  H9  FSN H 501      12.299 -13.195  22.444  1.00 23.83           H
HETATM 4605 H121 FSN H 501      14.417 -11.050  18.028  1.00 24.09           H
HETATM 4606 H122 FSN H 501      14.168 -12.819  17.890  1.00 24.09           H
HETATM 4607 H131 FSN H 501      15.493 -11.295  15.911  1.00 25.75           H
HETATM 4608 H132 FSN H 501      15.811 -13.020  16.170  1.00 25.75           H
HETATM 4609 H141 FSN H 501      18.047 -12.043  16.530  1.00 28.00           H
HETATM 4610 H142 FSN H 501      17.359 -10.605  17.308  1.00 28.00           H
HETATM 4611 H231 FSN H 501      19.401 -15.249  21.411  1.00 26.96           H
HETATM 4612 H232 FSN H 501      17.965 -15.067  22.478  1.00 26.96           H
HETATM 4613 HN11 FSN H 501       9.677 -11.990  24.541  1.00 18.25           H
HETATM 4614 HN12 FSN H 501      10.633 -12.909  23.391  1.00 18.25           H
HETATM 4615 HN21 FSN H 501      10.207  -9.802  25.076  1.00 16.41           H
HETATM 4616 HN22 FSN H 501      11.744  -9.078  24.543  1.00 16.41           H
TER
HETATM 4617  O   HOH L  21      -1.732  12.747  22.807  1.00 14.52           O
HETATM 4618  H1  HOH L  21      -2.150  13.021  22.135  1.00 17.43           H
HETATM 4619  H2  HOH L  21      -1.984  11.955  22.943  1.00 17.43           H
HETATM 4620  O   HOH L  26      -5.006  11.414  14.865  1.00 14.45           O
HETATM 4621  H1  HOH L  26      -5.089  10.672  15.259  1.00 17.34           H
HETATM 4622  H2  HOH L  26      -4.450  11.858  15.312  1.00 17.34           H
HETATM 4623  O   HOH L  39      -6.012   6.779  26.027  1.00 14.45           O
HETATM 4624  H1  HOH L  39      -5.854   6.960  25.217  1.00 17.34           H
HETATM 4625  H2  HOH L  39      -6.209   7.505  26.394  1.00 17.34           H
HETATM 4626  O   HOH L  48      -2.352   1.188  33.841  1.00 12.62           O
HETATM 4627  H1  HOH L  48      -1.917   1.793  33.449  1.00 15.14           H
HETATM 4628  H2  HOH L  48      -3.109   1.513  34.009  1.00 15.14           H
HETATM 4629  O   HOH L  62      -5.960  13.267  13.115  1.00 20.86           O
HETATM 4630  H1  HOH L  62      -5.623  12.774  13.705  1.00 25.03           H
HETATM 4631  H2  HOH L  62      -6.562  12.814  12.739  1.00 25.03           H
HETATM 4632  O   HOH L  63      -7.049  10.220  16.386  1.00 20.12           O
HETATM 4633  H1  HOH L  63      -6.876  10.911  15.938  1.00 24.15           H
HETATM 4634  H2  HOH L  63      -7.233  10.473  17.165  1.00 24.15           H
HETATM 4635  O   HOH L  92      -8.383  12.715  21.778  1.00 23.32           O
HETATM 4636  H1  HOH L  92      -8.843  12.441  21.128  1.00 27.98           H
HETATM 4637  H2  HOH L  92      -8.888  13.177  22.264  1.00 27.98           H
HETATM 4638  O   HOH L 100       0.063   9.112  28.809  1.00 13.02           O
HETATM 4639  H1  HOH L 100      -0.030   8.331  29.125  1.00 15.63           H
HETATM 4640  H2  HOH L 100       0.631   9.497  29.290  1.00 15.63           H
HETATM 4641  O   HOH L 101      -2.185  10.675  28.193  1.00 13.87           O
HETATM 4642  H1  HOH L 101      -2.148  10.810  27.364  1.00 16.64           H
HETATM 4643  H2  HOH L 101      -1.768   9.957  28.339  1.00 16.64           H
HETATM 4644  O   HOH L 103      -1.334   0.604  36.301  1.00 17.85           O
HETATM 4645  H1  HOH L 103      -1.514   0.965  37.039  1.00 21.41           H
HETATM 4646  H2  HOH L 103      -0.632   0.154  36.406  1.00 21.41           H
HETATM 4647  O   HOH L 104      -4.859   1.583  34.685  1.00 16.10           O
HETATM 4648  H1  HOH L 104      -5.338   1.253  35.288  1.00 19.32           H
HETATM 4649  H2  HOH L 104      -5.292   2.219  34.346  1.00 19.32           H
HETATM 4650  O   HOH L 105      -1.519   9.341  36.903  1.00 16.71           O
HETATM 4651  H1  HOH L 105      -1.453   8.786  36.279  1.00 20.06           H
HETATM 4652  H2  HOH L 105      -0.836   9.239  37.386  1.00 20.06           H
HETATM 4653  O   HOH L 106      -8.478   2.116  34.129  1.00 18.02           O
HETATM 4654  H1  HOH L 106      -7.876   2.652  33.890  1.00 21.62           H
HETATM 4655  H2  HOH L 106      -9.152   2.580  34.308  1.00 21.62           H
HETATM 4656  O   HOH L 113      -4.702  10.133  28.931  1.00 16.67           O
HETATM 4657  H1  HOH L 113      -5.152  10.370  28.260  1.00 20.01           H
HETATM 4658  H2  HOH L 113      -3.966  10.534  28.877  1.00 20.01           H
HETATM 4659  O   HOH L 117      -2.305   2.355  38.414  1.00 19.43           O
HETATM 4660  H1  HOH L 117      -2.040   3.040  38.005  1.00 23.31           H
HETATM 4661  H2  HOH L 117      -2.439   2.583  39.210  1.00 23.31           H
HETATM 4662  O   HOH L 130       2.313   1.891  38.882  1.00 20.46           O
HETATM 4663  H1  HOH L 130       2.246   2.567  38.386  1.00 24.55           H
HETATM 4664  H2  HOH L 130       2.812   2.112  39.520  1.00 24.55           H
HETATM 4665  O   HOH L 137      -6.581   2.950  30.916  1.00 22.63           O
HETATM 4666  H1  HOH L 137      -6.345   3.222  31.677  1.00 27.15           H
HETATM 4667  H2  HOH L 137      -7.370   3.206  30.797  1.00 27.15           H
HETATM 4668  O   HOH L 152      -7.531   8.510  34.048  1.00 22.70           O
HETATM 4669  H1  HOH L 152      -7.410   7.679  34.031  1.00 27.24           H
HETATM 4670  H2  HOH L 152      -7.242   8.788  34.787  1.00 27.24           H
HETATM 4671  O   HOH L 154      -1.798  22.022  15.820  1.00 24.45           O
HETATM 4672  H1  HOH L 154      -1.832  22.804  16.126  1.00 29.33           H
HETATM 4673  H2  HOH L 154      -1.491  21.538  16.434  1.00 29.33           H
HETATM 4674  O   HOH L 161      -8.946  13.223  13.680  1.00 29.97           O
HETATM 4675  H1  HOH L 161      -9.597  13.681  13.409  1.00 35.96           H
HETATM 4676  H2  HOH L 161      -9.268  12.598  14.141  1.00 35.96           H
HETATM 4677  O   HOH L 174      -2.355   7.801  38.885  1.00 27.84           O
HETATM 4678  H1  HOH L 174      -2.091   8.284  38.254  1.00 33.40           H
HETATM 4679  H2  HOH L 174      -2.387   7.013  38.594  1.00 33.40           H
HETATM 4680  O   HOH L 177      -5.450   0.375  27.607  1.00 27.23           O
HETATM 4681  H1  HOH L 177      -5.719  -0.008  28.304  1.00 32.67           H
HETATM 4682  H2  HOH L 177      -4.647   0.146  27.503  1.00 32.67           H
HETATM 4683  O   HOH L 189      -6.246   3.400  28.046  1.00 21.92           O
HETATM 4684  H1  HOH L 189      -6.227   2.646  27.679  1.00 26.30           H
HETATM 4685  H2  HOH L 189      -6.288   3.264  28.876  1.00 26.30           H
HETATM 4686  O   HOH L 190       4.923  17.790  16.309  1.00 26.15           O
HETATM 4687  H1  HOH L 190       5.355  18.327  16.790  1.00 31.38           H
HETATM 4688  H2  HOH L 190       5.004  17.030  16.656  1.00 31.38           H
HETATM 4689  O   HOH L 195      -2.938  -2.338  26.767  1.00 27.25           O
HETATM 4690  H1  HOH L 195      -3.034  -1.626  27.200  1.00 32.70           H
HETATM 4691  H2  HOH L 195      -2.300  -2.213  26.235  1.00 32.70           H
HETATM 4692  O   HOH L 203      -7.659  10.769  18.915  1.00 26.68           O
HETATM 4693  H1  HOH L 203      -8.077  10.056  18.761  1.00 32.02           H
HETATM 4694  H2  HOH L 203      -7.261  10.665  19.648  1.00 32.02           H
HETATM 4695  O   HOH L 204      -8.006   5.335  26.918  1.00 27.41           O
HETATM 4696  H1  HOH L 204      -7.490   5.830  26.477  1.00 32.89           H
HETATM 4697  H2  HOH L 204      -7.964   4.571  26.572  1.00 32.89           H
HETATM 4698  O   HOH L 226      -3.804   5.567  38.959  1.00 30.15           O
HETATM 4699  H1  HOH L 226      -3.299   5.295  38.347  1.00 36.18           H
HETATM 4700  H2  HOH L 226      -3.920   4.915  39.480  1.00 36.18           H
HETATM 4701  O   HOH L 229      -8.258   8.358  23.336  1.00 30.22           O
HETATM 4702  H1  HOH L 229      -7.519   8.225  22.960  1.00 36.27           H
HETATM 4703  H2  HOH L 229      -8.693   8.868  22.830  1.00 36.27           H
HETATM 4704  O   HOH L 235      -8.979   9.511  35.753  1.00 27.69           O
HETATM 4705  H1  HOH L 235      -9.139   9.532  34.929  1.00 33.23           H
HETATM 4706  H2  HOH L 235      -9.604   9.079  36.112  1.00 33.23           H
HETATM 4707  O   HOH L 246      -2.567  15.469  23.259  1.00 25.26           O
HETATM 4708  H1  HOH L 246      -3.401  15.534  23.324  1.00 30.31           H
HETATM 4709  H2  HOH L 246      -2.415  14.783  22.798  1.00 30.31           H
HETATM 4710  O   HOH L 254       5.380  18.794  13.998  1.00 29.86           O
HETATM 4711  H1  HOH L 254       5.605  17.997  13.870  1.00 35.83           H
HETATM 4712  H2  HOH L 254       6.023  19.171  14.389  1.00 35.83           H
HETATM 4713  O   HOH L 259      -3.130  -1.481  36.737  1.00 32.64           O
HETATM 4714  H1  HOH L 259      -3.164  -0.695  36.445  1.00 39.17           H
HETATM 4715  H2  HOH L 259      -2.835  -1.436  37.523  1.00 39.17           H
HETATM 4716  O   HOH L 262      -9.292  11.034  15.095  1.00 39.83           O
HETATM 4717  H1  HOH L 262      -8.901  10.514  15.624  1.00 47.80           H
HETATM 4718  H2  HOH L 262      -9.684  10.544  14.533  1.00 47.80           H
HETATM 4719  O   HOH L 268       4.013  10.144  41.459  1.00 41.19           O
HETATM 4720  H1  HOH L 268       3.356   9.813  41.861  1.00 49.43           H
HETATM 4721  H2  HOH L 268       4.006  10.964  41.642  1.00 49.43           H
HETATM 4722  O   HOH L 270      -6.537   0.212  30.907  1.00 32.58           O
HETATM 4723  H1  HOH L 270      -7.360   0.089  31.026  1.00 39.09           H
HETATM 4724  H2  HOH L 270      -6.418   1.044  30.889  1.00 39.09           H
HETATM 4725  O   HOH L 280     -10.650  14.979  15.474  1.00 38.10           O
HETATM 4726  H1  HOH L 280     -10.213  14.352  15.823  1.00 45.71           H
HETATM 4727  H2  HOH L 280     -11.248  15.190  16.029  1.00 45.71           H
HETATM 4728  O   HOH L 283       4.550  19.871  17.855  1.00 35.91           O
HETATM 4729  H1  HOH L 283       5.181  19.832  18.407  1.00 43.09           H
HETATM 4730  H2  HOH L 283       4.828  20.330  17.207  1.00 43.09           H
HETATM 4731  O   HOH L 299      -9.495  10.855  23.399  1.00 35.95           O
HETATM 4732  H1  HOH L 299      -8.824  11.129  22.977  1.00 43.14           H
HETATM 4733  H2  HOH L 299      -9.322  10.952  24.216  1.00 43.14           H
HETATM 4734  O   HOH L 321      -3.897  16.607  11.095  1.00 31.37           O
HETATM 4735  H1  HOH L 321      -3.349  16.202  10.601  1.00 37.64           H
HETATM 4736  H2  HOH L 321      -3.688  17.420  11.076  1.00 37.64           H
HETATM 4737  O   HOH L 339      -4.392  14.778   9.035  1.00 39.85           O
HETATM 4738  H1  HOH L 339      -3.846  14.276   8.641  1.00 47.81           H
HETATM 4739  H2  HOH L 339      -4.994  14.965   8.479  1.00 47.81           H
HETATM 4740  O   HOH L 341      15.833  17.956  19.000  1.00 42.08           O
HETATM 4741  H1  HOH L 341      15.684  18.631  18.524  1.00 50.50           H
HETATM 4742  H2  HOH L 341      16.667  17.909  19.098  1.00 50.50           H
HETATM 4743  O   HOH L 363      13.539  18.411  20.511  1.00 27.91           O
HETATM 4744  H1  HOH L 363      13.416  18.446  21.343  1.00 33.49           H
HETATM 4745  H2  HOH L 363      13.894  17.670  20.344  1.00 33.49           H
HETATM 4746  O   HOH L 364      -6.794   9.378  26.481  1.00 29.57           O
HETATM 4747  H1  HOH L 364      -6.650  10.181  26.676  1.00 35.48           H
HETATM 4748  H2  HOH L 364      -6.983   9.351  25.664  1.00 35.48           H
HETATM 4749  O   HOH L 373     -10.172  11.529  19.531  1.00 40.64           O
HETATM 4750  H1  HOH L 373     -10.653  11.584  18.844  1.00 48.76           H
HETATM 4751  H2  HOH L 373      -9.408  11.306  19.271  1.00 48.76           H
HETATM 4752  O   HOH L 376      -3.586   4.112  41.246  1.00 32.15           O
HETATM 4753  H1  HOH L 376      -4.329   3.945  41.601  1.00 38.57           H
HETATM 4754  H2  HOH L 376      -3.383   4.895  41.478  1.00 38.57           H
HETATM 4755  O   HOH L 381      -2.985  14.885  27.345  1.00 38.40           O
HETATM 4756  H1  HOH L 381      -3.645  14.363  27.341  1.00 46.08           H
HETATM 4757  H2  HOH L 381      -3.256  15.605  27.000  1.00 46.08           H
HETATM 4758  O   HOH L 389      -5.756  -0.675  37.532  1.00 44.62           O
HETATM 4759  H1  HOH L 389      -6.417  -1.103  37.825  1.00 53.54           H
HETATM 4760  H2  HOH L 389      -5.134  -1.231  37.428  1.00 53.54           H
HETATM 4761  O   HOH L 406      -1.567  -0.029  23.014  1.00 31.13           O
HETATM 4762  H1  HOH L 406      -2.322  -0.294  22.754  1.00 37.35           H
HETATM 4763  H2  HOH L 406      -1.667   0.292  23.783  1.00 37.35           H
HETATM 4764  O   HOH L 430      -1.737  -3.185  38.902  1.00 46.63           O
HETATM 4765  H1  HOH L 430      -1.712  -3.523  38.134  1.00 55.95           H
HETATM 4766  H2  HOH L 430      -0.992  -2.821  39.035  1.00 55.95           H
TER
HETATM 4767  O   HOH H 702       8.676   3.007   9.620  1.00 12.91           O
HETATM 4768  H1  HOH H 702       9.026   3.201  10.361  1.00 15.49           H
HETATM 4769  H2  HOH H 702       9.304   2.943   9.072  1.00 15.49           H
HETATM 4770  O   HOH H 703      12.528  -7.331  24.934  1.00 11.53           O
HETATM 4771  H1  HOH H 703      13.385  -7.404  25.411  1.00 13.84           H
HETATM 4772  H2  HOH H 703      12.047  -6.630  25.370  1.00 13.84           H
HETATM 4773  O   HOH H 704       7.003   2.050  21.117  1.00 11.56           O
HETATM 4774  H1  HOH H 704       6.710   2.719  20.700  1.00 13.87           H
HETATM 4775  H2  HOH H 704       7.274   1.520  20.525  1.00 13.87           H
HETATM 4776  O   HOH H 705       8.542  -7.522  27.279  1.00 10.30           O
HETATM 4777  H1  HOH H 705       8.580  -7.010  26.484  1.00 12.36           H
HETATM 4778  H2  HOH H 705       8.264  -8.414  27.017  1.00 12.36           H
HETATM 4779  O   HOH H 706      10.324  -3.100  16.675  1.00 11.10           O
HETATM 4780  H1  HOH H 706      10.784  -3.713  17.027  1.00 13.32           H
HETATM 4781  H2  HOH H 706       9.718  -2.934  17.231  1.00 13.32           H
HETATM 4782  O   HOH H 707       1.980  11.601  14.202  1.00 10.67           O
HETATM 4783  H1  HOH H 707       2.258  11.641  13.410  1.00 12.80           H
HETATM 4784  H2  HOH H 707       1.988  10.790  14.420  1.00 12.80           H
HETATM 4785  O   HOH H 708       9.758  -4.275  14.176  1.00 12.68           O
HETATM 4786  H1  HOH H 708      10.240  -4.968  14.131  1.00 15.22           H
HETATM 4787  H2  HOH H 708      10.243  -3.636  13.934  1.00 15.22           H
HETATM 4788  O   HOH H 709       7.827   6.031  11.330  1.00 11.28           O
HETATM 4789  H1  HOH H 709       8.523   5.585  11.450  1.00 13.54           H
HETATM 4790  H2  HOH H 709       7.849   6.656  11.887  1.00 13.54           H
HETATM 4791  O   HOH H 710      22.234  -3.524  27.509  1.00 10.68           O
HETATM 4792  H1  HOH H 710      21.650  -4.136  27.486  1.00 12.81           H
HETATM 4793  H2  HOH H 710      21.967  -2.962  28.062  1.00 12.81           H
HETATM 4794  O   HOH H 711      16.604   4.629  30.050  1.00  9.90           O
HETATM 4795  H1  HOH H 711      16.923   4.115  30.632  1.00 11.88           H
HETATM 4796  H2  HOH H 711      16.041   4.182  29.622  1.00 11.88           H
HETATM 4797  O   HOH H 712      14.926   1.806  18.928  1.00 11.47           O
HETATM 4798  H1  HOH H 712      15.084   0.982  18.821  1.00 13.77           H
HETATM 4799  H2  HOH H 712      15.271   2.198  18.264  1.00 13.77           H
HETATM 4800  O   HOH H 713       4.214  -7.300  15.515  1.00 13.42           O
HETATM 4801  H1  HOH H 713       4.780  -7.767  15.101  1.00 16.10           H
HETATM 4802  H2  HOH H 713       4.422  -6.499  15.374  1.00 16.10           H
HETATM 4803  O   HOH H 714       3.472   5.493  20.618  1.00 14.95           O
HETATM 4804  H1  HOH H 714       3.784   6.152  21.039  1.00 17.94           H
HETATM 4805  H2  HOH H 714       3.203   5.778  19.871  1.00 17.94           H
HETATM 4806  O   HOH H 715       3.219   4.675  13.828  1.00 10.94           O
HETATM 4807  H1  HOH H 715       2.850   3.980  13.546  1.00 13.13           H
HETATM 4808  H2  HOH H 715       3.864   4.853  13.319  1.00 13.13           H
HETATM 4809  O   HOH H 716       5.325   4.625  11.858  1.00 10.22           O
HETATM 4810  H1  HOH H 716       5.270   4.011  11.290  1.00 12.26           H
HETATM 4811  H2  HOH H 716       6.048   5.039  11.711  1.00 12.26           H
HETATM 4812  O   HOH H 717       6.028   4.359  20.129  1.00  9.62           O
HETATM 4813  H1  HOH H 717       5.239   4.479  20.387  1.00 11.54           H
HETATM 4814  H2  HOH H 717       6.005   4.349  19.290  1.00 11.54           H
HETATM 4815  O   HOH H 718       3.411  -9.907  29.704  1.00 14.00           O
HETATM 4816  H1  HOH H 718       3.075 -10.678  29.674  1.00 16.80           H
HETATM 4817  H2  HOH H 718       3.623  -9.705  28.918  1.00 16.80           H
HETATM 4818  O   HOH H 719      20.826  -5.920  26.878  1.00 11.16           O
HETATM 4819  H1  HOH H 719      20.428  -5.821  26.143  1.00 13.39           H
HETATM 4820  H2  HOH H 719      21.571  -6.255  26.689  1.00 13.39           H
HETATM 4821  O   HOH H 720      13.835  -3.978  35.555  1.00 12.67           O
HETATM 4822  H1  HOH H 720      13.127  -3.560  35.734  1.00 15.21           H
HETATM 4823  H2  HOH H 720      13.680  -4.791  35.678  1.00 15.21           H
HETATM 4824  O   HOH H 721       4.653  -6.920  36.159  1.00 14.83           O
HETATM 4825  H1  HOH H 721       4.773  -6.970  35.330  1.00 17.79           H
HETATM 4826  H2  HOH H 721       3.832  -7.045  36.287  1.00 17.79           H
HETATM 4827  O   HOH H 722       3.882   7.045  11.622  1.00 13.40           O
HETATM 4828  H1  HOH H 722       3.213   6.692  11.256  1.00 16.07           H
HETATM 4829  H2  HOH H 722       4.389   6.411  11.841  1.00 16.07           H
HETATM 4830  O   HOH H 723       1.619   5.699  10.770  1.00 14.99           O
HETATM 4831  H1  HOH H 723       1.662   5.876   9.951  1.00 17.99           H
HETATM 4832  H2  HOH H 723       1.891   4.914  10.870  1.00 17.99           H
HETATM 4833  O   HOH H 724       5.995 -10.977  31.068  1.00 13.12           O
HETATM 4834  H1  HOH H 724       5.438 -10.790  31.671  1.00 15.74           H
HETATM 4835  H2  HOH H 724       6.741 -11.040  31.454  1.00 15.74           H
HETATM 4836  O   HOH H 725       5.951  11.092   5.002  1.00 15.72           O
HETATM 4837  H1  HOH H 725       5.834  10.288   4.779  1.00 18.86           H
HETATM 4838  H2  HOH H 725       5.243  11.327   5.388  1.00 18.86           H
HETATM 4839  O   HOH H 726       2.129   5.885   7.938  1.00 14.75           O
HETATM 4840  H1  HOH H 726       2.964   5.960   7.966  1.00 17.70           H
HETATM 4841  H2  HOH H 726       1.895   6.290   7.234  1.00 17.70           H
HETATM 4842  O   HOH H 727       3.627 -12.746  29.507  1.00 17.10           O
HETATM 4843  H1  HOH H 727       3.448 -12.722  28.684  1.00 20.52           H
HETATM 4844  H2  HOH H 727       2.897 -12.869  29.904  1.00 20.52           H
[truncated: 77,749 more chars]
