# Supplementary material for: High-throughput quantum-mechanics/molecular-mechanics (ONIOM) macromolecular crystallographic refinement with PHENIX/DivCon: the impact of mixed Hamiltonian methods on ligand and protein structure
Source: Acta Crystallogr D Struct Biol. 2018 Oct 29;74(Pt 11):1063–77. doi: 10.1107/S2059798318012913 (PMC6213575; doi:10.1107/S2059798318012913)
Supplement: Supplementary file 3 [file d-74-01063-sup3.gz › results_regionQM/1P2Y-H_refine_001.pdb]

REMARK Date 2017-01-10 Time 22:01:26 EST -0500 (1484103686.87 s)
REMARK PHENIX refinement
REMARK 
REMARK ****************** INPUT FILES AND LABELS ******************************
REMARK Reflections:
REMARK   file name      : 1P2Y.sf
REMARK   labels         : ['r1p2ysf,wavelength_id=1,_refln.F_meas_au,_refln.F_meas_sigma_au']
REMARK R-free flags:
REMARK   file name      : None
REMARK   label          : R-free-flags
REMARK   test_flag_value: 1
REMARK Model file name(s): 
REMARK   /scratch/oleg/2711166.gondor.quantumbioinc.com/1P2Y-H.pdb
REMARK 
REMARK ******************** REFINEMENT SUMMARY: QUICK FACTS *******************
REMARK Start: r_work = 0.2189 r_free = 0.2227 bonds = 0.015 angles = 1.797
REMARK Final: r_work = 0.1832 r_free = 0.2446 bonds = 0.017 angles = 1.812
REMARK ************************************************************************
REMARK 
REMARK ****************** REFINEMENT STATISTICS STEP BY STEP ******************
REMARK leading digit, like 1_, means number of macro-cycle                     
REMARK 0    : statistics at the very beginning when nothing is done yet        
REMARK 1_bss: bulk solvent correction and/or (anisotropic) scaling             
REMARK 1_xyz: refinement of coordinates                                        
REMARK 1_adp: refinement of ADPs (Atomic Displacement Parameters)              
REMARK 1_occ: refinement of occupancies                                        
REMARK ------------------------------------------------------------------------
REMARK  stage       r-work r-free bonds angles b_min b_max b_ave n_water shift
REMARK       0    : 0.3269 0.3102 0.015  1.80   6.2  87.3  23.2 366      0.000
REMARK       1_bss: 0.2189 0.2227 0.015  1.80   6.2  87.3  23.2 366      0.000
REMARK 1_settarget: 0.2189 0.2227 0.015  1.80   6.2  87.3  23.2 366      0.000
REMARK       1_nqh: 0.2189 0.2227 0.015  1.80   6.2  87.3  23.2 366      0.002
REMARK    1_weight: 0.2189 0.2227 0.015  1.80   6.2  87.3  23.2 366      0.002
REMARK    1_checkH: 0.2190 0.2228 0.015  1.80   6.2  87.3  23.2 366      0.455
REMARK    1_xyzrec: 0.2063 0.2309 0.017  1.69   6.2  87.3  23.2 366      0.521
REMARK    1_checkH: 0.2064 0.2310 0.017  1.69   6.2  87.3  23.2 366      0.521
REMARK       1_adp: 0.1933 0.2363 0.017  1.69   1.2  87.8  23.6 366      0.521
REMARK   1_regHadp: 0.1925 0.2368 0.017  1.69   1.2  87.8  23.6 366      0.521
REMARK       2_bss: 0.1920 0.2347 0.017  1.69   1.2  87.8  23.6 366      0.521
REMARK 2_settarget: 0.1920 0.2347 0.017  1.69   1.2  87.8  23.6 366      0.521
REMARK 2_updatecdl: 0.1920 0.2347 0.017  1.69   1.2  87.8  23.6 366      0.521
REMARK       2_nqh: 0.1920 0.2347 0.017  1.69   1.2  87.8  23.6 366      0.521
REMARK    2_weight: 0.1920 0.2347 0.017  1.69   1.2  87.8  23.6 366      0.521
REMARK    2_checkH: 0.1920 0.2347 0.017  1.69   1.2  87.8  23.6 366      0.521
REMARK    2_xyzrec: 0.1875 0.2405 0.018  1.78   1.2  87.8  23.6 366      0.543
REMARK    2_checkH: 0.1875 0.2404 0.018  1.78   1.2  87.8  23.6 366      0.544
REMARK       2_adp: 0.1868 0.2418 0.018  1.78   0.0  88.3  23.4 366      0.544
REMARK   2_regHadp: 0.1870 0.2420 0.018  1.78   0.0  88.3  23.4 366      0.544
REMARK       3_bss: 0.1870 0.2420 0.018  1.78   0.0  88.3  23.4 366      0.544
REMARK 3_settarget: 0.1870 0.2420 0.018  1.78   0.0  88.3  23.4 366      0.544
REMARK 3_updatecdl: 0.1870 0.2420 0.018  1.79   0.0  88.3  23.4 366      0.544
REMARK       3_nqh: 0.1870 0.2420 0.018  1.79   0.0  88.3  23.4 366      0.544
REMARK    3_weight: 0.1870 0.2420 0.018  1.79   0.0  88.3  23.4 366      0.544
REMARK    3_checkH: 0.1870 0.2420 0.018  1.79   0.0  88.3  23.4 366      0.544
REMARK    3_xyzrec: 0.1836 0.2457 0.017  1.81   0.0  88.3  23.4 366      0.560
REMARK    3_checkH: 0.1836 0.2457 0.017  1.81   0.0  88.3  23.4 366      0.559
REMARK       3_adp: 0.1832 0.2447 0.017  1.81   0.0  88.3  23.2 366      0.559
REMARK   3_regHadp: 0.1832 0.2446 0.017  1.81   0.0  88.3  23.2 366      0.559
REMARK         end: 0.1832 0.2446 0.017  1.81   1.8  90.1  25.0 366      0.559
REMARK ------------------------------------------------------------------------
REMARK MODEL CONTENT.
REMARK  ELEMENT        ATOM RECORD COUNT   OCCUPANCY SUM
REMARK        C                     2089         2089.00
REMARK        H                     3470         3470.00
REMARK        O                      668          668.00
REMARK        N                      572          572.00
REMARK        S                       18           18.00
REMARK       Fe                        1            1.00
REMARK      O1-                       56           56.00
REMARK    TOTAL                     6874         6874.00
REMARK -----------------------------------------------------------------------
REMARK r_free_flags.md5.hexdigest 5d847259d2e2863f8d8d2b3c688b653f
REMARK 
REMARK ---------------------------------------------------------------
REMARK  Atom Name   Residue Name    Residue ID     Chain     Charge  
REMARK ---------------------------------------------------------------
REMARK      C1           NCT            440          A       0.0619  
REMARK     C10           NCT            440          A      -0.4571  
REMARK      C2           NCT            440          A      -0.2224  
REMARK      C3           NCT            440          A      -0.0932  
REMARK      C4           NCT            440          A      -0.2964  
REMARK      C5           NCT            440          A       0.0487  
REMARK      C6           NCT            440          A       0.012   
REMARK      C7           NCT            440          A      -0.3083  
REMARK      C8           NCT            440          A      -0.2845  
REMARK      C9           NCT            440          A      -0.2241  
REMARK      N1           NCT            440          A      -0.1763  
REMARK      N2           NCT            440          A       0.0461  
REMARK      H1           NCT            440          A       0.2066  
REMARK      H2           NCT            440          A       0.2866  
REMARK      H3           NCT            440          A       0.1361  
REMARK      H4           NCT            440          A       0.1766  
REMARK      H5           NCT            440          A       0.1858  
REMARK      H6           NCT            440          A       0.1679  
REMARK     H71           NCT            440          A       0.2035  
REMARK     H72           NCT            440          A       0.1811  
REMARK     H81           NCT            440          A       0.2011  
REMARK     H82           NCT            440          A       0.1805  
REMARK     H91           NCT            440          A       0.1612  
REMARK     H92           NCT            440          A       0.1761  
REMARK     H10           NCT            440          A       0.2117  
REMARK     H10           NCT            440          A       0.188   
REMARK     H10           NCT            440          A       0.2092  
REMARK ---------------------------------------------------------------
REMARK IF THIS FILE IS FOR PDB DEPOSITION: REMOVE ALL FROM THIS LINE UP.
REMARK   3
REMARK   3 REFINEMENT.
REMARK   3   PROGRAM     : PHENIX (1.11.1_2575: ???)
REMARK   3   AUTHORS     : Adams,Afonine,Bunkoczi,Burnley,Chen,Dar,Davis,
REMARK   3               : Draizen,Echols,Gildea,Gros,Grosse-Kunstleve,Headd,
REMARK   3               : Hintze,Hung,Ioerger,Liebschner,McCoy,McKee,Moriarty,
REMARK   3               : Oeffner,Poon,Read,Richardson,Richardson,Sacchettini,
REMARK   3               : Sauter,Sobolev,Storoni,Terwilliger,Williams,Zwart
REMARK   3
REMARK   3  REFINEMENT TARGET : ML
REMARK   3  
REMARK   3  DATA USED IN REFINEMENT.
REMARK   3   RESOLUTION RANGE HIGH (ANGSTROMS) : 2.275   
REMARK   3   RESOLUTION RANGE LOW  (ANGSTROMS) : 33.631  
REMARK   3   MIN(FOBS/SIGMA_FOBS)              : 1.00  
REMARK   3   COMPLETENESS FOR RANGE        (%) : 84.92 
REMARK   3   NUMBER OF REFLECTIONS             : 21281     
REMARK   3   NUMBER OF REFLECTIONS (NON-ANOMALOUS) : 21281     
REMARK   3  
REMARK   3  FIT TO DATA USED IN REFINEMENT.
REMARK   3   R VALUE     (WORKING + TEST SET) : 0.1889
REMARK   3   R VALUE            (WORKING SET) : 0.1832
REMARK   3   FREE R VALUE                     : 0.2446
REMARK   3   FREE R VALUE TEST SET SIZE   (%) : 9.39  
REMARK   3   FREE R VALUE TEST SET COUNT      : 1999      
REMARK   3  
REMARK   3  FIT TO DATA USED IN REFINEMENT (IN BINS).
REMARK   3   BIN  RESOLUTION RANGE  COMPL.    NWORK NFREE   RWORK  RFREE  CCWORK CCFREE
REMARK   3     1 33.6345 -  5.4764    0.96     1740   181  0.1538 0.2113   0.945  0.907
REMARK   3     2  5.4764 -  4.3498    0.96     1618   168  0.1328 0.1579   0.958  0.937
REMARK   3     3  4.3498 -  3.8008    0.97     1584   164  0.1496 0.2078   0.940  0.902
REMARK   3     4  3.8008 -  3.4536    0.84     1382   143  0.1895 0.2204   0.906  0.829
REMARK   3     5  3.4536 -  3.2063    0.95     1515   157  0.2115 0.2980   0.870  0.769
REMARK   3     6  3.2063 -  3.0174    0.92     1487   154  0.2327 0.2998   0.855  0.754
REMARK   3     7  3.0174 -  2.8664    0.90     1446   151  0.2324 0.3111   0.858  0.733
REMARK   3     8  2.8664 -  2.7417    0.89     1437   148  0.2237 0.2835   0.864  0.795
REMARK   3     9  2.7417 -  2.6362    0.88     1413   146  0.1993 0.2450   0.893  0.865
REMARK   3    10  2.6362 -  2.5452    0.87     1380   143  0.1899 0.2707   0.904  0.755
REMARK   3    11  2.5452 -  2.4657    0.81     1265   132  0.1951 0.2930   0.901  0.786
REMARK   3    12  2.4657 -  2.3952    0.70     1127   116  0.1913 0.2787   0.893  0.776
REMARK   3    13  2.3952 -  2.3322    0.64     1017   105  0.1896 0.2967   0.897  0.723
REMARK   3    14  2.3322 -  2.2753    0.56      871    91  0.2102 0.3350   0.877  0.695
REMARK   3  
REMARK   3  BULK SOLVENT MODELLING.
REMARK   3   METHOD USED        : FLAT BULK SOLVENT MODEL
REMARK   3   SOLVENT RADIUS     : 1.11    
REMARK   3   SHRINKAGE RADIUS   : 0.90    
REMARK   3   GRID STEP FACTOR   : 4.00    
REMARK   3  
REMARK   3  ERROR ESTIMATES.
REMARK   3   COORDINATE ERROR (MAXIMUM-LIKELIHOOD BASED)     : 0.26    
REMARK   3   PHASE ERROR (DEGREES, MAXIMUM-LIKELIHOOD BASED) : 23.48   
REMARK   3  
REMARK   3  STRUCTURE FACTORS CALCULATION ALGORITHM : FFT
REMARK   3  
REMARK   3  RESTRAINTS LIBRARY
REMARK   3    GEOSTD + MON.LIB. + CDL v1.2
REMARK   3  
REMARK   3  DEVIATIONS FROM IDEAL VALUES.
REMARK   3                 RMSD     MAX  COUNT
REMARK   3   BOND      :  0.017   0.217   3371
REMARK   3   ANGLE     :  1.812  31.537   4594
REMARK   3   CHIRALITY :  0.221   4.653    492
REMARK   3   PLANARITY :  0.014   0.192    602
REMARK   3   DIHEDRAL  : 27.338 179.990   2030
REMARK   3   MIN NONBONDED DISTANCE : 2.297 
REMARK   3  
REMARK   3  MOLPROBITY STATISTICS.
REMARK   3   ALL-ATOM CLASHSCORE : 4.31
REMARK   3   RAMACHANDRAN PLOT:
REMARK   3     OUTLIERS : 0.00  %
REMARK   3     ALLOWED  : 2.72  %
REMARK   3     FAVORED  : 97.28 %
REMARK   3   ROTAMER OUTLIERS : 5.40 %
REMARK   3   CBETA DEVIATIONS : 0
REMARK   3   PEPTIDE PLANE:
REMARK   3     CIS-PROLINE     : 3
REMARK   3     CIS-GENERAL     : 0
REMARK   3     TWISTED PROLINE : 0
REMARK   3     TWISTED GENERAL : 0
REMARK   3  
REMARK   3  ATOMIC DISPLACEMENT PARAMETERS.
REMARK   3   WILSON B : 23.01
REMARK   3   RMS(B_ISO_OR_EQUIVALENT_BONDED) : 5.41
REMARK   3   ATOMS          NUMBER OF ATOMS
REMARK   3                    ISO.  ANISO. 
REMARK   3    ALL         :   6874       0
REMARK   3    ALL (NO H)  :   3404       0
REMARK   3    SOLVENT     :    122       0
REMARK   3    NON-SOLVENT :   3282       0
REMARK   3    HYDROGENS   :   3470       0
REMARK   3
REMARK   3
REMARK   3   OTHER REFINEMENT REMARKS:
REMARK   3   XRAY REFINEMENT USING QUANTUM MECHANICAL FUNCTIONAL
REMARK   3   PROGRAM      :QuantumBio DivCon 6 build-7.1.1-b4015.17
REMARK   3   AUTHORS      :BORBULEVYCH O.Y., PLUMLEY J., 
REMARK   3                :MARTIN, R.I., WESTERHOFF L.M. 
REMARK   3
REMARK   3   REFERENCE     :BORBULEVYCH O.Y., PLUMLEY J.A.,
REMARK   3                 :MARTIN, R.I., MERZ, K.M.,  WESTERHOFF L.M.
REMARK   3                 :ACTA CRYSTLLOGRAPHICA SECTION D, 2014, 
REMARK   3                 :V. D70, pp. 1233-1247
REMARK   3   QM METHOD(HAMILTONIAN): PM6
REMARK   3   REGION QM REFINEMENT: 
REMARK   3      MAIN/BUFFER QM REGION RADII (A): 3.0 / 2.5
REMARK   3      LIGAND / STRAIN ENERGY: NCT_A_440 / 1.05 KCAL/MOLE
REMARK   3
HELIX    1   1 GLU A   20  LEU A   22  5               Generated by MOE    3
HELIX    2   2 LEU A   34  ALA A   36  5               Generated by MOE    3
HELIX    3   3 VAL A   38  ALA A   43  1               Generated by MOE    6
HELIX    4   4 VAL A   44  GLN A   46  5               Generated by MOE    3
HELIX    5   5 CYS A   58  GLY A   60  5               Generated by MOE    3
HELIX    6   6 GLY A   68  GLU A   76  1               Generated by MOE    9
HELIX    7   7 ARG A   90  ALA A   95  1               Generated by MOE    6
HELIX    8   8 ARG A  109  VAL A  119  1               Generated by MOE   11
HELIX    9   9 MET A  121  LEU A  142  1               Generated by MOE   22
HELIX   10  10 PHE A  150  ASP A  153  1               Generated by MOE    4
HELIX   11  11 PRO A  157  ALA A  167  1               Generated by MOE   11
HELIX   12  12 GLU A  171  ASP A  173  5               Generated by MOE    3
HELIX   13  13 ILE A  174  THR A  185  1               Generated by MOE   12
HELIX   14  14 PHE A  193  GLN A  213  1               Generated by MOE   21
HELIX   15  15 ALA A  219  ALA A  224  1               Generated by MOE    6
HELIX   16  16 SER A  235  ASP A  251  1               Generated by MOE   17
HELIX   17  17 VAL A  253  LYS A  266  1               Generated by MOE   14
HELIX   18  18 PRO A  268  GLU A  276  1               Generated by MOE    9
HELIX   19  19 PRO A  278  ARG A  280  5               Generated by MOE    3
HELIX   20  20 ILE A  281  ARG A  291  1               Generated by MOE   11
HELIX   21  21 GLN A  322  LEU A  327  1               Generated by MOE    6
HELIX   22  22 GLY A  353  HIS A  355  5               Generated by MOE    3
HELIX   23  23 GLN A  360  ARG A  377  1               Generated by MOE   18
HELIX   24  24 PRO A  408  THR A  410  5               Generated by MOE    3
SHEET    1       LEU A  53  VAL A  54                  Generated by MOE
SHEET    2       TRP A  55  TRP A  55                  Generated by MOE
SHEET    3       THR A  56  THR A  56                  Generated by MOE
SHEET    4       HIS A  62  HIS A  62                  Generated by MOE
SHEET    5       TRP A  63  ILE A  64                  Generated by MOE
SHEET    6       ALA A  65  ALA A  65                  Generated by MOE
SHEET    7       PHE A  81  SER A  82                  Generated by MOE
SHEET    8       GLN A 147  ASN A 149                  Generated by MOE
SHEET    9       GLN A 227  VAL A 228                  Generated by MOE
SHEET   10       ARG A 231  PRO A 232                  Generated by MOE
SHEET   11       GLY A 298  LEU A 301                  Generated by MOE
SHEET   12       TYR A 305  PHE A 307                  Generated by MOE
SHEET   13       VAL A 310  LEU A 312                  Generated by MOE
SHEET   14       GLN A 317  GLN A 317                  Generated by MOE
SHEET   15       ILE A 318  LEU A 319                  Generated by MOE
SHEET   16       SER A 382  ILE A 383                  Generated by MOE
SHEET   17       HIS A 391  LYS A 392                  Generated by MOE
SHEET   18       GLY A 398  VAL A 399                  Generated by MOE
SHEET   19       PRO A 403  VAL A 405                  Generated by MOE
CRYST1   64.050   64.050  251.060  90.00  90.00  90.00 P 43 21 2
SCALE1      0.015613  0.000000  0.000000        0.00000
SCALE2      0.000000  0.015613  0.000000        0.00000
SCALE3      0.000000  0.000000  0.003983        0.00000
ATOM      1  N   ASN A  10      31.654  22.231  60.187  1.00 49.01           N
ATOM      2  CA  ASN A  10      30.812  22.341  61.353  1.00 42.47           C
ATOM      3  C   ASN A  10      29.600  23.289  61.069  1.00 47.54           C
ATOM      4  O   ASN A  10      28.967  23.206  59.991  1.00 32.95           O
ATOM      5  CB  ASN A  10      31.660  22.794  62.556  1.00 59.40           C
ATOM      6  CG  ASN A  10      32.203  24.235  62.434  1.00 64.21           C
ATOM      7  OD1 ASN A  10      32.392  24.907  63.460  1.00 49.25           O
ATOM      8  ND2 ASN A  10      32.455  24.709  61.203  1.00 57.61           N
ATOM      9  H1  ASN A  10      31.121  21.942  59.443  1.00 58.45           H
ATOM     10  H2  ASN A  10      32.355  21.597  60.349  1.00 58.45           H
ATOM     11  HA  ASN A  10      30.464  21.460  61.559  1.00 50.60           H
ATOM     12  HB2 ASN A  10      32.425  22.201  62.627  1.00 70.91           H
ATOM     13  HB3 ASN A  10      31.124  22.748  63.363  1.00 70.91           H
ATOM     14 HD21 ASN A  10      32.762  25.511  61.111  1.00 68.77           H
ATOM     15 HD22 ASN A  10      32.314  24.232  60.503  1.00 68.77           H
ATOM     16  N   LEU A  11      29.271  24.178  62.013  1.00 34.14           N
ATOM     17  CA  LEU A  11      27.974  24.850  62.043  1.00 33.10           C
ATOM     18  C   LEU A  11      28.043  26.299  61.587  1.00 26.45           C
ATOM     19  O   LEU A  11      28.897  27.072  62.043  1.00 23.92           O
ATOM     20  CB  LEU A  11      27.407  24.834  63.449  1.00 31.71           C
ATOM     21  CG  LEU A  11      27.341  23.491  64.153  1.00 32.90           C
ATOM     22  CD1 LEU A  11      26.830  23.606  65.630  1.00 30.20           C
ATOM     23  CD2 LEU A  11      26.436  22.632  63.311  1.00 31.72           C
ATOM     24  H   LEU A  11      29.783  24.410  62.667  1.00 40.60           H
ATOM     25  HA  LEU A  11      27.353  24.384  61.456  1.00 39.36           H
ATOM     26  HB2 LEU A  11      27.963  25.413  63.987  1.00 37.68           H
ATOM     27  HB3 LEU A  11      26.503  25.188  63.397  1.00 37.68           H
ATOM     28  HG  LEU A  11      28.232  23.104  64.162  1.00 39.12           H
ATOM     29 HD11 LEU A  11      26.786  22.721  66.023  1.00 35.88           H
ATOM     30 HD12 LEU A  11      27.454  24.149  66.134  1.00 35.88           H
ATOM     31 HD13 LEU A  11      25.952  24.013  65.639  1.00 35.88           H
ATOM     32 HD21 LEU A  11      26.337  21.766  63.734  1.00 37.70           H
ATOM     33 HD22 LEU A  11      25.572  23.070  63.244  1.00 37.70           H
ATOM     34 HD23 LEU A  11      26.820  22.528  62.426  1.00 37.70           H
ATOM     35  N   ALA A  12      27.090  26.683  60.725  1.00 22.75           N
ATOM     36  CA  ALA A  12      27.072  28.037  60.207  1.00 24.13           C
ATOM     37  C   ALA A  12      26.405  28.970  61.218  1.00 23.79           C
ATOM     38  O   ALA A  12      25.471  28.581  61.919  1.00 25.43           O
ATOM     39  CB  ALA A  12      26.339  28.101  58.873  1.00 20.22           C
ATOM     40  H   ALA A  12      26.447  26.190  60.441  1.00 26.94           H
ATOM     41  HA  ALA A  12      27.984  28.333  60.057  1.00 28.60           H
ATOM     42  HB1 ALA A  12      26.325  29.022  58.566  1.00 23.90           H
ATOM     43  HB2 ALA A  12      26.820  27.543  58.243  1.00 23.90           H
ATOM     44  HB3 ALA A  12      25.430  27.776  58.980  1.00 23.90           H
ATOM     45  N   PRO A  13      26.859  30.208  61.315  1.00 28.91           N
ATOM     46  CA  PRO A  13      26.258  31.108  62.304  1.00 31.26           C
ATOM     47  C   PRO A  13      24.771  31.308  62.043  1.00 24.52           C
ATOM     48  O   PRO A  13      24.321  31.389  60.897  1.00 28.65           O
ATOM     49  CB  PRO A  13      27.054  32.400  62.130  1.00 29.99           C
ATOM     50  CG  PRO A  13      27.656  32.307  60.737  1.00 28.15           C
ATOM     51  CD  PRO A  13      27.957  30.862  60.573  1.00 24.03           C
ATOM     52  HA  PRO A  13      26.394  30.760  63.196  1.00 37.15           H
ATOM     53  HB2 PRO A  13      26.455  33.157  62.216  1.00 35.63           H
ATOM     54  HB3 PRO A  13      27.753  32.427  62.800  1.00 35.63           H
ATOM     55  HG2 PRO A  13      27.004  32.601  60.079  1.00 33.42           H
ATOM     56  HG3 PRO A  13      28.466  32.837  60.687  1.00 33.42           H
ATOM     57  HD2 PRO A  13      27.932  30.616  59.635  1.00 28.47           H
ATOM     58  HD3 PRO A  13      28.816  30.659  60.973  1.00 28.47           H
ATOM     59  N   LEU A  14      24.026  31.393  63.131  1.00 33.05           N
ATOM     60  CA  LEU A  14      22.566  31.481  63.079  1.00 27.82           C
ATOM     61  C   LEU A  14      22.114  32.788  62.434  1.00 23.08           C
ATOM     62  O   LEU A  14      22.532  33.860  62.871  1.00 20.52           O
ATOM     63  CB  LEU A  14      21.985  31.412  64.480  1.00 26.39           C
ATOM     64  CG  LEU A  14      20.475  31.170  64.506  1.00 23.83           C
ATOM     65  CD1 LEU A  14      20.209  29.806  63.950  1.00 26.97           C
ATOM     66  CD2 LEU A  14      19.948  31.275  65.896  1.00 26.20           C
ATOM     67  H   LEU A  14      24.350  31.395  63.926  1.00 39.29           H
ATOM     68  HA  LEU A  14      22.243  30.720  62.570  1.00 33.02           H
ATOM     69  HB2 LEU A  14      22.416  30.702  64.979  1.00 31.30           H
ATOM     70  HB3 LEU A  14      22.150  32.267  64.912  1.00 31.30           H
ATOM     71  HG  LEU A  14      20.019  31.829  63.958  1.00 28.24           H
ATOM     72 HD11 LEU A  14      19.258  29.626  63.986  1.00 32.00           H
ATOM     73 HD12 LEU A  14      20.513  29.757  63.031  1.00 32.00           H
ATOM     74 HD13 LEU A  14      20.690  29.156  64.488  1.00 32.00           H
ATOM     75 HD21 LEU A  14      19.006  31.043  65.879  1.00 31.07           H
ATOM     76 HD22 LEU A  14      20.433  30.648  66.455  1.00 31.07           H
ATOM     77 HD23 LEU A  14      20.065  32.179  66.222  1.00 31.07           H
ATOM     78  N   PRO A  15      21.231  32.746  61.433  1.00 27.54           N
ATOM     79  CA  PRO A  15      20.753  33.990  60.843  1.00 20.29           C
ATOM     80  C   PRO A  15      19.934  34.797  61.834  1.00 22.88           C
ATOM     81  O   PRO A  15      19.344  34.237  62.775  1.00 24.44           O
ATOM     82  CB  PRO A  15      19.892  33.510  59.659  1.00 20.00           C
ATOM     83  CG  PRO A  15      20.446  32.181  59.314  1.00 20.08           C
ATOM     84  CD  PRO A  15      20.839  31.576  60.613  1.00 27.17           C
ATOM     85  HA  PRO A  15      21.510  34.498  60.512  1.00 23.98           H
ATOM     86  HB2 PRO A  15      18.970  33.437  59.941  1.00 23.64           H
ATOM     87  HB3 PRO A  15      19.983  34.129  58.919  1.00 23.64           H
ATOM     88  HG2 PRO A  15      19.771  31.639  58.879  1.00 23.73           H
ATOM     89  HG3 PRO A  15      21.224  32.298  58.749  1.00 23.73           H
ATOM     90  HD2 PRO A  15      20.079  31.116  61.006  1.00 32.24           H
ATOM     91  HD3 PRO A  15      21.589  30.970  60.477  1.00 32.24           H
ATOM     92  N   PRO A  16      19.860  36.123  61.656  1.00 28.42           N
ATOM     93  CA  PRO A  16      19.166  36.978  62.648  1.00 24.08           C
ATOM     94  C   PRO A  16      17.702  36.647  62.860  1.00 23.42           C
ATOM     95  O   PRO A  16      17.225  36.813  63.979  1.00 20.42           O
ATOM     96  CB  PRO A  16      19.323  38.390  62.059  1.00 20.03           C
ATOM     97  CG  PRO A  16      20.563  38.320  61.229  1.00 30.62           C
ATOM     98  CD  PRO A  16      20.586  36.925  60.652  1.00 26.51           C
ATOM     99  HA  PRO A  16      19.623  36.950  63.502  1.00 28.53           H
ATOM    100  HB2 PRO A  16      18.559  38.584  61.498  1.00 23.67           H
ATOM    101  HB3 PRO A  16      19.415  39.050  62.766  1.00 23.67           H
ATOM    102  HG2 PRO A  16      20.534  38.988  60.522  1.00 36.38           H
ATOM    103  HG3 PRO A  16      21.338  38.465  61.797  1.00 36.38           H
ATOM    104  HD2 PRO A  16      20.121  36.899  59.801  1.00 31.45           H
ATOM    105  HD3 PRO A  16      21.505  36.623  60.576  1.00 31.45           H
ATOM    106  N   HIS A  17      16.961  36.220  61.832  1.00 17.90           N
ATOM    107  CA  HIS A  17      15.531  35.942  61.998  1.00 22.86           C
ATOM    108  C   HIS A  17      15.218  34.555  62.561  1.00 21.51           C
ATOM    109  O   HIS A  17      14.038  34.218  62.701  1.00 23.37           O
ATOM    110  CB  HIS A  17      14.809  36.108  60.663  1.00 20.09           C
ATOM    111  CG  HIS A  17      15.270  35.164  59.604  1.00 22.86           C
ATOM    112  ND1 HIS A  17      16.517  35.242  59.026  1.00 24.24           N
ATOM    113  CD2 HIS A  17      14.639  34.129  58.997  1.00 35.46           C
ATOM    114  CE1 HIS A  17      16.639  34.291  58.113  1.00 24.32           C
ATOM    115  NE2 HIS A  17      15.516  33.599  58.076  1.00 24.94           N
ATOM    116  H   HIS A  17      17.254  36.087  61.034  1.00 21.12           H
ATOM    117  HA  HIS A  17      15.156  36.594  62.608  1.00 27.07           H
ATOM    118  HB2 HIS A  17      14.971  37.007  60.347  1.00 23.75           H
ATOM    119  HB3 HIS A  17      13.856  35.969  60.795  1.00 23.75           H
ATOM    120  HD2 HIS A  17      13.776  33.831  59.176  1.00 42.19           H
ATOM    121  HE1 HIS A  17      17.387  34.128  57.582  1.00 28.82           H
ATOM    122  HE2 HIS A  17      15.358  32.931  57.559  1.00 29.57           H
ATOM    123  N   VAL A  18      16.210  33.738  62.897  1.00 27.02           N
ATOM    124  CA  VAL A  18      15.966  32.325  63.186  1.00 28.39           C
ATOM    125  C   VAL A  18      15.867  32.176  64.696  1.00 23.64           C
ATOM    126  O   VAL A  18      16.840  32.483  65.406  1.00 25.06           O
ATOM    127  CB  VAL A  18      17.043  31.392  62.610  1.00 20.48           C
ATOM    128  CG1 VAL A  18      16.710  29.930  63.010  1.00 25.74           C
ATOM    129  CG2 VAL A  18      17.096  31.501  61.087  1.00 19.05           C
ATOM    130  H   VAL A  18      17.031  33.976  62.996  1.00 32.06           H
ATOM    131  HA  VAL A  18      15.133  32.073  62.762  1.00 33.71           H
ATOM    132  HB  VAL A  18      17.912  31.621  62.977  1.00 24.22           H
ATOM    133 HG11 VAL A  18      17.359  29.323  62.619  1.00 30.52           H
ATOM    134 HG12 VAL A  18      16.720  29.842  63.976  1.00 30.52           H
ATOM    135 HG13 VAL A  18      15.822  29.718  62.677  1.00 30.52           H
ATOM    136 HG21 VAL A  18      17.779  30.895  60.756  1.00 22.50           H
ATOM    137 HG22 VAL A  18      16.232  31.247  60.726  1.00 22.50           H
ATOM    138 HG23 VAL A  18      17.304  32.410  60.832  1.00 22.50           H
ATOM    139  N   PRO A  19      14.739  31.723  65.219  1.00 18.91           N
ATOM    140  CA  PRO A  19      14.602  31.575  66.669  1.00 31.91           C
ATOM    141  C   PRO A  19      15.371  30.372  67.167  1.00 26.46           C
ATOM    142  O   PRO A  19      15.367  29.307  66.550  1.00 31.70           O
ATOM    143  CB  PRO A  19      13.097  31.393  66.871  1.00 22.23           C
ATOM    144  CG  PRO A  19      12.465  31.685  65.528  1.00 28.36           C
ATOM    145  CD  PRO A  19      13.494  31.436  64.506  1.00 20.78           C
ATOM    146  HA  PRO A  19      14.898  32.370  67.132  1.00 37.93           H
ATOM    147  HB2 PRO A  19      12.931  30.475  67.125  1.00 26.32           H
ATOM    148  HB3 PRO A  19      12.781  32.011  67.550  1.00 26.32           H
ATOM    149  HG2 PRO A  19      11.690  31.115  65.385  1.00 33.67           H
ATOM    150  HG3 PRO A  19      12.202  32.616  65.492  1.00 33.67           H
ATOM    151  HD2 PRO A  19      13.480  30.505  64.228  1.00 24.58           H
ATOM    152  HD3 PRO A  19      13.367  32.047  63.762  1.00 24.58           H
ATOM    153  N   GLU A  20      16.027  30.562  68.301  1.00 24.96           N
ATOM    154  CA  GLU A  20      16.891  29.530  68.850  1.00 31.45           C
ATOM    155  C   GLU A  20      16.093  28.275  69.190  1.00 23.23           C
ATOM    156  O   GLU A  20      16.618  27.166  69.089  1.00 24.12           O
ATOM    157  CB  GLU A  20      17.699  30.070  70.059  1.00 63.42           C
ATOM    158  CG  GLU A  20      17.052  31.164  70.970  1.00 75.84           C
ATOM    159  CD  GLU A  20      16.887  32.564  70.306  1.00 78.85           C
ATOM    160  OE1 GLU A  20      17.770  32.971  69.509  1.00 75.58           O
ATOM    161  OE2 GLU A  20      15.854  33.244  70.563  1.00 71.27           O1-
ATOM    162  H   GLU A  20      15.970  31.276  68.745  1.00 29.58           H
ATOM    163  HA  GLU A  20      17.538  29.292  68.169  1.00 37.38           H
ATOM    164  HB2 GLU A  20      17.914  29.321  70.633  1.00 75.74           H
ATOM    165  HB3 GLU A  20      18.528  30.445  69.722  1.00 75.74           H
ATOM    166  HG2 GLU A  20      16.177  30.858  71.255  1.00 90.65           H
ATOM    167  HG3 GLU A  20      17.620  31.283  71.751  1.00 90.65           H
ATOM    168  N   HIS A  21      14.820  28.398  69.519  1.00 27.40           N
ATOM    169  CA  HIS A  21      14.084  27.198  69.918  1.00 33.03           C
ATOM    170  C   HIS A  21      13.717  26.282  68.742  1.00 30.43           C
ATOM    171  O   HIS A  21      13.159  25.200  68.972  1.00 24.42           O
ATOM    172  CB  HIS A  21      12.808  27.581  70.717  1.00 26.01           C
ATOM    173  CG  HIS A  21      11.805  28.369  69.933  1.00 21.57           C
ATOM    174  ND1 HIS A  21      11.917  29.731  69.732  1.00 22.66           N
ATOM    175  CD2 HIS A  21      10.658  27.991  69.323  1.00 23.00           C
ATOM    176  CE1 HIS A  21      10.895  30.153  69.008  1.00 21.53           C
ATOM    177  NE2 HIS A  21      10.114  29.117  68.747  1.00 20.94           N
ATOM    178  H   HIS A  21      14.369  29.132  69.517  1.00 32.51           H
ATOM    179  HA  HIS A  21      14.646  26.676  70.505  1.00 39.28           H
ATOM    180  HB2 HIS A  21      13.065  28.119  71.482  1.00 30.84           H
ATOM    181  HB3 HIS A  21      12.358  26.772  71.014  1.00 30.84           H
ATOM    182  HD2 HIS A  21      10.314  27.128  69.289  1.00 27.23           H
ATOM    183  HE1 HIS A  21      10.745  31.031  68.737  1.00 25.47           H
ATOM    184  HE2 HIS A  21       9.382  29.144  68.296  1.00 24.77           H
ATOM    185  N   LEU A  22      13.990  26.679  67.502  1.00 29.01           N
ATOM    186  CA  LEU A  22      13.772  25.818  66.339  1.00 27.29           C
ATOM    187  C   LEU A  22      15.058  25.195  65.802  1.00 26.07           C
ATOM    188  O   LEU A  22      15.016  24.498  64.786  1.00 21.33           O
ATOM    189  CB  LEU A  22      13.096  26.610  65.215  1.00 28.27           C
ATOM    190  CG  LEU A  22      11.723  27.177  65.523  1.00 21.13           C
ATOM    191  CD1 LEU A  22      11.192  28.021  64.391  1.00 22.18           C
ATOM    192  CD2 LEU A  22      10.792  26.007  65.867  1.00 24.19           C
ATOM    193  H   LEU A  22      14.304  27.454  67.304  1.00 34.45           H
ATOM    194  HA  LEU A  22      13.178  25.092  66.582  1.00 32.39           H
ATOM    195  HB2 LEU A  22      13.660  27.365  64.993  1.00 33.56           H
ATOM    196  HB3 LEU A  22      13.009  26.027  64.440  1.00 33.56           H
ATOM    197  HG  LEU A  22      11.791  27.746  66.302  1.00 24.99           H
ATOM    198 HD11 LEU A  22      10.307  28.341  64.620  1.00 26.26           H
ATOM    199 HD12 LEU A  22      11.792  28.769  64.243  1.00 26.26           H
ATOM    200 HD13 LEU A  22      11.143  27.472  63.595  1.00 26.26           H
ATOM    201 HD21 LEU A  22       9.897  26.344  66.018  1.00 28.67           H
ATOM    202 HD22 LEU A  22      10.789  25.377  65.127  1.00 28.67           H
ATOM    203 HD23 LEU A  22      11.118  25.569  66.669  1.00 28.67           H
ATOM    204  N   VAL A  23      16.199  25.440  66.433  1.00 16.16           N
ATOM    205  CA  VAL A  23      17.453  24.895  65.941  1.00 24.93           C
ATOM    206  C   VAL A  23      17.516  23.413  66.299  1.00 26.89           C
ATOM    207  O   VAL A  23      17.315  23.030  67.454  1.00 25.10           O
ATOM    208  CB  VAL A  23      18.646  25.678  66.499  1.00 28.52           C
ATOM    209  CG1 VAL A  23      19.972  24.980  66.197  1.00 32.59           C
ATOM    210  CG2 VAL A  23      18.648  27.065  65.882  1.00 28.32           C
ATOM    211  H   VAL A  23      16.279  25.911  67.147  1.00 19.03           H
ATOM    212  HA  VAL A  23      17.468  24.967  64.979  1.00 29.55           H
ATOM    213  HB  VAL A  23      18.548  25.769  67.459  1.00 33.86           H
ATOM    214 HG11 VAL A  23      20.698  25.530  66.532  1.00 38.75           H
ATOM    215 HG12 VAL A  23      19.992  24.113  66.630  1.00 38.75           H
ATOM    216 HG13 VAL A  23      20.061  24.866  65.236  1.00 38.75           H
ATOM    217 HG21 VAL A  23      19.397  27.560  66.239  1.00 33.62           H
ATOM    218 HG22 VAL A  23      18.732  26.984  64.920  1.00 33.62           H
ATOM    219 HG23 VAL A  23      17.816  27.509  66.107  1.00 33.62           H
ATOM    220  N   PHE A  24      17.696  22.572  65.286  1.00 18.10           N
ATOM    221  CA  PHE A  24      17.902  21.137  65.466  1.00 16.18           C
ATOM    222  C   PHE A  24      18.957  20.765  64.437  1.00 22.75           C
ATOM    223  O   PHE A  24      18.643  20.604  63.252  1.00 22.98           O
ATOM    224  CB  PHE A  24      16.606  20.367  65.268  1.00 24.76           C
ATOM    225  CG  PHE A  24      16.710  18.879  65.555  1.00 38.35           C
ATOM    226  CD1 PHE A  24      15.883  18.292  66.508  1.00 39.31           C
ATOM    227  CD2 PHE A  24      17.608  18.045  64.853  1.00 42.05           C
ATOM    228  CE1 PHE A  24      15.958  16.920  66.764  1.00 36.64           C
ATOM    229  CE2 PHE A  24      17.672  16.680  65.125  1.00 32.73           C
ATOM    230  CZ  PHE A  24      16.844  16.129  66.072  1.00 27.24           C
ATOM    231  H   PHE A  24      17.678  22.815  64.463  1.00 21.36           H
ATOM    232  HA  PHE A  24      18.255  20.958  66.347  1.00 19.05           H
ATOM    233  HB2 PHE A  24      15.927  20.739  65.851  1.00 29.35           H
ATOM    234  HB3 PHE A  24      16.334  20.473  64.343  1.00 29.35           H
ATOM    235  HD1 PHE A  24      15.277  18.818  66.978  1.00 46.81           H
ATOM    236  HD2 PHE A  24      18.176  18.397  64.205  1.00 50.09           H
ATOM    237  HE1 PHE A  24      15.407  16.535  67.402  1.00 43.61           H
ATOM    238  HE2 PHE A  24      18.270  16.141  64.664  1.00 38.92           H
ATOM    239  HZ  PHE A  24      16.888  15.222  66.255  1.00 32.33           H
ATOM    240  N   ASP A  25      20.211  20.657  64.886  1.00 26.36           N
ATOM    241  CA  ASP A  25      21.343  20.521  63.976  1.00 23.06           C
ATOM    242  C   ASP A  25      21.394  19.142  63.322  1.00 24.91           C
ATOM    243  O   ASP A  25      22.288  18.335  63.595  1.00 23.39           O
ATOM    244  CB  ASP A  25      22.626  20.837  64.725  1.00 24.67           C
ATOM    245  CG  ASP A  25      22.746  22.330  65.059  1.00 30.77           C
ATOM    246  OD1 ASP A  25      22.299  23.180  64.249  1.00 25.18           O
ATOM    247  OD2 ASP A  25      23.283  22.655  66.136  1.00 36.80           O1-
ATOM    248  H   ASP A  25      20.438  20.662  65.718  1.00 31.27           H
ATOM    249  HA  ASP A  25      21.266  21.176  63.267  1.00 27.31           H
ATOM    250  HB2 ASP A  25      22.609  20.352  65.562  1.00 29.24           H
ATOM    251  HB3 ASP A  25      23.388  20.570  64.187  1.00 29.24           H
ATOM    252  N   PHE A  26      20.423  18.872  62.452  1.00 23.31           N
ATOM    253  CA  PHE A  26      20.456  17.685  61.611  1.00 25.85           C
ATOM    254  C   PHE A  26      21.417  17.881  60.427  1.00 18.26           C
ATOM    255  O   PHE A  26      21.415  18.932  59.775  1.00 17.34           O
ATOM    256  CB  PHE A  26      19.028  17.386  61.131  1.00 25.31           C
ATOM    257  CG  PHE A  26      18.891  16.093  60.398  1.00 26.79           C
ATOM    258  CD1 PHE A  26      18.813  14.879  61.094  1.00 15.54           C
ATOM    259  CD2 PHE A  26      18.855  16.088  59.006  1.00 16.58           C
ATOM    260  CE1 PHE A  26      18.676  13.681  60.402  1.00 21.66           C
ATOM    261  CE2 PHE A  26      18.731  14.909  58.301  1.00 20.85           C
ATOM    262  CZ  PHE A  26      18.642  13.692  58.990  1.00 23.10           C
ATOM    263  H   PHE A  26      19.726  19.365  62.327  1.00 27.61           H
ATOM    264  HA  PHE A  26      20.776  16.934  62.132  1.00 30.66           H
ATOM    265  HB2 PHE A  26      18.432  17.361  61.899  1.00 30.00           H
ATOM    266  HB3 PHE A  26      18.747  18.091  60.531  1.00 30.00           H
ATOM    267  HD1 PHE A  26      18.832  14.875  62.022  1.00 18.29           H
ATOM    268  HD2 PHE A  26      18.909  16.893  58.551  1.00 19.54           H
ATOM    269  HE1 PHE A  26      18.624  12.876  60.860  1.00 25.63           H
ATOM    270  HE2 PHE A  26      18.703  14.919  57.372  1.00 24.66           H
ATOM    271  HZ  PHE A  26      18.559  12.896  58.522  1.00 27.35           H
ATOM    272  N   ASP A  27      22.256  16.868  60.173  1.00 14.60           N
ATOM    273  CA  ASP A  27      23.211  16.833  59.045  1.00 21.12           C
ATOM    274  C   ASP A  27      22.768  15.757  58.050  1.00 22.87           C
ATOM    275  O   ASP A  27      22.980  14.560  58.277  1.00 19.56           O
ATOM    276  CB  ASP A  27      24.619  16.547  59.532  1.00 22.16           C
ATOM    277  CG  ASP A  27      25.625  16.412  58.392  1.00 20.03           C
ATOM    278  OD1 ASP A  27      26.834  16.320  58.689  1.00 20.39           O
ATOM    279  OD2 ASP A  27      25.219  16.419  57.217  1.00 15.97           O1-
ATOM    280  H   ASP A  27      22.290  16.157  60.655  1.00 17.15           H
ATOM    281  HA  ASP A  27      23.228  17.690  58.589  1.00 24.98           H
ATOM    282  HB2 ASP A  27      24.896  17.264  60.120  1.00 26.22           H
ATOM    283  HB3 ASP A  27      24.608  15.705  60.010  1.00 26.22           H
ATOM    284  N   MET A  28      22.180  16.188  56.929  1.00 21.80           N
ATOM    285  CA  MET A  28      21.569  15.252  55.994  1.00 18.84           C
ATOM    286  C   MET A  28      22.580  14.352  55.292  1.00 20.75           C
ATOM    287  O   MET A  28      22.201  13.274  54.808  1.00 16.55           O
ATOM    288  CB  MET A  28      20.759  16.018  54.949  1.00 25.35           C
ATOM    289  CG  MET A  28      21.542  16.909  54.008  1.00 17.44           C
ATOM    290  SD  MET A  28      20.431  17.547  52.702  1.00 23.46           S
ATOM    291  CE  MET A  28      20.284  16.171  51.537  1.00 21.13           C
ATOM    292  H   MET A  28      22.126  17.015  56.690  1.00 25.79           H
ATOM    293  HA  MET A  28      20.949  14.691  56.485  1.00 22.24           H
ATOM    294  HB2 MET A  28      20.288  15.373  54.399  1.00 30.06           H
ATOM    295  HB3 MET A  28      20.121  16.585  55.410  1.00 30.06           H
ATOM    296  HG2 MET A  28      21.903  17.660  54.505  1.00 20.57           H
ATOM    297  HG3 MET A  28      22.260  16.402  53.598  1.00 20.57           H
ATOM    298  HE1 MET A  28      19.735  16.456  50.792  1.00 24.99           H
ATOM    299  HE2 MET A  28      21.160  15.913  51.208  1.00 24.99           H
ATOM    300  HE3 MET A  28      19.864  15.419  51.986  1.00 24.99           H
ATOM    301  N   TYR A  29      23.848  14.765  55.197  1.00 15.55           N
ATOM    302  CA  TYR A  29      24.873  13.907  54.638  1.00 19.21           C
ATOM    303  C   TYR A  29      25.536  12.983  55.671  1.00 21.43           C
ATOM    304  O   TYR A  29      26.324  12.108  55.276  1.00 21.34           O
ATOM    305  CB  TYR A  29      25.919  14.770  53.926  1.00 20.48           C
ATOM    306  CG  TYR A  29      25.387  15.458  52.687  1.00 17.68           C
ATOM    307  CD1 TYR A  29      25.018  16.808  52.698  1.00 19.00           C
ATOM    308  CD2 TYR A  29      25.244  14.749  51.504  1.00 12.60           C
ATOM    309  CE1 TYR A  29      24.524  17.425  51.540  1.00 14.87           C
ATOM    310  CE2 TYR A  29      24.735  15.354  50.370  1.00 16.72           C
ATOM    311  CZ  TYR A  29      24.389  16.680  50.387  1.00 16.99           C
ATOM    312  OH  TYR A  29      23.897  17.232  49.212  1.00 17.37           O
ATOM    313  H   TYR A  29      24.140  15.536  55.437  1.00 18.30           H
ATOM    314  HA  TYR A  29      24.457  13.345  53.962  1.00 22.69           H
ATOM    315  HB2 TYR A  29      26.229  15.453  54.542  1.00 24.21           H
ATOM    316  HB3 TYR A  29      26.645  14.186  53.647  1.00 24.21           H
ATOM    317  HD1 TYR A  29      25.112  17.310  53.478  1.00 22.44           H
ATOM    318  HD2 TYR A  29      25.463  13.848  51.478  1.00 14.76           H
ATOM    319  HE1 TYR A  29      24.282  18.323  51.547  1.00 17.49           H
ATOM    320  HE2 TYR A  29      24.639  14.867  49.583  1.00 19.71           H
ATOM    321  HH  TYR A  29      23.671  18.029  49.345  1.00 20.48           H
ATOM    322  N   ASN A  30      25.230  13.131  56.969  1.00 17.56           N
ATOM    323  CA  ASN A  30      25.800  12.250  57.988  1.00 21.23           C
ATOM    324  C   ASN A  30      24.991  12.307  59.275  1.00 20.75           C
ATOM    325  O   ASN A  30      25.507  12.706  60.320  1.00 24.17           O
ATOM    326  CB  ASN A  30      27.243  12.595  58.306  1.00 15.16           C
ATOM    327  CG  ASN A  30      27.885  11.548  59.200  1.00 26.89           C
ATOM    328  OD1 ASN A  30      27.570  10.357  59.128  1.00 29.83           O
ATOM    329  ND2 ASN A  30      28.745  11.998  60.086  1.00 21.83           N
ATOM    330  H   ASN A  30      24.690  13.727  57.282  1.00 20.71           H
ATOM    331  HA  ASN A  30      25.782  11.339  57.659  1.00 25.12           H
ATOM    332  HB2 ASN A  30      27.751  12.666  57.488  1.00 17.83           H
ATOM    333  HB3 ASN A  30      27.261  13.434  58.787  1.00 17.83           H
ATOM    334 HD21 ASN A  30      29.164  11.448  60.602  1.00 25.84           H
ATOM    335 HD22 ASN A  30      28.879  12.848  60.157  1.00 25.84           H
ATOM    336  N   PRO A  31      23.729  11.898  59.234  1.00 20.23           N
ATOM    337  CA  PRO A  31      22.871  12.013  60.408  1.00 22.04           C
ATOM    338  C   PRO A  31      23.429  11.258  61.602  1.00 24.06           C
ATOM    339  O   PRO A  31      24.002  10.174  61.462  1.00 24.56           O
ATOM    340  CB  PRO A  31      21.564  11.383  59.932  1.00 22.25           C
ATOM    341  CG  PRO A  31      22.024  10.455  58.787  1.00 13.14           C
ATOM    342  CD  PRO A  31      23.064  11.199  58.121  1.00 17.03           C
ATOM    343  HA  PRO A  31      22.740  12.948  60.639  1.00 26.09           H
ATOM    344  HB2 PRO A  31      21.165  10.890  60.667  1.00 26.34           H
ATOM    345  HB3 PRO A  31      20.966  12.071  59.613  1.00 26.34           H
ATOM    346  HG2 PRO A  31      22.395   9.627  59.141  1.00 15.41           H
ATOM    347  HG3 PRO A  31      21.295  10.277  58.174  1.00 15.41           H
ATOM    348  HD2 PRO A  31      23.685  10.597  57.680  1.00 20.08           H
ATOM    349  HD3 PRO A  31      22.679  11.832  57.493  1.00 20.08           H
ATOM    350  N   SER A  32      23.168  11.801  62.798  1.00 15.60           N
ATOM    351  CA  SER A  32      23.776  11.234  63.999  1.00 29.45           C
ATOM    352  C   SER A  32      23.282   9.819  64.289  1.00 27.55           C
ATOM    353  O   SER A  32      24.022   9.021  64.869  1.00 26.60           O
ATOM    354  CB  SER A  32      23.521  12.126  65.220  1.00 24.01           C
ATOM    355  OG  SER A  32      22.181  12.052  65.622  1.00 36.02           O
ATOM    356  H   SER A  32      22.665  12.483  62.927  1.00 18.36           H
ATOM    357  HA  SER A  32      24.736  11.193  63.866  1.00 34.98           H
ATOM    358  HB2 SER A  32      24.081  11.817  65.950  1.00 28.46           H
ATOM    359  HB3 SER A  32      23.739  13.042  65.004  1.00 28.46           H
ATOM    360  HG  SER A  32      22.033  12.612  66.237  1.00 42.87           H
ATOM    361  N   ASN A  33      22.044   9.472  63.926  1.00 27.18           N
ATOM    362  CA  ASN A  33      21.547   8.142  64.255  1.00 32.30           C
ATOM    363  C   ASN A  33      21.701   7.133  63.081  1.00 29.74           C
ATOM    364  O   ASN A  33      20.923   6.177  62.951  1.00 23.98           O
ATOM    365  CB  ASN A  33      20.100   8.279  64.741  1.00 39.21           C
ATOM    366  CG  ASN A  33      19.600   7.040  65.470  1.00 42.34           C
ATOM    367  OD1 ASN A  33      20.343   6.405  66.233  1.00 45.00           O
ATOM    368  ND2 ASN A  33      18.325   6.693  65.241  1.00 47.66           N
ATOM    369  H   ASN A  33      21.475   9.972  63.515  1.00 32.26           H
ATOM    370  HA  ASN A  33      22.063   7.805  65.000  1.00 38.40           H
ATOM    371  HB2 ASN A  33      20.063   9.016  65.379  1.00 46.69           H
ATOM    372  HB3 ASN A  33      19.516   8.471  63.997  1.00 46.69           H
ATOM    373 HD21 ASN A  33      18.003   5.962  65.561  1.00 56.83           H
ATOM    374 HD22 ASN A  33      17.818   7.212  64.776  1.00 56.83           H
ATOM    375  N   LEU A  34      22.739   7.299  62.265  1.00 24.63           N
ATOM    376  CA  LEU A  34      22.830   6.605  60.987  1.00 27.33           C
ATOM    377  C   LEU A  34      22.897   5.090  61.154  1.00 27.65           C
ATOM    378  O   LEU A  34      22.370   4.347  60.326  1.00 28.83           O
ATOM    379  CB  LEU A  34      24.061   7.106  60.223  1.00 26.69           C
ATOM    380  CG  LEU A  34      24.334   6.458  58.861  1.00 21.40           C
ATOM    381  CD1 LEU A  34      23.110   6.326  58.007  1.00 15.91           C
ATOM    382  CD2 LEU A  34      25.355   7.312  58.138  1.00 23.70           C
ATOM    383  H   LEU A  34      23.405   7.814  62.433  1.00 29.19           H
ATOM    384  HA  LEU A  34      22.045   6.826  60.464  1.00 32.43           H
ATOM    385  HB2 LEU A  34      23.981   8.064  60.083  1.00 31.66           H
ATOM    386  HB3 LEU A  34      24.842   6.925  60.772  1.00 31.66           H
ATOM    387  HG  LEU A  34      24.702   5.573  58.995  1.00 25.32           H
ATOM    388 HD11 LEU A  34      23.369   5.997  57.131  1.00 18.73           H
ATOM    389 HD12 LEU A  34      22.498   5.707  58.425  1.00 18.73           H
ATOM    390 HD13 LEU A  34      22.701   7.204  57.924  1.00 18.73           H
ATOM    391 HD21 LEU A  34      25.523   6.931  57.262  1.00 28.08           H
ATOM    392 HD22 LEU A  34      24.994   8.210  58.040  1.00 28.08           H
ATOM    393 HD23 LEU A  34      26.176   7.338  58.654  1.00 28.08           H
ATOM    394  N   SER A  35      23.582   4.610  62.186  1.00 26.61           N
ATOM    395  CA  SER A  35      23.769   3.171  62.354  1.00 22.71           C
ATOM    396  C   SER A  35      22.471   2.429  62.641  1.00 23.51           C
ATOM    397  O   SER A  35      22.424   1.201  62.482  1.00 15.13           O
ATOM    398  CB  SER A  35      24.736   2.896  63.507  1.00 36.92           C
ATOM    399  OG  SER A  35      24.127   3.262  64.738  1.00 30.04           O
ATOM    400  H   SER A  35      23.968   5.094  62.780  1.00 31.57           H
ATOM    401  HA  SER A  35      24.153   2.806  61.541  1.00 26.89           H
ATOM    402  HB2 SER A  35      24.943   1.947  63.533  1.00 43.94           H
ATOM    403  HB3 SER A  35      25.549   3.408  63.376  1.00 43.94           H
ATOM    404  HG  SER A  35      24.672   3.191  65.372  1.00 35.68           H
ATOM    405  N   ALA A  36      21.432   3.128  63.114  1.00 26.42           N
ATOM    406  CA  ALA A  36      20.135   2.484  63.277  1.00 24.49           C
ATOM    407  C   ALA A  36      19.405   2.231  61.963  1.00 18.33           C
ATOM    408  O   ALA A  36      18.354   1.581  61.974  1.00 29.00           O
ATOM    409  CB  ALA A  36      19.248   3.323  64.173  1.00 20.55           C
ATOM    410  H   ALA A  36      21.453   3.957  63.365  1.00 31.34           H
ATOM    411  HA  ALA A  36      20.270   1.632  63.708  1.00 29.02           H
ATOM    412  HB1 ALA A  36      18.406   2.857  64.297  1.00 24.30           H
ATOM    413  HB2 ALA A  36      19.705   3.425  65.017  1.00 24.30           H
ATOM    414  HB3 ALA A  36      19.103   4.187  63.760  1.00 24.30           H
ATOM    415  N   GLY A  37      19.927   2.699  60.844  1.00 21.43           N
ATOM    416  CA  GLY A  37      19.209   2.638  59.577  1.00 16.14           C
ATOM    417  C   GLY A  37      18.958   4.049  59.123  1.00 21.11           C
ATOM    418  O   GLY A  37      18.691   4.926  59.956  1.00 14.59           O
ATOM    419  H   GLY A  37      20.705   3.063  60.788  1.00 25.36           H
ATOM    420  HA2 GLY A  37      19.748   2.190  58.909  1.00 19.00           H
ATOM    421  HA3 GLY A  37      18.367   2.169  59.674  1.00 19.00           H
ATOM    422  N   VAL A  38      19.073   4.325  57.822  1.00 21.32           N
ATOM    423  CA  VAL A  38      19.032   5.718  57.427  1.00 14.07           C
ATOM    424  C   VAL A  38      17.627   6.293  57.608  1.00 13.46           C
ATOM    425  O   VAL A  38      17.469   7.420  58.086  1.00 12.45           O
ATOM    426  CB  VAL A  38      19.583   5.886  56.008  1.00 15.78           C
ATOM    427  CG1 VAL A  38      18.700   5.194  54.937  1.00 20.47           C
ATOM    428  CG2 VAL A  38      19.774   7.348  55.747  1.00 16.87           C
ATOM    429  H   VAL A  38      19.186   3.767  57.181  1.00 25.22           H
ATOM    430  HA  VAL A  38      19.626   6.220  58.011  1.00 16.53           H
ATOM    431  HB  VAL A  38      20.458   5.467  55.984  1.00 18.58           H
ATOM    432 HG11 VAL A  38      19.121   5.319  54.075  1.00 24.20           H
ATOM    433 HG12 VAL A  38      18.636   4.243  55.132  1.00 24.20           H
ATOM    434 HG13 VAL A  38      17.815   5.597  54.935  1.00 24.20           H
ATOM    435 HG21 VAL A  38      20.135   7.461  54.853  1.00 19.88           H
ATOM    436 HG22 VAL A  38      18.916   7.800  55.821  1.00 19.88           H
ATOM    437 HG23 VAL A  38      20.390   7.698  56.410  1.00 19.88           H
ATOM    438  N   GLN A  39      16.580   5.523  57.293  1.00 16.65           N
ATOM    439  CA  GLN A  39      15.230   6.039  57.512  1.00 15.60           C
ATOM    440  C   GLN A  39      14.987   6.313  58.996  1.00 19.20           C
ATOM    441  O   GLN A  39      14.438   7.356  59.354  1.00 19.36           O
ATOM    442  CB  GLN A  39      14.195   5.062  56.985  1.00 21.33           C
ATOM    443  CG  GLN A  39      14.086   4.977  55.467  1.00 19.70           C
ATOM    444  CD  GLN A  39      15.162   4.145  54.865  1.00 21.21           C
ATOM    445  OE1 GLN A  39      15.794   3.367  55.571  1.00 17.93           O
ATOM    446  NE2 GLN A  39      15.403   4.311  53.551  1.00 17.01           N
ATOM    447  H   GLN A  39      16.617   4.724  56.982  1.00 19.62           H
ATOM    448  HA  GLN A  39      15.136   6.873  57.026  1.00 18.35           H
ATOM    449  HB2 GLN A  39      14.424   4.179  57.309  1.00 25.23           H
ATOM    450  HB3 GLN A  39      13.328   5.327  57.333  1.00 25.23           H
ATOM    451  HG2 GLN A  39      13.239   4.558  55.237  1.00 23.28           H
ATOM    452  HG3 GLN A  39      14.143   5.865  55.087  1.00 23.28           H
ATOM    453 HE21 GLN A  39      14.915   4.843  53.083  1.00 20.05           H
ATOM    454 HE22 GLN A  39      16.050   3.891  53.175  1.00 20.05           H
ATOM    455  N   GLU A  40      15.417   5.391  59.875  1.00 17.25           N
ATOM    456  CA  GLU A  40      15.363   5.618  61.319  1.00 23.34           C
ATOM    457  C   GLU A  40      16.118   6.885  61.730  1.00 21.87           C
ATOM    458  O   GLU A  40      15.657   7.629  62.608  1.00 22.43           O
ATOM    459  CB  GLU A  40      15.929   4.398  62.069  1.00 24.44           C
ATOM    460  CG  GLU A  40      15.110   3.081  62.020  1.00 19.09           C
ATOM    461  CD  GLU A  40      15.261   2.297  60.711  1.00 23.99           C
ATOM    462  OE1 GLU A  40      14.762   1.153  60.637  1.00 27.08           O
ATOM    463  OE2 GLU A  40      15.863   2.818  59.745  1.00 23.80           O1-
ATOM    464  H   GLU A  40      15.745   4.628  59.654  1.00 20.34           H
ATOM    465  HA  GLU A  40      14.437   5.732  61.587  1.00 27.64           H
ATOM    466  HB2 GLU A  40      16.804   4.197  61.703  1.00 28.97           H
ATOM    467  HB3 GLU A  40      16.012   4.639  63.007  1.00 28.97           H
ATOM    468  HG2 GLU A  40      15.406   2.507  62.744  1.00 22.54           H
ATOM    469  HG3 GLU A  40      14.172   3.285  62.138  1.00 22.54           H
ATOM    470  N   ALA A  41      17.290   7.136  61.134  1.00 17.40           N
ATOM    471  CA  ALA A  41      18.041   8.354  61.434  1.00 19.19           C
ATOM    472  C   ALA A  41      17.250   9.613  61.081  1.00 21.33           C
ATOM    473  O   ALA A  41      17.182  10.551  61.876  1.00 22.82           O
ATOM    474  CB  ALA A  41      19.375   8.353  60.694  1.00 24.75           C
ATOM    475  H   ALA A  41      17.677   6.610  60.570  1.00 20.52           H
ATOM    476  HA  ALA A  41      18.224   8.383  62.383  1.00 22.66           H
ATOM    477  HB1 ALA A  41      19.863   9.151  60.944  1.00 29.34           H
ATOM    478  HB2 ALA A  41      19.884   7.562  60.936  1.00 29.34           H
ATOM    479  HB3 ALA A  41      19.206   8.359  59.738  1.00 29.34           H
ATOM    480  N   TRP A  42      16.665   9.664  59.879  1.00 23.46           N
ATOM    481  CA  TRP A  42      15.824  10.797  59.506  1.00 16.73           C
ATOM    482  C   TRP A  42      14.565  10.923  60.392  1.00 24.53           C
ATOM    483  O   TRP A  42      14.124  12.046  60.693  1.00 18.38           O
ATOM    484  CB  TRP A  42      15.461  10.673  58.017  1.00 18.50           C
ATOM    485  CG  TRP A  42      16.608  11.001  57.082  1.00 18.28           C
ATOM    486  CD1 TRP A  42      17.704  10.243  56.868  1.00 17.71           C
ATOM    487  CD2 TRP A  42      16.761  12.175  56.258  1.00 20.90           C
ATOM    488  NE1 TRP A  42      18.533  10.851  55.952  1.00 24.27           N
ATOM    489  CE2 TRP A  42      17.975  12.040  55.568  1.00 23.27           C
ATOM    490  CE3 TRP A  42      15.987  13.324  56.035  1.00 18.06           C
ATOM    491  CZ2 TRP A  42      18.444  13.017  54.689  1.00 23.70           C
ATOM    492  CZ3 TRP A  42      16.446  14.270  55.160  1.00 16.14           C
ATOM    493  CH2 TRP A  42      17.652  14.116  54.491  1.00 20.52           C
ATOM    494  H   TRP A  42      16.751   9.074  59.257  1.00 27.79           H
ATOM    495  HA  TRP A  42      16.340  11.609  59.619  1.00 19.71           H
ATOM    496  HB2 TRP A  42      15.192   9.755  57.842  1.00 21.83           H
ATOM    497  HB3 TRP A  42      14.731  11.277  57.811  1.00 21.83           H
ATOM    498  HD1 TRP A  42      17.861   9.426  57.273  1.00 20.89           H
ATOM    499  HE1 TRP A  42      19.288  10.545  55.675  1.00 28.76           H
ATOM    500  HE3 TRP A  42      15.179  13.450  56.471  1.00 21.31           H
ATOM    501  HZ2 TRP A  42      19.248  12.909  54.234  1.00 28.07           H
ATOM    502  HZ3 TRP A  42      15.941  15.032  55.006  1.00 19.01           H
ATOM    503  HH2 TRP A  42      17.929  14.779  53.906  1.00 24.26           H
ATOM    504  N   ALA A  43      13.981   9.802  60.830  1.00 17.38           N
ATOM    505  CA  ALA A  43      12.744   9.869  61.595  1.00 24.76           C
ATOM    506  C   ALA A  43      12.932  10.523  62.967  1.00 27.16           C
ATOM    507  O   ALA A  43      11.939  10.901  63.601  1.00 23.98           O
ATOM    508  CB  ALA A  43      12.154   8.464  61.734  1.00 19.65           C
ATOM    509  H   ALA A  43      14.273   9.006  60.700  1.00 20.50           H
ATOM    510  HA  ALA A  43      12.094  10.396  61.100  1.00 29.36           H
ATOM    511  HB1 ALA A  43      11.311   8.523  62.211  1.00 23.22           H
ATOM    512  HB2 ALA A  43      12.011   8.082  60.852  1.00 23.22           H
ATOM    513  HB3 ALA A  43      12.786   7.916  62.225  1.00 23.22           H
ATOM    514  N   VAL A  44      14.173  10.701  63.436  1.00 22.48           N
ATOM    515  CA  VAL A  44      14.342  11.406  64.701  1.00 23.28           C
ATOM    516  C   VAL A  44      13.747  12.812  64.602  1.00 25.89           C
ATOM    517  O   VAL A  44      13.355  13.398  65.615  1.00 23.76           O
ATOM    518  CB  VAL A  44      15.826  11.436  65.158  1.00 27.57           C
ATOM    519  CG1 VAL A  44      16.437  10.025  65.140  1.00 25.68           C
ATOM    520  CG2 VAL A  44      16.692  12.470  64.373  1.00 24.42           C
ATOM    521  H   VAL A  44      14.898  10.441  63.057  1.00 26.61           H
ATOM    522  HA  VAL A  44      13.842  10.930  65.380  1.00 27.57           H
ATOM    523  HB  VAL A  44      15.841  11.724  66.087  1.00 32.72           H
ATOM    524 HG11 VAL A  44      17.362  10.083  65.426  1.00 30.45           H
ATOM    525 HG12 VAL A  44      15.934   9.453  65.742  1.00 30.45           H
ATOM    526 HG13 VAL A  44      16.400   9.672  64.238  1.00 30.45           H
ATOM    527 HG21 VAL A  44      17.614  12.425  64.678  1.00 28.94           H
ATOM    528 HG22 VAL A  44      16.655  12.261  63.429  1.00 28.94           H
ATOM    529 HG23 VAL A  44      16.349  13.366  64.524  1.00 28.94           H
ATOM    530  N   LEU A  45      13.668  13.373  63.397  1.00 21.58           N
ATOM    531  CA  LEU A  45      13.007  14.657  63.178  1.00 15.85           C
ATOM    532  C   LEU A  45      11.497  14.586  63.378  1.00 21.21           C
ATOM    533  O   LEU A  45      10.814  15.613  63.273  1.00 22.33           O
ATOM    534  CB  LEU A  45      13.306  15.147  61.767  1.00 19.85           C
ATOM    535  CG  LEU A  45      14.754  15.444  61.435  1.00 18.27           C
ATOM    536  CD1 LEU A  45      14.888  15.470  59.939  1.00 21.21           C
ATOM    537  CD2 LEU A  45      15.162  16.767  62.063  1.00 22.33           C
ATOM    538  H   LEU A  45      14.003  13.026  62.683  1.00 25.54           H
ATOM    539  HA  LEU A  45      13.363  15.308  63.799  1.00 18.66           H
ATOM    540  HB2 LEU A  45      13.016  14.463  61.142  1.00 23.46           H
ATOM    541  HB3 LEU A  45      12.804  15.964  61.607  1.00 23.46           H
ATOM    542  HG  LEU A  45      15.329  14.744  61.784  1.00 21.56           H
ATOM    543 HD11 LEU A  45      15.811  15.659  59.699  1.00 25.09           H
ATOM    544 HD12 LEU A  45      14.621  14.606  59.583  1.00 25.09           H
ATOM    545 HD13 LEU A  45      14.313  16.167  59.585  1.00 25.09           H
ATOM    546 HD21 LEU A  45      16.073  16.969  61.787  1.00 26.43           H
ATOM    547 HD22 LEU A  45      14.559  17.467  61.762  1.00 26.43           H
ATOM    548 HD23 LEU A  45      15.116  16.682  63.029  1.00 26.43           H
ATOM    549  N   GLN A  46      10.963  13.408  63.686  1.00 22.78           N
ATOM    550  CA  GLN A  46       9.541  13.251  63.923  1.00 26.89           C
ATOM    551  C   GLN A  46       9.233  12.815  65.347  1.00 24.93           C
ATOM    552  O   GLN A  46       8.095  12.455  65.636  1.00 28.97           O
ATOM    553  CB  GLN A  46       8.967  12.260  62.914  1.00 20.93           C
ATOM    554  CG  GLN A  46       9.146  12.818  61.538  1.00 27.58           C
ATOM    555  CD  GLN A  46       8.705  11.896  60.427  1.00 22.76           C
ATOM    556  OE1 GLN A  46       8.996  10.697  60.420  1.00 22.01           O
ATOM    557  NE2 GLN A  46       8.035  12.471  59.448  1.00 22.36           N
ATOM    558  H   GLN A  46      11.404  12.673  63.771  1.00 26.98           H
ATOM    559  HA  GLN A  46       9.111  14.106  63.768  1.00 31.90           H
ATOM    560  HB2 GLN A  46       9.450  11.424  62.980  1.00 24.76           H
ATOM    561  HB3 GLN A  46       8.018  12.128  63.078  1.00 24.76           H
ATOM    562  HG2 GLN A  46       8.646  13.647  61.469  1.00 32.73           H
ATOM    563  HG3 GLN A  46      10.089  13.001  61.409  1.00 32.73           H
ATOM    564 HE21 GLN A  46       7.897  13.319  59.469  1.00 26.48           H
ATOM    565 HE22 GLN A  46       7.744  11.999  58.788  1.00 26.48           H
ATOM    566  N   GLU A  47      10.203  12.844  66.249  1.00 29.71           N
ATOM    567  CA  GLU A  47       9.884  12.577  67.643  1.00 27.88           C
ATOM    568  C   GLU A  47       9.011  13.700  68.229  1.00 34.68           C
ATOM    569  O   GLU A  47       8.907  14.809  67.679  1.00 30.29           O
ATOM    570  CB  GLU A  47      11.165  12.371  68.440  1.00 29.78           C
ATOM    571  CG  GLU A  47      11.889  11.106  68.023  1.00 34.18           C
ATOM    572  CD  GLU A  47      13.246  10.951  68.678  1.00 40.66           C
ATOM    573  OE1 GLU A  47      14.070  10.137  68.185  1.00 32.53           O
ATOM    574  OE2 GLU A  47      13.494  11.661  69.680  1.00 58.18           O1-
ATOM    575  H   GLU A  47      11.034  12.993  66.089  1.00 35.29           H
ATOM    576  HA  GLU A  47       9.379  11.753  67.683  1.00 33.09           H
ATOM    577  HB2 GLU A  47      11.759  13.120  68.282  1.00 35.37           H
ATOM    578  HB3 GLU A  47      10.945  12.303  69.384  1.00 35.37           H
ATOM    579  HG2 GLU A  47      11.350  10.332  68.251  1.00 40.66           H
ATOM    580  HG3 GLU A  47      12.037  11.137  67.066  1.00 40.66           H
ATOM    581  N   SER A  48       8.362  13.377  69.360  1.00 38.28           N
ATOM    582  CA  SER A  48       7.218  14.148  69.868  1.00 37.74           C
ATOM    583  C   SER A  48       7.586  15.593  70.176  1.00 32.99           C
ATOM    584  O   SER A  48       6.772  16.505  69.983  1.00 26.41           O
ATOM    585  CB  SER A  48       6.654  13.475  71.134  1.00 48.77           C
ATOM    586  OG  SER A  48       7.652  13.277  72.134  1.00 45.42           O
ATOM    587  H   SER A  48       8.571  12.699  69.852  1.00 45.57           H
ATOM    588  HA  SER A  48       6.513  14.149  69.197  1.00 44.93           H
ATOM    589  HB2 SER A  48       5.952  14.040  71.495  1.00 58.16           H
ATOM    590  HB3 SER A  48       6.288  12.608  70.897  1.00 58.16           H
ATOM    591  HG  SER A  48       7.296  13.037  72.859  1.00 54.15           H
ATOM    592  N   ASN A  49       8.803  15.817  70.672  1.00 31.01           N
ATOM    593  CA  ASN A  49       9.275  17.153  71.011  1.00 35.37           C
ATOM    594  C   ASN A  49       9.760  17.985  69.814  1.00 32.43           C
ATOM    595  O   ASN A  49      10.043  19.170  69.999  1.00 25.43           O
ATOM    596  CB  ASN A  49      10.405  17.028  72.043  1.00 39.14           C
ATOM    597  CG  ASN A  49      11.658  16.348  71.472  1.00 53.08           C
ATOM    598  OD1 ASN A  49      11.555  15.313  70.790  1.00 43.60           O
ATOM    599  ND2 ASN A  49      12.850  16.927  71.747  1.00 47.00           N
ATOM    600  H   ASN A  49       9.381  15.200  70.829  1.00 36.85           H
ATOM    601  HA  ASN A  49       8.550  17.632  71.432  1.00 42.08           H
ATOM    602  HB2 ASN A  49      10.650  17.912  72.349  1.00 46.61           H
ATOM    603  HB3 ASN A  49      10.090  16.490  72.783  1.00 46.61           H
ATOM    604 HD21 ASN A  49      13.575  16.615  71.401  1.00 56.04           H
ATOM    605 HD22 ASN A  49      12.887  17.608  72.271  1.00 56.04           H
ATOM    606  N   VAL A  50       9.894  17.424  68.612  1.00 33.66           N
ATOM    607  CA  VAL A  50      10.441  18.204  67.493  1.00 28.62           C
ATOM    608  C   VAL A  50       9.348  18.972  66.755  1.00 20.30           C
ATOM    609  O   VAL A  50       8.356  18.372  66.314  1.00 36.75           O
ATOM    610  CB  VAL A  50      11.215  17.329  66.492  1.00 26.21           C
ATOM    611  CG1 VAL A  50      11.940  18.208  65.492  1.00 23.55           C
ATOM    612  CG2 VAL A  50      12.230  16.446  67.211  1.00 33.28           C
ATOM    613  H   VAL A  50       9.690  16.606  68.423  1.00 40.02           H
ATOM    614  HA  VAL A  50      11.081  18.819  67.870  1.00 33.98           H
ATOM    615  HB  VAL A  50      10.606  16.757  65.993  1.00 31.10           H
ATOM    616 HG11 VAL A  50      12.397  17.635  64.853  1.00 27.90           H
ATOM    617 HG12 VAL A  50      11.312  18.773  65.027  1.00 27.90           H
ATOM    618 HG13 VAL A  50      12.588  18.748  65.969  1.00 27.90           H
ATOM    619 HG21 VAL A  50      12.689  15.904  66.546  1.00 39.57           H
ATOM    620 HG22 VAL A  50      12.871  16.995  67.689  1.00 39.57           H
ATOM    621 HG23 VAL A  50      11.758  15.864  67.828  1.00 39.57           H
ATOM    622  N   PRO A  51       9.520  20.284  66.552  1.00 27.01           N
ATOM    623  CA  PRO A  51       8.546  21.076  65.782  1.00 22.21           C
ATOM    624  C   PRO A  51       8.374  20.590  64.345  1.00 22.94           C
ATOM    625  O   PRO A  51       9.178  19.848  63.792  1.00 22.49           O
ATOM    626  CB  PRO A  51       9.154  22.492  65.803  1.00 23.34           C
ATOM    627  CG  PRO A  51      10.096  22.484  66.999  1.00 24.02           C
ATOM    628  CD  PRO A  51      10.668  21.111  66.993  1.00 21.90           C
ATOM    629  HA  PRO A  51       7.691  21.082  66.234  1.00 26.29           H
ATOM    630  HB2 PRO A  51       9.656  22.648  64.986  1.00 27.64           H
ATOM    631  HB3 PRO A  51       8.461  23.164  65.898  1.00 27.64           H
ATOM    632  HG2 PRO A  51      10.789  23.151  66.901  1.00 28.46           H
ATOM    633  HG3 PRO A  51       9.594  22.622  67.816  1.00 28.46           H
ATOM    634  HD2 PRO A  51      11.397  21.063  66.353  1.00 25.92           H
ATOM    635  HD3 PRO A  51      10.950  20.873  67.887  1.00 25.92           H
ATOM    636  N   ASP A  52       7.317  21.087  63.717  1.00 26.66           N
ATOM    637  CA  ASP A  52       7.030  20.752  62.322  1.00 28.82           C
ATOM    638  C   ASP A  52       8.009  21.410  61.354  1.00 30.05           C
ATOM    639  O   ASP A  52       8.149  20.939  60.221  1.00 22.32           O
ATOM    640  CB  ASP A  52       5.611  21.179  61.899  1.00 28.48           C
ATOM    641  CG  ASP A  52       4.485  20.542  62.745  1.00 36.15           C
ATOM    642  OD1 ASP A  52       3.397  21.171  62.798  1.00 33.44           O
ATOM    643  OD2 ASP A  52       4.671  19.440  63.332  1.00 35.81           O1-
ATOM    644  H   ASP A  52       6.763  21.633  64.085  1.00 31.63           H
ATOM    645  HA  ASP A  52       7.100  19.790  62.223  1.00 34.22           H
ATOM    646  HB2 ASP A  52       5.538  22.145  61.967  1.00 33.82           H
ATOM    647  HB3 ASP A  52       5.473  20.910  60.979  1.00 33.82           H
ATOM    648  N   LEU A  53       8.647  22.507  61.759  1.00 27.12           N
ATOM    649  CA  LEU A  53       9.613  23.216  60.932  1.00 21.46           C
ATOM    650  C   LEU A  53      10.804  23.665  61.776  1.00 23.91           C
ATOM    651  O   LEU A  53      10.645  24.498  62.676  1.00 20.93           O
ATOM    652  CB  LEU A  53       8.959  24.429  60.294  1.00 20.24           C
ATOM    653  CG  LEU A  53       9.196  24.670  58.808  1.00 29.74           C
ATOM    654  CD1 LEU A  53       8.829  26.095  58.469  1.00 25.63           C
ATOM    655  CD2 LEU A  53      10.623  24.380  58.365  1.00 27.56           C
ATOM    656  H   LEU A  53       8.527  22.878  62.528  1.00 32.18           H
ATOM    657  HA  LEU A  53       9.919  22.606  60.243  1.00 25.39           H
ATOM    658  HB2 LEU A  53       8.001  24.356  60.430  1.00 23.92           H
ATOM    659  HB3 LEU A  53       9.293  25.218  60.752  1.00 23.92           H
ATOM    660  HG  LEU A  53       8.609  24.082  58.308  1.00 35.32           H
ATOM    661 HD11 LEU A  53       8.939  26.223  57.512  1.00 30.39           H
ATOM    662 HD12 LEU A  53       7.906  26.252  58.725  1.00 30.39           H
ATOM    663 HD13 LEU A  53       9.417  26.698  58.954  1.00 30.39           H
ATOM    664 HD21 LEU A  53      10.700  24.575  57.417  1.00 32.71           H
ATOM    665 HD22 LEU A  53      11.225  24.950  58.871  1.00 32.71           H
ATOM    666 HD23 LEU A  53      10.831  23.449  58.522  1.00 32.71           H
ATOM    667  N   VAL A  54      11.992  23.153  61.466  1.00 19.91           N
ATOM    668  CA  VAL A  54      13.208  23.447  62.218  1.00 16.58           C
ATOM    669  C   VAL A  54      14.261  24.053  61.298  1.00 18.91           C
ATOM    670  O   VAL A  54      14.145  24.035  60.076  1.00 17.29           O
ATOM    671  CB  VAL A  54      13.783  22.197  62.895  1.00 17.10           C
ATOM    672  CG1 VAL A  54      12.807  21.620  63.861  1.00 18.79           C
ATOM    673  CG2 VAL A  54      14.130  21.146  61.855  1.00 25.08           C
ATOM    674  H   VAL A  54      12.126  22.608  60.815  1.00 23.53           H
ATOM    675  HA  VAL A  54      13.004  24.099  62.908  1.00 19.54           H
ATOM    676  HB  VAL A  54      14.593  22.440  63.368  1.00 20.16           H
ATOM    677 HG11 VAL A  54      13.209  20.843  64.285  1.00 22.19           H
ATOM    678 HG12 VAL A  54      12.558  22.285  64.524  1.00 22.19           H
ATOM    679 HG13 VAL A  54      12.026  21.345  63.354  1.00 22.19           H
ATOM    680 HG21 VAL A  54      14.461  20.355  62.317  1.00 29.73           H
ATOM    681 HG22 VAL A  54      13.331  20.920  61.348  1.00 29.73           H
ATOM    682 HG23 VAL A  54      14.819  21.487  61.260  1.00 29.73           H
ATOM    683  N   TRP A  55      15.319  24.569  61.918  1.00 17.01           N
ATOM    684  CA  TRP A  55      16.484  25.081  61.214  1.00 16.95           C
ATOM    685  C   TRP A  55      17.716  24.300  61.663  1.00 21.41           C
ATOM    686  O   TRP A  55      17.892  24.053  62.860  1.00 22.50           O
ATOM    687  CB  TRP A  55      16.648  26.567  61.493  1.00 20.36           C
ATOM    688  CG  TRP A  55      17.905  27.172  60.976  1.00 19.07           C
ATOM    689  CD1 TRP A  55      19.099  27.227  61.625  1.00 20.75           C
ATOM    690  CD2 TRP A  55      18.094  27.833  59.726  1.00 13.28           C
ATOM    691  NE1 TRP A  55      20.018  27.881  60.866  1.00 14.95           N
ATOM    692  CE2 TRP A  55      19.433  28.256  59.685  1.00 21.64           C
ATOM    693  CE3 TRP A  55      17.269  28.092  58.630  1.00 17.63           C
ATOM    694  CZ2 TRP A  55      19.969  28.924  58.580  1.00 24.65           C
ATOM    695  CZ3 TRP A  55      17.778  28.746  57.558  1.00 19.56           C
ATOM    696  CH2 TRP A  55      19.116  29.158  57.524  1.00 18.43           C
ATOM    697  H   TRP A  55      15.378  24.651  62.773  1.00 20.05           H
ATOM    698  HA  TRP A  55      16.366  24.958  60.260  1.00 19.97           H
ATOM    699  HB2 TRP A  55      15.904  27.043  61.091  1.00 24.07           H
ATOM    700  HB3 TRP A  55      16.634  26.699  62.452  1.00 24.07           H
ATOM    701  HD1 TRP A  55      19.260  26.888  62.472  1.00 24.54           H
ATOM    702  HE1 TRP A  55      20.840  28.017  61.085  1.00 17.58           H
ATOM    703  HE3 TRP A  55      16.380  27.822  58.627  1.00 20.79           H
ATOM    704  HZ2 TRP A  55      20.856  29.202  58.564  1.00 29.22           H
ATOM    705  HZ3 TRP A  55      17.228  28.921  56.829  1.00 23.11           H
ATOM    706  HH2 TRP A  55      19.431  29.608  56.777  1.00 21.75           H
ATOM    707  N   THR A  56      18.542  23.870  60.713  1.00 20.16           N
ATOM    708  CA  THR A  56      19.792  23.204  61.041  1.00 23.81           C
ATOM    709  C   THR A  56      20.881  24.172  60.639  1.00 24.88           C
ATOM    710  O   THR A  56      20.728  24.903  59.655  1.00 18.32           O
ATOM    711  CB  THR A  56      19.991  21.829  60.345  1.00 22.69           C
ATOM    712  OG1 THR A  56      21.215  21.237  60.795  1.00 21.64           O
ATOM    713  CG2 THR A  56      20.104  21.935  58.834  1.00 19.15           C
ATOM    714  H   THR A  56      18.424  23.983  59.866  1.00 23.83           H
ATOM    715  HA  THR A  56      19.844  23.063  61.997  1.00 28.21           H
ATOM    716  HB  THR A  56      19.254  21.237  60.551  1.00 26.86           H
ATOM    717  HG1 THR A  56      21.329  20.493  60.423  1.00 25.61           H
ATOM    718 HG21 THR A  56      20.172  21.052  58.429  1.00 22.62           H
ATOM    719 HG22 THR A  56      19.326  22.381  58.467  1.00 22.62           H
ATOM    720 HG23 THR A  56      20.906  22.435  58.603  1.00 22.62           H
ATOM    721  N   ARG A  57      21.929  24.231  61.450  1.00 25.29           N
ATOM    722  CA  ARG A  57      23.105  25.006  61.108  1.00 29.25           C
ATOM    723  C   ARG A  57      24.115  24.192  60.301  1.00 28.05           C
ATOM    724  O   ARG A  57      25.130  24.748  59.867  1.00 23.45           O
ATOM    725  CB  ARG A  57      23.762  25.556  62.378  1.00 27.15           C
ATOM    726  CG  ARG A  57      22.900  26.582  63.111  1.00 34.79           C
ATOM    727  CD  ARG A  57      22.904  26.333  64.662  1.00 30.62           C
ATOM    728  NE  ARG A  57      24.104  26.845  65.294  1.00 41.50           N
ATOM    729  CZ  ARG A  57      24.587  26.438  66.466  1.00 36.48           C
ATOM    730  NH1 ARG A  57      25.710  26.986  66.923  1.00 41.07           N
ATOM    731  NH2 ARG A  57      23.973  25.501  67.172  1.00 26.53           N1+
ATOM    732  H   ARG A  57      21.989  23.827  62.207  1.00 29.98           H
ATOM    733  HA  ARG A  57      22.829  25.769  60.573  1.00 34.74           H
ATOM    734  HB2 ARG A  57      23.935  24.816  62.979  1.00 32.22           H
ATOM    735  HB3 ARG A  57      24.600  25.983  62.140  1.00 32.22           H
ATOM    736  HG2 ARG A  57      23.239  27.474  62.932  1.00 41.39           H
ATOM    737  HG3 ARG A  57      21.989  26.503  62.787  1.00 41.39           H
ATOM    738  HD2 ARG A  57      22.143  26.782  65.059  1.00 36.38           H
ATOM    739  HD3 ARG A  57      22.867  25.380  64.842  1.00 36.38           H
ATOM    740  HE  ARG A  57      24.466  27.543  64.939  1.00 49.44           H
ATOM    741 HH11 ARG A  57      26.107  27.598  66.464  1.00 48.93           H
ATOM    742 HH12 ARG A  57      26.035  26.738  67.679  1.00 48.93           H
ATOM    743 HH21 ARG A  57      23.248  25.141  66.873  1.00 31.47           H
ATOM    744 HH22 ARG A  57      24.304  25.248  67.929  1.00 31.47           H
ATOM    745  N   CYS A  58      23.850  22.910  60.059  1.00 22.09           N
ATOM    746  CA  CYS A  58      24.765  22.121  59.253  1.00 17.79           C
ATOM    747  C   CYS A  58      24.685  22.501  57.776  1.00 21.43           C
ATOM    748  O   CYS A  58      23.655  22.959  57.265  1.00 16.79           O
ATOM    749  CB  CYS A  58      24.461  20.638  59.392  1.00 26.95           C
ATOM    750  SG  CYS A  58      24.476  19.917  61.031  1.00 22.31           S
ATOM    751  H   CYS A  58      23.157  22.478  60.339  1.00 26.15           H
ATOM    752  HA  CYS A  58      25.678  22.272  59.539  1.00 20.99           H
ATOM    753  HB2 CYS A  58      23.583  20.480  59.009  1.00 31.98           H
ATOM    754  HB3 CYS A  58      25.136  20.157  58.884  1.00 31.98           H
ATOM    755  HG  CYS A  58      23.607  20.456  61.652  1.00 26.41           H
ATOM    756  N   ASN A  59      25.787  22.267  57.080  1.00 15.98           N
ATOM    757  CA  ASN A  59      25.790  22.293  55.621  1.00 15.41           C
ATOM    758  C   ASN A  59      25.359  23.644  55.086  1.00 18.01           C
ATOM    759  O   ASN A  59      24.672  23.738  54.061  1.00 18.44           O
ATOM    760  CB  ASN A  59      24.888  21.193  55.038  1.00 17.51           C
ATOM    761  CG  ASN A  59      25.397  19.799  55.341  1.00 21.92           C
ATOM    762  OD1 ASN A  59      26.557  19.491  55.030  1.00 18.76           O
ATOM    763  ND2 ASN A  59      24.542  18.945  55.953  1.00 18.78           N
ATOM    764  H   ASN A  59      26.548  22.076  57.435  1.00 18.81           H
ATOM    765  HA  ASN A  59      26.698  22.133  55.318  1.00 18.13           H
ATOM    766  HB2 ASN A  59      23.999  21.281  55.406  1.00 20.65           H
ATOM    767  HB3 ASN A  59      24.860  21.298  54.071  1.00 20.65           H
ATOM    768 HD21 ASN A  59      24.780  18.129  56.113  1.00 22.18           H
ATOM    769 HD22 ASN A  59      23.752  19.208  56.173  1.00 22.18           H
ATOM    770  N   GLY A  60      25.748  24.691  55.788  1.00 18.39           N
ATOM    771  CA  GLY A  60      25.458  26.043  55.375  1.00 24.36           C
ATOM    772  C   GLY A  60      24.257  26.682  56.048  1.00 19.96           C
ATOM    773  O   GLY A  60      24.125  27.914  56.010  1.00 18.61           O
ATOM    774  H   GLY A  60      26.191  24.640  56.525  1.00 21.71           H
ATOM    775  HA2 GLY A  60      26.234  26.592  55.560  1.00 28.87           H
ATOM    776  HA3 GLY A  60      25.306  26.060  54.417  1.00 28.87           H
ATOM    777  N   GLY A  61      23.391  25.894  56.662  1.00 18.43           N
ATOM    778  CA  GLY A  61      22.153  26.429  57.223  1.00 18.56           C
ATOM    779  C   GLY A  61      20.972  26.358  56.256  1.00 19.69           C
ATOM    780  O   GLY A  61      21.061  26.822  55.116  1.00 22.08           O
ATOM    781  H   GLY A  61      23.495  25.046  56.756  1.00 21.75           H
ATOM    782  HA2 GLY A  61      21.935  25.942  58.030  1.00 21.90           H
ATOM    783  HA3 GLY A  61      22.276  27.355  57.472  1.00 21.90           H
ATOM    784  N   HIS A  62      19.866  25.762  56.704  1.00 18.34           N
ATOM    785  CA  HIS A  62      18.662  25.588  55.898  1.00 22.34           C
ATOM    786  C   HIS A  62      17.509  25.096  56.787  1.00 25.19           C
ATOM    787  O   HIS A  62      17.722  24.391  57.781  1.00 26.71           O
ATOM    788  CB  HIS A  62      18.908  24.612  54.721  1.00 15.72           C
ATOM    789  CG  HIS A  62      19.233  23.211  55.136  1.00 18.30           C
ATOM    790  ND1 HIS A  62      18.274  22.325  55.564  1.00 19.26           N
ATOM    791  CD2 HIS A  62      20.408  22.534  55.161  1.00 22.85           C
ATOM    792  CE1 HIS A  62      18.842  21.159  55.838  1.00 24.31           C
ATOM    793  NE2 HIS A  62      20.138  21.260  55.606  1.00 14.38           N
ATOM    794  H   HIS A  62      19.792  25.433  57.494  1.00 21.65           H
ATOM    795  HA  HIS A  62      18.416  26.446  55.520  1.00 26.44           H
ATOM    796  HB2 HIS A  62      19.660  24.936  54.200  1.00 18.50           H
ATOM    797  HB3 HIS A  62      18.114  24.583  54.163  1.00 18.50           H
ATOM    798  HD1 HIS A  62      17.434  22.507  55.635  1.00 22.75           H
ATOM    799  HD2 HIS A  62      21.245  22.870  54.921  1.00 27.05           H
ATOM    800  HE1 HIS A  62      18.403  20.397  56.151  1.00 28.81           H
ATOM    801  N   TRP A  63      16.289  25.486  56.428  1.00 17.62           N
ATOM    802  CA  TRP A  63      15.115  24.968  57.107  1.00 20.77           C
ATOM    803  C   TRP A  63      14.969  23.478  56.776  1.00 18.71           C
ATOM    804  O   TRP A  63      15.605  22.970  55.849  1.00 14.85           O
ATOM    805  CB  TRP A  63      13.870  25.757  56.687  1.00 17.42           C
ATOM    806  CG  TRP A  63      13.881  27.222  57.108  1.00 17.65           C
ATOM    807  CD1 TRP A  63      14.124  28.299  56.310  1.00 21.45           C
ATOM    808  CD2 TRP A  63      13.635  27.754  58.419  1.00 16.10           C
ATOM    809  NE1 TRP A  63      14.065  29.451  57.036  1.00 24.37           N
ATOM    810  CE2 TRP A  63      13.769  29.152  58.336  1.00 20.81           C
ATOM    811  CE3 TRP A  63      13.340  27.183  59.660  1.00 17.76           C
ATOM    812  CZ2 TRP A  63      13.594  30.001  59.454  1.00 19.23           C
ATOM    813  CZ3 TRP A  63      13.172  28.027  60.769  1.00 20.96           C
ATOM    814  CH2 TRP A  63      13.291  29.414  60.653  1.00 17.15           C
ATOM    815  H   TRP A  63      16.115  26.025  55.783  1.00 20.78           H
ATOM    816  HA  TRP A  63      15.228  25.064  58.068  1.00 24.56           H
ATOM    817  HB2 TRP A  63      13.785  25.730  55.718  1.00 20.55           H
ATOM    818  HB3 TRP A  63      13.094  25.343  57.089  1.00 20.55           H
ATOM    819  HD1 TRP A  63      14.315  28.261  55.403  1.00 25.38           H
ATOM    820  HE1 TRP A  63      14.187  30.243  56.724  1.00 28.88           H
ATOM    821  HE3 TRP A  63      13.253  26.262  59.756  1.00 20.95           H
ATOM    822  HZ2 TRP A  63      13.677  30.923  59.385  1.00 22.71           H
ATOM    823  HZ3 TRP A  63      12.970  27.655  61.596  1.00 24.79           H
ATOM    824  HH2 TRP A  63      13.178  29.942  61.409  1.00 20.22           H
ATOM    825  N   ILE A  64      14.132  22.780  57.555  1.00 19.03           N
ATOM    826  CA  ILE A  64      13.711  21.392  57.296  1.00 20.07           C
ATOM    827  C   ILE A  64      12.248  21.246  57.725  1.00 21.98           C
ATOM    828  O   ILE A  64      11.941  21.380  58.915  1.00 21.41           O
ATOM    829  CB  ILE A  64      14.557  20.368  58.063  1.00 21.14           C
ATOM    830  CG1 ILE A  64      16.045  20.553  57.788  1.00 22.66           C
ATOM    831  CG2 ILE A  64      14.103  18.930  57.703  1.00 19.97           C
ATOM    832  CD1 ILE A  64      16.870  19.520  58.477  1.00 23.41           C
ATOM    833  H   ILE A  64      13.778  23.103  58.270  1.00 22.47           H
ATOM    834  HA  ILE A  64      13.774  21.192  56.350  1.00 23.73           H
ATOM    835  HB  ILE A  64      14.410  20.502  59.012  1.00 25.01           H
ATOM    836 HG12 ILE A  64      16.208  20.468  56.833  1.00 26.83           H
ATOM    837 HG13 ILE A  64      16.333  21.433  58.097  1.00 26.83           H
ATOM    838 HG21 ILE A  64      14.594  18.286  58.236  1.00 23.61           H
ATOM    839 HG22 ILE A  64      13.160  18.846  57.899  1.00 23.61           H
ATOM    840 HG23 ILE A  64      14.255  18.761  56.759  1.00 23.61           H
ATOM    841 HD11 ILE A  64      17.807  19.690  58.282  1.00 27.73           H
ATOM    842 HD12 ILE A  64      16.697  19.584  59.431  1.00 27.73           H
ATOM    843 HD13 ILE A  64      16.628  18.639  58.156  1.00 27.73           H
ATOM    844  N   ALA A  65      11.352  20.949  56.774  1.00 14.62           N
ATOM    845  CA  ALA A  65       9.975  20.562  57.109  1.00 21.81           C
ATOM    846  C   ALA A  65       9.962  19.107  57.523  1.00 16.80           C
ATOM    847  O   ALA A  65      10.519  18.275  56.813  1.00 16.23           O
ATOM    848  CB  ALA A  65       9.020  20.743  55.915  1.00 18.35           C
ATOM    849  H   ALA A  65      11.516  20.980  55.931  1.00 17.18           H
ATOM    850  HA  ALA A  65       9.666  21.104  57.852  1.00 25.81           H
ATOM    851  HB1 ALA A  65       8.116  20.522  56.191  1.00 21.66           H
ATOM    852  HB2 ALA A  65       9.055  21.660  55.610  1.00 21.66           H
ATOM    853  HB3 ALA A  65       9.273  20.151  55.185  1.00 21.66           H
ATOM    854  N   THR A  66       9.317  18.775  58.649  1.00 18.63           N
ATOM    855  CA  THR A  66       9.495  17.439  59.203  1.00 20.08           C
ATOM    856  C   THR A  66       8.264  16.569  59.062  1.00 22.93           C
ATOM    857  O   THR A  66       8.347  15.368  59.344  1.00 22.03           O
ATOM    858  CB  THR A  66       9.896  17.478  60.689  1.00 26.73           C
ATOM    859  OG1 THR A  66       8.778  17.861  61.498  1.00 25.98           O
ATOM    860  CG2 THR A  66      11.062  18.414  60.934  1.00 19.58           C
ATOM    861  H   THR A  66       8.768  19.274  59.083  1.00 22.00           H
ATOM    862  HA  THR A  66      10.212  16.994  58.730  1.00 23.73           H
ATOM    863  HB  THR A  66      10.175  16.583  60.945  1.00 31.71           H
ATOM    864  HG1 THR A  66       8.993  17.826  62.310  1.00 30.82           H
ATOM    865 HG21 THR A  66      11.314  18.396  61.873  1.00 23.13           H
ATOM    866 HG22 THR A  66      11.827  18.124  60.414  1.00 23.13           H
ATOM    867 HG23 THR A  66      10.824  19.318  60.690  1.00 23.13           H
ATOM    868  N   ARG A  67       7.149  17.122  58.607  1.00 15.33           N
ATOM    869  CA  ARG A  67       5.882  16.409  58.624  1.00 18.64           C
ATOM    870  C   ARG A  67       5.267  16.396  57.239  1.00 18.29           C
ATOM    871  O   ARG A  67       5.463  17.317  56.450  1.00 18.44           O
ATOM    872  CB  ARG A  67       4.895  17.062  59.599  1.00 27.57           C
ATOM    873  CG  ARG A  67       5.393  17.148  61.034  1.00 34.05           C
ATOM    874  CD  ARG A  67       5.397  15.798  61.667  1.00 24.53           C
ATOM    875  NE  ARG A  67       5.959  15.788  63.018  1.00 34.80           N
ATOM    876  CZ  ARG A  67       5.855  14.740  63.831  1.00 37.27           C
ATOM    877  NH1 ARG A  67       6.436  14.784  65.024  1.00 33.89           N
ATOM    878  NH2 ARG A  67       5.185  13.635  63.438  1.00 31.07           N1+
ATOM    879  H   ARG A  67       7.094  17.920  58.284  1.00 18.03           H
ATOM    880  HA  ARG A  67       6.029  15.488  58.899  1.00 22.01           H
ATOM    881  HB2 ARG A  67       4.720  17.968  59.296  1.00 32.72           H
ATOM    882  HB3 ARG A  67       4.072  16.548  59.589  1.00 32.72           H
ATOM    883  HG2 ARG A  67       6.295  17.510  61.065  1.00 40.49           H
ATOM    884  HG3 ARG A  67       4.786  17.707  61.547  1.00 40.49           H
ATOM    885  HD2 ARG A  67       4.495  15.448  61.704  1.00 29.08           H
ATOM    886  HD3 ARG A  67       5.955  15.218  61.127  1.00 29.08           H
ATOM    887  HE  ARG A  67       6.298  16.514  63.335  1.00 41.40           H
ATOM    888 HH11 ARG A  67       6.858  15.496  65.271  1.00 40.30           H
ATOM    889 HH12 ARG A  67       6.358  14.110  65.557  1.00 40.30           H
ATOM    890 HH21 ARG A  67       4.818  13.593  62.656  1.00 36.92           H
ATOM    891 HH22 ARG A  67       5.119  12.958  63.963  1.00 36.92           H
ATOM    892  N   GLY A  68       4.499  15.348  56.961  1.00 18.79           N
ATOM    893  CA  GLY A  68       3.882  15.218  55.655  1.00 18.33           C
ATOM    894  C   GLY A  68       3.031  16.408  55.254  1.00 20.25           C
ATOM    895  O   GLY A  68       2.983  16.777  54.083  1.00 23.72           O
ATOM    896  H   GLY A  68       4.343  14.687  57.490  1.00 22.19           H
ATOM    897  HA2 GLY A  68       4.577  15.109  54.991  1.00 21.64           H
ATOM    898  HA3 GLY A  68       3.326  14.424  55.645  1.00 21.64           H
ATOM    899  N   GLN A  69       2.296  16.989  56.193  1.00 26.95           N
ATOM    900  CA  GLN A  69       1.388  18.058  55.799  1.00 28.12           C
ATOM    901  C   GLN A  69       2.167  19.256  55.269  1.00 24.38           C
ATOM    902  O   GLN A  69       1.772  19.869  54.267  1.00 22.61           O
ATOM    903  CB  GLN A  69       0.513  18.460  56.982  1.00 23.13           C
ATOM    904  CG  GLN A  69      -0.371  19.698  56.709  1.00 27.12           C
ATOM    905  CD  GLN A  69      -0.891  20.329  58.007  1.00 41.39           C
ATOM    906  OE1 GLN A  69      -0.113  20.779  58.860  1.00 40.53           O
ATOM    907  NE2 GLN A  69      -2.208  20.353  58.164  1.00 46.98           N
ATOM    908  H   GLN A  69       2.296  16.795  57.031  1.00 31.98           H
ATOM    909  HA  GLN A  69       0.804  17.743  55.090  1.00 33.38           H
ATOM    910  HB2 GLN A  69      -0.071  17.718  57.190  1.00 27.39           H
ATOM    911  HB3 GLN A  69       1.081  18.647  57.746  1.00 27.39           H
ATOM    912  HG2 GLN A  69       0.145  20.381  56.262  1.00 32.18           H
ATOM    913  HG3 GLN A  69      -1.123  19.445  56.150  1.00 32.18           H
ATOM    914 HE21 GLN A  69      -2.718  20.018  57.550  1.00 56.01           H
ATOM    915 HE22 GLN A  69      -2.549  20.686  58.884  1.00 56.01           H
ATOM    916  N   LEU A  70       3.272  19.604  55.950  1.00 22.48           N
ATOM    917  CA  LEU A  70       4.149  20.700  55.529  1.00 24.28           C
ATOM    918  C   LEU A  70       4.867  20.367  54.222  1.00 18.52           C
ATOM    919  O   LEU A  70       4.959  21.197  53.314  1.00 16.44           O
ATOM    920  CB  LEU A  70       5.180  20.988  56.626  1.00 22.02           C
ATOM    921  CG  LEU A  70       4.894  21.750  57.915  1.00 35.83           C
ATOM    922  CD1 LEU A  70       4.828  23.226  57.602  1.00 40.50           C
ATOM    923  CD2 LEU A  70       3.622  21.255  58.591  1.00 32.33           C
ATOM    924  H   LEU A  70       3.530  19.213  56.670  1.00 26.61           H
ATOM    925  HA  LEU A  70       3.621  21.502  55.393  1.00 28.77           H
ATOM    926  HB2 LEU A  70       5.529  20.129  56.910  1.00 26.06           H
ATOM    927  HB3 LEU A  70       5.898  21.480  56.201  1.00 26.06           H
ATOM    928  HG  LEU A  70       5.630  21.615  58.537  1.00 42.63           H
ATOM    929 HD11 LEU A  70       4.630  23.715  58.417  1.00 48.24           H
ATOM    930 HD12 LEU A  70       5.685  23.510  57.247  1.00 48.24           H
ATOM    931 HD13 LEU A  70       4.131  23.376  56.941  1.00 48.24           H
ATOM    932 HD21 LEU A  70       3.483  21.774  59.400  1.00 38.43           H
ATOM    933 HD22 LEU A  70       2.873  21.374  57.986  1.00 38.43           H
ATOM    934 HD23 LEU A  70       3.726  20.318  58.821  1.00 38.43           H
ATOM    935  N   ILE A  71       5.409  19.159  54.123  1.00 21.23           N
ATOM    936  CA  ILE A  71       6.112  18.741  52.908  1.00 21.91           C
ATOM    937  C   ILE A  71       5.191  18.836  51.695  1.00 15.53           C
ATOM    938  O   ILE A  71       5.575  19.324  50.642  1.00 18.70           O
ATOM    939  CB  ILE A  71       6.664  17.318  53.091  1.00 14.75           C
ATOM    940  CG1 ILE A  71       7.677  17.320  54.257  1.00 16.74           C
ATOM    941  CG2 ILE A  71       7.303  16.839  51.816  1.00 15.87           C
ATOM    942  CD1 ILE A  71       8.136  15.937  54.734  1.00 22.16           C
ATOM    943  H   ILE A  71       5.388  18.559  54.743  1.00 25.11           H
ATOM    944  HA  ILE A  71       6.864  19.342  52.769  1.00 25.93           H
ATOM    945  HB  ILE A  71       5.926  16.728  53.312  1.00 17.33           H
ATOM    946 HG12 ILE A  71       8.459  17.818  53.971  1.00 19.73           H
ATOM    947 HG13 ILE A  71       7.281  17.769  55.020  1.00 19.73           H
ATOM    948 HG21 ILE A  71       7.656  15.948  51.955  1.00 18.69           H
ATOM    949 HG22 ILE A  71       6.646  16.820  51.105  1.00 18.69           H
ATOM    950 HG23 ILE A  71       8.025  17.445  51.580  1.00 18.69           H
ATOM    951 HD11 ILE A  71       8.737  16.051  55.486  1.00 26.23           H
ATOM    952 HD12 ILE A  71       7.362  15.416  55.001  1.00 26.23           H
ATOM    953 HD13 ILE A  71       8.602  15.493  54.011  1.00 26.23           H
ATOM    954  N   ARG A  72       3.979  18.329  51.809  1.00 20.91           N
ATOM    955  CA  ARG A  72       3.094  18.374  50.661  1.00 21.38           C
ATOM    956  C   ARG A  72       2.721  19.814  50.329  1.00 21.39           C
ATOM    957  O   ARG A  72       2.631  20.185  49.153  1.00 17.66           O
ATOM    958  CB  ARG A  72       1.831  17.527  50.920  1.00 20.34           C
ATOM    959  CG  ARG A  72       2.087  16.048  51.101  1.00 16.91           C
ATOM    960  CD  ARG A  72       0.848  15.309  51.597  1.00 20.93           C
ATOM    961  NE  ARG A  72       1.163  13.895  51.807  1.00 21.63           N
ATOM    962  CZ  ARG A  72       0.996  12.933  50.913  1.00 15.79           C
ATOM    963  NH1 ARG A  72       1.346  11.675  51.219  1.00 15.23           N
ATOM    964  NH2 ARG A  72       0.494  13.217  49.727  1.00 19.00           N1+
ATOM    965  H   ARG A  72       3.654  17.957  52.514  1.00 24.73           H
ATOM    966  HA  ARG A  72       3.567  17.998  49.905  1.00 25.29           H
ATOM    967  HB2 ARG A  72       1.383  17.850  51.721  1.00 24.04           H
ATOM    968  HB3 ARG A  72       1.241  17.606  50.151  1.00 24.04           H
ATOM    969  HG2 ARG A  72       2.335  15.666  50.246  1.00 19.93           H
ATOM    970  HG3 ARG A  72       2.793  15.918  51.754  1.00 19.93           H
ATOM    971  HD2 ARG A  72       0.550  15.683  52.442  1.00 24.76           H
ATOM    972  HD3 ARG A  72       0.147  15.373  50.933  1.00 24.76           H
ATOM    973  HE  ARG A  72       1.488  13.669  52.573  1.00 25.59           H
ATOM    974 HH11 ARG A  72       1.670  11.491  51.998  1.00 17.91           H
ATOM    975 HH12 ARG A  72       1.235  11.044  50.649  1.00 17.91           H
ATOM    976 HH21 ARG A  72       0.280  14.027  49.526  1.00 22.44           H
ATOM    977 HH22 ARG A  72       0.391  12.582  49.148  1.00 22.44           H
ATOM    978  N   GLU A  73       2.483  20.638  51.350  1.00 21.53           N
ATOM    979  CA  GLU A  73       2.021  21.990  51.085  1.00 20.34           C
ATOM    980  C   GLU A  73       3.058  22.765  50.298  1.00 14.17           C
ATOM    981  O   GLU A  73       2.740  23.401  49.296  1.00 19.32           O
ATOM    982  CB  GLU A  73       1.733  22.701  52.392  1.00 23.56           C
ATOM    983  CG  GLU A  73       0.286  22.951  52.684  1.00 37.07           C
ATOM    984  CD  GLU A  73       0.109  23.369  54.125  1.00 41.08           C
ATOM    985  OE1 GLU A  73       0.408  24.561  54.421  1.00 31.11           O
ATOM    986  OE2 GLU A  73      -0.285  22.491  54.945  1.00 42.33           O1-
ATOM    987  H   GLU A  73       2.593  20.448  52.179  1.00 25.47           H
ATOM    988  HA  GLU A  73       1.197  21.946  50.574  1.00 24.04           H
ATOM    989  HB2 GLU A  73       2.080  22.157  53.117  1.00 27.91           H
ATOM    990  HB3 GLU A  73       2.184  23.559  52.368  1.00 27.91           H
ATOM    991  HG2 GLU A  73      -0.026  23.675  52.121  1.00 44.13           H
ATOM    992  HG3 GLU A  73      -0.233  22.144  52.522  1.00 44.13           H
ATOM    993  N   ALA A  74       4.310  22.738  50.764  1.00 19.51           N
ATOM    994  CA  ALA A  74       5.387  23.467  50.100  1.00 18.75           C
ATOM    995  C   ALA A  74       5.578  22.976  48.673  1.00 15.63           C
ATOM    996  O   ALA A  74       5.803  23.772  47.759  1.00 18.94           O
ATOM    997  CB  ALA A  74       6.687  23.315  50.885  1.00 15.69           C
ATOM    998  H   ALA A  74       4.554  22.288  51.453  1.00 23.05           H
ATOM    999  HA  ALA A  74       5.162  24.410  50.074  1.00 22.14           H
ATOM   1000  HB1 ALA A  74       7.385  23.773  50.389  1.00 18.46           H
ATOM   1001  HB2 ALA A  74       6.579  23.724  51.758  1.00 18.46           H
ATOM   1002  HB3 ALA A  74       6.918  22.376  50.982  1.00 18.46           H
ATOM   1003  N   TYR A  75       5.482  21.671  48.449  1.00 18.12           N
ATOM   1004  CA  TYR A  75       5.725  21.191  47.082  1.00 19.40           C
ATOM   1005  C   TYR A  75       4.628  21.626  46.119  1.00 17.52           C
ATOM   1006  O   TYR A  75       4.883  21.742  44.915  1.00 23.40           O
ATOM   1007  CB  TYR A  75       5.867  19.678  47.049  1.00 13.42           C
ATOM   1008  CG  TYR A  75       7.280  19.199  47.337  1.00 18.51           C
ATOM   1009  CD1 TYR A  75       8.335  19.618  46.548  1.00 19.13           C
ATOM   1010  CD2 TYR A  75       7.549  18.338  48.380  1.00 16.17           C
ATOM   1011  CE1 TYR A  75       9.614  19.217  46.799  1.00 22.69           C
ATOM   1012  CE2 TYR A  75       8.829  17.910  48.641  1.00 20.57           C
ATOM   1013  CZ  TYR A  75       9.865  18.362  47.851  1.00 16.79           C
ATOM   1014  OH  TYR A  75      11.156  17.970  48.113  1.00 16.98           O
ATOM   1015  H   TYR A  75       5.271  21.077  49.028  1.00 21.38           H
ATOM   1016  HA  TYR A  75       6.557  21.573  46.763  1.00 22.91           H
ATOM   1017  HB2 TYR A  75       5.275  19.286  47.708  1.00 15.74           H
ATOM   1018  HB3 TYR A  75       5.637  19.380  46.156  1.00 15.74           H
ATOM   1019  HD1 TYR A  75       8.171  20.205  45.845  1.00 22.60           H
ATOM   1020  HD2 TYR A  75       6.856  18.048  48.920  1.00 19.05           H
ATOM   1021  HE1 TYR A  75      10.311  19.521  46.260  1.00 26.86           H
ATOM   1022  HE2 TYR A  75       8.996  17.343  49.357  1.00 24.32           H
ATOM   1023  HH  TYR A  75      11.182  17.523  48.822  1.00 20.02           H
ATOM   1024  N   GLU A  76       3.427  21.895  46.627  1.00 19.33           N
ATOM   1025  CA  GLU A  76       2.338  22.399  45.798  1.00 19.78           C
ATOM   1026  C   GLU A  76       2.497  23.881  45.507  1.00 16.17           C
ATOM   1027  O   GLU A  76       2.182  24.325  44.400  1.00 14.04           O
ATOM   1028  CB  GLU A  76       0.984  22.144  46.478  1.00 22.83           C
ATOM   1029  CG  GLU A  76       0.552  20.659  46.528  1.00 25.57           C
ATOM   1030  CD  GLU A  76      -0.738  20.418  47.361  1.00 26.77           C
ATOM   1031  OE1 GLU A  76      -1.485  21.374  47.647  1.00 30.14           O
ATOM   1032  OE2 GLU A  76      -1.002  19.262  47.737  1.00 27.28           O1-
ATOM   1033  H   GLU A  76       3.221  21.808  47.458  1.00 22.83           H
ATOM   1034  HA  GLU A  76       2.342  21.928  44.952  1.00 23.38           H
ATOM   1035  HB2 GLU A  76       1.034  22.483  47.384  1.00 27.04           H
ATOM   1036  HB3 GLU A  76       0.303  22.628  45.993  1.00 27.04           H
ATOM   1037  HG2 GLU A  76       0.390  20.353  45.623  1.00 30.32           H
ATOM   1038  HG3 GLU A  76       1.266  20.125  46.909  1.00 30.32           H
ATOM   1039  N   ASP A  77       3.031  24.653  46.458  1.00 20.87           N
ATOM   1040  CA  ASP A  77       3.135  26.100  46.281  1.00 18.44           C
ATOM   1041  C   ASP A  77       4.476  26.448  45.638  1.00 19.87           C
ATOM   1042  O   ASP A  77       5.464  26.782  46.300  1.00 20.00           O
ATOM   1043  CB  ASP A  77       2.940  26.806  47.617  1.00 14.05           C
ATOM   1044  CG  ASP A  77       2.960  28.332  47.495  1.00 14.99           C
ATOM   1045  OD1 ASP A  77       3.064  28.877  46.369  1.00 27.12           O
ATOM   1046  OD2 ASP A  77       2.885  28.995  48.539  1.00 21.48           O1-
ATOM   1047  H   ASP A  77       3.339  24.372  47.213  1.00 24.68           H
ATOM   1048  HA  ASP A  77       2.435  26.383  45.677  1.00 21.77           H
ATOM   1049  HB2 ASP A  77       2.074  26.554  47.965  1.00 16.49           H
ATOM   1050  HB3 ASP A  77       3.644  26.539  48.229  1.00 16.49           H
ATOM   1051  N   TYR A  78       4.507  26.369  44.312  1.00 16.73           N
ATOM   1052  CA  TYR A  78       5.712  26.716  43.594  1.00 14.19           C
ATOM   1053  C   TYR A  78       5.930  28.201  43.514  1.00 20.35           C
ATOM   1054  O   TYR A  78       7.029  28.617  43.150  1.00 22.34           O
ATOM   1055  CB  TYR A  78       5.693  26.135  42.169  1.00 18.23           C
ATOM   1056  CG  TYR A  78       4.509  26.523  41.305  1.00 22.31           C
ATOM   1057  CD1 TYR A  78       4.524  27.695  40.564  1.00 21.88           C
ATOM   1058  CD2 TYR A  78       3.395  25.686  41.190  1.00 20.01           C
ATOM   1059  CE1 TYR A  78       3.451  28.049  39.737  1.00 22.12           C
ATOM   1060  CE2 TYR A  78       2.317  26.028  40.363  1.00 22.29           C
ATOM   1061  CZ  TYR A  78       2.348  27.215  39.641  1.00 18.80           C
ATOM   1062  OH  TYR A  78       1.300  27.581  38.799  1.00 34.06           O
ATOM   1063  H   TYR A  78       3.853  26.109  43.813  1.00 19.71           H
ATOM   1064  HA  TYR A  78       6.472  26.360  44.070  1.00 16.67           H
ATOM   1065  HB2 TYR A  78       6.497  26.414  41.704  1.00 21.51           H
ATOM   1066  HB3 TYR A  78       5.680  25.173  42.245  1.00 21.51           H
ATOM   1067  HD1 TYR A  78       5.261  28.257  40.623  1.00 25.90           H
ATOM   1068  HD2 TYR A  78       3.370  24.890  41.669  1.00 23.65           H
ATOM   1069  HE1 TYR A  78       3.487  28.844  39.257  1.00 26.18           H
ATOM   1070  HE2 TYR A  78       1.578  25.468  40.296  1.00 26.39           H
ATOM   1071  HH  TYR A  78       0.734  26.959  38.761  1.00 40.51           H
ATOM   1072  N   ARG A  79       4.936  29.014  43.859  1.00 21.32           N
ATOM   1073  CA  ARG A  79       5.171  30.456  43.853  1.00 24.23           C
ATOM   1074  C   ARG A  79       6.060  30.896  45.024  1.00 23.23           C
ATOM   1075  O   ARG A  79       6.900  31.787  44.866  1.00 15.08           O
ATOM   1076  CB  ARG A  79       3.852  31.198  43.895  1.00 26.91           C
ATOM   1077  CG  ARG A  79       2.966  30.880  42.752  1.00 29.28           C
ATOM   1078  CD  ARG A  79       1.689  31.664  42.945  1.00 35.75           C
ATOM   1079  NE  ARG A  79       0.669  31.328  41.965  1.00 52.72           N
ATOM   1080  CZ  ARG A  79       0.795  31.512  40.654  1.00 48.06           C
ATOM   1081  NH1 ARG A  79      -0.207  31.164  39.858  1.00 44.40           N
ATOM   1082  NH2 ARG A  79       1.916  32.017  40.136  1.00 43.36           N1+
ATOM   1083  H   ARG A  79       4.141  28.771  44.090  1.00 25.23           H
ATOM   1084  HA  ARG A  79       5.617  30.699  43.029  1.00 28.71           H
ATOM   1085  HB2 ARG A  79       3.388  30.963  44.716  1.00 31.92           H
ATOM   1086  HB3 ARG A  79       4.028  32.151  43.882  1.00 31.92           H
ATOM   1087  HG2 ARG A  79       3.397  31.148  41.931  1.00 34.77           H
ATOM   1088  HG3 ARG A  79       2.769  29.931  42.739  1.00 34.77           H
ATOM   1089  HD2 ARG A  79       1.330  31.445  43.821  1.00 42.53           H
ATOM   1090  HD3 ARG A  79       1.873  32.613  42.896  1.00 42.53           H
ATOM   1091  HE  ARG A  79      -0.041  30.925  42.250  1.00 62.90           H
ATOM   1092 HH11 ARG A  79      -0.928  30.830  40.197  1.00 52.91           H
ATOM   1093 HH12 ARG A  79      -0.141  31.271  39.010  1.00 52.91           H
ATOM   1094 HH21 ARG A  79       2.566  32.249  40.650  1.00 51.67           H
ATOM   1095 HH22 ARG A  79       1.979  32.130  39.284  1.00 51.67           H
ATOM   1096  N   HIS A  80       5.884  30.320  46.214  1.00 16.55           N
ATOM   1097  CA  HIS A  80       6.730  30.723  47.333  1.00 14.97           C
ATOM   1098  C   HIS A  80       7.965  29.836  47.488  1.00 18.32           C
ATOM   1099  O   HIS A  80       8.989  30.300  48.000  1.00 18.44           O
ATOM   1100  CB  HIS A  80       5.930  30.691  48.635  1.00 18.17           C
ATOM   1101  CG  HIS A  80       4.954  31.817  48.808  1.00 24.37           C
ATOM   1102  ND1 HIS A  80       3.586  31.637  48.730  1.00 28.15           N1+
ATOM   1103  CD2 HIS A  80       5.142  33.117  49.134  1.00 22.78           C
ATOM   1104  CE1 HIS A  80       2.980  32.789  48.959  1.00 22.96           C
ATOM   1105  NE2 HIS A  80       3.901  33.704  49.200  1.00 29.12           N
ATOM   1106  H   HIS A  80       5.308  29.704  46.402  1.00 19.50           H
ATOM   1107  HA  HIS A  80       7.028  31.636  47.191  1.00 17.60           H
ATOM   1108  HB2 HIS A  80       6.552  30.736  49.381  1.00 21.44           H
ATOM   1109  HB3 HIS A  80       5.419  29.863  48.660  1.00 21.44           H
ATOM   1110  HD1 HIS A  80       3.191  30.893  48.543  1.00 33.42           H
ATOM   1111  HD2 HIS A  80       5.964  33.542  49.258  1.00 26.97           H
ATOM   1112  HE1 HIS A  80       2.061  32.929  48.951  1.00 27.19           H
ATOM   1113  HE2 HIS A  80       3.751  34.535  49.383  1.00 34.58           H
ATOM   1114  N   PHE A  81       7.884  28.565  47.065  1.00 22.97           N
ATOM   1115  CA  PHE A  81       8.971  27.585  47.153  1.00 19.03           C
ATOM   1116  C   PHE A  81       9.384  27.137  45.741  1.00 18.29           C
ATOM   1117  O   PHE A  81       8.748  26.241  45.150  1.00 11.67           O
ATOM   1118  CB  PHE A  81       8.550  26.368  47.981  1.00 13.77           C
ATOM   1119  CG  PHE A  81       7.973  26.692  49.307  1.00 12.55           C
ATOM   1120  CD1 PHE A  81       8.787  26.924  50.398  1.00 21.21           C
ATOM   1121  CD2 PHE A  81       6.613  26.722  49.476  1.00 16.14           C
ATOM   1122  CE1 PHE A  81       8.249  27.226  51.616  1.00 21.11           C
ATOM   1123  CE2 PHE A  81       6.065  27.007  50.696  1.00 16.26           C
ATOM   1124  CZ  PHE A  81       6.880  27.264  51.769  1.00 17.62           C
ATOM   1125  H   PHE A  81       7.174  28.242  46.705  1.00 27.20           H
ATOM   1126  HA  PHE A  81       9.729  28.011  47.581  1.00 22.47           H
ATOM   1127  HB2 PHE A  81       7.861  25.891  47.495  1.00 16.16           H
ATOM   1128  HB3 PHE A  81       9.315  25.788  48.124  1.00 16.16           H
ATOM   1129  HD1 PHE A  81       9.710  26.907  50.303  1.00 25.09           H
ATOM   1130  HD2 PHE A  81       6.058  26.555  48.747  1.00 19.00           H
ATOM   1131  HE1 PHE A  81       8.806  27.391  52.342  1.00 24.97           H
ATOM   1132  HE2 PHE A  81       5.137  27.036  50.794  1.00 19.15           H
ATOM   1133  HZ  PHE A  81       6.514  27.460  52.603  1.00 20.78           H
ATOM   1134  N   SER A  82      10.486  27.709  45.241  1.00 12.63           N
ATOM   1135  CA  SER A  82      10.942  27.532  43.875  1.00 15.12           C
ATOM   1136  C   SER A  82      11.951  26.398  43.756  1.00 17.40           C
ATOM   1137  O   SER A  82      12.790  26.195  44.628  1.00 18.88           O
ATOM   1138  CB  SER A  82      11.584  28.818  43.360  1.00 20.30           C
ATOM   1139  OG  SER A  82      12.200  28.611  42.083  1.00 18.77           O
ATOM   1140  H   SER A  82      10.994  28.229  45.686  1.00 14.80           H
ATOM   1141  HA  SER A  82      10.180  27.321  43.310  1.00 17.78           H
ATOM   1142  HB2 SER A  82      10.907  29.509  43.280  1.00 23.99           H
ATOM   1143  HB3 SER A  82      12.259  29.094  43.995  1.00 23.99           H
ATOM   1144  HG  SER A  82      11.686  28.189  41.571  1.00 22.16           H
ATOM   1145  N   SER A  83      11.923  25.719  42.618  1.00 18.05           N
ATOM   1146  CA  SER A  83      12.889  24.667  42.309  1.00 21.59           C
ATOM   1147  C   SER A  83      14.168  25.191  41.664  1.00 17.50           C
ATOM   1148  O   SER A  83      14.999  24.385  41.230  1.00 17.45           O
ATOM   1149  CB  SER A  83      12.280  23.636  41.370  1.00 18.92           C
ATOM   1150  OG  SER A  83      11.322  22.824  41.990  1.00 19.54           O
ATOM   1151  H   SER A  83      11.345  25.859  41.998  1.00 21.29           H
ATOM   1152  HA  SER A  83      13.124  24.205  43.126  1.00 25.55           H
ATOM   1153  HB2 SER A  83      11.865  24.097  40.620  1.00 22.35           H
ATOM   1154  HB3 SER A  83      12.997  23.065  41.055  1.00 22.35           H
ATOM   1155  HG  SER A  83      10.972  22.302  41.432  1.00 23.09           H
ATOM   1156  N   GLU A  84      14.362  26.511  41.601  1.00 21.06           N
ATOM   1157  CA  GLU A  84      15.524  27.041  40.880  1.00 23.96           C
ATOM   1158  C   GLU A  84      16.838  26.740  41.604  1.00 24.72           C
ATOM   1159  O   GLU A  84      17.910  26.682  40.976  1.00 17.33           O
ATOM   1160  CB  GLU A  84      15.372  28.531  40.699  1.00 36.25           C
ATOM   1161  CG  GLU A  84      15.923  29.002  39.406  1.00 46.69           C
ATOM   1162  CD  GLU A  84      16.129  30.494  39.413  1.00 56.36           C
ATOM   1163  OE1 GLU A  84      17.185  30.952  39.914  1.00 48.42           O
ATOM   1164  OE2 GLU A  84      15.205  31.208  38.963  1.00 60.18           O1-
ATOM   1165  H   GLU A  84      13.859  27.103  41.975  1.00 24.91           H
ATOM   1166  HA  GLU A  84      15.570  26.644  39.998  1.00 28.38           H
ATOM   1167  HB2 GLU A  84      14.432  28.750  40.721  1.00 43.14           H
ATOM   1168  HB3 GLU A  84      15.847  28.987  41.414  1.00 43.14           H
ATOM   1169  HG2 GLU A  84      16.777  28.570  39.257  1.00 55.67           H
ATOM   1170  HG3 GLU A  84      15.300  28.767  38.700  1.00 55.67           H
ATOM   1171  N   CYS A  85      16.760  26.534  42.910  1.00 17.65           N
ATOM   1172  CA  CYS A  85      17.916  26.212  43.744  1.00 20.75           C
ATOM   1173  C   CYS A  85      17.476  25.123  44.705  1.00 19.48           C
ATOM   1174  O   CYS A  85      17.243  25.375  45.895  1.00 18.97           O
ATOM   1175  CB  CYS A  85      18.416  27.453  44.486  1.00 18.71           C
ATOM   1176  SG  CYS A  85      19.825  27.143  45.608  1.00 20.88           S
ATOM   1177  H   CYS A  85      16.024  26.554  43.354  1.00 20.81           H
ATOM   1178  HA  CYS A  85      18.636  25.863  43.189  1.00 24.53           H
ATOM   1179  HB2 CYS A  85      18.690  28.105  43.825  1.00 22.09           H
ATOM   1180  HB3 CYS A  85      17.679  27.806  45.010  1.00 22.09           H
ATOM   1181  HG  CYS A  85      19.552  26.244  46.355  1.00 24.70           H
ATOM   1182  N   PRO A  86      17.312  23.894  44.205  1.00 14.07           N
ATOM   1183  CA  PRO A  86      16.773  22.807  45.027  1.00 15.41           C
ATOM   1184  C   PRO A  86      17.819  21.973  45.726  1.00 19.58           C
ATOM   1185  O   PRO A  86      17.388  21.109  46.496  1.00 21.46           O
ATOM   1186  CB  PRO A  86      16.038  21.938  44.002  1.00 22.03           C
ATOM   1187  CG  PRO A  86      16.982  21.979  42.825  1.00 13.88           C
ATOM   1188  CD  PRO A  86      17.588  23.424  42.845  1.00 14.82           C
ATOM   1189  HA  PRO A  86      16.129  23.141  45.670  1.00 18.13           H
ATOM   1190  HB2 PRO A  86      15.950  21.039  44.355  1.00 26.07           H
ATOM   1191  HB3 PRO A  86      15.175  22.318  43.788  1.00 26.07           H
ATOM   1192  HG2 PRO A  86      17.677  21.319  42.950  1.00 16.29           H
ATOM   1193  HG3 PRO A  86      16.490  21.822  42.008  1.00 16.29           H
ATOM   1194  HD2 PRO A  86      18.545  23.400  42.684  1.00 17.42           H
ATOM   1195  HD3 PRO A  86      17.123  23.989  42.206  1.00 17.42           H
ATOM   1196  N   PHE A  87      19.148  22.159  45.527  1.00 23.73           N
ATOM   1197  CA  PHE A  87      19.937  21.341  46.421  1.00 17.98           C
ATOM   1198  C   PHE A  87      20.484  22.375  47.439  1.00 24.08           C
ATOM   1199  O   PHE A  87      20.736  23.553  47.470  1.00 24.95           O
ATOM   1200  CB  PHE A  87      20.973  20.454  45.737  1.00 25.24           C
ATOM   1201  CG  PHE A  87      20.344  19.428  44.816  1.00 25.38           C
ATOM   1202  CD1 PHE A  87      21.068  19.011  43.690  1.00 24.88           C
ATOM   1203  CD2 PHE A  87      19.062  18.913  45.018  1.00 22.90           C
ATOM   1204  CE1 PHE A  87      20.468  18.184  42.746  1.00 30.02           C
ATOM   1205  CE2 PHE A  87      18.487  18.028  44.099  1.00 20.05           C
ATOM   1206  CZ  PHE A  87      19.182  17.680  42.944  1.00 18.05           C
ATOM   1207  H   PHE A  87      19.579  22.906  44.994  1.00 28.12           H
ATOM   1208  HA  PHE A  87      19.209  20.611  46.957  1.00 21.21           H
ATOM   1209  HB2 PHE A  87      21.674  21.092  45.163  1.00 29.93           H
ATOM   1210  HB3 PHE A  87      21.584  19.922  46.501  1.00 29.93           H
ATOM   1211  HD1 PHE A  87      22.079  19.380  43.519  1.00 29.50           H
ATOM   1212  HD2 PHE A  87      18.457  19.243  45.878  1.00 27.11           H
ATOM   1213  HE1 PHE A  87      20.996  17.956  41.821  1.00 35.66           H
ATOM   1214  HE2 PHE A  87      17.453  17.679  44.265  1.00 23.70           H
ATOM   1215  HZ  PHE A  87      18.712  17.061  42.184  1.00 21.30           H
ATOM   1216  N   ILE A  88      20.621  21.568  48.527  1.00 17.14           N
ATOM   1217  CA  ILE A  88      21.526  21.726  49.700  1.00 21.09           C
ATOM   1218  C   ILE A  88      22.824  20.952  49.473  1.00 22.62           C
ATOM   1219  O   ILE A  88      22.769  19.717  49.368  1.00 21.51           O
ATOM   1220  CB  ILE A  88      20.933  21.141  51.009  1.00 17.81           C
ATOM   1221  CG1 ILE A  88      19.537  21.570  51.416  1.00 25.21           C
ATOM   1222  CG2 ILE A  88      21.871  21.404  52.214  1.00 20.93           C
ATOM   1223  CD1 ILE A  88      19.418  22.991  51.631  1.00 23.24           C
ATOM   1224  H   ILE A  88      20.162  20.846  48.601  1.00 20.21           H
ATOM   1225  HA  ILE A  88      21.733  22.661  49.847  1.00 24.94           H
ATOM   1226  HB  ILE A  88      20.909  20.180  50.903  1.00 21.01           H
ATOM   1227 HG12 ILE A  88      18.895  21.264  50.756  1.00 29.89           H
ATOM   1228 HG13 ILE A  88      19.346  21.137  52.265  1.00 29.89           H
ATOM   1229 HG21 ILE A  88      21.501  20.989  53.011  1.00 24.76           H
ATOM   1230 HG22 ILE A  88      22.743  21.029  52.047  1.00 24.76           H
ATOM   1231 HG23 ILE A  88      21.946  22.357  52.345  1.00 24.76           H
ATOM   1232 HD11 ILE A  88      18.486  23.185  51.814  1.00 27.52           H
ATOM   1233 HD12 ILE A  88      19.974  23.253  52.380  1.00 27.52           H
ATOM   1234 HD13 ILE A  88      19.707  23.449  50.822  1.00 27.52           H
ATOM   1235  N   PRO A  89      24.013  21.571  49.668  1.00 13.80           N
ATOM   1236  CA  PRO A  89      24.263  22.949  50.105  1.00 14.78           C
ATOM   1237  C   PRO A  89      24.004  23.993  49.019  1.00 18.55           C
ATOM   1238  O   PRO A  89      23.823  23.622  47.863  1.00 17.84           O
ATOM   1239  CB  PRO A  89      25.750  22.937  50.459  1.00 17.07           C
ATOM   1240  CG  PRO A  89      26.348  21.928  49.548  1.00 20.24           C
ATOM   1241  CD  PRO A  89      25.290  20.827  49.509  1.00 18.97           C
ATOM   1242  HA  PRO A  89      23.744  23.142  50.902  1.00 17.37           H
ATOM   1243  HB2 PRO A  89      26.123  23.815  50.289  1.00 20.12           H
ATOM   1244  HB3 PRO A  89      25.869  22.686  51.388  1.00 20.12           H
ATOM   1245  HG2 PRO A  89      26.481  22.325  48.673  1.00 23.92           H
ATOM   1246  HG3 PRO A  89      27.191  21.613  49.912  1.00 23.92           H
ATOM   1247  HD2 PRO A  89      25.319  20.371  48.653  1.00 22.41           H
ATOM   1248  HD3 PRO A  89      25.436  20.206  50.241  1.00 22.41           H
ATOM   1249  N   ARG A  90      24.068  25.278  49.368  1.00 19.88           N
ATOM   1250  CA  ARG A  90      23.624  26.304  48.430  1.00 19.69           C
ATOM   1251  C   ARG A  90      24.415  26.263  47.126  1.00 20.69           C
ATOM   1252  O   ARG A  90      23.854  26.542  46.060  1.00 14.55           O
ATOM   1253  CB  ARG A  90      23.724  27.704  49.060  1.00 22.25           C
ATOM   1254  CG  ARG A  90      23.184  28.810  48.122  1.00 20.43           C
ATOM   1255  CD  ARG A  90      23.229  30.151  48.739  1.00 22.42           C
ATOM   1256  NE  ARG A  90      22.433  30.220  49.968  1.00 23.32           N
ATOM   1257  CZ  ARG A  90      21.113  30.355  50.009  1.00 27.57           C
ATOM   1258  NH1 ARG A  90      20.406  30.399  48.884  1.00 25.02           N
ATOM   1259  NH2 ARG A  90      20.491  30.443  51.185  1.00 21.46           N1+
ATOM   1260  H   ARG A  90      24.363  25.576  50.120  1.00 23.49           H
ATOM   1261  HA  ARG A  90      22.690  26.149  48.207  1.00 23.27           H
ATOM   1262  HB2 ARG A  90      23.217  27.733  49.888  1.00 26.34           H
ATOM   1263  HB3 ARG A  90      24.656  27.895  49.235  1.00 26.34           H
ATOM   1264  HG2 ARG A  90      23.739  28.856  47.334  1.00 24.16           H
ATOM   1265  HG3 ARG A  90      22.263  28.620  47.884  1.00 24.16           H
ATOM   1266  HD2 ARG A  90      24.153  30.359  48.961  1.00 26.54           H
ATOM   1267  HD3 ARG A  90      22.885  30.803  48.111  1.00 26.54           H
ATOM   1268  HE  ARG A  90      22.842  30.073  50.712  1.00 27.62           H
ATOM   1269 HH11 ARG A  90      20.797  30.354  48.116  1.00 29.66           H
ATOM   1270 HH12 ARG A  90      19.551  30.483  48.924  1.00 29.66           H
ATOM   1271 HH21 ARG A  90      20.945  30.406  51.915  1.00 25.39           H
ATOM   1272 HH22 ARG A  90      19.632  30.516  51.207  1.00 25.39           H
ATOM   1273  N   GLU A  91      25.731  25.979  47.181  1.00 17.72           N
ATOM   1274  CA  GLU A  91      26.518  25.997  45.938  1.00 16.66           C
ATOM   1275  C   GLU A  91      26.086  24.905  44.953  1.00 17.53           C
ATOM   1276  O   GLU A  91      26.136  25.118  43.733  1.00 16.47           O
ATOM   1277  CB  GLU A  91      28.028  25.894  46.215  1.00 21.47           C
ATOM   1278  CG  GLU A  91      28.492  24.765  47.097  1.00 32.59           C
ATOM   1279  CD  GLU A  91      28.592  25.140  48.613  1.00 48.24           C
ATOM   1280  OE1 GLU A  91      27.920  26.127  49.070  1.00 28.55           O
ATOM   1281  OE2 GLU A  91      29.347  24.412  49.340  1.00 35.01           O1-
ATOM   1282  H   GLU A  91      26.169  25.789  47.898  1.00 20.91           H
ATOM   1283  HA  GLU A  91      26.359  26.845  45.499  1.00 19.63           H
ATOM   1284  HB2 GLU A  91      28.485  25.795  45.366  1.00 25.40           H
ATOM   1285  HB3 GLU A  91      28.311  26.714  46.643  1.00 25.40           H
ATOM   1286  HG2 GLU A  91      27.875  24.024  46.999  1.00 38.75           H
ATOM   1287  HG3 GLU A  91      29.371  24.493  46.792  1.00 38.75           H
ATOM   1288  N   ALA A  92      25.625  23.757  45.459  1.00 16.95           N
ATOM   1289  CA  ALA A  92      25.080  22.698  44.616  1.00 19.25           C
ATOM   1290  C   ALA A  92      23.723  23.100  44.026  1.00 21.09           C
ATOM   1291  O   ALA A  92      23.495  22.983  42.817  1.00 19.82           O
ATOM   1292  CB  ALA A  92      24.969  21.412  45.449  1.00 21.29           C
ATOM   1293  H   ALA A  92      25.606  23.566  46.297  1.00 19.98           H
ATOM   1294  HA  ALA A  92      25.690  22.541  43.877  1.00 22.73           H
ATOM   1295  HB1 ALA A  92      24.619  20.703  44.891  1.00 25.19           H
ATOM   1296  HB2 ALA A  92      25.852  21.177  45.777  1.00 25.19           H
ATOM   1297  HB3 ALA A  92      24.379  21.566  46.204  1.00 25.19           H
ATOM   1298  N   GLY A  93      22.811  23.588  44.870  1.00 16.70           N
ATOM   1299  CA  GLY A  93      21.541  24.094  44.373  1.00 18.88           C
ATOM   1300  C   GLY A  93      21.698  25.130  43.279  1.00 17.00           C
ATOM   1301  O   GLY A  93      21.000  25.086  42.259  1.00 18.42           O
ATOM   1302  H   GLY A  93      22.913  23.644  45.720  1.00 19.67           H
ATOM   1303  HA2 GLY A  93      21.027  23.353  44.014  1.00 22.30           H
ATOM   1304  HA3 GLY A  93      21.058  24.510  45.101  1.00 22.30           H
ATOM   1305  N   GLU A  94      22.626  26.069  43.468  1.00 18.34           N
ATOM   1306  CA  GLU A  94      22.827  27.138  42.486  1.00 22.40           C
ATOM   1307  C   GLU A  94      23.323  26.584  41.162  1.00 21.53           C
ATOM   1308  O   GLU A  94      22.837  26.995  40.098  1.00 16.26           O
ATOM   1309  CB  GLU A  94      23.804  28.180  43.040  1.00 17.50           C
ATOM   1310  CG  GLU A  94      23.100  29.134  44.067  1.00 27.89           C
ATOM   1311  CD  GLU A  94      24.040  30.171  44.693  1.00 23.56           C
ATOM   1312  OE1 GLU A  94      23.548  31.106  45.381  1.00 25.35           O
ATOM   1313  OE2 GLU A  94      25.272  30.060  44.487  1.00 33.99           O1-
ATOM   1314  H   GLU A  94      23.154  26.102  44.145  1.00 21.64           H
ATOM   1315  HA  GLU A  94      21.977  27.585  42.323  1.00 26.52           H
ATOM   1316  HB2 GLU A  94      24.547  27.731  43.478  1.00 20.64           H
ATOM   1317  HB3 GLU A  94      24.135  28.723  42.311  1.00 20.64           H
ATOM   1318  HG2 GLU A  94      22.389  29.609  43.612  1.00 33.10           H
ATOM   1319  HG3 GLU A  94      22.724  28.607  44.788  1.00 33.10           H
ATOM   1320  N   ALA A  95      24.295  25.648  41.219  1.00 17.46           N
ATOM   1321  CA  ALA A  95      24.891  25.047  40.028  1.00 26.09           C
ATOM   1322  C   ALA A  95      23.998  24.026  39.355  1.00 18.70           C
ATOM   1323  O   ALA A  95      24.288  23.651  38.219  1.00 15.08           O
ATOM   1324  CB  ALA A  95      26.207  24.343  40.348  1.00 14.17           C
ATOM   1325  H   ALA A  95      24.630  25.355  41.952  1.00 20.59           H
ATOM   1326  HA  ALA A  95      25.076  25.749  39.388  1.00 30.95           H
ATOM   1327  HB1 ALA A  95      26.541  23.959  39.525  1.00 16.64           H
ATOM   1328  HB2 ALA A  95      26.837  24.983  40.704  1.00 16.64           H
ATOM   1329  HB3 ALA A  95      26.041  23.639  40.993  1.00 16.64           H
ATOM   1330  N   TYR A  96      22.959  23.545  40.032  1.00 20.69           N
ATOM   1331  CA  TYR A  96      22.057  22.546  39.457  1.00 19.73           C
ATOM   1332  C   TYR A  96      21.146  23.192  38.422  1.00 18.22           C
ATOM   1333  O   TYR A  96      20.383  24.093  38.761  1.00 16.95           O
ATOM   1334  CB  TYR A  96      21.214  21.948  40.559  1.00 17.61           C
ATOM   1335  CG  TYR A  96      20.314  20.788  40.193  1.00 21.55           C
ATOM   1336  CD1 TYR A  96      18.951  20.941  40.189  1.00 15.65           C
ATOM   1337  CD2 TYR A  96      20.828  19.521  39.907  1.00 23.73           C
ATOM   1338  CE1 TYR A  96      18.096  19.865  39.873  1.00 21.80           C
ATOM   1339  CE2 TYR A  96      19.978  18.428  39.595  1.00 21.36           C
ATOM   1340  CZ  TYR A  96      18.609  18.613  39.595  1.00 13.84           C
ATOM   1341  OH  TYR A  96      17.763  17.575  39.314  1.00 14.85           O
ATOM   1342  H   TYR A  96      22.747  23.784  40.834  1.00 24.46           H
ATOM   1343  HA  TYR A  96      22.577  21.834  39.047  1.00 23.32           H
ATOM   1344  HB2 TYR A  96      21.814  21.662  41.264  1.00 20.77           H
ATOM   1345  HB3 TYR A  96      20.640  22.657  40.884  1.00 20.77           H
ATOM   1346  HD1 TYR A  96      18.599  21.776  40.388  1.00 18.42           H
ATOM   1347  HD2 TYR A  96      21.749  19.401  39.919  1.00 28.11           H
ATOM   1348  HE1 TYR A  96      17.177  20.005  39.879  1.00 25.80           H
ATOM   1349  HE2 TYR A  96      20.342  17.592  39.404  1.00 25.27           H
ATOM   1350  HH  TYR A  96      18.043  17.150  38.631  1.00 17.46           H
ATOM   1351  N   ASP A  97      21.212  22.735  37.160  1.00 13.23           N
ATOM   1352  CA  ASP A  97      20.378  23.311  36.110  1.00 16.15           C
ATOM   1353  C   ASP A  97      19.686  22.231  35.269  1.00 13.12           C
ATOM   1354  O   ASP A  97      19.240  22.496  34.158  1.00 12.77           O
ATOM   1355  CB  ASP A  97      21.192  24.279  35.245  1.00 19.45           C
ATOM   1356  CG  ASP A  97      22.274  23.594  34.406  1.00 21.44           C
ATOM   1357  OD1 ASP A  97      22.734  24.187  33.386  1.00 22.03           O
ATOM   1358  OD2 ASP A  97      22.660  22.464  34.755  1.00 20.42           O1-
ATOM   1359  H   ASP A  97      21.717  22.093  36.895  1.00 15.52           H
ATOM   1360  HA  ASP A  97      19.685  23.847  36.526  1.00 19.02           H
ATOM   1361  HB2 ASP A  97      20.579  24.742  34.650  1.00 22.97           H
ATOM   1362  HB3 ASP A  97      21.634  24.910  35.831  1.00 22.97           H
ATOM   1363  N   PHE A  98      19.535  21.030  35.805  1.00 13.56           N
ATOM   1364  CA  PHE A  98      18.874  19.980  35.070  1.00 15.60           C
ATOM   1365  C   PHE A  98      17.460  20.407  34.700  1.00 17.94           C
ATOM   1366  O   PHE A  98      16.851  21.257  35.354  1.00 16.31           O
ATOM   1367  CB  PHE A  98      18.832  18.702  35.889  1.00 15.00           C
ATOM   1368  CG  PHE A  98      20.137  17.945  35.957  1.00 14.51           C
ATOM   1369  CD1 PHE A  98      21.243  18.306  35.210  1.00 20.91           C
ATOM   1370  CD2 PHE A  98      20.247  16.850  36.771  1.00 24.01           C
ATOM   1371  CE1 PHE A  98      22.425  17.580  35.297  1.00 25.14           C
ATOM   1372  CE2 PHE A  98      21.440  16.111  36.831  1.00 23.26           C
ATOM   1373  CZ  PHE A  98      22.503  16.486  36.103  1.00 18.68           C
ATOM   1374  H   PHE A  98      19.803  20.803  36.585  1.00 15.91           H
ATOM   1375  HA  PHE A  98      19.331  19.817  34.229  1.00 18.36           H
ATOM   1376  HB2 PHE A  98      18.560  18.921  36.795  1.00 17.64           H
ATOM   1377  HB3 PHE A  98      18.191  18.103  35.469  1.00 17.64           H
ATOM   1378  HD1 PHE A  98      21.202  19.046  34.650  1.00 24.73           H
ATOM   1379  HD2 PHE A  98      19.513  16.582  37.274  1.00 28.45           H
ATOM   1380  HE1 PHE A  98      23.163  17.824  34.794  1.00 29.81           H
ATOM   1381  HE2 PHE A  98      21.511  15.369  37.389  1.00 27.55           H
ATOM   1382  HZ  PHE A  98      23.291  16.007  36.157  1.00 22.05           H
ATOM   1383  N   ILE A  99      16.939  19.788  33.642  1.00 12.69           N
ATOM   1384  CA  ILE A  99      15.601  20.062  33.124  1.00 11.02           C
ATOM   1385  C   ILE A  99      14.760  18.788  33.179  1.00 16.83           C
ATOM   1386  O   ILE A  99      15.176  17.757  32.637  1.00 14.91           O
ATOM   1387  CB  ILE A  99      15.634  20.622  31.692  1.00 11.10           C
ATOM   1388  CG1 ILE A  99      16.137  22.071  31.709  1.00 15.43           C
ATOM   1389  CG2 ILE A  99      14.252  20.606  31.031  1.00 17.44           C
ATOM   1390  CD1 ILE A  99      16.447  22.670  30.314  1.00 18.44           C
ATOM   1391  H   ILE A  99      17.363  19.195  33.193  1.00 14.86           H
ATOM   1392  HA  ILE A  99      15.206  20.730  33.704  1.00 12.86           H
ATOM   1393  HB  ILE A  99      16.240  20.075  31.170  1.00 12.96           H
ATOM   1394 HG12 ILE A  99      15.451  22.625  32.116  1.00 18.15           H
ATOM   1395 HG13 ILE A  99      16.952  22.115  32.239  1.00 18.15           H
ATOM   1396 HG21 ILE A  99      14.308  21.009  30.149  1.00 20.56           H
ATOM   1397 HG22 ILE A  99      13.934  19.695  30.931  1.00 20.56           H
ATOM   1398 HG23 ILE A  99      13.641  21.124  31.579  1.00 20.56           H
ATOM   1399 HD11 ILE A  99      16.754  23.587  30.419  1.00 21.76           H
ATOM   1400 HD12 ILE A  99      17.141  22.145  29.884  1.00 21.76           H
ATOM   1401 HD13 ILE A  99      15.644  22.655  29.775  1.00 21.76           H
ATOM   1402  N   PRO A 100      13.514  18.833  33.737  1.00 12.83           N
ATOM   1403  CA  PRO A 100      12.822  20.044  34.209  1.00 12.91           C
ATOM   1404  C   PRO A 100      12.960  20.362  35.702  1.00 18.25           C
ATOM   1405  O   PRO A 100      12.270  21.275  36.162  1.00 16.63           O
ATOM   1406  CB  PRO A 100      11.360  19.735  33.871  1.00 15.46           C
ATOM   1407  CG  PRO A 100      11.365  18.394  33.142  1.00 12.56           C
ATOM   1408  CD  PRO A 100      12.559  17.721  33.614  1.00 10.96           C
ATOM   1409  HA  PRO A 100      13.090  20.828  33.704  1.00 15.12           H
ATOM   1410  HB2 PRO A 100      10.841  19.678  34.689  1.00 18.19           H
ATOM   1411  HB3 PRO A 100      11.021  20.428  33.286  1.00 18.19           H
ATOM   1412  HG2 PRO A 100      10.569  17.889  33.371  1.00 14.71           H
ATOM   1413  HG3 PRO A 100      11.414  18.543  32.188  1.00 14.71           H
ATOM   1414  HD2 PRO A 100      12.372  17.321  34.479  1.00 12.79           H
ATOM   1415  HD3 PRO A 100      12.870  17.072  32.970  1.00 12.79           H
ATOM   1416  N   THR A 101      13.878  19.690  36.414  1.00 18.77           N
ATOM   1417  CA  THR A 101      13.927  19.751  37.869  1.00 12.40           C
ATOM   1418  C   THR A 101      14.356  21.110  38.418  1.00 17.34           C
ATOM   1419  O   THR A 101      14.034  21.426  39.575  1.00 15.38           O
ATOM   1420  CB  THR A 101      14.860  18.660  38.379  1.00 20.61           C
ATOM   1421  OG1 THR A 101      14.320  17.392  38.034  1.00 31.32           O
ATOM   1422  CG2 THR A 101      14.911  18.695  39.881  1.00 40.84           C
ATOM   1423  H   THR A 101      14.483  19.176  36.071  1.00 22.16           H
ATOM   1424  HA  THR A 101      13.043  19.556  38.213  1.00 14.52           H
ATOM   1425  HB  THR A 101      15.749  18.759  37.996  1.00 24.37           H
ATOM   1426  HG1 THR A 101      13.490  17.458  37.928  1.00 37.22           H
ATOM   1427 HG21 THR A 101      15.461  17.964  40.211  1.00 48.65           H
ATOM   1428 HG22 THR A 101      15.287  19.533  40.194  1.00 48.65           H
ATOM   1429 HG23 THR A 101      14.016  18.604  40.246  1.00 48.65           H
ATOM   1430  N   SER A 102      15.082  21.920  37.651  1.00 15.69           N
ATOM   1431  CA  SER A 102      15.474  23.247  38.112  1.00 18.50           C
ATOM   1432  C   SER A 102      14.505  24.344  37.674  1.00 20.47           C
ATOM   1433  O   SER A 102      14.801  25.530  37.877  1.00 23.96           O
ATOM   1434  CB  SER A 102      16.873  23.594  37.612  1.00 19.74           C
ATOM   1435  OG  SER A 102      16.850  23.816  36.230  1.00 16.78           O
ATOM   1436  H   SER A 102      15.361  21.729  36.860  1.00 18.47           H
ATOM   1437  HA  SER A 102      15.505  23.242  39.082  1.00 21.84           H
ATOM   1438  HB2 SER A 102      17.156  24.412  38.046  1.00 23.32           H
ATOM   1439  HB3 SER A 102      17.485  22.873  37.805  1.00 23.32           H
ATOM   1440  HG  SER A 102      16.859  23.070  35.853  1.00 19.77           H
ATOM   1441  N   MET A 103      13.378  23.989  37.065  1.00 11.48           N
ATOM   1442  CA  MET A 103      12.400  24.974  36.609  1.00 11.00           C
ATOM   1443  C   MET A 103      11.108  24.910  37.432  1.00 17.42           C
ATOM   1444  O   MET A 103      10.782  23.886  38.050  1.00 13.44           O
ATOM   1445  CB  MET A 103      12.070  24.750  35.132  1.00 14.72           C
ATOM   1446  CG  MET A 103      13.233  24.952  34.142  1.00 20.98           C
ATOM   1447  SD  MET A 103      12.822  24.418  32.466  1.00 18.19           S
ATOM   1448  CE  MET A 103      14.143  25.256  31.603  1.00 14.45           C
ATOM   1449  H   MET A 103      13.165  23.176  36.886  1.00 13.42           H
ATOM   1450  HA  MET A 103      12.786  25.860  36.693  1.00 12.84           H
ATOM   1451  HB2 MET A 103      11.799  23.827  35.026  1.00 17.30           H
ATOM   1452  HB3 MET A 103      11.346  25.347  34.883  1.00 17.30           H
ATOM   1453  HG2 MET A 103      13.446  25.898  34.101  1.00 24.82           H
ATOM   1454  HG3 MET A 103      14.009  24.441  34.432  1.00 24.82           H
ATOM   1455  HE1 MET A 103      14.081  25.044  30.661  1.00 16.97           H
ATOM   1456  HE2 MET A 103      14.030  26.205  31.744  1.00 16.97           H
ATOM   1457  HE3 MET A 103      14.995  24.962  31.964  1.00 16.97           H
ATOM   1458  N   ASP A 104      10.368  26.022  37.456  1.00 16.44           N
ATOM   1459  CA  ASP A 104       9.032  26.046  38.067  1.00 23.26           C
ATOM   1460  C   ASP A 104       7.976  26.168  36.970  1.00 18.11           C
ATOM   1461  O   ASP A 104       8.286  26.634  35.871  1.00 18.16           O
ATOM   1462  CB  ASP A 104       8.843  27.218  39.048  1.00 23.64           C
ATOM   1463  CG  ASP A 104       9.830  27.220  40.204  1.00 23.87           C
ATOM   1464  OD1 ASP A 104       9.993  26.183  40.895  1.00 22.25           O
ATOM   1465  OD2 ASP A 104      10.430  28.303  40.428  1.00 20.91           O1-
ATOM   1466  H   ASP A 104      10.617  26.780  37.127  1.00 19.37           H
ATOM   1467  HA  ASP A 104       8.880  25.224  38.561  1.00 27.55           H
ATOM   1468  HB2 ASP A 104       8.946  28.043  38.551  1.00 28.00           H
ATOM   1469  HB3 ASP A 104       7.946  27.179  39.419  1.00 28.00           H
ATOM   1470  N   PRO A 105       6.721  25.779  37.226  1.00 22.57           N
ATOM   1471  CA  PRO A 105       5.646  26.166  36.310  1.00 22.92           C
ATOM   1472  C   PRO A 105       5.600  27.677  36.182  1.00 24.80           C
ATOM   1473  O   PRO A 105       5.956  28.402  37.129  1.00 18.82           O
ATOM   1474  CB  PRO A 105       4.375  25.620  36.992  1.00 18.06           C
ATOM   1475  CG  PRO A 105       4.822  24.606  37.965  1.00 20.03           C
ATOM   1476  CD  PRO A 105       6.166  25.134  38.431  1.00 21.22           C
ATOM   1477  HA  PRO A 105       5.774  25.752  35.439  1.00 27.14           H
ATOM   1478  HB2 PRO A 105       3.924  26.342  37.453  1.00 21.31           H
ATOM   1479  HB3 PRO A 105       3.787  25.228  36.331  1.00 21.31           H
ATOM   1480  HG2 PRO A 105       4.186  24.543  38.697  1.00 23.68           H
ATOM   1481  HG3 PRO A 105       4.920  23.746  37.530  1.00 23.68           H
ATOM   1482  HD2 PRO A 105       6.044  25.799  39.129  1.00 25.10           H
ATOM   1483  HD3 PRO A 105       6.728  24.402  38.723  1.00 25.10           H
ATOM   1484  N   PRO A 106       5.178  28.202  35.020  1.00 19.37           N
ATOM   1485  CA  PRO A 106       4.741  27.537  33.796  1.00 24.59           C
ATOM   1486  C   PRO A 106       5.840  26.985  32.866  1.00 21.38           C
ATOM   1487  O   PRO A 106       5.546  26.111  32.045  1.00 21.45           O
ATOM   1488  CB  PRO A 106       3.980  28.654  33.083  1.00 24.34           C
ATOM   1489  CG  PRO A 106       4.710  29.846  33.453  1.00 20.96           C
ATOM   1490  CD  PRO A 106       4.971  29.655  34.920  1.00 24.27           C
ATOM   1491  HA  PRO A 106       4.124  26.823  34.015  1.00 29.14           H
ATOM   1492  HB2 PRO A 106       3.989  28.515  32.121  1.00 28.84           H
ATOM   1493  HB3 PRO A 106       3.073  28.689  33.424  1.00 28.84           H
ATOM   1494  HG2 PRO A 106       5.539  29.869  32.959  1.00 24.79           H
ATOM   1495  HG3 PRO A 106       4.172  30.635  33.294  1.00 24.79           H
ATOM   1496  HD2 PRO A 106       5.761  30.147  35.189  1.00 28.76           H
ATOM   1497  HD3 PRO A 106       4.192  29.918  35.435  1.00 28.76           H
ATOM   1498  N   GLU A 107       7.069  27.487  32.987  1.00 22.99           N
ATOM   1499  CA  GLU A 107       8.137  27.099  32.055  1.00 24.63           C
ATOM   1500  C   GLU A 107       8.365  25.586  32.038  1.00 16.01           C
ATOM   1501  O   GLU A 107       8.637  25.023  30.976  1.00 18.51           O
ATOM   1502  CB  GLU A 107       9.454  27.813  32.385  1.00 44.05           C
ATOM   1503  CG  GLU A 107       9.288  29.262  32.866  1.00 64.30           C
ATOM   1504  CD  GLU A 107       9.127  29.393  34.410  1.00 59.47           C
ATOM   1505  OE1 GLU A 107      10.119  29.182  35.165  1.00 57.57           O
ATOM   1506  OE2 GLU A 107       7.996  29.702  34.856  1.00 44.05           O1-
ATOM   1507  H   GLU A 107       7.294  28.042  33.598  1.00 27.22           H
ATOM   1508  HA  GLU A 107       7.886  27.374  31.160  1.00 29.19           H
ATOM   1509  HB2 GLU A 107       9.908  27.319  33.087  1.00 52.50           H
ATOM   1510  HB3 GLU A 107      10.012  27.822  31.591  1.00 52.50           H
ATOM   1511  HG2 GLU A 107      10.059  29.781  32.592  1.00 76.80           H
ATOM   1512  HG3 GLU A 107       8.485  29.627  32.455  1.00 76.80           H
ATOM   1513  N   GLN A 108       8.289  24.901  33.199  1.00 17.99           N
ATOM   1514  CA  GLN A 108       8.763  23.523  33.219  1.00 18.87           C
ATOM   1515  C   GLN A 108       7.809  22.573  32.518  1.00 17.53           C
ATOM   1516  O   GLN A 108       8.256  21.559  32.002  1.00 16.37           O
ATOM   1517  CB  GLN A 108       9.040  23.011  34.639  1.00 24.13           C
ATOM   1518  CG  GLN A 108       7.999  23.123  35.640  1.00 30.25           C
ATOM   1519  CD  GLN A 108       7.348  21.804  36.130  1.00 26.87           C
ATOM   1520  OE1 GLN A 108       6.262  21.862  36.667  1.00 34.66           O
ATOM   1521  NE2 GLN A 108       8.012  20.674  36.022  1.00 23.77           N
ATOM   1522  H   GLN A 108       7.964  25.184  33.946  1.00 21.22           H
ATOM   1523  HA  GLN A 108       9.604  23.491  32.730  1.00 22.28           H
ATOM   1524  HB2 GLN A 108       9.290  22.078  34.582  1.00 28.60           H
ATOM   1525  HB3 GLN A 108       9.771  23.531  34.989  1.00 28.60           H
ATOM   1526  HG2 GLN A 108       8.419  23.516  36.419  1.00 35.94           H
ATOM   1527  HG3 GLN A 108       7.312  23.714  35.303  1.00 35.94           H
ATOM   1528 HE21 GLN A 108       8.835  20.673  35.780  1.00 28.17           H
ATOM   1529 HE22 GLN A 108       7.615  19.937  36.217  1.00 28.17           H
ATOM   1530  N   ARG A 109       6.518  22.887  32.466  1.00 11.47           N
ATOM   1531  CA  ARG A 109       5.538  21.901  32.027  1.00 18.19           C
ATOM   1532  C   ARG A 109       5.848  21.386  30.625  1.00 15.29           C
ATOM   1533  O   ARG A 109       5.715  20.188  30.361  1.00 24.02           O
ATOM   1534  CB  ARG A 109       4.123  22.497  32.096  1.00 19.35           C
ATOM   1535  CG  ARG A 109       3.675  22.870  33.513  1.00 23.88           C
ATOM   1536  CD  ARG A 109       2.381  22.186  33.904  1.00 29.63           C
ATOM   1537  NE  ARG A 109       1.905  22.486  35.255  1.00 26.91           N
ATOM   1538  CZ  ARG A 109       1.576  23.699  35.665  1.00 27.36           C
ATOM   1539  NH1 ARG A 109       1.117  23.877  36.907  1.00 38.20           N
ATOM   1540  NH2 ARG A 109       1.739  24.742  34.845  1.00 26.24           N1+
ATOM   1541  H   ARG A 109       6.190  23.649  32.672  1.00 13.40           H
ATOM   1542  HA  ARG A 109       5.573  21.146  32.632  1.00 21.46           H
ATOM   1543  HB2 ARG A 109       4.108  23.311  31.565  1.00 22.86           H
ATOM   1544  HB3 ARG A 109       3.488  21.863  31.733  1.00 22.86           H
ATOM   1545  HG2 ARG A 109       4.360  22.599  34.141  1.00 28.29           H
ATOM   1546  HG3 ARG A 109       3.554  23.829  33.546  1.00 28.29           H
ATOM   1547  HD2 ARG A 109       1.687  22.448  33.283  1.00 35.20           H
ATOM   1548  HD3 ARG A 109       2.519  21.223  33.867  1.00 35.20           H
ATOM   1549  HE  ARG A 109       1.868  21.841  35.824  1.00 31.92           H
ATOM   1550 HH11 ARG A 109       1.030  23.198  37.433  1.00 45.48           H
ATOM   1551 HH12 ARG A 109       0.919  24.671  37.186  1.00 45.48           H
ATOM   1552 HH21 ARG A 109       2.013  24.631  34.041  1.00 31.12           H
ATOM   1553 HH22 ARG A 109       1.528  25.533  35.111  1.00 31.12           H
ATOM   1554  N   GLN A 110       6.236  22.273  29.704  1.00 18.17           N
ATOM   1555  CA  GLN A 110       6.429  21.863  28.314  1.00 21.72           C
ATOM   1556  C   GLN A 110       7.510  20.813  28.166  1.00 18.95           C
ATOM   1557  O   GLN A 110       7.464  20.020  27.223  1.00 17.85           O
ATOM   1558  CB  GLN A 110       6.777  23.062  27.447  1.00 26.36           C
ATOM   1559  CG  GLN A 110       8.062  23.748  27.816  1.00 27.40           C
ATOM   1560  CD  GLN A 110       8.186  25.157  27.204  1.00 24.85           C
ATOM   1561  OE1 GLN A 110       7.763  25.425  26.077  1.00 38.99           O
ATOM   1562  NE2 GLN A 110       8.744  26.054  27.968  1.00 28.97           N
ATOM   1563  H   GLN A 110       6.384  23.108  29.851  1.00 21.45           H
ATOM   1564  HA  GLN A 110       5.596  21.492  27.979  1.00 25.70           H
ATOM   1565  HB2 GLN A 110       6.858  22.752  26.534  1.00 31.27           H
ATOM   1566  HB3 GLN A 110       6.060  23.715  27.519  1.00 31.27           H
ATOM   1567  HG2 GLN A 110       8.104  23.833  28.783  1.00 32.51           H
ATOM   1568  HG3 GLN A 110       8.800  23.203  27.504  1.00 32.51           H
ATOM   1569 HE21 GLN A 110       8.961  25.860  28.777  1.00 34.40           H
ATOM   1570 HE22 GLN A 110       8.892  26.842  27.656  1.00 34.40           H
ATOM   1571  N   PHE A 111       8.474  20.769  29.091  1.00 19.49           N
ATOM   1572  CA  PHE A 111       9.568  19.808  28.999  1.00 17.73           C
ATOM   1573  C   PHE A 111       9.170  18.404  29.467  1.00 17.27           C
ATOM   1574  O   PHE A 111       9.811  17.437  29.059  1.00 15.95           O
ATOM   1575  CB  PHE A 111      10.780  20.344  29.780  1.00 15.90           C
ATOM   1576  CG  PHE A 111      11.432  21.546  29.140  1.00 19.64           C
ATOM   1577  CD1 PHE A 111      11.320  22.795  29.692  1.00 17.45           C
ATOM   1578  CD2 PHE A 111      12.146  21.408  27.974  1.00 19.49           C
ATOM   1579  CE1 PHE A 111      11.906  23.886  29.084  1.00 20.00           C
ATOM   1580  CE2 PHE A 111      12.723  22.487  27.354  1.00 20.07           C
ATOM   1581  CZ  PHE A 111      12.607  23.735  27.915  1.00 18.96           C
ATOM   1582  H   PHE A 111       8.520  21.281  29.779  1.00 23.03           H
ATOM   1583  HA  PHE A 111       9.850  19.723  28.076  1.00 20.91           H
ATOM   1584  HB2 PHE A 111      10.497  20.609  30.666  1.00 18.72           H
ATOM   1585  HB3 PHE A 111      11.455  19.646  29.822  1.00 18.72           H
ATOM   1586  HD1 PHE A 111      10.842  22.913  30.481  1.00 20.58           H
ATOM   1587  HD2 PHE A 111      12.216  20.568  27.590  1.00 23.03           H
ATOM   1588  HE1 PHE A 111      11.824  24.726  29.471  1.00 23.64           H
ATOM   1589  HE2 PHE A 111      13.203  22.372  26.567  1.00 23.72           H
ATOM   1590  HZ  PHE A 111      13.011  24.465  27.506  1.00 22.39           H
ATOM   1591  N   ARG A 112       8.108  18.260  30.272  1.00 16.60           N
ATOM   1592  CA  ARG A 112       7.750  16.944  30.810  1.00 15.65           C
ATOM   1593  C   ARG A 112       7.231  16.024  29.725  1.00 20.07           C
ATOM   1594  O   ARG A 112       7.463  14.809  29.752  1.00 20.88           O
ATOM   1595  CB  ARG A 112       6.701  17.071  31.910  1.00 13.59           C
ATOM   1596  CG  ARG A 112       7.220  17.605  33.219  1.00 17.04           C
ATOM   1597  CD  ARG A 112       6.111  17.831  34.179  1.00 13.80           C
ATOM   1598  NE  ARG A 112       5.404  16.607  34.600  1.00 14.93           N
ATOM   1599  CZ  ARG A 112       5.740  15.796  35.623  1.00 23.96           C
ATOM   1600  NH1 ARG A 112       4.979  14.729  35.921  1.00 16.22           N
ATOM   1601  NH2 ARG A 112       6.823  16.012  36.367  1.00 15.61           N1+
ATOM   1602  H   ARG A 112       7.595  18.902  30.533  1.00 19.55           H
ATOM   1603  HA  ARG A 112       8.539  16.538  31.197  1.00 18.41           H
ATOM   1604  HB2 ARG A 112       5.995  17.668  31.609  1.00 15.94           H
ATOM   1605  HB3 ARG A 112       6.340  16.189  32.086  1.00 15.94           H
ATOM   1606  HG2 ARG A 112       7.818  16.959  33.618  1.00 20.09           H
ATOM   1607  HG3 ARG A 112       7.676  18.451  33.078  1.00 20.09           H
ATOM   1608  HD2 ARG A 112       6.462  18.292  34.956  1.00 16.20           H
ATOM   1609  HD3 ARG A 112       5.469  18.399  33.729  1.00 16.20           H
ATOM   1610  HE  ARG A 112       4.747  16.363  34.110  1.00 17.55           H
ATOM   1611 HH11 ARG A 112       4.280  14.548  35.454  1.00 19.10           H
ATOM   1612 HH12 ARG A 112       5.208  14.204  36.569  1.00 19.10           H
ATOM   1613 HH21 ARG A 112       7.326  16.691  36.205  1.00 18.36           H
ATOM   1614 HH22 ARG A 112       7.023  15.477  37.014  1.00 18.36           H
ATOM   1615  N   ALA A 113       6.509  16.575  28.768  1.00 19.47           N
ATOM   1616  CA  ALA A 113       5.964  15.732  27.733  1.00 18.59           C
ATOM   1617  C   ALA A 113       7.084  15.054  26.976  1.00 18.24           C
ATOM   1618  O   ALA A 113       7.031  13.849  26.713  1.00 19.77           O
ATOM   1619  CB  ALA A 113       5.094  16.585  26.814  1.00 27.04           C
ATOM   1620  H   ALA A 113       6.331  17.414  28.687  1.00 23.01           H
ATOM   1621  HA  ALA A 113       5.418  15.044  28.143  1.00 21.95           H
ATOM   1622  HB1 ALA A 113       4.750  16.028  26.097  1.00 32.09           H
ATOM   1623  HB2 ALA A 113       4.363  16.956  27.335  1.00 32.09           H
ATOM   1624  HB3 ALA A 113       5.641  17.304  26.459  1.00 32.09           H
ATOM   1625  N   LEU A 114       8.139  15.806  26.669  1.00 16.16           N
ATOM   1626  CA  LEU A 114       9.262  15.240  25.927  1.00 18.95           C
ATOM   1627  C   LEU A 114       9.959  14.139  26.726  1.00 19.43           C
ATOM   1628  O   LEU A 114      10.323  13.094  26.181  1.00 24.25           O
ATOM   1629  CB  LEU A 114      10.249  16.350  25.554  1.00 20.94           C
ATOM   1630  CG  LEU A 114      11.467  15.825  24.778  1.00 28.39           C
ATOM   1631  CD1 LEU A 114      10.976  15.124  23.494  1.00 22.78           C
ATOM   1632  CD2 LEU A 114      12.527  16.926  24.504  1.00 22.99           C
ATOM   1633  H   LEU A 114       8.226  16.633  26.889  1.00 19.02           H
ATOM   1634  HA  LEU A 114       8.915  14.846  25.114  1.00 22.38           H
ATOM   1635  HB2 LEU A 114       9.795  17.005  24.998  1.00 24.77           H
ATOM   1636  HB3 LEU A 114      10.567  16.770  26.365  1.00 24.77           H
ATOM   1637  HG  LEU A 114      11.904  15.144  25.313  1.00 33.71           H
ATOM   1638 HD11 LEU A 114      11.746  14.816  22.993  1.00 26.98           H
ATOM   1639 HD12 LEU A 114      10.422  14.363  23.725  1.00 26.98           H
ATOM   1640 HD13 LEU A 114      10.464  15.762  22.974  1.00 26.98           H
ATOM   1641 HD21 LEU A 114      13.259  16.548  23.993  1.00 27.23           H
ATOM   1642 HD22 LEU A 114      12.115  17.650  24.003  1.00 27.23           H
ATOM   1643 HD23 LEU A 114      12.854  17.268  25.351  1.00 27.23           H
ATOM   1644  N   ALA A 115      10.164  14.357  28.019  1.00 24.58           N
ATOM   1645  CA  ALA A 115      10.766  13.324  28.842  1.00 17.27           C
ATOM   1646  C   ALA A 115       9.879  12.104  28.912  1.00 18.17           C
ATOM   1647  O   ALA A 115      10.378  10.975  29.003  1.00 23.72           O
ATOM   1648  CB  ALA A 115      11.041  13.868  30.240  1.00 14.72           C
ATOM   1649  H   ALA A 115       9.963  15.078  28.441  1.00 29.13           H
ATOM   1650  HA  ALA A 115      11.603  13.065  28.436  1.00 20.36           H
ATOM   1651  HB1 ALA A 115      11.444  13.157  30.765  1.00 17.30           H
ATOM   1652  HB2 ALA A 115      11.646  14.621  30.167  1.00 17.30           H
ATOM   1653  HB3 ALA A 115      10.204  14.146  30.646  1.00 17.30           H
ATOM   1654  N   ASN A 116       8.565  12.311  28.858  1.00 28.02           N
ATOM   1655  CA  ASN A 116       7.627  11.193  28.887  1.00 22.31           C
ATOM   1656  C   ASN A 116       7.748  10.333  27.663  1.00 16.80           C
ATOM   1657  O   ASN A 116       7.428   9.146  27.729  1.00 17.96           O
ATOM   1658  CB  ASN A 116       6.189  11.670  28.970  1.00 21.02           C
ATOM   1659  CG  ASN A 116       5.559  11.317  30.246  1.00 21.54           C
ATOM   1660  OD1 ASN A 116       5.954  10.347  30.904  1.00 32.80           O
ATOM   1661  ND2 ASN A 116       4.581  12.114  30.650  1.00 31.44           N
ATOM   1662  H   ASN A 116       8.195  13.085  28.799  1.00 33.27           H
ATOM   1663  HA  ASN A 116       7.819  10.637  29.657  1.00 26.41           H
ATOM   1664  HB2 ASN A 116       6.138  12.635  28.852  1.00 24.86           H
ATOM   1665  HB3 ASN A 116       5.683  11.216  28.280  1.00 24.86           H
ATOM   1666 HD21 ASN A 116       4.186  11.980  31.405  1.00 37.37           H
ATOM   1667 HD22 ASN A 116       4.346  12.777  30.154  1.00 37.37           H
ATOM   1668  N   GLN A 117       8.171  10.910  26.533  1.00 19.98           N
ATOM   1669  CA  GLN A 117       8.359  10.111  25.325  1.00 27.86           C
ATOM   1670  C   GLN A 117       9.440   9.053  25.469  1.00 21.79           C
ATOM   1671  O   GLN A 117       9.455   8.107  24.678  1.00 28.22           O
ATOM   1672  CB  GLN A 117       8.756  10.971  24.129  1.00 23.89           C
ATOM   1673  CG  GLN A 117       7.711  11.803  23.504  1.00 26.27           C
ATOM   1674  CD  GLN A 117       8.283  12.548  22.289  1.00 22.04           C
ATOM   1675  OE1 GLN A 117       8.403  13.768  22.270  1.00 35.09           O
ATOM   1676  NE2 GLN A 117       8.660  11.805  21.297  1.00 33.84           N
ATOM   1677  H   GLN A 117       8.342  11.748  26.439  1.00 23.62           H
ATOM   1678  HA  GLN A 117       7.530   9.659  25.106  1.00 33.06           H
ATOM   1679  HB2 GLN A 117       9.458  11.569  24.415  1.00 28.30           H
ATOM   1680  HB3 GLN A 117       9.092  10.383  23.434  1.00 28.30           H
ATOM   1681  HG2 GLN A 117       6.982  11.235  23.208  1.00 31.16           H
ATOM   1682  HG3 GLN A 117       7.386  12.443  24.158  1.00 31.16           H
ATOM   1683 HE21 GLN A 117       8.584  10.948  21.339  1.00 40.24           H
ATOM   1684 HE22 GLN A 117       8.997  12.180  20.600  1.00 40.24           H
ATOM   1685  N   VAL A 118      10.373   9.213  26.406  1.00 22.51           N
ATOM   1686  CA  VAL A 118      11.507   8.302  26.516  1.00 14.83           C
ATOM   1687  C   VAL A 118      11.510   7.460  27.781  1.00 20.14           C
ATOM   1688  O   VAL A 118      12.236   6.461  27.820  1.00 25.07           O
ATOM   1689  CB  VAL A 118      12.859   9.041  26.393  1.00 22.94           C
ATOM   1690  CG1 VAL A 118      13.029   9.592  24.973  1.00 29.74           C
ATOM   1691  CG2 VAL A 118      12.978  10.140  27.406  1.00 26.73           C
ATOM   1692  H   VAL A 118      10.375   9.851  26.987  1.00 26.65           H
ATOM   1693  HA  VAL A 118      11.462   7.683  25.775  1.00 17.43           H
ATOM   1694  HB  VAL A 118      13.581   8.416  26.558  1.00 27.17           H
ATOM   1695 HG11 VAL A 118      13.891  10.030  24.917  1.00 35.33           H
ATOM   1696 HG12 VAL A 118      12.991   8.864  24.333  1.00 35.33           H
ATOM   1697 HG13 VAL A 118      12.320  10.234  24.788  1.00 35.33           H
ATOM   1698 HG21 VAL A 118      13.857  10.546  27.327  1.00 31.71           H
ATOM   1699 HG22 VAL A 118      12.294  10.807  27.231  1.00 31.71           H
ATOM   1700 HG23 VAL A 118      12.862   9.763  28.295  1.00 31.71           H
ATOM   1701  N   VAL A 119      10.732   7.800  28.811  1.00 25.44           N
ATOM   1702  CA  VAL A 119      10.643   6.944  29.983  1.00 20.09           C
ATOM   1703  C   VAL A 119       9.222   6.714  30.456  1.00 23.32           C
ATOM   1704  O   VAL A 119       9.024   6.026  31.457  1.00 28.18           O
ATOM   1705  CB  VAL A 119      11.510   7.489  31.140  1.00 20.85           C
ATOM   1706  CG1 VAL A 119      12.898   7.687  30.672  1.00 24.41           C
ATOM   1707  CG2 VAL A 119      10.993   8.833  31.706  1.00 26.11           C
ATOM   1708  H   VAL A 119      10.262   8.519  28.862  1.00 30.16           H
ATOM   1709  HA  VAL A 119      10.982   6.072  29.734  1.00 23.74           H
ATOM   1710  HB  VAL A 119      11.512   6.840  31.857  1.00 24.65           H
ATOM   1711 HG11 VAL A 119      13.412   8.079  31.399  1.00 28.93           H
ATOM   1712 HG12 VAL A 119      13.271   6.830  30.418  1.00 28.93           H
ATOM   1713 HG13 VAL A 119      12.891   8.295  29.914  1.00 28.93           H
ATOM   1714 HG21 VAL A 119      11.586   9.120  32.422  1.00 30.97           H
ATOM   1715 HG22 VAL A 119      10.992   9.494  30.994  1.00 30.97           H
ATOM   1716 HG23 VAL A 119      10.095   8.713  32.047  1.00 30.97           H
ATOM   1717  N   GLY A 120       8.225   7.257  29.772  1.00 28.18           N
ATOM   1718  CA  GLY A 120       6.841   7.089  30.169  1.00 26.80           C
ATOM   1719  C   GLY A 120       6.312   5.663  29.986  1.00 32.58           C
ATOM   1720  O   GLY A 120       7.001   4.752  29.523  1.00 30.81           O
ATOM   1721  H   GLY A 120       8.325   7.735  29.063  1.00 33.45           H
ATOM   1722  HA2 GLY A 120       6.768   7.317  31.109  1.00 31.80           H
ATOM   1723  HA3 GLY A 120       6.285   7.694  29.656  1.00 31.80           H
ATOM   1724  N   MET A 121       5.037   5.486  30.364  1.00 26.64           N
ATOM   1725  CA  MET A 121       4.451   4.148  30.446  1.00 30.24           C
ATOM   1726  C   MET A 121       4.440   3.471  29.082  1.00 40.69           C
ATOM   1727  O   MET A 121       4.718   2.258  29.014  1.00 31.64           O
ATOM   1728  CB  MET A 121       3.050   4.275  31.064  1.00 51.34           C
ATOM   1729  CG  MET A 121       2.216   3.015  31.205  1.00 55.50           C
ATOM   1730  SD  MET A 121       0.882   3.250  32.434  1.00 74.21           S
ATOM   1731  CE  MET A 121      -0.229   4.487  31.700  1.00 65.72           C
ATOM   1732  H   MET A 121       4.491   6.122  30.556  1.00 31.60           H
ATOM   1733  HA  MET A 121       4.982   3.610  31.050  1.00 35.93           H
ATOM   1734  HB2 MET A 121       3.155   4.627  31.962  1.00 61.24           H
ATOM   1735  HB3 MET A 121       2.537   4.906  30.537  1.00 61.24           H
ATOM   1736  HG2 MET A 121       1.802   2.827  30.350  1.00 66.23           H
ATOM   1737  HG3 MET A 121       2.775   2.271  31.483  1.00 66.23           H
ATOM   1738  HE1 MET A 121      -0.991   4.628  32.287  1.00 78.51           H
ATOM   1739  HE2 MET A 121       0.252   5.322  31.592  1.00 78.51           H
ATOM   1740  HE3 MET A 121      -0.542   4.176  30.835  1.00 78.51           H
ATOM   1741  N   PRO A 122       4.196   4.189  27.979  1.00 44.19           N
ATOM   1742  CA  PRO A 122       4.297   3.567  26.650  1.00 37.59           C
ATOM   1743  C   PRO A 122       5.658   2.979  26.331  1.00 32.69           C
ATOM   1744  O   PRO A 122       5.740   1.931  25.687  1.00 37.72           O
ATOM   1745  CB  PRO A 122       3.946   4.737  25.723  1.00 51.11           C
ATOM   1746  CG  PRO A 122       2.937   5.551  26.539  1.00 55.73           C
ATOM   1747  CD  PRO A 122       3.541   5.514  27.922  1.00 54.56           C
ATOM   1748  HA  PRO A 122       3.616   2.885  26.562  1.00 44.74           H
ATOM   1749  HB2 PRO A 122       4.742   5.263  25.544  1.00 60.97           H
ATOM   1750  HB3 PRO A 122       3.548   4.410  24.899  1.00 60.97           H
ATOM   1751  HG2 PRO A 122       2.886   6.461  26.203  1.00 66.52           H
ATOM   1752  HG3 PRO A 122       2.061   5.130  26.531  1.00 66.52           H
ATOM   1753  HD2 PRO A 122       4.193   6.228  28.026  1.00 65.11           H
ATOM   1754  HD3 PRO A 122       2.840   5.579  28.587  1.00 65.11           H
ATOM   1755  N   VAL A 123       6.741   3.606  26.756  1.00 28.64           N
ATOM   1756  CA  VAL A 123       8.039   3.017  26.489  1.00 22.50           C
ATOM   1757  C   VAL A 123       8.300   1.868  27.435  1.00 35.76           C
ATOM   1758  O   VAL A 123       8.916   0.857  27.065  1.00 43.33           O
ATOM   1759  CB  VAL A 123       9.121   4.089  26.612  1.00 28.26           C
ATOM   1760  CG1 VAL A 123      10.539   3.476  26.549  1.00 22.44           C
ATOM   1761  CG2 VAL A 123       8.927   5.100  25.540  1.00 33.08           C
ATOM   1762  H   VAL A 123       6.754   4.345  27.196  1.00 34.01           H
ATOM   1763  HA  VAL A 123       8.039   2.666  25.588  1.00 26.64           H
ATOM   1764  HB  VAL A 123       9.004   4.534  27.468  1.00 33.55           H
ATOM   1765 HG11 VAL A 123      11.197   4.190  26.604  1.00 26.56           H
ATOM   1766 HG12 VAL A 123      10.669   2.857  27.284  1.00 26.56           H
ATOM   1767 HG13 VAL A 123      10.636   3.006  25.706  1.00 26.56           H
ATOM   1768 HG21 VAL A 123       9.624   5.768  25.619  1.00 39.34           H
ATOM   1769 HG22 VAL A 123       8.987   4.652  24.680  1.00 39.34           H
ATOM   1770 HG23 VAL A 123       8.051   5.510  25.635  1.00 39.34           H
ATOM   1771  N   VAL A 124       7.857   2.006  28.678  1.00 30.31           N
ATOM   1772  CA  VAL A 124       8.068   0.933  29.646  1.00 28.98           C
ATOM   1773  C   VAL A 124       7.357  -0.329  29.197  1.00 32.05           C
ATOM   1774  O   VAL A 124       7.954  -1.411  29.170  1.00 27.32           O
ATOM   1775  CB  VAL A 124       7.580   1.349  31.032  1.00 24.21           C
ATOM   1776  CG1 VAL A 124       7.795   0.185  32.000  1.00 21.57           C
ATOM   1777  CG2 VAL A 124       8.281   2.625  31.455  1.00 21.75           C
ATOM   1778  H   VAL A 124       7.442   2.699  28.976  1.00 36.01           H
ATOM   1779  HA  VAL A 124       9.019   0.745  29.705  1.00 34.41           H
ATOM   1780  HB  VAL A 124       6.627   1.534  30.977  1.00 28.69           H
ATOM   1781 HG11 VAL A 124       7.483   0.455  32.876  1.00 25.52           H
ATOM   1782 HG12 VAL A 124       7.292  -0.589  31.705  1.00 25.52           H
ATOM   1783 HG13 VAL A 124       8.739  -0.036  32.032  1.00 25.52           H
ATOM   1784 HG21 VAL A 124       7.925   2.908  32.307  1.00 25.74           H
ATOM   1785 HG22 VAL A 124       9.231   2.450  31.522  1.00 25.74           H
ATOM   1786 HG23 VAL A 124       8.125   3.319  30.799  1.00 25.74           H
ATOM   1787  N   ASP A 125       6.058  -0.212  28.869  1.00 39.73           N
ATOM   1788  CA  ASP A 125       5.301  -1.385  28.430  1.00 39.05           C
ATOM   1789  C   ASP A 125       6.118  -2.155  27.413  1.00 41.85           C
ATOM   1790  O   ASP A 125       6.176  -3.390  27.456  1.00 36.33           O
ATOM   1791  CB  ASP A 125       3.940  -1.000  27.827  1.00 34.97           C
ATOM   1792  CG  ASP A 125       2.892  -0.653  28.863  1.00 45.27           C
ATOM   1793  OD1 ASP A 125       1.904  -0.008  28.451  1.00 42.92           O
ATOM   1794  OD2 ASP A 125       3.031  -1.001  30.061  1.00 45.37           O1-
ATOM   1795  H   ASP A 125       5.611   0.523  28.883  1.00 47.31           H
ATOM   1796  HA  ASP A 125       5.130  -1.967  29.188  1.00 46.49           H
ATOM   1797  HB2 ASP A 125       4.041  -0.225  27.252  1.00 41.60           H
ATOM   1798  HB3 ASP A 125       3.595  -1.752  27.321  1.00 41.60           H
ATOM   1799  N   LYS A 126       6.816  -1.426  26.533  1.00 33.63           N
ATOM   1800  CA  LYS A 126       7.535  -2.053  25.444  1.00 33.65           C
ATOM   1801  C   LYS A 126       8.889  -2.572  25.862  1.00 29.89           C
ATOM   1802  O   LYS A 126       9.468  -3.379  25.136  1.00 33.60           O
ATOM   1803  CB  LYS A 126       7.666  -1.068  24.277  1.00 58.40           C
ATOM   1804  CG  LYS A 126       6.290  -0.680  23.614  1.00 65.72           C
ATOM   1805  CD  LYS A 126       5.684  -1.755  22.631  1.00 78.32           C
ATOM   1806  CE  LYS A 126       4.921  -2.976  23.288  1.00 71.87           C
ATOM   1807  NZ  LYS A 126       3.559  -2.696  23.864  1.00 62.77           N1+
ATOM   1808  H   LYS A 126       6.882  -0.568  26.549  1.00 39.99           H
ATOM   1809  HA  LYS A 126       7.036  -2.822  25.150  1.00 40.02           H
ATOM   1810  HB2 LYS A 126       8.081  -0.259  24.612  1.00 69.71           H
ATOM   1811  HB3 LYS A 126       8.231  -1.468  23.602  1.00 69.71           H
ATOM   1812  HG2 LYS A 126       5.634  -0.523  24.313  1.00 78.50           H
ATOM   1813  HG3 LYS A 126       6.414   0.137  23.104  1.00 78.50           H
ATOM   1814  HD2 LYS A 126       5.056  -1.306  22.040  1.00 93.63           H
ATOM   1815  HD3 LYS A 126       6.405  -2.126  22.098  1.00 93.63           H
ATOM   1816  HE2 LYS A 126       4.797  -3.657  22.608  1.00 85.88           H
ATOM   1817  HE3 LYS A 126       5.455  -3.348  24.002  1.00 85.88           H
ATOM   1818  HZ1 LYS A 126       3.232  -3.425  24.256  1.00 74.96           H
ATOM   1819  HZ2 LYS A 126       3.608  -2.044  24.468  1.00 74.96           H
ATOM   1820  HZ3 LYS A 126       3.003  -2.447  23.216  1.00 74.96           H
ATOM   1821  N   LEU A 127       9.391  -2.171  27.017  1.00 38.57           N
ATOM   1822  CA  LEU A 127      10.625  -2.731  27.556  1.00 37.58           C
ATOM   1823  C   LEU A 127      10.407  -3.983  28.403  1.00 31.06           C
ATOM   1824  O   LEU A 127      11.389  -4.590  28.832  1.00 32.36           O
ATOM   1825  CB  LEU A 127      11.331  -1.680  28.402  1.00 39.84           C
ATOM   1826  CG  LEU A 127      12.193  -0.688  27.644  1.00 38.74           C
ATOM   1827  CD1 LEU A 127      12.755   0.247  28.628  1.00 42.82           C
ATOM   1828  CD2 LEU A 127      13.312  -1.365  26.935  1.00 39.92           C
ATOM   1829  H   LEU A 127       9.027  -1.575  27.526  1.00 45.93           H
ATOM   1830  HA  LEU A 127      11.208  -2.980  26.826  1.00 44.74           H
ATOM   1831  HB2 LEU A 127      10.654  -1.165  28.874  1.00 47.45           H
ATOM   1832  HB3 LEU A 127      11.900  -2.131  29.044  1.00 47.45           H
ATOM   1833  HG  LEU A 127      11.652  -0.197  27.007  1.00 46.12           H
ATOM   1834 HD11 LEU A 127      13.331   0.873  28.164  1.00 51.02           H
ATOM   1835 HD12 LEU A 127      12.023   0.709  29.062  1.00 51.02           H
ATOM   1836 HD13 LEU A 127      13.269  -0.257  29.281  1.00 51.02           H
ATOM   1837 HD21 LEU A 127      13.876  -0.687  26.533  1.00 47.54           H
ATOM   1838 HD22 LEU A 127      13.823  -1.881  27.579  1.00 47.54           H
ATOM   1839 HD23 LEU A 127      12.950  -1.949  26.253  1.00 47.54           H
ATOM   1840  N   GLU A 128       9.153  -4.388  28.636  1.00 31.61           N
ATOM   1841  CA  GLU A 128       8.859  -5.414  29.631  1.00 39.76           C
ATOM   1842  C   GLU A 128       9.664  -6.668  29.378  1.00 31.18           C
ATOM   1843  O   GLU A 128      10.290  -7.199  30.289  1.00 30.45           O
ATOM   1844  CB  GLU A 128       7.371  -5.754  29.644  1.00 46.83           C
ATOM   1845  CG  GLU A 128       6.947  -6.590  30.844  1.00 48.85           C
ATOM   1846  CD  GLU A 128       6.929  -5.806  32.158  1.00 57.79           C
ATOM   1847  OE1 GLU A 128       7.058  -6.468  33.215  1.00 49.31           O
ATOM   1848  OE2 GLU A 128       6.767  -4.548  32.146  1.00 54.55           O1-
ATOM   1849  H   GLU A 128       8.454  -4.090  28.234  1.00 37.57           H
ATOM   1850  HA  GLU A 128       9.093  -5.075  30.509  1.00 47.35           H
ATOM   1851  HB2 GLU A 128       6.854  -4.935  29.644  1.00 55.83           H
ATOM   1852  HB3 GLU A 128       7.175  -6.277  28.852  1.00 55.83           H
ATOM   1853  HG2 GLU A 128       6.052  -6.933  30.693  1.00 58.25           H
ATOM   1854  HG3 GLU A 128       7.567  -7.326  30.955  1.00 58.25           H
ATOM   1855  N   ASN A 129       9.672  -7.158  28.142  1.00 37.92           N
ATOM   1856  CA  ASN A 129      10.357  -8.416  27.890  1.00 33.08           C
ATOM   1857  C   ASN A 129      11.853  -8.299  28.183  1.00 40.00           C
ATOM   1858  O   ASN A 129      12.441  -9.218  28.761  1.00 39.81           O
ATOM   1859  CB  ASN A 129      10.109  -8.902  26.462  1.00 42.40           C
ATOM   1860  CG  ASN A 129      10.989 -10.105  26.096  1.00 62.98           C
ATOM   1861  OD1 ASN A 129      12.083  -9.943  25.528  1.00 61.13           O
ATOM   1862  ND2 ASN A 129      10.526 -11.318  26.443  1.00 64.33           N
ATOM   1863  H   ASN A 129       9.292  -6.799  27.462  1.00 45.15           H
ATOM   1864  HA  ASN A 129       9.988  -9.088  28.481  1.00 39.33           H
ATOM   1865  HB2 ASN A 129       9.182  -9.180  26.375  1.00 50.51           H
ATOM   1866  HB3 ASN A 129      10.300  -8.180  25.845  1.00 50.51           H
ATOM   1867 HD21 ASN A 129      10.990 -12.021  26.260  1.00 76.83           H
ATOM   1868 HD22 ASN A 129       9.769 -11.392  26.843  1.00 76.83           H
ATOM   1869  N   ARG A 130      12.493  -7.183  27.808  1.00 43.32           N
ATOM   1870  CA  ARG A 130      13.943  -7.060  28.026  1.00 45.73           C
ATOM   1871  C   ARG A 130      14.281  -6.952  29.515  1.00 27.55           C
ATOM   1872  O   ARG A 130      15.296  -7.487  29.980  1.00 27.07           O
ATOM   1873  CB  ARG A 130      14.486  -5.846  27.264  1.00 62.10           C
ATOM   1874  CG  ARG A 130      14.331  -5.954  25.756  1.00 68.92           C
ATOM   1875  CD  ARG A 130      14.969  -7.260  25.252  1.00 72.48           C
ATOM   1876  NE  ARG A 130      14.962  -7.390  23.786  1.00 79.23           N
ATOM   1877  CZ  ARG A 130      14.770  -8.535  23.113  1.00 77.05           C
ATOM   1878  NH1 ARG A 130      14.793  -8.523  21.782  1.00 69.44           N
ATOM   1879  NH2 ARG A 130      14.539  -9.689  23.752  1.00 73.35           N1+
ATOM   1880  H   ARG A 130      12.123  -6.502  27.428  1.00 51.62           H
ATOM   1881  HA  ARG A 130      14.382  -7.855  27.690  1.00 54.52           H
ATOM   1882  HB2 ARG A 130      14.000  -5.055  27.549  1.00 74.16           H
ATOM   1883  HB3 ARG A 130      15.432  -5.745  27.463  1.00 74.16           H
ATOM   1884  HG2 ARG A 130      13.384  -5.964  25.532  1.00 82.34           H
ATOM   1885  HG3 ARG A 130      14.772  -5.203  25.330  1.00 82.34           H
ATOM   1886  HD2 ARG A 130      15.892  -7.287  25.552  1.00 86.62           H
ATOM   1887  HD3 ARG A 130      14.484  -8.015  25.617  1.00 86.62           H
ATOM   1888  HE  ARG A 130      15.167  -6.689  23.329  1.00 94.72           H
ATOM   1889 HH11 ARG A 130      14.938  -7.784  21.361  1.00 82.96           H
ATOM   1890 HH12 ARG A 130      14.665  -9.248  21.339  1.00 82.96           H
ATOM   1891 HH21 ARG A 130      14.518  -9.716  24.615  1.00 87.66           H
ATOM   1892 HH22 ARG A 130      14.412 -10.412  23.297  1.00 87.66           H
ATOM   1893  N   ILE A 131      13.455  -6.240  30.262  1.00 27.11           N
ATOM   1894  CA  ILE A 131      13.629  -6.136  31.705  1.00 33.19           C
ATOM   1895  C   ILE A 131      13.563  -7.518  32.354  1.00 32.24           C
ATOM   1896  O   ILE A 131      14.392  -7.868  33.201  1.00 21.84           O
ATOM   1897  CB  ILE A 131      12.566  -5.188  32.282  1.00 22.55           C
ATOM   1898  CG1 ILE A 131      12.770  -3.783  31.705  1.00 23.79           C
ATOM   1899  CG2 ILE A 131      12.566  -5.183  33.821  1.00 21.44           C
ATOM   1900  CD1 ILE A 131      11.831  -2.738  32.313  1.00 28.40           C
ATOM   1901  H   ILE A 131      12.782  -5.801  29.953  1.00 32.17           H
ATOM   1902  HA  ILE A 131      14.502  -5.746  31.876  1.00 39.46           H
ATOM   1903  HB  ILE A 131      11.702  -5.506  31.980  1.00 26.69           H
ATOM   1904 HG12 ILE A 131      13.684  -3.514  31.888  1.00 28.19           H
ATOM   1905 HG13 ILE A 131      12.621  -3.803  30.745  1.00 28.19           H
ATOM   1906 HG21 ILE A 131      11.862  -4.603  34.155  1.00 25.36           H
ATOM   1907 HG22 ILE A 131      12.410  -6.085  34.144  1.00 25.36           H
ATOM   1908 HG23 ILE A 131      13.430  -4.867  34.133  1.00 25.36           H
ATOM   1909 HD11 ILE A 131      12.035  -1.877  31.909  1.00 33.72           H
ATOM   1910 HD12 ILE A 131      10.903  -2.975  32.148  1.00 33.72           H
ATOM   1911 HD13 ILE A 131      11.988  -2.689  33.269  1.00 33.72           H
ATOM   1912  N   GLN A 132      12.549  -8.312  32.004  1.00 36.30           N
ATOM   1913  CA  GLN A 132      12.418  -9.629  32.620  1.00 40.57           C
ATOM   1914  C   GLN A 132      13.591 -10.522  32.244  1.00 37.39           C
ATOM   1915  O   GLN A 132      14.084 -11.295  33.075  1.00 34.60           O
ATOM   1916  CB  GLN A 132      11.099 -10.278  32.215  1.00 43.28           C
ATOM   1917  CG  GLN A 132      10.833 -11.549  32.967  1.00 47.48           C
ATOM   1918  CD  GLN A 132       9.367 -11.860  33.054  1.00 60.40           C
ATOM   1919  OE1 GLN A 132       8.535 -11.173  32.437  1.00 61.43           O
ATOM   1920  NE2 GLN A 132       9.026 -12.899  33.827  1.00 53.31           N
ATOM   1921  H   GLN A 132      11.935  -8.113  31.438  1.00 43.20           H
ATOM   1922  HA  GLN A 132      12.418  -9.527  33.585  1.00 48.32           H
ATOM   1923  HB2 GLN A 132      10.374  -9.662  32.411  1.00 51.57           H
ATOM   1924  HB3 GLN A 132      11.117 -10.487  31.267  1.00 51.57           H
ATOM   1925  HG2 GLN A 132      11.276 -12.284  32.521  1.00 56.61           H
ATOM   1926  HG3 GLN A 132      11.174 -11.461  33.871  1.00 56.61           H
ATOM   1927 HE21 GLN A 132       9.639 -13.381  34.192  1.00 63.61           H
ATOM   1928 HE22 GLN A 132       8.197 -13.086  33.960  1.00 63.61           H
ATOM   1929  N   GLU A 133      14.075 -10.404  31.007  1.00 31.81           N
ATOM   1930  CA  GLU A 133      15.143 -11.276  30.551  1.00 30.87           C
ATOM   1931  C   GLU A 133      16.423 -11.010  31.329  1.00 26.72           C
ATOM   1932  O   GLU A 133      17.109 -11.952  31.744  1.00 29.31           O
ATOM   1933  CB  GLU A 133      15.363 -11.097  29.048  1.00 43.72           C
ATOM   1934  CG  GLU A 133      15.185 -12.395  28.280  1.00 59.89           C
ATOM   1935  CD  GLU A 133      15.898 -12.405  26.931  1.00 66.85           C
ATOM   1936  OE1 GLU A 133      15.198 -12.550  25.894  1.00 59.48           O
ATOM   1937  OE2 GLU A 133      17.151 -12.274  26.911  1.00 57.04           O1-
ATOM   1938  H   GLU A 133      13.797  -9.839  30.424  1.00 37.81           H
ATOM   1939  HA  GLU A 133      14.882 -12.198  30.700  1.00 36.68           H
ATOM   1940  HB2 GLU A 133      14.719 -10.460  28.698  1.00 52.10           H
ATOM   1941  HB3 GLU A 133      16.265 -10.773  28.901  1.00 52.10           H
ATOM   1942  HG2 GLU A 133      15.521 -13.135  28.813  1.00 71.51           H
ATOM   1943  HG3 GLU A 133      14.240 -12.519  28.097  1.00 71.51           H
ATOM   1944  N   LEU A 134      16.757  -9.729  31.542  1.00 24.66           N
ATOM   1945  CA  LEU A 134      17.990  -9.368  32.244  1.00 24.15           C
ATOM   1946  C   LEU A 134      17.937  -9.804  33.706  1.00 26.07           C
ATOM   1947  O   LEU A 134      18.898 -10.386  34.226  1.00 20.07           O
ATOM   1948  CB  LEU A 134      18.245  -7.851  32.138  1.00 24.55           C
ATOM   1949  CG  LEU A 134      19.657  -7.238  32.335  1.00 24.87           C
ATOM   1950  CD1 LEU A 134      19.778  -6.449  33.569  1.00 27.16           C
ATOM   1951  CD2 LEU A 134      20.769  -8.271  32.318  1.00 24.95           C
ATOM   1952  H   LEU A 134      16.299  -9.054  31.273  1.00 29.22           H
ATOM   1953  HA  LEU A 134      18.724  -9.832  31.818  1.00 28.61           H
ATOM   1954  HB2 LEU A 134      17.971  -7.585  31.247  1.00 29.10           H
ATOM   1955  HB3 LEU A 134      17.663  -7.401  32.772  1.00 29.10           H
ATOM   1956  HG  LEU A 134      19.822  -6.612  31.614  1.00 29.48           H
ATOM   1957 HD11 LEU A 134      20.679  -6.098  33.642  1.00 32.24           H
ATOM   1958 HD12 LEU A 134      19.140  -5.720  33.558  1.00 32.24           H
ATOM   1959 HD13 LEU A 134      19.601  -7.048  34.312  1.00 32.24           H
ATOM   1960 HD21 LEU A 134      21.608  -7.843  32.553  1.00 29.58           H
ATOM   1961 HD22 LEU A 134      20.553  -8.957  32.959  1.00 29.58           H
ATOM   1962 HD23 LEU A 134      20.829  -8.654  31.429  1.00 29.58           H
ATOM   1963  N   ALA A 135      16.817  -9.530  34.389  1.00 19.59           N
ATOM   1964  CA  ALA A 135      16.656  -9.943  35.786  1.00 20.51           C
ATOM   1965  C   ALA A 135      16.883 -11.445  35.967  1.00 25.99           C
ATOM   1966  O   ALA A 135      17.545 -11.874  36.922  1.00 20.22           O
ATOM   1967  CB  ALA A 135      15.263  -9.564  36.273  1.00 15.79           C
ATOM   1968  H   ALA A 135      16.141  -9.105  34.068  1.00 23.15           H
ATOM   1969  HA  ALA A 135      17.298  -9.469  36.337  1.00 24.25           H
ATOM   1970  HB1 ALA A 135      15.185  -9.850  37.196  1.00 18.59           H
ATOM   1971  HB2 ALA A 135      15.156  -8.603  36.209  1.00 18.59           H
ATOM   1972  HB3 ALA A 135      14.602 -10.016  35.721  1.00 18.59           H
ATOM   1973  N   CYS A 136      16.317 -12.258  35.061  1.00 23.54           N
ATOM   1974  CA  CYS A 136      16.454 -13.716  35.131  1.00 19.88           C
ATOM   1975  C   CYS A 136      17.890 -14.173  34.872  1.00 22.14           C
ATOM   1976  O   CYS A 136      18.393 -15.048  35.588  1.00 21.97           O
ATOM   1977  CB  CYS A 136      15.483 -14.386  34.139  1.00 25.00           C
ATOM   1978  SG  CYS A 136      13.722 -14.209  34.533  1.00 25.46           S
ATOM   1979  H   CYS A 136      15.836 -11.983  34.403  1.00 27.88           H
ATOM   1980  HA  CYS A 136      16.206 -14.014  36.019  1.00 23.50           H
ATOM   1981  HB2 CYS A 136      15.621 -14.023  33.250  1.00 29.64           H
ATOM   1982  HB3 CYS A 136      15.666 -15.340  34.125  1.00 29.64           H
ATOM   1983  HG  CYS A 136      13.398 -13.057  34.531  1.00 30.19           H
ATOM   1984  N   SER A 137      18.577 -13.622  33.858  1.00 18.72           N
ATOM   1985  CA  SER A 137      19.953 -14.087  33.626  1.00 24.87           C
ATOM   1986  C   SER A 137      20.850 -13.764  34.812  1.00 23.97           C
ATOM   1987  O   SER A 137      21.682 -14.595  35.220  1.00 25.83           O
ATOM   1988  CB  SER A 137      20.558 -13.511  32.332  1.00 23.43           C
ATOM   1989  OG  SER A 137      20.488 -12.088  32.228  1.00 30.87           O
ATOM   1990  H   SER A 137      18.289 -13.016  33.316  1.00 22.10           H
ATOM   1991  HA  SER A 137      19.950 -15.055  33.535  1.00 29.48           H
ATOM   1992  HB2 SER A 137      21.499 -13.746  32.330  1.00 27.75           H
ATOM   1993  HB3 SER A 137      20.134 -13.920  31.562  1.00 27.75           H
ATOM   1994  HG  SER A 137      19.687 -11.832  32.185  1.00 36.68           H
ATOM   1995  N   LEU A 138      20.703 -12.560  35.371  1.00 17.86           N
ATOM   1996  CA  LEU A 138      21.539 -12.148  36.495  1.00 18.02           C
ATOM   1997  C   LEU A 138      21.267 -13.016  37.718  1.00 24.73           C
ATOM   1998  O   LEU A 138      22.197 -13.469  38.410  1.00 19.76           O
ATOM   1999  CB  LEU A 138      21.268 -10.677  36.816  1.00 22.00           C
ATOM   2000  CG  LEU A 138      22.132  -9.523  36.274  1.00 22.27           C
ATOM   2001  CD1 LEU A 138      22.474  -9.731  34.876  1.00 30.14           C
ATOM   2002  CD2 LEU A 138      21.312  -8.235  36.430  1.00 21.03           C
ATOM   2003  H   LEU A 138      20.134 -11.970  35.118  1.00 21.07           H
ATOM   2004  HA  LEU A 138      22.475 -12.238  36.266  1.00 21.26           H
ATOM   2005  HB2 LEU A 138      20.358 -10.486  36.540  1.00 26.04           H
ATOM   2006  HB3 LEU A 138      21.312 -10.597  37.779  1.00 26.04           H
ATOM   2007  HG  LEU A 138      22.957  -9.437  36.774  1.00 26.36           H
ATOM   2008 HD11 LEU A 138      22.912  -8.936  34.531  1.00 35.81           H
ATOM   2009 HD12 LEU A 138      23.061 -10.498  34.803  1.00 35.81           H
ATOM   2010 HD13 LEU A 138      21.650  -9.895  34.397  1.00 35.81           H
ATOM   2011 HD21 LEU A 138      21.802  -7.486  36.056  1.00 24.87           H
ATOM   2012 HD22 LEU A 138      20.476  -8.345  35.955  1.00 24.87           H
ATOM   2013 HD23 LEU A 138      21.135  -8.075  37.369  1.00 24.87           H
ATOM   2014  N   ILE A 139      19.991 -13.253  38.003  1.00 20.12           N
ATOM   2015  CA  ILE A 139      19.635 -14.042  39.171  1.00 20.56           C
ATOM   2016  C   ILE A 139      20.115 -15.479  38.999  1.00 22.23           C
ATOM   2017  O   ILE A 139      20.789 -16.036  39.874  1.00 26.59           O
ATOM   2018  CB  ILE A 139      18.117 -13.945  39.418  1.00 24.70           C
ATOM   2019  CG1 ILE A 139      17.724 -12.504  39.850  1.00 21.24           C
ATOM   2020  CG2 ILE A 139      17.647 -15.001  40.477  1.00 26.32           C
ATOM   2021  CD1 ILE A 139      16.210 -12.344  40.065  1.00 17.04           C
ATOM   2022  H   ILE A 139      19.322 -12.979  37.539  1.00 23.78           H
ATOM   2023  HA  ILE A 139      20.083 -13.674  39.947  1.00 24.31           H
ATOM   2024  HB  ILE A 139      17.673 -14.133  38.575  1.00 29.27           H
ATOM   2025 HG12 ILE A 139      18.161 -12.280  40.687  1.00 25.13           H
ATOM   2026 HG13 ILE A 139      17.992 -11.862  39.176  1.00 25.13           H
ATOM   2027 HG21 ILE A 139      16.682 -14.949  40.593  1.00 31.22           H
ATOM   2028 HG22 ILE A 139      17.881 -15.894  40.175  1.00 31.22           H
ATOM   2029 HG23 ILE A 139      18.092 -14.812  41.322  1.00 31.22           H
ATOM   2030 HD11 ILE A 139      16.035 -11.422  40.306  1.00 20.09           H
ATOM   2031 HD12 ILE A 139      15.749 -12.564  39.241  1.00 20.09           H
ATOM   2032 HD13 ILE A 139      15.909 -12.929  40.773  1.00 20.09           H
ATOM   2033  N   GLU A 140      19.842 -16.082  37.841  1.00 23.33           N
ATOM   2034  CA  GLU A 140      20.316 -17.444  37.593  1.00 23.29           C
ATOM   2035  C   GLU A 140      21.843 -17.549  37.641  1.00 27.08           C
ATOM   2036  O   GLU A 140      22.397 -18.596  38.017  1.00 26.20           O
ATOM   2037  CB  GLU A 140      19.785 -17.918  36.239  1.00 24.95           C
ATOM   2038  CG  GLU A 140      20.151 -19.337  35.884  1.00 20.73           C
ATOM   2039  CD  GLU A 140      19.775 -20.342  36.984  1.00 31.90           C
ATOM   2040  OE1 GLU A 140      20.522 -21.329  37.110  1.00 22.13           O
ATOM   2041  OE2 GLU A 140      18.741 -20.153  37.695  1.00 29.07           O1-
ATOM   2042  H   GLU A 140      19.393 -15.737  37.190  1.00 27.63           H
ATOM   2043  HA  GLU A 140      19.956 -18.014  38.286  1.00 27.59           H
ATOM   2044  HB2 GLU A 140      18.813 -17.866  36.255  1.00 29.58           H
ATOM   2045  HB3 GLU A 140      20.140 -17.333  35.554  1.00 29.58           H
ATOM   2046  HG2 GLU A 140      19.683 -19.591  35.076  1.00 24.51           H
ATOM   2047  HG3 GLU A 140      21.108 -19.387  35.739  1.00 24.51           H
ATOM   2048  N   SER A 141      22.531 -16.487  37.249  1.00 18.46           N
ATOM   2049  CA  SER A 141      23.977 -16.440  37.356  1.00 22.73           C
ATOM   2050  C   SER A 141      24.442 -16.570  38.795  1.00 27.58           C
ATOM   2051  O   SER A 141      25.465 -17.205  39.066  1.00 31.73           O
ATOM   2052  CB  SER A 141      24.474 -15.132  36.746  1.00 29.99           C
ATOM   2053  OG  SER A 141      25.834 -14.927  37.059  1.00 44.94           O
ATOM   2054  H   SER A 141      22.182 -15.782  36.908  1.00 21.79           H
ATOM   2055  HA  SER A 141      24.355 -17.177  36.859  1.00 26.91           H
ATOM   2056  HB2 SER A 141      24.365 -15.172  35.783  1.00 35.62           H
ATOM   2057  HB3 SER A 141      23.955 -14.395  37.109  1.00 35.62           H
ATOM   2058  HG  SER A 141      25.906 -14.320  37.636  1.00 53.57           H
ATOM   2059  N   LEU A 142      23.706 -15.993  39.727  1.00 21.11           N
ATOM   2060  CA  LEU A 142      24.085 -16.058  41.123  1.00 20.81           C
ATOM   2061  C   LEU A 142      23.550 -17.283  41.867  1.00 22.62           C
ATOM   2062  O   LEU A 142      24.221 -17.766  42.777  1.00 25.15           O
ATOM   2063  CB  LEU A 142      23.602 -14.792  41.843  1.00 26.49           C
ATOM   2064  CG  LEU A 142      24.065 -13.419  41.326  1.00 23.39           C
ATOM   2065  CD1 LEU A 142      23.373 -12.288  42.086  1.00 26.06           C
ATOM   2066  CD2 LEU A 142      25.568 -13.280  41.472  1.00 17.96           C
ATOM   2067  H   LEU A 142      22.983 -15.553  39.573  1.00 24.97           H
ATOM   2068  HA  LEU A 142      25.054 -16.090  41.161  1.00 24.62           H
ATOM   2069  HB2 LEU A 142      22.632 -14.794  41.817  1.00 31.42           H
ATOM   2070  HB3 LEU A 142      23.892 -14.858  42.767  1.00 31.42           H
ATOM   2071  HG  LEU A 142      23.834 -13.333  40.387  1.00 27.71           H
ATOM   2072 HD11 LEU A 142      23.694 -11.444  41.738  1.00 30.91           H
ATOM   2073 HD12 LEU A 142      22.411 -12.353  41.966  1.00 30.91           H
ATOM   2074 HD13 LEU A 142      23.594 -12.356  43.032  1.00 30.91           H
ATOM   2075 HD21 LEU A 142      25.834 -12.408  41.142  1.00 21.19           H
ATOM   2076 HD22 LEU A 142      25.791 -13.366  42.411  1.00 21.19           H
ATOM   2077 HD23 LEU A 142      26.003 -13.981  40.962  1.00 21.19           H
ATOM   2078  N   ARG A 143      22.364 -17.792  41.511  1.00 22.44           N
ATOM   2079  CA  ARG A 143      21.678 -18.850  42.271  1.00 21.15           C
ATOM   2080  C   ARG A 143      22.563 -20.014  42.714  1.00 22.58           C
ATOM   2081  O   ARG A 143      22.470 -20.415  43.881  1.00 20.66           O
ATOM   2082  CB  ARG A 143      20.511 -19.403  41.439  1.00 23.69           C
ATOM   2083  CG  ARG A 143      19.577 -20.383  42.216  1.00 32.75           C
ATOM   2084  CD  ARG A 143      18.608 -21.142  41.249  1.00 29.81           C
ATOM   2085  NE  ARG A 143      19.368 -21.815  40.199  1.00 33.00           N
ATOM   2086  CZ  ARG A 143      19.978 -22.985  40.336  1.00 30.38           C
ATOM   2087  NH1 ARG A 143      20.664 -23.461  39.310  1.00 26.68           N
ATOM   2088  NH2 ARG A 143      19.884 -23.684  41.469  1.00 26.54           N1+
ATOM   2089  H   ARG A 143      21.920 -17.537  40.817  1.00 26.57           H
ATOM   2090  HA  ARG A 143      21.297 -18.457  43.069  1.00 25.01           H
ATOM   2091  HB2 ARG A 143      19.964 -18.657  41.157  1.00 28.07           H
ATOM   2092  HB3 ARG A 143      20.864 -19.862  40.663  1.00 28.07           H
ATOM   2093  HG2 ARG A 143      20.118 -21.042  42.685  1.00 38.94           H
ATOM   2094  HG3 ARG A 143      19.044 -19.881  42.851  1.00 38.94           H
ATOM   2095  HD2 ARG A 143      18.092 -21.801  41.738  1.00 35.41           H
ATOM   2096  HD3 ARG A 143      18.022 -20.504  40.814  1.00 35.41           H
ATOM   2097  HE  ARG A 143      19.404 -21.436  39.427  1.00 39.24           H
ATOM   2098 HH11 ARG A 143      20.711 -23.011  38.577  1.00 31.66           H
ATOM   2099 HH12 ARG A 143      21.053 -24.223  39.370  1.00 31.66           H
ATOM   2100 HH21 ARG A 143      19.446 -23.366  42.139  1.00 31.48           H
ATOM   2101 HH22 ARG A 143      20.284 -24.445  41.535  1.00 31.48           H
ATOM   2102  N   PRO A 144      23.391 -20.614  41.861  1.00 21.84           N
ATOM   2103  CA  PRO A 144      24.209 -21.755  42.314  1.00 34.58           C
ATOM   2104  C   PRO A 144      25.336 -21.387  43.277  1.00 26.06           C
ATOM   2105  O   PRO A 144      25.842 -22.280  43.972  1.00 33.46           O
ATOM   2106  CB  PRO A 144      24.765 -22.322  40.999  1.00 26.51           C
ATOM   2107  CG  PRO A 144      24.682 -21.188  40.022  1.00 24.91           C
ATOM   2108  CD  PRO A 144      23.436 -20.468  40.401  1.00 25.60           C
ATOM   2109  HA  PRO A 144      23.639 -22.424  42.720  1.00 41.14           H
ATOM   2110  HB2 PRO A 144      25.684 -22.594  41.140  1.00 31.44           H
ATOM   2111  HB3 PRO A 144      24.213 -23.063  40.709  1.00 31.44           H
ATOM   2112  HG2 PRO A 144      25.454 -20.601  40.122  1.00 29.53           H
ATOM   2113  HG3 PRO A 144      24.624 -21.523  39.114  1.00 29.53           H
ATOM   2114  HD2 PRO A 144      23.516 -19.532  40.166  1.00 30.36           H
ATOM   2115  HD3 PRO A 144      22.670 -20.892  39.982  1.00 30.36           H
ATOM   2116  N   GLN A 145      25.713 -20.101  43.369  1.00 26.70           N
ATOM   2117  CA  GLN A 145      26.844 -19.680  44.198  1.00 26.48           C
ATOM   2118  C   GLN A 145      26.512 -19.691  45.687  1.00 26.03           C
ATOM   2119  O   GLN A 145      27.391 -19.919  46.514  1.00 24.45           O
ATOM   2120  CB  GLN A 145      27.301 -18.269  43.794  1.00 30.62           C
ATOM   2121  CG  GLN A 145      28.010 -18.104  42.432  1.00 30.28           C
ATOM   2122  CD  GLN A 145      28.164 -16.612  42.040  1.00 49.30           C
ATOM   2123  OE1 GLN A 145      28.151 -15.697  42.908  1.00 39.56           O
ATOM   2124  NE2 GLN A 145      28.302 -16.360  40.729  1.00 44.90           N
ATOM   2125  H   GLN A 145      25.317 -19.449  42.965  1.00 31.67           H
ATOM   2126  HA  GLN A 145      27.584 -20.292  44.060  1.00 31.41           H
ATOM   2127  HB2 GLN A 145      26.518 -17.699  43.763  1.00 36.38           H
ATOM   2128  HB3 GLN A 145      27.906 -17.943  44.480  1.00 36.38           H
ATOM   2129  HG2 GLN A 145      28.892 -18.501  42.477  1.00 35.98           H
ATOM   2130  HG3 GLN A 145      27.497 -18.541  41.739  1.00 35.98           H
ATOM   2131 HE21 GLN A 145      28.315 -17.010  40.166  1.00 53.52           H
ATOM   2132 HE22 GLN A 145      28.384 -15.548  40.450  1.00 53.52           H
ATOM   2133  N   GLY A 146      25.269 -19.443  46.062  1.00 23.30           N
ATOM   2134  CA  GLY A 146      24.972 -19.374  47.474  1.00 26.48           C
ATOM   2135  C   GLY A 146      25.407 -18.103  48.165  1.00 19.45           C
ATOM   2136  O   GLY A 146      25.423 -18.064  49.394  1.00 19.03           O
ATOM   2137  H   GLY A 146      24.595 -19.325  45.534  1.00 27.60           H
ATOM   2138  HA2 GLY A 146      24.020 -19.473  47.618  1.00 31.42           H
ATOM   2139  HA3 GLY A 146      25.424 -20.116  47.910  1.00 31.42           H
ATOM   2140  N   GLN A 147      25.793 -17.074  47.426  1.00 19.63           N
ATOM   2141  CA  GLN A 147      26.191 -15.823  48.040  1.00 23.68           C
ATOM   2142  C   GLN A 147      26.295 -14.789  46.929  1.00 25.25           C
ATOM   2143  O   GLN A 147      26.400 -15.133  45.753  1.00 25.59           O
ATOM   2144  CB  GLN A 147      27.520 -15.966  48.742  1.00 22.04           C
ATOM   2145  CG  GLN A 147      28.519 -16.496  47.739  1.00 23.74           C
ATOM   2146  CD  GLN A 147      29.890 -16.551  48.239  1.00 28.24           C
ATOM   2147  OE1 GLN A 147      30.121 -16.539  49.438  1.00 34.46           O
ATOM   2148  NE2 GLN A 147      30.844 -16.584  47.309  1.00 38.25           N
ATOM   2149  H   GLN A 147      25.853 -17.074  46.565  1.00 23.20           H
ATOM   2150  HA  GLN A 147      25.526 -15.558  48.693  1.00 28.06           H
ATOM   2151  HB2 GLN A 147      27.817 -15.102  49.063  1.00 26.08           H
ATOM   2152  HB3 GLN A 147      27.425 -16.588  49.479  1.00 26.08           H
ATOM   2153  HG2 GLN A 147      28.266 -17.389  47.459  1.00 28.12           H
ATOM   2154  HG3 GLN A 147      28.544 -15.908  46.971  1.00 28.12           H
ATOM   2155 HE21 GLN A 147      30.638 -16.550  46.474  1.00 45.54           H
ATOM   2156 HE22 GLN A 147      31.668 -16.623  47.542  1.00 45.54           H
ATOM   2157  N   CYS A 148      26.294 -13.524  47.320  1.00 22.04           N
ATOM   2158  CA  CYS A 148      26.589 -12.414  46.419  1.00 28.21           C
ATOM   2159  C   CYS A 148      26.903 -11.204  47.291  1.00 26.48           C
ATOM   2160  O   CYS A 148      26.634 -11.221  48.498  1.00 28.51           O
ATOM   2161  CB  CYS A 148      25.408 -12.109  45.487  1.00 18.78           C
ATOM   2162  SG  CYS A 148      23.878 -11.524  46.275  1.00 22.08           S
ATOM   2163  H   CYS A 148      26.124 -13.280  48.129  1.00 26.09           H
ATOM   2164  HA  CYS A 148      27.363 -12.635  45.880  1.00 33.49           H
ATOM   2165  HB2 CYS A 148      25.686 -11.440  44.852  1.00 22.18           H
ATOM   2166  HB3 CYS A 148      25.177 -12.920  45.024  1.00 22.18           H
ATOM   2167  HG  CYS A 148      23.045 -11.324  45.434  1.00 26.14           H
ATOM   2168  N   ASN A 149      27.458 -10.137  46.688  1.00 27.83           N
ATOM   2169  CA  ASN A 149      27.234  -8.818  47.262  1.00 30.24           C
ATOM   2170  C   ASN A 149      26.183  -8.124  46.419  1.00 22.10           C
ATOM   2171  O   ASN A 149      26.451  -7.670  45.301  1.00 21.85           O
ATOM   2172  CB  ASN A 149      28.472  -7.945  47.419  1.00 37.50           C
ATOM   2173  CG  ASN A 149      28.208  -6.839  48.521  1.00 53.60           C
ATOM   2174  OD1 ASN A 149      27.520  -5.799  48.282  1.00 26.17           O
ATOM   2175  ND2 ASN A 149      28.637  -7.146  49.762  1.00 37.52           N
ATOM   2176  H   ASN A 149      27.965 -10.140  45.991  1.00 33.03           H
ATOM   2177  HA  ASN A 149      26.848  -8.936  48.143  1.00 35.93           H
ATOM   2178  HB2 ASN A 149      29.228  -8.496  47.693  1.00 44.63           H
ATOM   2179  HB3 ASN A 149      28.673  -7.518  46.570  1.00 44.63           H
ATOM   2180 HD21 ASN A 149      28.520  -6.593  50.412  1.00 44.66           H
ATOM   2181 HD22 ASN A 149      29.020  -7.903  49.902  1.00 44.66           H
ATOM   2182  N   PHE A 150      24.983  -8.044  46.978  1.00 17.92           N
ATOM   2183  CA  PHE A 150      23.832  -7.633  46.188  1.00 21.18           C
ATOM   2184  C   PHE A 150      24.017  -6.261  45.559  1.00 21.52           C
ATOM   2185  O   PHE A 150      23.471  -6.022  44.492  1.00 13.66           O
ATOM   2186  CB  PHE A 150      22.559  -7.635  47.025  1.00 21.66           C
ATOM   2187  CG  PHE A 150      21.306  -7.383  46.229  1.00 17.99           C
ATOM   2188  CD1 PHE A 150      20.730  -8.394  45.458  1.00 22.14           C
ATOM   2189  CD2 PHE A 150      20.704  -6.140  46.269  1.00 17.59           C
ATOM   2190  CE1 PHE A 150      19.566  -8.161  44.733  1.00 18.02           C
ATOM   2191  CE2 PHE A 150      19.549  -5.902  45.579  1.00 22.61           C
ATOM   2192  CZ  PHE A 150      18.970  -6.917  44.801  1.00 27.85           C
ATOM   2193  H   PHE A 150      24.815  -8.236  47.800  1.00 21.15           H
ATOM   2194  HA  PHE A 150      23.704  -8.270  45.469  1.00 25.05           H
ATOM   2195  HB2 PHE A 150      22.464  -8.496  47.463  1.00 25.63           H
ATOM   2196  HB3 PHE A 150      22.623  -6.919  47.674  1.00 25.63           H
ATOM   2197  HD1 PHE A 150      21.126  -9.230  45.420  1.00 26.21           H
ATOM   2198  HD2 PHE A 150      21.067  -5.460  46.780  1.00 20.75           H
ATOM   2199  HE1 PHE A 150      19.184  -8.833  44.219  1.00 21.26           H
ATOM   2200  HE2 PHE A 150      19.161  -5.057  45.615  1.00 26.78           H
ATOM   2201  HZ  PHE A 150      18.192  -6.746  44.314  1.00 33.05           H
ATOM   2202  N   THR A 151      24.731  -5.329  46.195  1.00 24.45           N
ATOM   2203  CA  THR A 151      24.793  -3.996  45.596  1.00 19.26           C
ATOM   2204  C   THR A 151      25.551  -4.040  44.266  1.00 22.06           C
ATOM   2205  O   THR A 151      25.130  -3.430  43.271  1.00 22.42           O
ATOM   2206  CB  THR A 151      25.427  -2.972  46.543  1.00 18.66           C
ATOM   2207  OG1 THR A 151      26.812  -3.244  46.715  1.00 20.47           O
ATOM   2208  CG2 THR A 151      24.765  -2.949  47.904  1.00 20.66           C
ATOM   2209  H   THR A 151      25.165  -5.424  46.933  1.00 28.97           H
ATOM   2210  HA  THR A 151      23.887  -3.695  45.418  1.00 22.75           H
ATOM   2211  HB  THR A 151      25.330  -2.090  46.162  1.00 22.03           H
ATOM   2212  HG1 THR A 151      27.212  -2.555  46.968  1.00 24.21           H
ATOM   2213 HG21 THR A 151      25.216  -2.285  48.448  1.00 24.43           H
ATOM   2214 HG22 THR A 151      23.826  -2.715  47.828  1.00 24.43           H
ATOM   2215 HG23 THR A 151      24.857  -3.814  48.331  1.00 24.43           H
ATOM   2216  N   GLU A 152      26.623  -4.802  44.202  1.00 22.40           N
ATOM   2217  CA  GLU A 152      27.414  -4.814  42.993  1.00 24.16           C
ATOM   2218  C   GLU A 152      26.982  -5.897  42.016  1.00 17.52           C
ATOM   2219  O   GLU A 152      27.200  -5.740  40.806  1.00 20.39           O
ATOM   2220  CB  GLU A 152      28.907  -4.947  43.363  1.00 35.55           C
ATOM   2221  CG  GLU A 152      29.366  -6.336  43.701  1.00 41.81           C
ATOM   2222  CD  GLU A 152      30.824  -6.398  44.168  1.00 52.04           C
ATOM   2223  OE1 GLU A 152      31.469  -5.334  44.305  1.00 40.82           O
ATOM   2224  OE2 GLU A 152      31.314  -7.536  44.392  1.00 47.90           O1-
ATOM   2225  H   GLU A 152      26.915  -5.305  44.832  1.00 26.52           H
ATOM   2226  HA  GLU A 152      27.296  -3.966  42.532  1.00 28.64           H
ATOM   2227  HB2 GLU A 152      29.440  -4.645  42.613  1.00 42.30           H
ATOM   2228  HB3 GLU A 152      29.089  -4.388  44.135  1.00 42.30           H
ATOM   2229  HG2 GLU A 152      28.811  -6.692  44.414  1.00 49.81           H
ATOM   2230  HG3 GLU A 152      29.293  -6.891  42.907  1.00 49.81           H
ATOM   2231  N   ASP A 153      26.352  -6.978  42.486  1.00 23.69           N
ATOM   2232  CA  ASP A 153      26.021  -8.105  41.604  1.00 23.31           C
ATOM   2233  C   ASP A 153      24.637  -8.008  40.949  1.00 19.77           C
ATOM   2234  O   ASP A 153      24.444  -8.575  39.869  1.00 19.45           O
ATOM   2235  CB  ASP A 153      26.157  -9.418  42.383  1.00 23.79           C
ATOM   2236  CG  ASP A 153      27.580  -9.663  42.835  1.00 31.12           C
ATOM   2237  OD1 ASP A 153      28.513  -9.199  42.124  1.00 32.90           O
ATOM   2238  OD2 ASP A 153      27.775 -10.301  43.899  1.00 29.15           O1-
ATOM   2239  H   ASP A 153      26.108  -7.089  43.307  1.00 28.07           H
ATOM   2240  HA  ASP A 153      26.669  -8.136  40.887  1.00 27.60           H
ATOM   2241  HB2 ASP A 153      25.597  -9.379  43.176  1.00 28.19           H
ATOM   2242  HB3 ASP A 153      25.900 -10.159  41.814  1.00 28.19           H
ATOM   2243  N   TYR A 154      23.693  -7.250  41.521  1.00 20.72           N
ATOM   2244  CA  TYR A 154      22.369  -7.088  40.916  1.00 19.49           C
ATOM   2245  C   TYR A 154      21.832  -5.651  40.976  1.00 14.82           C
ATOM   2246  O   TYR A 154      21.266  -5.163  39.999  1.00 17.48           O
ATOM   2247  CB  TYR A 154      21.371  -8.053  41.581  1.00 15.45           C
ATOM   2248  CG  TYR A 154      19.989  -8.073  40.924  1.00 25.97           C
ATOM   2249  CD1 TYR A 154      19.649  -9.050  39.985  1.00 18.39           C
ATOM   2250  CD2 TYR A 154      19.034  -7.101  41.221  1.00 15.45           C
ATOM   2251  CE1 TYR A 154      18.401  -9.048  39.357  1.00 16.24           C
ATOM   2252  CE2 TYR A 154      17.787  -7.102  40.598  1.00 21.12           C
ATOM   2253  CZ  TYR A 154      17.475  -8.071  39.678  1.00 18.48           C
ATOM   2254  OH  TYR A 154      16.225  -8.047  39.075  1.00 20.07           O
ATOM   2255  H   TYR A 154      23.799  -6.815  42.252  1.00 24.50           H
ATOM   2256  HA  TYR A 154      22.437  -7.342  39.982  1.00 23.03           H
ATOM   2257  HB2 TYR A 154      21.737  -8.944  41.496  1.00 18.18           H
ATOM   2258  HB3 TYR A 154      21.265  -7.808  42.514  1.00 18.18           H
ATOM   2259  HD1 TYR A 154      20.270  -9.703  39.761  1.00 21.71           H
ATOM   2260  HD2 TYR A 154      19.240  -6.433  41.838  1.00 18.17           H
ATOM   2261  HE1 TYR A 154      18.185  -9.709  38.735  1.00 19.12           H
ATOM   2262  HE2 TYR A 154      17.158  -6.448  40.808  1.00 24.99           H
ATOM   2263  HH  TYR A 154      15.789  -7.380  39.340  1.00 23.72           H
ATOM   2264  N   ALA A 155      22.000  -4.940  42.098  1.00 18.51           N
ATOM   2265  CA  ALA A 155      21.283  -3.677  42.284  1.00 19.53           C
ATOM   2266  C   ALA A 155      21.776  -2.609  41.318  1.00 16.67           C
ATOM   2267  O   ALA A 155      20.987  -1.793  40.831  1.00 12.59           O
ATOM   2268  CB  ALA A 155      21.447  -3.163  43.715  1.00 19.88           C
ATOM   2269  H   ALA A 155      22.533  -5.145  42.741  1.00 21.86           H
ATOM   2270  HA  ALA A 155      20.332  -3.830  42.125  1.00 23.07           H
ATOM   2271  HB1 ALA A 155      21.022  -2.291  43.776  1.00 23.50           H
ATOM   2272  HB2 ALA A 155      21.037  -3.779  44.343  1.00 23.50           H
ATOM   2273  HB3 ALA A 155      22.398  -3.066  43.905  1.00 23.50           H
ATOM   2274  N   GLU A 156      23.091  -2.558  41.091  1.00 18.17           N
ATOM   2275  CA  GLU A 156      23.691  -1.612  40.158  1.00 25.50           C
ATOM   2276  C   GLU A 156      23.494  -2.132  38.748  1.00 18.40           C
ATOM   2277  O   GLU A 156      22.904  -1.423  37.931  1.00 18.23           O
ATOM   2278  CB  GLU A 156      25.178  -1.380  40.444  1.00 23.47           C
ATOM   2279  CG  GLU A 156      25.430  -0.780  41.817  1.00 27.52           C
ATOM   2280  CD  GLU A 156      26.901  -0.813  42.205  1.00 26.73           C
ATOM   2281  OE1 GLU A 156      27.731  -1.283  41.397  1.00 32.01           O
ATOM   2282  OE2 GLU A 156      27.207  -0.395  43.333  1.00 24.50           O1-
ATOM   2283  H   GLU A 156      23.663  -3.065  41.485  1.00 21.45           H
ATOM   2284  HA  GLU A 156      23.232  -0.756  40.231  1.00 30.24           H
ATOM   2285  HB2 GLU A 156      25.672  -2.210  40.398  1.00 27.81           H
ATOM   2286  HB3 GLU A 156      25.519  -0.758  39.790  1.00 27.81           H
ATOM   2287  HG2 GLU A 156      25.136   0.142  41.813  1.00 32.66           H
ATOM   2288  HG3 GLU A 156      24.925  -1.277  42.481  1.00 32.66           H
ATOM   2289  N   PRO A 157      23.937  -3.356  38.425  1.00 18.06           N
ATOM   2290  CA  PRO A 157      23.858  -3.800  37.018  1.00 18.80           C
ATOM   2291  C   PRO A 157      22.445  -3.936  36.439  1.00 17.69           C
ATOM   2292  O   PRO A 157      22.245  -3.610  35.264  1.00 14.32           O
ATOM   2293  CB  PRO A 157      24.600  -5.148  37.049  1.00 24.13           C
ATOM   2294  CG  PRO A 157      24.580  -5.556  38.462  1.00 21.79           C
ATOM   2295  CD  PRO A 157      24.745  -4.297  39.210  1.00 16.42           C
ATOM   2296  HA  PRO A 157      24.366  -3.179  36.477  1.00 22.19           H
ATOM   2297  HB2 PRO A 157      24.131  -5.789  36.495  1.00 28.60           H
ATOM   2298  HB3 PRO A 157      25.509  -5.030  36.743  1.00 28.60           H
ATOM   2299  HG2 PRO A 157      23.721  -5.955  38.665  1.00 25.78           H
ATOM   2300  HG3 PRO A 157      25.307  -6.169  38.642  1.00 25.78           H
ATOM   2301  HD2 PRO A 157      24.400  -4.414  40.105  1.00 19.34           H
ATOM   2302  HD3 PRO A 157      25.677  -4.040  39.210  1.00 19.34           H
ATOM   2303  N   PHE A 158      21.458  -4.415  37.200  1.00 18.32           N
ATOM   2304  CA  PHE A 158      20.113  -4.562  36.637  1.00 17.07           C
ATOM   2305  C   PHE A 158      19.554  -3.235  36.132  1.00 21.05           C
ATOM   2306  O   PHE A 158      19.336  -3.098  34.912  1.00 20.94           O
ATOM   2307  CB  PHE A 158      19.193  -5.247  37.669  1.00 20.72           C
ATOM   2308  CG  PHE A 158      17.743  -5.348  37.245  1.00 14.58           C
ATOM   2309  CD1 PHE A 158      17.386  -6.004  36.074  1.00 18.03           C
ATOM   2310  CD2 PHE A 158      16.761  -4.817  38.015  1.00 11.49           C
ATOM   2311  CE1 PHE A 158      16.062  -6.114  35.689  1.00 19.88           C
ATOM   2312  CE2 PHE A 158      15.437  -4.899  37.631  1.00 15.40           C
ATOM   2313  CZ  PHE A 158      15.087  -5.562  36.464  1.00 16.15           C
ATOM   2314  H   PHE A 158      21.534  -4.668  38.021  1.00 21.63           H
ATOM   2315  HA  PHE A 158      20.188  -5.142  35.867  1.00 20.12           H
ATOM   2316  HB2 PHE A 158      19.509  -6.155  37.798  1.00 24.50           H
ATOM   2317  HB3 PHE A 158      19.219  -4.794  38.518  1.00 24.50           H
ATOM   2318  HD1 PHE A 158      18.048  -6.379  35.546  1.00 21.28           H
ATOM   2319  HD2 PHE A 158      16.991  -4.373  38.798  1.00 13.42           H
ATOM   2320  HE1 PHE A 158      15.835  -6.551  34.902  1.00 23.50           H
ATOM   2321  HE2 PHE A 158      14.775  -4.530  38.167  1.00 18.12           H
ATOM   2322  HZ  PHE A 158      14.200  -5.629  36.208  1.00 19.01           H
ATOM   2323  N   PRO A 159      19.303  -2.226  36.974  1.00 20.71           N
ATOM   2324  CA  PRO A 159      18.747  -0.979  36.426  1.00 17.88           C
ATOM   2325  C   PRO A 159      19.731  -0.210  35.554  1.00 19.92           C
ATOM   2326  O   PRO A 159      19.319   0.543  34.663  1.00 15.15           O
ATOM   2327  CB  PRO A 159      18.364  -0.188  37.686  1.00 18.86           C
ATOM   2328  CG  PRO A 159      18.453  -1.145  38.819  1.00 19.11           C
ATOM   2329  CD  PRO A 159      19.524  -2.090  38.422  1.00 17.59           C
ATOM   2330  HA  PRO A 159      17.935  -1.164  35.925  1.00 21.10           H
ATOM   2331  HB2 PRO A 159      19.008   0.522  37.830  1.00 22.27           H
ATOM   2332  HB3 PRO A 159      17.463   0.156  37.573  1.00 22.27           H
ATOM   2333  HG2 PRO A 159      18.690  -0.669  39.630  1.00 22.57           H
ATOM   2334  HG3 PRO A 159      17.609  -1.611  38.925  1.00 22.57           H
ATOM   2335  HD2 PRO A 159      20.393  -1.692  38.575  1.00 20.74           H
ATOM   2336  HD3 PRO A 159      19.417  -2.914  38.898  1.00 20.74           H
ATOM   2337  N   ILE A 160      21.033  -0.330  35.786  1.00 18.72           N
ATOM   2338  CA  ILE A 160      21.927   0.521  35.005  1.00 20.68           C
ATOM   2339  C   ILE A 160      22.012   0.040  33.556  1.00 19.37           C
ATOM   2340  O   ILE A 160      21.988   0.849  32.617  1.00 15.84           O
ATOM   2341  CB  ILE A 160      23.307   0.618  35.659  1.00 16.68           C
ATOM   2342  CG1 ILE A 160      23.170   1.374  36.987  1.00 15.42           C
ATOM   2343  CG2 ILE A 160      24.222   1.371  34.719  1.00 16.17           C
ATOM   2344  CD1 ILE A 160      24.402   1.453  37.842  1.00 23.96           C
ATOM   2345  H   ILE A 160      21.403  -0.846  36.370  1.00 22.10           H
ATOM   2346  HA  ILE A 160      21.558   1.424  34.998  1.00 24.46           H
ATOM   2347  HB  ILE A 160      23.660  -0.267  35.825  1.00 19.66           H
ATOM   2348 HG12 ILE A 160      22.896   2.283  36.783  1.00 18.14           H
ATOM   2349 HG13 ILE A 160      22.488   0.929  37.509  1.00 18.14           H
ATOM   2350 HG21 ILE A 160      25.089   1.459  35.135  1.00 19.04           H
ATOM   2351 HG22 ILE A 160      24.305   0.886  33.881  1.00 19.04           H
ATOM   2352 HG23 ILE A 160      23.838   2.248  34.561  1.00 19.04           H
ATOM   2353 HD11 ILE A 160      24.169   1.955  38.640  1.00 28.39           H
ATOM   2354 HD12 ILE A 160      24.681   0.557  38.087  1.00 28.39           H
ATOM   2355 HD13 ILE A 160      25.117   1.907  37.368  1.00 28.39           H
ATOM   2356  N   ARG A 161      22.089  -1.280  33.343  1.00 20.62           N
ATOM   2357  CA  ARG A 161      22.226  -1.806  31.983  1.00 19.30           C
ATOM   2358  C   ARG A 161      20.954  -1.604  31.170  1.00 16.13           C
ATOM   2359  O   ARG A 161      21.028  -1.372  29.956  1.00 18.50           O
ATOM   2360  CB  ARG A 161      22.604  -3.270  32.039  1.00 17.36           C
ATOM   2361  CG  ARG A 161      23.975  -3.473  32.579  1.00 22.08           C
ATOM   2362  CD  ARG A 161      24.236  -4.915  32.797  1.00 26.99           C
ATOM   2363  NE  ARG A 161      25.502  -5.143  33.468  1.00 34.75           N
ATOM   2364  CZ  ARG A 161      25.989  -6.354  33.713  1.00 39.38           C
ATOM   2365  NH1 ARG A 161      27.154  -6.486  34.345  1.00 33.85           N
ATOM   2366  NH2 ARG A 161      25.310  -7.433  33.320  1.00 29.95           N1+
ATOM   2367  H   ARG A 161      22.060  -1.878  33.960  1.00 24.39           H
ATOM   2368  HA  ARG A 161      22.954  -1.348  31.531  1.00 22.80           H
ATOM   2369  HB2 ARG A 161      21.972  -3.747  32.604  1.00 20.46           H
ATOM   2370  HB3 ARG A 161      22.597  -3.629  31.140  1.00 20.46           H
ATOM   2371  HG2 ARG A 161      24.621  -3.150  31.934  1.00 26.13           H
ATOM   2372  HG3 ARG A 161      24.070  -3.011  33.425  1.00 26.13           H
ATOM   2373  HD2 ARG A 161      23.541  -5.275  33.373  1.00 32.03           H
ATOM   2374  HD3 ARG A 161      24.244  -5.382  31.943  1.00 32.03           H
ATOM   2375  HE  ARG A 161      25.931  -4.467  33.779  1.00 41.34           H
ATOM   2376 HH11 ARG A 161      27.591  -5.786  34.596  1.00 40.25           H
ATOM   2377 HH12 ARG A 161      27.470  -7.275  34.498  1.00 40.25           H
ATOM   2378 HH21 ARG A 161      24.552  -7.352  32.910  1.00 35.57           H
ATOM   2379 HH22 ARG A 161      25.625  -8.217  33.478  1.00 35.57           H
ATOM   2380  N   ILE A 162      19.789  -1.698  31.827  1.00 13.85           N
ATOM   2381  CA  ILE A 162      18.502  -1.329  31.228  1.00 12.23           C
ATOM   2382  C   ILE A 162      18.538   0.108  30.736  1.00 15.38           C
ATOM   2383  O   ILE A 162      18.022   0.428  29.654  1.00 16.40           O
ATOM   2384  CB  ILE A 162      17.360  -1.501  32.253  1.00 21.40           C
ATOM   2385  CG1 ILE A 162      17.098  -2.961  32.653  1.00 21.92           C
ATOM   2386  CG2 ILE A 162      16.095  -0.899  31.721  1.00 12.93           C
ATOM   2387  CD1 ILE A 162      17.027  -3.931  31.462  1.00 26.27           C
ATOM   2388  H   ILE A 162      19.727  -1.972  32.639  1.00 16.26           H
ATOM   2389  HA  ILE A 162      18.328  -1.896  30.461  1.00 14.31           H
ATOM   2390  HB  ILE A 162      17.595  -1.011  33.057  1.00 25.32           H
ATOM   2391 HG12 ILE A 162      17.800  -3.261  33.247  1.00 25.94           H
ATOM   2392 HG13 ILE A 162      16.251  -3.000  33.127  1.00 25.94           H
ATOM   2393 HG21 ILE A 162      15.385  -1.087  32.353  1.00 15.15           H
ATOM   2394 HG22 ILE A 162      16.202   0.058  31.630  1.00 15.15           H
ATOM   2395 HG23 ILE A 162      15.891  -1.300  30.863  1.00 15.15           H
ATOM   2396 HD11 ILE A 162      16.864  -4.829  31.799  1.00 31.17           H
ATOM   2397 HD12 ILE A 162      16.302  -3.663  30.875  1.00 31.17           H
ATOM   2398 HD13 ILE A 162      17.869  -3.925  30.982  1.00 31.17           H
ATOM   2399  N   PHE A 163      19.063   1.019  31.567  1.00 17.18           N
ATOM   2400  CA  PHE A 163      19.109   2.415  31.153  1.00 16.65           C
ATOM   2401  C   PHE A 163      20.162   2.616  30.067  1.00 16.07           C
ATOM   2402  O   PHE A 163      19.902   3.250  29.046  1.00 17.87           O
ATOM   2403  CB  PHE A 163      19.389   3.349  32.332  1.00 16.71           C
ATOM   2404  CG  PHE A 163      19.493   4.824  31.902  1.00 24.43           C
ATOM   2405  CD1 PHE A 163      18.339   5.593  31.708  1.00 18.24           C
ATOM   2406  CD2 PHE A 163      20.727   5.407  31.627  1.00 17.91           C
ATOM   2407  CE1 PHE A 163      18.414   6.907  31.274  1.00 22.06           C
ATOM   2408  CE2 PHE A 163      20.817   6.712  31.200  1.00 20.91           C
ATOM   2409  CZ  PHE A 163      19.660   7.474  31.025  1.00 29.91           C
ATOM   2410  H   PHE A 163      19.392   0.861  32.348  1.00 20.26           H
ATOM   2411  HA  PHE A 163      18.247   2.660  30.782  1.00 19.62           H
ATOM   2412  HB2 PHE A 163      18.661   3.272  32.966  1.00 19.69           H
ATOM   2413  HB3 PHE A 163      20.218   3.092  32.765  1.00 19.69           H
ATOM   2414  HD1 PHE A 163      17.504   5.214  31.873  1.00 21.53           H
ATOM   2415  HD2 PHE A 163      21.507   4.914  31.737  1.00 21.13           H
ATOM   2416  HE1 PHE A 163      17.643   7.414  31.161  1.00 26.11           H
ATOM   2417  HE2 PHE A 163      21.649   7.087  31.034  1.00 24.73           H
ATOM   2418  HZ  PHE A 163      19.720   8.357  30.745  1.00 35.53           H
ATOM   2419  N   MET A 164      21.365   2.093  30.275  1.00 17.54           N
ATOM   2420  CA  MET A 164      22.407   2.278  29.271  1.00 19.14           C
ATOM   2421  C   MET A 164      21.943   1.747  27.918  1.00 15.42           C
ATOM   2422  O   MET A 164      22.205   2.350  26.878  1.00 20.87           O
ATOM   2423  CB  MET A 164      23.702   1.596  29.729  1.00 12.81           C
ATOM   2424  CG  MET A 164      24.402   2.254  30.946  1.00 10.44           C
ATOM   2425  SD  MET A 164      24.845   4.014  30.817  1.00 18.24           S
ATOM   2426  CE  MET A 164      26.512   3.928  30.058  1.00 19.03           C
ATOM   2427  H   MET A 164      21.592   1.631  30.965  1.00 20.69           H
ATOM   2428  HA  MET A 164      22.591   3.227  29.188  1.00 22.61           H
ATOM   2429  HB2 MET A 164      23.502   0.684  29.991  1.00 15.01           H
ATOM   2430  HB3 MET A 164      24.327   1.598  28.988  1.00 15.01           H
ATOM   2431  HG2 MET A 164      23.835   2.157  31.725  1.00 12.16           H
ATOM   2432  HG3 MET A 164      25.226   1.770  31.089  1.00 12.16           H
ATOM   2433  HE1 MET A 164      26.816   4.827  29.862  1.00 22.47           H
ATOM   2434  HE2 MET A 164      27.141   3.508  30.664  1.00 22.47           H
ATOM   2435  HE3 MET A 164      26.470   3.411  29.241  1.00 22.47           H
ATOM   2436  N   LEU A 165      21.188   0.664  27.919  1.00 17.26           N
ATOM   2437  CA  LEU A 165      20.610   0.164  26.681  1.00 24.49           C
ATOM   2438  C   LEU A 165      19.655   1.181  26.062  1.00 24.05           C
ATOM   2439  O   LEU A 165      19.725   1.474  24.865  1.00 23.20           O
ATOM   2440  CB  LEU A 165      19.879  -1.134  26.973  1.00 21.88           C
ATOM   2441  CG  LEU A 165      19.038  -1.611  25.814  1.00 35.94           C
ATOM   2442  CD1 LEU A 165      20.033  -2.310  24.834  1.00 24.41           C
ATOM   2443  CD2 LEU A 165      17.807  -2.452  26.344  1.00 42.14           C
ATOM   2444  H   LEU A 165      20.976   0.209  28.618  1.00 20.36           H
ATOM   2445  HA  LEU A 165      21.317  -0.026  26.047  1.00 29.02           H
ATOM   2446  HB2 LEU A 165      20.542  -1.817  27.160  1.00 25.90           H
ATOM   2447  HB3 LEU A 165      19.300  -1.012  27.740  1.00 25.90           H
ATOM   2448  HG  LEU A 165      18.649  -0.867  25.333  1.00 42.77           H
ATOM   2449 HD11 LEU A 165      19.554  -2.621  24.052  1.00 28.93           H
ATOM   2450 HD12 LEU A 165      20.719  -1.678  24.567  1.00 28.93           H
ATOM   2451 HD13 LEU A 165      20.454  -3.059  25.283  1.00 28.93           H
ATOM   2452 HD21 LEU A 165      17.260  -2.749  25.600  1.00 50.21           H
ATOM   2453 HD22 LEU A 165      18.128  -3.214  26.852  1.00 50.21           H
ATOM   2454 HD23 LEU A 165      17.273  -1.879  26.921  1.00 50.21           H
ATOM   2455  N   LEU A 166      18.706   1.664  26.862  1.00 25.62           N
ATOM   2456  CA  LEU A 166      17.674   2.586  26.401  1.00 21.56           C
ATOM   2457  C   LEU A 166      18.295   3.856  25.844  1.00 24.26           C
ATOM   2458  O   LEU A 166      17.768   4.458  24.909  1.00 18.03           O
ATOM   2459  CB  LEU A 166      16.746   2.891  27.591  1.00 22.76           C
ATOM   2460  CG  LEU A 166      15.674   3.962  27.557  1.00 35.46           C
ATOM   2461  CD1 LEU A 166      14.549   3.590  26.552  1.00 35.91           C
ATOM   2462  CD2 LEU A 166      15.141   4.106  28.974  1.00 27.39           C
ATOM   2463  H   LEU A 166      18.645   1.469  27.698  1.00 30.38           H
ATOM   2464  HA  LEU A 166      17.154   2.170  25.695  1.00 25.50           H
ATOM   2465  HB2 LEU A 166      16.274   2.073  27.803  1.00 26.95           H
ATOM   2466  HB3 LEU A 166      17.305   3.110  28.354  1.00 26.95           H
ATOM   2467  HG  LEU A 166      16.075   4.809  27.299  1.00 42.19           H
ATOM   2468 HD11 LEU A 166      13.853   4.268  26.561  1.00 42.73           H
ATOM   2469 HD12 LEU A 166      14.938   3.530  25.664  1.00 42.73           H
ATOM   2470 HD13 LEU A 166      14.171   2.730  26.801  1.00 42.73           H
ATOM   2471 HD21 LEU A 166      14.444   4.777  28.985  1.00 32.51           H
ATOM   2472 HD22 LEU A 166      14.787   3.246  29.257  1.00 32.51           H
ATOM   2473 HD23 LEU A 166      15.869   4.371  29.557  1.00 32.51           H
ATOM   2474  N   ALA A 167      19.445   4.235  26.378  1.00 18.54           N
ATOM   2475  CA  ALA A 167      20.126   5.450  26.008  1.00 22.12           C
ATOM   2476  C   ALA A 167      21.173   5.251  24.929  1.00 19.99           C
ATOM   2477  O   ALA A 167      21.759   6.248  24.495  1.00 22.93           O
ATOM   2478  CB  ALA A 167      20.808   6.038  27.245  1.00 27.55           C
ATOM   2479  H   ALA A 167      19.866   3.786  26.977  1.00 21.89           H
ATOM   2480  HA  ALA A 167      19.473   6.088  25.674  1.00 26.18           H
ATOM   2481  HB1 ALA A 167      21.296   6.834  26.978  1.00 32.70           H
ATOM   2482  HB2 ALA A 167      20.132   6.256  27.906  1.00 32.70           H
ATOM   2483  HB3 ALA A 167      21.425   5.384  27.612  1.00 32.70           H
ATOM   2484  N   GLY A 168      21.441   4.005  24.512  1.00 17.67           N
ATOM   2485  CA  GLY A 168      22.449   3.762  23.495  1.00 24.92           C
ATOM   2486  C   GLY A 168      23.857   4.118  23.930  1.00 22.77           C
ATOM   2487  O   GLY A 168      24.654   4.583  23.116  1.00 17.58           O
ATOM   2488  H   GLY A 168      21.057   3.290  24.799  1.00 20.84           H
ATOM   2489  HA2 GLY A 168      22.427   2.821  23.260  1.00 29.54           H
ATOM   2490  HA3 GLY A 168      22.241   4.277  22.700  1.00 29.54           H
ATOM   2491  N   LEU A 169      24.167   3.932  25.193  1.00 19.16           N
ATOM   2492  CA  LEU A 169      25.485   4.219  25.754  1.00 24.84           C
ATOM   2493  C   LEU A 169      26.209   2.923  26.156  1.00 28.91           C
ATOM   2494  O   LEU A 169      25.592   2.028  26.742  1.00 19.39           O
ATOM   2495  CB  LEU A 169      25.358   5.113  26.983  1.00 20.60           C
ATOM   2496  CG  LEU A 169      24.690   6.462  26.840  1.00 18.96           C
ATOM   2497  CD1 LEU A 169      24.622   7.146  28.154  1.00 17.70           C
ATOM   2498  CD2 LEU A 169      25.453   7.328  25.912  1.00 18.00           C
ATOM   2499  H   LEU A 169      23.611   3.637  25.777  1.00 22.63           H
ATOM   2500  HA  LEU A 169      26.011   4.700  25.093  1.00 29.44           H
ATOM   2501  HB2 LEU A 169      24.857   4.625  27.654  1.00 24.36           H
ATOM   2502  HB3 LEU A 169      26.254   5.297  27.307  1.00 24.36           H
ATOM   2503  HG  LEU A 169      23.787   6.339  26.509  1.00 22.39           H
ATOM   2504 HD11 LEU A 169      24.167   7.994  28.035  1.00 20.88           H
ATOM   2505 HD12 LEU A 169      24.139   6.594  28.787  1.00 20.88           H
ATOM   2506 HD13 LEU A 169      25.527   7.302  28.464  1.00 20.88           H
ATOM   2507 HD21 LEU A 169      24.990   8.177  25.839  1.00 21.24           H
ATOM   2508 HD22 LEU A 169      26.346   7.467  26.273  1.00 21.24           H
ATOM   2509 HD23 LEU A 169      25.496   6.898  25.044  1.00 21.24           H
ATOM   2510  N   PRO A 170      27.511   2.804  25.892  1.00 24.63           N
ATOM   2511  CA  PRO A 170      28.200   1.532  26.144  1.00 22.80           C
ATOM   2512  C   PRO A 170      28.345   1.213  27.624  1.00 19.19           C
ATOM   2513  O   PRO A 170      28.728   2.062  28.429  1.00 19.18           O
ATOM   2514  CB  PRO A 170      29.576   1.744  25.494  1.00 22.76           C
ATOM   2515  CG  PRO A 170      29.761   3.219  25.501  1.00 27.83           C
ATOM   2516  CD  PRO A 170      28.400   3.761  25.209  1.00 22.46           C
ATOM   2517  HA  PRO A 170      27.733   0.811  25.700  1.00 26.99           H
ATOM   2518  HB2 PRO A 170      30.255   1.308  26.024  1.00 26.95           H
ATOM   2519  HB3 PRO A 170      29.563   1.407  24.585  1.00 26.95           H
ATOM   2520  HG2 PRO A 170      30.061   3.502  26.378  1.00 33.04           H
ATOM   2521  HG3 PRO A 170      30.387   3.479  24.807  1.00 33.04           H
ATOM   2522  HD2 PRO A 170      28.297   4.652  25.579  1.00 26.59           H
ATOM   2523  HD3 PRO A 170      28.243   3.739  24.251  1.00 26.59           H
ATOM   2524  N   GLU A 171      28.077  -0.048  27.966  1.00 18.43           N
ATOM   2525  CA  GLU A 171      28.189  -0.499  29.352  1.00 29.91           C
ATOM   2526  C   GLU A 171      29.570  -0.237  29.944  1.00 25.90           C
ATOM   2527  O   GLU A 171      29.685  -0.028  31.161  1.00 23.71           O
ATOM   2528  CB  GLU A 171      27.847  -1.981  29.425  1.00 23.16           C
ATOM   2529  CG  GLU A 171      26.387  -2.234  29.062  1.00 29.97           C
ATOM   2530  CD  GLU A 171      25.857  -3.672  29.335  1.00 32.22           C
ATOM   2531  OE1 GLU A 171      26.652  -4.615  29.591  1.00 31.58           O
ATOM   2532  OE2 GLU A 171      24.611  -3.852  29.262  1.00 35.28           O1-
ATOM   2533  H   GLU A 171      27.819  -0.663  27.420  1.00 21.76           H
ATOM   2534  HA  GLU A 171      27.538  -0.026  29.904  1.00 35.53           H
ATOM   2535  HB2 GLU A 171      28.410  -2.444  28.790  1.00 27.42           H
ATOM   2536  HB3 GLU A 171      28.005  -2.306  30.323  1.00 27.42           H
ATOM   2537  HG2 GLU A 171      25.834  -1.596  29.542  1.00 35.60           H
ATOM   2538  HG3 GLU A 171      26.311  -2.075  28.109  1.00 35.60           H
ATOM   2539  N   GLU A 172      30.626  -0.224  29.118  1.00 19.15           N
ATOM   2540  CA  GLU A 172      31.973   0.013  29.633  1.00 19.69           C
ATOM   2541  C   GLU A 172      32.119   1.418  30.219  1.00 20.85           C
ATOM   2542  O   GLU A 172      33.075   1.694  30.954  1.00 15.46           O
ATOM   2543  CB  GLU A 172      33.025  -0.214  28.535  1.00 17.59           C
ATOM   2544  CG  GLU A 172      32.821   0.662  27.308  1.00 27.48           C
ATOM   2545  CD  GLU A 172      33.920   0.524  26.210  1.00 38.31           C
ATOM   2546  OE1 GLU A 172      33.778   1.136  25.111  1.00 41.06           O
ATOM   2547  OE2 GLU A 172      34.928  -0.180  26.447  1.00 40.06           O1-
ATOM   2548  H   GLU A 172      30.586  -0.331  28.264  1.00 22.62           H
ATOM   2549  HA  GLU A 172      32.148  -0.619  30.343  1.00 23.26           H
ATOM   2550  HB2 GLU A 172      33.905  -0.034  28.901  1.00 20.75           H
ATOM   2551  HB3 GLU A 172      32.982  -1.135  28.248  1.00 20.75           H
ATOM   2552  HG2 GLU A 172      31.962   0.436  26.918  1.00 32.61           H
ATOM   2553  HG3 GLU A 172      32.808   1.587  27.603  1.00 32.61           H
ATOM   2554  N   ASP A 173      31.192   2.308  29.923  1.00 18.19           N
ATOM   2555  CA  ASP A 173      31.255   3.645  30.471  1.00 24.10           C
ATOM   2556  C   ASP A 173      30.634   3.728  31.862  1.00 20.14           C
ATOM   2557  O   ASP A 173      30.660   4.802  32.469  1.00 23.79           O
ATOM   2558  CB  ASP A 173      30.560   4.634  29.516  1.00 21.94           C
ATOM   2559  CG  ASP A 173      31.415   4.969  28.286  1.00 31.94           C
ATOM   2560  OD1 ASP A 173      30.830   5.464  27.294  1.00 25.09           O
ATOM   2561  OD2 ASP A 173      32.664   4.753  28.329  1.00 25.03           O1-
ATOM   2562  H   ASP A 173      30.510   2.158  29.422  1.00 21.46           H
ATOM   2563  HA  ASP A 173      32.189   3.901  30.533  1.00 28.56           H
ATOM   2564  HB2 ASP A 173      29.726   4.246  29.201  1.00 25.96           H
ATOM   2565  HB3 ASP A 173      30.380   5.456  29.997  1.00 25.96           H
ATOM   2566  N   ILE A 174      30.078   2.634  32.380  1.00 18.91           N
ATOM   2567  CA  ILE A 174      29.309   2.712  33.629  1.00 24.85           C
ATOM   2568  C   ILE A 174      30.143   3.171  34.819  1.00 20.01           C
ATOM   2569  O   ILE A 174      29.684   4.051  35.569  1.00 19.97           O
ATOM   2570  CB  ILE A 174      28.630   1.354  33.902  1.00 16.36           C
ATOM   2571  CG1 ILE A 174      27.457   1.200  32.951  1.00 13.24           C
ATOM   2572  CG2 ILE A 174      28.216   1.259  35.386  1.00 26.79           C
ATOM   2573  CD1 ILE A 174      26.880  -0.210  32.941  1.00 17.56           C
ATOM   2574  H   ILE A 174      30.120   1.847  32.033  1.00 22.33           H
ATOM   2575  HA  ILE A 174      28.595   3.357  33.509  1.00 29.45           H
ATOM   2576  HB  ILE A 174      29.269   0.651  33.714  1.00 19.27           H
ATOM   2577 HG12 ILE A 174      26.764   1.824  33.204  1.00 15.53           H
ATOM   2578 HG13 ILE A 174      27.764   1.403  32.054  1.00 15.53           H
ATOM   2579 HG21 ILE A 174      27.728   0.432  35.514  1.00 31.78           H
ATOM   2580 HG22 ILE A 174      28.997   1.258  35.970  1.00 31.78           H
ATOM   2581 HG23 ILE A 174      27.645   2.015  35.596  1.00 31.78           H
ATOM   2582 HD11 ILE A 174      26.174  -0.254  32.275  1.00 20.71           H
ATOM   2583 HD12 ILE A 174      27.575  -0.845  32.721  1.00 20.71           H
ATOM   2584 HD13 ILE A 174      26.526  -0.407  33.818  1.00 20.71           H
ATOM   2585  N   PRO A 175      31.304   2.601  35.098  1.00 20.56           N
ATOM   2586  CA  PRO A 175      32.006   2.988  36.335  1.00 20.13           C
ATOM   2587  C   PRO A 175      32.270   4.477  36.421  1.00 22.53           C
ATOM   2588  O   PRO A 175      32.169   5.055  37.514  1.00 18.84           O
ATOM   2589  CB  PRO A 175      33.300   2.148  36.284  1.00 22.13           C
ATOM   2590  CG  PRO A 175      33.330   1.512  34.938  1.00 29.07           C
ATOM   2591  CD  PRO A 175      31.918   1.430  34.457  1.00 20.41           C
ATOM   2592  HA  PRO A 175      31.495   2.714  37.112  1.00 23.79           H
ATOM   2593  HB2 PRO A 175      34.074   2.718  36.418  1.00 26.19           H
ATOM   2594  HB3 PRO A 175      33.258   1.449  36.952  1.00 26.19           H
ATOM   2595  HG2 PRO A 175      33.829   2.096  34.348  1.00 34.52           H
ATOM   2596  HG3 PRO A 175      33.736   0.634  34.994  1.00 34.52           H
ATOM   2597  HD2 PRO A 175      31.895   1.504  33.495  1.00 24.13           H
ATOM   2598  HD3 PRO A 175      31.505   0.609  34.769  1.00 24.13           H
ATOM   2599  N   HIS A 176      32.599   5.117  35.293  1.00 21.12           N
ATOM   2600  CA  HIS A 176      32.852   6.562  35.282  1.00 26.22           C
ATOM   2601  C   HIS A 176      31.568   7.338  35.509  1.00 21.42           C
ATOM   2602  O   HIS A 176      31.531   8.262  36.324  1.00 19.47           O
ATOM   2603  CB  HIS A 176      33.496   6.981  33.955  1.00 21.71           C
ATOM   2604  CG  HIS A 176      33.678   8.463  33.792  1.00 22.03           C
ATOM   2605  ND1 HIS A 176      34.528   9.202  34.583  1.00 21.27           N
ATOM   2606  CD2 HIS A 176      33.143   9.335  32.903  1.00 18.08           C
ATOM   2607  CE1 HIS A 176      34.486  10.468  34.200  1.00 16.57           C
ATOM   2608  NE2 HIS A 176      33.654  10.573  33.184  1.00 22.57           N
ATOM   2609  H   HIS A 176      32.691   4.738  34.524  1.00 24.99           H
ATOM   2610  HA  HIS A 176      33.470   6.784  36.002  1.00 31.10           H
ATOM   2611  HB2 HIS A 176      32.928   6.675  33.230  1.00 25.69           H
ATOM   2612  HB3 HIS A 176      34.378   6.577  33.903  1.00 25.69           H
ATOM   2613  HD2 HIS A 176      32.528   9.135  32.235  1.00 21.34           H
ATOM   2614  HE1 HIS A 176      34.964  11.169  34.581  1.00 19.52           H
ATOM   2615  HE2 HIS A 176      33.466  11.297  32.762  1.00 26.73           H
ATOM   2616  N   LEU A 177      30.503   6.977  34.796  1.00 19.23           N
ATOM   2617  CA  LEU A 177      29.244   7.694  34.951  1.00 17.68           C
ATOM   2618  C   LEU A 177      28.661   7.502  36.335  1.00 17.64           C
ATOM   2619  O   LEU A 177      28.132   8.447  36.922  1.00 21.20           O
ATOM   2620  CB  LEU A 177      28.250   7.241  33.889  1.00 22.74           C
ATOM   2621  CG  LEU A 177      28.657   7.645  32.464  1.00 24.36           C
ATOM   2622  CD1 LEU A 177      27.655   7.088  31.436  1.00 22.94           C
ATOM   2623  CD2 LEU A 177      28.827   9.163  32.354  1.00 15.13           C
ATOM   2624  H   LEU A 177      30.487   6.351  34.215  1.00 22.72           H
ATOM   2625  HA  LEU A 177      29.412   8.642  34.860  1.00 20.86           H
ATOM   2626  HB2 LEU A 177      28.188   6.273  33.925  1.00 26.92           H
ATOM   2627  HB3 LEU A 177      27.383   7.638  34.073  1.00 26.92           H
ATOM   2628  HG  LEU A 177      29.516   7.247  32.266  1.00 28.87           H
ATOM   2629 HD11 LEU A 177      27.914   7.381  30.548  1.00 27.16           H
ATOM   2630 HD12 LEU A 177      27.674   6.119  31.481  1.00 27.16           H
ATOM   2631 HD13 LEU A 177      26.763   7.412  31.641  1.00 27.16           H
ATOM   2632 HD21 LEU A 177      29.081   9.385  31.444  1.00 17.80           H
ATOM   2633 HD22 LEU A 177      27.984   9.586  32.581  1.00 17.80           H
ATOM   2634 HD23 LEU A 177      29.519   9.468  32.959  1.00 17.80           H
ATOM   2635  N   LYS A 178      28.732   6.288  36.865  1.00 19.34           N
ATOM   2636  CA  LYS A 178      28.207   6.017  38.199  1.00 12.65           C
ATOM   2637  C   LYS A 178      28.953   6.806  39.287  1.00 18.29           C
ATOM   2638  O   LYS A 178      28.339   7.347  40.218  1.00 19.93           O
ATOM   2639  CB  LYS A 178      28.295   4.523  38.437  1.00 14.74           C
ATOM   2640  CG  LYS A 178      27.874   4.034  39.801  1.00 14.93           C
ATOM   2641  CD  LYS A 178      26.409   4.311  40.090  1.00 14.07           C
ATOM   2642  CE  LYS A 178      26.118   4.036  41.533  1.00 13.36           C
ATOM   2643  NZ  LYS A 178      24.820   4.632  41.911  1.00 17.46           N1+
ATOM   2644  H   LYS A 178      29.080   5.601  36.477  1.00 22.85           H
ATOM   2645  HA  LYS A 178      27.273   6.266  38.204  1.00 14.82           H
ATOM   2646  HB2 LYS A 178      27.738   4.082  37.776  1.00 17.33           H
ATOM   2647  HB3 LYS A 178      29.221   4.261  38.308  1.00 17.33           H
ATOM   2648  HG2 LYS A 178      28.001   3.073  39.829  1.00 17.55           H
ATOM   2649  HG3 LYS A 178      28.413   4.468  40.478  1.00 17.55           H
ATOM   2650  HD2 LYS A 178      26.210   5.243  39.907  1.00 16.53           H
ATOM   2651  HD3 LYS A 178      25.856   3.742  39.535  1.00 16.53           H
ATOM   2652  HE2 LYS A 178      26.092   3.076  41.689  1.00 15.68           H
ATOM   2653  HE3 LYS A 178      26.813   4.441  42.077  1.00 15.68           H
ATOM   2654  HZ1 LYS A 178      24.530   4.287  42.682  1.00 20.59           H
ATOM   2655  HZ2 LYS A 178      24.903   5.512  42.006  1.00 20.59           H
ATOM   2656  HZ3 LYS A 178      24.215   4.463  41.277  1.00 20.59           H
ATOM   2657  N   TYR A 179      30.279   6.862  39.197  1.00 15.83           N
ATOM   2658  CA  TYR A 179      31.077   7.696  40.089  1.00 19.65           C
ATOM   2659  C   TYR A 179      30.623   9.158  40.079  1.00 17.65           C
ATOM   2660  O   TYR A 179      30.451   9.769  41.136  1.00 26.18           O
ATOM   2661  CB  TYR A 179      32.572   7.622  39.710  1.00 26.19           C
ATOM   2662  CG  TYR A 179      33.363   8.465  40.674  1.00 20.54           C
ATOM   2663  CD1 TYR A 179      33.708   7.981  41.916  1.00 23.46           C
ATOM   2664  CD2 TYR A 179      33.668   9.762  40.380  1.00 19.59           C
ATOM   2665  CE1 TYR A 179      34.353   8.756  42.811  1.00 26.57           C
ATOM   2666  CE2 TYR A 179      34.322  10.561  41.280  1.00 26.18           C
ATOM   2667  CZ  TYR A 179      34.651  10.065  42.481  1.00 21.94           C
ATOM   2668  OH  TYR A 179      35.303  10.884  43.349  1.00 34.52           O
ATOM   2669  H   TYR A 179      30.745   6.402  38.639  1.00 18.63           H
ATOM   2670  HA  TYR A 179      30.972   7.364  40.991  1.00 23.22           H
ATOM   2671  HB2 TYR A 179      32.875   6.705  39.771  1.00 31.06           H
ATOM   2672  HB3 TYR A 179      32.703   7.964  38.811  1.00 31.06           H
ATOM   2673  HD1 TYR A 179      33.490   7.108  42.143  1.00 27.79           H
ATOM   2674  HD2 TYR A 179      33.421  10.106  39.556  1.00 23.14           H
ATOM   2675  HE1 TYR A 179      34.592   8.416  43.644  1.00 31.52           H
ATOM   2676  HE2 TYR A 179      34.537  11.442  41.076  1.00 31.06           H
ATOM   2677  HH  TYR A 179      35.209  10.589  44.132  1.00 41.06           H
ATOM   2678  N   LEU A 180      30.491   9.746  38.888  1.00 16.35           N
ATOM   2679  CA  LEU A 180      30.055  11.132  38.750  1.00 17.70           C
ATOM   2680  C   LEU A 180      28.666  11.349  39.345  1.00 20.43           C
ATOM   2681  O   LEU A 180      28.473  12.267  40.157  1.00 22.34           O
ATOM   2682  CB  LEU A 180      30.088  11.557  37.261  1.00 17.49           C
ATOM   2683  CG  LEU A 180      31.484  11.629  36.586  1.00 11.31           C
ATOM   2684  CD1 LEU A 180      31.452  12.070  35.113  1.00 17.60           C
ATOM   2685  CD2 LEU A 180      32.446  12.508  37.400  1.00 12.44           C
ATOM   2686  H   LEU A 180      30.650   9.356  38.138  1.00 19.25           H
ATOM   2687  HA  LEU A 180      30.665  11.691  39.255  1.00 20.87           H
ATOM   2688  HB2 LEU A 180      29.562  10.922  36.750  1.00 20.63           H
ATOM   2689  HB3 LEU A 180      29.678  12.435  37.190  1.00 20.63           H
ATOM   2690  HG  LEU A 180      31.870  10.744  36.591  1.00 13.20           H
ATOM   2691 HD11 LEU A 180      32.357  12.078  34.772  1.00 20.76           H
ATOM   2692 HD12 LEU A 180      30.920  11.438  34.610  1.00 20.76           H
ATOM   2693 HD13 LEU A 180      31.069  12.957  35.043  1.00 20.76           H
ATOM   2694 HD21 LEU A 180      33.321  12.464  36.985  1.00 14.57           H
ATOM   2695 HD22 LEU A 180      32.139  13.427  37.399  1.00 14.57           H
ATOM   2696 HD23 LEU A 180      32.492  12.178  38.307  1.00 14.57           H
ATOM   2697  N   THR A 181      27.684  10.513  38.977  1.00 15.24           N
ATOM   2698  CA  THR A 181      26.347  10.694  39.561  1.00 19.36           C
ATOM   2699  C   THR A 181      26.395  10.659  41.085  1.00 12.63           C
ATOM   2700  O   THR A 181      25.738  11.475  41.751  1.00 12.56           O
ATOM   2701  CB  THR A 181      25.313   9.674  39.009  1.00 10.60           C
ATOM   2702  OG1 THR A 181      25.546   8.345  39.471  1.00 31.57           O
ATOM   2703  CG2 THR A 181      25.311   9.672  37.550  1.00 12.14           C
ATOM   2704  H   THR A 181      27.759   9.876  38.408  1.00 17.92           H
ATOM   2705  HA  THR A 181      26.031  11.578  39.312  1.00 22.87           H
ATOM   2706  HB  THR A 181      24.426   9.931  39.304  1.00 12.36           H
ATOM   2707  HG1 THR A 181      26.335   8.265  39.753  1.00 37.53           H
ATOM   2708 HG21 THR A 181      24.701   8.990  37.226  1.00 14.20           H
ATOM   2709 HG22 THR A 181      25.012  10.539  37.225  1.00 14.20           H
ATOM   2710 HG23 THR A 181      26.190   9.486  37.197  1.00 14.20           H
ATOM   2711  N   ASP A 182      27.145   9.712  41.662  1.00 17.83           N
ATOM   2712  CA  ASP A 182      27.215   9.602  43.125  1.00 18.92           C
ATOM   2713  C   ASP A 182      27.823  10.849  43.775  1.00 20.10           C
ATOM   2714  O   ASP A 182      27.576  11.116  44.953  1.00 21.47           O
ATOM   2715  CB  ASP A 182      28.033   8.373  43.538  1.00 24.57           C
ATOM   2716  CG  ASP A 182      27.273   7.060  43.377  1.00 20.11           C
ATOM   2717  OD1 ASP A 182      27.783   6.043  43.854  1.00 23.51           O
ATOM   2718  OD2 ASP A 182      26.207   7.043  42.734  1.00 22.66           O1-
ATOM   2719  H   ASP A 182      27.611   9.132  41.235  1.00 21.03           H
ATOM   2720  HA  ASP A 182      26.315   9.500  43.473  1.00 22.35           H
ATOM   2721  HB2 ASP A 182      28.827   8.329  42.978  1.00 29.13           H
ATOM   2722  HB3 ASP A 182      28.288   8.455  44.472  1.00 29.13           H
ATOM   2723  N   GLN A 183      28.649  11.609  43.050  1.00 14.05           N
ATOM   2724  CA  GLN A 183      29.208  12.816  43.647  1.00 16.47           C
ATOM   2725  C   GLN A 183      28.179  13.926  43.750  1.00 18.28           C
ATOM   2726  O   GLN A 183      28.406  14.902  44.478  1.00 19.07           O
ATOM   2727  CB  GLN A 183      30.415  13.331  42.857  1.00 22.16           C
ATOM   2728  CG  GLN A 183      31.525  12.331  42.721  1.00 22.89           C
ATOM   2729  CD  GLN A 183      31.793  11.640  44.018  1.00 18.66           C
ATOM   2730  OE1 GLN A 183      31.983  12.301  45.025  1.00 17.95           O
ATOM   2731  NE2 GLN A 183      31.764  10.301  44.015  1.00 26.29           N
ATOM   2732  H   GLN A 183      28.889  11.450  42.240  1.00 16.50           H
ATOM   2733  HA  GLN A 183      29.488  12.607  44.550  1.00 19.40           H
ATOM   2734  HB2 GLN A 183      30.140  13.598  41.964  1.00 26.23           H
ATOM   2735  HB3 GLN A 183      30.779  14.095  43.330  1.00 26.23           H
ATOM   2736  HG2 GLN A 183      31.295  11.671  42.048  1.00 27.11           H
ATOM   2737  HG3 GLN A 183      32.332  12.805  42.475  1.00 27.11           H
ATOM   2738 HE21 GLN A 183      31.576   9.874  43.284  1.00 31.19           H
ATOM   2739 HE22 GLN A 183      31.928   9.859  44.737  1.00 31.19           H
ATOM   2740  N   MET A 184      27.039  13.766  43.080  1.00 16.46           N
ATOM   2741  CA  MET A 184      25.939  14.706  43.163  1.00 23.23           C
ATOM   2742  C   MET A 184      24.936  14.402  44.282  1.00 20.30           C
ATOM   2743  O   MET A 184      24.269  15.356  44.726  1.00 18.17           O
ATOM   2744  CB  MET A 184      25.206  14.739  41.814  1.00 25.27           C
ATOM   2745  CG  MET A 184      25.990  15.454  40.711  1.00 22.82           C
ATOM   2746  SD  MET A 184      25.069  15.711  39.151  1.00 21.28           S
ATOM   2747  CE  MET A 184      24.877  14.017  38.713  1.00 29.81           C
ATOM   2748  H   MET A 184      26.863  13.098  42.562  1.00 19.39           H
ATOM   2749  HA  MET A 184      26.307  15.597  43.306  1.00 27.52           H
ATOM   2750  HB2 MET A 184      25.072  13.821  41.533  1.00 29.96           H
ATOM   2751  HB3 MET A 184      24.353  15.185  41.913  1.00 29.96           H
ATOM   2752  HG2 MET A 184      26.288  16.315  41.053  1.00 27.02           H
ATOM   2753  HG3 MET A 184      26.765  14.906  40.502  1.00 27.02           H
ATOM   2754  HE1 MET A 184      24.345  13.960  37.904  1.00 35.41           H
ATOM   2755  HE2 MET A 184      25.758  13.645  38.559  1.00 35.41           H
ATOM   2756  HE3 MET A 184      24.439  13.538  39.433  1.00 35.41           H
ATOM   2757  N   THR A 185      24.744  13.121  44.711  1.00 18.30           N
ATOM   2758  CA  THR A 185      23.679  12.817  45.693  1.00 21.17           C
ATOM   2759  C   THR A 185      24.282  12.630  47.110  1.00 24.38           C
ATOM   2760  O   THR A 185      23.768  12.950  48.169  1.00 20.33           O
ATOM   2761  CB  THR A 185      22.967  11.521  45.206  1.00 17.69           C
ATOM   2762  OG1 THR A 185      24.025  10.595  44.877  1.00 15.09           O
ATOM   2763  CG2 THR A 185      22.141  11.804  43.967  1.00 28.63           C
ATOM   2764  H   THR A 185      25.163  12.304  44.244  1.00 21.60           H
ATOM   2765  HA  THR A 185      22.936  13.674  45.757  1.00 25.04           H
ATOM   2766  HB  THR A 185      22.358  11.064  46.027  1.00 20.87           H
ATOM   2767  HG1 THR A 185      23.593   9.808  44.363  1.00 17.75           H
ATOM   2768 HG21 THR A 185      21.624  10.863  43.658  1.00 34.00           H
ATOM   2769 HG22 THR A 185      21.372  12.569  44.139  1.00 34.00           H
ATOM   2770 HG23 THR A 185      22.755  12.111  43.115  1.00 34.00           H
ATOM   2771  N   ARG A 186      25.530  12.036  47.060  1.00 12.86           N
ATOM   2772  CA  ARG A 186      26.338  11.597  48.219  1.00 18.27           C
ATOM   2773  C   ARG A 186      27.843  11.795  47.993  1.00 17.68           C
ATOM   2774  O   ARG A 186      28.610  10.827  47.888  1.00 15.68           O
ATOM   2775  CB  ARG A 186      26.111  10.107  48.515  1.00 23.31           C
ATOM   2776  CG  ARG A 186      24.767   9.709  49.095  1.00 27.53           C
ATOM   2777  CD  ARG A 186      24.519   8.206  48.943  1.00 21.14           C
ATOM   2778  NE  ARG A 186      24.156   7.963  47.569  1.00 27.46           N
ATOM   2779  CZ  ARG A 186      24.540   6.909  46.901  1.00 34.86           C
ATOM   2780  NH1 ARG A 186      24.200   6.776  45.633  1.00 30.94           N
ATOM   2781  NH2 ARG A 186      25.275   5.996  47.510  1.00 43.69           N1+
ATOM   2782  H   ARG A 186      25.940  11.879  46.323  1.00 15.06           H
ATOM   2783  HA  ARG A 186      26.096  12.112  49.001  1.00 21.56           H
ATOM   2784  HB2 ARG A 186      26.242   9.591  47.702  1.00 27.60           H
ATOM   2785  HB3 ARG A 186      26.779   9.845  49.163  1.00 27.60           H
ATOM   2786  HG2 ARG A 186      24.760   9.920  50.041  1.00 32.67           H
ATOM   2787  HG3 ARG A 186      24.063  10.197  48.634  1.00 32.67           H
ATOM   2788  HD2 ARG A 186      25.322   7.715  49.160  1.00 25.01           H
ATOM   2789  HD3 ARG A 186      23.781   7.923  49.504  1.00 25.01           H
ATOM   2790  HE  ARG A 186      23.721   8.564  47.145  1.00 32.59           H
ATOM   2791 HH11 ARG A 186      23.722   7.387  45.262  1.00 36.76           H
ATOM   2792 HH12 ARG A 186      24.440   6.072  45.198  1.00 36.76           H
ATOM   2793 HH21 ARG A 186      25.499   6.085  48.337  1.00 52.06           H
ATOM   2794 HH22 ARG A 186      25.520   5.291  47.081  1.00 52.06           H
ATOM   2795  N   PRO A 187      28.312  13.031  47.960  1.00 13.43           N
ATOM   2796  CA  PRO A 187      29.724  13.272  47.608  1.00 20.11           C
ATOM   2797  C   PRO A 187      30.708  12.731  48.633  1.00 23.58           C
ATOM   2798  O   PRO A 187      30.462  12.771  49.831  1.00 19.51           O
ATOM   2799  CB  PRO A 187      29.815  14.800  47.548  1.00 19.96           C
ATOM   2800  CG  PRO A 187      28.724  15.254  48.474  1.00 18.59           C
ATOM   2801  CD  PRO A 187      27.594  14.290  48.194  1.00 20.03           C
ATOM   2802  HA  PRO A 187      29.924  12.906  46.733  1.00 23.77           H
ATOM   2803  HB2 PRO A 187      30.683  15.069  47.882  1.00 23.59           H
ATOM   2804  HB3 PRO A 187      29.673  15.119  46.646  1.00 23.59           H
ATOM   2805  HG2 PRO A 187      29.022  15.167  49.393  1.00 21.95           H
ATOM   2806  HG3 PRO A 187      28.469  16.165  48.276  1.00 21.95           H
ATOM   2807  HD2 PRO A 187      27.014  14.222  48.965  1.00 23.67           H
ATOM   2808  HD3 PRO A 187      27.114  14.562  47.395  1.00 23.67           H
ATOM   2809  N   ASP A 188      31.870  12.284  48.148  1.00 28.08           N
ATOM   2810  CA  ASP A 188      32.947  11.822  49.014  1.00 23.05           C
ATOM   2811  C   ASP A 188      33.968  12.915  49.280  1.00 23.91           C
ATOM   2812  O   ASP A 188      34.924  12.697  50.031  1.00 24.66           O
ATOM   2813  CB  ASP A 188      33.623  10.561  48.418  1.00 26.71           C
ATOM   2814  CG  ASP A 188      34.515  10.840  47.160  1.00 25.11           C
ATOM   2815  OD1 ASP A 188      34.881  12.022  46.875  1.00 26.00           O
ATOM   2816  OD2 ASP A 188      34.852   9.839  46.447  1.00 27.70           O1-
ATOM   2817  H   ASP A 188      32.062  12.244  47.314  1.00 33.33           H
ATOM   2818  HA  ASP A 188      32.578  11.556  49.868  1.00 27.30           H
ATOM   2819  HB2 ASP A 188      34.193  10.175  49.095  1.00 31.69           H
ATOM   2820  HB3 ASP A 188      32.941   9.919  48.168  1.00 31.69           H
ATOM   2821  N   GLY A 189      33.777  14.094  48.712  1.00 24.72           N
ATOM   2822  CA  GLY A 189      34.639  15.216  48.998  1.00 28.14           C
ATOM   2823  C   GLY A 189      35.675  15.486  47.933  1.00 28.71           C
ATOM   2824  O   GLY A 189      36.290  16.561  47.936  1.00 32.49           O
ATOM   2825  H   GLY A 189      33.142  14.277  48.154  1.00 29.31           H
ATOM   2826  HA2 GLY A 189      34.092  16.011  49.102  1.00 33.40           H
ATOM   2827  HA3 GLY A 189      35.104  15.055  49.838  1.00 33.40           H
ATOM   2828  N   SER A 190      35.893  14.555  47.018  1.00 26.66           N
ATOM   2829  CA  SER A 190      36.877  14.832  45.986  1.00 28.62           C
ATOM   2830  C   SER A 190      36.368  15.817  44.940  1.00 26.93           C
ATOM   2831  O   SER A 190      37.194  16.460  44.279  1.00 26.54           O
ATOM   2832  CB  SER A 190      37.315  13.525  45.331  1.00 25.83           C
ATOM   2833  OG  SER A 190      36.426  13.178  44.322  1.00 32.70           O
ATOM   2834  H   SER A 190      35.515  13.778  46.976  1.00 31.63           H
ATOM   2835  HA  SER A 190      37.651  15.236  46.405  1.00 33.98           H
ATOM   2836  HB2 SER A 190      38.203  13.632  44.957  1.00 30.63           H
ATOM   2837  HB3 SER A 190      37.315  12.822  46.002  1.00 30.63           H
ATOM   2838  HG  SER A 190      36.072  12.441  44.502  1.00 38.88           H
ATOM   2839  N   MET A 191      35.047  16.001  44.807  1.00 22.66           N
ATOM   2840  CA  MET A 191      34.483  16.852  43.751  1.00 22.12           C
ATOM   2841  C   MET A 191      33.354  17.713  44.275  1.00 21.74           C
ATOM   2842  O   MET A 191      32.509  17.249  45.039  1.00 26.56           O
ATOM   2843  CB  MET A 191      33.910  16.051  42.571  1.00 19.44           C
ATOM   2844  CG  MET A 191      34.936  15.317  41.738  1.00 27.70           C
ATOM   2845  SD  MET A 191      34.233  14.501  40.287  1.00 25.05           S
ATOM   2846  CE  MET A 191      34.409  15.747  39.016  1.00 31.03           C
ATOM   2847  H   MET A 191      34.457  15.642  45.322  1.00 26.83           H
ATOM   2848  HA  MET A 191      35.178  17.437  43.409  1.00 26.19           H
ATOM   2849  HB2 MET A 191      33.301  15.385  42.919  1.00 22.96           H
ATOM   2850  HB3 MET A 191      33.434  16.660  41.987  1.00 22.96           H
ATOM   2851  HG2 MET A 191      35.592  15.956  41.429  1.00 32.88           H
ATOM   2852  HG3 MET A 191      35.357  14.635  42.285  1.00 32.88           H
ATOM   2853  HE1 MET A 191      34.027  15.407  38.193  1.00 36.88           H
ATOM   2854  HE2 MET A 191      33.947  16.555  39.285  1.00 36.88           H
ATOM   2855  HE3 MET A 191      35.352  15.933  38.889  1.00 36.88           H
ATOM   2856  N   THR A 192      33.328  18.961  43.828  1.00 19.63           N
ATOM   2857  CA  THR A 192      32.185  19.801  44.093  1.00 19.11           C
ATOM   2858  C   THR A 192      31.021  19.352  43.231  1.00 22.32           C
ATOM   2859  O   THR A 192      31.177  18.598  42.265  1.00 24.54           O
ATOM   2860  CB  THR A 192      32.497  21.252  43.793  1.00 23.28           C
ATOM   2861  OG1 THR A 192      32.620  21.413  42.375  1.00 23.73           O
ATOM   2862  CG2 THR A 192      33.799  21.660  44.490  1.00 28.09           C
ATOM   2863  H   THR A 192      33.939  19.329  43.353  1.00 23.19           H
ATOM   2864  HA  THR A 192      31.932  19.730  45.025  1.00 22.57           H
ATOM   2865  HB  THR A 192      31.786  21.815  44.139  1.00 27.57           H
ATOM   2866  HG1 THR A 192      32.841  22.202  42.177  1.00 28.11           H
ATOM   2867 HG21 THR A 192      34.025  22.583  44.290  1.00 33.34           H
ATOM   2868 HG22 THR A 192      33.709  21.556  45.452  1.00 33.34           H
ATOM   2869 HG23 THR A 192      34.527  21.094  44.183  1.00 33.34           H
ATOM   2870  N   PHE A 193      29.835  19.827  43.585  1.00 24.59           N
ATOM   2871  CA  PHE A 193      28.684  19.566  42.733  1.00 28.35           C
ATOM   2872  C   PHE A 193      28.906  20.108  41.330  1.00 20.30           C
ATOM   2873  O   PHE A 193      28.633  19.411  40.351  1.00 18.97           O
ATOM   2874  CB  PHE A 193      27.423  20.173  43.316  1.00 21.52           C
ATOM   2875  CG  PHE A 193      26.205  19.695  42.634  1.00 18.91           C
ATOM   2876  CD1 PHE A 193      25.453  18.677  43.184  1.00 22.17           C
ATOM   2877  CD2 PHE A 193      25.848  20.214  41.421  1.00 14.89           C
ATOM   2878  CE1 PHE A 193      24.345  18.208  42.530  1.00 21.63           C
ATOM   2879  CE2 PHE A 193      24.788  19.756  40.766  1.00 19.65           C
ATOM   2880  CZ  PHE A 193      24.014  18.749  41.313  1.00 26.96           C
ATOM   2881  H   PHE A 193      29.676  20.284  44.295  1.00 29.15           H
ATOM   2882  HA  PHE A 193      28.557  18.605  42.660  1.00 33.66           H
ATOM   2883  HB2 PHE A 193      27.354  19.932  44.256  1.00 25.46           H
ATOM   2884  HB3 PHE A 193      27.462  21.136  43.211  1.00 25.46           H
ATOM   2885  HD1 PHE A 193      25.697  18.322  44.008  1.00 26.24           H
ATOM   2886  HD2 PHE A 193      26.367  20.881  41.042  1.00 17.51           H
ATOM   2887  HE1 PHE A 193      23.827  17.531  42.906  1.00 25.59           H
ATOM   2888  HE2 PHE A 193      24.558  20.131  39.949  1.00 23.22           H
ATOM   2889  HZ  PHE A 193      23.261  18.445  40.861  1.00 31.99           H
ATOM   2890  N   ALA A 194      29.373  21.362  41.219  1.00 14.31           N
ATOM   2891  CA  ALA A 194      29.587  21.984  39.912  1.00 22.58           C
ATOM   2892  C   ALA A 194      30.541  21.170  39.038  1.00 16.96           C
ATOM   2893  O   ALA A 194      30.344  21.095  37.822  1.00 18.77           O
ATOM   2894  CB  ALA A 194      30.129  23.397  40.103  1.00 21.76           C
ATOM   2895  H   ALA A 194      29.581  21.873  41.884  1.00 16.80           H
ATOM   2896  HA  ALA A 194      28.740  22.064  39.448  1.00 26.73           H
ATOM   2897  HB1 ALA A 194      30.270  23.806  39.236  1.00 25.75           H
ATOM   2898  HB2 ALA A 194      29.489  23.914  40.618  1.00 25.75           H
ATOM   2899  HB3 ALA A 194      30.970  23.341  40.586  1.00 25.75           H
ATOM   2900  N   GLU A 195      31.591  20.563  39.640  1.00 19.12           N
ATOM   2901  CA  GLU A 195      32.606  19.817  38.879  1.00 25.70           C
ATOM   2902  C   GLU A 195      32.082  18.469  38.384  1.00 18.40           C
ATOM   2903  O   GLU A 195      32.394  18.048  37.265  1.00 25.38           O
ATOM   2904  CB  GLU A 195      33.870  19.599  39.734  1.00 20.36           C
ATOM   2905  CG  GLU A 195      34.702  20.889  40.026  1.00 23.04           C
ATOM   2906  CD  GLU A 195      35.779  20.720  41.141  1.00 29.36           C
ATOM   2907  OE1 GLU A 195      36.732  21.528  41.151  1.00 26.87           O
ATOM   2908  OE2 GLU A 195      35.685  19.798  41.999  1.00 21.31           O1-
ATOM   2909  H   GLU A 195      31.747  20.586  40.484  1.00 22.59           H
ATOM   2910  HA  GLU A 195      32.857  20.343  38.105  1.00 30.48           H
ATOM   2911  HB2 GLU A 195      33.610  19.215  40.580  1.00 24.07           H
ATOM   2912  HB3 GLU A 195      34.458  18.982  39.267  1.00 24.07           H
ATOM   2913  HG2 GLU A 195      35.162  21.149  39.210  1.00 27.29           H
ATOM   2914  HG3 GLU A 195      34.095  21.593  40.301  1.00 27.29           H
ATOM   2915  N   ALA A 196      31.356  17.744  39.222  1.00 17.78           N
ATOM   2916  CA  ALA A 196      30.753  16.494  38.770  1.00 23.12           C
ATOM   2917  C   ALA A 196      29.772  16.766  37.646  1.00 18.21           C
ATOM   2918  O   ALA A 196      29.766  16.075  36.614  1.00 19.03           O
ATOM   2919  CB  ALA A 196      30.037  15.796  39.930  1.00 22.08           C
ATOM   2920  H   ALA A 196      31.195  17.948  40.042  1.00 20.98           H
ATOM   2921  HA  ALA A 196      31.450  15.902  38.444  1.00 27.39           H
ATOM   2922  HB1 ALA A 196      29.667  14.950  39.624  1.00 26.13           H
ATOM   2923  HB2 ALA A 196      30.666  15.632  40.651  1.00 26.13           H
ATOM   2924  HB3 ALA A 196      29.320  16.373  40.243  1.00 26.13           H
ATOM   2925  N   LYS A 197      28.927  17.776  37.838  1.00 17.40           N
ATOM   2926  CA  LYS A 197      27.970  18.155  36.801  1.00 22.56           C
ATOM   2927  C   LYS A 197      28.679  18.456  35.493  1.00 21.61           C
ATOM   2928  O   LYS A 197      28.238  18.014  34.423  1.00 23.40           O
ATOM   2929  CB  LYS A 197      27.156  19.375  37.247  1.00 17.45           C
ATOM   2930  CG  LYS A 197      26.044  19.774  36.274  1.00 29.80           C
ATOM   2931  CD  LYS A 197      25.471  21.137  36.608  1.00 24.14           C
ATOM   2932  CE  LYS A 197      26.364  22.265  36.108  1.00 21.66           C
ATOM   2933  NZ  LYS A 197      25.560  23.500  35.676  1.00 19.58           N1+
ATOM   2934  H   LYS A 197      28.888  18.246  38.556  1.00 20.52           H
ATOM   2935  HA  LYS A 197      27.360  17.412  36.661  1.00 26.71           H
ATOM   2936  HB2 LYS A 197      26.741  19.171  38.103  1.00 20.58           H
ATOM   2937  HB3 LYS A 197      27.751  20.140  37.332  1.00 20.58           H
ATOM   2938  HG2 LYS A 197      26.403  19.823  35.373  1.00 35.40           H
ATOM   2939  HG3 LYS A 197      25.324  19.120  36.309  1.00 35.40           H
ATOM   2940  HD2 LYS A 197      24.601  21.221  36.183  1.00 28.61           H
ATOM   2941  HD3 LYS A 197      25.385  21.215  37.569  1.00 28.61           H
ATOM   2942  HE2 LYS A 197      26.960  22.528  36.823  1.00 25.63           H
ATOM   2943  HE3 LYS A 197      26.876  21.957  35.342  1.00 25.63           H
ATOM   2944  HZ1 LYS A 197      26.113  24.169  35.491  1.00 23.14           H
ATOM   2945  HZ2 LYS A 197      25.076  23.323  34.947  1.00 23.14           H
ATOM   2946  HZ3 LYS A 197      25.010  23.754  36.329  1.00 23.14           H
ATOM   2947  N   GLU A 198      29.789  19.207  35.557  1.00 22.16           N
ATOM   2948  CA  GLU A 198      30.467  19.620  34.328  1.00 26.58           C
ATOM   2949  C   GLU A 198      31.125  18.447  33.633  1.00 19.30           C
ATOM   2950  O   GLU A 198      31.082  18.369  32.401  1.00 17.01           O
ATOM   2951  CB  GLU A 198      31.483  20.730  34.599  1.00 28.73           C
ATOM   2952  CG  GLU A 198      30.814  22.133  34.640  1.00 45.80           C
ATOM   2953  CD  GLU A 198      30.090  22.491  33.305  1.00 49.84           C
ATOM   2954  OE1 GLU A 198      28.974  23.094  33.347  1.00 33.53           O
ATOM   2955  OE2 GLU A 198      30.643  22.153  32.217  1.00 50.94           O1-
ATOM   2956  H   GLU A 198      30.163  19.476  36.283  1.00 26.23           H
ATOM   2957  HA  GLU A 198      29.802  19.966  33.715  1.00 31.54           H
ATOM   2958  HB2 GLU A 198      31.924  20.574  35.448  1.00 34.12           H
ATOM   2959  HB3 GLU A 198      32.141  20.734  33.885  1.00 34.12           H
ATOM   2960  HG2 GLU A 198      30.156  22.149  35.355  1.00 54.60           H
ATOM   2961  HG3 GLU A 198      31.491  22.807  34.812  1.00 54.60           H
ATOM   2962  N   ALA A 199      31.711  17.510  34.394  1.00 14.52           N
ATOM   2963  CA  ALA A 199      32.244  16.288  33.775  1.00 18.49           C
ATOM   2964  C   ALA A 199      31.139  15.431  33.153  1.00 24.38           C
ATOM   2965  O   ALA A 199      31.373  14.725  32.167  1.00 17.74           O
ATOM   2966  CB  ALA A 199      33.013  15.453  34.796  1.00 17.46           C
ATOM   2967  H   ALA A 199      31.823  17.562  35.247  1.00 17.06           H
ATOM   2968  HA  ALA A 199      32.856  16.535  33.065  1.00 21.83           H
ATOM   2969  HB1 ALA A 199      33.414  14.694  34.336  1.00 20.59           H
ATOM   2970  HB2 ALA A 199      33.699  15.991  35.219  1.00 20.59           H
ATOM   2971  HB3 ALA A 199      32.381  15.139  35.461  1.00 20.59           H
ATOM   2972  N   LEU A 200      29.938  15.465  33.724  1.00 24.09           N
ATOM   2973  CA  LEU A 200      28.805  14.803  33.098  1.00 21.09           C
ATOM   2974  C   LEU A 200      28.439  15.479  31.785  1.00 14.95           C
ATOM   2975  O   LEU A 200      28.258  14.820  30.754  1.00 17.65           O
ATOM   2976  CB  LEU A 200      27.634  14.794  34.083  1.00 13.79           C
ATOM   2977  CG  LEU A 200      26.512  13.818  33.855  1.00 20.59           C
ATOM   2978  CD1 LEU A 200      27.088  12.428  33.962  1.00 29.08           C
ATOM   2979  CD2 LEU A 200      25.351  14.020  34.861  1.00 24.72           C
ATOM   2980  H   LEU A 200      29.752  15.851  34.473  1.00 28.55           H
ATOM   2981  HA  LEU A 200      29.064  13.892  32.895  1.00 24.95           H
ATOM   2982  HB2 LEU A 200      27.998  14.567  34.953  1.00 16.18           H
ATOM   2983  HB3 LEU A 200      27.250  15.683  34.113  1.00 16.18           H
ATOM   2984  HG  LEU A 200      26.153  13.942  32.966  1.00 24.35           H
ATOM   2985 HD11 LEU A 200      26.363  11.786  33.943  1.00 34.54           H
ATOM   2986 HD12 LEU A 200      27.679  12.283  33.209  1.00 34.54           H
ATOM   2987 HD13 LEU A 200      27.579  12.345  34.795  1.00 34.54           H
ATOM   2988 HD21 LEU A 200      24.632  13.411  34.631  1.00 29.30           H
ATOM   2989 HD22 LEU A 200      25.676  13.838  35.755  1.00 29.30           H
ATOM   2990 HD23 LEU A 200      25.038  14.935  34.806  1.00 29.30           H
ATOM   2991  N   TYR A 201      28.345  16.800  31.788  1.00 17.51           N
ATOM   2992  CA  TYR A 201      28.086  17.490  30.525  1.00 21.97           C
ATOM   2993  C   TYR A 201      29.237  17.286  29.523  1.00 18.39           C
ATOM   2994  O   TYR A 201      29.012  17.226  28.309  1.00 17.26           O
ATOM   2995  CB  TYR A 201      27.842  18.980  30.802  1.00 13.68           C
ATOM   2996  CG  TYR A 201      26.523  19.314  31.498  1.00 16.78           C
ATOM   2997  CD1 TYR A 201      25.480  18.415  31.518  1.00 19.47           C
ATOM   2998  CD2 TYR A 201      26.338  20.541  32.138  1.00 19.54           C
ATOM   2999  CE1 TYR A 201      24.295  18.713  32.131  1.00 20.06           C
ATOM   3000  CE2 TYR A 201      25.161  20.847  32.758  1.00 23.00           C
ATOM   3001  CZ  TYR A 201      24.133  19.921  32.746  1.00 20.18           C
ATOM   3002  OH  TYR A 201      22.939  20.196  33.335  1.00 20.53           O
ATOM   3003  H   TYR A 201      28.438  17.304  32.477  1.00 20.65           H
ATOM   3004  HA  TYR A 201      27.291  17.100  30.122  1.00 26.00           H
ATOM   3005  HB2 TYR A 201      28.558  19.314  31.369  1.00 16.05           H
ATOM   3006  HB3 TYR A 201      27.849  19.462  29.966  1.00 16.05           H
ATOM   3007  HD1 TYR A 201      25.578  17.592  31.092  1.00 23.00           H
ATOM   3008  HD2 TYR A 201      27.034  21.163  32.139  1.00 23.08           H
ATOM   3009  HE1 TYR A 201      23.597  18.106  32.130  1.00 23.71           H
ATOM   3010  HE2 TYR A 201      25.046  21.670  33.175  1.00 27.23           H
ATOM   3011  HH  TYR A 201      22.927  20.994  33.593  1.00 24.27           H
ATOM   3012  N   ASP A 202      30.465  17.172  30.020  1.00 18.13           N
ATOM   3013  CA  ASP A 202      31.617  16.901  29.173  1.00 18.63           C
ATOM   3014  C   ASP A 202      31.434  15.593  28.401  1.00 22.23           C
ATOM   3015  O   ASP A 202      31.812  15.495  27.227  1.00 20.28           O
ATOM   3016  CB  ASP A 202      32.878  16.861  30.062  1.00 16.98           C
ATOM   3017  CG  ASP A 202      34.138  16.744  29.263  1.00 23.10           C
ATOM   3018  OD1 ASP A 202      34.237  17.434  28.212  1.00 21.64           O
ATOM   3019  OD2 ASP A 202      35.018  15.968  29.678  1.00 21.22           O1-
ATOM   3020  H   ASP A 202      30.664  17.241  30.851  1.00 21.40           H
ATOM   3021  HA  ASP A 202      31.709  17.623  28.530  1.00 21.99           H
ATOM   3022  HB2 ASP A 202      32.935  17.673  30.587  1.00 20.02           H
ATOM   3023  HB3 ASP A 202      32.834  16.102  30.666  1.00 20.02           H
ATOM   3024  N   TYR A 203      30.833  14.589  29.047  1.00 21.73           N
ATOM   3025  CA  TYR A 203      30.544  13.300  28.416  1.00 20.35           C
ATOM   3026  C   TYR A 203      29.399  13.393  27.418  1.00 15.75           C
ATOM   3027  O   TYR A 203      29.466  12.806  26.334  1.00 20.47           O
ATOM   3028  CB  TYR A 203      30.209  12.279  29.504  1.00 19.69           C
ATOM   3029  CG  TYR A 203      29.781  10.910  29.020  1.00 23.52           C
ATOM   3030  CD1 TYR A 203      30.690   9.873  28.923  1.00 25.11           C
ATOM   3031  CD2 TYR A 203      28.470  10.644  28.713  1.00 24.88           C
ATOM   3032  CE1 TYR A 203      30.318   8.621  28.476  1.00 28.39           C
ATOM   3033  CE2 TYR A 203      28.079   9.394  28.272  1.00 29.26           C
ATOM   3034  CZ  TYR A 203      29.011   8.372  28.148  1.00 25.45           C
ATOM   3035  OH  TYR A 203      28.647   7.100  27.716  1.00 22.82           O
ATOM   3036  H   TYR A 203      30.583  14.632  29.866  1.00 25.71           H
ATOM   3037  HA  TYR A 203      31.333  12.994  27.953  1.00 24.05           H
ATOM   3038  HB2 TYR A 203      31.000  12.161  30.043  1.00 23.26           H
ATOM   3039  HB3 TYR A 203      29.489  12.638  30.047  1.00 23.26           H
ATOM   3040  HD1 TYR A 203      31.585  10.032  29.127  1.00 29.77           H
ATOM   3041  HD2 TYR A 203      27.841  11.322  28.780  1.00 29.49           H
ATOM   3042  HE1 TYR A 203      30.950   7.944  28.403  1.00 33.70           H
ATOM   3043  HE2 TYR A 203      27.187   9.243  28.057  1.00 34.75           H
ATOM   3044  HH  TYR A 203      29.330   6.608  27.677  1.00 27.02           H
ATOM   3045  N   LEU A 204      28.324  14.100  27.777  1.00 18.82           N
ATOM   3046  CA  LEU A 204      27.114  14.128  26.961  1.00 19.23           C
ATOM   3047  C   LEU A 204      27.220  15.059  25.752  1.00 21.89           C
ATOM   3048  O   LEU A 204      26.652  14.749  24.694  1.00 16.59           O
ATOM   3049  CB  LEU A 204      25.912  14.549  27.808  1.00 14.89           C
ATOM   3050  CG  LEU A 204      25.474  13.516  28.839  1.00 19.48           C
ATOM   3051  CD1 LEU A 204      24.471  14.134  29.748  1.00 18.37           C
ATOM   3052  CD2 LEU A 204      24.880  12.259  28.222  1.00 19.86           C
ATOM   3053  H   LEU A 204      28.267  14.571  28.493  1.00 22.22           H
ATOM   3054  HA  LEU A 204      26.942  13.227  26.641  1.00 22.72           H
ATOM   3055  HB2 LEU A 204      26.145  15.355  28.287  1.00 17.51           H
ATOM   3056  HB3 LEU A 204      25.150  14.730  27.230  1.00 17.51           H
ATOM   3057  HG  LEU A 204      26.247  13.260  29.367  1.00 23.01           H
ATOM   3058 HD11 LEU A 204      24.160  13.460  30.375  1.00 21.68           H
ATOM   3059 HD12 LEU A 204      24.886  14.869  30.226  1.00 21.68           H
ATOM   3060 HD13 LEU A 204      23.729  14.459  29.214  1.00 21.68           H
ATOM   3061 HD21 LEU A 204      24.592  11.666  28.935  1.00 23.47           H
ATOM   3062 HD22 LEU A 204      24.114  12.509  27.686  1.00 23.47           H
ATOM   3063 HD23 LEU A 204      25.546  11.816  27.670  1.00 23.47           H
ATOM   3064  N   ILE A 205      27.888  16.219  25.892  1.00 21.80           N
ATOM   3065  CA  ILE A 205      27.847  17.235  24.824  1.00 19.21           C
ATOM   3066  C   ILE A 205      28.211  16.659  23.456  1.00 25.52           C
ATOM   3067  O   ILE A 205      27.442  16.861  22.509  1.00 22.49           O
ATOM   3068  CB  ILE A 205      28.739  18.429  25.201  1.00 25.96           C
ATOM   3069  CG1 ILE A 205      27.913  19.393  26.015  1.00 23.63           C
ATOM   3070  CG2 ILE A 205      29.328  19.092  23.932  1.00 27.61           C
ATOM   3071  CD1 ILE A 205      28.731  20.472  26.693  1.00 23.06           C
ATOM   3072  H   ILE A 205      28.368  16.434  26.576  1.00 25.79           H
ATOM   3073  HA  ILE A 205      26.942  17.581  24.766  1.00 22.69           H
ATOM   3074  HB  ILE A 205      29.474  18.106  25.749  1.00 30.79           H
ATOM   3075 HG12 ILE A 205      27.275  19.812  25.416  1.00 28.00           H
ATOM   3076 HG13 ILE A 205      27.445  18.886  26.700  1.00 28.00           H
ATOM   3077 HG21 ILE A 205      29.835  19.872  24.191  1.00 32.77           H
ATOM   3078 HG22 ILE A 205      29.926  18.475  23.485  1.00 32.77           H
ATOM   3079 HG23 ILE A 205      28.605  19.350  23.339  1.00 32.77           H
ATOM   3080 HD11 ILE A 205      28.137  21.062  27.178  1.00 27.31           H
ATOM   3081 HD12 ILE A 205      29.357  20.050  27.302  1.00 27.31           H
ATOM   3082 HD13 ILE A 205      29.209  20.972  26.014  1.00 27.31           H
ATOM   3083  N   PRO A 206      29.355  15.969  23.275  1.00 19.51           N
ATOM   3084  CA  PRO A 206      29.674  15.403  21.960  1.00 19.32           C
ATOM   3085  C   PRO A 206      28.644  14.404  21.482  1.00 29.38           C
ATOM   3086  O   PRO A 206      28.392  14.324  20.274  1.00 22.50           O
ATOM   3087  CB  PRO A 206      31.035  14.730  22.189  1.00 25.45           C
ATOM   3088  CG  PRO A 206      31.591  15.329  23.463  1.00 24.99           C
ATOM   3089  CD  PRO A 206      30.371  15.594  24.277  1.00 25.58           C
ATOM   3090  HA  PRO A 206      29.792  16.101  21.295  1.00 22.83           H
ATOM   3091  HB2 PRO A 206      30.908  13.780  22.304  1.00 30.18           H
ATOM   3092  HB3 PRO A 206      31.617  14.904  21.437  1.00 30.18           H
ATOM   3093  HG2 PRO A 206      32.188  14.700  23.902  1.00 29.63           H
ATOM   3094  HG3 PRO A 206      32.061  16.156  23.266  1.00 29.63           H
ATOM   3095  HD2 PRO A 206      30.096  14.789  24.744  1.00 30.34           H
ATOM   3096  HD3 PRO A 206      30.535  16.332  24.885  1.00 30.34           H
ATOM   3097  N   ILE A 207      28.046  13.633  22.397  1.00 22.14           N
ATOM   3098  CA  ILE A 207      27.110  12.595  22.002  1.00 18.29           C
ATOM   3099  C   ILE A 207      25.816  13.208  21.494  1.00 18.94           C
ATOM   3100  O   ILE A 207      25.184  12.704  20.556  1.00 17.85           O
ATOM   3101  CB  ILE A 207      26.852  11.642  23.184  1.00 20.61           C
ATOM   3102  CG1 ILE A 207      28.142  10.885  23.551  1.00 15.05           C
ATOM   3103  CG2 ILE A 207      25.729  10.678  22.812  1.00 19.00           C
ATOM   3104  CD1 ILE A 207      28.020  10.023  24.846  1.00 23.88           C
ATOM   3105  H   ILE A 207      28.156  13.699  23.251  1.00 26.21           H
ATOM   3106  HA  ILE A 207      27.510  12.081  21.286  1.00 21.59           H
ATOM   3107  HB  ILE A 207      26.575  12.169  23.952  1.00 24.37           H
ATOM   3108 HG12 ILE A 207      28.394  10.308  22.815  1.00 17.69           H
ATOM   3109 HG13 ILE A 207      28.845  11.539  23.696  1.00 17.69           H
ATOM   3110 HG21 ILE A 207      25.594  10.067  23.549  1.00 22.44           H
ATOM   3111 HG22 ILE A 207      24.912  11.173  22.645  1.00 22.44           H
ATOM   3112 HG23 ILE A 207      25.972  10.186  22.013  1.00 22.44           H
ATOM   3113 HD11 ILE A 207      28.883   9.608  25.006  1.00 28.29           H
ATOM   3114 HD12 ILE A 207      27.779  10.578  25.605  1.00 28.29           H
ATOM   3115 HD13 ILE A 207      27.342   9.345  24.714  1.00 28.29           H
ATOM   3116  N   ILE A 208      25.373  14.281  22.133  1.00 24.90           N
ATOM   3117  CA  ILE A 208      24.194  14.977  21.653  1.00 23.75           C
ATOM   3118  C   ILE A 208      24.471  15.577  20.280  1.00 19.49           C
ATOM   3119  O   ILE A 208      23.643  15.477  19.363  1.00 24.76           O
ATOM   3120  CB  ILE A 208      23.762  16.022  22.696  1.00 24.74           C
ATOM   3121  CG1 ILE A 208      23.146  15.296  23.879  1.00 23.38           C
ATOM   3122  CG2 ILE A 208      22.741  16.909  22.151  1.00 16.40           C
ATOM   3123  CD1 ILE A 208      23.078  16.088  25.099  1.00 15.90           C
ATOM   3124  H   ILE A 208      25.728  14.626  22.837  1.00 29.52           H
ATOM   3125  HA  ILE A 208      23.470  14.336  21.572  1.00 28.14           H
ATOM   3126  HB  ILE A 208      24.522  16.546  23.001  1.00 29.33           H
ATOM   3127 HG12 ILE A 208      22.244  15.026  23.647  1.00 27.69           H
ATOM   3128 HG13 ILE A 208      23.698  14.528  24.077  1.00 27.69           H
ATOM   3129 HG21 ILE A 208      22.480  17.529  22.850  1.00 19.32           H
ATOM   3130 HG22 ILE A 208      23.100  17.402  21.398  1.00 19.32           H
ATOM   3131 HG23 ILE A 208      21.981  16.368  21.873  1.00 19.32           H
ATOM   3132 HD11 ILE A 208      22.729  15.534  25.813  1.00 18.72           H
ATOM   3133 HD12 ILE A 208      23.973  16.395  25.324  1.00 18.72           H
ATOM   3134 HD13 ILE A 208      22.486  16.842  24.946  1.00 18.72           H
ATOM   3135  N   GLU A 209      25.646  16.182  20.099  1.00 23.92           N
ATOM   3136  CA  GLU A 209      25.959  16.741  18.788  1.00 29.75           C
ATOM   3137  C   GLU A 209      25.917  15.635  17.728  1.00 29.28           C
ATOM   3138  O   GLU A 209      25.250  15.783  16.696  1.00 20.93           O
ATOM   3139  CB  GLU A 209      27.310  17.485  18.811  1.00 43.75           C
ATOM   3140  CG  GLU A 209      27.740  18.211  17.479  1.00 56.18           C
ATOM   3141  CD  GLU A 209      29.254  18.661  17.455  1.00 56.75           C
ATOM   3142  OE1 GLU A 209      29.841  18.939  18.526  1.00 51.72           O
ATOM   3143  OE2 GLU A 209      29.872  18.721  16.359  1.00 52.35           O1-
ATOM   3144  H   GLU A 209      26.255  16.271  20.696  1.00 28.34           H
ATOM   3145  HA  GLU A 209      25.275  17.396  18.565  1.00 35.34           H
ATOM   3146  HB2 GLU A 209      27.249  18.179  19.486  1.00 52.14           H
ATOM   3147  HB3 GLU A 209      28.015  16.862  19.048  1.00 52.14           H
ATOM   3148  HG2 GLU A 209      27.611  17.594  16.742  1.00 67.05           H
ATOM   3149  HG3 GLU A 209      27.170  18.987  17.342  1.00 67.05           H
ATOM   3150  N   GLN A 210      26.551  14.483  17.986  1.00 24.77           N
ATOM   3151  CA  GLN A 210      26.543  13.474  16.929  1.00 27.03           C
ATOM   3152  C   GLN A 210      25.146  12.881  16.725  1.00 27.13           C
ATOM   3153  O   GLN A 210      24.801  12.507  15.604  1.00 26.08           O
ATOM   3154  CB  GLN A 210      27.606  12.391  17.192  1.00 29.65           C
ATOM   3155  CG  GLN A 210      27.434  11.516  18.383  1.00 42.41           C
ATOM   3156  CD  GLN A 210      28.756  10.807  18.818  1.00 48.19           C
ATOM   3157  OE1 GLN A 210      29.867  11.155  18.370  1.00 45.63           O
ATOM   3158  NE2 GLN A 210      28.621   9.836  19.724  1.00 39.96           N
ATOM   3159  H   GLN A 210      26.962  14.271  18.713  1.00 29.36           H
ATOM   3160  HA  GLN A 210      26.781  13.923  16.107  1.00 32.08           H
ATOM   3161  HB2 GLN A 210      27.638  11.803  16.422  1.00 35.22           H
ATOM   3162  HB3 GLN A 210      28.459  12.837  17.305  1.00 35.22           H
ATOM   3163  HG2 GLN A 210      27.129  12.063  19.123  1.00 50.53           H
ATOM   3164  HG3 GLN A 210      26.772  10.833  18.176  1.00 50.53           H
ATOM   3165 HE21 GLN A 210      27.850   9.697  20.086  1.00 47.59           H
ATOM   3166 HE22 GLN A 210      29.300   9.365  19.965  1.00 47.59           H
ATOM   3167  N   ARG A 211      24.298  12.864  17.762  1.00 28.06           N
ATOM   3168  CA  ARG A 211      22.948  12.318  17.626  1.00 25.26           C
ATOM   3169  C   ARG A 211      22.021  13.292  16.895  1.00 26.66           C
ATOM   3170  O   ARG A 211      21.026  12.882  16.286  1.00 25.32           O
ATOM   3171  CB  ARG A 211      22.400  11.997  19.015  1.00 28.77           C
ATOM   3172  CG  ARG A 211      22.316  10.539  19.418  1.00 31.68           C
ATOM   3173  CD  ARG A 211      23.613   9.886  19.753  1.00 28.83           C
ATOM   3174  NE  ARG A 211      23.436   8.878  20.802  1.00 29.11           N
ATOM   3175  CZ  ARG A 211      24.300   7.915  21.056  1.00 22.66           C
ATOM   3176  NH1 ARG A 211      24.067   7.068  22.025  1.00 24.59           N
ATOM   3177  NH2 ARG A 211      25.394   7.799  20.325  1.00 47.25           N1+
ATOM   3178  H   ARG A 211      24.471  13.168  18.549  1.00 33.31           H
ATOM   3179  HA  ARG A 211      22.974  11.487  17.134  1.00 29.96           H
ATOM   3180  HB2 ARG A 211      22.959  12.444  19.672  1.00 34.17           H
ATOM   3181  HB3 ARG A 211      21.496  12.348  19.059  1.00 34.17           H
ATOM   3182  HG2 ARG A 211      21.754  10.466  20.207  1.00 37.66           H
ATOM   3183  HG3 ARG A 211      21.936  10.042  18.687  1.00 37.66           H
ATOM   3184  HD2 ARG A 211      23.956   9.445  18.963  1.00 34.24           H
ATOM   3185  HD3 ARG A 211      24.239  10.558  20.068  1.00 34.24           H
ATOM   3186  HE  ARG A 211      22.705   8.886  21.253  1.00 34.57           H
ATOM   3187 HH11 ARG A 211      23.350   7.149  22.493  1.00 29.15           H
ATOM   3188 HH12 ARG A 211      24.635   6.436  22.186  1.00 29.15           H
ATOM   3189 HH21 ARG A 211      25.557   8.356  19.686  1.00 56.34           H
ATOM   3190 HH22 ARG A 211      25.956   7.168  20.493  1.00 56.34           H
ATOM   3191  N   ARG A 212      22.315  14.586  16.935  1.00 25.28           N
ATOM   3192  CA  ARG A 212      21.514  15.502  16.126  1.00 28.20           C
ATOM   3193  C   ARG A 212      21.916  15.472  14.661  1.00 33.07           C
ATOM   3194  O   ARG A 212      21.095  15.766  13.785  1.00 35.12           O
ATOM   3195  CB  ARG A 212      21.660  16.921  16.623  1.00 31.98           C
ATOM   3196  CG  ARG A 212      21.238  17.131  18.020  1.00 27.05           C
ATOM   3197  CD  ARG A 212      21.525  18.558  18.387  1.00 24.39           C
ATOM   3198  NE  ARG A 212      20.369  19.041  19.078  1.00 42.01           N
ATOM   3199  CZ  ARG A 212      19.782  20.197  18.860  1.00 35.61           C
ATOM   3200  NH1 ARG A 212      18.693  20.494  19.574  1.00 29.07           N
ATOM   3201  NH2 ARG A 212      20.287  21.047  17.977  1.00 27.13           N1+
ATOM   3202  H   ARG A 212      22.946  14.940  17.405  1.00 29.98           H
ATOM   3203  HA  ARG A 212      20.583  15.252  16.200  1.00 33.48           H
ATOM   3204  HB2 ARG A 212      22.596  17.164  16.572  1.00 38.02           H
ATOM   3205  HB3 ARG A 212      21.130  17.499  16.050  1.00 38.02           H
ATOM   3206  HG2 ARG A 212      20.283  16.971  18.092  1.00 32.09           H
ATOM   3207  HG3 ARG A 212      21.727  16.546  18.616  1.00 32.09           H
ATOM   3208  HD2 ARG A 212      22.292  18.612  18.980  1.00 28.90           H
ATOM   3209  HD3 ARG A 212      21.662  19.089  17.589  1.00 28.90           H
ATOM   3210  HE  ARG A 212      19.978  18.502  19.618  1.00 50.05           H
ATOM   3211 HH11 ARG A 212      18.387  19.928  20.149  1.00 34.52           H
ATOM   3212 HH12 ARG A 212      18.294  21.250  19.467  1.00 34.52           H
ATOM   3213 HH21 ARG A 212      20.991  20.842  17.526  1.00 32.19           H
ATOM   3214 HH22 ARG A 212      19.906  21.807  17.846  1.00 32.19           H
ATOM   3215  N   GLN A 213      23.178  15.152  14.390  1.00 30.76           N
ATOM   3216  CA  GLN A 213      23.647  14.988  13.016  1.00 37.37           C
ATOM   3217  C   GLN A 213      23.073  13.716  12.402  1.00 31.12           C
ATOM   3218  O   GLN A 213      22.514  13.742  11.301  1.00 33.26           O
ATOM   3219  CB  GLN A 213      25.180  14.938  13.004  1.00 37.69           C
ATOM   3220  CG  GLN A 213      25.871  15.939  12.131  1.00 55.41           C
ATOM   3221  CD  GLN A 213      25.691  17.352  12.616  1.00 50.28           C
ATOM   3222  OE1 GLN A 213      25.016  18.152  11.975  1.00 40.32           O
ATOM   3223  NE2 GLN A 213      26.303  17.672  13.764  1.00 61.31           N
ATOM   3224  H   GLN A 213      23.779  15.016  14.989  1.00 36.55           H
ATOM   3225  HA  GLN A 213      23.367  15.744  12.474  1.00 44.48           H
ATOM   3226  HB2 GLN A 213      25.507  15.078  13.908  1.00 44.87           H
ATOM   3227  HB3 GLN A 213      25.449  14.059  12.692  1.00 44.87           H
ATOM   3228  HG2 GLN A 213      26.823  15.747  12.139  1.00 66.13           H
ATOM   3229  HG3 GLN A 213      25.527  15.873  11.228  1.00 66.13           H
ATOM   3230 HE21 GLN A 213      26.793  17.091  14.172  1.00 73.21           H
ATOM   3231 HE22 GLN A 213      26.206  18.458  14.104  1.00 73.21           H
ATOM   3232  N   LYS A 214      23.229  12.587  13.104  1.00 22.75           N
ATOM   3233  CA  LYS A 214      22.816  11.255  12.647  1.00 33.09           C
ATOM   3234  C   LYS A 214      22.000  10.641  13.784  1.00 30.24           C
ATOM   3235  O   LYS A 214      22.553   9.992  14.693  1.00 27.00           O
ATOM   3236  CB  LYS A 214      24.006  10.343  12.292  1.00 38.80           C
ATOM   3237  CG  LYS A 214      25.058  10.878  11.287  1.00 41.76           C
ATOM   3238  CD  LYS A 214      26.228   9.876  11.108  1.00 42.96           C
ATOM   3239  CE  LYS A 214      27.534  10.520  10.572  1.00 54.36           C
ATOM   3240  NZ  LYS A 214      28.750   9.603  10.702  1.00 49.68           N1+
ATOM   3241  H   LYS A 214      23.589  12.570  13.884  1.00 26.93           H
ATOM   3242  HA  LYS A 214      22.252  11.344  11.859  1.00 39.35           H
ATOM   3243  HB2 LYS A 214      24.478  10.119  13.109  1.00 46.19           H
ATOM   3244  HB3 LYS A 214      23.647   9.527  11.905  1.00 46.19           H
ATOM   3245  HG2 LYS A 214      24.638  10.995  10.422  1.00 49.75           H
ATOM   3246  HG3 LYS A 214      25.418  11.718  11.607  1.00 49.75           H
ATOM   3247  HD2 LYS A 214      26.424   9.476  11.969  1.00 51.19           H
ATOM   3248  HD3 LYS A 214      25.962   9.181  10.484  1.00 51.19           H
ATOM   3249  HE2 LYS A 214      27.418  10.734   9.632  1.00 64.87           H
ATOM   3250  HE3 LYS A 214      27.717  11.331  11.072  1.00 64.87           H
ATOM   3251  HZ1 LYS A 214      29.470  10.005  10.369  1.00 59.25           H
ATOM   3252  HZ2 LYS A 214      28.899   9.411  11.557  1.00 59.25           H
ATOM   3253  HZ3 LYS A 214      28.609   8.843  10.259  1.00 59.25           H
ATOM   3254  N   PRO A 215      20.690  10.857  13.794  1.00 29.07           N
ATOM   3255  CA  PRO A 215      19.880  10.344  14.900  1.00 39.60           C
ATOM   3256  C   PRO A 215      19.571   8.867  14.764  1.00 28.39           C
ATOM   3257  O   PRO A 215      19.326   8.369  13.666  1.00 34.89           O
ATOM   3258  CB  PRO A 215      18.600  11.180  14.806  1.00 31.72           C
ATOM   3259  CG  PRO A 215      18.534  11.588  13.431  1.00 36.05           C
ATOM   3260  CD  PRO A 215      19.929  11.844  13.007  1.00 32.64           C
ATOM   3261  HA  PRO A 215      20.315  10.517  15.747  1.00 47.16           H
ATOM   3262  HB2 PRO A 215      17.836  10.632  15.047  1.00 37.70           H
ATOM   3263  HB3 PRO A 215      18.683  11.958  15.378  1.00 37.70           H
ATOM   3264  HG2 PRO A 215      18.161  10.858  12.910  1.00 42.89           H
ATOM   3265  HG3 PRO A 215      17.996  12.394  13.356  1.00 42.89           H
ATOM   3266  HD2 PRO A 215      20.017  11.670  12.057  1.00 38.80           H
ATOM   3267  HD3 PRO A 215      20.179  12.754  13.237  1.00 38.80           H
ATOM   3268  N   GLY A 216      19.604   8.181  15.908  1.00 32.39           N
ATOM   3269  CA  GLY A 216      19.035   6.858  16.083  1.00 25.27           C
ATOM   3270  C   GLY A 216      17.658   6.885  16.741  1.00 28.26           C
ATOM   3271  O   GLY A 216      16.940   7.896  16.710  1.00 21.58           O
ATOM   3272  H   GLY A 216      19.968   8.485  16.624  1.00 38.51           H
ATOM   3273  HA2 GLY A 216      18.964   6.424  15.220  1.00 29.96           H
ATOM   3274  HA3 GLY A 216      19.630   6.336  16.643  1.00 29.96           H
ATOM   3275  N   THR A 217      17.278   5.742  17.340  1.00 25.02           N
ATOM   3276  CA  THR A 217      16.000   5.591  18.045  1.00 21.44           C
ATOM   3277  C   THR A 217      16.138   5.509  19.563  1.00 22.25           C
ATOM   3278  O   THR A 217      15.133   5.268  20.258  1.00 22.23           O
ATOM   3279  CB  THR A 217      15.261   4.327  17.590  1.00 26.16           C
ATOM   3280  OG1 THR A 217      16.046   3.196  17.954  1.00 32.49           O
ATOM   3281  CG2 THR A 217      15.030   4.295  16.075  1.00 36.04           C
ATOM   3282  H   THR A 217      17.757   5.027  17.349  1.00 29.66           H
ATOM   3283  HA  THR A 217      15.441   6.352  17.833  1.00 25.36           H
ATOM   3284  HB  THR A 217      14.394   4.291  18.031  1.00 31.02           H
ATOM   3285  HG1 THR A 217      15.647   2.491  17.745  1.00 38.62           H
ATOM   3286 HG21 THR A 217      14.572   3.472  15.841  1.00 42.89           H
ATOM   3287 HG22 THR A 217      14.485   5.048  15.796  1.00 42.89           H
ATOM   3288 HG23 THR A 217      15.878   4.318  15.603  1.00 42.89           H
ATOM   3289  N   ASP A 218      17.353   5.664  20.086  1.00 22.02           N
ATOM   3290  CA  ASP A 218      17.647   5.674  21.515  1.00 21.50           C
ATOM   3291  C   ASP A 218      17.126   6.945  22.189  1.00 23.28           C
ATOM   3292  O   ASP A 218      16.789   7.940  21.546  1.00 20.13           O
ATOM   3293  CB  ASP A 218      19.158   5.617  21.736  1.00 21.18           C
ATOM   3294  CG  ASP A 218      19.862   6.844  21.168  1.00 23.95           C
ATOM   3295  OD1 ASP A 218      19.984   7.872  21.879  1.00 21.98           O
ATOM   3296  OD2 ASP A 218      20.262   6.787  19.987  1.00 34.93           O1-
ATOM   3297  H   ASP A 218      18.063   5.774  19.606  1.00 26.07           H
ATOM   3298  HA  ASP A 218      17.235   4.906  21.937  1.00 25.44           H
ATOM   3299  HB2 ASP A 218      19.330   5.607  22.691  1.00 25.05           H
ATOM   3300  HB3 ASP A 218      19.524   4.823  21.320  1.00 25.05           H
ATOM   3301  N   ALA A 219      17.148   6.922  23.525  1.00 19.12           N
ATOM   3302  CA  ALA A 219      16.577   8.005  24.327  1.00 19.22           C
ATOM   3303  C   ALA A 219      17.273   9.348  24.092  1.00 19.48           C
ATOM   3304  O   ALA A 219      16.618  10.400  24.067  1.00 17.52           O
ATOM   3305  CB  ALA A 219      16.664   7.626  25.798  1.00 23.12           C
ATOM   3306  H   ALA A 219      17.497   6.291  23.991  1.00 22.59           H
ATOM   3307  HA  ALA A 219      15.632   8.112  24.106  1.00 22.70           H
ATOM   3308  HB1 ALA A 219      16.297   8.347  26.333  1.00 27.38           H
ATOM   3309  HB2 ALA A 219      16.154   6.812  25.948  1.00 27.38           H
ATOM   3310  HB3 ALA A 219      17.600   7.486  26.021  1.00 27.38           H
ATOM   3311  N   ILE A 220      18.602   9.348  23.954  1.00 17.92           N
ATOM   3312  CA  ILE A 220      19.314  10.614  23.785  1.00 18.65           C
ATOM   3313  C   ILE A 220      19.005  11.245  22.416  1.00 21.33           C
ATOM   3314  O   ILE A 220      18.919  12.476  22.283  1.00 18.90           O
ATOM   3315  CB  ILE A 220      20.829  10.392  24.017  1.00 16.61           C
ATOM   3316  CG1 ILE A 220      21.076  10.065  25.498  1.00 21.75           C
ATOM   3317  CG2 ILE A 220      21.591  11.625  23.671  1.00 20.48           C
ATOM   3318  CD1 ILE A 220      22.515   9.790  25.904  1.00 18.57           C
ATOM   3319  H   ILE A 220      19.102   8.646  23.951  1.00 21.14           H
ATOM   3320  HA  ILE A 220      19.000  11.233  24.465  1.00 22.01           H
ATOM   3321  HB  ILE A 220      21.147   9.650  23.474  1.00 19.57           H
ATOM   3322 HG12 ILE A 220      20.762  10.808  26.033  1.00 25.74           H
ATOM   3323 HG13 ILE A 220      20.566   9.270  25.711  1.00 25.74           H
ATOM   3324 HG21 ILE A 220      22.530  11.467  23.833  1.00 24.21           H
ATOM   3325 HG22 ILE A 220      21.460  11.847  22.736  1.00 24.21           H
ATOM   3326 HG23 ILE A 220      21.269  12.353  24.227  1.00 24.21           H
ATOM   3327 HD11 ILE A 220      22.547   9.510  26.831  1.00 21.92           H
ATOM   3328 HD12 ILE A 220      22.865   9.085  25.336  1.00 21.92           H
ATOM   3329 HD13 ILE A 220      23.036  10.599  25.790  1.00 21.92           H
ATOM   3330  N   SER A 221      18.838  10.419  21.381  1.00 19.69           N
ATOM   3331  CA  SER A 221      18.476  10.943  20.068  1.00 18.44           C
ATOM   3332  C   SER A 221      17.081  11.507  20.088  1.00 25.76           C
ATOM   3333  O   SER A 221      16.820  12.540  19.466  1.00 22.24           O
ATOM   3334  CB  SER A 221      18.525   9.861  19.001  1.00 20.74           C
ATOM   3335  OG  SER A 221      19.823   9.342  18.785  1.00 24.99           O
ATOM   3336  H   SER A 221      18.918   9.563  21.414  1.00 23.27           H
ATOM   3337  HA  SER A 221      19.080  11.666  19.826  1.00 21.76           H
ATOM   3338  HB2 SER A 221      17.916   9.152  19.260  1.00 24.52           H
ATOM   3339  HB3 SER A 221      18.221  10.263  18.174  1.00 24.52           H
ATOM   3340  HG  SER A 221      20.117   8.948  19.471  1.00 29.63           H
ATOM   3341  N   ILE A 222      16.157  10.829  20.782  1.00 27.11           N
ATOM   3342  CA  ILE A 222      14.802  11.352  20.891  1.00 16.34           C
ATOM   3343  C   ILE A 222      14.842  12.718  21.572  1.00 16.48           C
ATOM   3344  O   ILE A 222      14.301  13.694  21.057  1.00 19.38           O
ATOM   3345  CB  ILE A 222      13.893  10.356  21.636  1.00 21.84           C
ATOM   3346  CG1 ILE A 222      13.872   8.967  20.950  1.00 23.39           C
ATOM   3347  CG2 ILE A 222      12.497  10.929  21.780  1.00 24.37           C
ATOM   3348  CD1 ILE A 222      13.320   8.961  19.583  1.00 26.16           C
ATOM   3349  H   ILE A 222      16.299  10.100  21.214  1.00 32.17           H
ATOM   3350  HA  ILE A 222      14.439  11.476  19.998  1.00 19.24           H
ATOM   3351  HB  ILE A 222      14.257  10.233  22.524  1.00 25.85           H
ATOM   3352 HG12 ILE A 222      14.771   8.620  20.888  1.00 27.71           H
ATOM   3353 HG13 ILE A 222      13.330   8.363  21.479  1.00 27.71           H
ATOM   3354 HG21 ILE A 222      11.945  10.301  22.271  1.00 28.88           H
ATOM   3355 HG22 ILE A 222      12.551  11.766  22.271  1.00 28.88           H
ATOM   3356 HG23 ILE A 222      12.120  11.090  20.902  1.00 28.88           H
ATOM   3357 HD11 ILE A 222      13.347   8.056  19.235  1.00 31.04           H
ATOM   3358 HD12 ILE A 222      12.403   9.274  19.617  1.00 31.04           H
ATOM   3359 HD13 ILE A 222      13.851   9.549  19.026  1.00 31.04           H
ATOM   3360  N   VAL A 223      15.561  12.837  22.691  1.00 17.69           N
ATOM   3361  CA  VAL A 223      15.540  14.119  23.403  1.00 16.24           C
ATOM   3362  C   VAL A 223      16.184  15.189  22.556  1.00 25.01           C
ATOM   3363  O   VAL A 223      15.669  16.309  22.457  1.00 17.01           O
ATOM   3364  CB  VAL A 223      16.233  14.010  24.781  1.00 14.66           C
ATOM   3365  CG1 VAL A 223      16.381  15.331  25.404  1.00 13.51           C
ATOM   3366  CG2 VAL A 223      15.401  13.123  25.690  1.00 21.13           C
ATOM   3367  H   VAL A 223      16.055  12.218  23.038  1.00 20.87           H
ATOM   3368  HA  VAL A 223      14.616  14.388  23.545  1.00 19.13           H
ATOM   3369  HB  VAL A 223      17.121  13.624  24.693  1.00 17.23           H
ATOM   3370 HG11 VAL A 223      16.758  15.213  26.289  1.00 15.85           H
ATOM   3371 HG12 VAL A 223      16.969  15.895  24.884  1.00 15.85           H
ATOM   3372 HG13 VAL A 223      15.502  15.724  25.471  1.00 15.85           H
ATOM   3373 HG21 VAL A 223      15.805  13.106  26.569  1.00 25.00           H
ATOM   3374 HG22 VAL A 223      14.499  13.484  25.736  1.00 25.00           H
ATOM   3375 HG23 VAL A 223      15.371  12.227  25.313  1.00 25.00           H
ATOM   3376  N   ALA A 224      17.337  14.865  21.954  1.00 21.24           N
ATOM   3377  CA  ALA A 224      18.158  15.889  21.313  1.00 19.14           C
ATOM   3378  C   ALA A 224      17.514  16.406  20.044  1.00 16.68           C
ATOM   3379  O   ALA A 224      17.860  17.490  19.563  1.00 22.39           O
ATOM   3380  CB  ALA A 224      19.534  15.327  20.976  1.00 20.02           C
ATOM   3381  H   ALA A 224      17.659  14.067  21.908  1.00 25.12           H
ATOM   3382  HA  ALA A 224      18.268  16.637  21.922  1.00 22.60           H
ATOM   3383  HB1 ALA A 224      20.028  15.990  20.468  1.00 23.67           H
ATOM   3384  HB2 ALA A 224      20.007  15.107  21.793  1.00 23.67           H
ATOM   3385  HB3 ALA A 224      19.408  14.530  20.437  1.00 23.67           H
ATOM   3386  N   ASN A 225      16.630  15.620  19.461  1.00 15.51           N
ATOM   3387  CA  ASN A 225      15.905  15.994  18.265  1.00 23.28           C
ATOM   3388  C   ASN A 225      14.449  16.330  18.578  1.00 19.85           C
ATOM   3389  O   ASN A 225      13.619  16.389  17.669  1.00 22.89           O
ATOM   3390  CB  ASN A 225      16.016  14.856  17.248  1.00 19.40           C
ATOM   3391  CG  ASN A 225      17.406  14.765  16.641  1.00 25.40           C
ATOM   3392  OD1 ASN A 225      17.795  15.582  15.793  1.00 27.02           O
ATOM   3393  ND2 ASN A 225      18.164  13.777  17.080  1.00 23.01           N
ATOM   3394  H   ASN A 225      16.421  14.839  19.753  1.00 18.25           H
ATOM   3395  HA  ASN A 225      16.324  16.779  17.875  1.00 27.57           H
ATOM   3396  HB2 ASN A 225      15.835  14.011  17.684  1.00 22.92           H
ATOM   3397  HB3 ASN A 225      15.382  14.999  16.531  1.00 22.92           H
ATOM   3398 HD21 ASN A 225      18.963  13.675  16.774  1.00 27.25           H
ATOM   3399 HD22 ASN A 225      17.852  13.241  17.677  1.00 27.25           H
ATOM   3400  N   GLY A 226      14.124  16.544  19.855  1.00 15.94           N
ATOM   3401  CA  GLY A 226      12.745  16.699  20.253  1.00 22.24           C
ATOM   3402  C   GLY A 226      12.236  18.123  20.157  1.00 21.63           C
ATOM   3403  O   GLY A 226      12.977  19.077  19.894  1.00 23.68           O
ATOM   3404  H   GLY A 226      14.688  16.598  20.504  1.00 18.77           H
ATOM   3405  HA2 GLY A 226      12.186  16.128  19.705  1.00 26.33           H
ATOM   3406  HA3 GLY A 226      12.660  16.406  21.175  1.00 26.33           H
ATOM   3407  N   GLN A 227      10.933  18.255  20.382  1.00 23.44           N
ATOM   3408  CA  GLN A 227      10.237  19.529  20.328  1.00 19.85           C
ATOM   3409  C   GLN A 227       9.467  19.722  21.612  1.00 16.08           C
ATOM   3410  O   GLN A 227       8.904  18.763  22.139  1.00 25.14           O
ATOM   3411  CB  GLN A 227       9.282  19.567  19.141  1.00 28.64           C
ATOM   3412  CG  GLN A 227       9.978  19.357  17.809  1.00 29.23           C
ATOM   3413  CD  GLN A 227       9.031  19.402  16.688  1.00 30.61           C
ATOM   3414  OE1 GLN A 227       8.569  18.362  16.227  1.00 40.42           O
ATOM   3415  NE2 GLN A 227       8.701  20.607  16.237  1.00 36.38           N
ATOM   3416  H   GLN A 227      10.413  17.593  20.573  1.00 27.76           H
ATOM   3417  HA  GLN A 227      10.869  20.257  20.244  1.00 23.45           H
ATOM   3418  HB2 GLN A 227       8.642  18.847  19.240  1.00 34.01           H
ATOM   3419  HB3 GLN A 227       8.822  20.423  19.118  1.00 34.01           H
ATOM   3420  HG2 GLN A 227      10.650  20.039  17.665  1.00 34.71           H
ATOM   3421  HG3 GLN A 227      10.376  18.471  17.796  1.00 34.71           H
ATOM   3422 HE21 GLN A 227       9.063  21.308  16.590  1.00 43.29           H
ATOM   3423 HE22 GLN A 227       8.125  20.689  15.600  1.00 43.29           H
ATOM   3424  N   VAL A 228       9.461  20.955  22.124  1.00 26.85           N
ATOM   3425  CA  VAL A 228       8.692  21.341  23.316  1.00 19.63           C
ATOM   3426  C   VAL A 228       7.731  22.462  22.927  1.00 21.62           C
ATOM   3427  O   VAL A 228       8.159  23.514  22.449  1.00 24.05           O
ATOM   3428  CB  VAL A 228       9.603  21.765  24.483  1.00 29.47           C
ATOM   3429  CG1 VAL A 228      10.112  20.556  25.206  1.00 36.22           C
ATOM   3430  CG2 VAL A 228      10.787  22.515  24.020  1.00 24.44           C
ATOM   3431  H   VAL A 228       9.914  21.603  21.789  1.00 31.85           H
ATOM   3432  HA  VAL A 228       8.160  20.590  23.620  1.00 23.19           H
ATOM   3433  HB  VAL A 228       9.120  22.323  25.111  1.00 35.01           H
ATOM   3434 HG11 VAL A 228      10.657  20.865  25.943  1.00 43.10           H
ATOM   3435 HG12 VAL A 228       9.365  20.038  25.540  1.00 43.10           H
ATOM   3436 HG13 VAL A 228      10.651  20.022  24.600  1.00 43.10           H
ATOM   3437 HG21 VAL A 228      11.292  22.808  24.798  1.00 28.97           H
ATOM   3438 HG22 VAL A 228      11.336  21.929  23.470  1.00 28.97           H
ATOM   3439 HG23 VAL A 228      10.487  23.282  23.514  1.00 28.97           H
ATOM   3440  N   ASN A 229       6.431  22.225  23.113  1.00 31.20           N
ATOM   3441  CA  ASN A 229       5.361  23.121  22.646  1.00 25.72           C
ATOM   3442  C   ASN A 229       5.612  23.621  21.216  1.00 24.51           C
ATOM   3443  O   ASN A 229       5.479  24.811  20.912  1.00 26.66           O
ATOM   3444  CB  ASN A 229       5.167  24.290  23.612  1.00 31.53           C
ATOM   3445  CG  ASN A 229       4.427  23.866  24.895  1.00 37.84           C
ATOM   3446  OD1 ASN A 229       4.285  22.668  25.171  1.00 29.85           O
ATOM   3447  ND2 ASN A 229       3.967  24.846  25.679  1.00 34.80           N
ATOM   3448  H   ASN A 229       6.133  21.528  23.522  1.00 37.08           H
ATOM   3449  HA  ASN A 229       4.531  22.622  22.651  1.00 30.50           H
ATOM   3450  HB2 ASN A 229       6.044  24.621  23.859  1.00 37.48           H
ATOM   3451  HB3 ASN A 229       4.658  24.990  23.174  1.00 37.48           H
ATOM   3452 HD21 ASN A 229       3.499  24.657  26.375  1.00 41.40           H
ATOM   3453 HD22 ASN A 229       4.143  25.668  25.486  1.00 41.40           H
ATOM   3454  N   GLY A 230       5.962  22.681  20.325  1.00 19.45           N
ATOM   3455  CA  GLY A 230       6.036  22.918  18.899  1.00 25.48           C
ATOM   3456  C   GLY A 230       7.367  23.425  18.366  1.00 26.28           C
ATOM   3457  O   GLY A 230       7.633  23.275  17.170  1.00 39.89           O
ATOM   3458  H   GLY A 230       6.154  21.869  20.533  1.00 22.98           H
ATOM   3459  HA2 GLY A 230       5.838  22.085  18.444  1.00 30.21           H
ATOM   3460  HA3 GLY A 230       5.347  23.557  18.656  1.00 30.21           H
ATOM   3461  N   ARG A 231       8.174  24.009  19.179  1.00 27.69           N
ATOM   3462  CA  ARG A 231       9.461  24.568  18.793  1.00 23.85           C
ATOM   3463  C   ARG A 231      10.539  23.529  19.029  1.00 27.50           C
ATOM   3464  O   ARG A 231      10.388  22.666  19.894  1.00 26.15           O
ATOM   3465  CB  ARG A 231       9.790  25.801  19.636  1.00 29.73           C
ATOM   3466  CG  ARG A 231       9.560  25.554  21.135  1.00 30.35           C
ATOM   3467  CD  ARG A 231      10.314  26.452  22.080  1.00 36.59           C
ATOM   3468  NE  ARG A 231      11.699  26.029  22.106  1.00 35.56           N
ATOM   3469  CZ  ARG A 231      12.408  25.736  23.186  1.00 24.83           C
ATOM   3470  NH1 ARG A 231      13.650  25.344  23.009  1.00 29.73           N
ATOM   3471  NH2 ARG A 231      11.923  25.838  24.414  1.00 27.98           N1+
ATOM   3472  H   ARG A 231       8.003  24.091  20.021  1.00 32.87           H
ATOM   3473  HA  ARG A 231       9.448  24.813  17.856  1.00 28.25           H
ATOM   3474  HB2 ARG A 231      10.728  26.004  19.520  1.00 35.32           H
ATOM   3475  HB3 ARG A 231       9.242  26.546  19.353  1.00 35.32           H
ATOM   3476  HG2 ARG A 231       8.614  25.639  21.331  1.00 36.06           H
ATOM   3477  HG3 ARG A 231       9.860  24.653  21.332  1.00 36.06           H
ATOM   3478  HD2 ARG A 231      10.262  27.370  21.773  1.00 43.55           H
ATOM   3479  HD3 ARG A 231       9.948  26.359  22.974  1.00 43.55           H
ATOM   3480  HE  ARG A 231      12.130  26.096  21.367  1.00 42.30           H
ATOM   3481 HH11 ARG A 231      13.971  25.285  22.209  1.00 35.31           H
ATOM   3482 HH12 ARG A 231      14.139  25.159  23.691  1.00 35.31           H
ATOM   3483 HH21 ARG A 231      11.109  26.082  24.552  1.00 33.21           H
ATOM   3484 HH22 ARG A 231      12.425  25.637  25.085  1.00 33.21           H
ATOM   3485  N   PRO A 232      11.658  23.575  18.315  1.00 31.45           N
ATOM   3486  CA  PRO A 232      12.704  22.574  18.555  1.00 17.91           C
ATOM   3487  C   PRO A 232      13.492  22.895  19.832  1.00 19.04           C
ATOM   3488  O   PRO A 232      13.651  24.050  20.225  1.00 16.34           O
ATOM   3489  CB  PRO A 232      13.555  22.646  17.281  1.00 21.95           C
ATOM   3490  CG  PRO A 232      13.357  24.031  16.773  1.00 27.15           C
ATOM   3491  CD  PRO A 232      11.928  24.382  17.110  1.00 27.07           C
ATOM   3492  HA  PRO A 232      12.319  21.687  18.613  1.00 21.13           H
ATOM   3493  HB2 PRO A 232      14.488  22.467  17.475  1.00 25.98           H
ATOM   3494  HB3 PRO A 232      13.196  22.008  16.646  1.00 25.98           H
ATOM   3495  HG2 PRO A 232      13.969  24.620  17.241  1.00 32.22           H
ATOM   3496  HG3 PRO A 232      13.507  24.070  15.817  1.00 32.22           H
ATOM   3497  HD2 PRO A 232      11.843  25.325  17.317  1.00 32.12           H
ATOM   3498  HD3 PRO A 232      11.334  24.117  16.392  1.00 32.12           H
ATOM   3499  N   ILE A 233      13.891  21.831  20.535  1.00 18.68           N
ATOM   3500  CA  ILE A 233      14.770  21.925  21.706  1.00 24.81           C
ATOM   3501  C   ILE A 233      16.174  22.344  21.277  1.00 15.75           C
ATOM   3502  O   ILE A 233      16.683  21.891  20.249  1.00 20.17           O
ATOM   3503  CB  ILE A 233      14.817  20.565  22.443  1.00 21.15           C
ATOM   3504  CG1 ILE A 233      15.411  20.701  23.856  1.00 22.32           C
ATOM   3505  CG2 ILE A 233      15.649  19.516  21.642  1.00 16.58           C
ATOM   3506  CD1 ILE A 233      15.130  19.520  24.706  1.00 23.57           C
ATOM   3507  H   ILE A 233      13.663  21.022  20.346  1.00 22.06           H
ATOM   3508  HA  ILE A 233      14.417  22.600  22.308  1.00 29.41           H
ATOM   3509  HB  ILE A 233      13.910  20.232  22.528  1.00 25.02           H
ATOM   3510 HG12 ILE A 233      16.374  20.790  23.794  1.00 26.43           H
ATOM   3511 HG13 ILE A 233      15.032  21.479  24.296  1.00 26.43           H
ATOM   3512 HG21 ILE A 233      15.618  18.668  22.105  1.00 19.54           H
ATOM   3513 HG22 ILE A 233      15.268  19.415  20.752  1.00 19.54           H
ATOM   3514 HG23 ILE A 233      16.573  19.809  21.578  1.00 19.54           H
ATOM   3515 HD11 ILE A 233      15.521  19.685  25.576  1.00 27.92           H
ATOM   3516 HD12 ILE A 233      14.168  19.402  24.784  1.00 27.92           H
ATOM   3517 HD13 ILE A 233      15.529  18.733  24.306  1.00 27.92           H
ATOM   3518  N   THR A 234      16.834  23.159  22.103  1.00 21.35           N
ATOM   3519  CA  THR A 234      18.222  23.549  21.850  1.00 16.93           C
ATOM   3520  C   THR A 234      19.169  22.461  22.329  1.00 23.98           C
ATOM   3521  O   THR A 234      18.810  21.594  23.125  1.00 26.52           O
ATOM   3522  CB  THR A 234      18.571  24.858  22.544  1.00 16.73           C
ATOM   3523  OG1 THR A 234      18.664  24.669  23.956  1.00 23.18           O
ATOM   3524  CG2 THR A 234      17.485  25.849  22.334  1.00 26.17           C
ATOM   3525  H   THR A 234      16.501  23.482  22.828  1.00 25.26           H
ATOM   3526  HA  THR A 234      18.361  23.689  20.901  1.00 19.95           H
ATOM   3527  HB  THR A 234      19.408  25.204  22.196  1.00 19.71           H
ATOM   3528  HG1 THR A 234      18.575  25.410  24.345  1.00 27.45           H
ATOM   3529 HG21 THR A 234      17.693  26.659  22.823  1.00 31.04           H
ATOM   3530 HG22 THR A 234      17.413  26.049  21.388  1.00 31.04           H
ATOM   3531 HG23 THR A 234      16.629  25.513  22.648  1.00 31.04           H
ATOM   3532  N   SER A 235      20.397  22.514  21.823  1.00 24.62           N
ATOM   3533  CA  SER A 235      21.465  21.666  22.335  1.00 26.23           C
ATOM   3534  C   SER A 235      21.627  21.770  23.859  1.00 23.56           C
ATOM   3535  O   SER A 235      21.803  20.752  24.527  1.00 19.40           O
ATOM   3536  CB  SER A 235      22.756  22.046  21.639  1.00 20.67           C
ATOM   3537  OG  SER A 235      22.721  21.586  20.301  1.00 27.14           O
ATOM   3538  H   SER A 235      20.639  23.039  21.183  1.00 29.18           H
ATOM   3539  HA  SER A 235      21.266  20.744  22.113  1.00 31.11           H
ATOM   3540  HB2 SER A 235      22.842  23.011  21.637  1.00 24.44           H
ATOM   3541  HB3 SER A 235      23.498  21.641  22.111  1.00 24.44           H
ATOM   3542  HG  SER A 235      23.427  21.806  19.905  1.00 32.21           H
ATOM   3543  N   ASP A 236      21.596  22.992  24.421  1.00 25.92           N
ATOM   3544  CA  ASP A 236      21.792  23.181  25.862  1.00 26.86           C
ATOM   3545  C   ASP A 236      20.661  22.530  26.663  1.00 17.06           C
ATOM   3546  O   ASP A 236      20.921  21.792  27.611  1.00 18.74           O
ATOM   3547  CB  ASP A 236      21.905  24.681  26.186  1.00 25.71           C
ATOM   3548  CG  ASP A 236      22.100  24.972  27.712  1.00 32.83           C
ATOM   3549  OD1 ASP A 236      21.177  25.548  28.364  1.00 25.24           O
ATOM   3550  OD2 ASP A 236      23.185  24.636  28.247  1.00 24.76           O1-
ATOM   3551  H   ASP A 236      21.448  23.729  23.998  1.00 30.74           H
ATOM   3552  HA  ASP A 236      22.635  22.777  26.128  1.00 31.87           H
ATOM   3553  HB2 ASP A 236      22.670  25.047  25.713  1.00 30.49           H
ATOM   3554  HB3 ASP A 236      21.099  25.125  25.886  1.00 30.49           H
ATOM   3555  N   GLU A 237      19.401  22.776  26.274  1.00 17.62           N
ATOM   3556  CA  GLU A 237      18.245  22.145  26.927  1.00 24.57           C
ATOM   3557  C   GLU A 237      18.339  20.618  26.888  1.00 19.99           C
ATOM   3558  O   GLU A 237      18.099  19.955  27.903  1.00 20.72           O
ATOM   3559  CB  GLU A 237      16.931  22.624  26.267  1.00 15.41           C
ATOM   3560  CG  GLU A 237      16.616  24.109  26.584  1.00 29.38           C
ATOM   3561  CD  GLU A 237      15.510  24.748  25.758  1.00 21.59           C
ATOM   3562  OE1 GLU A 237      14.849  25.661  26.282  1.00 21.51           O
ATOM   3563  OE2 GLU A 237      15.311  24.347  24.593  1.00 31.57           O1-
ATOM   3564  H   GLU A 237      19.189  23.298  25.628  1.00 20.78           H
ATOM   3565  HA  GLU A 237      18.228  22.425  27.856  1.00 29.13           H
ATOM   3566  HB2 GLU A 237      16.995  22.514  25.306  1.00 18.12           H
ATOM   3567  HB3 GLU A 237      16.192  22.086  26.599  1.00 18.12           H
ATOM   3568  HG2 GLU A 237      16.349  24.180  27.516  1.00 34.90           H
ATOM   3569  HG3 GLU A 237      17.417  24.636  26.434  1.00 34.90           H
ATOM   3570  N   ALA A 238      18.730  20.046  25.740  1.00 19.13           N
ATOM   3571  CA  ALA A 238      18.837  18.591  25.586  1.00 16.96           C
ATOM   3572  C   ALA A 238      19.832  18.000  26.580  1.00 19.04           C
ATOM   3573  O   ALA A 238      19.574  16.977  27.220  1.00 19.30           O
ATOM   3574  CB  ALA A 238      19.281  18.263  24.164  1.00 19.40           C
ATOM   3575  H   ALA A 238      18.964  20.481  25.035  1.00 22.60           H
ATOM   3576  HA  ALA A 238      17.966  18.186  25.731  1.00 19.98           H
ATOM   3577  HB1 ALA A 238      19.374  17.300  24.086  1.00 22.92           H
ATOM   3578  HB2 ALA A 238      18.611  18.584  23.540  1.00 22.92           H
ATOM   3579  HB3 ALA A 238      20.135  18.696  23.987  1.00 22.92           H
ATOM   3580  N   LYS A 239      21.007  18.610  26.667  1.00 19.58           N
ATOM   3581  CA  LYS A 239      22.007  18.202  27.630  1.00 16.88           C
ATOM   3582  C   LYS A 239      21.437  18.255  29.034  1.00 19.58           C
ATOM   3583  O   LYS A 239      21.617  17.328  29.833  1.00 18.23           O
ATOM   3584  CB  LYS A 239      23.191  19.143  27.484  1.00 13.43           C
ATOM   3585  CG  LYS A 239      24.347  18.964  28.371  1.00 14.09           C
ATOM   3586  CD  LYS A 239      25.234  20.239  28.372  1.00 28.63           C
ATOM   3587  CE  LYS A 239      24.534  21.470  28.933  1.00 20.37           C
ATOM   3588  NZ  LYS A 239      25.398  22.643  29.157  1.00 21.40           N1+
ATOM   3589  H   LYS A 239      21.243  19.283  26.194  1.00 23.13           H
ATOM   3590  HA  LYS A 239      22.291  17.297  27.438  1.00 19.89           H
ATOM   3591  HB2 LYS A 239      23.514  19.083  26.574  1.00 15.76           H
ATOM   3592  HB3 LYS A 239      22.845  20.030  27.648  1.00 15.76           H
ATOM   3593  HG2 LYS A 239      24.038  18.805  29.273  1.00 16.54           H
ATOM   3594  HG3 LYS A 239      24.885  18.227  28.051  1.00 16.54           H
ATOM   3595  HD2 LYS A 239      26.022  20.068  28.912  1.00 34.00           H
ATOM   3596  HD3 LYS A 239      25.493  20.441  27.457  1.00 34.00           H
ATOM   3597  HE2 LYS A 239      23.854  21.755  28.304  1.00 24.08           H
ATOM   3598  HE3 LYS A 239      24.134  21.246  29.788  1.00 24.08           H
ATOM   3599  HZ1 LYS A 239      25.087  23.124  29.841  1.00 25.32           H
ATOM   3600  HZ2 LYS A 239      26.229  22.384  29.338  1.00 25.32           H
ATOM   3601  HZ3 LYS A 239      25.402  23.145  28.421  1.00 25.32           H
ATOM   3602  N   ARG A 240      20.733  19.337  29.350  1.00 21.59           N
ATOM   3603  CA  ARG A 240      20.234  19.508  30.697  1.00 16.64           C
ATOM   3604  C   ARG A 240      19.178  18.459  31.048  1.00 15.17           C
ATOM   3605  O   ARG A 240      19.061  18.078  32.210  1.00 16.85           O
ATOM   3606  CB  ARG A 240      19.699  20.914  30.833  1.00 16.56           C
ATOM   3607  CG  ARG A 240      20.776  21.952  30.915  1.00 23.06           C
ATOM   3608  CD  ARG A 240      20.243  23.318  30.670  1.00 15.09           C
ATOM   3609  NE  ARG A 240      19.502  23.888  31.781  1.00 19.96           N
ATOM   3610  CZ  ARG A 240      18.787  25.003  31.652  1.00 18.17           C
ATOM   3611  NH1 ARG A 240      18.128  25.513  32.683  1.00 23.12           N
ATOM   3612  NH2 ARG A 240      18.747  25.615  30.470  1.00 21.68           N1+
ATOM   3613  H   ARG A 240      20.530  19.981  28.817  1.00 25.55           H
ATOM   3614  HA  ARG A 240      20.978  19.409  31.311  1.00 19.60           H
ATOM   3615  HB2 ARG A 240      19.150  21.107  30.055  1.00 19.51           H
ATOM   3616  HB3 ARG A 240      19.177  20.973  31.653  1.00 19.51           H
ATOM   3617  HG2 ARG A 240      21.185  21.936  31.794  1.00 27.30           H
ATOM   3618  HG3 ARG A 240      21.438  21.774  30.228  1.00 27.30           H
ATOM   3619  HD2 ARG A 240      20.977  23.914  30.465  1.00 17.74           H
ATOM   3620  HD3 ARG A 240      19.630  23.271  29.921  1.00 17.74           H
ATOM   3621  HE  ARG A 240      19.613  23.555  32.567  1.00 23.59           H
ATOM   3622 HH11 ARG A 240      18.152  25.120  33.449  1.00 27.38           H
ATOM   3623 HH12 ARG A 240      17.664  26.233  32.590  1.00 27.38           H
ATOM   3624 HH21 ARG A 240      19.174  25.300  29.786  1.00 25.65           H
ATOM   3625 HH22 ARG A 240      18.282  26.337  30.386  1.00 25.65           H
ATOM   3626  N   MET A 241      18.451  17.950  30.052  1.00 19.00           N
ATOM   3627  CA  MET A 241      17.476  16.876  30.248  1.00 14.29           C
ATOM   3628  C   MET A 241      18.160  15.516  30.296  1.00 19.52           C
ATOM   3629  O   MET A 241      17.826  14.675  31.136  1.00 18.36           O
ATOM   3630  CB  MET A 241      16.422  16.923  29.126  1.00 16.39           C
ATOM   3631  CG  MET A 241      15.145  16.044  29.346  1.00 35.97           C
ATOM   3632  SD  MET A 241      13.559  16.525  28.474  1.00 33.53           S
ATOM   3633  CE  MET A 241      13.907  18.226  28.063  1.00 19.32           C
ATOM   3634  H   MET A 241      18.518  18.209  29.239  1.00 22.44           H
ATOM   3635  HA  MET A 241      17.020  17.031  31.090  1.00 16.79           H
ATOM   3636  HB2 MET A 241      16.148  17.847  29.042  1.00 19.30           H
ATOM   3637  HB3 MET A 241      16.835  16.637  28.299  1.00 19.30           H
ATOM   3638  HG2 MET A 241      15.362  15.141  29.061  1.00 42.80           H
ATOM   3639  HG3 MET A 241      14.957  16.028  30.299  1.00 42.80           H
ATOM   3640  HE1 MET A 241      13.138  18.598  27.610  1.00 22.82           H
ATOM   3641  HE2 MET A 241      14.086  18.714  28.881  1.00 22.82           H
ATOM   3642  HE3 MET A 241      14.684  18.261  27.484  1.00 22.82           H
ATOM   3643  N   CYS A 242      19.150  15.286  29.431  1.00 19.85           N
ATOM   3644  CA  CYS A 242      19.827  13.998  29.445  1.00 17.10           C
ATOM   3645  C   CYS A 242      20.566  13.797  30.754  1.00 19.04           C
ATOM   3646  O   CYS A 242      20.663  12.676  31.253  1.00 16.52           O
ATOM   3647  CB  CYS A 242      20.756  13.887  28.241  1.00 20.44           C
ATOM   3648  SG  CYS A 242      19.833  13.719  26.682  1.00 22.00           S
ATOM   3649  H   CYS A 242      19.450  15.842  28.851  1.00 23.45           H
ATOM   3650  HA  CYS A 242      19.159  13.300  29.363  1.00 20.16           H
ATOM   3651  HB2 CYS A 242      21.285  14.697  28.160  1.00 24.16           H
ATOM   3652  HB3 CYS A 242      21.343  13.122  28.375  1.00 24.16           H
ATOM   3653  HG  CYS A 242      19.416  14.792  26.326  1.00 26.04           H
ATOM   3654  N   GLY A 243      21.024  14.878  31.366  1.00 18.21           N
ATOM   3655  CA  GLY A 243      21.609  14.756  32.682  1.00 16.50           C
ATOM   3656  C   GLY A 243      20.641  14.210  33.725  1.00 16.30           C
ATOM   3657  O   GLY A 243      20.973  13.238  34.412  1.00 18.70           O
ATOM   3658  H   GLY A 243      21.009  15.677  31.050  1.00 21.49           H
ATOM   3659  HA2 GLY A 243      22.360  14.141  32.612  1.00 19.44           H
ATOM   3660  HA3 GLY A 243      21.955  15.619  32.961  1.00 19.44           H
ATOM   3661  N   LEU A 244      19.460  14.863  33.911  1.00 18.95           N
ATOM   3662  CA  LEU A 244      18.545  14.405  34.984  1.00 13.02           C
ATOM   3663  C   LEU A 244      18.416  12.871  34.985  1.00 16.65           C
ATOM   3664  O   LEU A 244      18.404  12.098  35.921  1.00 31.95           O
ATOM   3665  CB  LEU A 244      17.210  15.053  34.645  1.00 17.91           C
ATOM   3666  CG  LEU A 244      16.126  14.755  35.704  1.00 15.34           C
ATOM   3667  CD1 LEU A 244      16.654  15.041  37.113  1.00 15.80           C
ATOM   3668  CD2 LEU A 244      14.940  15.651  35.351  1.00 21.28           C
ATOM   3669  H   LEU A 244      19.190  15.669  33.356  1.00 22.37           H
ATOM   3670  HA  LEU A 244      18.942  14.705  35.995  1.00 15.26           H
ATOM   3671  HB2 LEU A 244      17.345  16.156  34.603  1.00 21.14           H
ATOM   3672  HB3 LEU A 244      16.844  14.749  33.648  1.00 21.14           H
ATOM   3673  HG  LEU A 244      15.826  13.676  35.634  1.00 18.05           H
ATOM   3674 HD11 LEU A 244      15.843  14.869  37.852  1.00 18.60           H
ATOM   3675 HD12 LEU A 244      17.478  14.383  37.409  1.00 18.60           H
ATOM   3676 HD13 LEU A 244      16.951  16.086  37.242  1.00 18.60           H
ATOM   3677 HD21 LEU A 244      14.124  15.526  36.095  1.00 25.17           H
ATOM   3678 HD22 LEU A 244      15.178  16.720  35.414  1.00 25.17           H
ATOM   3679 HD23 LEU A 244      14.539  15.455  34.356  1.00 25.17           H
ATOM   3680  N   LEU A 245      18.248  12.424  33.694  1.00 15.93           N
ATOM   3681  CA  LEU A 245      17.858  11.061  33.282  1.00 22.00           C
ATOM   3682  C   LEU A 245      18.967  10.042  33.520  1.00 19.52           C
ATOM   3683  O   LEU A 245      18.698   8.904  33.929  1.00 13.56           O
ATOM   3684  CB  LEU A 245      17.494  11.010  31.789  1.00 16.19           C
ATOM   3685  CG  LEU A 245      16.209  11.613  31.215  1.00 15.45           C
ATOM   3686  CD1 LEU A 245      16.130  11.496  29.675  1.00 19.28           C
ATOM   3687  CD2 LEU A 245      14.959  11.004  31.801  1.00 20.41           C
ATOM   3688  H   LEU A 245      18.353  12.943  33.011  1.00 18.75           H
ATOM   3689  HA  LEU A 245      17.071  10.791  33.781  1.00 26.04           H
ATOM   3690  HB2 LEU A 245      18.227  11.410  31.300  1.00 19.07           H
ATOM   3691  HB3 LEU A 245      17.454  10.072  31.544  1.00 19.07           H
ATOM   3692  HG  LEU A 245      16.210  12.556  31.444  1.00 18.18           H
ATOM   3693 HD11 LEU A 245      15.315  11.925  29.357  1.00 22.77           H
ATOM   3694 HD12 LEU A 245      16.896  11.932  29.266  1.00 22.77           H
ATOM   3695 HD13 LEU A 245      16.111  10.561  29.426  1.00 22.77           H
ATOM   3696 HD21 LEU A 245      14.186  11.443  31.411  1.00 24.13           H
ATOM   3697 HD22 LEU A 245      14.945  10.058  31.584  1.00 24.13           H
ATOM   3698 HD23 LEU A 245      14.966  11.138  32.763  1.00 24.13           H
ATOM   3699  N   LEU A 246      20.205  10.416  33.199  1.00 16.77           N
ATOM   3700  CA  LEU A 246      21.367   9.687  33.682  1.00 21.58           C
ATOM   3701  C   LEU A 246      21.340   9.515  35.195  1.00 17.05           C
ATOM   3702  O   LEU A 246      21.480   8.381  35.665  1.00 17.30           O
ATOM   3703  CB  LEU A 246      22.654  10.397  33.272  1.00 23.39           C
ATOM   3704  CG  LEU A 246      23.409   9.759  32.143  1.00 29.42           C
ATOM   3705  CD1 LEU A 246      24.597  10.647  31.809  1.00 35.44           C
ATOM   3706  CD2 LEU A 246      23.862   8.364  32.526  1.00 34.90           C
ATOM   3707  H   LEU A 246      20.396  11.096  32.714  1.00 19.76           H
ATOM   3708  HA  LEU A 246      21.352   8.803  33.284  1.00 25.54           H
ATOM   3709  HB2 LEU A 246      22.436  11.302  33.003  1.00 27.70           H
ATOM   3710  HB3 LEU A 246      23.257  10.414  34.035  1.00 27.70           H
ATOM   3711  HG  LEU A 246      22.835   9.701  31.363  1.00 34.94           H
ATOM   3712 HD11 LEU A 246      25.083  10.268  31.058  1.00 42.17           H
ATOM   3713 HD12 LEU A 246      24.283  11.539  31.588  1.00 42.17           H
ATOM   3714 HD13 LEU A 246      25.169  10.682  32.590  1.00 42.17           H
ATOM   3715 HD21 LEU A 246      24.415   8.002  31.814  1.00 41.51           H
ATOM   3716 HD22 LEU A 246      24.377   8.419  33.349  1.00 41.51           H
ATOM   3717 HD23 LEU A 246      23.090   7.793  32.661  1.00 41.51           H
ATOM   3718  N   VAL A 247      21.154  10.609  35.989  1.00 14.67           N
ATOM   3719  CA  VAL A 247      20.924  10.329  37.414  1.00 15.05           C
ATOM   3720  C   VAL A 247      19.758   9.374  37.704  1.00 14.54           C
ATOM   3721  O   VAL A 247      19.910   8.549  38.592  1.00 18.65           O
ATOM   3722  CB  VAL A 247      20.759  11.665  38.159  1.00 17.77           C
ATOM   3723  CG1 VAL A 247      20.595  11.412  39.655  1.00 24.86           C
ATOM   3724  CG2 VAL A 247      22.020  12.494  37.866  1.00 18.69           C
ATOM   3725  H   VAL A 247      20.940  11.546  35.624  1.00 17.24           H
ATOM   3726  HA  VAL A 247      21.838   9.781  37.805  1.00 17.70           H
ATOM   3727  HB  VAL A 247      19.843  12.193  37.774  1.00 20.96           H
ATOM   3728 HG11 VAL A 247      20.479  12.359  40.197  1.00 29.46           H
ATOM   3729 HG12 VAL A 247      19.725  10.773  39.868  1.00 29.46           H
ATOM   3730 HG13 VAL A 247      21.460  10.879  40.076  1.00 29.46           H
ATOM   3731 HG21 VAL A 247      22.004  13.431  38.439  1.00 22.07           H
ATOM   3732 HG22 VAL A 247      22.923  11.931  38.131  1.00 22.07           H
ATOM   3733 HG23 VAL A 247      22.108  12.757  36.804  1.00 22.07           H
ATOM   3734  N   GLY A 248      18.558   9.426  37.009  1.00 18.04           N
ATOM   3735  CA  GLY A 248      17.398   8.647  37.535  1.00 22.89           C
ATOM   3736  C   GLY A 248      17.662   7.130  37.483  1.00 17.91           C
ATOM   3737  O   GLY A 248      17.380   6.133  38.130  1.00 18.17           O
ATOM   3738  H   GLY A 248      18.382  10.053  36.226  1.00 21.29           H
ATOM   3739  HA2 GLY A 248      17.146   8.954  38.576  1.00 27.10           H
ATOM   3740  HA3 GLY A 248      16.495   8.866  36.902  1.00 27.10           H
ATOM   3741  N   GLY A 249      18.345   6.886  36.332  1.00 18.38           N
ATOM   3742  CA  GLY A 249      18.686   5.542  35.869  1.00 17.85           C
ATOM   3743  C   GLY A 249      19.865   4.904  36.576  1.00 16.56           C
ATOM   3744  O   GLY A 249      19.942   3.676  36.674  1.00 12.99           O
ATOM   3745  H   GLY A 249      18.609   7.494  35.784  1.00 21.70           H
ATOM   3746  HA2 GLY A 249      17.924   4.947  35.943  1.00 21.05           H
ATOM   3747  HA3 GLY A 249      18.936   5.606  34.933  1.00 21.05           H
ATOM   3748  N   LEU A 250      20.801   5.717  37.068  1.00 18.47           N
ATOM   3749  CA  LEU A 250      22.008   5.226  37.733  1.00 16.90           C
ATOM   3750  C   LEU A 250      22.032   5.407  39.250  1.00 21.88           C
ATOM   3751  O   LEU A 250      22.922   4.831  39.899  1.00 16.08           O
ATOM   3752  CB  LEU A 250      23.249   5.930  37.174  1.00 13.50           C
ATOM   3753  CG  LEU A 250      23.947   5.317  35.969  1.00 19.87           C
ATOM   3754  CD1 LEU A 250      23.007   5.168  34.804  1.00 16.60           C
ATOM   3755  CD2 LEU A 250      25.083   6.243  35.616  1.00 15.88           C
ATOM   3756  H   LEU A 250      20.768   6.573  37.011  1.00 21.80           H
ATOM   3757  HA  LEU A 250      22.112   4.280  37.535  1.00 19.92           H
ATOM   3758  HB2 LEU A 250      23.018   6.842  36.941  1.00 15.84           H
ATOM   3759  HB3 LEU A 250      23.907   5.936  37.880  1.00 15.84           H
ATOM   3760  HG  LEU A 250      24.295   4.442  36.202  1.00 23.49           H
ATOM   3761 HD11 LEU A 250      23.483   4.771  34.057  1.00 19.56           H
ATOM   3762 HD12 LEU A 250      22.267   4.598  35.075  1.00 19.56           H
ATOM   3763 HD13 LEU A 250      22.682   6.050  34.562  1.00 19.56           H
ATOM   3764 HD21 LEU A 250      25.511   5.917  34.815  1.00 18.69           H
ATOM   3765 HD22 LEU A 250      24.744   7.143  35.461  1.00 18.69           H
ATOM   3766 HD23 LEU A 250      25.710   6.249  36.356  1.00 18.69           H
ATOM   3767  N   ASP A 251      21.115   6.206  39.847  1.00 16.92           N
ATOM   3768  CA  ASP A 251      21.159   6.388  41.303  1.00 15.96           C
ATOM   3769  C   ASP A 251      19.771   6.467  41.988  1.00 21.04           C
ATOM   3770  O   ASP A 251      19.627   7.125  43.030  1.00 22.65           O
ATOM   3771  CB  ASP A 251      21.995   7.625  41.632  1.00 25.65           C
ATOM   3772  CG  ASP A 251      22.483   7.640  43.079  1.00 26.28           C
ATOM   3773  OD1 ASP A 251      22.152   8.600  43.780  1.00 29.49           O
ATOM   3774  OD2 ASP A 251      23.188   6.692  43.513  1.00 29.90           O1-
ATOM   3775  H   ASP A 251      20.489   6.638  39.440  1.00 19.94           H
ATOM   3776  HA  ASP A 251      21.614   5.630  41.694  1.00 18.79           H
ATOM   3777  HB2 ASP A 251      22.781   7.619  41.065  1.00 30.42           H
ATOM   3778  HB3 ASP A 251      21.479   8.431  41.461  1.00 30.42           H
ATOM   3779  N   THR A 252      18.756   5.756  41.487  1.00 20.14           N
ATOM   3780  CA  THR A 252      17.478   5.744  42.200  1.00 17.80           C
ATOM   3781  C   THR A 252      17.090   4.308  42.553  1.00 18.23           C
ATOM   3782  O   THR A 252      17.338   3.842  43.677  1.00 17.50           O
ATOM   3783  CB  THR A 252      16.396   6.423  41.359  1.00 15.68           C
ATOM   3784  OG1 THR A 252      16.153   5.642  40.180  1.00 14.01           O
ATOM   3785  CG2 THR A 252      16.796   7.802  40.962  1.00 15.07           C
ATOM   3786  H   THR A 252      18.777   5.275  40.771  1.00 23.81           H
ATOM   3787  HA  THR A 252      17.552   6.240  43.028  1.00 21.00           H
ATOM   3788  HB  THR A 252      15.604   6.557  41.896  1.00 18.46           H
ATOM   3789  HG1 THR A 252      16.304   6.092  39.491  1.00 16.45           H
ATOM   3790 HG21 THR A 252      16.093   8.188  40.415  1.00 17.72           H
ATOM   3791 HG22 THR A 252      16.924   8.355  41.748  1.00 17.72           H
ATOM   3792 HG23 THR A 252      17.621   7.783  40.453  1.00 17.72           H
ATOM   3793  N   VAL A 253      16.543   3.581  41.575  1.00 14.07           N
ATOM   3794  CA  VAL A 253      16.218   2.175  41.760  1.00 13.96           C
ATOM   3795  C   VAL A 253      17.412   1.384  42.279  1.00 13.39           C
ATOM   3796  O   VAL A 253      17.225   0.477  43.086  1.00  9.40           O
ATOM   3797  CB  VAL A 253      15.653   1.584  40.443  1.00 17.54           C
ATOM   3798  CG1 VAL A 253      14.357   2.226  40.104  1.00 21.91           C
ATOM   3799  CG2 VAL A 253      16.564   1.883  39.273  1.00 41.74           C
ATOM   3800  H   VAL A 253      16.344   3.883  40.793  1.00 16.52           H
ATOM   3801  HA  VAL A 253      15.523   2.108  42.436  1.00 16.39           H
ATOM   3802  HB  VAL A 253      15.531   0.621  40.527  1.00 20.69           H
ATOM   3803 HG11 VAL A 253      14.004   1.807  39.304  1.00 25.93           H
ATOM   3804 HG12 VAL A 253      13.738   2.130  40.844  1.00 25.93           H
ATOM   3805 HG13 VAL A 253      14.514   3.168  39.936  1.00 25.93           H
ATOM   3806 HG21 VAL A 253      16.180   1.473  38.483  1.00 49.72           H
ATOM   3807 HG22 VAL A 253      16.600   2.842  39.129  1.00 49.72           H
ATOM   3808 HG23 VAL A 253      17.451   1.534  39.450  1.00 49.72           H
ATOM   3809  N   VAL A 254      18.655   1.728  41.868  1.00 14.79           N
ATOM   3810  CA  VAL A 254      19.833   0.975  42.333  1.00 13.68           C
ATOM   3811  C   VAL A 254      19.913   1.006  43.852  1.00 16.81           C
ATOM   3812  O   VAL A 254      20.284   0.019  44.493  1.00 17.96           O
ATOM   3813  CB  VAL A 254      21.155   1.496  41.717  1.00 25.46           C
ATOM   3814  CG1 VAL A 254      21.149   1.488  40.179  1.00 19.90           C
ATOM   3815  CG2 VAL A 254      21.496   2.878  42.203  1.00 33.76           C
ATOM   3816  H   VAL A 254      18.836   2.376  41.334  1.00 17.39           H
ATOM   3817  HA  VAL A 254      19.737   0.047  42.069  1.00 16.05           H
ATOM   3818  HB  VAL A 254      21.873   0.912  42.020  1.00 30.18           H
ATOM   3819 HG11 VAL A 254      21.998   1.840  39.864  1.00 23.52           H
ATOM   3820 HG12 VAL A 254      21.018   0.583  39.855  1.00 23.52           H
ATOM   3821 HG13 VAL A 254      20.438   2.062  39.863  1.00 23.52           H
ATOM   3822 HG21 VAL A 254      22.301   3.169  41.749  1.00 40.15           H
ATOM   3823 HG22 VAL A 254      20.762   3.475  41.992  1.00 40.15           H
ATOM   3824 HG23 VAL A 254      21.653   2.859  43.163  1.00 40.15           H
ATOM   3825  N   ASN A 255      19.573   2.136  44.455  1.00 19.16           N
ATOM   3826  CA  ASN A 255      19.657   2.214  45.903  1.00 21.22           C
ATOM   3827  C   ASN A 255      18.421   1.614  46.534  1.00 17.28           C
ATOM   3828  O   ASN A 255      18.528   0.907  47.535  1.00 14.58           O
ATOM   3829  CB  ASN A 255      19.836   3.661  46.339  1.00 15.26           C
ATOM   3830  CG  ASN A 255      21.081   4.274  45.763  1.00 23.56           C
ATOM   3831  OD1 ASN A 255      22.181   3.767  45.995  1.00 15.06           O
ATOM   3832  ND2 ASN A 255      20.922   5.345  44.976  1.00 22.83           N
ATOM   3833  H   ASN A 255      19.283   2.847  44.068  1.00 22.62           H
ATOM   3834  HA  ASN A 255      20.423   1.704  46.206  1.00 25.10           H
ATOM   3835  HB2 ASN A 255      19.075   4.182  46.026  1.00 17.95           H
ATOM   3836  HB3 ASN A 255      19.904   3.683  47.309  1.00 17.95           H
ATOM   3837 HD21 ASN A 255      21.609   5.761  44.667  1.00 27.03           H
ATOM   3838 HD22 ASN A 255      20.134   5.626  44.786  1.00 27.03           H
ATOM   3839  N   PHE A 256      17.251   1.841  45.926  1.00 14.49           N
ATOM   3840  CA  PHE A 256      16.025   1.326  46.509  1.00 12.24           C
ATOM   3841  C   PHE A 256      16.016  -0.180  46.576  1.00 14.27           C
ATOM   3842  O   PHE A 256      15.543  -0.738  47.571  1.00 21.39           O
ATOM   3843  CB  PHE A 256      14.807   1.761  45.738  1.00 18.60           C
ATOM   3844  CG  PHE A 256      13.541   1.186  46.295  1.00 14.63           C
ATOM   3845  CD1 PHE A 256      12.906   0.143  45.671  1.00 19.70           C
ATOM   3846  CD2 PHE A 256      13.008   1.680  47.458  1.00 15.69           C
ATOM   3847  CE1 PHE A 256      11.749  -0.371  46.199  1.00 21.39           C
ATOM   3848  CE2 PHE A 256      11.858   1.164  47.985  1.00 19.04           C
ATOM   3849  CZ  PHE A 256      11.230   0.153  47.366  1.00 17.45           C
ATOM   3850  H   PHE A 256      17.141   2.275  45.187  1.00 17.03           H
ATOM   3851  HA  PHE A 256      15.939   1.663  47.411  1.00 14.33           H
ATOM   3852  HB2 PHE A 256      14.738   2.724  45.793  1.00 21.96           H
ATOM   3853  HB3 PHE A 256      14.897   1.479  44.815  1.00 21.96           H
ATOM   3854  HD1 PHE A 256      13.256  -0.203  44.880  1.00 23.27           H
ATOM   3855  HD2 PHE A 256      13.435   2.384  47.892  1.00 18.47           H
ATOM   3856  HE1 PHE A 256      11.317  -1.073  45.770  1.00 25.30           H
ATOM   3857  HE2 PHE A 256      11.506   1.514  48.769  1.00 22.48           H
ATOM   3858  HZ  PHE A 256      10.450  -0.195  47.728  1.00 20.58           H
ATOM   3859  N   LEU A 257      16.526  -0.861  45.528  1.00 14.91           N
ATOM   3860  CA  LEU A 257      16.535  -2.332  45.511  1.00 14.47           C
ATOM   3861  C   LEU A 257      17.303  -2.912  46.691  1.00 18.52           C
ATOM   3862  O   LEU A 257      16.930  -3.966  47.218  1.00 22.69           O
ATOM   3863  CB  LEU A 257      17.141  -2.859  44.225  1.00 12.33           C
ATOM   3864  CG  LEU A 257      16.312  -2.575  42.962  1.00 17.87           C
ATOM   3865  CD1 LEU A 257      17.078  -2.999  41.748  1.00 14.23           C
ATOM   3866  CD2 LEU A 257      14.987  -3.329  42.994  1.00 15.73           C
ATOM   3867  H   LEU A 257      16.875  -0.502  44.830  1.00 17.53           H
ATOM   3868  HA  LEU A 257      15.626  -2.656  45.548  1.00 17.01           H
ATOM   3869  HB2 LEU A 257      18.015  -2.460  44.104  1.00 14.44           H
ATOM   3870  HB3 LEU A 257      17.242  -3.821  44.314  1.00 14.44           H
ATOM   3871  HG  LEU A 257      16.126  -1.627  42.897  1.00 21.08           H
ATOM   3872 HD11 LEU A 257      16.551  -2.821  40.953  1.00 16.71           H
ATOM   3873 HD12 LEU A 257      17.913  -2.504  41.721  1.00 16.71           H
ATOM   3874 HD13 LEU A 257      17.255  -3.949  41.816  1.00 16.71           H
ATOM   3875 HD21 LEU A 257      14.504  -3.150  42.172  1.00 18.52           H
ATOM   3876 HD22 LEU A 257      15.181  -4.273  43.063  1.00 18.52           H
ATOM   3877 HD23 LEU A 257      14.464  -3.041  43.758  1.00 18.52           H
ATOM   3878  N   SER A 258      18.372  -2.250  47.129  1.00 15.12           N
ATOM   3879  CA  SER A 258      19.136  -2.789  48.248  1.00 15.43           C
ATOM   3880  C   SER A 258      18.375  -2.651  49.557  1.00 15.18           C
ATOM   3881  O   SER A 258      18.381  -3.580  50.370  1.00 19.79           O
ATOM   3882  CB  SER A 258      20.488  -2.101  48.372  1.00 16.79           C
ATOM   3883  OG  SER A 258      21.412  -2.529  47.393  1.00 26.23           O
ATOM   3884  H   SER A 258      18.671  -1.510  46.806  1.00 17.78           H
ATOM   3885  HA  SER A 258      19.285  -3.732  48.087  1.00 18.16           H
ATOM   3886  HB2 SER A 258      20.350  -1.150  48.263  1.00 19.78           H
ATOM   3887  HB3 SER A 258      20.851  -2.287  49.257  1.00 19.78           H
ATOM   3888  HG  SER A 258      21.189  -2.252  46.631  1.00 31.11           H
ATOM   3889  N   PHE A 259      17.730  -1.496  49.805  1.00 15.85           N
ATOM   3890  CA  PHE A 259      16.909  -1.387  51.009  1.00 20.09           C
ATOM   3891  C   PHE A 259      15.864  -2.501  51.061  1.00 19.72           C
ATOM   3892  O   PHE A 259      15.560  -3.033  52.136  1.00 21.79           O
ATOM   3893  CB  PHE A 259      16.201  -0.028  51.083  1.00 18.86           C
ATOM   3894  CG  PHE A 259      17.105   1.133  51.378  1.00 17.53           C
ATOM   3895  CD1 PHE A 259      17.875   1.183  52.547  1.00 17.47           C
ATOM   3896  CD2 PHE A 259      17.149   2.203  50.520  1.00 16.60           C
ATOM   3897  CE1 PHE A 259      18.677   2.248  52.788  1.00 18.71           C
ATOM   3898  CE2 PHE A 259      17.963   3.267  50.784  1.00 21.72           C
ATOM   3899  CZ  PHE A 259      18.705   3.307  51.902  1.00 17.47           C
ATOM   3900  H   PHE A 259      17.749  -0.784  49.319  1.00 18.65           H
ATOM   3901  HA  PHE A 259      17.475  -1.468  51.790  1.00 23.74           H
ATOM   3902  HB2 PHE A 259      15.758   0.147  50.238  1.00 22.26           H
ATOM   3903  HB3 PHE A 259      15.541  -0.074  51.797  1.00 22.26           H
ATOM   3904  HD1 PHE A 259      17.864   0.480  53.156  1.00 20.60           H
ATOM   3905  HD2 PHE A 259      16.645   2.202  49.742  1.00 19.56           H
ATOM   3906  HE1 PHE A 259      19.193   2.276  53.560  1.00 22.09           H
ATOM   3907  HE2 PHE A 259      17.995   3.981  50.194  1.00 25.70           H
ATOM   3908  HZ  PHE A 259      19.251   4.039  52.060  1.00 20.61           H
ATOM   3909  N   SER A 260      15.259  -2.819  49.919  1.00 14.79           N
ATOM   3910  CA  SER A 260      14.163  -3.777  49.885  1.00 24.71           C
ATOM   3911  C   SER A 260      14.654  -5.203  50.118  1.00 27.74           C
ATOM   3912  O   SER A 260      14.017  -5.988  50.845  1.00 19.28           O
ATOM   3913  CB  SER A 260      13.468  -3.680  48.540  1.00 18.34           C
ATOM   3914  OG  SER A 260      12.772  -2.468  48.423  1.00 19.77           O
ATOM   3915  H   SER A 260      15.450  -2.484  49.154  1.00 17.38           H
ATOM   3916  HA  SER A 260      13.518  -3.547  50.574  1.00 29.29           H
ATOM   3917  HB2 SER A 260      14.152  -3.711  47.850  1.00 21.64           H
ATOM   3918  HB3 SER A 260      12.851  -4.419  48.451  1.00 21.64           H
ATOM   3919  HG  SER A 260      12.804  -2.196  47.632  1.00 23.36           H
ATOM   3920  N   MET A 261      15.773  -5.564  49.480  1.00 16.04           N
ATOM   3921  CA  MET A 261      16.275  -6.926  49.599  1.00 22.05           C
ATOM   3922  C   MET A 261      16.902  -7.167  50.971  1.00 21.37           C
ATOM   3923  O   MET A 261      16.839  -8.291  51.471  1.00 20.00           O
ATOM   3924  CB  MET A 261      17.265  -7.214  48.452  1.00 21.60           C
ATOM   3925  CG  MET A 261      17.415  -8.682  48.082  1.00 22.60           C
ATOM   3926  SD  MET A 261      15.898  -9.344  47.386  1.00 28.22           S
ATOM   3927  CE  MET A 261      15.955  -8.746  45.709  1.00 27.13           C
ATOM   3928  H   MET A 261      16.251  -5.046  48.989  1.00 18.89           H
ATOM   3929  HA  MET A 261      15.521  -7.534  49.507  1.00 26.10           H
ATOM   3930  HB2 MET A 261      16.966  -6.748  47.654  1.00 25.55           H
ATOM   3931  HB3 MET A 261      18.141  -6.888  48.710  1.00 25.55           H
ATOM   3932  HG2 MET A 261      18.118  -8.780  47.423  1.00 26.76           H
ATOM   3933  HG3 MET A 261      17.630  -9.198  48.874  1.00 26.76           H
ATOM   3934  HE1 MET A 261      15.169  -9.060  45.236  1.00 32.19           H
ATOM   3935  HE2 MET A 261      15.977  -7.778  45.722  1.00 32.19           H
ATOM   3936  HE3 MET A 261      16.759  -9.089  45.289  1.00 32.19           H
ATOM   3937  N   GLU A 262      17.480  -6.125  51.599  1.00 19.27           N
ATOM   3938  CA  GLU A 262      17.937  -6.208  52.994  1.00 23.29           C
ATOM   3939  C   GLU A 262      16.792  -6.555  53.938  1.00 30.65           C
ATOM   3940  O   GLU A 262      16.932  -7.414  54.821  1.00 23.89           O
ATOM   3941  CB  GLU A 262      18.545  -4.877  53.453  1.00 20.77           C
ATOM   3942  CG  GLU A 262      19.099  -4.899  54.883  1.00 19.68           C
ATOM   3943  CD  GLU A 262      19.442  -3.522  55.465  1.00 26.83           C
ATOM   3944  OE1 GLU A 262      19.621  -3.455  56.691  1.00 23.91           O
ATOM   3945  OE2 GLU A 262      19.531  -2.510  54.734  1.00 22.03           O1-
ATOM   3946  H   GLU A 262      17.622  -5.361  51.231  1.00 22.77           H
ATOM   3947  HA  GLU A 262      18.621  -6.894  53.053  1.00 27.59           H
ATOM   3948  HB2 GLU A 262      19.257  -4.625  52.849  1.00 24.57           H
ATOM   3949  HB3 GLU A 262      17.841  -4.211  53.439  1.00 24.57           H
ATOM   3950  HG2 GLU A 262      18.461  -5.324  55.479  1.00 23.26           H
ATOM   3951  HG3 GLU A 262      19.920  -5.410  54.872  1.00 23.26           H
ATOM   3952  N   PHE A 263      15.676  -5.828  53.812  1.00 22.46           N
ATOM   3953  CA  PHE A 263      14.460  -6.159  54.543  1.00 20.62           C
ATOM   3954  C   PHE A 263      14.008  -7.592  54.252  1.00 26.72           C
ATOM   3955  O   PHE A 263      13.730  -8.372  55.172  1.00 22.24           O
ATOM   3956  CB  PHE A 263      13.341  -5.169  54.194  1.00 19.86           C
ATOM   3957  CG  PHE A 263      11.994  -5.549  54.795  1.00 25.64           C
ATOM   3958  CD1 PHE A 263      11.052  -6.222  54.030  1.00 19.45           C
ATOM   3959  CD2 PHE A 263      11.708  -5.293  56.136  1.00 22.08           C
ATOM   3960  CE1 PHE A 263       9.856  -6.596  54.574  1.00 20.44           C
ATOM   3961  CE2 PHE A 263      10.498  -5.688  56.690  1.00 26.44           C
ATOM   3962  CZ  PHE A 263       9.570  -6.335  55.909  1.00 19.77           C
ATOM   3963  H   PHE A 263      15.599  -5.138  53.307  1.00 26.58           H
ATOM   3964  HA  PHE A 263      14.654  -6.084  55.492  1.00 24.38           H
ATOM   3965  HB2 PHE A 263      13.590  -4.291  54.515  1.00 23.46           H
ATOM   3966  HB3 PHE A 263      13.232  -5.153  53.230  1.00 23.46           H
ATOM   3967  HD1 PHE A 263      11.228  -6.411  53.137  1.00 22.98           H
ATOM   3968  HD2 PHE A 263      12.328  -4.860  56.671  1.00 26.13           H
ATOM   3969  HE1 PHE A 263       9.234  -7.037  54.042  1.00 24.17           H
ATOM   3970  HE2 PHE A 263      10.309  -5.501  57.580  1.00 31.36           H
ATOM   3971  HZ  PHE A 263       8.753  -6.585  56.276  1.00 23.36           H
ATOM   3972  N   LEU A 264      13.934  -7.972  52.981  1.00 20.91           N
ATOM   3973  CA  LEU A 264      13.417  -9.303  52.710  1.00 21.20           C
ATOM   3974  C   LEU A 264      14.358 -10.372  53.284  1.00 24.55           C
ATOM   3975  O   LEU A 264      13.912 -11.412  53.781  1.00 24.35           O
ATOM   3976  CB  LEU A 264      13.208  -9.444  51.204  1.00 25.98           C
ATOM   3977  CG  LEU A 264      11.809  -9.559  50.589  1.00 33.36           C
ATOM   3978  CD1 LEU A 264      10.739  -8.800  51.356  1.00 23.96           C
ATOM   3979  CD2 LEU A 264      11.890  -9.095  49.133  1.00 19.92           C
ATOM   3980  H   LEU A 264      14.181  -7.516  52.294  1.00 24.73           H
ATOM   3981  HA  LEU A 264      12.561  -9.391  53.154  1.00 25.07           H
ATOM   3982  HB2 LEU A 264      13.609  -8.661  50.786  1.00 30.81           H
ATOM   3983  HB3 LEU A 264      13.691 -10.237  50.916  1.00 30.81           H
ATOM   3984  HG  LEU A 264      11.553 -10.495  50.574  1.00 39.67           H
ATOM   3985 HD11 LEU A 264       9.900  -8.879  50.871  1.00 28.39           H
ATOM   3986 HD12 LEU A 264      10.646  -9.179  52.241  1.00 28.39           H
ATOM   3987 HD13 LEU A 264      11.002  -7.868  51.413  1.00 28.39           H
ATOM   3988 HD21 LEU A 264      11.011  -9.187  48.733  1.00 23.54           H
ATOM   3989 HD22 LEU A 264      12.172  -8.169  49.112  1.00 23.54           H
ATOM   3990 HD23 LEU A 264      12.532  -9.646  48.657  1.00 23.54           H
ATOM   3991  N   ALA A 265      15.662 -10.109  53.266  1.00 24.49           N
ATOM   3992  CA  ALA A 265      16.632 -11.024  53.862  1.00 29.34           C
ATOM   3993  C   ALA A 265      16.394 -11.177  55.361  1.00 21.61           C
ATOM   3994  O   ALA A 265      16.689 -12.223  55.939  1.00 23.60           O
ATOM   3995  CB  ALA A 265      18.066 -10.515  53.600  1.00 21.91           C
ATOM   3996  H   ALA A 265      16.004  -9.399  52.928  1.00 29.02           H
ATOM   3997  HA  ALA A 265      16.541 -11.895  53.440  1.00 34.84           H
ATOM   3998  HB1 ALA A 265      18.704 -11.142  53.971  1.00 25.93           H
ATOM   3999  HB2 ALA A 265      18.208 -10.438  52.642  1.00 25.93           H
ATOM   4000  HB3 ALA A 265      18.186  -9.645  54.019  1.00 25.93           H
ATOM   4001  N   LYS A 266      15.871 -10.154  56.007  1.00 24.44           N
ATOM   4002  CA  LYS A 266      15.702 -10.182  57.447  1.00 31.24           C
ATOM   4003  C   LYS A 266      14.317 -10.626  57.883  1.00 26.41           C
ATOM   4004  O   LYS A 266      14.126 -10.873  59.069  1.00 23.75           O
ATOM   4005  CB  LYS A 266      15.979  -8.797  58.046  1.00 23.12           C
ATOM   4006  CG  LYS A 266      17.461  -8.376  57.991  1.00 20.17           C
ATOM   4007  CD  LYS A 266      17.701  -6.973  58.524  1.00 18.64           C
ATOM   4008  CE  LYS A 266      19.205  -6.651  58.428  1.00 32.72           C
ATOM   4009  NZ  LYS A 266      19.602  -5.267  58.880  1.00 30.63           N1+
ATOM   4010  H   LYS A 266      15.600  -9.428  55.633  1.00 28.97           H
ATOM   4011  HA  LYS A 266      16.350 -10.803  57.820  1.00 37.13           H
ATOM   4012  HB2 LYS A 266      15.456  -8.140  57.565  1.00 27.38           H
ATOM   4013  HB3 LYS A 266      15.703  -8.806  58.975  1.00 27.38           H
ATOM   4014  HG2 LYS A 266      17.975  -8.990  58.533  1.00 23.84           H
ATOM   4015  HG3 LYS A 266      17.783  -8.406  57.075  1.00 23.84           H
ATOM   4016  HD2 LYS A 266      17.212  -6.330  57.993  1.00 22.01           H
ATOM   4017  HD3 LYS A 266      17.424  -6.926  59.451  1.00 22.01           H
ATOM   4018  HE2 LYS A 266      19.681  -7.280  58.991  1.00 38.91           H
ATOM   4019  HE3 LYS A 266      19.492  -6.763  57.508  1.00 38.91           H
ATOM   4020  HZ1 LYS A 266      20.398  -5.290  59.283  1.00 36.39           H
ATOM   4021  HZ2 LYS A 266      19.655  -4.725  58.174  1.00 36.39           H
ATOM   4022  HZ3 LYS A 266      18.999  -4.941  59.452  1.00 36.39           H
ATOM   4023  N   SER A 267      13.359 -10.760  56.971  1.00 24.37           N
ATOM   4024  CA  SER A 267      11.974 -11.074  57.331  1.00 25.30           C
ATOM   4025  C   SER A 267      11.492 -12.275  56.535  1.00 27.16           C
ATOM   4026  O   SER A 267      10.759 -12.134  55.543  1.00 27.60           O
ATOM   4027  CB  SER A 267      11.058  -9.878  57.087  1.00 32.32           C
ATOM   4028  OG  SER A 267      10.021  -9.807  58.048  1.00 33.04           O
ATOM   4029  H   SER A 267      13.489 -10.688  56.122  1.00 28.88           H
ATOM   4030  HA  SER A 267      11.927 -11.293  58.269  1.00 29.99           H
ATOM   4031  HB2 SER A 267      11.580  -9.059  57.134  1.00 38.42           H
ATOM   4032  HB3 SER A 267      10.652  -9.972  56.211  1.00 38.42           H
ATOM   4033  HG  SER A 267       9.615 -10.543  58.086  1.00 39.28           H
ATOM   4034  N   PRO A 268      11.889 -13.480  56.936  1.00 31.40           N
ATOM   4035  CA  PRO A 268      11.395 -14.672  56.240  1.00 23.05           C
ATOM   4036  C   PRO A 268       9.894 -14.698  56.134  1.00 27.67           C
ATOM   4037  O   PRO A 268       9.356 -15.277  55.179  1.00 31.45           O
ATOM   4038  CB  PRO A 268      11.931 -15.820  57.108  1.00 27.30           C
ATOM   4039  CG  PRO A 268      12.229 -15.214  58.399  1.00 24.97           C
ATOM   4040  CD  PRO A 268      12.727 -13.841  58.085  1.00 24.87           C
ATOM   4041  HA  PRO A 268      11.785 -14.731  55.357  1.00 27.30           H
ATOM   4042  HB2 PRO A 268      11.262 -16.515  57.202  1.00 32.40           H
ATOM   4043  HB3 PRO A 268      12.751 -16.171  56.722  1.00 32.40           H
ATOM   4044  HG2 PRO A 268      11.407 -15.153  58.906  1.00 29.60           H
ATOM   4045  HG3 PRO A 268      12.900 -15.731  58.866  1.00 29.60           H
ATOM   4046  HD2 PRO A 268      12.561 -13.246  58.830  1.00 29.48           H
ATOM   4047  HD3 PRO A 268      13.665 -13.865  57.835  1.00 29.48           H
ATOM   4048  N   GLU A 269       9.211 -14.043  57.085  1.00 35.61           N
ATOM   4049  CA  GLU A 269       7.747 -13.976  57.133  1.00 34.20           C
ATOM   4050  C   GLU A 269       7.180 -13.252  55.918  1.00 34.11           C
ATOM   4051  O   GLU A 269       6.324 -13.780  55.204  1.00 25.25           O
ATOM   4052  CB  GLU A 269       7.305 -13.240  58.402  1.00 62.02           C
ATOM   4053  CG  GLU A 269       7.976 -13.689  59.660  1.00 68.00           C
ATOM   4054  CD  GLU A 269       7.549 -15.086  60.026  1.00 76.16           C
ATOM   4055  OE1 GLU A 269       6.377 -15.239  60.434  1.00 72.44           O
ATOM   4056  OE2 GLU A 269       8.363 -16.030  59.879  1.00 73.13           O1-
ATOM   4057  H   GLU A 269       9.590 -13.603  57.722  1.00 42.37           H
ATOM   4058  HA  GLU A 269       7.379 -14.871  57.153  1.00 40.67           H
ATOM   4059  HB2 GLU A 269       7.493 -12.294  58.297  1.00 74.06           H
ATOM   4060  HB3 GLU A 269       6.351 -13.375  58.515  1.00 74.06           H
ATOM   4061  HG2 GLU A 269       8.939 -13.668  59.558  1.00 81.24           H
ATOM   4062  HG3 GLU A 269       7.713 -13.093  60.379  1.00 81.24           H
ATOM   4063  N   HIS A 270       7.617 -12.004  55.706  1.00 36.10           N
ATOM   4064  CA  HIS A 270       7.124 -11.196  54.593  1.00 30.96           C
ATOM   4065  C   HIS A 270       7.513 -11.796  53.241  1.00 27.80           C
ATOM   4066  O   HIS A 270       6.805 -11.582  52.259  1.00 36.39           O
ATOM   4067  CB  HIS A 270       7.642  -9.753  54.700  1.00 23.05           C
ATOM   4068  CG  HIS A 270       7.081  -8.974  55.860  1.00 23.74           C
ATOM   4069  ND1 HIS A 270       7.646  -8.991  57.120  1.00 28.49           N1+
ATOM   4070  CD2 HIS A 270       6.003  -8.152  55.945  1.00 23.73           C
ATOM   4071  CE1 HIS A 270       6.946  -8.211  57.926  1.00 30.74           C
ATOM   4072  NE2 HIS A 270       5.948  -7.685  57.237  1.00 33.46           N
ATOM   4073  H   HIS A 270       8.205 -11.604  56.190  1.00 42.96           H
ATOM   4074  HA  HIS A 270       6.155 -11.161  54.641  1.00 36.79           H
ATOM   4075  HB2 HIS A 270       7.397  -9.283  53.885  1.00 27.30           H
ATOM   4076  HB3 HIS A 270       8.607  -9.772  54.789  1.00 27.30           H
ATOM   4077  HD1 HIS A 270       8.354  -9.435  57.347  1.00 33.82           H
ATOM   4078  HD2 HIS A 270       5.412  -7.940  55.252  1.00 28.12           H
ATOM   4079  HE1 HIS A 270       7.131  -8.053  58.824  1.00 36.53           H
ATOM   4080  HE2 HIS A 270       5.346  -7.144  57.550  1.00 39.79           H
ATOM   4081  N   ARG A 271       8.603 -12.559  53.145  1.00 24.04           N
ATOM   4082  CA  ARG A 271       8.908 -13.117  51.832  1.00 24.42           C
ATOM   4083  C   ARG A 271       8.074 -14.355  51.562  1.00 29.55           C
ATOM   4084  O   ARG A 271       7.634 -14.583  50.428  1.00 22.71           O
ATOM   4085  CB  ARG A 271      10.412 -13.367  51.702  1.00 33.26           C
ATOM   4086  CG  ARG A 271      10.910 -14.710  52.096  1.00 41.57           C
ATOM   4087  CD  ARG A 271      12.440 -14.818  51.856  1.00 35.74           C
ATOM   4088  NE  ARG A 271      13.211 -14.146  52.883  1.00 34.97           N
ATOM   4089  CZ  ARG A 271      13.988 -14.768  53.769  1.00 32.85           C
ATOM   4090  NH1 ARG A 271      14.635 -14.069  54.694  1.00 28.99           N
ATOM   4091  NH2 ARG A 271      14.141 -16.080  53.737  1.00 31.66           N1+
ATOM   4092  H   ARG A 271       9.162 -12.752  53.772  1.00 28.48           H
ATOM   4093  HA  ARG A 271       8.666 -12.464  51.162  1.00 28.95           H
ATOM   4094  HB2 ARG A 271      10.656 -13.227  50.773  1.00 39.55           H
ATOM   4095  HB3 ARG A 271      10.878 -12.718  52.252  1.00 39.55           H
ATOM   4096  HG2 ARG A 271      10.728 -14.857  53.039  1.00 49.52           H
ATOM   4097  HG3 ARG A 271      10.467 -15.382  51.557  1.00 49.52           H
ATOM   4098  HD2 ARG A 271      12.674 -15.749  51.887  1.00 42.53           H
ATOM   4099  HD3 ARG A 271      12.669 -14.432  50.994  1.00 42.53           H
ATOM   4100  HE  ARG A 271      13.021 -13.322  53.028  1.00 41.61           H
ATOM   4101 HH11 ARG A 271      14.548 -13.212  54.721  1.00 34.43           H
ATOM   4102 HH12 ARG A 271      15.150 -14.470  55.258  1.00 34.43           H
ATOM   4103 HH21 ARG A 271      13.728 -16.557  53.152  1.00 37.63           H
ATOM   4104 HH22 ARG A 271      14.654 -16.468  54.313  1.00 37.63           H
ATOM   4105  N   GLN A 272       7.763 -15.093  52.617  1.00 31.64           N
ATOM   4106  CA  GLN A 272       6.793 -16.179  52.530  1.00 40.71           C
ATOM   4107  C   GLN A 272       5.431 -15.690  52.041  1.00 31.11           C
ATOM   4108  O   GLN A 272       4.772 -16.364  51.236  1.00 33.62           O
ATOM   4109  CB  GLN A 272       6.655 -16.832  53.910  1.00 47.65           C
ATOM   4110  CG  GLN A 272       6.442 -18.304  53.855  1.00 56.37           C
ATOM   4111  CD  GLN A 272       7.548 -18.960  53.078  1.00 60.93           C
ATOM   4112  OE1 GLN A 272       7.300 -19.652  52.080  1.00 44.86           O
ATOM   4113  NE2 GLN A 272       8.798 -18.694  53.497  1.00 57.99           N
ATOM   4114  H   GLN A 272       8.096 -14.973  53.399  1.00 37.61           H
ATOM   4115  HA  GLN A 272       7.118 -16.821  51.881  1.00 48.49           H
ATOM   4116  HB2 GLN A 272       7.471 -16.671  54.415  1.00 56.82           H
ATOM   4117  HB3 GLN A 272       5.899 -16.432  54.369  1.00 56.82           H
ATOM   4118  HG2 GLN A 272       6.439 -18.658  54.759  1.00 67.28           H
ATOM   4119  HG3 GLN A 272       5.598 -18.493  53.412  1.00 67.28           H
ATOM   4120 HE21 GLN A 272       8.925 -18.142  54.152  1.00 69.23           H
ATOM   4121 HE22 GLN A 272       9.474 -19.061  53.110  1.00 69.23           H
ATOM   4122  N   GLU A 273       4.980 -14.539  52.546  1.00 23.94           N
ATOM   4123  CA  GLU A 273       3.706 -13.976  52.121  1.00 32.85           C
ATOM   4124  C   GLU A 273       3.669 -13.802  50.606  1.00 35.30           C
ATOM   4125  O   GLU A 273       2.635 -14.057  49.967  1.00 29.36           O
ATOM   4126  CB  GLU A 273       3.468 -12.643  52.845  1.00 30.76           C
ATOM   4127  CG  GLU A 273       2.163 -11.935  52.497  1.00 33.68           C
ATOM   4128  CD  GLU A 273       1.887 -10.695  53.365  1.00 30.94           C
ATOM   4129  OE1 GLU A 273       0.793 -10.102  53.207  1.00 37.69           O
ATOM   4130  OE2 GLU A 273       2.742 -10.320  54.212  1.00 25.91           O1-
ATOM   4131  H   GLU A 273       5.387 -14.063  53.135  1.00 28.36           H
ATOM   4132  HA  GLU A 273       3.002 -14.591  52.378  1.00 39.06           H
ATOM   4133  HB2 GLU A 273       3.464 -12.810  53.801  1.00 36.56           H
ATOM   4134  HB3 GLU A 273       4.197 -12.041  52.628  1.00 36.56           H
ATOM   4135  HG2 GLU A 273       2.206 -11.644  51.571  1.00 40.05           H
ATOM   4136  HG3 GLU A 273       1.423 -12.553  52.619  1.00 40.05           H
ATOM   4137  N   LEU A 274       4.808 -13.423  50.005  1.00 30.92           N
ATOM   4138  CA  LEU A 274       4.843 -13.118  48.574  1.00 29.03           C
ATOM   4139  C   LEU A 274       5.068 -14.351  47.732  1.00 20.65           C
ATOM   4140  O   LEU A 274       4.690 -14.368  46.568  1.00 27.46           O
ATOM   4141  CB  LEU A 274       5.939 -12.093  48.255  1.00 21.91           C
ATOM   4142  CG  LEU A 274       5.781 -10.698  48.870  1.00 27.97           C
ATOM   4143  CD1 LEU A 274       6.858  -9.780  48.355  1.00 31.00           C
ATOM   4144  CD2 LEU A 274       4.388 -10.097  48.586  1.00 27.08           C
ATOM   4145  H   LEU A 274       5.567 -13.346  50.404  1.00 36.74           H
ATOM   4146  HA  LEU A 274       3.988 -12.739  48.314  1.00 34.47           H
ATOM   4147  HB2 LEU A 274       6.787 -12.452  48.566  1.00 25.93           H
ATOM   4148  HB3 LEU A 274       5.969 -11.985  47.289  1.00 25.93           H
ATOM   4149  HG  LEU A 274       5.891 -10.762  49.831  1.00 33.20           H
ATOM   4150 HD11 LEU A 274       6.723  -8.906  48.757  1.00 36.83           H
ATOM   4151 HD12 LEU A 274       7.729 -10.133  48.608  1.00 36.83           H
ATOM   4152 HD13 LEU A 274       6.782  -9.720  47.386  1.00 36.83           H
ATOM   4153 HD21 LEU A 274       4.349  -9.209  48.974  1.00 32.14           H
ATOM   4154 HD22 LEU A 274       4.258 -10.045  47.623  1.00 32.14           H
ATOM   4155 HD23 LEU A 274       3.699 -10.655  48.982  1.00 32.14           H
ATOM   4156  N   ILE A 275       5.697 -15.372  48.297  1.00 30.46           N
ATOM   4157  CA  ILE A 275       5.760 -16.670  47.639  1.00 29.60           C
ATOM   4158  C   ILE A 275       4.368 -17.291  47.574  1.00 29.55           C
ATOM   4159  O   ILE A 275       3.895 -17.695  46.507  1.00 29.48           O
ATOM   4160  CB  ILE A 275       6.764 -17.576  48.378  1.00 37.53           C
ATOM   4161  CG1 ILE A 275       8.173 -16.944  48.301  1.00 31.82           C
ATOM   4162  CG2 ILE A 275       6.770 -19.001  47.791  1.00 26.53           C
ATOM   4163  CD1 ILE A 275       9.204 -17.556  49.246  1.00 30.07           C
ATOM   4164  H   ILE A 275       6.100 -15.330  49.058  1.00 36.18           H
ATOM   4165  HA  ILE A 275       6.079 -16.536  46.732  1.00 35.16           H
ATOM   4166  HB  ILE A 275       6.496 -17.628  49.312  1.00 44.68           H
ATOM   4167 HG12 ILE A 275       8.511 -17.026  47.394  1.00 37.82           H
ATOM   4168 HG13 ILE A 275       8.105 -16.005  48.537  1.00 37.82           H
ATOM   4169 HG21 ILE A 275       7.403 -19.537  48.290  1.00 31.47           H
ATOM   4170 HG22 ILE A 275       5.885 -19.385  47.863  1.00 31.47           H
ATOM   4171 HG23 ILE A 275       7.036 -18.960  46.862  1.00 31.47           H
ATOM   4172 HD11 ILE A 275      10.038 -17.063  49.169  1.00 35.73           H
ATOM   4173 HD12 ILE A 275       8.867 -17.490  50.154  1.00 35.73           H
ATOM   4174 HD13 ILE A 275       9.344 -18.484  49.008  1.00 35.73           H
ATOM   4175  N   GLU A 276       3.659 -17.304  48.701  1.00 33.20           N
ATOM   4176  CA  GLU A 276       2.349 -17.950  48.737  1.00 28.14           C
ATOM   4177  C   GLU A 276       1.300 -17.158  47.978  1.00 36.26           C
ATOM   4178  O   GLU A 276       0.460 -17.760  47.305  1.00 39.48           O
ATOM   4179  CB  GLU A 276       1.904 -18.174  50.191  1.00 35.23           C
ATOM   4180  CG  GLU A 276       2.730 -19.284  50.907  1.00 39.05           C
ATOM   4181  CD  GLU A 276       2.469 -19.416  52.399  1.00 48.42           C
ATOM   4182  OE1 GLU A 276       3.129 -20.300  53.012  1.00 41.15           O
ATOM   4183  OE2 GLU A 276       1.638 -18.641  52.950  1.00 45.84           O1-
ATOM   4184  H   GLU A 276       3.908 -16.946  49.444  1.00 39.48           H
ATOM   4185  HA  GLU A 276       2.429 -18.813  48.306  1.00 33.41           H
ATOM   4186  HB2 GLU A 276       2.007 -17.347  50.689  1.00 41.92           H
ATOM   4187  HB3 GLU A 276       0.975 -18.448  50.192  1.00 41.92           H
ATOM   4188  HG2 GLU A 276       2.549 -20.142  50.489  1.00 46.50           H
ATOM   4189  HG3 GLU A 276       3.675 -19.074  50.820  1.00 46.50           H
ATOM   4190  N   ARG A 277       1.332 -15.825  48.033  1.00 34.10           N
ATOM   4191  CA  ARG A 277       0.300 -15.002  47.394  1.00 40.48           C
ATOM   4192  C   ARG A 277       0.929 -14.021  46.385  1.00 37.21           C
ATOM   4193  O   ARG A 277       0.915 -12.803  46.568  1.00 32.49           O
ATOM   4194  CB  ARG A 277      -0.546 -14.321  48.473  1.00 44.59           C
ATOM   4195  CG  ARG A 277      -1.448 -15.328  49.234  1.00 49.43           C
ATOM   4196  CD  ARG A 277      -1.859 -14.934  50.687  1.00 56.48           C
ATOM   4197  NE  ARG A 277      -0.720 -14.929  51.631  1.00 70.44           N
ATOM   4198  CZ  ARG A 277      -0.764 -15.318  52.919  1.00 72.33           C
ATOM   4199  NH1 ARG A 277       0.339 -15.268  53.682  1.00 54.91           N
ATOM   4200  NH2 ARG A 277      -1.896 -15.771  53.454  1.00 66.38           N1+
ATOM   4201  H   ARG A 277       1.945 -15.367  48.431  1.00 40.56           H
ATOM   4202  HA  ARG A 277      -0.302 -15.587  46.904  1.00 48.21           H
ATOM   4203  HB2 ARG A 277       0.043 -13.896  49.114  1.00 53.15           H
ATOM   4204  HB3 ARG A 277      -1.128 -13.674  48.044  1.00 53.15           H
ATOM   4205  HG2 ARG A 277      -2.260 -15.470  48.723  1.00 58.95           H
ATOM   4206  HG3 ARG A 277      -0.955 -16.162  49.300  1.00 58.95           H
ATOM   4207  HD2 ARG A 277      -2.244 -14.047  50.683  1.00 67.41           H
ATOM   4208  HD3 ARG A 277      -2.516 -15.571  51.010  1.00 67.41           H
ATOM   4209  HE  ARG A 277       0.035 -14.637  51.335  1.00 84.16           H
ATOM   4210 HH11 ARG A 277       1.083 -14.979  53.352  1.00 65.52           H
ATOM   4211 HH12 ARG A 277       0.306 -15.519  54.506  1.00 65.52           H
ATOM   4212 HH21 ARG A 277      -2.619 -15.811  52.982  1.00 79.30           H
ATOM   4213 HH22 ARG A 277      -1.905 -16.015  54.283  1.00 79.30           H
ATOM   4214  N   PRO A 278       1.435 -14.543  45.262  1.00 33.52           N
ATOM   4215  CA  PRO A 278       2.124 -13.713  44.254  1.00 34.35           C
ATOM   4216  C   PRO A 278       1.408 -12.452  43.806  1.00 36.82           C
ATOM   4217  O   PRO A 278       2.060 -11.499  43.368  1.00 30.66           O
ATOM   4218  CB  PRO A 278       2.230 -14.670  43.064  1.00 37.00           C
ATOM   4219  CG  PRO A 278       2.299 -15.997  43.654  1.00 33.97           C
ATOM   4220  CD  PRO A 278       1.334 -15.940  44.816  1.00 37.46           C
ATOM   4221  HA  PRO A 278       3.014 -13.491  44.558  1.00 40.85           H
ATOM   4222  HB2 PRO A 278       1.424 -14.586  42.530  1.00 44.03           H
ATOM   4223  HB3 PRO A 278       3.019 -14.461  42.542  1.00 44.03           H
ATOM   4224  HG2 PRO A 278       2.027 -16.659  42.999  1.00 40.40           H
ATOM   4225  HG3 PRO A 278       3.202 -16.169  43.963  1.00 40.40           H
ATOM   4226  HD2 PRO A 278       0.427 -16.134  44.527  1.00 44.59           H
ATOM   4227  HD3 PRO A 278       1.626 -16.539  45.519  1.00 44.59           H
ATOM   4228  N   GLU A 279       0.080 -12.457  43.814  1.00 32.00           N
ATOM   4229  CA  GLU A 279      -0.692 -11.310  43.358  1.00 29.31           C
ATOM   4230  C   GLU A 279      -0.472 -10.069  44.231  1.00 30.31           C
ATOM   4231  O   GLU A 279      -0.855  -8.965  43.841  1.00 25.82           O
ATOM   4232  CB  GLU A 279      -2.194 -11.645  43.345  1.00 32.36           C
ATOM   4233  CG  GLU A 279      -2.566 -13.111  43.178  1.00 52.58           C
ATOM   4234  CD  GLU A 279      -2.328 -13.991  44.432  1.00 44.64           C
ATOM   4235  OE1 GLU A 279      -2.474 -13.530  45.592  1.00 36.28           O
ATOM   4236  OE2 GLU A 279      -1.960 -15.162  44.219  1.00 45.56           O1-
ATOM   4237  H   GLU A 279      -0.373 -13.122  44.081  1.00 38.04           H
ATOM   4238  HA  GLU A 279      -0.423 -11.105  42.449  1.00 34.80           H
ATOM   4239  HB2 GLU A 279      -2.602 -11.332  44.167  1.00 38.47           H
ATOM   4240  HB3 GLU A 279      -2.578 -11.179  42.585  1.00 38.47           H
ATOM   4241  HG2 GLU A 279      -3.503 -13.153  42.935  1.00 62.73           H
ATOM   4242  HG3 GLU A 279      -2.029 -13.476  42.455  1.00 62.73           H
ATOM   4243  N   ARG A 280       0.084 -10.209  45.421  1.00 31.64           N
ATOM   4244  CA  ARG A 280       0.243  -9.012  46.206  1.00 23.21           C
ATOM   4245  C   ARG A 280       1.611  -8.394  46.045  1.00 23.65           C
ATOM   4246  O   ARG A 280       1.879  -7.378  46.675  1.00 20.88           O
ATOM   4247  CB  ARG A 280      -0.058  -9.302  47.666  1.00 32.77           C
ATOM   4248  CG  ARG A 280       0.848 -10.197  48.309  1.00 32.11           C
ATOM   4249  CD  ARG A 280       0.003 -11.134  49.201  1.00 42.95           C
ATOM   4250  NE  ARG A 280      -0.643 -10.534  50.379  1.00 46.20           N
ATOM   4251  CZ  ARG A 280      -1.863 -10.846  50.827  1.00 45.24           C
ATOM   4252  NH1 ARG A 280      -2.621 -11.696  50.162  1.00 46.18           N
ATOM   4253  NH2 ARG A 280      -2.336 -10.290  51.944  1.00 47.90           N1+
ATOM   4254  H   ARG A 280       0.367 -10.939  45.786  1.00 37.61           H
ATOM   4255  HA  ARG A 280      -0.404  -8.350  45.911  1.00 27.50           H
ATOM   4256  HB2 ARG A 280      -0.065  -8.473  48.170  1.00 38.96           H
ATOM   4257  HB3 ARG A 280      -0.933  -9.721  47.712  1.00 38.96           H
ATOM   4258  HG2 ARG A 280       1.310 -10.713  47.629  1.00 38.17           H
ATOM   4259  HG3 ARG A 280       1.487  -9.699  48.844  1.00 38.17           H
ATOM   4260  HD2 ARG A 280      -0.665 -11.571  48.652  1.00 51.18           H
ATOM   4261  HD3 ARG A 280       0.609 -11.803  49.557  1.00 51.18           H
ATOM   4262  HE  ARG A 280      -0.138 -10.078  50.908  1.00 55.07           H
ATOM   4263 HH11 ARG A 280      -2.328 -12.071  49.443  1.00 55.05           H
ATOM   4264 HH12 ARG A 280      -3.413 -11.878  50.450  1.00 55.05           H
ATOM   4265 HH21 ARG A 280      -1.861  -9.724  52.386  1.00 57.12           H
ATOM   4266 HH22 ARG A 280      -3.133 -10.476  52.208  1.00 57.12           H
ATOM   4267  N   ILE A 281       2.465  -8.927  45.166  1.00 20.43           N
ATOM   4268  CA  ILE A 281       3.742  -8.264  44.907  1.00 24.37           C
ATOM   4269  C   ILE A 281       3.536  -6.803  44.526  1.00 24.93           C
ATOM   4270  O   ILE A 281       4.192  -5.935  45.113  1.00 24.21           O
ATOM   4271  CB  ILE A 281       4.551  -9.053  43.863  1.00 29.61           C
ATOM   4272  CG1 ILE A 281       4.913 -10.434  44.424  1.00 28.05           C
ATOM   4273  CG2 ILE A 281       5.820  -8.290  43.490  1.00 33.16           C
ATOM   4274  CD1 ILE A 281       5.664 -11.317  43.456  1.00 25.49           C
ATOM   4275  H   ILE A 281       2.327  -9.650  44.717  1.00 24.15           H
ATOM   4276  HA  ILE A 281       4.255  -8.267  45.730  1.00 28.88           H
ATOM   4277  HB  ILE A 281       4.015  -9.170  43.064  1.00 35.16           H
ATOM   4278 HG12 ILE A 281       5.464 -10.319  45.217  1.00 33.30           H
ATOM   4279 HG13 ILE A 281       4.094 -10.898  44.665  1.00 33.30           H
ATOM   4280 HG21 ILE A 281       6.313  -8.796  42.829  1.00 39.43           H
ATOM   4281 HG22 ILE A 281       5.588  -7.424  43.124  1.00 39.43           H
ATOM   4282 HG23 ILE A 281       6.362  -8.181  44.290  1.00 39.43           H
ATOM   4283 HD11 ILE A 281       5.779 -12.196  43.847  1.00 30.23           H
ATOM   4284 HD12 ILE A 281       5.140 -11.392  42.645  1.00 30.23           H
ATOM   4285 HD13 ILE A 281       6.532 -10.927  43.277  1.00 30.23           H
ATOM   4286  N   PRO A 282       2.640  -6.460  43.604  1.00 23.10           N
ATOM   4287  CA  PRO A 282       2.414  -5.039  43.317  1.00 28.75           C
ATOM   4288  C   PRO A 282       2.169  -4.215  44.571  1.00 29.36           C
ATOM   4289  O   PRO A 282       2.826  -3.186  44.768  1.00 28.24           O
ATOM   4290  CB  PRO A 282       1.191  -5.075  42.391  1.00 16.39           C
ATOM   4291  CG  PRO A 282       1.311  -6.396  41.702  1.00 30.46           C
ATOM   4292  CD  PRO A 282       1.813  -7.332  42.757  1.00 29.46           C
ATOM   4293  HA  PRO A 282       3.175  -4.681  42.832  1.00 34.14           H
ATOM   4294  HB2 PRO A 282       0.377  -5.025  42.914  1.00 19.31           H
ATOM   4295  HB3 PRO A 282       1.238  -4.344  41.756  1.00 19.31           H
ATOM   4296  HG2 PRO A 282       0.445  -6.682  41.375  1.00 36.19           H
ATOM   4297  HG3 PRO A 282       1.958  -6.346  40.979  1.00 36.19           H
ATOM   4298  HD2 PRO A 282       1.070  -7.682  43.269  1.00 34.99           H
ATOM   4299  HD3 PRO A 282       2.350  -8.035  42.362  1.00 34.99           H
ATOM   4300  N   ALA A 283       1.236  -4.644  45.430  1.00 26.83           N
ATOM   4301  CA  ALA A 283       0.977  -3.907  46.660  1.00 23.58           C
ATOM   4302  C   ALA A 283       2.220  -3.867  47.534  1.00 25.27           C
ATOM   4303  O   ALA A 283       2.530  -2.835  48.142  1.00 23.72           O
ATOM   4304  CB  ALA A 283      -0.194  -4.530  47.412  1.00 20.74           C
ATOM   4305  H   ALA A 283       0.745  -5.346  45.324  1.00 31.83           H
ATOM   4306  HA  ALA A 283       0.741  -2.995  46.435  1.00 27.94           H
ATOM   4307  HB1 ALA A 283      -0.350  -4.025  48.225  1.00 24.53           H
ATOM   4308  HB2 ALA A 283      -0.984  -4.509  46.850  1.00 24.53           H
ATOM   4309  HB3 ALA A 283       0.032  -5.449  47.624  1.00 24.53           H
ATOM   4310  N   ALA A 284       2.975  -4.969  47.575  1.00 18.29           N
ATOM   4311  CA  ALA A 284       4.176  -5.000  48.402  1.00 21.27           C
ATOM   4312  C   ALA A 284       5.202  -3.982  47.907  1.00 24.89           C
ATOM   4313  O   ALA A 284       5.855  -3.298  48.711  1.00 17.77           O
ATOM   4314  CB  ALA A 284       4.750  -6.413  48.415  1.00 23.34           C
ATOM   4315  H   ALA A 284       2.819  -5.696  47.144  1.00 21.59           H
ATOM   4316  HA  ALA A 284       3.933  -4.772  49.309  1.00 25.17           H
ATOM   4317  HB1 ALA A 284       5.519  -6.440  49.010  1.00 27.65           H
ATOM   4318  HB2 ALA A 284       4.065  -7.013  48.740  1.00 27.65           H
ATOM   4319  HB3 ALA A 284       5.006  -6.661  47.512  1.00 27.65           H
ATOM   4320  N   CYS A 285       5.320  -3.841  46.579  1.00 22.88           N
ATOM   4321  CA  CYS A 285       6.132  -2.784  45.984  1.00 19.25           C
ATOM   4322  C   CYS A 285       5.780  -1.413  46.548  1.00 14.29           C
ATOM   4323  O   CYS A 285       6.661  -0.654  46.970  1.00 17.69           O
ATOM   4324  CB  CYS A 285       5.971  -2.777  44.461  1.00 27.45           C
ATOM   4325  SG  CYS A 285       6.889  -1.420  43.690  1.00 24.80           S
ATOM   4326  H   CYS A 285       4.930  -4.349  46.009  1.00 27.10           H
ATOM   4327  HA  CYS A 285       7.062  -2.977  46.178  1.00 22.73           H
ATOM   4328  HB2 CYS A 285       6.308  -3.617  44.105  1.00 32.57           H
ATOM   4329  HB3 CYS A 285       5.037  -2.678  44.221  1.00 32.57           H
ATOM   4330  HG  CYS A 285       6.752  -1.531  42.503  1.00 29.40           H
ATOM   4331  N   GLU A 286       4.495  -1.067  46.575  1.00 22.12           N
ATOM   4332  CA  GLU A 286       4.136   0.256  47.080  1.00 23.66           C
ATOM   4333  C   GLU A 286       4.537   0.426  48.556  1.00 19.40           C
ATOM   4334  O   GLU A 286       5.118   1.455  48.934  1.00 23.65           O
ATOM   4335  CB  GLU A 286       2.647   0.519  46.874  1.00 18.30           C
ATOM   4336  CG  GLU A 286       2.329   2.001  46.684  1.00 22.59           C
ATOM   4337  CD  GLU A 286       2.789   2.520  45.339  1.00 25.87           C
ATOM   4338  OE1 GLU A 286       2.765   3.755  45.126  1.00 23.04           O
ATOM   4339  OE2 GLU A 286       3.162   1.680  44.490  1.00 19.74           O1-
ATOM   4340  H   GLU A 286       3.837  -1.559  46.325  1.00 26.19           H
ATOM   4341  HA  GLU A 286       4.616   0.921  46.561  1.00 28.03           H
ATOM   4342  HB2 GLU A 286       2.360   0.061  46.068  1.00 21.60           H
ATOM   4343  HB3 GLU A 286       2.142   0.195  47.636  1.00 21.60           H
ATOM   4344  HG2 GLU A 286       1.369   2.123  46.730  1.00 26.74           H
ATOM   4345  HG3 GLU A 286       2.768   2.523  47.375  1.00 26.74           H
ATOM   4346  N   GLU A 287       4.256  -0.573  49.403  1.00 21.31           N
ATOM   4347  CA  GLU A 287       4.590  -0.458  50.822  1.00 18.56           C
ATOM   4348  C   GLU A 287       6.108  -0.374  51.049  1.00 19.21           C
ATOM   4349  O   GLU A 287       6.571   0.348  51.941  1.00 14.83           O
ATOM   4350  CB  GLU A 287       3.974  -1.641  51.570  1.00 25.04           C
ATOM   4351  CG  GLU A 287       4.305  -1.791  53.069  1.00 27.89           C
ATOM   4352  CD  GLU A 287       3.652  -0.720  53.927  1.00 23.88           C
ATOM   4353  OE1 GLU A 287       3.160   0.262  53.344  1.00 24.22           O
ATOM   4354  OE2 GLU A 287       3.632  -0.869  55.170  1.00 23.03           O1-
ATOM   4355  H   GLU A 287       3.884  -1.318  49.188  1.00 25.22           H
ATOM   4356  HA  GLU A 287       4.180   0.353  51.165  1.00 21.91           H
ATOM   4357  HB2 GLU A 287       3.008  -1.561  51.498  1.00 29.68           H
ATOM   4358  HB3 GLU A 287       4.266  -2.451  51.120  1.00 29.68           H
ATOM   4359  HG2 GLU A 287       3.993  -2.655  53.381  1.00 33.11           H
ATOM   4360  HG3 GLU A 287       5.267  -1.739  53.194  1.00 33.11           H
ATOM   4361  N   LEU A 288       6.901  -1.127  50.286  1.00 15.52           N
ATOM   4362  CA  LEU A 288       8.346  -1.003  50.436  1.00 15.49           C
ATOM   4363  C   LEU A 288       8.817   0.370  49.988  1.00 18.19           C
ATOM   4364  O   LEU A 288       9.774   0.914  50.544  1.00 17.45           O
ATOM   4365  CB  LEU A 288       9.056  -2.095  49.638  1.00 14.84           C
ATOM   4366  CG  LEU A 288       8.864  -3.491  50.192  1.00 15.17           C
ATOM   4367  CD1 LEU A 288       9.536  -4.386  49.248  1.00 19.24           C
ATOM   4368  CD2 LEU A 288       9.469  -3.617  51.607  1.00 13.12           C
ATOM   4369  H   LEU A 288       6.639  -1.695  49.697  1.00 18.27           H
ATOM   4370  HA  LEU A 288       8.584  -1.102  51.366  1.00 18.22           H
ATOM   4371  HB2 LEU A 288       8.718  -2.101  48.728  1.00 17.45           H
ATOM   4372  HB3 LEU A 288      10.007  -1.920  49.630  1.00 17.45           H
ATOM   4373  HG  LEU A 288       7.922  -3.717  50.227  1.00 17.84           H
ATOM   4374 HD11 LEU A 288       9.463  -5.298  49.567  1.00 22.73           H
ATOM   4375 HD12 LEU A 288       9.116  -4.298  48.379  1.00 22.73           H
ATOM   4376 HD13 LEU A 288      10.472  -4.125  49.195  1.00 22.73           H
ATOM   4377 HD21 LEU A 288       9.434  -4.547  51.874  1.00 15.39           H
ATOM   4378 HD22 LEU A 288      10.389  -3.316  51.592  1.00 15.39           H
ATOM   4379 HD23 LEU A 288       8.957  -3.072  52.224  1.00 15.39           H
ATOM   4380  N   LEU A 289       8.147   0.932  48.983  1.00 18.18           N
ATOM   4381  CA  LEU A 289       8.441   2.276  48.500  1.00 21.31           C
ATOM   4382  C   LEU A 289       8.146   3.311  49.570  1.00 21.22           C
ATOM   4383  O   LEU A 289       8.858   4.328  49.679  1.00 17.65           O
ATOM   4384  CB  LEU A 289       7.610   2.569  47.234  1.00 18.24           C
ATOM   4385  CG  LEU A 289       8.157   2.021  45.912  1.00 20.57           C
ATOM   4386  CD1 LEU A 289       7.175   2.079  44.733  1.00 21.26           C
ATOM   4387  CD2 LEU A 289       9.429   2.761  45.543  1.00 16.41           C
ATOM   4388  H   LEU A 289       7.506   0.547  48.559  1.00 21.45           H
ATOM   4389  HA  LEU A 289       9.382   2.344  48.273  1.00 25.21           H
ATOM   4390  HB2 LEU A 289       6.720   2.195  47.355  1.00 21.53           H
ATOM   4391  HB3 LEU A 289       7.543   3.530  47.134  1.00 21.53           H
ATOM   4392  HG  LEU A 289       8.392   1.093  46.053  1.00 24.33           H
ATOM   4393 HD11 LEU A 289       7.600   1.704  43.945  1.00 25.15           H
ATOM   4394 HD12 LEU A 289       6.384   1.564  44.956  1.00 25.15           H
ATOM   4395 HD13 LEU A 289       6.943   3.005  44.566  1.00 25.15           H
ATOM   4396 HD21 LEU A 289       9.784   2.384  44.723  1.00 19.33           H
ATOM   4397 HD22 LEU A 289       9.216   3.702  45.418  1.00 19.33           H
ATOM   4398 HD23 LEU A 289      10.073   2.652  46.259  1.00 19.33           H
ATOM   4399  N   ARG A 290       7.083   3.083  50.356  1.00 19.45           N
ATOM   4400  CA  ARG A 290       6.819   3.943  51.504  1.00 15.20           C
ATOM   4401  C   ARG A 290       7.855   3.706  52.603  1.00 19.01           C
ATOM   4402  O   ARG A 290       8.494   4.647  53.072  1.00 15.57           O
ATOM   4403  CB  ARG A 290       5.396   3.710  52.031  1.00 18.95           C
ATOM   4404  CG  ARG A 290       5.076   4.443  53.380  1.00 15.46           C
ATOM   4405  CD  ARG A 290       3.849   3.887  54.107  1.00 17.78           C
ATOM   4406  NE  ARG A 290       4.153   2.655  54.811  1.00 15.09           N
ATOM   4407  CZ  ARG A 290       4.797   2.608  55.968  1.00 17.43           C
ATOM   4408  NH1 ARG A 290       5.194   3.739  56.597  1.00 11.53           N
ATOM   4409  NH2 ARG A 290       5.048   1.411  56.477  1.00 18.39           N1+
ATOM   4410  H   ARG A 290       6.511   2.447  50.243  1.00 22.98           H
ATOM   4411  HA  ARG A 290       6.882   4.867  51.219  1.00 17.87           H
ATOM   4412  HB2 ARG A 290       4.761   4.007  51.360  1.00 22.38           H
ATOM   4413  HB3 ARG A 290       5.281   2.760  52.183  1.00 22.38           H
ATOM   4414  HG2 ARG A 290       5.831   4.383  53.987  1.00 18.19           H
ATOM   4415  HG3 ARG A 290       4.891   5.371  53.187  1.00 18.19           H
ATOM   4416  HD2 ARG A 290       3.537   4.532  54.762  1.00 20.97           H
ATOM   4417  HD3 ARG A 290       3.153   3.702  53.456  1.00 20.97           H
ATOM   4418  HE  ARG A 290       3.963   1.909  54.432  1.00 17.74           H
ATOM   4419 HH11 ARG A 290       5.036   4.510  56.250  1.00 13.47           H
ATOM   4420 HH12 ARG A 290       5.604   3.700  57.351  1.00 13.47           H
ATOM   4421 HH21 ARG A 290       4.778   0.707  56.062  1.00 21.71           H
ATOM   4422 HH22 ARG A 290       5.445   1.343  57.237  1.00 21.71           H
ATOM   4423  N   ARG A 291       8.043   2.460  53.043  1.00 20.63           N
ATOM   4424  CA  ARG A 291       8.892   2.274  54.232  1.00 18.54           C
ATOM   4425  C   ARG A 291      10.358   2.606  53.949  1.00 16.92           C
ATOM   4426  O   ARG A 291      11.066   3.074  54.857  1.00 21.80           O
ATOM   4427  CB  ARG A 291       8.738   0.837  54.770  1.00 13.53           C
ATOM   4428  CG  ARG A 291       9.664   0.400  55.854  1.00 12.52           C
ATOM   4429  CD  ARG A 291       9.535   1.197  57.120  1.00 15.42           C
ATOM   4430  NE  ARG A 291      10.476   0.744  58.127  1.00 18.64           N
ATOM   4431  CZ  ARG A 291      11.779   1.014  58.115  1.00 22.99           C
ATOM   4432  NH1 ARG A 291      12.319   1.738  57.162  1.00 25.19           N
ATOM   4433  NH2 ARG A 291      12.554   0.561  59.071  1.00 26.40           N1+
ATOM   4434  H   ARG A 291       7.708   1.744  52.700  1.00 24.39           H
ATOM   4435  HA  ARG A 291       8.586   2.882  54.926  1.00 21.89           H
ATOM   4436  HB2 ARG A 291       7.844   0.752  55.131  1.00 15.87           H
ATOM   4437  HB3 ARG A 291       8.863   0.219  54.033  1.00 15.87           H
ATOM   4438  HG2 ARG A 291       9.436  -0.509  56.077  1.00 14.66           H
ATOM   4439  HG3 ARG A 291      10.585   0.440  55.548  1.00 14.66           H
ATOM   4440  HD2 ARG A 291       9.720   2.129  56.942  1.00 18.14           H
ATOM   4441  HD3 ARG A 291       8.641   1.078  57.486  1.00 18.14           H
ATOM   4442  HE  ARG A 291      10.142   0.472  58.869  1.00 22.00           H
ATOM   4443 HH11 ARG A 291      11.837   2.049  56.517  1.00 29.86           H
ATOM   4444 HH12 ARG A 291      13.163   1.898  57.180  1.00 29.86           H
ATOM   4445 HH21 ARG A 291      12.220   0.087  59.705  1.00 31.32           H
ATOM   4446 HH22 ARG A 291      13.393   0.747  59.050  1.00 31.32           H
ATOM   4447  N   PHE A 292      10.833   2.403  52.706  1.00 22.30           N
ATOM   4448  CA  PHE A 292      12.241   2.602  52.357  1.00 20.06           C
ATOM   4449  C   PHE A 292      12.432   3.743  51.354  1.00 18.58           C
ATOM   4450  O   PHE A 292      13.341   3.730  50.513  1.00 16.80           O
ATOM   4451  CB  PHE A 292      12.846   1.288  51.873  1.00 15.79           C
ATOM   4452  CG  PHE A 292      12.724   0.189  52.897  1.00 15.92           C
ATOM   4453  CD1 PHE A 292      11.816  -0.825  52.712  1.00 18.94           C
ATOM   4454  CD2 PHE A 292      13.442   0.241  54.100  1.00 21.27           C
ATOM   4455  CE1 PHE A 292      11.637  -1.817  53.676  1.00 22.98           C
ATOM   4456  CE2 PHE A 292      13.285  -0.753  55.057  1.00 22.24           C
ATOM   4457  CZ  PHE A 292      12.369  -1.777  54.850  1.00 25.75           C
ATOM   4458  H   PHE A 292      10.350   2.149  52.041  1.00 26.39           H
ATOM   4459  HA  PHE A 292      12.722   2.843  53.163  1.00 23.71           H
ATOM   4460  HB2 PHE A 292      12.399   1.019  51.056  1.00 18.58           H
ATOM   4461  HB3 PHE A 292      13.788   1.432  51.698  1.00 18.58           H
ATOM   4462  HD1 PHE A 292      11.314  -0.851  51.932  1.00 22.37           H
ATOM   4463  HD2 PHE A 292      14.054   0.927  54.253  1.00 25.16           H
ATOM   4464  HE1 PHE A 292      11.029  -2.505  53.518  1.00 27.22           H
ATOM   4465  HE2 PHE A 292      13.775  -0.728  55.846  1.00 26.33           H
ATOM   4466  HZ  PHE A 292      12.262  -2.447  55.485  1.00 30.54           H
ATOM   4467  N   SER A 293      11.582   4.754  51.479  1.00 11.98           N
ATOM   4468  CA  SER A 293      11.739   6.015  50.757  1.00 15.53           C
ATOM   4469  C   SER A 293      13.140   6.599  50.932  1.00 17.97           C
ATOM   4470  O   SER A 293      13.739   6.528  52.010  1.00 18.38           O
ATOM   4471  CB  SER A 293      10.702   7.033  51.252  1.00 13.03           C
ATOM   4472  OG  SER A 293      10.256   7.895  50.215  1.00 20.65           O
ATOM   4473  H   SER A 293      10.883   4.720  51.970  1.00 14.01           H
ATOM   4474  HA  SER A 293      11.580   5.855  49.815  1.00 18.28           H
ATOM   4475  HB2 SER A 293       9.929   6.569  51.589  1.00 15.27           H
ATOM   4476  HB3 SER A 293      11.105   7.551  51.969  1.00 15.27           H
ATOM   4477  HG  SER A 293       9.813   7.454  49.654  1.00 24.42           H
ATOM   4478  N   LEU A 294      13.648   7.236  49.886  1.00 16.73           N
ATOM   4479  CA  LEU A 294      15.053   7.591  49.909  1.00 14.63           C
ATOM   4480  C   LEU A 294      15.433   8.935  49.313  1.00 19.55           C
ATOM   4481  O   LEU A 294      16.636   9.227  49.291  1.00 23.08           O
ATOM   4482  CB  LEU A 294      15.856   6.479  49.198  1.00 13.08           C
ATOM   4483  CG  LEU A 294      15.663   6.170  47.733  1.00 17.80           C
ATOM   4484  CD1 LEU A 294      16.734   5.151  47.369  1.00 17.88           C
ATOM   4485  CD2 LEU A 294      14.283   5.629  47.429  1.00 12.59           C
ATOM   4486  H   LEU A 294      13.222   7.456  49.172  1.00 19.71           H
ATOM   4487  HA  LEU A 294      15.342   7.619  50.832  1.00 17.20           H
ATOM   4488  HB2 LEU A 294      16.791   6.702  49.288  1.00 15.34           H
ATOM   4489  HB3 LEU A 294      15.681   5.646  49.657  1.00 15.34           H
ATOM   4490  HG  LEU A 294      15.806   6.977  47.212  1.00 21.00           H
ATOM   4491 HD11 LEU A 294      16.662   4.908  46.430  1.00 21.09           H
ATOM   4492 HD12 LEU A 294      17.606   5.535  47.549  1.00 21.09           H
ATOM   4493 HD13 LEU A 294      16.597   4.365  47.921  1.00 21.09           H
ATOM   4494 HD21 LEU A 294      14.234   5.341  46.502  1.00 14.74           H
ATOM   4495 HD22 LEU A 294      14.122   4.881  48.021  1.00 14.74           H
ATOM   4496 HD23 LEU A 294      13.634   6.331  47.584  1.00 14.74           H
ATOM   4497  N   VAL A 295      14.487   9.757  48.801  1.00 22.79           N
ATOM   4498  CA  VAL A 295      14.892  11.008  48.154  1.00 18.19           C
ATOM   4499  C   VAL A 295      14.417  12.063  49.162  1.00 17.59           C
ATOM   4500  O   VAL A 295      13.445  12.033  49.889  1.00 14.59           O
ATOM   4501  CB  VAL A 295      14.243  11.207  46.759  1.00 20.30           C
ATOM   4502  CG1 VAL A 295      14.904  12.390  46.065  1.00 16.56           C
ATOM   4503  CG2 VAL A 295      14.394   9.926  45.933  1.00 12.65           C
ATOM   4504  H   VAL A 295      13.489   9.536  48.739  1.00 26.98           H
ATOM   4505  HA  VAL A 295      16.019  11.021  48.023  1.00 21.46           H
ATOM   4506  HB  VAL A 295      13.147  11.426  46.899  1.00 23.99           H
ATOM   4507 HG11 VAL A 295      14.484  12.542  45.061  1.00 19.51           H
ATOM   4508 HG12 VAL A 295      14.722  13.327  46.615  1.00 19.51           H
ATOM   4509 HG13 VAL A 295      15.986  12.253  45.969  1.00 19.51           H
ATOM   4510 HG21 VAL A 295      13.987  10.056  44.921  1.00 14.82           H
ATOM   4511 HG22 VAL A 295      15.439   9.620  45.856  1.00 14.82           H
ATOM   4512 HG23 VAL A 295      13.831   9.092  46.374  1.00 14.82           H
ATOM   4513  N   ALA A 296      15.352  13.059  49.179  1.00 12.52           N
ATOM   4514  CA  ALA A 296      15.243  14.340  49.872  1.00 17.40           C
ATOM   4515  C   ALA A 296      15.885  15.479  49.058  1.00 14.93           C
ATOM   4516  O   ALA A 296      17.042  15.831  49.322  1.00 14.15           O
ATOM   4517  CB  ALA A 296      15.904  14.237  51.239  1.00 12.43           C
ATOM   4518  H   ALA A 296      16.100  12.987  48.764  1.00 14.66           H
ATOM   4519  HA  ALA A 296      14.300  14.542  49.990  1.00 20.52           H
ATOM   4520  HB1 ALA A 296      15.802  15.072  51.728  1.00 14.56           H
ATOM   4521  HB2 ALA A 296      15.483  13.515  51.731  1.00 14.56           H
ATOM   4522  HB3 ALA A 296      16.850  14.042  51.106  1.00 14.56           H
ATOM   4523  N   ASP A 297      15.101  16.153  48.176  1.00 20.88           N
ATOM   4524  CA  ASP A 297      15.541  17.535  47.986  1.00 12.36           C
ATOM   4525  C   ASP A 297      14.552  18.355  48.828  1.00 17.19           C
ATOM   4526  O   ASP A 297      14.004  18.178  49.897  1.00 20.66           O
ATOM   4527  CB  ASP A 297      15.743  17.835  46.487  1.00 16.30           C
ATOM   4528  CG  ASP A 297      14.577  17.725  45.529  1.00 18.36           C
ATOM   4529  OD1 ASP A 297      13.519  17.313  46.021  1.00 17.83           O
ATOM   4530  OD2 ASP A 297      14.878  18.056  44.372  1.00 20.17           O1-
ATOM   4531  H   ASP A 297      14.129  15.907  47.877  1.00 24.70           H
ATOM   4532  HA  ASP A 297      16.530  17.715  48.529  1.00 14.47           H
ATOM   4533  HB2 ASP A 297      16.220  18.819  46.333  1.00 19.20           H
ATOM   4534  HB3 ASP A 297      16.429  17.079  46.071  1.00 19.20           H
ATOM   4535  N   GLY A 298      14.470  19.555  48.171  1.00 20.55           N
ATOM   4536  CA  GLY A 298      13.805  20.779  48.633  1.00 19.37           C
ATOM   4537  C   GLY A 298      13.751  21.964  47.642  1.00 21.93           C
ATOM   4538  O   GLY A 298      13.676  21.810  46.408  1.00 15.68           O
ATOM   4539  H   GLY A 298      14.840  19.688  47.408  1.00 24.29           H
ATOM   4540  HA2 GLY A 298      12.905  20.516  48.835  1.00 22.88           H
ATOM   4541  HA3 GLY A 298      14.241  21.055  49.445  1.00 22.88           H
ATOM   4542  N   ARG A 299      13.757  23.178  48.178  1.00 17.34           N
ATOM   4543  CA  ARG A 299      13.265  24.335  47.444  1.00 23.20           C
ATOM   4544  C   ARG A 299      13.874  25.596  48.071  1.00 19.75           C
ATOM   4545  O   ARG A 299      14.460  25.535  49.155  1.00 22.25           O
ATOM   4546  CB  ARG A 299      11.708  24.332  47.454  1.00 19.36           C
ATOM   4547  CG  ARG A 299      11.089  24.369  46.101  1.00 24.72           C
ATOM   4548  CD  ARG A 299      10.292  23.194  45.649  1.00 20.32           C
ATOM   4549  NE  ARG A 299      11.168  22.142  45.197  1.00 32.46           N
ATOM   4550  CZ  ARG A 299      10.821  21.177  44.359  1.00 24.04           C
ATOM   4551  NH1 ARG A 299      11.694  20.256  44.069  1.00 23.25           N
ATOM   4552  NH2 ARG A 299       9.632  21.123  43.820  1.00 23.43           N1+
ATOM   4553  H   ARG A 299      14.043  23.365  48.970  1.00 20.44           H
ATOM   4554  HA  ARG A 299      13.583  24.263  46.535  1.00 27.48           H
ATOM   4555  HB2 ARG A 299      11.383  23.516  47.866  1.00 22.87           H
ATOM   4556  HB3 ARG A 299      11.395  25.111  47.939  1.00 22.87           H
ATOM   4557  HG2 ARG A 299      10.523  25.134  46.060  1.00 29.30           H
ATOM   4558  HG3 ARG A 299      11.796  24.445  45.453  1.00 29.30           H
ATOM   4559  HD2 ARG A 299       9.744  22.867  46.383  1.00 24.02           H
ATOM   4560  HD3 ARG A 299       9.740  23.435  44.891  1.00 24.02           H
ATOM   4561  HE  ARG A 299      12.001  22.193  45.419  1.00 38.59           H
ATOM   4562 HH11 ARG A 299      12.482  20.288  44.409  1.00 27.54           H
ATOM   4563 HH12 ARG A 299      11.479  19.642  43.513  1.00 27.54           H
ATOM   4564 HH21 ARG A 299       9.048  21.723  44.025  1.00 27.75           H
ATOM   4565 HH22 ARG A 299       9.440  20.479  43.273  1.00 27.75           H
ATOM   4566  N   ILE A 300      13.739  26.751  47.384  1.00 18.51           N
ATOM   4567  CA  ILE A 300      14.329  28.018  47.848  1.00 16.72           C
ATOM   4568  C   ILE A 300      13.255  29.099  47.886  1.00 21.05           C
ATOM   4569  O   ILE A 300      12.454  29.212  46.956  1.00 18.29           O
ATOM   4570  CB  ILE A 300      15.509  28.495  46.969  1.00 18.33           C
ATOM   4571  CG1 ILE A 300      16.182  29.711  47.629  1.00 19.84           C
ATOM   4572  CG2 ILE A 300      15.052  28.927  45.594  1.00 11.58           C
ATOM   4573  CD1 ILE A 300      17.414  30.229  46.894  1.00 15.18           C
ATOM   4574  H   ILE A 300      13.285  26.828  46.657  1.00 21.85           H
ATOM   4575  HA  ILE A 300      14.660  27.893  48.751  1.00 19.70           H
ATOM   4576  HB  ILE A 300      16.152  27.776  46.874  1.00 21.64           H
ATOM   4577 HG12 ILE A 300      15.551  30.440  47.666  1.00 23.44           H
ATOM   4578 HG13 ILE A 300      16.454  29.468  48.526  1.00 23.44           H
ATOM   4579 HG21 ILE A 300      15.829  29.123  45.046  1.00 13.54           H
ATOM   4580 HG22 ILE A 300      14.538  28.215  45.179  1.00 13.54           H
ATOM   4581 HG23 ILE A 300      14.508  29.723  45.682  1.00 13.54           H
ATOM   4582 HD11 ILE A 300      17.808  30.956  47.402  1.00 17.86           H
ATOM   4583 HD12 ILE A 300      18.053  29.506  46.797  1.00 17.86           H
ATOM   4584 HD13 ILE A 300      17.157  30.548  46.018  1.00 17.86           H
ATOM   4585  N   LEU A 301      13.264  29.933  48.934  1.00 14.01           N
ATOM   4586  CA  LEU A 301      12.178  30.890  49.117  1.00 12.05           C
ATOM   4587  C   LEU A 301      12.277  32.035  48.116  1.00 15.92           C
ATOM   4588  O   LEU A 301      13.324  32.681  48.006  1.00 17.90           O
ATOM   4589  CB  LEU A 301      12.195  31.450  50.536  1.00 19.05           C
ATOM   4590  CG  LEU A 301      11.362  30.705  51.587  1.00 20.11           C
ATOM   4591  CD1 LEU A 301       9.843  30.780  51.343  1.00 15.18           C
ATOM   4592  CD2 LEU A 301      11.837  29.250  51.700  1.00 20.92           C
ATOM   4593  H   LEU A 301      13.880  29.975  49.536  1.00 16.45           H
ATOM   4594  HA  LEU A 301      11.324  30.447  48.984  1.00 14.10           H
ATOM   4595  HB2 LEU A 301      13.119  31.476  50.836  1.00 22.50           H
ATOM   4596  HB3 LEU A 301      11.853  32.356  50.496  1.00 22.50           H
ATOM   4597  HG  LEU A 301      11.531  31.125  52.445  1.00 23.77           H
ATOM   4598 HD11 LEU A 301       9.374  30.320  52.060  1.00 17.85           H
ATOM   4599 HD12 LEU A 301       9.588  31.713  51.309  1.00 17.85           H
ATOM   4600 HD13 LEU A 301       9.634  30.365  50.493  1.00 17.85           H
ATOM   4601 HD21 LEU A 301      11.332  28.813  52.401  1.00 24.74           H
ATOM   4602 HD22 LEU A 301      11.682  28.809  50.851  1.00 24.74           H
ATOM   4603 HD23 LEU A 301      12.781  29.240  51.915  1.00 24.74           H
ATOM   4604  N   THR A 302      11.170  32.305  47.399  1.00 13.55           N
ATOM   4605  CA  THR A 302      11.090  33.401  46.424  1.00 16.79           C
ATOM   4606  C   THR A 302      10.727  34.735  47.063  1.00 25.25           C
ATOM   4607  O   THR A 302      10.848  35.776  46.407  1.00 24.03           O
ATOM   4608  CB  THR A 302      10.061  33.119  45.324  1.00 18.70           C
ATOM   4609  OG1 THR A 302       8.740  33.161  45.880  1.00 23.09           O
ATOM   4610  CG2 THR A 302      10.290  31.756  44.670  1.00 22.86           C
ATOM   4611  H   THR A 302      10.438  31.867  47.474  1.00 15.90           H
ATOM   4612  HA  THR A 302      11.954  33.509  45.992  1.00 19.79           H
ATOM   4613  HB  THR A 302      10.152  33.796  44.633  1.00 22.08           H
ATOM   4614  HG1 THR A 302       8.166  33.065  45.274  1.00 27.34           H
ATOM   4615 HG21 THR A 302       9.631  31.610  43.975  1.00 27.08           H
ATOM   4616 HG22 THR A 302      11.174  31.721  44.271  1.00 27.08           H
ATOM   4617 HG23 THR A 302      10.210  31.050  45.331  1.00 27.08           H
ATOM   4618  N   SER A 303      10.299  34.736  48.322  1.00 22.38           N
ATOM   4619  CA  SER A 303      10.031  35.992  48.996  1.00 22.18           C
ATOM   4620  C   SER A 303       9.898  35.746  50.497  1.00 16.09           C
ATOM   4621  O   SER A 303       9.779  34.601  50.953  1.00 17.35           O
ATOM   4622  CB  SER A 303       8.769  36.631  48.425  1.00 23.60           C
ATOM   4623  OG  SER A 303       7.647  35.845  48.762  1.00 30.95           O
ATOM   4624  H   SER A 303      10.148  34.035  48.801  1.00 26.49           H
ATOM   4625  HA  SER A 303      10.773  36.594  48.831  1.00 26.25           H
ATOM   4626  HB2 SER A 303       8.669  37.519  48.800  1.00 27.96           H
ATOM   4627  HB3 SER A 303       8.846  36.678  47.458  1.00 27.96           H
ATOM   4628  HG  SER A 303       6.956  36.179  48.424  1.00 36.78           H
ATOM   4629  N   ASP A 304       9.955  36.840  51.265  1.00 20.47           N
ATOM   4630  CA  ASP A 304       9.666  36.767  52.690  1.00 26.71           C
ATOM   4631  C   ASP A 304       8.269  36.176  52.853  1.00 27.23           C
ATOM   4632  O   ASP A 304       7.329  36.619  52.199  1.00 26.59           O
ATOM   4633  CB  ASP A 304       9.750  38.161  53.325  1.00 24.07           C
ATOM   4634  CG  ASP A 304      11.190  38.684  53.483  1.00 33.59           C
ATOM   4635  OD1 ASP A 304      12.186  38.136  52.928  1.00 24.09           O
ATOM   4636  OD2 ASP A 304      11.322  39.685  54.198  1.00 33.62           O1-
ATOM   4637  H   ASP A 304      10.151  37.626  50.986  1.00 24.20           H
ATOM   4638  HA  ASP A 304      10.309  36.189  53.133  1.00 31.69           H
ATOM   4639  HB2 ASP A 304       9.276  38.792  52.768  1.00 28.52           H
ATOM   4640  HB3 ASP A 304       9.338  38.128  54.205  1.00 28.52           H
ATOM   4641  N   TYR A 305       8.139  35.146  53.684  1.00 26.18           N
ATOM   4642  CA  TYR A 305       6.867  34.452  53.827  1.00 19.32           C
ATOM   4643  C   TYR A 305       6.726  33.866  55.217  1.00 26.03           C
ATOM   4644  O   TYR A 305       7.679  33.284  55.745  1.00 27.22           O
ATOM   4645  CB  TYR A 305       6.796  33.341  52.811  1.00 25.25           C
ATOM   4646  CG  TYR A 305       5.506  32.562  52.716  1.00 28.85           C
ATOM   4647  CD1 TYR A 305       4.267  33.174  52.811  1.00 31.20           C
ATOM   4648  CD2 TYR A 305       5.538  31.208  52.454  1.00 20.21           C
ATOM   4649  CE1 TYR A 305       3.097  32.424  52.674  1.00 24.68           C
ATOM   4650  CE2 TYR A 305       4.402  30.489  52.325  1.00 24.04           C
ATOM   4651  CZ  TYR A 305       3.181  31.091  52.431  1.00 20.49           C
ATOM   4652  OH  TYR A 305       2.053  30.307  52.281  1.00 29.32           O
ATOM   4653  H   TYR A 305       8.776  34.820  54.160  1.00 31.06           H
ATOM   4654  HA  TYR A 305       6.135  35.065  53.666  1.00 22.82           H
ATOM   4655  HB2 TYR A 305       6.962  33.738  51.945  1.00 29.94           H
ATOM   4656  HB3 TYR A 305       7.501  32.708  53.021  1.00 29.94           H
ATOM   4657  HD1 TYR A 305       4.215  34.089  52.975  1.00 37.07           H
ATOM   4658  HD2 TYR A 305       6.358  30.777  52.372  1.00 23.89           H
ATOM   4659  HE1 TYR A 305       2.263  32.828  52.744  1.00 29.25           H
ATOM   4660  HE2 TYR A 305       4.448  29.578  52.153  1.00 28.48           H
ATOM   4661  HH  TYR A 305       2.120  29.851  51.579  1.00 34.83           H
ATOM   4662  N   GLU A 306       5.519  33.969  55.780  1.00 27.08           N
ATOM   4663  CA  GLU A 306       5.188  33.318  57.042  1.00 24.07           C
ATOM   4664  C   GLU A 306       4.483  31.997  56.757  1.00 21.95           C
ATOM   4665  O   GLU A 306       3.403  31.985  56.166  1.00 22.25           O
ATOM   4666  CB  GLU A 306       4.312  34.190  57.937  1.00 28.79           C
ATOM   4667  CG  GLU A 306       4.250  33.617  59.352  1.00 41.30           C
ATOM   4668  CD  GLU A 306       2.857  33.568  59.985  1.00 45.61           C
ATOM   4669  OE1 GLU A 306       2.267  32.456  60.102  1.00 36.08           O
ATOM   4670  OE2 GLU A 306       2.382  34.649  60.404  1.00 48.55           O1-
ATOM   4671  H   GLU A 306       4.867  34.410  55.432  1.00 32.13           H
ATOM   4672  HA  GLU A 306       6.007  33.125  57.518  1.00 28.52           H
ATOM   4673  HB2 GLU A 306       4.692  35.082  57.972  1.00 34.18           H
ATOM   4674  HB3 GLU A 306       3.416  34.217  57.569  1.00 34.18           H
ATOM   4675  HG2 GLU A 306       4.602  32.714  59.341  1.00 49.20           H
ATOM   4676  HG3 GLU A 306       4.797  34.170  59.923  1.00 49.20           H
ATOM   4677  N   PHE A 307       5.075  30.896  57.225  1.00 28.26           N
ATOM   4678  CA  PHE A 307       4.616  29.538  56.927  1.00 20.97           C
ATOM   4679  C   PHE A 307       4.390  28.794  58.241  1.00 23.01           C
ATOM   4680  O   PHE A 307       5.347  28.527  58.977  1.00 20.63           O
ATOM   4681  CB  PHE A 307       5.662  28.832  56.062  1.00 23.99           C
ATOM   4682  CG  PHE A 307       5.195  27.557  55.440  1.00 18.26           C
ATOM   4683  CD1 PHE A 307       4.035  27.508  54.715  1.00 20.79           C
ATOM   4684  CD2 PHE A 307       5.959  26.417  55.544  1.00 22.78           C
ATOM   4685  CE1 PHE A 307       3.623  26.321  54.138  1.00 18.36           C
ATOM   4686  CE2 PHE A 307       5.549  25.250  54.966  1.00 20.59           C
ATOM   4687  CZ  PHE A 307       4.386  25.208  54.264  1.00 18.67           C
ATOM   4688  H   PHE A 307       5.775  30.913  57.726  1.00 33.55           H
ATOM   4689  HA  PHE A 307       3.777  29.575  56.445  1.00 24.81           H
ATOM   4690  HB2 PHE A 307       5.919  29.432  55.346  1.00 28.42           H
ATOM   4691  HB3 PHE A 307       6.436  28.632  56.614  1.00 28.42           H
ATOM   4692  HD1 PHE A 307       3.516  28.272  54.631  1.00 24.58           H
ATOM   4693  HD2 PHE A 307       6.753  26.438  56.029  1.00 26.97           H
ATOM   4694  HE1 PHE A 307       2.829  26.283  53.651  1.00 21.67           H
ATOM   4695  HE2 PHE A 307       6.064  24.482  55.056  1.00 24.34           H
ATOM   4696  HZ  PHE A 307       4.109  24.413  53.874  1.00 22.04           H
ATOM   4697  N   HIS A 308       3.142  28.469  58.566  1.00 21.11           N
ATOM   4698  CA  HIS A 308       2.854  27.838  59.863  1.00 22.72           C
ATOM   4699  C   HIS A 308       3.606  28.536  61.001  1.00 17.72           C
ATOM   4700  O   HIS A 308       4.374  27.923  61.732  1.00 19.85           O
ATOM   4701  CB  HIS A 308       3.230  26.358  59.857  1.00 27.47           C
ATOM   4702  CG  HIS A 308       2.421  25.533  58.902  1.00 29.94           C
ATOM   4703  ND1 HIS A 308       1.617  24.490  59.308  1.00 26.82           N1+
ATOM   4704  CD2 HIS A 308       2.293  25.607  57.560  1.00 22.80           C
ATOM   4705  CE1 HIS A 308       1.036  23.957  58.255  1.00 29.13           C
ATOM   4706  NE2 HIS A 308       1.424  24.623  57.182  1.00 26.19           N
ATOM   4707  H   HIS A 308       2.451  28.593  58.060  1.00 24.97           H
ATOM   4708  HA  HIS A 308       1.904  27.907  60.041  1.00 26.90           H
ATOM   4709  HB2 HIS A 308       3.127  25.992  60.754  1.00 32.60           H
ATOM   4710  HB3 HIS A 308       4.161  26.287  59.581  1.00 32.60           H
ATOM   4711  HD1 HIS A 308       1.519  24.223  60.122  1.00 31.82           H
ATOM   4712  HD2 HIS A 308       2.710  26.221  56.997  1.00 26.99           H
ATOM   4713  HE1 HIS A 308       0.446  23.235  58.271  1.00 34.59           H
ATOM   4714  HE2 HIS A 308       1.180  24.462  56.370  1.00 31.06           H
ATOM   4715  N   GLY A 309       3.400  29.844  61.127  1.00 28.74           N
ATOM   4716  CA  GLY A 309       3.932  30.564  62.280  1.00 26.78           C
ATOM   4717  C   GLY A 309       5.432  30.732  62.341  1.00 30.02           C
ATOM   4718  O   GLY A 309       5.943  31.191  63.364  1.00 26.10           O
ATOM   4719  H   GLY A 309       2.945  30.332  60.579  1.00 34.13           H
ATOM   4720  HA2 GLY A 309       3.547  31.452  62.291  1.00 31.77           H
ATOM   4721  HA3 GLY A 309       3.662  30.104  63.090  1.00 31.77           H
ATOM   4722  N   VAL A 310       6.147  30.382  61.281  1.00 21.65           N
ATOM   4723  CA  VAL A 310       7.584  30.541  61.191  1.00 20.10           C
ATOM   4724  C   VAL A 310       7.885  31.625  60.166  1.00 20.80           C
ATOM   4725  O   VAL A 310       7.342  31.600  59.056  1.00 21.62           O
ATOM   4726  CB  VAL A 310       8.230  29.215  60.799  1.00 17.67           C
ATOM   4727  CG1 VAL A 310       9.702  29.351  60.778  1.00 20.03           C
ATOM   4728  CG2 VAL A 310       7.788  28.155  61.769  1.00 26.34           C
ATOM   4729  H   VAL A 310       5.809  30.027  60.575  1.00 25.62           H
ATOM   4730  HA  VAL A 310       7.941  30.816  62.050  1.00 23.76           H
ATOM   4731  HB  VAL A 310       7.918  28.966  59.916  1.00 20.84           H
ATOM   4732 HG11 VAL A 310      10.101  28.493  60.557  1.00 23.67           H
ATOM   4733 HG12 VAL A 310       9.952  30.016  60.116  1.00 23.67           H
ATOM   4734 HG13 VAL A 310       9.989  29.637  61.659  1.00 23.67           H
ATOM   4735 HG21 VAL A 310       8.202  27.316  61.513  1.00 31.25           H
ATOM   4736 HG22 VAL A 310       8.077  28.411  62.659  1.00 31.25           H
ATOM   4737 HG23 VAL A 310       6.822  28.072  61.742  1.00 31.25           H
ATOM   4738  N   GLN A 311       8.740  32.580  60.531  1.00 26.29           N
ATOM   4739  CA  GLN A 311       9.112  33.637  59.601  1.00 29.13           C
ATOM   4740  C   GLN A 311      10.258  33.136  58.737  1.00 26.74           C
ATOM   4741  O   GLN A 311      11.312  32.761  59.259  1.00 28.99           O
ATOM   4742  CB  GLN A 311       9.497  34.908  60.349  1.00 32.26           C
ATOM   4743  CG  GLN A 311       9.957  36.065  59.434  1.00 46.96           C
ATOM   4744  CD  GLN A 311       8.869  36.576  58.443  1.00 58.32           C
ATOM   4745  OE1 GLN A 311       9.038  36.542  57.197  1.00 42.04           O
ATOM   4746  NE2 GLN A 311       7.773  37.087  59.005  1.00 44.24           N
ATOM   4747  H   GLN A 311       9.114  32.642  61.302  1.00 31.19           H
ATOM   4748  HA  GLN A 311       8.360  33.839  59.024  1.00 34.59           H
ATOM   4749  HB2 GLN A 311       8.734  35.214  60.867  1.00 38.35           H
ATOM   4750  HB3 GLN A 311      10.229  34.693  60.946  1.00 38.35           H
ATOM   4751  HG2 GLN A 311      10.216  36.811  59.999  1.00 55.99           H
ATOM   4752  HG3 GLN A 311      10.721  35.775  58.913  1.00 55.99           H
ATOM   4753 HE21 GLN A 311       7.801  37.294  59.838  1.00 52.73           H
ATOM   4754 HE22 GLN A 311       7.061  37.235  58.546  1.00 52.73           H
ATOM   4755  N   LEU A 312      10.020  33.066  57.430  1.00 28.79           N
ATOM   4756  CA  LEU A 312      11.023  32.697  56.432  1.00 31.40           C
ATOM   4757  C   LEU A 312      11.371  33.918  55.584  1.00 27.35           C
ATOM   4758  O   LEU A 312      10.499  34.738  55.287  1.00 32.79           O
ATOM   4759  CB  LEU A 312      10.505  31.565  55.520  1.00 18.65           C
ATOM   4760  CG  LEU A 312       9.754  30.404  56.178  1.00 22.66           C
ATOM   4761  CD1 LEU A 312       9.272  29.467  55.110  1.00 16.73           C
ATOM   4762  CD2 LEU A 312      10.616  29.627  57.212  1.00 25.45           C
ATOM   4763  H   LEU A 312       9.245  33.217  57.090  1.00 34.18           H
ATOM   4764  HA  LEU A 312      11.832  32.395  56.868  1.00 37.32           H
ATOM   4765  HB2 LEU A 312       9.902  31.954  54.871  1.00 22.02           H
ATOM   4766  HB3 LEU A 312      11.266  31.184  55.053  1.00 22.02           H
ATOM   4767  HG  LEU A 312       8.979  30.762  56.643  1.00 26.82           H
ATOM   4768 HD11 LEU A 312       8.784  28.733  55.519  1.00 19.71           H
ATOM   4769 HD12 LEU A 312       8.695  29.945  54.495  1.00 19.71           H
ATOM   4770 HD13 LEU A 312      10.045  29.130  54.632  1.00 19.71           H
ATOM   4771 HD21 LEU A 312      10.087  28.899  57.575  1.00 30.17           H
ATOM   4772 HD22 LEU A 312      11.409  29.273  56.777  1.00 30.17           H
ATOM   4773 HD23 LEU A 312      10.881  30.228  57.927  1.00 30.17           H
ATOM   4774  N   LYS A 313      12.647  34.044  55.193  1.00 22.58           N
ATOM   4775  CA  LYS A 313      13.101  35.182  54.398  1.00 23.80           C
ATOM   4776  C   LYS A 313      13.509  34.748  52.991  1.00 20.38           C
ATOM   4777  O   LYS A 313      13.974  33.633  52.772  1.00 20.87           O
ATOM   4778  CB  LYS A 313      14.252  35.930  55.096  1.00 33.83           C
ATOM   4779  CG  LYS A 313      13.701  37.060  56.010  1.00 51.64           C
ATOM   4780  CD  LYS A 313      14.740  37.950  56.690  1.00 55.26           C
ATOM   4781  CE  LYS A 313      14.069  39.156  57.437  1.00 53.45           C
ATOM   4782  NZ  LYS A 313      12.921  38.816  58.402  1.00 45.18           N1+
ATOM   4783  H   LYS A 313      13.266  33.474  55.368  1.00 26.73           H
ATOM   4784  HA  LYS A 313      12.362  35.800  54.291  1.00 28.20           H
ATOM   4785  HB2 LYS A 313      14.773  35.313  55.635  1.00 40.24           H
ATOM   4786  HB3 LYS A 313      14.808  36.344  54.421  1.00 40.24           H
ATOM   4787  HG2 LYS A 313      13.132  37.639  55.478  1.00 61.60           H
ATOM   4788  HG3 LYS A 313      13.174  36.648  56.715  1.00 61.60           H
ATOM   4789  HD2 LYS A 313      15.227  37.421  57.342  1.00 65.95           H
ATOM   4790  HD3 LYS A 313      15.351  38.302  56.023  1.00 65.95           H
ATOM   4791  HE2 LYS A 313      14.759  39.602  57.954  1.00 63.78           H
ATOM   4792  HE3 LYS A 313      13.722  39.773  56.774  1.00 63.78           H
ATOM   4793  HZ1 LYS A 313      12.712  39.531  58.893  1.00 53.85           H
ATOM   4794  HZ2 LYS A 313      12.194  38.553  57.961  1.00 53.85           H
ATOM   4795  HZ3 LYS A 313      13.172  38.164  58.954  1.00 53.85           H
ATOM   4796  N   LYS A 314      13.298  35.632  52.025  1.00 17.04           N
ATOM   4797  CA  LYS A 314      13.666  35.328  50.659  1.00 18.86           C
ATOM   4798  C   LYS A 314      15.100  34.831  50.595  1.00 19.80           C
ATOM   4799  O   LYS A 314      15.989  35.386  51.249  1.00 19.44           O
ATOM   4800  CB  LYS A 314      13.505  36.567  49.786  1.00 20.44           C
ATOM   4801  CG  LYS A 314      13.911  36.320  48.331  1.00 23.71           C
ATOM   4802  CD  LYS A 314      13.745  37.542  47.438  1.00 24.83           C
ATOM   4803  CE  LYS A 314      14.211  37.228  45.997  1.00 27.82           C
ATOM   4804  NZ  LYS A 314      13.808  38.281  45.019  1.00 40.62           N1+
ATOM   4805  H   LYS A 314      12.946  36.407  52.130  1.00 20.08           H
ATOM   4806  HA  LYS A 314      13.093  34.626  50.315  1.00 22.27           H
ATOM   4807  HB2 LYS A 314      12.584  36.855  49.815  1.00 24.17           H
ATOM   4808  HB3 LYS A 314      14.076  37.263  50.139  1.00 24.17           H
ATOM   4809  HG2 LYS A 314      14.842  36.060  48.297  1.00 28.09           H
ATOM   4810  HG3 LYS A 314      13.355  35.616  47.963  1.00 28.09           H
ATOM   4811  HD2 LYS A 314      12.805  37.781  47.415  1.00 29.43           H
ATOM   4812  HD3 LYS A 314      14.270  38.279  47.785  1.00 29.43           H
ATOM   4813  HE2 LYS A 314      15.178  37.143  45.972  1.00 33.02           H
ATOM   4814  HE3 LYS A 314      13.796  36.403  45.706  1.00 33.02           H
ATOM   4815  HZ1 LYS A 314      14.079  38.057  44.205  1.00 48.38           H
ATOM   4816  HZ2 LYS A 314      12.921  38.363  45.017  1.00 48.38           H
ATOM   4817  HZ3 LYS A 314      14.166  39.068  45.246  1.00 48.38           H
ATOM   4818  N   GLY A 315      15.320  33.774  49.791  1.00 21.51           N
ATOM   4819  CA  GLY A 315      16.636  33.159  49.629  1.00 15.88           C
ATOM   4820  C   GLY A 315      16.990  32.082  50.648  1.00 23.03           C
ATOM   4821  O   GLY A 315      18.007  31.384  50.466  1.00 18.98           O
ATOM   4822  H   GLY A 315      14.706  33.396  49.324  1.00 25.45           H
ATOM   4823  HA2 GLY A 315      16.688  32.764  48.747  1.00 18.69           H
ATOM   4824  HA3 GLY A 315      17.318  33.844  49.690  1.00 18.69           H
ATOM   4825  N   ASP A 316      16.221  31.957  51.736  1.00 15.01           N
ATOM   4826  CA  ASP A 316      16.336  30.802  52.618  1.00 17.69           C
ATOM   4827  C   ASP A 316      16.066  29.522  51.840  1.00 18.99           C
ATOM   4828  O   ASP A 316      15.133  29.459  51.039  1.00 20.28           O
ATOM   4829  CB  ASP A 316      15.327  30.874  53.762  1.00 16.47           C
ATOM   4830  CG  ASP A 316      15.706  31.862  54.854  1.00 23.31           C
ATOM   4831  OD1 ASP A 316      16.764  32.516  54.766  1.00 23.05           O
ATOM   4832  OD2 ASP A 316      14.933  31.944  55.837  1.00 26.03           O1-
ATOM   4833  H   ASP A 316      15.624  32.526  51.979  1.00 17.64           H
ATOM   4834  HA  ASP A 316      17.232  30.765  52.991  1.00 20.86           H
ATOM   4835  HB2 ASP A 316      14.459  31.127  53.411  1.00 19.40           H
ATOM   4836  HB3 ASP A 316      15.273  29.992  54.162  1.00 19.40           H
ATOM   4837  N   GLN A 317      16.866  28.493  52.094  1.00 16.22           N
ATOM   4838  CA  GLN A 317      16.624  27.168  51.535  1.00 15.58           C
ATOM   4839  C   GLN A 317      15.815  26.352  52.520  1.00 17.06           C
ATOM   4840  O   GLN A 317      15.991  26.471  53.728  1.00 20.65           O
ATOM   4841  CB  GLN A 317      17.936  26.435  51.237  1.00 14.60           C
ATOM   4842  CG  GLN A 317      18.865  27.204  50.356  1.00 18.61           C
ATOM   4843  CD  GLN A 317      20.069  26.394  49.972  1.00 22.53           C
ATOM   4844  OE1 GLN A 317      21.104  26.451  50.620  1.00 20.65           O
ATOM   4845  NE2 GLN A 317      19.924  25.599  48.928  1.00 17.43           N
ATOM   4846  H   GLN A 317      17.562  28.544  52.590  1.00 19.10           H
ATOM   4847  HA  GLN A 317      16.119  27.251  50.709  1.00 18.34           H
ATOM   4848  HB2 GLN A 317      18.414  26.258  52.062  1.00 17.16           H
ATOM   4849  HB3 GLN A 317      17.740  25.598  50.789  1.00 17.16           H
ATOM   4850  HG2 GLN A 317      18.387  27.434  49.544  1.00 21.97           H
ATOM   4851  HG3 GLN A 317      19.162  28.004  50.816  1.00 21.97           H
ATOM   4852 HE21 GLN A 317      19.199  25.631  48.465  1.00 20.56           H
ATOM   4853 HE22 GLN A 317      20.551  25.043  48.722  1.00 20.56           H
ATOM   4854  N   ILE A 318      14.945  25.487  52.004  1.00 14.11           N
ATOM   4855  CA  ILE A 318      14.184  24.598  52.869  1.00 16.46           C
ATOM   4856  C   ILE A 318      14.183  23.187  52.275  1.00 21.37           C
ATOM   4857  O   ILE A 318      13.771  22.987  51.129  1.00 19.11           O
ATOM   4858  CB  ILE A 318      12.757  25.130  53.089  1.00 22.90           C
ATOM   4859  CG1 ILE A 318      11.958  24.215  54.016  1.00 26.51           C
ATOM   4860  CG2 ILE A 318      12.062  25.383  51.780  1.00 18.39           C
ATOM   4861  CD1 ILE A 318      10.573  24.755  54.321  1.00 23.49           C
[truncated: 159,084 more chars]
