# Supplementary material for: High-throughput quantum-mechanics/molecular-mechanics (ONIOM) macromolecular crystallographic refinement with PHENIX/DivCon: the impact of mixed Hamiltonian methods on ligand and protein structure
Source: Acta Crystallogr D Struct Biol. 2018 Oct 29;74(Pt 11):1063–77. doi: 10.1107/S2059798318012913 (PMC6213575; doi:10.1107/S2059798318012913)
Supplement: Supplementary file 3 [file d-74-01063-sup3.gz › results_regionQM/1P62-H_refine_001.pdb]

REMARK Date 2017-01-10 Time 21:41:31 EST -0500 (1484102491.78 s)
REMARK PHENIX refinement
REMARK 
REMARK ****************** INPUT FILES AND LABELS ******************************
REMARK Reflections:
REMARK   file name      : 1P62.sf
REMARK   labels         : ['r1p62sf,wavelength_id=1,_refln.F_meas_au,_refln.F_meas_sigma_au']
REMARK R-free flags:
REMARK   file name      : 1P62.sf
REMARK   label          : r1p62sf,wavelength_id=1,_refln.status
REMARK   test_flag_value: 0
REMARK Model file name(s): 
REMARK   /scratch/oleg/2711167.gondor.quantumbioinc.com/1P62-H.pdb
REMARK 
REMARK ******************** REFINEMENT SUMMARY: QUICK FACTS *******************
REMARK Start: r_work = 0.1760 r_free = 0.2098 bonds = 0.024 angles = 1.698
REMARK Final: r_work = 0.1685 r_free = 0.2070 bonds = 0.014 angles = 1.582
REMARK ************************************************************************
REMARK 
REMARK ****************** REFINEMENT STATISTICS STEP BY STEP ******************
REMARK leading digit, like 1_, means number of macro-cycle                     
REMARK 0    : statistics at the very beginning when nothing is done yet        
REMARK 1_bss: bulk solvent correction and/or (anisotropic) scaling             
REMARK 1_xyz: refinement of coordinates                                        
REMARK 1_adp: refinement of ADPs (Atomic Displacement Parameters)              
REMARK 1_occ: refinement of occupancies                                        
REMARK ------------------------------------------------------------------------
REMARK  stage       r-work r-free bonds angles b_min b_max b_ave n_water shift
REMARK       0    : 0.2598 0.2727 0.024  1.70  20.2  71.8  35.8 432      0.000
REMARK       1_bss: 0.1760 0.2098 0.024  1.70  20.2  71.8  35.8 432      0.000
REMARK 1_settarget: 0.1760 0.2098 0.024  1.70  20.2  71.8  35.8 432      0.000
REMARK       1_nqh: 0.1760 0.2098 0.024  1.70  20.2  71.8  35.8 432      0.000
REMARK    1_weight: 0.1760 0.2098 0.024  1.70  20.2  71.8  35.8 432      0.000
REMARK    1_checkH: 0.1761 0.2099 0.024  1.70  20.2  71.8  35.8 432      0.411
REMARK    1_xyzrec: 0.1763 0.2153 0.015  1.63  20.2  71.8  35.8 432      0.485
REMARK    1_checkH: 0.1764 0.2156 0.015  1.63  20.2  71.8  35.8 432      0.485
REMARK       1_adp: 0.1710 0.2148 0.015  1.63  18.6  75.6  36.0 432      0.485
REMARK   1_regHadp: 0.1706 0.2150 0.015  1.63  18.6  75.6  36.0 432      0.485
REMARK       2_bss: 0.1704 0.2147 0.015  1.63  18.6  75.6  36.0 432      0.485
REMARK 2_settarget: 0.1704 0.2147 0.015  1.63  18.6  75.6  36.0 432      0.485
REMARK 2_updatecdl: 0.1704 0.2147 0.015  1.63  18.6  75.6  36.0 432      0.485
REMARK       2_nqh: 0.1705 0.2148 0.015  1.63  18.6  75.6  36.0 432      0.487
REMARK    2_weight: 0.1705 0.2148 0.015  1.63  18.6  75.6  36.0 432      0.487
REMARK    2_checkH: 0.1705 0.2149 0.015  1.63  18.6  75.6  36.0 432      0.487
REMARK    2_xyzrec: 0.1700 0.2101 0.014  1.58  18.6  75.6  36.0 432      0.479
REMARK    2_checkH: 0.1701 0.2100 0.014  1.58  18.6  75.6  36.0 432      0.479
REMARK       2_adp: 0.1691 0.2079 0.014  1.58  19.2  76.4  35.9 432      0.479
REMARK   2_regHadp: 0.1695 0.2080 0.014  1.58  19.2  76.4  35.9 432      0.479
REMARK       3_bss: 0.1693 0.2075 0.014  1.58  19.2  76.4  35.9 432      0.479
REMARK 3_settarget: 0.1693 0.2075 0.014  1.58  19.2  76.4  35.9 432      0.479
REMARK 3_updatecdl: 0.1693 0.2075 0.014  1.58  19.2  76.4  35.9 432      0.479
REMARK       3_nqh: 0.1693 0.2075 0.014  1.58  19.2  76.4  35.9 432      0.479
REMARK    3_weight: 0.1693 0.2075 0.014  1.58  19.2  76.4  35.9 432      0.479
REMARK    3_checkH: 0.1693 0.2075 0.014  1.58  19.2  76.4  35.9 432      0.479
REMARK    3_xyzrec: 0.1684 0.2069 0.014  1.58  19.2  76.4  35.9 432      0.480
REMARK    3_checkH: 0.1684 0.2068 0.014  1.58  19.2  76.4  35.9 432      0.480
REMARK       3_adp: 0.1684 0.2068 0.014  1.58  19.2  76.4  35.9 432      0.480
REMARK   3_regHadp: 0.1684 0.2068 0.014  1.58  19.2  76.4  35.9 432      0.480
REMARK         end: 0.1685 0.2070 0.014  1.58  19.2  76.4  35.9 432      0.480
REMARK ------------------------------------------------------------------------
REMARK MODEL CONTENT.
REMARK  ELEMENT        ATOM RECORD COUNT   OCCUPANCY SUM
REMARK        C                     1233         1233.00
REMARK        F                        2            2.00
REMARK        H                     2147         2147.00
REMARK        O                      476          476.00
REMARK        N                      321          321.00
REMARK        P                        2            2.00
REMARK        S                        9            9.00
REMARK     Mg2+                        1            1.00
REMARK      O1-                       38           38.00
REMARK    TOTAL                     4229         4229.00
REMARK -----------------------------------------------------------------------
REMARK r_free_flags.md5.hexdigest 4f171f0bd5965f04cfd827eb96c64b19
REMARK 
REMARK ---------------------------------------------------------------
REMARK  Atom Name   Residue Name    Residue ID     Chain     Charge  
REMARK ---------------------------------------------------------------
REMARK     C1'           GEO            302          B       0.2167  
REMARK      C2           GEO            302          B       0.7364  
REMARK     C2'           GEO            302          B       0.2348  
REMARK     C3'           GEO            302          B       0.0756  
REMARK      C4           GEO            302          B       0.5478  
REMARK     C4'           GEO            302          B       0.0622  
REMARK      C5           GEO            302          B       -0.546  
REMARK     C5'           GEO            302          B       0.0022  
REMARK      C6           GEO            302          B       0.2461  
REMARK      F1           GEO            302          B      -0.2061  
REMARK      F2           GEO            302          B      -0.1453  
REMARK      N1           GEO            302          B      -0.4243  
REMARK      N3           GEO            302          B      -0.6975  
REMARK      N4           GEO            302          B      -0.5165  
REMARK      O2           GEO            302          B      -0.5729  
REMARK     O3'           GEO            302          B      -0.4665  
REMARK     O4'           GEO            302          B      -0.4884  
REMARK     O5'           GEO            302          B      -0.6202  
REMARK      H1           GEO            302          B       0.2944  
REMARK     H1'           GEO            302          B       0.1768  
REMARK     H3'           GEO            302          B       0.233   
REMARK     H4'           GEO            302          B       0.1623  
REMARK      H5           GEO            302          B       0.2085  
REMARK     H5'           GEO            302          B       0.3554  
REMARK      H6           GEO            302          B       0.1931  
REMARK     H5'           GEO            302          B       0.1407  
REMARK     H5'           GEO            302          B       0.169   
REMARK     HN4           GEO            302          B       0.3025  
REMARK     HN4           GEO            302          B       0.3208  
REMARK ---------------------------------------------------------------
REMARK IF THIS FILE IS FOR PDB DEPOSITION: REMOVE ALL FROM THIS LINE UP.
REMARK   3
REMARK   3 REFINEMENT.
REMARK   3   PROGRAM     : PHENIX (1.11.1_2575: ???)
REMARK   3   AUTHORS     : Adams,Afonine,Bunkoczi,Burnley,Chen,Dar,Davis,
REMARK   3               : Draizen,Echols,Gildea,Gros,Grosse-Kunstleve,Headd,
REMARK   3               : Hintze,Hung,Ioerger,Liebschner,McCoy,McKee,Moriarty,
REMARK   3               : Oeffner,Poon,Read,Richardson,Richardson,Sacchettini,
REMARK   3               : Sauter,Sobolev,Storoni,Terwilliger,Williams,Zwart
REMARK   3
REMARK   3  REFINEMENT TARGET : ML
REMARK   3  
REMARK   3  DATA USED IN REFINEMENT.
REMARK   3   RESOLUTION RANGE HIGH (ANGSTROMS) : 1.900   
REMARK   3   RESOLUTION RANGE LOW  (ANGSTROMS) : 19.911  
REMARK   3   MIN(FOBS/SIGMA_FOBS)              : 1.37  
REMARK   3   COMPLETENESS FOR RANGE        (%) : 99.51 
REMARK   3   NUMBER OF REFLECTIONS             : 25410     
REMARK   3   NUMBER OF REFLECTIONS (NON-ANOMALOUS) : 25410     
REMARK   3  
REMARK   3  FIT TO DATA USED IN REFINEMENT.
REMARK   3   R VALUE     (WORKING + TEST SET) : 0.1723
REMARK   3   R VALUE            (WORKING SET) : 0.1685
REMARK   3   FREE R VALUE                     : 0.2070
REMARK   3   FREE R VALUE TEST SET SIZE   (%) : 10.03 
REMARK   3   FREE R VALUE TEST SET COUNT      : 2549      
REMARK   3  
REMARK   3  FIT TO DATA USED IN REFINEMENT (IN BINS).
REMARK   3   BIN  RESOLUTION RANGE  COMPL.    NWORK NFREE   RWORK  RFREE  CCWORK CCFREE
REMARK   3     1 19.9123 -  4.9552    0.98     1393   146  0.1651 0.2027   0.941  0.895
REMARK   3     2  4.9552 -  3.9431    1.00     1322   145  0.1369 0.1620   0.951  0.935
REMARK   3     3  3.9431 -  3.4476    1.00     1303   145  0.1568 0.1926   0.941  0.884
REMARK   3     4  3.4476 -  3.1337    1.00     1300   126  0.1750 0.2474   0.921  0.865
REMARK   3     5  3.1337 -  2.9098    1.00     1284   135  0.1919 0.2365   0.909  0.857
REMARK   3     6  2.9098 -  2.7387    1.00     1282   147  0.1797 0.2078   0.921  0.912
REMARK   3     7  2.7387 -  2.6019    1.00     1250   153  0.1793 0.1971   0.922  0.892
REMARK   3     8  2.6019 -  2.4888    1.00     1255   141  0.1706 0.2322   0.922  0.849
REMARK   3     9  2.4888 -  2.3932    1.00     1246   155  0.1617 0.2010   0.932  0.894
REMARK   3    10  2.3932 -  2.3107    1.00     1262   141  0.1635 0.2083   0.929  0.905
REMARK   3    11  2.3107 -  2.2386    1.00     1240   160  0.1670 0.2412   0.925  0.795
REMARK   3    12  2.2386 -  2.1747    1.00     1252   132  0.1727 0.2234   0.907  0.854
REMARK   3    13  2.1747 -  2.1175    0.99     1270   131  0.1784 0.2026   0.909  0.896
REMARK   3    14  2.1175 -  2.0659    0.99     1240   138  0.1768 0.2059   0.904  0.869
REMARK   3    15  2.0659 -  2.0190    0.99     1240   127  0.1907 0.2093   0.889  0.840
REMARK   3    16  2.0190 -  1.9760    1.00     1239   137  0.2090 0.2401   0.869  0.829
REMARK   3    17  1.9760 -  1.9365    0.99     1247   144  0.2201 0.2467   0.848  0.820
REMARK   3    18  1.9365 -  1.9000    0.99     1236   146  0.2434 0.2658   0.796  0.754
REMARK   3  
REMARK   3  BULK SOLVENT MODELLING.
REMARK   3   METHOD USED        : FLAT BULK SOLVENT MODEL
REMARK   3   SOLVENT RADIUS     : 1.11    
REMARK   3   SHRINKAGE RADIUS   : 0.90    
REMARK   3   GRID STEP FACTOR   : 4.00    
REMARK   3  
REMARK   3  ERROR ESTIMATES.
REMARK   3   COORDINATE ERROR (MAXIMUM-LIKELIHOOD BASED)     : 0.17    
REMARK   3   PHASE ERROR (DEGREES, MAXIMUM-LIKELIHOOD BASED) : 18.93   
REMARK   3  
REMARK   3  STRUCTURE FACTORS CALCULATION ALGORITHM : FFT
REMARK   3  
REMARK   3  RESTRAINTS LIBRARY
REMARK   3    GEOSTD + MON.LIB. + CDL v1.2
REMARK   3  
REMARK   3  DEVIATIONS FROM IDEAL VALUES.
REMARK   3                 RMSD     MAX  COUNT
REMARK   3   BOND      :  0.014   0.083   1986
REMARK   3   ANGLE     :  1.582  16.478   2702
REMARK   3   CHIRALITY :  0.078   0.345    290
REMARK   3   PLANARITY :  0.009   0.066    338
REMARK   3   DIHEDRAL  : 18.136 172.048   1163
REMARK   3   MIN NONBONDED DISTANCE : 1.901 
REMARK   3  
REMARK   3  MOLPROBITY STATISTICS.
REMARK   3   ALL-ATOM CLASHSCORE : 1.32
REMARK   3   RAMACHANDRAN PLOT:
REMARK   3     OUTLIERS : 0.00  %
REMARK   3     ALLOWED  : 2.22  %
REMARK   3     FAVORED  : 97.78 %
REMARK   3   ROTAMER OUTLIERS : 2.91 %
REMARK   3   CBETA DEVIATIONS : 0
REMARK   3   PEPTIDE PLANE:
REMARK   3     CIS-PROLINE     : 0
REMARK   3     CIS-GENERAL     : 0
REMARK   3     TWISTED PROLINE : 0
REMARK   3     TWISTED GENERAL : 0
REMARK   3  
REMARK   3  ATOMIC DISPLACEMENT PARAMETERS.
REMARK   3   WILSON B : 31.69
REMARK   3   RMS(B_ISO_OR_EQUIVALENT_BONDED) : 3.78
REMARK   3   ATOMS          NUMBER OF ATOMS
REMARK   3                    ISO.  ANISO. 
REMARK   3    ALL         :   4229       0
REMARK   3    ALL (NO H)  :   2082       0
REMARK   3    SOLVENT     :    144       0
REMARK   3    NON-SOLVENT :   1938       0
REMARK   3    HYDROGENS   :   2147       0
REMARK   3
REMARK   3
REMARK   3   OTHER REFINEMENT REMARKS:
REMARK   3   XRAY REFINEMENT USING QUANTUM MECHANICAL FUNCTIONAL
REMARK   3   PROGRAM      :QuantumBio DivCon 6 build-7.1.1-b4015.17
REMARK   3   AUTHORS      :BORBULEVYCH O.Y., PLUMLEY J., 
REMARK   3                :MARTIN, R.I., WESTERHOFF L.M. 
REMARK   3
REMARK   3   REFERENCE     :BORBULEVYCH O.Y., PLUMLEY J.A.,
REMARK   3                 :MARTIN, R.I., MERZ, K.M.,  WESTERHOFF L.M.
REMARK   3                 :ACTA CRYSTLLOGRAPHICA SECTION D, 2014, 
REMARK   3                 :V. D70, pp. 1233-1247
REMARK   3   QM METHOD(HAMILTONIAN): PM6
REMARK   3   REGION QM REFINEMENT: 
REMARK   3      MAIN/BUFFER QM REGION RADII (A): 3.0 / 2.5
REMARK   3      LIGAND / STRAIN ENERGY: GEO_B_302 / 9.97 KCAL/MOLE
REMARK   3
HELIX    1   1 LYS B   34  VAL B   38  1               Generated by MOE    5
HELIX    2   2 LYS B   42  LEU B   44  5               Generated by MOE    3
HELIX    3   3 VAL B   55  CYS B   59  1               Generated by MOE    5
HELIX    4   4 VAL B   81  GLU B   87  1               Generated by MOE    7
HELIX    5   5 PRO B   89  LEU B  112  1               Generated by MOE   24
HELIX    6   6 LYS B  115  ASP B  118  5               Generated by MOE    4
HELIX    7   7 VAL B  130  TYR B  135  1               Generated by MOE    6
HELIX    8   8 PHE B  137  GLU B  143  1               Generated by MOE    7
HELIX    9   9 GLU B  149  LEU B  170  1               Generated by MOE   22
HELIX   10  10 PRO B  182  ARG B  192  1               Generated by MOE   11
HELIX   11  11 ASN B  195  GLU B  197  5               Generated by MOE    3
HELIX   12  12 LEU B  202  LEU B  216  1               Generated by MOE   15
HELIX   13  13 ASP B  226  GLN B  229  5               Generated by MOE    4
HELIX   14  14 PHE B  242  SER B  258  1               Generated by MOE   17
SHEET    1       LYS B  22  GLU B  27                  Generated by MOE
SHEET    2       TRP B  48  VAL B  51                  Generated by MOE
SHEET    3       VAL B 123  GLU B 127                  Generated by MOE
SHEET    4       GLY B 174  GLN B 179                  Generated by MOE
SHEET    5       ILE B 233  ASP B 237                  Generated by MOE
CRYST1   81.200   81.200   94.600  90.00  90.00  90.00 P 43 21 2
SCALE1      0.012315  0.000000  0.000000        0.00000
SCALE2      0.000000  0.012315  0.000000        0.00000
SCALE3      0.000000  0.000000  0.010571        0.00000
ATOM      1  N   ARG B  20      48.228  54.725  16.019  1.00 53.66           N
ATOM      2  CA  ARG B  20      48.677  55.965  16.687  1.00 55.30           C
ATOM      3  C   ARG B  20      50.174  55.944  17.006  1.00 48.95           C
ATOM      4  O   ARG B  20      50.925  56.840  16.639  1.00 44.91           O
ATOM      5  CB  ARG B  20      47.901  56.197  17.993  1.00 54.04           C
ATOM      6  CG  ARG B  20      47.064  57.477  18.016  1.00 60.22           C
ATOM      7  CD  ARG B  20      47.877  58.732  18.311  1.00 65.89           C
ATOM      8  NE  ARG B  20      48.017  58.962  19.752  1.00 71.03           N
ATOM      9  CZ  ARG B  20      48.665  59.990  20.302  1.00 70.80           C
ATOM     10  NH1 ARG B  20      49.251  60.916  19.540  1.00 67.51           N
ATOM     11  NH2 ARG B  20      48.737  60.086  21.626  1.00 70.64           N1+
ATOM     12  H1  ARG B  20      47.300  54.785  15.783  1.00 64.39           H
ATOM     13  H2  ARG B  20      48.358  53.971  16.602  1.00 64.39           H
ATOM     14  HA  ARG B  20      48.507  56.713  16.092  1.00 66.36           H
ATOM     15  HB2 ARG B  20      48.535  56.253  18.723  1.00 64.85           H
ATOM     16  HB3 ARG B  20      47.304  55.445  18.138  1.00 64.85           H
ATOM     17  HG2 ARG B  20      46.384  57.396  18.702  1.00 72.26           H
ATOM     18  HG3 ARG B  20      46.644  57.590  17.148  1.00 72.26           H
ATOM     19  HD2 ARG B  20      47.420  59.498  17.926  1.00 79.07           H
ATOM     20  HD3 ARG B  20      48.760  58.642  17.920  1.00 79.07           H
ATOM     21  HE  ARG B  20      47.612  58.417  20.280  1.00 85.24           H
ATOM     22 HH11 ARG B  20      49.666  61.573  19.908  1.00 81.01           H
ATOM     23 HH12 ARG B  20      49.215  60.861  18.683  1.00 81.01           H
ATOM     24 HH21 ARG B  20      48.358  59.492  22.118  1.00 84.77           H
ATOM     25 HH22 ARG B  20      49.149  60.746  21.989  1.00 84.77           H
ATOM     26  N   ILE B  21      50.599  54.936  17.757  1.00 50.79           N
ATOM     27  CA  ILE B  21      52.025  54.713  17.942  1.00 42.39           C
ATOM     28  C   ILE B  21      52.588  54.148  16.642  1.00 35.63           C
ATOM     29  O   ILE B  21      52.038  53.189  16.085  1.00 38.81           O
ATOM     30  CB  ILE B  21      52.250  53.776  19.136  1.00 45.71           C
ATOM     31  CG1 ILE B  21      51.825  54.491  20.419  1.00 45.46           C
ATOM     32  CG2 ILE B  21      53.714  53.323  19.230  1.00 43.23           C
ATOM     33  CD1 ILE B  21      51.205  53.580  21.460  1.00 52.99           C
ATOM     34  H   ILE B  21      50.091  54.369  18.160  1.00 60.95           H
ATOM     35  HA  ILE B  21      52.466  55.555  18.129  1.00 50.87           H
ATOM     36  HB  ILE B  21      51.693  52.992  19.017  1.00 54.85           H
ATOM     37 HG12 ILE B  21      52.606  54.909  20.814  1.00 54.56           H
ATOM     38 HG13 ILE B  21      51.171  55.169  20.195  1.00 54.56           H
ATOM     39 HG21 ILE B  21      53.807  52.737  19.995  1.00 51.88           H
ATOM     40 HG22 ILE B  21      53.952  52.839  18.423  1.00 51.88           H
ATOM     41 HG23 ILE B  21      54.284  54.100  19.334  1.00 51.88           H
ATOM     42 HD11 ILE B  21      50.978  54.105  22.242  1.00 63.59           H
ATOM     43 HD12 ILE B  21      50.403  53.179  21.089  1.00 63.59           H
ATOM     44 HD13 ILE B  21      51.842  52.888  21.701  1.00 63.59           H
ATOM     45  N   LYS B  22      53.632  54.782  16.111  1.00 32.42           N
ATOM     46  CA  LYS B  22      54.385  54.181  15.007  1.00 36.43           C
ATOM     47  C   LYS B  22      55.349  53.128  15.552  1.00 36.81           C
ATOM     48  O   LYS B  22      55.996  53.334  16.593  1.00 31.63           O
ATOM     49  CB  LYS B  22      55.151  55.232  14.205  1.00 39.29           C
ATOM     50  CG  LYS B  22      54.255  56.093  13.279  1.00 40.77           C
ATOM     51  CD  LYS B  22      54.653  57.561  13.339  1.00 56.24           C
ATOM     52  CE  LYS B  22      55.729  57.978  12.316  1.00 59.36           C
ATOM     53  NZ  LYS B  22      56.382  59.301  12.672  1.00 57.19           N1+
ATOM     54  H   LYS B  22      53.927  55.547  16.371  1.00 38.91           H
ATOM     55  HA  LYS B  22      53.767  53.736  14.409  1.00 43.71           H
ATOM     56  HB2 LYS B  22      55.615  55.819  14.819  1.00 47.14           H
ATOM     57  HB3 LYS B  22      55.797  54.773  13.645  1.00 47.14           H
ATOM     58  HG2 LYS B  22      54.359  55.790  12.361  1.00 48.92           H
ATOM     59  HG3 LYS B  22      53.328  56.009  13.548  1.00 48.92           H
ATOM     60  HD2 LYS B  22      53.862  58.094  13.159  1.00 67.49           H
ATOM     61  HD3 LYS B  22      54.990  57.764  14.225  1.00 67.49           H
ATOM     62  HE2 LYS B  22      56.417  57.296  12.273  1.00 71.23           H
ATOM     63  HE3 LYS B  22      55.311  58.081  11.444  1.00 71.23           H
ATOM     64  HZ1 LYS B  22      56.991  59.516  12.059  1.00 68.63           H
ATOM     65  HZ2 LYS B  22      55.769  59.944  12.711  1.00 68.63           H
ATOM     66  HZ3 LYS B  22      56.781  59.238  13.466  1.00 68.63           H
ATOM     67  N   LYS B  23      55.420  51.979  14.864  1.00 31.66           N
ATOM     68  CA  LYS B  23      56.226  50.855  15.332  1.00 30.05           C
ATOM     69  C   LYS B  23      57.290  50.524  14.289  1.00 27.70           C
ATOM     70  O   LYS B  23      56.966  50.297  13.114  1.00 26.40           O
ATOM     71  CB  LYS B  23      55.344  49.640  15.625  1.00 33.43           C
ATOM     72  CG  LYS B  23      54.459  49.833  16.855  1.00 36.40           C
ATOM     73  CD  LYS B  23      53.151  49.079  16.733  1.00 38.60           C
ATOM     74  CE  LYS B  23      52.137  49.831  15.853  1.00 42.18           C
ATOM     75  NZ  LYS B  23      51.222  48.889  15.115  1.00 40.37           N1+
ATOM     76  H   LYS B  23      55.008  51.828  14.128  1.00 37.99           H
ATOM     77  HA  LYS B  23      56.670  51.097  16.159  1.00 36.07           H
ATOM     78  HB2 LYS B  23      54.761  49.493  14.864  1.00 40.12           H
ATOM     79  HB3 LYS B  23      55.901  48.859  15.770  1.00 40.12           H
ATOM     80  HG2 LYS B  23      54.930  49.511  17.641  1.00 43.68           H
ATOM     81  HG3 LYS B  23      54.248  50.774  16.955  1.00 43.68           H
ATOM     82  HD2 LYS B  23      53.324  48.213  16.333  1.00 46.32           H
ATOM     83  HD3 LYS B  23      52.759  48.969  17.615  1.00 46.32           H
ATOM     84  HE2 LYS B  23      51.582  50.389  16.421  1.00 50.61           H
ATOM     85  HE3 LYS B  23      52.607  50.376  15.204  1.00 50.61           H
ATOM     86  HZ1 LYS B  23      50.569  49.345  14.717  1.00 48.45           H
ATOM     87  HZ2 LYS B  23      51.687  48.449  14.497  1.00 48.45           H
ATOM     88  HZ3 LYS B  23      50.862  48.302  15.681  1.00 48.45           H
ATOM     89  N   ILE B  24      58.553  50.483  14.725  1.00 27.17           N
ATOM     90  CA  ILE B  24      59.696  50.282  13.835  1.00 25.11           C
ATOM     91  C   ILE B  24      60.521  49.121  14.378  1.00 22.90           C
ATOM     92  O   ILE B  24      60.924  49.162  15.538  1.00 25.63           O
ATOM     93  CB  ILE B  24      60.580  51.536  13.785  1.00 24.10           C
ATOM     94  CG1 ILE B  24      59.751  52.797  13.409  1.00 31.63           C
ATOM     95  CG2 ILE B  24      61.785  51.319  12.883  1.00 26.68           C
ATOM     96  CD1 ILE B  24      59.370  52.902  11.992  1.00 32.83           C
ATOM     97  H   ILE B  24      58.778  50.566  15.550  1.00 32.60           H
ATOM     98  HA  ILE B  24      59.391  50.069  12.942  1.00 30.13           H
ATOM     99  HB  ILE B  24      60.916  51.674  14.684  1.00 28.93           H
ATOM    100 HG12 ILE B  24      58.935  52.820  13.935  1.00 37.96           H
ATOM    101 HG13 ILE B  24      60.288  53.581  13.610  1.00 37.96           H
ATOM    102 HG21 ILE B  24      62.322  52.124  12.884  1.00 32.02           H
ATOM    103 HG22 ILE B  24      62.319  50.579  13.209  1.00 32.02           H
ATOM    104 HG23 ILE B  24      61.475  51.123  11.985  1.00 32.02           H
ATOM    105 HD11 ILE B  24      58.867  53.724  11.870  1.00 39.39           H
ATOM    106 HD12 ILE B  24      60.170  52.922  11.444  1.00 39.39           H
ATOM    107 HD13 ILE B  24      58.821  52.143  11.748  1.00 39.39           H
ATOM    108  N   SER B  25      60.783  48.111  13.544  1.00 24.89           N
ATOM    109  CA  SER B  25      61.664  47.001  13.956  1.00 22.45           C
ATOM    110  C   SER B  25      63.092  47.275  13.499  1.00 27.49           C
ATOM    111  O   SER B  25      63.318  47.649  12.340  1.00 27.80           O
ATOM    112  CB  SER B  25      61.196  45.653  13.402  1.00 27.77           C
ATOM    113  OG  SER B  25      62.011  44.648  13.995  1.00 29.15           O
ATOM    114  H   SER B  25      60.466  48.043  12.747  1.00 29.87           H
ATOM    115  HA  SER B  25      61.667  46.933  14.924  1.00 26.94           H
ATOM    116  HB2 SER B  25      60.272  45.510  13.644  1.00 33.32           H
ATOM    117  HB3 SER B  25      61.302  45.630  12.435  1.00 33.32           H
ATOM    118  HG  SER B  25      61.804  43.889  13.699  1.00 34.99           H
ATOM    119  N   ILE B  26      64.043  47.110  14.422  1.00 24.76           N
ATOM    120  CA  ILE B  26      65.472  47.124  14.137  1.00 22.33           C
ATOM    121  C   ILE B  26      65.906  45.666  13.984  1.00 21.59           C
ATOM    122  O   ILE B  26      65.769  44.878  14.934  1.00 23.44           O
ATOM    123  CB  ILE B  26      66.250  47.819  15.264  1.00 25.70           C
ATOM    124  CG1 ILE B  26      65.684  49.274  15.439  1.00 28.61           C
ATOM    125  CG2 ILE B  26      67.759  47.850  14.919  1.00 26.27           C
ATOM    126  CD1 ILE B  26      65.982  49.862  16.776  1.00 40.95           C
ATOM    127  H   ILE B  26      63.874  46.967  15.255  1.00 29.71           H
ATOM    128  HA  ILE B  26      65.645  47.594  13.309  1.00 26.80           H
ATOM    129  HB  ILE B  26      66.124  47.327  16.090  1.00 30.84           H
ATOM    130 HG12 ILE B  26      66.057  49.858  14.761  1.00 34.33           H
ATOM    131 HG13 ILE B  26      64.720  49.260  15.348  1.00 34.33           H
ATOM    132 HG21 ILE B  26      68.235  48.264  15.660  1.00 31.52           H
ATOM    133 HG22 ILE B  26      68.089  46.950  14.783  1.00 31.52           H
ATOM    134 HG23 ILE B  26      67.885  48.373  14.110  1.00 31.52           H
ATOM    135 HD11 ILE B  26      65.603  50.753  16.815  1.00 49.14           H
ATOM    136 HD12 ILE B  26      65.583  49.300  17.460  1.00 49.14           H
ATOM    137 HD13 ILE B  26      66.944  49.899  16.890  1.00 49.14           H
ATOM    138  N   GLU B  27      66.391  45.310  12.785  1.00 24.43           N
ATOM    139  CA  GLU B  27      66.774  43.943  12.431  1.00 25.64           C
ATOM    140  C   GLU B  27      68.266  43.864  12.130  1.00 25.01           C
ATOM    141  O   GLU B  27      68.872  44.815  11.623  1.00 22.39           O
ATOM    142  CB  GLU B  27      65.968  43.424  11.203  1.00 26.15           C
ATOM    143  CG  GLU B  27      64.416  43.541  11.359  1.00 22.28           C
ATOM    144  CD  GLU B  27      63.818  42.432  12.223  1.00 30.60           C
ATOM    145  OE1 GLU B  27      62.622  42.490  12.549  1.00 24.10           O
ATOM    146  OE2 GLU B  27      64.546  41.499  12.590  1.00 27.81           O1-
ATOM    147  H   GLU B  27      66.486  45.858  12.125  1.00 29.32           H
ATOM    148  HA  GLU B  27      66.587  43.355  13.176  1.00 30.76           H
ATOM    149  HB2 GLU B  27      66.214  43.931  10.412  1.00 31.38           H
ATOM    150  HB3 GLU B  27      66.186  42.491  11.058  1.00 31.38           H
ATOM    151  HG2 GLU B  27      64.199  44.390  11.773  1.00 26.74           H
ATOM    152  HG3 GLU B  27      64.005  43.486  10.486  1.00 26.74           H
ATOM    153  N   GLY B  28      68.844  42.708  12.414  1.00 23.72           N
ATOM    154  CA  GLY B  28      70.253  42.497  12.200  1.00 25.60           C
ATOM    155  C   GLY B  28      70.759  41.213  12.806  1.00 23.13           C
ATOM    156  O   GLY B  28      70.157  40.668  13.741  1.00 22.72           O
ATOM    157  H   GLY B  28      68.432  42.029  12.743  1.00 28.46           H
ATOM    158  HA2 GLY B  28      70.435  42.473  11.248  1.00 30.72           H
ATOM    159  HA3 GLY B  28      70.747  43.234  12.592  1.00 30.72           H
ATOM    160  N   ASN B  29      71.884  40.742  12.283  1.00 22.87           N
ATOM    161  CA  ASN B  29      72.504  39.515  12.778  1.00 23.63           C
ATOM    162  C   ASN B  29      72.962  39.651  14.244  1.00 24.33           C
ATOM    163  O   ASN B  29      73.077  40.773  14.797  1.00 22.17           O
ATOM    164  CB  ASN B  29      73.690  39.158  11.884  1.00 22.66           C
ATOM    165  CG  ASN B  29      73.915  37.644  11.764  1.00 22.77           C
ATOM    166  OD1 ASN B  29      73.401  36.848  12.553  1.00 22.48           O
ATOM    167  ND2 ASN B  29      74.663  37.256  10.760  1.00 23.26           N
ATOM    168  H   ASN B  29      72.306  41.117  11.636  1.00 27.44           H
ATOM    169  HA  ASN B  29      71.861  38.792  12.728  1.00 28.36           H
ATOM    170  HB2 ASN B  29      73.531  39.514  10.996  1.00 27.19           H
ATOM    171  HB3 ASN B  29      74.497  39.537  12.267  1.00 27.19           H
ATOM    172 HD21 ASN B  29      74.800  36.416  10.632  1.00 27.91           H
ATOM    173 HD22 ASN B  29      75.021  37.836  10.238  1.00 27.91           H
ATOM    174  N   ILE B  30      73.276  38.483  14.855  1.00 23.31           N
ATOM    175  CA  ILE B  30      74.010  38.458  16.149  1.00 21.88           C
ATOM    176  C   ILE B  30      75.269  39.359  16.032  1.00 23.16           C
ATOM    177  O   ILE B  30      76.154  39.342  15.205  1.00 24.68           O
ATOM    178  CB  ILE B  30      74.415  36.989  16.488  1.00 22.64           C
ATOM    179  CG1 ILE B  30      73.181  36.073  16.404  1.00 23.21           C
ATOM    180  CG2 ILE B  30      75.053  36.969  17.866  1.00 23.34           C
ATOM    181  CD1 ILE B  30      73.557  34.587  16.465  1.00 27.16           C
ATOM    182  H   ILE B  30      73.267  37.577  14.335  1.00 27.97           H
ATOM    183  HA  ILE B  30      73.326  38.848  16.952  1.00 26.26           H
ATOM    184  HB  ILE B  30      75.170  36.647  15.734  1.00 27.17           H
ATOM    185 HG12 ILE B  30      72.493  36.318  17.234  1.00 27.85           H
ATOM    186 HG13 ILE B  30      72.615  36.249  15.469  1.00 27.85           H
ATOM    187 HG21 ILE B  30      75.364  35.943  18.128  1.00 28.01           H
ATOM    188 HG22 ILE B  30      75.951  37.586  17.953  1.00 28.01           H
ATOM    189 HG23 ILE B  30      74.373  37.277  18.680  1.00 28.01           H
ATOM    190 HD11 ILE B  30      72.679  33.942  16.378  1.00 32.59           H
ATOM    191 HD12 ILE B  30      74.253  34.306  15.667  1.00 32.59           H
ATOM    192 HD13 ILE B  30      74.049  34.349  17.419  1.00 32.59           H
ATOM    193  N   ALA B  31      75.240  40.281  17.034  1.00 25.61           N
ATOM    194  CA  ALA B  31      76.256  41.278  17.390  1.00 28.53           C
ATOM    195  C   ALA B  31      76.475  42.333  16.305  1.00 26.20           C
ATOM    196  O   ALA B  31      77.529  42.970  16.262  1.00 26.77           O
ATOM    197  CB  ALA B  31      77.579  40.603  17.768  1.00 25.07           C
ATOM    198  H   ALA B  31      74.581  40.339  17.571  1.00 30.73           H
ATOM    199  HA  ALA B  31      75.948  41.748  18.178  1.00 34.23           H
ATOM    200  HB1 ALA B  31      78.236  41.294  17.954  1.00 30.09           H
ATOM    201  HB2 ALA B  31      77.440  40.058  18.555  1.00 30.09           H
ATOM    202  HB3 ALA B  31      77.873  40.043  17.032  1.00 30.09           H
ATOM    203  N   ALA B  32      75.485  42.572  15.437  1.00 26.02           N
ATOM    204  CA  ALA B  32      75.655  43.583  14.394  1.00 25.18           C
ATOM    205  C   ALA B  32      75.699  44.995  14.956  1.00 27.75           C
ATOM    206  O   ALA B  32      76.297  45.879  14.325  1.00 25.46           O
ATOM    207  CB  ALA B  32      74.519  43.490  13.360  1.00 26.67           C
ATOM    208  H   ALA B  32      74.724  42.171  15.427  1.00 31.23           H
ATOM    209  HA  ALA B  32      76.494  43.414  13.941  1.00 30.22           H
ATOM    210  HB1 ALA B  32      74.656  44.176  12.688  1.00 32.01           H
ATOM    211  HB2 ALA B  32      74.530  42.608  12.950  1.00 32.01           H
ATOM    212  HB3 ALA B  32      73.671  43.643  13.804  1.00 32.01           H
ATOM    213  N   GLY B  33      75.031  45.237  16.103  1.00 27.31           N
ATOM    214  CA  GLY B  33      75.023  46.537  16.771  1.00 28.03           C
ATOM    215  C   GLY B  33      73.636  47.107  17.025  1.00 27.30           C
ATOM    216  O   GLY B  33      73.451  48.326  17.141  1.00 26.46           O
ATOM    217  H   GLY B  33      74.576  44.635  16.519  1.00 32.77           H
ATOM    218  HA2 GLY B  33      75.476  46.445  17.624  1.00 33.64           H
ATOM    219  HA3 GLY B  33      75.528  47.177  16.243  1.00 33.64           H
ATOM    220  N   LYS B  34      72.634  46.229  17.148  1.00 24.74           N
ATOM    221  CA  LYS B  34      71.271  46.705  17.381  1.00 28.67           C
ATOM    222  C   LYS B  34      71.163  47.459  18.717  1.00 29.49           C
ATOM    223  O   LYS B  34      70.540  48.527  18.789  1.00 30.19           O
ATOM    224  CB  LYS B  34      70.285  45.508  17.339  1.00 27.12           C
ATOM    225  CG  LYS B  34      70.254  44.694  16.011  1.00 29.06           C
ATOM    226  CD  LYS B  34      69.281  43.501  16.107  1.00 25.53           C
ATOM    227  CE  LYS B  34      69.661  42.488  17.134  1.00 25.98           C
ATOM    228  NZ  LYS B  34      71.042  41.898  16.876  1.00 24.64           N1+
ATOM    229  H   LYS B  34      72.719  45.373  17.098  1.00 29.69           H
ATOM    230  HA  LYS B  34      71.033  47.317  16.668  1.00 34.40           H
ATOM    231  HB2 LYS B  34      70.515  44.897  18.053  1.00 32.54           H
ATOM    232  HB3 LYS B  34      69.389  45.854  17.470  1.00 32.54           H
ATOM    233  HG2 LYS B  34      69.947  45.268  15.291  1.00 34.87           H
ATOM    234  HG3 LYS B  34      71.139  44.354  15.807  1.00 34.87           H
ATOM    235  HD2 LYS B  34      68.403  43.834  16.347  1.00 30.63           H
ATOM    236  HD3 LYS B  34      69.245  43.056  15.245  1.00 30.63           H
ATOM    237  HE2 LYS B  34      69.659  42.897  18.013  1.00 31.18           H
ATOM    238  HE3 LYS B  34      69.012  41.770  17.114  1.00 31.18           H
ATOM    239  HZ1 LYS B  34      71.193  41.221  17.440  1.00 29.57           H
ATOM    240  HZ2 LYS B  34      71.101  41.590  16.043  1.00 29.57           H
ATOM    241  HZ3 LYS B  34      71.668  42.518  16.994  1.00 29.57           H
ATOM    242  N   SER B  35      71.752  46.917  19.789  1.00 30.09           N
ATOM    243  CA  SER B  35      71.604  47.571  21.096  1.00 34.51           C
ATOM    244  C   SER B  35      72.411  48.868  21.149  1.00 36.00           C
ATOM    245  O   SER B  35      71.912  49.893  21.637  1.00 32.09           O
ATOM    246  CB  SER B  35      72.023  46.633  22.234  1.00 36.00           C
ATOM    247  OG  SER B  35      71.089  45.574  22.369  1.00 33.45           O
ATOM    248  H   SER B  35      72.228  46.199  19.792  1.00 36.11           H
ATOM    249  HA  SER B  35      70.672  47.794  21.230  1.00 41.41           H
ATOM    250  HB2 SER B  35      72.075  47.125  23.066  1.00 43.19           H
ATOM    251  HB3 SER B  35      72.891  46.252  22.030  1.00 43.19           H
ATOM    252  HG  SER B  35      70.320  45.885  22.499  1.00 40.14           H
ATOM    253  N   THR B  36      73.657  48.831  20.659  1.00 31.23           N
ATOM    254  CA  THR B  36      74.460  50.055  20.495  1.00 33.63           C
ATOM    255  C   THR B  36      73.670  51.119  19.739  1.00 34.27           C
ATOM    256  O   THR B  36      73.651  52.299  20.109  1.00 31.24           O
ATOM    257  CB  THR B  36      75.770  49.693  19.772  1.00 25.07           C
ATOM    258  OG1 THR B  36      76.496  48.695  20.538  1.00 30.57           O
ATOM    259  CG2 THR B  36      76.646  50.876  19.543  1.00 29.58           C
ATOM    260  H   THR B  36      74.062  48.108  20.425  1.00 37.47           H
ATOM    261  HA  THR B  36      74.695  50.421  21.360  1.00 40.36           H
ATOM    262  HB  THR B  36      75.556  49.325  18.897  1.00 30.08           H
ATOM    263  HG1 THR B  36      76.014  48.014  20.652  1.00 36.69           H
ATOM    264 HG21 THR B  36      77.450  50.592  19.080  1.00 35.50           H
ATOM    265 HG22 THR B  36      76.186  51.542  19.015  1.00 35.50           H
ATOM    266 HG23 THR B  36      76.896  51.260  20.397  1.00 35.50           H
ATOM    267  N   PHE B  37      72.986  50.719  18.679  1.00 32.86           N
ATOM    268  CA  PHE B  37      72.273  51.696  17.871  1.00 31.67           C
ATOM    269  C   PHE B  37      71.022  52.201  18.593  1.00 39.81           C
ATOM    270  O   PHE B  37      70.695  53.393  18.533  1.00 40.53           O
ATOM    271  CB  PHE B  37      71.976  51.051  16.520  1.00 37.19           C
ATOM    272  CG  PHE B  37      71.049  51.827  15.643  1.00 41.91           C
ATOM    273  CD1 PHE B  37      71.550  52.707  14.706  1.00 39.61           C
ATOM    274  CD2 PHE B  37      69.680  51.644  15.730  1.00 44.43           C
ATOM    275  CE1 PHE B  37      70.703  53.402  13.868  1.00 42.44           C
ATOM    276  CE2 PHE B  37      68.823  52.363  14.903  1.00 46.75           C
ATOM    277  CZ  PHE B  37      69.354  53.239  13.974  1.00 42.67           C
ATOM    278  H   PHE B  37      72.919  49.910  18.406  1.00 39.44           H
ATOM    279  HA  PHE B  37      72.855  52.458  17.714  1.00 38.01           H
ATOM    280  HB2 PHE B  37      72.812  50.945  16.043  1.00 44.63           H
ATOM    281  HB3 PHE B  37      71.576  50.183  16.677  1.00 44.63           H
ATOM    282  HD1 PHE B  37      72.471  52.829  14.632  1.00 47.53           H
ATOM    283  HD2 PHE B  37      69.331  51.058  16.359  1.00 53.32           H
ATOM    284  HE1 PHE B  37      71.055  54.003  13.246  1.00 50.93           H
ATOM    285  HE2 PHE B  37      67.902  52.248  14.961  1.00 56.10           H
ATOM    286  HZ  PHE B  37      68.788  53.716  13.411  1.00 51.20           H
ATOM    287  N   VAL B  38      70.353  51.315  19.332  1.00 41.10           N
ATOM    288  CA  VAL B  38      69.173  51.676  20.121  1.00 48.33           C
ATOM    289  C   VAL B  38      69.548  52.593  21.287  1.00 45.68           C
ATOM    290  O   VAL B  38      68.774  53.472  21.684  1.00 47.94           O
ATOM    291  CB  VAL B  38      68.478  50.378  20.605  1.00 44.38           C
ATOM    292  CG1 VAL B  38      68.365  50.282  22.137  1.00 49.53           C
ATOM    293  CG2 VAL B  38      67.157  50.244  19.975  1.00 47.94           C
ATOM    294  H   VAL B  38      70.568  50.486  19.385  1.00 49.32           H
ATOM    295  HA  VAL B  38      68.552  52.158  19.553  1.00 57.99           H
ATOM    296  HB  VAL B  38      69.010  49.619  20.323  1.00 53.25           H
ATOM    297 HG11 VAL B  38      67.933  49.444  22.359  1.00 59.43           H
ATOM    298 HG12 VAL B  38      69.252  50.300  22.534  1.00 59.43           H
ATOM    299 HG13 VAL B  38      67.833  51.022  22.472  1.00 59.43           H
ATOM    300 HG21 VAL B  38      66.739  49.432  20.301  1.00 57.53           H
ATOM    301 HG22 VAL B  38      66.613  51.016  20.196  1.00 57.53           H
ATOM    302 HG23 VAL B  38      67.293  50.190  19.018  1.00 57.53           H
ATOM    303  N   ASN B  39      70.728  52.383  21.871  1.00 48.91           N
ATOM    304  CA  ASN B  39      71.138  53.119  23.056  1.00 42.47           C
ATOM    305  C   ASN B  39      71.371  54.597  22.762  1.00 49.12           C
ATOM    306  O   ASN B  39      71.555  55.364  23.716  1.00 55.63           O
ATOM    307  CB  ASN B  39      72.406  52.474  23.662  1.00 42.31           C
ATOM    308  CG  ASN B  39      72.114  51.552  24.876  1.00 48.53           C
ATOM    309  OD1 ASN B  39      72.199  51.994  26.032  1.00 56.99           O
ATOM    310  ND2 ASN B  39      71.804  50.278  24.619  1.00 44.71           N
ATOM    311  H   ASN B  39      71.314  51.817  21.588  1.00 58.69           H
ATOM    312  HA  ASN B  39      70.433  53.058  23.719  1.00 50.97           H
ATOM    313  HB2 ASN B  39      72.850  51.945  22.983  1.00 50.77           H
ATOM    314  HB3 ASN B  39      72.997  53.179  23.970  1.00 50.77           H
ATOM    315 HD21 ASN B  39      71.620  49.737  25.263  1.00 53.65           H
ATOM    316 HD22 ASN B  39      71.777  49.995  23.807  1.00 53.65           H
ATOM    317  N   ILE B  40      71.353  55.027  21.491  1.00 42.62           N
ATOM    318  CA  ILE B  40      71.480  56.446  21.166  1.00 50.87           C
ATOM    319  C   ILE B  40      70.201  57.038  20.592  1.00 47.89           C
ATOM    320  O   ILE B  40      70.194  58.231  20.228  1.00 43.82           O
ATOM    321  CB  ILE B  40      72.675  56.737  20.227  1.00 44.57           C
ATOM    322  CG1 ILE B  40      72.645  55.933  18.942  1.00 41.05           C
ATOM    323  CG2 ILE B  40      74.037  56.536  20.964  1.00 49.17           C
ATOM    324  CD1 ILE B  40      71.646  56.420  17.928  1.00 46.92           C
ATOM    325  H   ILE B  40      71.270  54.516  20.805  1.00 51.14           H
ATOM    326  HA  ILE B  40      71.657  56.921  21.992  1.00 61.05           H
ATOM    327  HB  ILE B  40      72.620  57.672  19.974  1.00 53.49           H
ATOM    328 HG12 ILE B  40      73.523  55.995  18.531  1.00 49.26           H
ATOM    329 HG13 ILE B  40      72.447  55.010  19.145  1.00 49.26           H
ATOM    330 HG21 ILE B  40      74.758  56.738  20.346  1.00 59.00           H
ATOM    331 HG22 ILE B  40      74.080  57.132  21.730  1.00 59.00           H
ATOM    332 HG23 ILE B  40      74.109  55.616  21.261  1.00 59.00           H
ATOM    333 HD11 ILE B  40      71.735  55.885  17.126  1.00 56.30           H
ATOM    334 HD12 ILE B  40      70.747  56.330  18.277  1.00 56.30           H
ATOM    335 HD13 ILE B  40      71.837  57.351  17.727  1.00 56.30           H
ATOM    336  N   LEU B  41      69.113  56.268  20.525  1.00 47.36           N
ATOM    337  CA  LEU B  41      67.868  56.788  19.965  1.00 49.68           C
ATOM    338  C   LEU B  41      67.127  57.679  20.947  1.00 48.55           C
ATOM    339  O   LEU B  41      66.677  58.767  20.577  1.00 48.62           O
ATOM    340  CB  LEU B  41      66.947  55.648  19.541  1.00 48.45           C
ATOM    341  CG  LEU B  41      67.341  54.843  18.312  1.00 50.47           C
ATOM    342  CD1 LEU B  41      66.365  53.646  18.166  1.00 51.19           C
ATOM    343  CD2 LEU B  41      67.388  55.708  17.065  1.00 43.12           C
ATOM    344  H   LEU B  41      69.076  55.448  20.783  1.00 56.83           H
ATOM    345  HA  LEU B  41      68.075  57.323  19.181  1.00 59.61           H
ATOM    346  HB2 LEU B  41      66.880  55.026  20.282  1.00 58.14           H
ATOM    347  HB3 LEU B  41      66.075  56.032  19.361  1.00 58.14           H
ATOM    348  HG  LEU B  41      68.234  54.486  18.450  1.00 60.57           H
ATOM    349 HD11 LEU B  41      66.605  53.132  17.379  1.00 61.43           H
ATOM    350 HD12 LEU B  41      66.438  53.085  18.957  1.00 61.43           H
ATOM    351 HD13 LEU B  41      65.459  53.981  18.082  1.00 61.43           H
ATOM    352 HD21 LEU B  41      67.639  55.167  16.301  1.00 51.75           H
ATOM    353 HD22 LEU B  41      66.513  56.102  16.919  1.00 51.75           H
ATOM    354 HD23 LEU B  41      68.045  56.409  17.202  1.00 51.75           H
ATOM    355  N   LYS B  42      66.957  57.226  22.193  1.00 45.28           N
ATOM    356  CA  LYS B  42      66.096  57.962  23.108  1.00 47.09           C
ATOM    357  C   LYS B  42      66.593  59.380  23.331  1.00 51.36           C
ATOM    358  O   LYS B  42      65.791  60.258  23.686  1.00 51.76           O
ATOM    359  CB  LYS B  42      65.976  57.241  24.467  1.00 52.34           C
ATOM    360  CG  LYS B  42      65.306  55.866  24.411  1.00 51.18           C
ATOM    361  CD  LYS B  42      65.103  55.243  25.814  1.00 55.50           C
ATOM    362  CE  LYS B  42      63.810  55.709  26.516  1.00 54.09           C
ATOM    363  NZ  LYS B  42      63.259  54.697  27.533  1.00 57.76           N1+
ATOM    364  H   LYS B  42      67.324  56.521  22.522  1.00 54.34           H
ATOM    365  HA  LYS B  42      65.212  58.016  22.715  1.00 56.51           H
ATOM    366  HB2 LYS B  42      66.867  57.119  24.832  1.00 62.81           H
ATOM    367  HB3 LYS B  42      65.454  57.798  25.066  1.00 62.81           H
ATOM    368  HG2 LYS B  42      64.437  55.951  23.988  1.00 61.42           H
ATOM    369  HG3 LYS B  42      65.867  55.264  23.897  1.00 61.42           H
ATOM    370  HD2 LYS B  42      65.072  54.276  25.739  1.00 66.60           H
ATOM    371  HD3 LYS B  42      65.848  55.504  26.378  1.00 66.60           H
ATOM    372  HE2 LYS B  42      63.994  56.534  26.994  1.00 64.91           H
ATOM    373  HE3 LYS B  42      63.121  55.862  25.850  1.00 64.91           H
ATOM    374  HZ1 LYS B  42      62.584  55.058  27.991  1.00 69.31           H
ATOM    375  HZ2 LYS B  42      62.961  53.971  27.113  1.00 69.31           H
ATOM    376  HZ3 LYS B  42      63.895  54.456  28.106  1.00 69.31           H
ATOM    377  N   GLN B  43      67.887  59.640  23.121  1.00 46.37           N
ATOM    378  CA  GLN B  43      68.383  60.990  23.372  1.00 50.22           C
ATOM    379  C   GLN B  43      68.104  61.953  22.217  1.00 51.37           C
ATOM    380  O   GLN B  43      68.295  63.160  22.385  1.00 51.59           O
ATOM    381  CB  GLN B  43      69.888  60.959  23.685  1.00 48.95           C
ATOM    382  CG  GLN B  43      70.746  60.447  22.565  1.00 52.53           C
ATOM    383  CD  GLN B  43      72.248  60.519  22.869  1.00 51.56           C
ATOM    384  OE1 GLN B  43      72.673  60.792  24.003  1.00 47.12           O
ATOM    385  NE2 GLN B  43      73.050  60.285  21.845  1.00 45.46           N
ATOM    386  H   GLN B  43      68.473  59.077  22.841  1.00 55.65           H
ATOM    387  HA  GLN B  43      67.935  61.343  24.155  1.00 60.27           H
ATOM    388  HB2 GLN B  43      70.189  61.857  23.894  1.00 58.75           H
ATOM    389  HB3 GLN B  43      70.031  60.380  24.450  1.00 58.75           H
ATOM    390  HG2 GLN B  43      70.512  59.523  22.382  1.00 63.04           H
ATOM    391  HG3 GLN B  43      70.586  60.987  21.775  1.00 63.04           H
ATOM    392 HE21 GLN B  43      72.714  60.079  21.076  1.00 54.55           H
ATOM    393 HE22 GLN B  43      73.904  60.323  21.939  1.00 54.55           H
ATOM    394  N   LEU B  44      67.654  61.460  21.061  1.00 48.52           N
ATOM    395  CA  LEU B  44      67.296  62.303  19.924  1.00 47.17           C
ATOM    396  C   LEU B  44      65.843  62.772  19.961  1.00 51.99           C
ATOM    397  O   LEU B  44      65.460  63.611  19.140  1.00 51.10           O
ATOM    398  CB  LEU B  44      67.536  61.551  18.606  1.00 51.61           C
ATOM    399  CG  LEU B  44      68.923  60.906  18.454  1.00 49.75           C
ATOM    400  CD1 LEU B  44      68.952  59.815  17.339  1.00 43.10           C
ATOM    401  CD2 LEU B  44      69.964  62.002  18.226  1.00 52.04           C
ATOM    402  H   LEU B  44      67.553  60.622  20.907  1.00 58.23           H
ATOM    403  HA  LEU B  44      67.866  63.089  19.925  1.00 56.60           H
ATOM    404  HB2 LEU B  44      66.872  60.848  18.525  1.00 61.93           H
ATOM    405  HB3 LEU B  44      67.430  62.184  17.876  1.00 61.93           H
ATOM    406  HG  LEU B  44      69.150  60.468  19.288  1.00 59.71           H
ATOM    407 HD11 LEU B  44      69.846  59.447  17.274  1.00 51.72           H
ATOM    408 HD12 LEU B  44      68.326  59.113  17.573  1.00 51.72           H
ATOM    409 HD13 LEU B  44      68.699  60.218  16.494  1.00 51.72           H
ATOM    410 HD21 LEU B  44      70.840  61.601  18.118  1.00 62.45           H
ATOM    411 HD22 LEU B  44      69.724  62.508  17.433  1.00 62.45           H
ATOM    412 HD23 LEU B  44      69.968  62.591  18.998  1.00 62.45           H
ATOM    413  N   CYS B  45      65.028  62.254  20.882  1.00 47.99           N
ATOM    414  CA  CYS B  45      63.645  62.692  20.996  1.00 47.50           C
ATOM    415  C   CYS B  45      62.983  62.056  22.214  1.00 51.70           C
ATOM    416  O   CYS B  45      63.079  60.838  22.418  1.00 47.58           O
ATOM    417  CB  CYS B  45      62.874  62.355  19.714  1.00 48.74           C
ATOM    418  SG  CYS B  45      61.063  62.717  19.778  1.00 56.92           S
ATOM    419  H   CYS B  45      65.257  61.655  21.454  1.00 57.59           H
ATOM    420  HA  CYS B  45      63.633  63.656  21.115  1.00 57.00           H
ATOM    421  HB2 CYS B  45      63.252  62.861  18.979  1.00 58.49           H
ATOM    422  HB3 CYS B  45      62.978  61.408  19.540  1.00 58.49           H
ATOM    423  HG  CYS B  45      60.453  61.717  19.539  1.00 68.30           H
ATOM    424  N   GLU B  46      62.289  62.875  23.020  1.00 49.45           N
ATOM    425  CA  GLU B  46      61.679  62.389  24.252  1.00 48.19           C
ATOM    426  C   GLU B  46      60.469  61.505  23.996  1.00 43.00           C
ATOM    427  O   GLU B  46      60.070  60.753  24.887  1.00 47.56           O
ATOM    428  CB  GLU B  46      61.275  63.569  25.144  1.00 49.74           C
ATOM    429  H   GLU B  46      62.158  63.711  22.870  1.00 59.34           H
ATOM    430  HA  GLU B  46      62.335  61.860  24.737  1.00 57.82           H
ATOM    431  HB1 GLU B  46      62.069  64.083  25.362  1.00 59.68           H
ATOM    432  HB3 GLU B  46      60.882  63.217  25.957  1.00 59.68           H
ATOM    433  N   ASP B  47      59.893  61.544  22.800  1.00 43.75           N
ATOM    434  CA  ASP B  47      58.733  60.714  22.495  1.00 48.63           C
ATOM    435  C   ASP B  47      59.083  59.319  21.955  1.00 45.39           C
ATOM    436  O   ASP B  47      58.181  58.607  21.505  1.00 37.29           O
ATOM    437  CB  ASP B  47      57.841  61.418  21.482  1.00 51.00           C
ATOM    438  CG  ASP B  47      57.082  62.594  22.080  1.00 54.78           C
ATOM    439  OD1 ASP B  47      57.032  62.720  23.333  1.00 45.54           O
ATOM    440  OD2 ASP B  47      56.531  63.363  21.263  1.00 55.43           O1-
ATOM    441  H   ASP B  47      60.149  62.047  22.151  1.00 52.50           H
ATOM    442  HA  ASP B  47      58.221  60.591  23.311  1.00 58.35           H
ATOM    443  HB2 ASP B  47      58.389  61.748  20.752  1.00 61.21           H
ATOM    444  HB3 ASP B  47      57.186  60.786  21.144  1.00 61.21           H
ATOM    445  N   TRP B  48      60.349  58.921  21.988  1.00 41.53           N
ATOM    446  CA  TRP B  48      60.798  57.651  21.430  1.00 39.99           C
ATOM    447  C   TRP B  48      61.069  56.656  22.552  1.00 40.99           C
ATOM    448  O   TRP B  48      61.620  57.025  23.592  1.00 39.01           O
ATOM    449  CB  TRP B  48      62.062  57.867  20.597  1.00 31.57           C
ATOM    450  CG  TRP B  48      61.840  58.599  19.331  1.00 36.78           C
ATOM    451  CD1 TRP B  48      60.658  59.166  18.877  1.00 37.13           C
ATOM    452  CD2 TRP B  48      62.815  58.850  18.319  1.00 35.23           C
ATOM    453  NE1 TRP B  48      60.858  59.727  17.642  1.00 36.11           N
ATOM    454  CE2 TRP B  48      62.173  59.561  17.282  1.00 36.23           C
ATOM    455  CE3 TRP B  48      64.175  58.543  18.185  1.00 42.23           C
ATOM    456  CZ2 TRP B  48      62.846  59.966  16.131  1.00 39.77           C
ATOM    457  CZ3 TRP B  48      64.839  58.948  17.039  1.00 41.44           C
ATOM    458  CH2 TRP B  48      64.181  59.655  16.035  1.00 40.55           C
ATOM    459  H   TRP B  48      60.984  59.381  22.341  1.00 49.83           H
ATOM    460  HA  TRP B  48      60.112  57.279  20.854  1.00 47.99           H
ATOM    461  HB2 TRP B  48      62.701  58.368  21.125  1.00 37.88           H
ATOM    462  HB3 TRP B  48      62.441  57.006  20.374  1.00 37.88           H
ATOM    463  HD1 TRP B  48      59.842  59.150  19.323  1.00 44.56           H
ATOM    464  HE1 TRP B  48      60.264  60.138  17.179  1.00 43.33           H
ATOM    465  HE3 TRP B  48      64.625  58.074  18.851  1.00 50.67           H
ATOM    466  HZ2 TRP B  48      62.412  60.436  15.458  1.00 47.72           H
ATOM    467  HZ3 TRP B  48      65.744  58.753  16.941  1.00 49.73           H
ATOM    468  HH2 TRP B  48      64.658  59.913  15.278  1.00 48.66           H
ATOM    469  N   GLU B  49      60.681  55.392  22.332  1.00 38.74           N
ATOM    470  CA  GLU B  49      60.852  54.324  23.320  1.00 38.34           C
ATOM    471  C   GLU B  49      61.390  53.065  22.630  1.00 33.09           C
ATOM    472  O   GLU B  49      61.258  52.903  21.417  1.00 33.79           O
ATOM    473  CB  GLU B  49      59.524  54.025  24.031  1.00 38.47           C
ATOM    474  CG  GLU B  49      59.584  52.943  25.098  1.00 46.18           C
ATOM    475  CD  GLU B  49      60.510  53.331  26.232  1.00 52.56           C
ATOM    476  OE1 GLU B  49      61.714  52.954  26.183  1.00 47.85           O
ATOM    477  OE2 GLU B  49      60.034  54.048  27.146  1.00 59.40           O1-
ATOM    478  H   GLU B  49      60.306  55.130  21.602  1.00 46.48           H
ATOM    479  HA  GLU B  49      61.500  54.604  23.986  1.00 46.01           H
ATOM    480  HB2 GLU B  49      59.215  54.840  24.458  1.00 46.17           H
ATOM    481  HB3 GLU B  49      58.879  53.741  23.367  1.00 46.17           H
ATOM    482  HG2 GLU B  49      58.696  52.810  25.467  1.00 55.41           H
ATOM    483  HG3 GLU B  49      59.906  52.114  24.713  1.00 55.41           H
ATOM    484  N   VAL B  50      62.008  52.177  23.417  1.00 33.59           N
ATOM    485  CA  VAL B  50      62.676  50.976  22.907  1.00 33.10           C
ATOM    486  C   VAL B  50      62.176  49.734  23.656  1.00 31.58           C
ATOM    487  O   VAL B  50      62.020  49.776  24.878  1.00 31.00           O
ATOM    488  CB  VAL B  50      64.204  51.126  23.063  1.00 37.87           C
ATOM    489  CG1 VAL B  50      64.904  49.879  22.567  1.00 32.69           C
ATOM    490  CG2 VAL B  50      64.678  52.352  22.311  1.00 33.31           C
ATOM    491  H   VAL B  50      62.054  52.251  24.272  1.00 40.31           H
ATOM    492  HA  VAL B  50      62.477  50.867  21.964  1.00 39.72           H
ATOM    493  HB  VAL B  50      64.420  51.245  24.002  1.00 45.44           H
ATOM    494 HG11 VAL B  50      65.854  49.997  22.685  1.00 39.23           H
ATOM    495 HG12 VAL B  50      64.609  49.113  23.086  1.00 39.23           H
ATOM    496 HG13 VAL B  50      64.698  49.755  21.628  1.00 39.23           H
ATOM    497 HG21 VAL B  50      65.638  52.446  22.421  1.00 39.97           H
ATOM    498 HG22 VAL B  50      64.460  52.252  21.371  1.00 39.97           H
ATOM    499 HG23 VAL B  50      64.231  53.134  22.668  1.00 39.97           H
ATOM    500  N   VAL B  51      61.969  48.622  22.923  1.00 28.15           N
ATOM    501  CA  VAL B  51      61.684  47.301  23.498  1.00 28.41           C
ATOM    502  C   VAL B  51      62.853  46.363  23.179  1.00 27.64           C
ATOM    503  O   VAL B  51      62.904  45.799  22.081  1.00 25.78           O
ATOM    504  CB  VAL B  51      60.385  46.681  22.966  1.00 28.16           C
ATOM    505  CG1 VAL B  51      60.063  45.457  23.803  1.00 28.72           C
ATOM    506  CG2 VAL B  51      59.193  47.670  23.023  1.00 38.81           C
ATOM    507  H   VAL B  51      61.997  48.602  22.065  1.00 33.78           H
ATOM    508  HA  VAL B  51      61.585  47.383  24.459  1.00 34.09           H
ATOM    509  HB  VAL B  51      60.507  46.413  22.044  1.00 33.79           H
ATOM    510 HG11 VAL B  51      59.240  45.062  23.472  1.00 34.46           H
ATOM    511 HG12 VAL B  51      60.788  44.818  23.726  1.00 34.46           H
ATOM    512 HG13 VAL B  51      59.955  45.728  24.727  1.00 34.46           H
ATOM    513 HG21 VAL B  51      58.398  47.230  22.685  1.00 46.57           H
ATOM    514 HG22 VAL B  51      59.053  47.934  23.947  1.00 46.57           H
ATOM    515 HG23 VAL B  51      59.398  48.451  22.481  1.00 46.57           H
ATOM    516  N   PRO B  52      63.819  46.204  24.073  1.00 26.75           N
ATOM    517  CA  PRO B  52      64.937  45.279  23.820  1.00 24.63           C
ATOM    518  C   PRO B  52      64.462  43.834  23.709  1.00 26.14           C
ATOM    519  O   PRO B  52      63.414  43.456  24.271  1.00 26.33           O
ATOM    520  CB  PRO B  52      65.861  45.471  25.043  1.00 32.00           C
ATOM    521  CG  PRO B  52      65.279  46.553  25.861  1.00 33.80           C
ATOM    522  CD  PRO B  52      63.934  46.945  25.335  1.00 31.77           C
ATOM    523  HA  PRO B  52      65.408  45.527  23.013  1.00 29.55           H
ATOM    524  HB2 PRO B  52      65.899  44.651  25.558  1.00 38.40           H
ATOM    525  HB3 PRO B  52      66.750  45.728  24.749  1.00 38.40           H
ATOM    526  HG2 PRO B  52      65.168  46.218  26.766  1.00 40.57           H
ATOM    527  HG3 PRO B  52      65.872  47.320  25.861  1.00 40.57           H
ATOM    528  HD2 PRO B  52      63.231  46.681  25.951  1.00 38.12           H
ATOM    529  HD3 PRO B  52      63.913  47.899  25.153  1.00 38.12           H
ATOM    530  N   GLU B  53      65.262  43.007  23.004  1.00 28.11           N
ATOM    531  CA  GLU B  53      64.971  41.574  23.050  1.00 27.82           C
ATOM    532  C   GLU B  53      65.137  41.206  24.525  1.00 30.63           C
ATOM    533  O   GLU B  53      66.059  41.588  25.239  1.00 28.09           O
ATOM    534  CB  GLU B  53      66.046  40.864  22.205  1.00 32.69           C
ATOM    535  CG  GLU B  53      65.459  39.762  21.366  1.00 33.04           C
ATOM    536  CD  GLU B  53      66.533  39.261  20.391  1.00 27.99           C
ATOM    537  OE1 GLU B  53      66.119  39.034  19.211  1.00 24.02           O
ATOM    538  OE2 GLU B  53      67.724  39.184  20.734  1.00 30.85           O1-
ATOM    539  H   GLU B  53      66.205  43.300  22.636  1.00 33.73           H
ATOM    540  HA  GLU B  53      63.933  41.378  22.684  1.00 33.39           H
ATOM    541  HB2 GLU B  53      66.568  41.598  21.546  1.00 39.23           H
ATOM    542  HB3 GLU B  53      66.860  40.466  22.852  1.00 39.23           H
ATOM    543  HG2 GLU B  53      65.115  38.921  22.004  1.00 39.65           H
ATOM    544  HG3 GLU B  53      64.588  40.133  20.797  1.00 39.65           H
ATOM    545  N   PRO B  54      64.192  40.391  25.060  1.00 32.42           N
ATOM    546  CA  PRO B  54      64.220  40.058  26.501  1.00 40.67           C
ATOM    547  C   PRO B  54      65.195  38.931  26.835  1.00 42.72           C
ATOM    548  O   PRO B  54      64.745  37.834  27.257  1.00 38.95           O
ATOM    549  CB  PRO B  54      62.757  39.675  26.771  1.00 34.58           C
ATOM    550  CG  PRO B  54      62.213  39.181  25.527  1.00 38.46           C
ATOM    551  CD  PRO B  54      62.986  39.851  24.396  1.00 37.37           C
ATOM    552  HA  PRO B  54      64.438  40.839  27.033  1.00 48.81           H
ATOM    553  HB2 PRO B  54      62.717  38.982  27.444  1.00 41.50           H
ATOM    554  HB3 PRO B  54      62.250  40.452  27.054  1.00 41.50           H
ATOM    555  HG2 PRO B  54      62.301  38.213  25.490  1.00 46.16           H
ATOM    556  HG3 PRO B  54      61.273  39.420  25.476  1.00 46.16           H
ATOM    557  HD2 PRO B  54      63.237  39.202  23.721  1.00 44.84           H
ATOM    558  HD3 PRO B  54      62.451  40.564  24.015  1.00 44.84           H
ATOM    559  N   VAL B  55      66.511  39.181  26.635  1.00 38.27           N
ATOM    560  CA  VAL B  55      67.430  38.029  26.515  1.00 43.05           C
ATOM    561  C   VAL B  55      67.590  37.347  27.898  1.00 45.88           C
ATOM    562  O   VAL B  55      68.075  36.286  28.233  1.00 44.54           O
ATOM    563  CB  VAL B  55      68.767  38.593  26.020  1.00 33.90           C
ATOM    564  CG1 VAL B  55      69.809  37.474  26.004  1.00 43.32           C
ATOM    565  CG2 VAL B  55      68.573  39.210  24.638  1.00 39.87           C
ATOM    566  H   VAL B  55      66.835  40.117  26.316  1.00 45.92           H
ATOM    567  HA  VAL B  55      66.988  37.268  25.807  1.00 51.66           H
ATOM    568  HB  VAL B  55      69.103  39.393  26.734  1.00 40.68           H
ATOM    569 HG11 VAL B  55      70.781  37.828  25.649  1.00 51.98           H
ATOM    570 HG12 VAL B  55      69.963  37.065  27.023  1.00 51.98           H
ATOM    571 HG13 VAL B  55      69.495  36.633  25.381  1.00 51.98           H
ATOM    572 HG21 VAL B  55      69.527  39.580  24.244  1.00 47.84           H
ATOM    573 HG22 VAL B  55      68.160  38.482  23.929  1.00 47.84           H
ATOM    574 HG23 VAL B  55      67.890  40.079  24.664  1.00 47.84           H
ATOM    575  N   ALA B  56      67.120  38.181  28.879  1.00 43.00           N
ATOM    576  CA  ALA B  56      67.269  37.980  30.336  1.00 35.61           C
ATOM    577  C   ALA B  56      66.246  37.004  30.872  1.00 38.71           C
ATOM    578  O   ALA B  56      66.564  36.164  31.708  1.00 37.88           O
ATOM    579  CB  ALA B  56      67.091  39.307  31.104  1.00 44.71           C
ATOM    580  H   ALA B  56      66.710  38.920  28.731  1.00 51.60           H
ATOM    581  HA  ALA B  56      68.156  37.636  30.530  1.00 42.73           H
ATOM    582  HB1 ALA B  56      67.205  39.137  32.055  1.00 53.65           H
ATOM    583  HB2 ALA B  56      67.733  39.968  30.811  1.00 53.65           H
ATOM    584  HB3 ALA B  56      66.189  39.640  30.961  1.00 53.65           H
ATOM    585  N   ARG B  57      64.988  37.122  30.447  1.00 40.39           N
ATOM    586  CA  ARG B  57      64.095  35.984  30.626  1.00 41.51           C
ATOM    587  C   ARG B  57      64.675  34.684  30.005  1.00 47.00           C
ATOM    588  O   ARG B  57      64.335  33.591  30.486  1.00 42.48           O
ATOM    589  CB  ARG B  57      62.699  36.326  30.075  1.00 38.72           C
ATOM    590  H   ARG B  57      64.639  37.830  30.111  1.00 48.47           H
ATOM    591  HA  ARG B  57      63.997  35.834  31.579  1.00 49.81           H
ATOM    592  HB1 ARG B  57      62.373  37.122  30.531  1.00 46.46           H
ATOM    593  HB3 ARG B  57      62.105  35.585  30.258  1.00 46.46           H
ATOM    594  N   TRP B  58      65.586  34.765  28.977  1.00 43.88           N
ATOM    595  CA  TRP B  58      66.064  33.540  28.291  1.00 36.19           C
ATOM    596  C   TRP B  58      67.254  32.830  28.983  1.00 34.30           C
ATOM    597  O   TRP B  58      67.475  31.621  28.970  1.00 32.14           O
ATOM    598  CB  TRP B  58      66.480  33.955  26.849  1.00 35.20           C
ATOM    599  CG  TRP B  58      65.352  34.570  26.092  1.00 34.86           C
ATOM    600  CD1 TRP B  58      64.009  34.582  26.456  1.00 33.40           C
ATOM    601  CD2 TRP B  58      65.453  35.235  24.806  1.00 28.23           C
ATOM    602  NE1 TRP B  58      63.253  35.245  25.483  1.00 33.47           N
ATOM    603  CE2 TRP B  58      64.128  35.686  24.476  1.00 29.55           C
ATOM    604  CE3 TRP B  58      66.509  35.521  23.926  1.00 26.58           C
ATOM    605  CZ2 TRP B  58      63.851  36.364  23.269  1.00 30.03           C
ATOM    606  CZ3 TRP B  58      66.251  36.249  22.777  1.00 25.85           C
ATOM    607  CH2 TRP B  58      64.927  36.614  22.433  1.00 30.13           C
ATOM    608  H   TRP B  58      65.867  35.662  28.557  1.00 52.66           H
ATOM    609  HA  TRP B  58      65.220  32.793  28.285  1.00 43.43           H
ATOM    610  HB2 TRP B  58      67.344  34.665  26.899  1.00 42.23           H
ATOM    611  HB3 TRP B  58      66.854  33.061  26.309  1.00 42.23           H
ATOM    612  HD1 TRP B  58      63.529  34.165  27.322  1.00 40.08           H
ATOM    613  HE1 TRP B  58      62.281  35.515  25.584  1.00 40.16           H
ATOM    614  HE3 TRP B  58      67.524  35.198  24.160  1.00 31.90           H
ATOM    615  HZ2 TRP B  58      62.830  36.631  23.009  1.00 36.03           H
ATOM    616  HZ3 TRP B  58      67.066  36.468  22.083  1.00 31.02           H
ATOM    617  HH2 TRP B  58      64.759  37.102  21.473  1.00 36.15           H
ATOM    618  N   CYS B  59      68.138  33.657  29.607  1.00 32.80           N
ATOM    619  CA  CYS B  59      69.335  33.189  30.314  1.00 33.42           C
ATOM    620  C   CYS B  59      69.117  32.940  31.812  1.00 35.39           C
ATOM    621  O   CYS B  59      70.004  32.366  32.460  1.00 33.08           O
ATOM    622  CB  CYS B  59      70.518  34.171  30.154  1.00 41.06           C
ATOM    623  SG  CYS B  59      71.072  34.404  28.406  1.00 38.13           S
ATOM    624  H   CYS B  59      68.058  34.508  29.622  1.00 39.36           H
ATOM    625  HA  CYS B  59      69.622  32.350  29.914  1.00 40.11           H
ATOM    626  HB2 CYS B  59      70.278  35.037  30.517  1.00 49.27           H
ATOM    627  HB3 CYS B  59      71.278  33.813  30.643  1.00 49.27           H
ATOM    628  HG  CYS B  59      72.051  35.092  28.416  1.00 45.76           H
ATOM    629  N   ASN B  60      68.006  33.390  32.387  1.00 35.40           N
ATOM    630  CA  ASN B  60      67.666  33.060  33.782  1.00 37.34           C
ATOM    631  C   ASN B  60      66.158  32.836  33.822  1.00 35.53           C
ATOM    632  O   ASN B  60      65.365  33.758  34.044  1.00 36.47           O
ATOM    633  CB  ASN B  60      68.119  34.136  34.767  1.00 43.97           C
ATOM    634  CG  ASN B  60      68.172  33.611  36.211  1.00 56.11           C
ATOM    635  OD1 ASN B  60      67.233  32.957  36.675  1.00 49.68           O
ATOM    636  ND2 ASN B  60      69.300  33.836  36.898  1.00 57.19           N
ATOM    637  H   ASN B  60      67.428  33.889  31.993  1.00 42.48           H
ATOM    638  HA  ASN B  60      68.108  32.233  34.023  1.00 44.81           H
ATOM    639  HB2 ASN B  60      69.013  34.434  34.527  1.00 52.76           H
ATOM    640  HB3 ASN B  60      67.496  34.882  34.730  1.00 52.76           H
ATOM    641 HD21 ASN B  60      69.391  33.509  37.689  1.00 68.62           H
ATOM    642 HD22 ASN B  60      69.936  34.295  36.547  1.00 68.62           H
ATOM    643  N   VAL B  61      65.755  31.591  33.573  1.00 35.91           N
ATOM    644  CA  VAL B  61      64.344  31.297  33.353  1.00 34.17           C
ATOM    645  C   VAL B  61      63.610  31.330  34.689  1.00 37.06           C
ATOM    646  O   VAL B  61      63.896  30.545  35.598  1.00 36.71           O
ATOM    647  CB  VAL B  61      64.165  29.945  32.649  1.00 37.49           C
ATOM    648  CG1 VAL B  61      62.710  29.542  32.652  1.00 33.33           C
ATOM    649  CG2 VAL B  61      64.690  30.043  31.193  1.00 35.26           C
ATOM    650  H   VAL B  61      66.277  30.908  33.525  1.00 43.09           H
ATOM    651  HA  VAL B  61      63.965  31.981  32.783  1.00 41.00           H
ATOM    652  HB  VAL B  61      64.671  29.262  33.119  1.00 44.99           H
ATOM    653 HG11 VAL B  61      62.616  28.708  32.167  1.00 39.99           H
ATOM    654 HG12 VAL B  61      62.390  29.426  33.560  1.00 39.99           H
ATOM    655 HG13 VAL B  61      62.209  30.242  32.206  1.00 39.99           H
ATOM    656 HG21 VAL B  61      64.576  29.184  30.756  1.00 42.31           H
ATOM    657 HG22 VAL B  61      64.180  30.723  30.725  1.00 42.31           H
ATOM    658 HG23 VAL B  61      65.630  30.284  31.209  1.00 42.31           H
ATOM    659  N   GLN B  62      62.638  32.221  34.788  1.00 38.86           N
ATOM    660  CA  GLN B  62      61.944  32.481  36.035  1.00 51.20           C
ATOM    661  C   GLN B  62      60.474  32.690  35.725  1.00 49.38           C
ATOM    662  O   GLN B  62      60.096  33.140  34.636  1.00 49.33           O
ATOM    663  CB  GLN B  62      62.497  33.722  36.787  1.00 49.92           C
ATOM    664  CG  GLN B  62      63.973  33.659  37.147  1.00 49.18           C
ATOM    665  CD  GLN B  62      64.285  32.643  38.250  1.00 59.51           C
ATOM    666  OE1 GLN B  62      63.481  31.742  38.543  1.00 63.70           O
ATOM    667  NE2 GLN B  62      65.456  32.794  38.874  1.00 61.32           N
ATOM    668  H   GLN B  62      62.343  32.692  34.132  1.00 46.63           H
ATOM    669  HA  GLN B  62      62.024  31.708  36.612  1.00 61.44           H
ATOM    670  HB2 GLN B  62      62.365  34.509  36.237  1.00 59.90           H
ATOM    671  HB3 GLN B  62      62.003  33.817  37.617  1.00 59.90           H
ATOM    672  HG2 GLN B  62      64.485  33.415  36.361  1.00 59.01           H
ATOM    673  HG3 GLN B  62      64.252  34.533  37.460  1.00 59.01           H
ATOM    674 HE21 GLN B  62      66.007  33.403  38.614  1.00 73.59           H
ATOM    675 HE22 GLN B  62      65.663  32.286  39.537  1.00 73.59           H
ATOM    676  N   SER B  63      59.652  32.324  36.696  1.00 52.29           N
ATOM    677  CA  SER B  63      58.227  32.578  36.630  1.00 54.47           C
ATOM    678  C   SER B  63      57.963  34.079  36.695  1.00 58.95           C
ATOM    679  O   SER B  63      58.757  34.847  37.248  1.00 61.28           O
ATOM    680  CB  SER B  63      57.531  31.882  37.798  1.00 55.56           C
ATOM    681  OG  SER B  63      57.231  32.814  38.806  1.00 59.18           O
ATOM    682  H   SER B  63      59.907  31.936  37.421  1.00 62.75           H
ATOM    683  HA  SER B  63      57.872  32.233  35.795  1.00 65.37           H
ATOM    684  HB2 SER B  63      56.717  31.463  37.496  1.00 66.68           H
ATOM    685  HB3 SER B  63      58.134  31.219  38.171  1.00 66.68           H
ATOM    686  HG  SER B  63      56.758  32.447  39.394  1.00 71.02           H
ATOM    687  N   THR B  64      56.839  34.500  36.124  1.00 61.31           N
ATOM    688  CA  THR B  64      56.451  35.902  36.206  1.00 62.48           C
ATOM    689  C   THR B  64      55.474  36.086  37.359  1.00 63.95           C
ATOM    690  O   THR B  64      55.324  37.191  37.878  1.00 65.54           O
ATOM    691  CB  THR B  64      55.797  36.416  34.916  1.00 61.96           C
ATOM    692  OG1 THR B  64      56.443  35.849  33.767  1.00 57.97           O
ATOM    693  CG2 THR B  64      55.899  37.947  34.864  1.00 64.80           C
ATOM    694  H   THR B  64      56.291  34.001  35.686  1.00 73.58           H
ATOM    695  HA  THR B  64      57.234  36.448  36.382  1.00 74.97           H
ATOM    696  HB  THR B  64      54.860  36.166  34.909  1.00 74.35           H
ATOM    697  HG1 THR B  64      57.149  35.454  33.995  1.00 69.56           H
ATOM    698 HG21 THR B  64      56.830  38.218  34.831  1.00 77.76           H
ATOM    699 HG22 THR B  64      55.489  38.332  35.653  1.00 77.76           H
ATOM    700 HG23 THR B  64      55.445  38.286  34.076  1.00 77.76           H
ATOM    701  HC  THR B  64      54.949  35.309  37.708  1.00 76.74           H
ATOM    702  N   ASN B  77      67.351  31.315  41.109  1.00 58.62           N
ATOM    703  CA  ASN B  77      68.416  30.934  40.175  1.00 58.23           C
ATOM    704  C   ASN B  77      67.961  29.865  39.159  1.00 56.80           C
ATOM    705  O   ASN B  77      68.105  28.657  39.389  1.00 57.14           O
ATOM    706  CB  ASN B  77      69.635  30.430  40.936  1.00 62.14           C
ATOM    707  CG  ASN B  77      70.816  30.147  40.018  1.00 66.03           C
ATOM    708  OD1 ASN B  77      70.787  30.483  38.831  1.00 64.81           O
ATOM    709  ND2 ASN B  77      71.867  29.536  40.567  1.00 70.18           N
ATOM    710  H1  ASN B  77      67.648  32.048  41.654  1.00 70.34           H
ATOM    711  H2  ASN B  77      67.116  30.571  41.668  1.00 70.34           H
ATOM    712  HA  ASN B  77      68.685  31.723  39.679  1.00 69.88           H
ATOM    713  HB2 ASN B  77      69.404  29.610  41.400  1.00 74.56           H
ATOM    714  HB3 ASN B  77      69.908  31.108  41.573  1.00 74.56           H
ATOM    715 HD21 ASN B  77      72.561  29.368  40.088  1.00 84.22           H
ATOM    716 HD22 ASN B  77      71.851  29.309  41.396  1.00 84.22           H
ATOM    717  N   GLY B  78      67.437  30.334  38.020  1.00 52.74           N
ATOM    718  CA  GLY B  78      66.804  29.476  37.043  1.00 45.56           C
ATOM    719  C   GLY B  78      67.753  28.956  35.971  1.00 44.12           C
ATOM    720  O   GLY B  78      68.939  29.303  35.897  1.00 40.85           O
ATOM    721  H   GLY B  78      67.429  31.166  37.803  1.00 63.29           H
ATOM    722  HA2 GLY B  78      66.399  28.718  37.492  1.00 54.67           H
ATOM    723  HA3 GLY B  78      66.093  29.971  36.603  1.00 54.67           H
ATOM    724  N   GLY B  79      67.194  28.093  35.124  1.00 34.24           N
ATOM    725  CA  GLY B  79      67.942  27.563  34.010  1.00 33.28           C
ATOM    726  C   GLY B  79      68.219  28.609  32.932  1.00 30.25           C
ATOM    727  O   GLY B  79      67.574  29.652  32.832  1.00 30.29           O
ATOM    728  H   GLY B  79      66.383  27.808  35.178  1.00 41.09           H
ATOM    729  HA2 GLY B  79      68.789  27.224  34.334  1.00 39.93           H
ATOM    730  HA3 GLY B  79      67.450  26.827  33.614  1.00 39.93           H
ATOM    731  N   ASN B  80      69.182  28.285  32.085  1.00 30.70           N
ATOM    732  CA  ASN B  80      69.640  29.154  30.991  1.00 28.88           C
ATOM    733  C   ASN B  80      69.257  28.508  29.659  1.00 23.52           C
ATOM    734  O   ASN B  80      69.995  27.674  29.123  1.00 25.14           O
ATOM    735  CB  ASN B  80      71.127  29.334  31.123  1.00 31.23           C
ATOM    736  CG  ASN B  80      71.680  30.346  30.160  1.00 36.44           C
ATOM    737  OD1 ASN B  80      71.109  30.600  29.114  1.00 29.66           O
ATOM    738  ND2 ASN B  80      72.804  30.924  30.516  1.00 31.97           N
ATOM    739  H   ASN B  80      69.618  27.544  32.131  1.00 36.84           H
ATOM    740  HA  ASN B  80      69.217  30.028  31.053  1.00 34.65           H
ATOM    741  HB2 ASN B  80      71.338  29.630  32.022  1.00 37.48           H
ATOM    742  HB3 ASN B  80      71.569  28.488  30.950  1.00 37.48           H
ATOM    743 HD21 ASN B  80      73.141  31.541  30.021  1.00 38.36           H
ATOM    744 HD22 ASN B  80      73.200  30.683  31.236  1.00 38.36           H
ATOM    745  N   VAL B  81      68.094  28.876  29.116  1.00 26.34           N
ATOM    746  CA  VAL B  81      67.625  28.164  27.937  1.00 27.10           C
ATOM    747  C   VAL B  81      68.340  28.622  26.644  1.00 27.55           C
ATOM    748  O   VAL B  81      68.418  27.813  25.718  1.00 22.19           O
ATOM    749  CB  VAL B  81      66.074  28.199  27.889  1.00 27.66           C
ATOM    750  CG1 VAL B  81      65.498  29.555  27.473  1.00 26.93           C
ATOM    751  CG2 VAL B  81      65.524  27.110  26.969  1.00 29.95           C
ATOM    752  H   VAL B  81      67.585  29.515  29.385  1.00 31.61           H
ATOM    753  HA  VAL B  81      67.866  27.234  28.061  1.00 32.52           H
ATOM    754  HB  VAL B  81      65.740  28.001  28.775  1.00 33.19           H
ATOM    755 HG11 VAL B  81      64.531  29.507  27.469  1.00 32.31           H
ATOM    756 HG12 VAL B  81      65.792  30.229  28.104  1.00 32.31           H
ATOM    757 HG13 VAL B  81      65.817  29.768  26.581  1.00 32.31           H
ATOM    758 HG21 VAL B  81      64.554  27.154  26.977  1.00 35.94           H
ATOM    759 HG22 VAL B  81      65.844  27.261  26.068  1.00 35.94           H
ATOM    760 HG23 VAL B  81      65.819  26.247  27.298  1.00 35.94           H
ATOM    761  N   LEU B  82      68.895  29.856  26.551  1.00 24.66           N
ATOM    762  CA  LEU B  82      69.781  30.210  25.406  1.00 27.00           C
ATOM    763  C   LEU B  82      70.952  29.216  25.246  1.00 24.73           C
ATOM    764  O   LEU B  82      71.344  28.544  24.305  1.00 22.88           O
ATOM    765  CB  LEU B  82      70.200  31.665  25.657  1.00 24.99           C
ATOM    766  CG  LEU B  82      71.136  32.186  24.542  1.00 26.82           C
ATOM    767  CD1 LEU B  82      70.433  32.172  23.190  1.00 26.16           C
ATOM    768  CD2 LEU B  82      71.680  33.559  24.909  1.00 26.36           C
ATOM    769  H   LEU B  82      68.731  30.557  27.290  1.00 29.60           H
ATOM    770  HA  LEU B  82      69.183  30.126  24.447  1.00 32.40           H
ATOM    771  HB2 LEU B  82      69.288  32.291  25.714  1.00 29.98           H
ATOM    772  HB3 LEU B  82      70.702  31.795  26.642  1.00 29.98           H
ATOM    773  HG  LEU B  82      72.020  31.486  24.471  1.00 32.18           H
ATOM    774 HD11 LEU B  82      71.088  32.549  22.394  1.00 31.39           H
ATOM    775 HD12 LEU B  82      70.149  31.152  22.904  1.00 31.39           H
ATOM    776 HD13 LEU B  82      69.533  32.801  23.203  1.00 31.39           H
ATOM    777 HD21 LEU B  82      72.347  33.959  24.137  1.00 31.63           H
ATOM    778 HD22 LEU B  82      70.888  34.296  25.087  1.00 31.63           H
ATOM    779 HD23 LEU B  82      72.281  33.528  25.833  1.00 31.63           H
ATOM    780  N   GLN B  83      71.607  29.057  26.441  1.00 28.52           N
ATOM    781  CA  GLN B  83      72.750  28.140  26.612  1.00 25.08           C
ATOM    782  C   GLN B  83      72.376  26.685  26.336  1.00 23.81           C
ATOM    783  O   GLN B  83      73.147  25.947  25.719  1.00 24.85           O
ATOM    784  CB  GLN B  83      73.335  28.246  28.025  1.00 29.95           C
ATOM    785  CG  GLN B  83      74.540  27.349  28.283  1.00 34.05           C
ATOM    786  CD  GLN B  83      75.092  27.507  29.699  1.00 46.91           C
ATOM    787  OE1 GLN B  83      75.907  28.385  29.959  1.00 54.54           O
ATOM    788  NE2 GLN B  83      74.639  26.660  30.613  1.00 52.73           N
ATOM    789  H   GLN B  83      71.407  29.471  27.160  1.00 34.23           H
ATOM    790  HA  GLN B  83      73.452  28.381  25.984  1.00 30.10           H
ATOM    791  HB2 GLN B  83      73.632  29.160  28.165  1.00 35.94           H
ATOM    792  HB3 GLN B  83      72.659  28.007  28.676  1.00 35.94           H
ATOM    793  HG2 GLN B  83      74.300  26.417  28.163  1.00 40.85           H
ATOM    794  HG3 GLN B  83      75.253  27.586  27.668  1.00 40.85           H
ATOM    795 HE21 GLN B  83      74.083  26.042  30.391  1.00 63.28           H
ATOM    796 HE22 GLN B  83      74.901  26.725  31.430  1.00 63.28           H
ATOM    797  N   MET B  84      71.208  26.247  26.807  1.00 28.11           N
ATOM    798  CA  MET B  84      70.784  24.878  26.521  1.00 29.80           C
ATOM    799  C   MET B  84      70.649  24.661  25.025  1.00 22.46           C
ATOM    800  O   MET B  84      71.081  23.610  24.524  1.00 21.45           O
ATOM    801  CB  MET B  84      69.477  24.555  27.252  1.00 26.79           C
ATOM    802  CG  MET B  84      69.666  24.442  28.774  1.00 26.40           C
ATOM    803  SD  MET B  84      68.170  24.679  29.763  1.00 27.56           S
ATOM    804  CE  MET B  84      67.175  23.261  29.258  1.00 30.42           C
ATOM    805  H   MET B  84      70.643  26.717  27.252  1.00 33.74           H
ATOM    806  HA  MET B  84      71.464  24.274  26.849  1.00 35.77           H
ATOM    807  HB2 MET B  84      68.838  25.262  27.073  1.00 32.15           H
ATOM    808  HB3 MET B  84      69.136  23.710  26.916  1.00 32.15           H
ATOM    809  HG2 MET B  84      70.003  23.553  28.962  1.00 31.69           H
ATOM    810  HG3 MET B  84      70.318  25.101  29.050  1.00 31.69           H
ATOM    811  HE1 MET B  84      66.326  23.282  29.724  1.00 36.50           H
ATOM    812  HE2 MET B  84      67.025  23.290  28.299  1.00 36.50           H
ATOM    813  HE3 MET B  84      67.652  22.450  29.489  1.00 36.50           H
ATOM    814  N   MET B  85      70.079  25.656  24.278  1.00 24.22           N
ATOM    815  CA  MET B  85      69.981  25.511  22.817  1.00 23.69           C
ATOM    816  C   MET B  85      71.369  25.467  22.125  1.00 22.83           C
ATOM    817  O   MET B  85      71.521  24.654  21.224  1.00 23.61           O
ATOM    818  CB  MET B  85      69.145  26.682  22.267  1.00 21.38           C
ATOM    819  CG  MET B  85      69.132  26.669  20.737  1.00 24.69           C
ATOM    820  SD  MET B  85      68.126  27.996  20.017  1.00 27.11           S
ATOM    821  CE  MET B  85      69.068  29.421  20.629  1.00 26.35           C
ATOM    822  H   MET B  85      69.795  26.562  24.687  1.00 29.07           H
ATOM    823  HA  MET B  85      69.507  24.513  22.582  1.00 28.42           H
ATOM    824  HB2 MET B  85      68.113  26.618  22.677  1.00 25.65           H
ATOM    825  HB3 MET B  85      69.558  27.638  22.658  1.00 25.65           H
ATOM    826  HG2 MET B  85      70.169  26.800  20.356  1.00 29.63           H
ATOM    827  HG3 MET B  85      68.758  25.708  20.341  1.00 29.63           H
ATOM    828  HE1 MET B  85      68.606  30.349  20.253  1.00 31.62           H
ATOM    829  HE2 MET B  85      69.089  29.461  21.724  1.00 31.62           H
ATOM    830  HE3 MET B  85      70.108  29.379  20.271  1.00 31.62           H
ATOM    831  N   TYR B  86      72.336  26.359  22.517  1.00 24.52           N
ATOM    832  CA  TYR B  86      73.653  26.324  21.825  1.00 22.98           C
ATOM    833  C   TYR B  86      74.510  25.050  22.070  1.00 27.16           C
ATOM    834  O   TYR B  86      75.270  24.574  21.253  1.00 28.76           O
ATOM    835  CB  TYR B  86      74.464  27.561  22.183  1.00 28.73           C
ATOM    836  CG  TYR B  86      73.926  28.763  21.448  1.00 25.95           C
ATOM    837  CD1 TYR B  86      73.856  29.998  22.103  1.00 24.11           C
ATOM    838  CD2 TYR B  86      73.542  28.685  20.100  1.00 30.87           C
ATOM    839  CE1 TYR B  86      73.441  31.158  21.416  1.00 26.40           C
ATOM    840  CE2 TYR B  86      73.123  29.821  19.401  1.00 29.08           C
ATOM    841  CZ  TYR B  86      73.048  31.045  20.081  1.00 25.26           C
ATOM    842  OH  TYR B  86      72.582  32.127  19.316  1.00 23.71           O
ATOM    843  H   TYR B  86      72.210  27.026  23.290  1.00 29.43           H
ATOM    844  HA  TYR B  86      73.424  26.278  20.712  1.00 27.57           H
ATOM    845  HB2 TYR B  86      74.472  27.704  23.288  1.00 34.48           H
ATOM    846  HB3 TYR B  86      75.539  27.415  21.925  1.00 34.48           H
ATOM    847  HD1 TYR B  86      74.165  30.079  23.150  1.00 28.93           H
ATOM    848  HD2 TYR B  86      73.593  27.731  19.577  1.00 37.04           H
ATOM    849  HE1 TYR B  86      73.444  32.115  21.931  1.00 31.68           H
ATOM    850  HE2 TYR B  86      72.873  29.770  18.344  1.00 34.90           H
ATOM    851  HH  TYR B  86      73.082  32.979  19.498  1.00 28.45           H
ATOM    852  N   GLU B  87      74.310  24.469  23.287  1.00 26.46           N
ATOM    853  CA  GLU B  87      74.975  23.232  23.713  1.00 29.58           C
ATOM    854  C   GLU B  87      74.387  21.996  23.044  1.00 29.46           C
ATOM    855  O   GLU B  87      75.119  21.051  22.745  1.00 27.23           O
ATOM    856  CB  GLU B  87      74.922  23.085  25.248  1.00 35.37           C
ATOM    857  CG  GLU B  87      75.836  24.113  25.978  1.00 45.26           C
ATOM    858  CD  GLU B  87      75.983  23.914  27.499  1.00 52.15           C
ATOM    859  OE1 GLU B  87      75.199  23.170  28.130  1.00 48.93           O
ATOM    860  OE2 GLU B  87      76.907  24.542  28.055  1.00 56.78           O1-
ATOM    861  H   GLU B  87      73.791  24.792  23.890  1.00 31.75           H
ATOM    862  HA  GLU B  87      75.910  23.277  23.456  1.00 35.49           H
ATOM    863  HB2 GLU B  87      74.011  23.206  25.562  1.00 42.45           H
ATOM    864  HB3 GLU B  87      75.238  22.199  25.491  1.00 42.45           H
ATOM    865  HG2 GLU B  87      76.725  24.052  25.597  1.00 54.31           H
ATOM    866  HG3 GLU B  87      75.481  25.006  25.830  1.00 54.31           H
ATOM    867  N   LYS B  88      73.070  21.961  22.817  1.00 25.15           N
ATOM    868  CA  LYS B  88      72.416  20.814  22.179  1.00 25.10           C
ATOM    869  C   LYS B  88      71.180  21.278  21.402  1.00 23.99           C
ATOM    870  O   LYS B  88      70.026  21.051  21.800  1.00 25.81           O
ATOM    871  CB  LYS B  88      72.059  19.747  23.216  1.00 32.77           C
ATOM    872  CG  LYS B  88      71.735  18.392  22.606  1.00 37.85           C
ATOM    873  CD  LYS B  88      71.619  17.326  23.714  1.00 42.29           C
ATOM    874  CE  LYS B  88      71.198  15.974  23.140  1.00 50.79           C
ATOM    875  NZ  LYS B  88      70.934  14.971  24.227  1.00 61.18           N1+
ATOM    876  H   LYS B  88      72.536  22.600  23.029  1.00 30.18           H
ATOM    877  HA  LYS B  88      73.034  20.404  21.556  1.00 30.12           H
ATOM    878  HB2 LYS B  88      72.820  19.628  23.808  1.00 39.33           H
ATOM    879  HB3 LYS B  88      71.290  20.043  23.728  1.00 39.33           H
ATOM    880  HG2 LYS B  88      70.888  18.440  22.132  1.00 45.42           H
ATOM    881  HG3 LYS B  88      72.442  18.134  21.994  1.00 45.42           H
ATOM    882  HD2 LYS B  88      72.481  17.222  24.146  1.00 50.74           H
ATOM    883  HD3 LYS B  88      70.952  17.604  24.364  1.00 50.74           H
ATOM    884  HE2 LYS B  88      70.387  16.085  22.620  1.00 60.94           H
ATOM    885  HE3 LYS B  88      71.913  15.630  22.580  1.00 60.94           H
ATOM    886  HZ1 LYS B  88      70.698  14.192  23.867  1.00 73.42           H
ATOM    887  HZ2 LYS B  88      71.669  14.851  24.716  1.00 73.42           H
ATOM    888  HZ3 LYS B  88      70.278  15.255  24.759  1.00 73.42           H
ATOM    889  N   PRO B  89      71.396  21.894  20.224  1.00 27.40           N
ATOM    890  CA  PRO B  89      70.270  22.548  19.506  1.00 23.49           C
ATOM    891  C   PRO B  89      69.187  21.585  19.030  1.00 28.06           C
ATOM    892  O   PRO B  89      68.026  21.987  18.913  1.00 23.09           O
ATOM    893  CB  PRO B  89      70.963  23.234  18.311  1.00 24.83           C
ATOM    894  CG  PRO B  89      72.356  22.511  18.185  1.00 26.53           C
ATOM    895  CD  PRO B  89      72.712  22.127  19.577  1.00 27.32           C
ATOM    896  HA  PRO B  89      69.860  23.220  20.072  1.00 28.19           H
ATOM    897  HB2 PRO B  89      70.436  23.102  17.510  1.00 29.79           H
ATOM    898  HB3 PRO B  89      71.085  24.178  18.490  1.00 29.79           H
ATOM    899  HG2 PRO B  89      72.274  21.724  17.628  1.00 31.83           H
ATOM    900  HG3 PRO B  89      73.012  23.122  17.815  1.00 31.83           H
ATOM    901  HD2 PRO B  89      73.244  21.316  19.562  1.00 32.78           H
ATOM    902  HD3 PRO B  89      73.184  22.850  20.018  1.00 32.78           H
ATOM    903  N   GLU B  90      69.533  20.336  18.697  1.00 25.11           N
ATOM    904  CA  GLU B  90      68.522  19.376  18.263  1.00 26.18           C
ATOM    905  C   GLU B  90      67.617  18.923  19.408  1.00 22.62           C
ATOM    906  O   GLU B  90      66.507  18.436  19.139  1.00 26.08           O
ATOM    907  CB  GLU B  90      69.185  18.182  17.537  1.00 27.22           C
ATOM    908  CG  GLU B  90      69.832  17.136  18.441  1.00 35.89           C
ATOM    909  CD  GLU B  90      71.249  17.519  18.922  1.00 43.09           C
ATOM    910  OE1 GLU B  90      71.684  18.697  18.779  1.00 34.48           O
ATOM    911  OE2 GLU B  90      71.934  16.626  19.469  1.00 46.11           O1-
ATOM    912  H   GLU B  90      70.335  20.038  18.701  1.00 30.13           H
ATOM    913  HA  GLU B  90      67.945  19.811  17.615  1.00 31.42           H
ATOM    914  HB2 GLU B  90      68.516  17.725  17.001  1.00 32.66           H
ATOM    915  HB3 GLU B  90      69.872  18.525  16.944  1.00 32.66           H
ATOM    916  HG2 GLU B  90      69.275  16.983  19.220  1.00 43.06           H
ATOM    917  HG3 GLU B  90      69.907  16.312  17.935  1.00 43.06           H
ATOM    918  N   ARG B  91      68.011  19.147  20.664  1.00 21.76           N
ATOM    919  CA  ARG B  91      67.183  18.865  21.826  1.00 24.43           C
ATOM    920  C   ARG B  91      66.327  20.065  22.230  1.00 25.10           C
ATOM    921  O   ARG B  91      65.183  19.876  22.644  1.00 20.49           O
ATOM    922  CB  ARG B  91      68.048  18.437  23.027  1.00 23.49           C
ATOM    923  CG  ARG B  91      67.299  18.203  24.364  1.00 21.24           C
ATOM    924  CD  ARG B  91      66.209  17.145  24.259  1.00 26.35           C
ATOM    925  NE  ARG B  91      65.453  16.961  25.505  1.00 27.56           N
ATOM    926  CZ  ARG B  91      64.388  17.681  25.875  1.00 26.31           C
ATOM    927  NH1 ARG B  91      63.951  18.675  25.105  1.00 25.85           N
ATOM    928  NH2 ARG B  91      63.752  17.414  27.022  1.00 24.30           N1+
ATOM    929  H   ARG B  91      68.775  19.484  20.873  1.00 26.12           H
ATOM    930  HA  ARG B  91      66.587  18.134  21.606  1.00 29.31           H
ATOM    931  HB2 ARG B  91      68.501  17.610  22.806  1.00 28.18           H
ATOM    932  HB3 ARG B  91      68.707  19.129  23.189  1.00 28.18           H
ATOM    933  HG2 ARG B  91      67.934  17.916  25.038  1.00 25.48           H
ATOM    934  HG3 ARG B  91      66.891  19.031  24.656  1.00 25.48           H
ATOM    935  HD2 ARG B  91      65.585  17.403  23.561  1.00 31.62           H
ATOM    936  HD3 ARG B  91      66.618  16.295  24.029  1.00 31.62           H
ATOM    937  HE  ARG B  91      65.741  16.368  26.053  1.00 33.07           H
ATOM    938 HH11 ARG B  91      64.348  18.853  24.364  1.00 31.02           H
ATOM    939 HH12 ARG B  91      63.270  19.142  25.343  1.00 31.02           H
ATOM    940 HH21 ARG B  91      64.033  16.780  27.530  1.00 29.16           H
ATOM    941 HH22 ARG B  91      63.074  17.884  27.263  1.00 29.16           H
ATOM    942  N   TRP B  92      66.864  21.285  22.133  1.00 23.20           N
ATOM    943  CA  TRP B  92      66.308  22.453  22.813  1.00 21.81           C
ATOM    944  C   TRP B  92      65.850  23.594  21.890  1.00 22.08           C
ATOM    945  O   TRP B  92      65.302  24.572  22.409  1.00 22.13           O
ATOM    946  CB  TRP B  92      67.319  23.008  23.844  1.00 20.89           C
ATOM    947  CG  TRP B  92      67.558  22.062  25.002  1.00 23.01           C
ATOM    948  CD1 TRP B  92      68.700  21.352  25.282  1.00 26.50           C
ATOM    949  CD2 TRP B  92      66.588  21.660  25.970  1.00 23.95           C
ATOM    950  NE1 TRP B  92      68.508  20.575  26.391  1.00 23.26           N
ATOM    951  CE2 TRP B  92      67.205  20.724  26.816  1.00 28.03           C
ATOM    952  CE3 TRP B  92      65.239  22.010  26.201  1.00 21.35           C
ATOM    953  CZ2 TRP B  92      66.525  20.120  27.885  1.00 23.89           C
ATOM    954  CZ3 TRP B  92      64.576  21.435  27.260  1.00 26.77           C
ATOM    955  CH2 TRP B  92      65.212  20.499  28.098  1.00 27.44           C
ATOM    956  H   TRP B  92      67.561  21.464  21.666  1.00 27.84           H
ATOM    957  HA  TRP B  92      65.532  22.171  23.319  1.00 26.17           H
ATOM    958  HB2 TRP B  92      68.167  23.157  23.406  1.00 25.07           H
ATOM    959  HB3 TRP B  92      66.977  23.840  24.206  1.00 25.07           H
ATOM    960  HD1 TRP B  92      69.498  21.407  24.806  1.00 31.80           H
ATOM    961  HE1 TRP B  92      69.090  20.045  26.733  1.00 27.91           H
ATOM    962  HE3 TRP B  92      64.808  22.620  25.647  1.00 25.61           H
ATOM    963  HZ2 TRP B  92      66.953  19.521  28.452  1.00 28.66           H
ATOM    964  HZ3 TRP B  92      63.689  21.659  27.412  1.00 32.12           H
ATOM    965  HH2 TRP B  92      64.736  20.129  28.805  1.00 32.93           H
ATOM    966  N   SER B  93      66.023  23.503  20.560  1.00 26.54           N
ATOM    967  CA  SER B  93      65.643  24.616  19.682  1.00 21.95           C
ATOM    968  C   SER B  93      64.142  24.901  19.751  1.00 22.65           C
ATOM    969  O   SER B  93      63.747  26.062  19.818  1.00 21.29           O
ATOM    970  CB  SER B  93      66.045  24.342  18.224  1.00 23.32           C
ATOM    971  OG  SER B  93      67.457  24.430  18.055  1.00 28.28           O
ATOM    972  H   SER B  93      66.348  22.822  20.147  1.00 31.84           H
ATOM    973  HA  SER B  93      66.104  25.417  19.973  1.00 26.34           H
ATOM    974  HB2 SER B  93      65.747  23.455  17.950  1.00 27.99           H
ATOM    975  HB3 SER B  93      65.631  25.014  17.664  1.00 27.99           H
ATOM    976  HG  SER B  93      67.838  23.871  18.548  1.00 33.93           H
ATOM    977  N   PHE B  94      63.293  23.858  19.679  1.00 24.04           N
ATOM    978  CA  PHE B  94      61.837  24.089  19.711  1.00 24.06           C
ATOM    979  C   PHE B  94      61.428  24.804  21.000  1.00 25.23           C
ATOM    980  O   PHE B  94      60.634  25.766  20.980  1.00 23.40           O
ATOM    981  CB  PHE B  94      61.063  22.781  19.589  1.00 22.71           C
ATOM    982  CG  PHE B  94      59.590  22.938  19.842  1.00 23.45           C
ATOM    983  CD1 PHE B  94      58.723  23.300  18.821  1.00 27.56           C
ATOM    984  CD2 PHE B  94      59.078  22.744  21.109  1.00 26.53           C
ATOM    985  CE1 PHE B  94      57.327  23.483  19.075  1.00 25.57           C
ATOM    986  CE2 PHE B  94      57.738  22.896  21.362  1.00 25.55           C
ATOM    987  CZ  PHE B  94      56.858  23.259  20.350  1.00 23.27           C
ATOM    988  H   PHE B  94      63.529  23.032  19.621  1.00 28.84           H
ATOM    989  HA  PHE B  94      61.590  24.654  18.964  1.00 28.88           H
ATOM    990  HB2 PHE B  94      61.180  22.427  18.694  1.00 27.25           H
ATOM    991  HB3 PHE B  94      61.409  22.162  20.250  1.00 27.25           H
ATOM    992  HD1 PHE B  94      59.062  23.447  17.967  1.00 33.07           H
ATOM    993  HD2 PHE B  94      59.653  22.502  21.796  1.00 31.84           H
ATOM    994  HE1 PHE B  94      56.743  23.724  18.392  1.00 30.69           H
ATOM    995  HE2 PHE B  94      57.417  22.760  22.221  1.00 30.67           H
ATOM    996  HZ  PHE B  94      55.954  23.368  20.537  1.00 27.92           H
ATOM    997  N   THR B  95      61.947  24.325  22.139  1.00 24.09           N
ATOM    998  CA  THR B  95      61.591  24.923  23.428  1.00 25.13           C
ATOM    999  C   THR B  95      62.057  26.380  23.497  1.00 26.22           C
ATOM   1000  O   THR B  95      61.285  27.254  23.916  1.00 22.71           O
ATOM   1001  CB  THR B  95      62.196  24.086  24.565  1.00 23.04           C
ATOM   1002  OG1 THR B  95      61.693  22.754  24.489  1.00 24.25           O
ATOM   1003  CG2 THR B  95      61.902  24.644  25.934  1.00 25.58           C
ATOM   1004  H   THR B  95      62.499  23.665  22.195  1.00 28.91           H
ATOM   1005  HA  THR B  95      60.629  24.909  23.534  1.00 30.15           H
ATOM   1006  HB  THR B  95      63.161  24.075  24.460  1.00 27.64           H
ATOM   1007  HG1 THR B  95      61.859  22.424  23.736  1.00 29.10           H
ATOM   1008 HG21 THR B  95      62.319  24.094  26.614  1.00 30.69           H
ATOM   1009 HG22 THR B  95      62.236  25.548  26.021  1.00 30.69           H
ATOM   1010 HG23 THR B  95      60.944  24.643  26.080  1.00 30.69           H
ATOM   1011  N   PHE B  96      63.324  26.657  23.095  1.00 21.68           N
ATOM   1012  CA  PHE B  96      63.824  28.034  23.092  1.00 23.16           C
ATOM   1013  C   PHE B  96      62.963  28.949  22.194  1.00 21.13           C
ATOM   1014  O   PHE B  96      62.536  30.048  22.542  1.00 21.67           O
ATOM   1015  CB  PHE B  96      65.329  28.007  22.712  1.00 23.62           C
ATOM   1016  CG  PHE B  96      65.859  29.424  22.618  1.00 24.55           C
ATOM   1017  CD1 PHE B  96      66.424  30.080  23.723  1.00 22.70           C
ATOM   1018  CD2 PHE B  96      65.667  30.124  21.429  1.00 24.27           C
ATOM   1019  CE1 PHE B  96      66.760  31.435  23.657  1.00 22.92           C
ATOM   1020  CE2 PHE B  96      65.955  31.497  21.381  1.00 22.56           C
ATOM   1021  CZ  PHE B  96      66.497  32.151  22.475  1.00 24.28           C
ATOM   1022  H   PHE B  96      63.964  25.917  22.766  1.00 26.02           H
ATOM   1023  HA  PHE B  96      63.715  28.462  24.138  1.00 27.79           H
ATOM   1024  HB2 PHE B  96      65.892  27.417  23.468  1.00 28.34           H
ATOM   1025  HB3 PHE B  96      65.489  27.476  21.753  1.00 28.34           H
ATOM   1026  HD1 PHE B  96      66.590  29.519  24.648  1.00 27.24           H
ATOM   1027  HD2 PHE B  96      65.249  29.629  20.561  1.00 29.12           H
ATOM   1028  HE1 PHE B  96      67.225  31.934  24.501  1.00 27.50           H
ATOM   1029  HE2 PHE B  96      65.747  32.036  20.458  1.00 27.08           H
ATOM   1030  HZ  PHE B  96      66.754  33.209  22.402  1.00 29.14           H
ATOM   1031  N   GLN B  97      62.730  28.517  20.898  1.00 20.96           N
ATOM   1032  CA  GLN B  97      62.166  29.419  19.877  1.00 23.04           C
ATOM   1033  C   GLN B  97      60.756  29.923  20.212  1.00 27.53           C
ATOM   1034  O   GLN B  97      60.225  31.002  20.069  1.00 29.00           O
ATOM   1035  CB  GLN B  97      62.138  28.694  18.523  1.00 22.49           C
ATOM   1036  CG  GLN B  97      63.482  28.657  17.820  1.00 22.61           C
ATOM   1037  CD  GLN B  97      64.094  30.055  17.654  1.00 22.55           C
ATOM   1038  OE1 GLN B  97      63.421  31.047  17.312  1.00 21.29           O
ATOM   1039  NE2 GLN B  97      65.418  30.208  17.896  1.00 22.37           N
ATOM   1040  H   GLN B  97      63.080  27.614  20.567  1.00 25.15           H
ATOM   1041  HA  GLN B  97      62.806  30.357  19.819  1.00 27.65           H
ATOM   1042  HB2 GLN B  97      61.758  27.657  18.647  1.00 26.99           H
ATOM   1043  HB3 GLN B  97      61.404  29.223  17.863  1.00 26.99           H
ATOM   1044  HG2 GLN B  97      64.169  27.982  18.383  1.00 27.14           H
ATOM   1045  HG3 GLN B  97      63.378  28.204  16.813  1.00 27.14           H
ATOM   1046 HE21 GLN B  97      66.043  29.470  18.199  1.00 26.84           H
ATOM   1047 HE22 GLN B  97      65.858  31.149  17.838  1.00 26.84           H
ATOM   1048  N   THR B  98      60.019  28.906  20.765  1.00 25.67           N
ATOM   1049  CA  THR B  98      58.647  29.089  21.294  1.00 30.62           C
ATOM   1050  C   THR B  98      58.628  30.020  22.507  1.00 30.04           C
ATOM   1051  O   THR B  98      57.808  30.940  22.564  1.00 34.05           O
ATOM   1052  CB  THR B  98      57.969  27.728  21.647  1.00 27.31           C
ATOM   1053  OG1 THR B  98      57.655  27.014  20.443  1.00 36.28           O
ATOM   1054  CG2 THR B  98      56.661  27.930  22.365  1.00 35.28           C
ATOM   1055  H   THR B  98      60.292  28.099  20.827  1.00 30.80           H
ATOM   1056  HA  THR B  98      58.103  29.506  20.608  1.00 36.75           H
ATOM   1057  HB  THR B  98      58.527  27.179  22.224  1.00 32.78           H
ATOM   1058  HG1 THR B  98      57.291  26.278  20.628  1.00 43.53           H
ATOM   1059 HG21 THR B  98      56.266  27.069  22.578  1.00 42.33           H
ATOM   1060 HG22 THR B  98      56.787  28.420  23.190  1.00 42.33           H
ATOM   1061 HG23 THR B  98      56.048  28.413  21.786  1.00 42.33           H
ATOM   1062  N   TYR B  99      59.529  29.819  23.488  1.00 29.54           N
ATOM   1063  CA  TYR B  99      59.560  30.721  24.641  1.00 32.42           C
ATOM   1064  C   TYR B  99      60.020  32.117  24.228  1.00 35.70           C
ATOM   1065  O   TYR B  99      59.474  33.127  24.693  1.00 27.25           O
ATOM   1066  CB  TYR B  99      60.473  30.183  25.729  1.00 31.21           C
ATOM   1067  CG  TYR B  99      60.559  30.974  27.046  1.00 31.52           C
ATOM   1068  CD1 TYR B  99      59.462  31.112  27.908  1.00 39.23           C
ATOM   1069  CD2 TYR B  99      61.760  31.520  27.450  1.00 38.05           C
ATOM   1070  CE1 TYR B  99      59.591  31.820  29.164  1.00 37.34           C
ATOM   1071  CE2 TYR B  99      61.895  32.224  28.668  1.00 40.56           C
ATOM   1072  CZ  TYR B  99      60.815  32.358  29.522  1.00 41.07           C
ATOM   1073  OH  TYR B  99      60.990  33.046  30.729  1.00 48.44           O
ATOM   1074  H   TYR B  99      60.106  29.183  23.520  1.00 35.45           H
ATOM   1075  HA  TYR B  99      58.668  30.784  25.016  1.00 38.90           H
ATOM   1076  HB2 TYR B  99      60.173  29.291  25.955  1.00 37.45           H
ATOM   1077  HB3 TYR B  99      61.373  30.141  25.374  1.00 37.45           H
ATOM   1078  HD1 TYR B  99      58.641  30.744  27.670  1.00 47.07           H
ATOM   1079  HD2 TYR B  99      62.502  31.430  26.897  1.00 45.66           H
ATOM   1080  HE1 TYR B  99      58.861  31.918  29.734  1.00 44.80           H
ATOM   1081  HE2 TYR B  99      62.722  32.578  28.910  1.00 48.67           H
ATOM   1082  HH  TYR B  99      61.794  33.270  30.827  1.00 58.13           H
ATOM   1083  N   ALA B 100      61.020  32.181  23.351  1.00 30.48           N
ATOM   1084  CA  ALA B 100      61.589  33.460  22.926  1.00 33.55           C
ATOM   1085  C   ALA B 100      60.523  34.343  22.322  1.00 29.77           C
ATOM   1086  O   ALA B 100      60.433  35.544  22.631  1.00 33.59           O
ATOM   1087  CB  ALA B 100      62.732  33.236  21.907  1.00 31.95           C
ATOM   1088  H   ALA B 100      61.374  31.496  22.980  1.00 36.58           H
ATOM   1089  HA  ALA B 100      61.961  33.917  23.699  1.00 40.26           H
ATOM   1090  HB1 ALA B 100      63.111  34.091  21.654  1.00 38.35           H
ATOM   1091  HB2 ALA B 100      63.416  32.685  22.313  1.00 38.35           H
ATOM   1092  HB3 ALA B 100      62.370  32.795  21.121  1.00 38.35           H
ATOM   1093  N   CYS B 101      59.696  33.769  21.464  1.00 30.84           N
ATOM   1094  CA  CYS B 101      58.687  34.549  20.765  1.00 35.17           C
ATOM   1095  C   CYS B 101      57.514  34.933  21.669  1.00 38.06           C
ATOM   1096  O   CYS B 101      56.976  36.040  21.550  1.00 29.12           O
ATOM   1097  CB  CYS B 101      58.195  33.756  19.572  1.00 40.15           C
ATOM   1098  SG  CYS B 101      57.242  34.723  18.441  1.00 36.35           S
ATOM   1099  H   CYS B 101      59.699  32.934  21.271  1.00 37.01           H
ATOM   1100  HA  CYS B 101      59.094  35.366  20.435  1.00 42.21           H
ATOM   1101  HB2 CYS B 101      58.970  33.416  19.092  1.00 48.17           H
ATOM   1102  HB3 CYS B 101      57.654  33.017  19.888  1.00 48.17           H
ATOM   1103  HG  CYS B 101      56.932  33.990  17.541  1.00 43.62           H
ATOM   1104  N   LEU B 102      57.068  34.028  22.548  1.00 32.76           N
ATOM   1105  CA  LEU B 102      56.037  34.403  23.525  1.00 35.55           C
ATOM   1106  C   LEU B 102      56.497  35.570  24.376  1.00 32.64           C
ATOM   1107  O   LEU B 102      55.740  36.513  24.621  1.00 32.58           O
ATOM   1108  CB  LEU B 102      55.689  33.234  24.450  1.00 31.17           C
ATOM   1109  CG  LEU B 102      54.709  33.568  25.586  1.00 39.72           C
ATOM   1110  CD1 LEU B 102      53.360  33.870  25.009  1.00 43.77           C
ATOM   1111  CD2 LEU B 102      54.613  32.419  26.600  1.00 42.89           C
ATOM   1112  H   LEU B 102      57.331  33.216  22.588  1.00 39.31           H
ATOM   1113  HA  LEU B 102      55.234  34.673  23.056  1.00 42.66           H
ATOM   1114  HB2 LEU B 102      55.289  32.529  23.929  1.00 37.41           H
ATOM   1115  HB3 LEU B 102      56.508  32.913  24.860  1.00 37.41           H
ATOM   1116  HG  LEU B 102      55.007  34.353  26.069  1.00 47.66           H
ATOM   1117 HD11 LEU B 102      52.744  34.067  25.734  1.00 52.52           H
ATOM   1118 HD12 LEU B 102      53.427  34.636  24.417  1.00 52.52           H
ATOM   1119 HD13 LEU B 102      53.053  33.095  24.514  1.00 52.52           H
ATOM   1120 HD21 LEU B 102      53.977  32.661  27.292  1.00 51.47           H
ATOM   1121 HD22 LEU B 102      54.314  31.620  26.138  1.00 51.47           H
ATOM   1122 HD23 LEU B 102      55.488  32.278  26.986  1.00 51.47           H
ATOM   1123  N   SER B 103      57.716  35.482  24.899  1.00 28.04           N
ATOM   1124  CA  SER B 103      58.245  36.549  25.729  1.00 33.21           C
ATOM   1125  C   SER B 103      58.438  37.861  24.957  1.00 29.43           C
ATOM   1126  O   SER B 103      58.284  38.920  25.577  1.00 27.09           O
ATOM   1127  CB  SER B 103      59.548  36.110  26.388  1.00 34.33           C
ATOM   1128  OG  SER B 103      60.530  35.821  25.439  1.00 40.03           O
ATOM   1129  H   SER B 103      58.242  34.814  24.803  1.00 33.65           H
ATOM   1130  HA  SER B 103      57.606  36.718  26.439  1.00 39.85           H
ATOM   1131  HB2 SER B 103      59.870  36.825  26.959  1.00 41.19           H
ATOM   1132  HB3 SER B 103      59.375  35.312  26.912  1.00 41.19           H
ATOM   1133  HG  SER B 103      60.244  35.220  24.921  1.00 48.04           H
ATOM   1134  N   ARG B 104      58.736  37.835  23.628  1.00 27.69           N
ATOM   1135  CA  ARG B 104      58.893  39.120  22.899  1.00 27.44           C
ATOM   1136  C   ARG B 104      57.553  39.900  22.872  1.00 31.33           C
ATOM   1137  O   ARG B 104      57.284  41.073  23.007  1.00 30.63           O
ATOM   1138  CB  ARG B 104      59.311  38.747  21.466  1.00 23.00           C
ATOM   1139  CG  ARG B 104      59.526  40.036  20.659  1.00 26.07           C
ATOM   1140  CD  ARG B 104      59.762  39.685  19.194  1.00 27.38           C
ATOM   1141  NE  ARG B 104      60.965  38.842  18.963  1.00 26.59           N
ATOM   1142  CZ  ARG B 104      62.248  39.262  19.202  1.00 24.10           C
ATOM   1143  NH1 ARG B 104      62.510  40.542  19.651  1.00 27.77           N
ATOM   1144  NH2 ARG B 104      63.293  38.398  18.987  1.00 21.90           N1+
ATOM   1145  H   ARG B 104      58.961  36.958  23.142  1.00 33.23           H
ATOM   1146  HA  ARG B 104      59.648  39.775  23.412  1.00 32.93           H
ATOM   1147  HB2 ARG B 104      60.258  38.162  21.504  1.00 27.60           H
ATOM   1148  HB3 ARG B 104      58.569  38.082  20.975  1.00 27.60           H
ATOM   1149  HG2 ARG B 104      58.653  40.720  20.735  1.00 31.28           H
ATOM   1150  HG3 ARG B 104      60.356  40.627  21.097  1.00 31.28           H
ATOM   1151  HD2 ARG B 104      58.901  39.096  18.794  1.00 32.86           H
ATOM   1152  HD3 ARG B 104      59.845  40.620  18.588  1.00 32.86           H
ATOM   1153  HE  ARG B 104      60.770  37.798  18.750  1.00 31.90           H
ATOM   1154 HH11 ARG B 104      61.779  41.234  19.763  1.00 33.32           H
ATOM   1155 HH12 ARG B 104      63.475  40.891  19.740  1.00 33.32           H
ATOM   1156 HH21 ARG B 104      63.098  37.438  18.606  1.00 26.28           H
ATOM   1157 HH22 ARG B 104      64.295  38.679  19.096  1.00 26.28           H
ATOM   1158  N   ILE B 105      56.531  39.052  22.504  1.00 25.94           N
ATOM   1159  CA  ILE B 105      55.125  39.503  22.337  1.00 28.41           C
ATOM   1160  C   ILE B 105      54.614  40.140  23.627  1.00 27.08           C
ATOM   1161  O   ILE B 105      54.064  41.257  23.622  1.00 29.35           O
ATOM   1162  CB  ILE B 105      54.202  38.341  21.900  1.00 31.15           C
ATOM   1163  CG1 ILE B 105      54.478  37.897  20.445  1.00 34.21           C
ATOM   1164  CG2 ILE B 105      52.698  38.723  22.023  1.00 32.02           C
ATOM   1165  CD1 ILE B 105      53.760  36.572  20.033  1.00 36.96           C
ATOM   1166  H   ILE B 105      56.630  38.216  22.334  1.00 31.13           H
ATOM   1167  HA  ILE B 105      55.076  40.170  21.634  1.00 34.09           H
ATOM   1168  HB  ILE B 105      54.360  37.588  22.490  1.00 37.38           H
ATOM   1169 HG12 ILE B 105      54.165  38.593  19.848  1.00 41.05           H
ATOM   1170 HG13 ILE B 105      55.432  37.773  20.329  1.00 41.05           H
ATOM   1171 HG21 ILE B 105      52.155  37.971  21.744  1.00 38.42           H
ATOM   1172 HG22 ILE B 105      52.481  38.939  22.940  1.00 38.42           H
ATOM   1173 HG23 ILE B 105      52.509  39.483  21.450  1.00 38.42           H
ATOM   1174 HD11 ILE B 105      54.003  36.360  19.120  1.00 44.35           H
ATOM   1175 HD12 ILE B 105      54.047  35.854  20.621  1.00 44.35           H
ATOM   1176 HD13 ILE B 105      52.801  36.685  20.094  1.00 44.35           H
ATOM   1177  N   ARG B 106      54.797  39.451  24.756  1.00 26.97           N
ATOM   1178  CA  ARG B 106      54.397  40.023  26.042  1.00 27.39           C
ATOM   1179  C   ARG B 106      55.097  41.351  26.299  1.00 29.10           C
ATOM   1180  O   ARG B 106      54.472  42.315  26.756  1.00 26.58           O
ATOM   1181  CB  ARG B 106      54.705  39.055  27.181  1.00 30.88           C
ATOM   1182  CG  ARG B 106      53.847  37.819  27.148  1.00 39.04           C
ATOM   1183  CD  ARG B 106      54.338  36.783  28.133  1.00 46.34           C
ATOM   1184  NE  ARG B 106      53.835  37.028  29.483  1.00 48.72           N
ATOM   1185  CZ  ARG B 106      54.020  36.196  30.514  1.00 53.47           C
ATOM   1186  NH1 ARG B 106      54.719  35.085  30.355  1.00 44.64           N
ATOM   1187  NH2 ARG B 106      53.514  36.482  31.714  1.00 50.80           N1+
ATOM   1188  H   ARG B 106      55.138  38.667  24.803  1.00 32.36           H
ATOM   1189  HA  ARG B 106      53.442  40.185  26.027  1.00 32.87           H
ATOM   1190  HB2 ARG B 106      55.632  38.785  27.107  1.00 37.06           H
ATOM   1191  HB3 ARG B 106      54.554  39.500  28.030  1.00 37.06           H
ATOM   1192  HG2 ARG B 106      52.940  38.060  27.395  1.00 46.85           H
ATOM   1193  HG3 ARG B 106      53.866  37.437  26.258  1.00 46.85           H
ATOM   1194  HD2 ARG B 106      54.033  35.907  27.848  1.00 55.61           H
ATOM   1195  HD3 ARG B 106      55.310  36.806  28.164  1.00 55.61           H
ATOM   1196  HE  ARG B 106      53.503  37.805  29.649  1.00 58.46           H
ATOM   1197 HH11 ARG B 106      55.045  34.882  29.587  1.00 53.57           H
ATOM   1198 HH12 ARG B 106      54.835  34.555  31.021  1.00 53.57           H
ATOM   1199 HH21 ARG B 106      53.069  37.209  31.832  1.00 60.96           H
ATOM   1200 HH22 ARG B 106      53.649  35.949  32.375  1.00 60.96           H
ATOM   1201  N   ALA B 107      56.411  41.402  26.058  1.00 29.70           N
ATOM   1202  CA  ALA B 107      57.173  42.636  26.278  1.00 26.90           C
ATOM   1203  C   ALA B 107      56.745  43.747  25.309  1.00 29.47           C
ATOM   1204  O   ALA B 107      56.677  44.925  25.701  1.00 29.87           O
ATOM   1205  CB  ALA B 107      58.685  42.368  26.164  1.00 28.69           C
ATOM   1206  H   ALA B 107      56.881  40.742  25.768  1.00 35.64           H
ATOM   1207  HA  ALA B 107      57.008  42.948  27.180  1.00 32.27           H
ATOM   1208  HB1 ALA B 107      59.167  43.205  26.256  1.00 34.43           H
ATOM   1209  HB2 ALA B 107      58.957  41.766  26.873  1.00 34.43           H
ATOM   1210  HB3 ALA B 107      58.878  41.971  25.300  1.00 34.43           H
ATOM   1211  N   GLN B 108      56.462  43.407  24.044  1.00 24.76           N
ATOM   1212  CA  GLN B 108      56.062  44.422  23.076  1.00 29.35           C
ATOM   1213  C   GLN B 108      54.648  44.928  23.392  1.00 32.85           C
ATOM   1214  O   GLN B 108      54.400  46.133  23.354  1.00 27.74           O
ATOM   1215  CB  GLN B 108      56.189  43.878  21.640  1.00 30.05           C
ATOM   1216  CG  GLN B 108      57.681  43.640  21.201  1.00 27.05           C
ATOM   1217  CD  GLN B 108      57.875  43.178  19.767  1.00 28.35           C
ATOM   1218  OE1 GLN B 108      59.031  43.177  19.224  1.00 28.33           O
ATOM   1219  NE2 GLN B 108      56.801  42.765  19.139  1.00 24.81           N
ATOM   1220  H   GLN B 108      56.466  42.609  23.732  1.00 29.71           H
ATOM   1221  HA  GLN B 108      56.663  45.182  23.149  1.00 35.22           H
ATOM   1222  HB2 GLN B 108      55.712  43.038  21.576  1.00 36.06           H
ATOM   1223  HB3 GLN B 108      55.805  44.524  21.024  1.00 36.06           H
ATOM   1224  HG2 GLN B 108      58.149  44.483  21.289  1.00 32.47           H
ATOM   1225  HG3 GLN B 108      58.086  42.987  21.789  1.00 32.47           H
ATOM   1226 HE21 GLN B 108      56.032  42.753  19.528  1.00 29.78           H
ATOM   1227 HE22 GLN B 108      56.867  42.494  18.324  1.00 29.78           H
ATOM   1228  N   LEU B 109      53.737  44.034  23.797  1.00 29.26           N
ATOM   1229  CA  LEU B 109      52.407  44.469  24.221  1.00 34.61           C
ATOM   1230  C   LEU B 109      52.456  45.332  25.485  1.00 34.78           C
ATOM   1231  O   LEU B 109      51.662  46.266  25.635  1.00 36.74           O
ATOM   1232  CB  LEU B 109      51.510  43.255  24.460  1.00 32.43           C
ATOM   1233  CG  LEU B 109      51.048  42.457  23.246  1.00 29.34           C
ATOM   1234  CD1 LEU B 109      50.300  41.211  23.689  1.00 29.58           C
ATOM   1235  CD2 LEU B 109      50.168  43.335  22.340  1.00 38.15           C
ATOM   1236  H   LEU B 109      53.858  43.186  23.821  1.00 35.11           H
ATOM   1237  HA  LEU B 109      52.015  45.008  23.515  1.00 41.54           H
ATOM   1238  HB2 LEU B 109      51.991  42.646  25.041  1.00 38.91           H
ATOM   1239  HB3 LEU B 109      50.712  43.563  24.918  1.00 38.91           H
ATOM   1240  HG  LEU B 109      51.826  42.176  22.742  1.00 35.21           H
ATOM   1241 HD11 LEU B 109      50.019  40.715  22.906  1.00 35.50           H
ATOM   1242 HD12 LEU B 109      50.891  40.677  24.239  1.00 35.50           H
ATOM   1243 HD13 LEU B 109      49.526  41.484  24.204  1.00 35.50           H
ATOM   1244 HD21 LEU B 109      49.875  42.812  21.577  1.00 45.78           H
ATOM   1245 HD22 LEU B 109      49.404  43.638  22.856  1.00 45.78           H
ATOM   1246 HD23 LEU B 109      50.679  44.103  22.036  1.00 45.78           H
ATOM   1247  N   ALA B 110      53.365  45.035  26.416  1.00 33.70           N
ATOM   1248  CA  ALA B 110      53.421  45.836  27.636  1.00 31.62           C
ATOM   1249  C   ALA B 110      53.839  47.272  27.332  1.00 35.55           C
ATOM   1250  O   ALA B 110      53.319  48.214  27.939  1.00 35.49           O
ATOM   1251  CB  ALA B 110      54.358  45.186  28.641  1.00 34.67           C
ATOM   1252  H   ALA B 110      53.943  44.402  26.369  1.00 40.44           H
ATOM   1253  HA  ALA B 110      52.539  45.869  28.039  1.00 37.94           H
ATOM   1254  HB1 ALA B 110      54.372  45.724  29.447  1.00 41.60           H
ATOM   1255  HB2 ALA B 110      54.031  44.297  28.838  1.00 41.60           H
ATOM   1256  HB3 ALA B 110      55.247  45.145  28.258  1.00 41.60           H
ATOM   1257  N   SER B 111      54.745  47.458  26.369  1.00 31.07           N
ATOM   1258  CA  SER B 111      55.201  48.794  25.989  1.00 34.53           C
ATOM   1259  C   SER B 111      54.135  49.576  25.240  1.00 35.64           C
ATOM   1260  O   SER B 111      54.064  50.805  25.374  1.00 37.25           O
ATOM   1261  CB  SER B 111      56.456  48.714  25.106  1.00 36.10           C
ATOM   1262  OG  SER B 111      57.599  48.490  25.904  1.00 51.12           O
ATOM   1263  H   SER B 111      55.095  46.826  25.908  1.00 37.28           H
ATOM   1264  HA  SER B 111      55.431  49.285  26.794  1.00 41.44           H
ATOM   1265  HB2 SER B 111      56.346  47.981  24.477  1.00 43.32           H
ATOM   1266  HB3 SER B 111      56.571  49.545  24.619  1.00 43.32           H
ATOM   1267  HG  SER B 111      57.481  47.807  26.382  1.00 61.35           H
ATOM   1268  N   LEU B 112      53.322  48.901  24.433  1.00 41.74           N
ATOM   1269  CA  LEU B 112      52.282  49.610  23.690  1.00 41.68           C
ATOM   1270  C   LEU B 112      51.229  50.170  24.619  1.00 51.59           C
ATOM   1271  O   LEU B 112      50.682  51.255  24.368  1.00 53.85           O
ATOM   1272  CB  LEU B 112      51.635  48.676  22.676  1.00 39.75           C
ATOM   1273  CG  LEU B 112      52.446  48.690  21.390  1.00 48.61           C
ATOM   1274  CD1 LEU B 112      52.151  47.458  20.562  1.00 52.44           C
ATOM   1275  CD2 LEU B 112      52.186  49.958  20.586  1.00 49.86           C
ATOM   1276  H   LEU B 112      53.342  48.051  24.314  1.00 50.09           H
ATOM   1277  HA  LEU B 112      52.684  50.350  23.217  1.00 50.02           H
ATOM   1278  HB2 LEU B 112      51.625  47.774  23.029  1.00 47.70           H
ATOM   1279  HB3 LEU B 112      50.732  48.968  22.489  1.00 47.70           H
ATOM   1280  HG  LEU B 112      53.387  48.675  21.623  1.00 58.33           H
ATOM   1281 HD11 LEU B 112      52.656  47.502  19.734  1.00 62.93           H
ATOM   1282 HD12 LEU B 112      52.408  46.671  21.070  1.00 62.93           H
ATOM   1283 HD13 LEU B 112      51.199  47.434  20.371  1.00 62.93           H
ATOM   1284 HD21 LEU B 112      52.704  49.930  19.767  1.00 59.83           H
ATOM   1285 HD22 LEU B 112      51.239  50.002  20.379  1.00 59.83           H
ATOM   1286 HD23 LEU B 112      52.443  50.730  21.112  1.00 59.83           H
ATOM   1287  N   ASN B 113      50.951  49.456  25.702  1.00 53.96           N
ATOM   1288  CA  ASN B 113      49.859  49.780  26.601  1.00 57.69           C
ATOM   1289  C   ASN B 113      50.334  50.556  27.821  1.00 57.03           C
ATOM   1290  O   ASN B 113      49.542  50.770  28.743  1.00 57.74           O
ATOM   1291  CB  ASN B 113      49.137  48.489  27.008  1.00 52.06           C
ATOM   1292  CG  ASN B 113      48.468  47.792  25.810  1.00 60.36           C
ATOM   1293  OD1 ASN B 113      47.447  48.260  25.300  1.00 64.53           O
ATOM   1294  ND2 ASN B 113      49.049  46.682  25.353  1.00 52.61           N
ATOM   1295  H   ASN B 113      51.399  48.762  25.943  1.00 64.76           H
ATOM   1296  HA  ASN B 113      49.221  50.337  26.130  1.00 69.23           H
ATOM   1297  HB2 ASN B 113      49.782  47.875  27.391  1.00 62.47           H
ATOM   1298  HB3 ASN B 113      48.451  48.699  27.660  1.00 62.47           H
ATOM   1299 HD21 ASN B 113      48.710  46.270  24.678  1.00 63.13           H
ATOM   1300 HD22 ASN B 113      49.757  46.374  25.733  1.00 63.13           H
ATOM   1301  N   GLY B 114      51.600  51.002  27.822  1.00 53.05           N
ATOM   1302  CA  GLY B 114      52.151  51.852  28.859  1.00 54.58           C
ATOM   1303  C   GLY B 114      52.044  53.326  28.512  1.00 60.68           C
ATOM   1304  O   GLY B 114      51.207  53.743  27.704  1.00 62.13           O
ATOM   1305  H   GLY B 114      52.169  50.816  27.204  1.00 63.66           H
ATOM   1306  HA2 GLY B 114      51.684  51.691  29.694  1.00 65.50           H
ATOM   1307  HA3 GLY B 114      53.089  51.637  28.988  1.00 65.50           H
ATOM   1308  N   LYS B 115      52.943  54.123  29.111  1.00 59.74           N
ATOM   1309  CA  LYS B 115      52.805  55.584  29.133  1.00 64.41           C
ATOM   1310  C   LYS B 115      53.125  56.238  27.793  1.00 66.41           C
ATOM   1311  O   LYS B 115      52.773  57.408  27.576  1.00 60.61           O
ATOM   1312  CB  LYS B 115      53.717  56.189  30.214  1.00 66.29           C
ATOM   1313  CG  LYS B 115      55.233  56.104  29.921  1.00 62.75           C
ATOM   1314  CD  LYS B 115      55.948  57.380  30.372  1.00 65.03           C
ATOM   1315  CE  LYS B 115      57.459  57.182  30.502  1.00 67.32           C
ATOM   1316  NZ  LYS B 115      58.168  58.486  30.766  1.00 69.89           N1+
ATOM   1317  H   LYS B 115      53.652  53.838  29.507  1.00 71.69           H
ATOM   1318  HA  LYS B 115      51.888  55.810  29.358  1.00 77.29           H
ATOM   1319  HB2 LYS B 115      53.490  57.127  30.322  1.00 79.55           H
ATOM   1320  HB3 LYS B 115      53.556  55.721  31.048  1.00 79.55           H
ATOM   1321  HG2 LYS B 115      55.613  55.360  30.414  1.00 75.30           H
ATOM   1322  HG3 LYS B 115      55.391  55.989  28.972  1.00 75.30           H
ATOM   1323  HD2 LYS B 115      55.790  58.081  29.720  1.00 78.04           H
ATOM   1324  HD3 LYS B 115      55.603  57.650  31.238  1.00 78.04           H
ATOM   1325  HE2 LYS B 115      57.638  56.588  31.248  1.00 80.78           H
ATOM   1326  HE3 LYS B 115      57.809  56.805  29.680  1.00 80.78           H
ATOM   1327  HZ1 LYS B 115      59.045  58.350  30.845  1.00 83.87           H
ATOM   1328  HZ2 LYS B 115      58.024  59.054  30.093  1.00 83.87           H
ATOM   1329  HZ3 LYS B 115      57.865  58.854  31.519  1.00 83.87           H
ATOM   1330  N   LEU B 116      53.822  55.526  26.911  1.00 65.41           N
ATOM   1331  CA  LEU B 116      54.003  56.000  25.547  1.00 64.07           C
ATOM   1332  C   LEU B 116      52.662  56.314  24.890  1.00 65.07           C
ATOM   1333  O   LEU B 116      52.569  57.195  24.024  1.00 60.24           O
ATOM   1334  CB  LEU B 116      54.746  54.920  24.761  1.00 59.97           C
ATOM   1335  CG  LEU B 116      55.130  55.244  23.326  1.00 56.82           C
ATOM   1336  CD1 LEU B 116      56.012  56.475  23.280  1.00 59.97           C
ATOM   1337  CD2 LEU B 116      55.825  54.025  22.742  1.00 55.58           C
ATOM   1338  H   LEU B 116      54.193  54.768  27.078  1.00 78.49           H
ATOM   1339  HA  LEU B 116      54.538  56.809  25.559  1.00 76.88           H
ATOM   1340  HB2 LEU B 116      55.561  54.707  25.239  1.00 71.97           H
ATOM   1341  HB3 LEU B 116      54.181  54.131  24.736  1.00 71.97           H
ATOM   1342  HG  LEU B 116      54.330  55.419  22.808  1.00 68.18           H
ATOM   1343 HD11 LEU B 116      56.263  56.650  22.360  1.00 71.96           H
ATOM   1344 HD12 LEU B 116      55.521  57.232  23.639  1.00 71.96           H
ATOM   1345 HD13 LEU B 116      56.806  56.313  23.812  1.00 71.96           H
ATOM   1346 HD21 LEU B 116      56.090  54.212  21.829  1.00 66.69           H
ATOM   1347 HD22 LEU B 116      56.606  53.826  23.281  1.00 66.69           H
ATOM   1348 HD23 LEU B 116      55.212  53.272  22.764  1.00 66.69           H
ATOM   1349  N   LYS B 117      51.620  55.581  25.292  1.00 66.15           N
ATOM   1350  CA  LYS B 117      50.274  55.720  24.742  1.00 69.28           C
ATOM   1351  C   LYS B 117      49.789  57.167  24.727  1.00 69.78           C
ATOM   1352  O   LYS B 117      48.955  57.531  23.888  1.00 70.37           O
ATOM   1353  CB  LYS B 117      49.338  54.836  25.579  1.00 67.90           C
ATOM   1354  CG  LYS B 117      47.886  54.737  25.155  1.00 68.06           C
ATOM   1355  CD  LYS B 117      47.140  53.681  26.004  1.00 68.39           C
ATOM   1356  CE  LYS B 117      47.561  53.690  27.489  1.00 66.71           C
ATOM   1357  NZ  LYS B 117      46.857  52.657  28.291  1.00 67.25           N1+
ATOM   1358  H   LYS B 117      51.675  54.972  25.898  1.00 79.38           H
ATOM   1359  HA  LYS B 117      50.264  55.394  23.829  1.00 83.14           H
ATOM   1360  HB2 LYS B 117      49.698  53.935  25.588  1.00 81.48           H
ATOM   1361  HB3 LYS B 117      49.353  55.198  26.479  1.00 81.48           H
ATOM   1362  HG2 LYS B 117      47.449  55.595  25.275  1.00 81.67           H
ATOM   1363  HG3 LYS B 117      47.844  54.462  24.226  1.00 81.67           H
ATOM   1364  HD2 LYS B 117      46.188  53.862  25.964  1.00 82.07           H
ATOM   1365  HD3 LYS B 117      47.325  52.798  25.648  1.00 82.07           H
ATOM   1366  HE2 LYS B 117      48.509  53.500  27.567  1.00 80.05           H
ATOM   1367  HE3 LYS B 117      47.365  54.560  27.874  1.00 80.05           H
ATOM   1368  HZ1 LYS B 117      47.124  52.701  29.139  1.00 80.70           H
ATOM   1369  HZ2 LYS B 117      45.978  52.789  28.256  1.00 80.70           H
ATOM   1370  HZ3 LYS B 117      47.042  51.846  27.973  1.00 80.70           H
ATOM   1371  N   ASP B 118      50.299  58.006  25.636  1.00 66.69           N
ATOM   1372  CA  ASP B 118      49.786  59.356  25.836  1.00 63.16           C
ATOM   1373  C   ASP B 118      50.838  60.428  25.549  1.00 66.38           C
ATOM   1374  O   ASP B 118      50.811  61.499  26.160  1.00 69.40           O
ATOM   1375  CB  ASP B 118      49.249  59.515  27.261  1.00 67.26           C
ATOM   1376  CG  ASP B 118      48.249  58.421  27.652  1.00 72.53           C
ATOM   1377  OD1 ASP B 118      48.361  57.889  28.784  1.00 68.12           O
ATOM   1378  OD2 ASP B 118      47.356  58.090  26.828  1.00 75.31           O1-
ATOM   1379  H   ASP B 118      50.953  57.808  26.158  1.00 80.03           H
ATOM   1380  HA  ASP B 118      49.047  59.505  25.226  1.00 75.79           H
ATOM   1381  HB2 ASP B 118      49.993  59.468  27.883  1.00 80.72           H
ATOM   1382  HB3 ASP B 118      48.804  60.372  27.340  1.00 80.72           H
ATOM   1383  N   ALA B 119      51.766  60.171  24.625  1.00 61.19           N
ATOM   1384  CA  ALA B 119      52.719  61.176  24.178  1.00 56.59           C
ATOM   1385  C   ALA B 119      52.207  61.847  22.913  1.00 53.03           C
ATOM   1386  O   ALA B 119      51.208  61.429  22.322  1.00 55.16           O
ATOM   1387  CB  ALA B 119      54.100  60.558  23.925  1.00 59.70           C
ATOM   1388  H   ALA B 119      51.864  59.409  24.242  1.00 73.43           H
ATOM   1389  HA  ALA B 119      52.814  61.856  24.863  1.00 67.91           H
ATOM   1390  HB1 ALA B 119      54.700  61.261  23.626  1.00 71.64           H
ATOM   1391  HB2 ALA B 119      54.431  60.172  24.751  1.00 71.64           H
ATOM   1392  HB3 ALA B 119      54.024  59.874  23.243  1.00 71.64           H
ATOM   1393  N   GLU B 120      52.926  62.886  22.481  1.00 53.66           N
ATOM   1394  CA  GLU B 120      52.487  63.681  21.338  1.00 55.12           C
ATOM   1395  C   GLU B 120      52.719  62.952  20.014  1.00 59.36           C
ATOM   1396  O   GLU B 120      51.768  62.717  19.255  1.00 61.67           O
ATOM   1397  CB  GLU B 120      53.194  65.046  21.336  1.00 55.39           C
ATOM   1398  H   GLU B 120      53.665  63.153  22.834  1.00 64.39           H
ATOM   1399  HA  GLU B 120      51.534  63.838  21.422  1.00 66.14           H
ATOM   1400  HB1 GLU B 120      52.986  65.503  22.166  1.00 66.47           H
ATOM   1401  HB3 GLU B 120      52.851  65.567  20.591  1.00 66.47           H
ATOM   1402  N   LYS B 121      53.980  62.606  19.706  1.00 54.77           N
ATOM   1403  CA  LYS B 121      54.348  61.918  18.461  1.00 49.83           C
ATOM   1404  C   LYS B 121      55.088  60.614  18.770  1.00 44.67           C
ATOM   1405  O   LYS B 121      56.282  60.476  18.468  1.00 46.14           O
ATOM   1406  CB  LYS B 121      55.208  62.818  17.579  1.00 48.91           C
ATOM   1407  H   LYS B 121      54.655  62.775  20.213  1.00 65.72           H
ATOM   1408  HA  LYS B 121      53.540  61.702  17.970  1.00 59.80           H
ATOM   1409  HB1 LYS B 121      54.690  63.610  17.360  1.00 58.69           H
ATOM   1410  HB3 LYS B 121      55.428  62.342  16.765  1.00 58.69           H
ATOM   1411  N   PRO B 122      54.404  59.632  19.357  1.00 47.18           N
ATOM   1412  CA  PRO B 122      55.099  58.440  19.879  1.00 46.18           C
ATOM   1413  C   PRO B 122      55.661  57.526  18.784  1.00 38.55           C
ATOM   1414  O   PRO B 122      55.019  57.267  17.762  1.00 36.27           O
ATOM   1415  CB  PRO B 122      54.006  57.732  20.687  1.00 47.39           C
ATOM   1416  CG  PRO B 122      52.696  58.140  19.978  1.00 48.86           C
ATOM   1417  CD  PRO B 122      52.946  59.586  19.601  1.00 53.25           C
ATOM   1418  HA  PRO B 122      55.816  58.706  20.475  1.00 55.41           H
ATOM   1419  HB2 PRO B 122      54.136  56.773  20.649  1.00 56.87           H
ATOM   1420  HB3 PRO B 122      54.015  58.050  21.604  1.00 56.87           H
ATOM   1421  HG2 PRO B 122      52.566  57.604  19.180  1.00 58.63           H
ATOM   1422  HG3 PRO B 122      51.941  58.058  20.581  1.00 58.63           H
ATOM   1423  HD2 PRO B 122      52.463  59.815  18.790  1.00 63.89           H
ATOM   1424  HD3 PRO B 122      52.706  60.173  20.335  1.00 63.89           H
ATOM   1425  N   VAL B 123      56.886  57.036  19.011  1.00 37.45           N
ATOM   1426  CA  VAL B 123      57.514  56.033  18.145  1.00 34.09           C
ATOM   1427  C   VAL B 123      58.103  54.943  19.042  1.00 34.52           C
ATOM   1428  O   VAL B 123      58.762  55.243  20.043  1.00 30.87           O
ATOM   1429  CB  VAL B 123      58.613  56.621  17.231  1.00 33.99           C
ATOM   1430  CG1 VAL B 123      59.177  55.563  16.311  1.00 31.15           C
ATOM   1431  CG2 VAL B 123      58.075  57.795  16.371  1.00 38.43           C
ATOM   1432  H   VAL B 123      57.377  57.274  19.675  1.00 44.94           H
ATOM   1433  HA  VAL B 123      56.835  55.631  17.579  1.00 40.91           H
ATOM   1434  HB  VAL B 123      59.339  56.951  17.783  1.00 40.78           H
ATOM   1435 HG11 VAL B 123      59.844  55.974  15.738  1.00 37.38           H
ATOM   1436 HG12 VAL B 123      59.582  54.857  16.838  1.00 37.38           H
ATOM   1437 HG13 VAL B 123      58.459  55.200  15.769  1.00 37.38           H
ATOM   1438 HG21 VAL B 123      58.792  58.112  15.801  1.00 46.11           H
ATOM   1439 HG22 VAL B 123      57.330  57.489  15.832  1.00 46.11           H
ATOM   1440 HG23 VAL B 123      57.786  58.509  16.965  1.00 46.11           H
ATOM   1441  N   LEU B 124      57.820  53.686  18.702  1.00 30.90           N
ATOM   1442  CA  LEU B 124      58.309  52.528  19.440  1.00 29.71           C
ATOM   1443  C   LEU B 124      59.247  51.711  18.537  1.00 28.40           C
ATOM   1444  O   LEU B 124      58.875  51.351  17.423  1.00 26.42           O
ATOM   1445  CB  LEU B 124      57.106  51.716  19.928  1.00 30.98           C
ATOM   1446  CG  LEU B 124      57.375  50.616  20.955  1.00 42.47           C
ATOM   1447  CD1 LEU B 124      57.990  51.159  22.239  1.00 41.08           C
ATOM   1448  CD2 LEU B 124      56.081  49.849  21.270  1.00 39.52           C
ATOM   1449  H   LEU B 124      57.323  53.476  18.030  1.00 37.08           H
ATOM   1450  HA  LEU B 124      58.813  52.833  20.208  1.00 35.65           H
ATOM   1451  HB2 LEU B 124      56.483  52.328  20.347  1.00 37.18           H
ATOM   1452  HB3 LEU B 124      56.676  51.313  19.157  1.00 37.18           H
ATOM   1453  HG  LEU B 124      58.007  49.989  20.569  1.00 50.96           H
ATOM   1454 HD11 LEU B 124      58.136  50.423  22.855  1.00 49.29           H
ATOM   1455 HD12 LEU B 124      58.834  51.589  22.037  1.00 49.29           H
ATOM   1456 HD13 LEU B 124      57.376  51.799  22.633  1.00 49.29           H
ATOM   1457 HD21 LEU B 124      56.269  49.168  21.934  1.00 47.43           H
ATOM   1458 HD22 LEU B 124      55.427  50.477  21.615  1.00 47.43           H
ATOM   1459 HD23 LEU B 124      55.752  49.439  20.454  1.00 47.43           H
ATOM   1460  N   PHE B 125      60.477  51.493  18.995  1.00 26.18           N
ATOM   1461  CA  PHE B 125      61.497  50.767  18.248  1.00 27.64           C
ATOM   1462  C   PHE B 125      61.629  49.390  18.902  1.00 27.91           C
ATOM   1463  O   PHE B 125      61.917  49.303  20.102  1.00 28.74           O
ATOM   1464  CB  PHE B 125      62.840  51.488  18.284  1.00 27.19           C
ATOM   1465  CG  PHE B 125      62.853  52.810  17.577  1.00 27.85           C
ATOM   1466  CD1 PHE B 125      62.563  53.975  18.267  1.00 28.67           C
ATOM   1467  CD2 PHE B 125      63.162  52.886  16.232  1.00 27.39           C
ATOM   1468  CE1 PHE B 125      62.562  55.175  17.620  1.00 30.03           C
ATOM   1469  CE2 PHE B 125      63.174  54.092  15.578  1.00 31.99           C
ATOM   1470  CZ  PHE B 125      62.885  55.230  16.270  1.00 32.01           C
ATOM   1471  H   PHE B 125      60.755  51.763  19.763  1.00 31.42           H
ATOM   1472  HA  PHE B 125      61.227  50.671  17.323  1.00 33.16           H
ATOM   1473  HB2 PHE B 125      63.079  51.639  19.210  1.00 32.63           H
ATOM   1474  HB3 PHE B 125      63.503  50.932  17.848  1.00 32.63           H
ATOM   1475  HD1 PHE B 125      62.349  53.939  19.171  1.00 34.40           H
ATOM   1476  HD2 PHE B 125      63.359  52.110  15.761  1.00 32.87           H
ATOM   1477  HE1 PHE B 125      62.372  55.953  18.090  1.00 36.04           H
ATOM   1478  HE2 PHE B 125      63.381  54.135  14.673  1.00 38.38           H
ATOM   1479  HZ  PHE B 125      62.893  56.048  15.826  1.00 38.41           H
ATOM   1480  N   PHE B 126      61.438  48.336  18.118  1.00 29.33           N
ATOM   1481  CA  PHE B 126      61.552  46.957  18.585  1.00 26.77           C
ATOM   1482  C   PHE B 126      62.952  46.425  18.242  1.00 25.13           C
ATOM   1483  O   PHE B 126      63.405  46.566  17.100  1.00 26.61           O
ATOM   1484  CB  PHE B 126      60.540  46.044  17.886  1.00 26.47           C
ATOM   1485  CG  PHE B 126      59.071  46.316  18.171  1.00 27.26           C
ATOM   1486  CD1 PHE B 126      58.142  45.954  17.223  1.00 29.90           C
ATOM   1487  CD2 PHE B 126      58.624  46.872  19.365  1.00 32.52           C
ATOM   1488  CE1 PHE B 126      56.773  46.144  17.445  1.00 29.36           C
ATOM   1489  CE2 PHE B 126      57.266  47.083  19.593  1.00 33.44           C
ATOM   1490  CZ  PHE B 126      56.344  46.726  18.621  1.00 29.68           C
ATOM   1491  H   PHE B 126      61.240  48.405  17.287  1.00 35.20           H
ATOM   1492  HA  PHE B 126      61.411  46.921  19.542  1.00 32.12           H
ATOM   1493  HB2 PHE B 126      60.663  46.136  16.930  1.00 31.76           H
ATOM   1494  HB3 PHE B 126      60.722  45.131  18.153  1.00 31.76           H
ATOM   1495  HD1 PHE B 126      58.433  45.567  16.432  1.00 35.88           H
ATOM   1496  HD2 PHE B 126      59.240  47.120  20.018  1.00 39.02           H
ATOM   1497  HE1 PHE B 126      56.158  45.909  16.793  1.00 35.23           H
ATOM   1498  HE2 PHE B 126      56.983  47.467  20.393  1.00 40.13           H
ATOM   1499  HZ  PHE B 126      55.437  46.858  18.769  1.00 35.62           H
ATOM   1500  N   GLU B 127      63.631  45.771  19.192  1.00 23.33           N
ATOM   1501  CA  GLU B 127      64.863  45.063  18.820  1.00 23.65           C
ATOM   1502  C   GLU B 127      64.413  43.689  18.299  1.00 21.97           C
ATOM   1503  O   GLU B 127      64.080  42.803  19.113  1.00 22.20           O
ATOM   1504  CB  GLU B 127      65.839  44.944  19.998  1.00 25.12           C
ATOM   1505  CG  GLU B 127      67.151  44.201  19.610  1.00 25.78           C
ATOM   1506  CD  GLU B 127      68.144  43.966  20.757  1.00 31.24           C
ATOM   1507  OE1 GLU B 127      69.334  43.796  20.457  1.00 28.02           O
ATOM   1508  OE2 GLU B 127      67.746  43.955  21.940  1.00 29.77           O1-
ATOM   1509  H   GLU B 127      63.405  45.711  20.017  1.00 28.00           H
ATOM   1510  HA  GLU B 127      65.316  45.537  18.104  1.00 28.38           H
ATOM   1511  HB2 GLU B 127      66.072  45.829  20.311  1.00 30.14           H
ATOM   1512  HB3 GLU B 127      65.418  44.445  20.715  1.00 30.14           H
ATOM   1513  HG2 GLU B 127      66.920  43.331  19.253  1.00 30.93           H
ATOM   1514  HG3 GLU B 127      67.623  44.718  18.936  1.00 30.93           H
ATOM   1515  N   ARG B 128      64.347  43.543  16.950  1.00 23.69           N
ATOM   1516  CA  ARG B 128      63.741  42.392  16.262  1.00 22.56           C
ATOM   1517  C   ARG B 128      62.202  42.408  16.628  1.00 21.24           C
ATOM   1518  O   ARG B 128      61.532  43.038  17.407  1.00 25.61           O
ATOM   1519  CB  ARG B 128      64.411  41.052  16.593  1.00 23.87           C
ATOM   1520  CG  ARG B 128      65.900  41.050  16.204  1.00 21.96           C
ATOM   1521  CD  ARG B 128      66.384  39.608  15.927  1.00 21.97           C
ATOM   1522  NE  ARG B 128      67.820  39.583  15.634  1.00 23.06           N
ATOM   1523  CZ  ARG B 128      68.753  39.016  16.476  1.00 21.77           C
ATOM   1524  NH1 ARG B 128      68.391  38.590  17.706  1.00 25.09           N
ATOM   1525  NH2 ARG B 128      70.047  38.936  15.998  1.00 21.71           N1+
ATOM   1526  H   ARG B 128      64.560  44.346  16.343  1.00 28.43           H
ATOM   1527  HA  ARG B 128      63.832  42.578  15.154  1.00 27.07           H
ATOM   1528  HB2 ARG B 128      64.318  40.835  17.681  1.00 28.64           H
ATOM   1529  HB3 ARG B 128      63.886  40.217  16.080  1.00 28.64           H
ATOM   1530  HG2 ARG B 128      66.092  41.689  15.321  1.00 26.35           H
ATOM   1531  HG3 ARG B 128      66.501  41.495  17.025  1.00 26.35           H
ATOM   1532  HD2 ARG B 128      66.140  38.966  16.821  1.00 26.36           H
ATOM   1533  HD3 ARG B 128      65.842  39.174  15.057  1.00 26.36           H
ATOM   1534  HE  ARG B 128      68.132  39.980  14.727  1.00 27.67           H
ATOM   1535 HH11 ARG B 128      67.422  38.799  18.151  1.00 30.11           H
ATOM   1536 HH12 ARG B 128      69.082  38.255  18.394  1.00 30.11           H
ATOM   1537 HH21 ARG B 128      70.275  39.269  15.061  1.00 26.05           H
ATOM   1538 HH22 ARG B 128      70.815  38.613  16.594  1.00 26.05           H
ATOM   1539  N   SER B 129      61.637  41.450  15.833  1.00 25.18           N
ATOM   1540  CA  SER B 129      60.201  41.196  15.613  1.00 24.28           C
ATOM   1541  C   SER B 129      59.838  39.698  15.638  1.00 26.01           C
ATOM   1542  O   SER B 129      60.687  38.797  15.480  1.00 23.58           O
ATOM   1543  CB  SER B 129      59.717  41.773  14.263  1.00 25.49           C
ATOM   1544  OG  SER B 129      60.305  41.149  13.115  1.00 25.79           O
ATOM   1545  H   SER B 129      62.117  40.896  15.383  1.00 30.22           H
ATOM   1546  HA  SER B 129      59.712  41.625  16.325  1.00 29.14           H
ATOM   1547  HB2 SER B 129      58.761  41.630  14.203  1.00 30.59           H
ATOM   1548  HB3 SER B 129      59.907  42.723  14.232  1.00 30.59           H
ATOM   1549  HG  SER B 129      61.139  41.257  13.122  1.00 30.95           H
ATOM   1550  N   VAL B 130      58.521  39.438  15.714  1.00 23.27           N
ATOM   1551  CA  VAL B 130      58.026  38.056  15.587  1.00 26.17           C
ATOM   1552  C   VAL B 130      58.314  37.466  14.201  1.00 22.57           C
ATOM   1553  O   VAL B 130      58.329  36.231  14.025  1.00 24.07           O
ATOM   1554  CB  VAL B 130      56.507  37.984  15.874  1.00 30.46           C
ATOM   1555  CG1 VAL B 130      56.164  38.404  17.357  1.00 27.80           C
ATOM   1556  CG2 VAL B 130      55.740  38.812  14.841  1.00 31.84           C
ATOM   1557  H   VAL B 130      57.913  40.032  15.830  1.00 27.93           H
ATOM   1558  HA  VAL B 130      58.482  37.507  16.242  1.00 31.41           H
ATOM   1559  HB  VAL B 130      56.232  37.062  15.766  1.00 36.55           H
ATOM   1560 HG11 VAL B 130      55.208  38.329  17.497  1.00 33.36           H
ATOM   1561 HG12 VAL B 130      56.636  37.819  17.970  1.00 33.36           H
ATOM   1562 HG13 VAL B 130      56.443  39.323  17.500  1.00 33.36           H
ATOM   1563 HG21 VAL B 130      54.793  38.751  15.040  1.00 38.21           H
ATOM   1564 HG22 VAL B 130      56.027  39.737  14.891  1.00 38.21           H
ATOM   1565 HG23 VAL B 130      55.913  38.462  13.953  1.00 38.21           H
ATOM   1566  N   TYR B 131      58.514  38.312  13.197  1.00 21.71           N
ATOM   1567  CA  TYR B 131      58.785  37.818  11.856  1.00 27.97           C
ATOM   1568  C   TYR B 131      60.216  37.304  11.715  1.00 27.33           C
ATOM   1569  O   TYR B 131      60.445  36.280  11.051  1.00 25.45           O
ATOM   1570  CB  TYR B 131      58.509  38.903  10.818  1.00 27.21           C
ATOM   1571  CG  TYR B 131      57.182  39.588  11.013  1.00 28.47           C
ATOM   1572  CD1 TYR B 131      57.133  40.918  11.403  1.00 31.81           C
ATOM   1573  CD2 TYR B 131      55.977  38.906  10.825  1.00 36.42           C
ATOM   1574  CE1 TYR B 131      55.923  41.559  11.592  1.00 31.07           C
ATOM   1575  CE2 TYR B 131      54.754  39.547  11.025  1.00 33.37           C
ATOM   1576  CZ  TYR B 131      54.745  40.870  11.401  1.00 32.40           C
ATOM   1577  OH  TYR B 131      53.565  41.549  11.607  1.00 35.08           O
ATOM   1578  H   TYR B 131      58.502  39.169  13.268  1.00 26.05           H
ATOM   1579  HA  TYR B 131      58.192  37.072  11.682  1.00 33.56           H
ATOM   1580  HB2 TYR B 131      59.204  39.578  10.865  1.00 32.65           H
ATOM   1581  HB3 TYR B 131      58.500  38.490   9.941  1.00 32.65           H
ATOM   1582  HD1 TYR B 131      57.921  41.391  11.532  1.00 38.17           H
ATOM   1583  HD2 TYR B 131      55.985  38.010  10.570  1.00 43.70           H
ATOM   1584  HE1 TYR B 131      55.898  42.451  11.851  1.00 37.28           H
ATOM   1585  HE2 TYR B 131      53.955  39.089  10.895  1.00 40.05           H
ATOM   1586  HH  TYR B 131      52.907  41.041  11.474  1.00 42.10           H
ATOM   1587  N   SER B 132      61.195  37.990  12.301  1.00 24.04           N
ATOM   1588  CA  SER B 132      62.534  37.373  12.314  1.00 24.75           C
ATOM   1589  C   SER B 132      62.590  36.125  13.191  1.00 19.18           C
ATOM   1590  O   SER B 132      63.347  35.205  12.835  1.00 23.60           O
ATOM   1591  CB  SER B 132      63.633  38.334  12.748  1.00 26.80           C
ATOM   1592  OG  SER B 132      63.230  39.304  13.643  1.00 26.62           O
ATOM   1593  H   SER B 132      61.123  38.761  12.676  1.00 28.85           H
ATOM   1594  HA  SER B 132      62.760  37.108  11.411  1.00 29.70           H
ATOM   1595  HB2 SER B 132      64.345  37.830  13.166  1.00 32.15           H
ATOM   1596  HB3 SER B 132      63.966  38.784  11.957  1.00 32.15           H
ATOM   1597  HG  SER B 132      63.395  40.071  13.340  1.00 31.95           H
ATOM   1598  N   ASP B 133      61.853  36.067  14.334  1.00 22.57           N
ATOM   1599  CA  ASP B 133      61.927  34.860  15.204  1.00 24.24           C
ATOM   1600  C   ASP B 133      61.806  33.552  14.385  1.00 22.00           C
ATOM   1601  O   ASP B 133      62.325  32.464  14.368  1.00 24.02           O
ATOM   1602  CB  ASP B 133      60.809  34.960  16.229  1.00 22.53           C
ATOM   1603  CG  ASP B 133      61.212  35.934  17.365  1.00 25.77           C
ATOM   1604  OD1 ASP B 133      62.437  36.187  17.560  1.00 22.04           O
ATOM   1605  OD2 ASP B 133      60.263  36.404  18.019  1.00 26.04           O1-
ATOM   1606  H   ASP B 133      61.390  36.905  14.723  1.00 27.08           H
ATOM   1607  HA  ASP B 133      62.941  34.839  15.724  1.00 29.09           H
ATOM   1608  HB2 ASP B 133      59.848  35.284  15.808  1.00 27.04           H
ATOM   1609  HB3 ASP B 133      60.618  33.980  16.737  1.00 27.04           H
ATOM   1610  N   ARG B 134      60.726  33.706  13.531  1.00 22.29           N
ATOM   1611  CA  ARG B 134      60.161  32.626  12.686  1.00 25.39           C
ATOM   1612  C   ARG B 134      60.875  32.444  11.350  1.00 21.63           C
ATOM   1613  O   ARG B 134      61.283  31.326  11.014  1.00 23.99           O
ATOM   1614  CB  ARG B 134      58.652  32.836  12.384  1.00 25.45           C
ATOM   1615  CG  ARG B 134      58.059  31.834  11.331  1.00 28.72           C
ATOM   1616  CD  ARG B 134      56.503  31.925  11.231  1.00 25.39           C
ATOM   1617  NE  ARG B 134      55.876  30.982  10.269  1.00 28.69           N
ATOM   1618  CZ  ARG B 134      54.552  30.825  10.144  1.00 31.45           C
ATOM   1619  NH1 ARG B 134      53.740  31.513  10.920  1.00 28.17           N
ATOM   1620  NH2 ARG B 134      54.038  29.990   9.241  1.00 33.74           N1+
ATOM   1621  H   ARG B 134      60.283  34.431  13.457  1.00 26.75           H
ATOM   1622  HA  ARG B 134      60.236  31.781  13.152  1.00 30.47           H
ATOM   1623  HB2 ARG B 134      58.136  32.719  13.194  1.00 30.54           H
ATOM   1624  HB3 ARG B 134      58.523  33.729  12.025  1.00 30.54           H
ATOM   1625  HG2 ARG B 134      58.415  32.029  10.449  1.00 34.46           H
ATOM   1626  HG3 ARG B 134      58.298  30.925  11.575  1.00 34.46           H
ATOM   1627  HD2 ARG B 134      56.136  31.736  12.106  1.00 30.47           H
ATOM   1628  HD3 ARG B 134      56.266  32.825  10.950  1.00 30.47           H
ATOM   1629  HE  ARG B 134      56.386  30.511   9.762  1.00 34.43           H
ATOM   1630 HH11 ARG B 134      54.045  32.068  11.503  1.00 33.80           H
ATOM   1631 HH12 ARG B 134      52.893  31.414  10.839  1.00 33.80           H
ATOM   1632 HH21 ARG B 134      54.558  29.533   8.731  1.00 40.48           H
ATOM   1633 HH22 ARG B 134      53.186  29.898   9.183  1.00 40.48           H
ATOM   1634  N   TYR B 135      61.009  33.523  10.545  1.00 23.84           N
ATOM   1635  CA  TYR B 135      61.507  33.387   9.170  1.00 24.33           C
ATOM   1636  C   TYR B 135      63.035  33.463   9.063  1.00 24.00           C
ATOM   1637  O   TYR B 135      63.575  33.118   8.001  1.00 24.44           O
ATOM   1638  CB  TYR B 135      60.843  34.423   8.232  1.00 27.92           C
ATOM   1639  CG  TYR B 135      59.359  34.147   8.082  1.00 25.78           C
ATOM   1640  CD1 TYR B 135      58.413  34.881   8.795  1.00 27.14           C
ATOM   1641  CD2 TYR B 135      58.911  33.111   7.269  1.00 28.48           C
ATOM   1642  CE1 TYR B 135      57.037  34.588   8.688  1.00 31.16           C
ATOM   1643  CE2 TYR B 135      57.559  32.807   7.151  1.00 32.82           C
ATOM   1644  CZ  TYR B 135      56.624  33.539   7.867  1.00 32.44           C
ATOM   1645  OH  TYR B 135      55.288  33.240   7.744  1.00 37.16           O
ATOM   1646  H   TYR B 135      60.820  34.332  10.770  1.00 28.61           H
ATOM   1647  HA  TYR B 135      61.248  32.517   8.831  1.00 29.20           H
ATOM   1648  HB2 TYR B 135      60.953  35.310   8.604  1.00 33.50           H
ATOM   1649  HB3 TYR B 135      61.251  34.381   7.354  1.00 33.50           H
ATOM   1650  HD1 TYR B 135      58.692  35.568   9.351  1.00 32.57           H
ATOM   1651  HD2 TYR B 135      59.528  32.604   6.795  1.00 34.18           H
ATOM   1652  HE1 TYR B 135      56.411  35.084   9.165  1.00 37.39           H
ATOM   1653  HE2 TYR B 135      57.287  32.113   6.600  1.00 39.38           H
ATOM   1654  HH  TYR B 135      55.191  32.560   7.258  1.00 44.60           H
ATOM   1655  N   ILE B 136      63.729  33.877  10.127  1.00 21.72           N
ATOM   1656  CA  ILE B 136      65.187  33.842  10.205  1.00 27.68           C
ATOM   1657  C   ILE B 136      65.600  32.698  11.143  1.00 24.83           C
ATOM   1658  O   ILE B 136      66.170  31.708  10.661  1.00 24.47           O
ATOM   1659  CB  ILE B 136      65.814  35.179  10.673  1.00 23.39           C
ATOM   1660  CG1 ILE B 136      65.353  36.412   9.858  1.00 32.29           C
ATOM   1661  CG2 ILE B 136      67.355  35.067  10.631  1.00 24.54           C
ATOM   1662  CD1 ILE B 136      65.724  36.382   8.436  1.00 34.18           C
ATOM   1663  H   ILE B 136      63.364  34.189  10.841  1.00 26.07           H
ATOM   1664  HA  ILE B 136      65.553  33.649   9.330  1.00 33.22           H
ATOM   1665  HB  ILE B 136      65.561  35.323  11.601  1.00 28.07           H
ATOM   1666 HG12 ILE B 136      64.389  36.492   9.904  1.00 38.75           H
ATOM   1667 HG13 ILE B 136      65.765  37.210  10.235  1.00 38.75           H
ATOM   1668 HG21 ILE B 136      67.734  35.911  10.911  1.00 29.45           H
ATOM   1669 HG22 ILE B 136      67.649  34.361  11.226  1.00 29.45           H
ATOM   1670 HG23 ILE B 136      67.621  34.865   9.725  1.00 29.45           H
ATOM   1671 HD11 ILE B 136      65.395  37.190   8.013  1.00 41.02           H
ATOM   1672 HD12 ILE B 136      66.689  36.336   8.349  1.00 41.02           H
ATOM   1673 HD13 ILE B 136      65.317  35.600   8.033  1.00 41.02           H
ATOM   1674  N   PHE B 137      65.368  32.822  12.479  1.00 22.52           N
ATOM   1675  CA  PHE B 137      66.114  31.932  13.421  1.00 21.77           C
ATOM   1676  C   PHE B 137      65.566  30.497  13.437  1.00 22.22           C
ATOM   1677  O   PHE B 137      66.133  29.426  13.356  1.00 23.60           O
ATOM   1678  CB  PHE B 137      65.957  32.617  14.800  1.00 21.66           C
ATOM   1679  CG  PHE B 137      66.923  33.766  14.872  1.00 24.12           C
ATOM   1680  CD1 PHE B 137      66.480  35.073  14.603  1.00 22.49           C
ATOM   1681  CD2 PHE B 137      68.259  33.530  15.228  1.00 21.09           C
ATOM   1682  CE1 PHE B 137      67.380  36.124  14.631  1.00 22.60           C
ATOM   1683  CE2 PHE B 137      69.160  34.599  15.280  1.00 24.31           C
ATOM   1684  CZ  PHE B 137      68.741  35.884  14.938  1.00 23.60           C
ATOM   1685  H   PHE B 137      64.840  33.607  12.872  1.00 27.02           H
ATOM   1686  HA  PHE B 137      67.197  31.870  13.097  1.00 26.13           H
ATOM   1687  HB2 PHE B 137      64.909  32.938  14.973  1.00 25.99           H
ATOM   1688  HB3 PHE B 137      66.160  31.902  15.629  1.00 25.99           H
ATOM   1689  HD1 PHE B 137      65.435  35.261  14.372  1.00 26.99           H
ATOM   1690  HD2 PHE B 137      68.602  32.524  15.487  1.00 25.31           H
ATOM   1691  HE1 PHE B 137      67.042  37.128  14.399  1.00 27.12           H
ATOM   1692  HE2 PHE B 137      70.198  34.413  15.568  1.00 29.18           H
ATOM   1693  HZ  PHE B 137      69.456  36.697  14.940  1.00 28.32           H
ATOM   1694  N   ALA B 138      64.191  30.471  13.617  1.00 21.04           N
ATOM   1695  CA  ALA B 138      63.446  29.191  13.740  1.00 22.06           C
ATOM   1696  C   ALA B 138      63.485  28.395  12.430  1.00 21.23           C
ATOM   1697  O   ALA B 138      63.814  27.196  12.421  1.00 22.73           O
ATOM   1698  CB  ALA B 138      61.984  29.432  14.188  1.00 24.88           C
ATOM   1699  H   ALA B 138      63.691  31.167  13.667  1.00 25.25           H
ATOM   1700  HA  ALA B 138      63.865  28.639  14.417  1.00 26.47           H
ATOM   1701  HB1 ALA B 138      61.549  28.571  14.281  1.00 29.85           H
ATOM   1702  HB2 ALA B 138      61.960  29.893  15.040  1.00 29.85           H
ATOM   1703  HB3 ALA B 138      61.524  29.955  13.517  1.00 29.85           H
ATOM   1704  N   SER B 139      63.255  29.080  11.307  1.00 25.05           N
ATOM   1705  CA  SER B 139      63.391  28.472   9.989  1.00 24.39           C
ATOM   1706  C   SER B 139      64.794  27.910   9.752  1.00 25.48           C
ATOM   1707  O   SER B 139      64.942  26.787   9.249  1.00 24.28           O
ATOM   1708  CB  SER B 139      63.026  29.513   8.921  1.00 25.21           C
ATOM   1709  OG  SER B 139      63.266  28.993   7.651  1.00 29.84           O
ATOM   1710  H   SER B 139      63.031  29.913  11.282  1.00 30.06           H
ATOM   1711  HA  SER B 139      62.766  27.736   9.924  1.00 29.27           H
ATOM   1712  HB2 SER B 139      62.088  29.742   8.999  1.00 30.25           H
ATOM   1713  HB3 SER B 139      63.573  30.306   9.037  1.00 30.25           H
ATOM   1714  HG  SER B 139      63.032  29.561   7.079  1.00 35.81           H
ATOM   1715  N   ASN B 140      65.845  28.660  10.115  1.00 23.41           N
ATOM   1716  CA  ASN B 140      67.208  28.163   9.942  1.00 22.61           C
ATOM   1717  C   ASN B 140      67.469  26.901  10.773  1.00 27.23           C
ATOM   1718  O   ASN B 140      68.126  25.959  10.312  1.00 25.35           O
ATOM   1719  CB  ASN B 140      68.223  29.250  10.303  1.00 22.42           C
ATOM   1720  CG  ASN B 140      69.665  28.763  10.140  1.00 24.97           C
ATOM   1721  OD1 ASN B 140      70.079  28.342   9.046  1.00 30.05           O
ATOM   1722  ND2 ASN B 140      70.418  28.815  11.200  1.00 27.75           N
ATOM   1723  H   ASN B 140      65.795  29.450  10.444  1.00 28.10           H
ATOM   1724  HA  ASN B 140      67.347  27.930   9.011  1.00 27.14           H
ATOM   1725  HB2 ASN B 140      68.095  30.019   9.731  1.00 26.90           H
ATOM   1726  HB3 ASN B 140      68.095  29.511  11.230  1.00 26.90           H
ATOM   1727 HD21 ASN B 140      71.238  28.570  11.149  1.00 33.30           H
ATOM   1728 HD22 ASN B 140      70.100  29.109  11.941  1.00 33.30           H
ATOM   1729  N   LEU B 141      66.963  26.855  12.001  1.00 24.98           N
ATOM   1730  CA  LEU B 141      67.180  25.670  12.821  1.00 23.88           C
ATOM   1731  C   LEU B 141      66.438  24.451  12.261  1.00 23.69           C
ATOM   1732  O   LEU B 141      66.958  23.331  12.299  1.00 23.06           O
ATOM   1733  CB  LEU B 141      66.778  26.004  14.258  1.00 23.60           C
ATOM   1734  CG  LEU B 141      67.737  26.960  15.000  1.00 24.00           C
ATOM   1735  CD1 LEU B 141      67.072  27.614  16.180  1.00 21.81           C
ATOM   1736  CD2 LEU B 141      68.995  26.196  15.482  1.00 24.73           C
ATOM   1737  H   LEU B 141      66.509  27.478  12.379  1.00 29.98           H
ATOM   1738  HA  LEU B 141      68.126  25.453  12.811  1.00 28.66           H
ATOM   1739  HB2 LEU B 141      65.911  26.436  14.230  1.00 28.32           H
ATOM   1740  HB3 LEU B 141      66.734  25.181  14.773  1.00 28.32           H
ATOM   1741  HG  LEU B 141      68.031  27.652  14.387  1.00 28.80           H
ATOM   1742 HD11 LEU B 141      67.714  28.198  16.608  1.00 26.17           H
ATOM   1743 HD12 LEU B 141      66.319  28.133  15.866  1.00 26.17           H
ATOM   1744 HD13 LEU B 141      66.780  26.931  16.804  1.00 26.17           H
ATOM   1745 HD21 LEU B 141      69.577  26.825  15.929  1.00 29.68           H
ATOM   1746 HD22 LEU B 141      68.726  25.503  16.102  1.00 29.68           H
ATOM   1747 HD23 LEU B 141      69.446  25.800  14.719  1.00 29.68           H
ATOM   1748  N   TYR B 142      65.223  24.643  11.745  1.00 20.63           N
ATOM   1749  CA  TYR B 142      64.514  23.548  11.084  1.00 25.63           C
ATOM   1750  C   TYR B 142      65.276  23.055   9.849  1.00 27.43           C
ATOM   1751  O   TYR B 142      65.413  21.843   9.631  1.00 24.56           O
ATOM   1752  CB  TYR B 142      63.107  24.006  10.692  1.00 23.86           C
ATOM   1753  CG  TYR B 142      62.435  23.093   9.695  1.00 23.57           C
ATOM   1754  CD1 TYR B 142      62.076  21.788  10.064  1.00 26.65           C
ATOM   1755  CD2 TYR B 142      62.186  23.497   8.402  1.00 26.21           C
ATOM   1756  CE1 TYR B 142      61.462  20.929   9.164  1.00 34.09           C
ATOM   1757  CE2 TYR B 142      61.597  22.632   7.480  1.00 35.44           C
ATOM   1758  CZ  TYR B 142      61.235  21.360   7.868  1.00 34.20           C
ATOM   1759  OH  TYR B 142      60.627  20.528   6.955  1.00 41.05           O
ATOM   1760  H   TYR B 142      64.796  25.390  11.752  1.00 24.75           H
ATOM   1761  HA  TYR B 142      64.433  22.807  11.706  1.00 30.75           H
ATOM   1762  HB2 TYR B 142      62.552  24.029  11.486  1.00 28.63           H
ATOM   1763  HB3 TYR B 142      63.163  24.890  10.301  1.00 28.63           H
ATOM   1764  HD1 TYR B 142      62.234  21.500  10.933  1.00 31.98           H
ATOM   1765  HD2 TYR B 142      62.432  24.349   8.127  1.00 31.46           H
ATOM   1766  HE1 TYR B 142      61.223  20.068   9.423  1.00 40.90           H
ATOM   1767  HE2 TYR B 142      61.425  22.918   6.612  1.00 42.53           H
ATOM   1768  HH  TYR B 142      60.542  19.773   7.290  1.00 49.26           H
ATOM   1769  N   GLU B 143      65.791  23.978   9.036  1.00 25.19           N
ATOM   1770  CA  GLU B 143      66.522  23.586   7.825  1.00 26.78           C
ATOM   1771  C   GLU B 143      67.840  22.886   8.155  1.00 31.79           C
ATOM   1772  O   GLU B 143      68.342  22.093   7.339  1.00 28.81           O
ATOM   1773  CB  GLU B 143      66.789  24.825   6.942  1.00 29.92           C
ATOM   1774  CG  GLU B 143      65.501  25.463   6.398  1.00 31.94           C
ATOM   1775  CD  GLU B 143      65.691  26.780   5.606  1.00 35.56           C
ATOM   1776  OE1 GLU B 143      66.770  27.375   5.662  1.00 39.65           O
ATOM   1777  OE2 GLU B 143      64.719  27.209   4.944  1.00 43.06           O1-
ATOM   1778  H   GLU B 143      65.722  24.822   9.158  1.00 30.22           H
ATOM   1779  HA  GLU B 143      65.979  22.962   7.314  1.00 32.13           H
ATOM   1780  HB2 GLU B 143      67.266  25.493   7.460  1.00 35.90           H
ATOM   1781  HB3 GLU B 143      67.330  24.554   6.184  1.00 35.90           H
ATOM   1782  HG2 GLU B 143      65.090  24.829   5.789  1.00 38.33           H
ATOM   1783  HG3 GLU B 143      64.900  25.644   7.136  1.00 38.33           H
ATOM   1784  N   SER B 144      68.421  23.184   9.321  1.00 23.36           N
ATOM   1785  CA  SER B 144      69.625  22.536   9.829  1.00 25.21           C
ATOM   1786  C   SER B 144      69.331  21.261  10.634  1.00 28.91           C
ATOM   1787  O   SER B 144      70.212  20.769  11.338  1.00 29.26           O
ATOM   1788  CB  SER B 144      70.402  23.531  10.694  1.00 30.89           C
ATOM   1789  OG  SER B 144      70.673  24.677   9.915  1.00 31.98           O
ATOM   1790  H   SER B 144      68.117  23.786   9.852  1.00 28.04           H
ATOM   1791  HA  SER B 144      70.184  22.286   9.077  1.00 30.26           H
ATOM   1792  HB2 SER B 144      69.882  23.782  11.472  1.00 37.07           H
ATOM   1793  HB3 SER B 144      71.238  23.127  10.973  1.00 37.07           H
ATOM   1794  HG  SER B 144      69.951  25.040   9.686  1.00 38.37           H
ATOM   1795  N   GLU B 145      68.113  20.740  10.543  1.00 24.36           N
ATOM   1796  CA  GLU B 145      67.637  19.541  11.255  1.00 25.49           C
ATOM   1797  C   GLU B 145      67.807  19.650  12.773  1.00 26.38           C
ATOM   1798  O   GLU B 145      68.014  18.662  13.465  1.00 26.29           O
ATOM   1799  CB  GLU B 145      68.306  18.272  10.692  1.00 32.74           C
ATOM   1800  CG  GLU B 145      68.051  18.139   9.184  1.00 38.77           C
ATOM   1801  CD  GLU B 145      68.595  16.829   8.573  1.00 50.62           C
ATOM   1802  OE1 GLU B 145      69.027  16.858   7.410  1.00 51.74           O
ATOM   1803  OE2 GLU B 145      68.587  15.784   9.250  1.00 53.85           O1-
ATOM   1804  H   GLU B 145      67.510  21.073  10.029  1.00 29.23           H
ATOM   1805  HA  GLU B 145      66.685  19.454  11.082  1.00 30.58           H
ATOM   1806  HB2 GLU B 145      69.263  18.298  10.843  1.00 39.29           H
ATOM   1807  HB3 GLU B 145      67.922  17.490  11.123  1.00 39.29           H
ATOM   1808  HG2 GLU B 145      67.092  18.164   9.026  1.00 46.53           H
ATOM   1809  HG3 GLU B 145      68.482  18.876   8.727  1.00 46.53           H
ATOM   1810  N   CYS B 146      67.629  20.850  13.328  1.00 22.91           N
ATOM   1811  CA  CYS B 146      67.593  21.007  14.780  1.00 20.91           C
ATOM   1812  C   CYS B 146      66.167  21.035  15.331  1.00 23.65           C
ATOM   1813  O   CYS B 146      65.989  20.953  16.547  1.00 22.50           O
ATOM   1814  CB  CYS B 146      68.344  22.265  15.193  1.00 25.32           C
ATOM   1815  SG  CYS B 146      70.147  22.071  14.872  1.00 29.15           S
ATOM   1816  H   CYS B 146      67.521  21.582  12.889  1.00 27.49           H
ATOM   1817  HA  CYS B 146      68.048  20.256  15.190  1.00 25.09           H
ATOM   1818  HB2 CYS B 146      68.019  23.010  14.667  1.00 30.38           H
ATOM   1819  HB3 CYS B 146      68.206  22.433  16.137  1.00 30.38           H
ATOM   1820  HG  CYS B 146      70.707  23.077  15.199  1.00 34.98           H
ATOM   1821  N   MET B 147      65.176  21.093  14.452  1.00 24.17           N
ATOM   1822  CA  MET B 147      63.789  20.775  14.725  1.00 22.71           C
ATOM   1823  C   MET B 147      63.321  19.775  13.679  1.00 27.18           C
ATOM   1824  O   MET B 147      63.669  19.908  12.496  1.00 26.51           O
ATOM   1825  CB  MET B 147      62.891  22.041  14.641  1.00 25.10           C
ATOM   1826  CG  MET B 147      63.101  23.049  15.736  1.00 27.06           C
ATOM   1827  SD  MET B 147      61.671  24.221  15.747  1.00 32.55           S
ATOM   1828  CE  MET B 147      62.534  25.693  15.398  1.00 37.57           C
ATOM   1829  H   MET B 147      65.289  21.339  13.639  1.00 29.00           H
ATOM   1830  HA  MET B 147      63.703  20.390  15.609  1.00 27.25           H
ATOM   1831  HB2 MET B 147      63.082  22.488  13.803  1.00 30.12           H
ATOM   1832  HB3 MET B 147      61.962  21.760  14.655  1.00 30.12           H
ATOM   1833  HG2 MET B 147      63.152  22.606  16.596  1.00 32.48           H
ATOM   1834  HG3 MET B 147      63.917  23.545  15.557  1.00 32.48           H
ATOM   1835  HE1 MET B 147      61.894  26.426  15.362  1.00 45.09           H
ATOM   1836  HE2 MET B 147      63.180  25.834  16.110  1.00 45.09           H
ATOM   1837  HE3 MET B 147      62.983  25.597  14.539  1.00 45.09           H
ATOM   1838  N   ASN B 148      62.525  18.783  14.098  1.00 26.26           N
ATOM   1839  CA  ASN B 148      61.979  17.809  13.157  1.00 30.17           C
ATOM   1840  C   ASN B 148      60.636  18.309  12.605  1.00 30.98           C
ATOM   1841  O   ASN B 148      60.198  19.425  12.898  1.00 25.53           O
ATOM   1842  CB  ASN B 148      61.912  16.420  13.815  1.00 28.25           C
ATOM   1843  CG  ASN B 148      60.890  16.315  14.954  1.00 25.07           C
ATOM   1844  OD1 ASN B 148      59.943  17.096  15.047  1.00 26.04           O
ATOM   1845  ND2 ASN B 148      61.081  15.308  15.820  1.00 26.28           N
ATOM   1846  H   ASN B 148      62.292  18.656  14.917  1.00 31.52           H
ATOM   1847  HA  ASN B 148      62.577  17.739  12.399  1.00 36.20           H
ATOM   1848  HB2 ASN B 148      61.651  15.770  13.144  1.00 33.89           H
ATOM   1849  HB3 ASN B 148      62.786  16.199  14.174  1.00 33.89           H
ATOM   1850 HD21 ASN B 148      60.520  15.172  16.452  1.00 31.53           H
ATOM   1851 HD22 ASN B 148      61.763  14.793  15.739  1.00 31.53           H
ATOM   1852  N   GLU B 149      60.005  17.529  11.710  1.00 27.26           N
ATOM   1853  CA  GLU B 149      58.776  18.015  11.056  1.00 29.40           C
ATOM   1854  C   GLU B 149      57.674  18.308  12.053  1.00 25.44           C
ATOM   1855  O   GLU B 149      56.915  19.270  11.883  1.00 30.70           O
ATOM   1856  CB  GLU B 149      58.241  17.000  10.045  1.00 36.26           C
ATOM   1857  CG  GLU B 149      59.119  16.794   8.846  1.00 40.24           C
ATOM   1858  CD  GLU B 149      59.220  18.052   7.986  1.00 49.42           C
ATOM   1859  OE1 GLU B 149      58.192  18.725   7.776  1.00 45.68           O
ATOM   1860  OE2 GLU B 149      60.338  18.374   7.527  1.00 55.65           O1-
ATOM   1861  H   GLU B 149      60.267  16.747  11.473  1.00 32.71           H
ATOM   1862  HA  GLU B 149      58.972  18.845  10.595  1.00 35.28           H
ATOM   1863  HB2 GLU B 149      58.137  16.144  10.485  1.00 43.51           H
ATOM   1864  HB3 GLU B 149      57.380  17.317   9.727  1.00 43.51           H
ATOM   1865  HG2 GLU B 149      60.010  16.549   9.136  1.00 48.29           H
ATOM   1866  HG3 GLU B 149      58.742  16.088   8.297  1.00 48.29           H
ATOM   1867  N   THR B 150      57.543  17.469  13.087  1.00 30.80           N
ATOM   1868  CA  THR B 150      56.493  17.664  14.078  1.00 25.46           C
ATOM   1869  C   THR B 150      56.702  18.957  14.862  1.00 26.88           C
ATOM   1870  O   THR B 150      55.755  19.711  15.098  1.00 26.54           O
ATOM   1871  CB  THR B 150      56.442  16.477  15.040  1.00 29.76           C
ATOM   1872  OG1 THR B 150      56.229  15.270  14.298  1.00 33.02           O
ATOM   1873  CG2 THR B 150      55.291  16.659  16.049  1.00 31.64           C
ATOM   1874  H   THR B 150      58.052  16.791  13.239  1.00 36.96           H
ATOM   1875  HA  THR B 150      55.642  17.724  13.616  1.00 30.55           H
ATOM   1876  HB  THR B 150      57.277  16.418  15.528  1.00 35.71           H
ATOM   1877  HG1 THR B 150      56.843  15.159  13.735  1.00 39.63           H
ATOM   1878 HG21 THR B 150      55.273  15.903  16.658  1.00 37.97           H
ATOM   1879 HG22 THR B 150      55.399  17.471  16.565  1.00 37.97           H
ATOM   1880 HG23 THR B 150      54.445  16.698  15.576  1.00 37.97           H
ATOM   1881  N   GLU B 151      57.926  19.196  15.323  1.00 25.09           N
ATOM   1882  CA  GLU B 151      58.239  20.426  16.049  1.00 25.01           C
ATOM   1883  C   GLU B 151      57.969  21.659  15.185  1.00 25.47           C
ATOM   1884  O   GLU B 151      57.412  22.660  15.662  1.00 25.57           O
ATOM   1885  CB  GLU B 151      59.723  20.387  16.499  1.00 22.99           C
ATOM   1886  CG  GLU B 151      60.017  19.430  17.677  1.00 23.05           C
ATOM   1887  CD  GLU B 151      61.510  19.260  17.966  1.00 21.74           C
ATOM   1888  OE1 GLU B 151      62.263  18.960  16.997  1.00 26.10           O
ATOM   1889  OE2 GLU B 151      61.917  19.457  19.136  1.00 24.35           O1-
ATOM   1890  H   GLU B 151      58.589  18.664  15.217  1.00 30.11           H
ATOM   1891  HA  GLU B 151      57.681  20.486  16.841  1.00 30.01           H
ATOM   1892  HB2 GLU B 151      60.265  20.100  15.748  1.00 27.59           H
ATOM   1893  HB3 GLU B 151      59.987  21.282  16.762  1.00 27.59           H
ATOM   1894  HG2 GLU B 151      59.601  19.789  18.476  1.00 27.66           H
ATOM   1895  HG3 GLU B 151      59.640  18.560  17.473  1.00 27.66           H
ATOM   1896  N   TRP B 152      58.377  21.610  13.908  1.00 24.70           N
ATOM   1897  CA  TRP B 152      58.209  22.750  13.007  1.00 26.31           C
ATOM   1898  C   TRP B 152      56.733  23.015  12.699  1.00 26.28           C
ATOM   1899  O   TRP B 152      56.310  24.178  12.636  1.00 24.18           O
ATOM   1900  CB  TRP B 152      59.031  22.494  11.726  1.00 27.39           C
ATOM   1901  CG  TRP B 152      59.026  23.587  10.665  1.00 23.25           C
ATOM   1902  CD1 TRP B 152      58.721  23.428   9.346  1.00 29.63           C
ATOM   1903  CD2 TRP B 152      59.315  24.996  10.837  1.00 23.43           C
ATOM   1904  NE1 TRP B 152      58.845  24.628   8.677  1.00 27.94           N
ATOM   1905  CE2 TRP B 152      59.178  25.611   9.573  1.00 25.89           C
ATOM   1906  CE3 TRP B 152      59.682  25.781  11.931  1.00 24.78           C
ATOM   1907  CZ2 TRP B 152      59.410  26.982   9.361  1.00 28.99           C
ATOM   1908  CZ3 TRP B 152      59.920  27.157  11.722  1.00 27.78           C
ATOM   1909  CH2 TRP B 152      59.765  27.740  10.448  1.00 28.28           C
ATOM   1910  H   TRP B 152      58.773  20.938  13.551  1.00 29.64           H
ATOM   1911  HA  TRP B 152      58.568  23.541  13.442  1.00 31.57           H
ATOM   1912  HB2 TRP B 152      59.954  22.353  11.984  1.00 32.87           H
ATOM   1913  HB3 TRP B 152      58.694  21.686  11.306  1.00 32.87           H
ATOM   1914  HD1 TRP B 152      58.495  22.618   8.948  1.00 35.55           H
ATOM   1915  HE1 TRP B 152      58.686  24.745   7.840  1.00 33.53           H
ATOM   1916  HE3 TRP B 152      59.782  25.397  12.768  1.00 29.74           H
ATOM   1917  HZ2 TRP B 152      59.318  27.363   8.519  1.00 34.78           H
ATOM   1918  HZ3 TRP B 152      60.156  27.695  12.443  1.00 33.34           H
ATOM   1919  HH2 TRP B 152      59.923  28.651  10.342  1.00 33.93           H
ATOM   1920  N   THR B 153      55.929  21.954  12.512  1.00 28.18           N
ATOM   1921  CA  THR B 153      54.480  22.118  12.357  1.00 27.55           C
ATOM   1922  C   THR B 153      53.839  22.740  13.598  1.00 26.07           C
ATOM   1923  O   THR B 153      53.023  23.667  13.475  1.00 27.70           O
ATOM   1924  CB  THR B 153      53.814  20.757  12.039  1.00 27.47           C
ATOM   1925  OG1 THR B 153      54.321  20.271  10.803  1.00 29.19           O
ATOM   1926  CG2 THR B 153      52.295  20.914  11.895  1.00 29.15           C
ATOM   1927  H   THR B 153      56.202  21.141  12.464  1.00 33.81           H
ATOM   1928  HA  THR B 153      54.307  22.713  11.611  1.00 33.06           H
ATOM   1929  HB  THR B 153      53.998  20.113  12.741  1.00 32.96           H
ATOM   1930  HG1 THR B 153      55.147  20.147  10.863  1.00 35.03           H
ATOM   1931 HG21 THR B 153      51.892  20.059  11.681  1.00 34.98           H
ATOM   1932 HG22 THR B 153      51.902  21.243  12.717  1.00 34.98           H
ATOM   1933 HG23 THR B 153      52.108  21.534  11.177  1.00 34.98           H
ATOM   1934  N   ILE B 154      54.141  22.207  14.802  1.00 25.27           N
ATOM   1935  CA  ILE B 154      53.611  22.785  16.053  1.00 22.38           C
ATOM   1936  C   ILE B 154      54.035  24.244  16.189  1.00 31.84           C
ATOM   1937  O   ILE B 154      53.224  25.110  16.552  1.00 24.27           O
ATOM   1938  CB  ILE B 154      54.067  21.975  17.285  1.00 23.64           C
ATOM   1939  CG1 ILE B 154      53.527  20.544  17.243  1.00 27.52           C
ATOM   1940  CG2 ILE B 154      53.699  22.672  18.611  1.00 26.42           C
ATOM   1941  CD1 ILE B 154      53.996  19.659  18.380  1.00 27.77           C
ATOM   1942  H   ILE B 154      54.649  21.526  14.918  1.00 30.33           H
ATOM   1943  HA  ILE B 154      52.645  22.762  16.023  1.00 26.85           H
ATOM   1944  HB  ILE B 154      55.036  21.923  17.247  1.00 28.36           H
ATOM   1945 HG12 ILE B 154      52.558  20.583  17.279  1.00 33.03           H
ATOM   1946 HG13 ILE B 154      53.808  20.133  16.412  1.00 33.03           H
ATOM   1947 HG21 ILE B 154      54.011  22.144  19.361  1.00 31.70           H
ATOM   1948 HG22 ILE B 154      54.117  23.545  18.649  1.00 31.70           H
ATOM   1949 HG23 ILE B 154      52.735  22.766  18.653  1.00 31.70           H
ATOM   1950 HD11 ILE B 154      53.643  18.764  18.260  1.00 33.33           H
ATOM   1951 HD12 ILE B 154      54.967  19.636  18.367  1.00 33.33           H
ATOM   1952 HD13 ILE B 154      53.684  20.015  19.226  1.00 33.33           H
ATOM   1953  N   TYR B 155      55.325  24.539  15.937  1.00 26.87           N
ATOM   1954  CA  TYR B 155      55.814  25.923  16.045  1.00 23.24           C
ATOM   1955  C   TYR B 155      55.037  26.887  15.129  1.00 24.02           C
ATOM   1956  O   TYR B 155      54.611  27.974  15.561  1.00 26.10           O
ATOM   1957  CB  TYR B 155      57.323  25.995  15.717  1.00 29.41           C
ATOM   1958  CG  TYR B 155      57.825  27.445  15.691  1.00 25.94           C
ATOM   1959  CD1 TYR B 155      58.240  28.078  16.864  1.00 27.06           C
ATOM   1960  CD2 TYR B 155      57.789  28.186  14.521  1.00 25.24           C
ATOM   1961  CE1 TYR B 155      58.645  29.427  16.864  1.00 24.93           C
ATOM   1962  CE2 TYR B 155      58.213  29.539  14.497  1.00 24.39           C
ATOM   1963  CZ  TYR B 155      58.633  30.139  15.682  1.00 26.74           C
ATOM   1964  OH  TYR B 155      58.989  31.459  15.670  1.00 25.62           O
ATOM   1965  H   TYR B 155      55.924  23.969  15.708  1.00 32.25           H
ATOM   1966  HA  TYR B 155      55.688  26.232  16.955  1.00 27.89           H
ATOM   1967  HB2 TYR B 155      57.811  25.513  16.402  1.00 35.29           H
ATOM   1968  HB3 TYR B 155      57.478  25.607  14.844  1.00 35.29           H
ATOM   1969  HD1 TYR B 155      58.246  27.605  17.664  1.00 32.47           H
ATOM   1970  HD2 TYR B 155      57.508  27.779  13.739  1.00 30.28           H
ATOM   1971  HE1 TYR B 155      58.928  29.830  17.650  1.00 29.91           H
ATOM   1972  HE2 TYR B 155      58.195  30.019  13.701  1.00 29.27           H
ATOM   1973  HH  TYR B 155      58.342  31.922  15.400  1.00 30.75           H
ATOM   1974  N   GLN B 156      54.850  26.518  13.861  1.00 25.59           N
ATOM   1975  CA  GLN B 156      54.166  27.413  12.914  1.00 26.76           C
ATOM   1976  C   GLN B 156      52.698  27.620  13.287  1.00 32.31           C
ATOM   1977  O   GLN B 156      52.169  28.737  13.153  1.00 29.15           O
ATOM   1978  CB  GLN B 156      54.287  26.864  11.497  1.00 29.76           C
ATOM   1979  CG  GLN B 156      55.716  26.990  10.899  1.00 27.65           C
ATOM   1980  CD  GLN B 156      55.811  26.336   9.543  1.00 31.66           C
ATOM   1981  OE1 GLN B 156      55.788  27.020   8.525  1.00 32.96           O
ATOM   1982  NE2 GLN B 156      55.913  24.994   9.517  1.00 29.75           N
ATOM   1983  H   GLN B 156      55.098  25.764  13.526  1.00 30.71           H
ATOM   1984  HA  GLN B 156      54.596  28.281  12.928  1.00 32.11           H
ATOM   1985  HB2 GLN B 156      54.036  25.927  11.502  1.00 35.71           H
ATOM   1986  HB3 GLN B 156      53.686  27.356  10.917  1.00 35.71           H
ATOM   1987  HG2 GLN B 156      55.937  27.930  10.806  1.00 33.18           H
ATOM   1988  HG3 GLN B 156      56.343  26.561  11.503  1.00 33.18           H
ATOM   1989 HE21 GLN B 156      55.964  24.550  10.255  1.00 35.71           H
ATOM   1990 HE22 GLN B 156      55.960  24.581   8.770  1.00 35.71           H
ATOM   1991  N   ASP B 157      52.032  26.546  13.747  1.00 30.26           N
ATOM   1992  CA  ASP B 157      50.662  26.626  14.271  1.00 35.86           C
ATOM   1993  C   ASP B 157      50.555  27.603  15.447  1.00 32.70           C
ATOM   1994  O   ASP B 157      49.677  28.474  15.477  1.00 33.28           O
ATOM   1995  CB  ASP B 157      50.206  25.220  14.695  1.00 37.33           C
ATOM   1996  CG  ASP B 157      48.755  25.182  15.194  1.00 42.85           C
ATOM   1997  OD1 ASP B 157      47.917  25.847  14.591  1.00 38.16           O
ATOM   1998  OD2 ASP B 157      48.455  24.506  16.195  1.00 45.54           O1-
ATOM   1999  H   ASP B 157      52.354  25.750  13.752  1.00 36.31           H
ATOM   2000  HA  ASP B 157      50.069  26.941  13.570  1.00 43.03           H
ATOM   2001  HB2 ASP B 157      50.280  24.622  13.932  1.00 44.80           H
ATOM   2002  HB3 ASP B 157      50.776  24.912  15.415  1.00 44.80           H
ATOM   2003  N   TRP B 158      51.440  27.462  16.428  1.00 30.28           N
ATOM   2004  CA  TRP B 158      51.489  28.375  17.572  1.00 32.71           C
ATOM   2005  C   TRP B 158      51.742  29.822  17.127  1.00 31.10           C
ATOM   2006  O   TRP B 158      51.073  30.758  17.580  1.00 29.68           O
ATOM   2007  CB  TRP B 158      52.574  27.874  18.539  1.00 33.99           C
ATOM   2008  CG  TRP B 158      52.811  28.738  19.739  1.00 37.93           C
ATOM   2009  CD1 TRP B 158      52.166  28.654  20.951  1.00 49.99           C
ATOM   2010  CD2 TRP B 158      53.753  29.806  19.862  1.00 42.07           C
ATOM   2011  NE1 TRP B 158      52.635  29.625  21.805  1.00 52.89           N
ATOM   2012  CE2 TRP B 158      53.617  30.339  21.166  1.00 45.24           C
ATOM   2013  CE3 TRP B 158      54.690  30.378  18.993  1.00 49.16           C
ATOM   2014  CZ2 TRP B 158      54.377  31.421  21.616  1.00 47.65           C
ATOM   2015  CZ3 TRP B 158      55.459  31.460  19.447  1.00 53.93           C
ATOM   2016  CH2 TRP B 158      55.295  31.961  20.750  1.00 51.78           C
ATOM   2017  H   TRP B 158      52.030  26.839  16.453  1.00 36.33           H
ATOM   2018  HA  TRP B 158      50.639  28.357  18.039  1.00 39.25           H
ATOM   2019  HB2 TRP B 158      52.307  27.001  18.867  1.00 40.79           H
ATOM   2020  HB3 TRP B 158      53.412  27.797  18.057  1.00 40.79           H
ATOM   2021  HD1 TRP B 158      51.498  28.042  21.160  1.00 59.99           H
ATOM   2022  HE1 TRP B 158      52.372  29.750  22.616  1.00 63.46           H
ATOM   2023  HE3 TRP B 158      54.793  30.053  18.127  1.00 58.99           H
ATOM   2024  HZ2 TRP B 158      54.275  31.751  22.478  1.00 57.18           H
ATOM   2025  HZ3 TRP B 158      56.087  31.850  18.880  1.00 64.71           H
ATOM   2026  HH2 TRP B 158      55.820  32.676  21.029  1.00 62.14           H
ATOM   2027  N   HIS B 159      52.697  30.020  16.221  1.00 28.83           N
ATOM   2028  CA  HIS B 159      53.026  31.370  15.747  1.00 27.56           C
ATOM   2029  C   HIS B 159      51.836  32.032  15.022  1.00 33.85           C
ATOM   2030  O   HIS B 159      51.495  33.200  15.295  1.00 30.35           O
ATOM   2031  CB  HIS B 159      54.252  31.275  14.839  1.00 24.16           C
ATOM   2032  CG  HIS B 159      54.884  32.590  14.503  1.00 25.22           C
ATOM   2033  ND1 HIS B 159      54.415  33.410  13.493  1.00 24.66           N
ATOM   2034  CD2 HIS B 159      55.970  33.219  15.026  1.00 23.07           C
ATOM   2035  CE1 HIS B 159      55.184  34.481  13.411  1.00 26.98           C
ATOM   2036  NE2 HIS B 159      56.134  34.387  14.327  1.00 23.96           N
ATOM   2037  H   HIS B 159      53.171  29.395  15.869  1.00 34.60           H
ATOM   2038  HA  HIS B 159      53.264  31.922  16.506  1.00 33.08           H
ATOM   2039  HB2 HIS B 159      53.983  30.857  14.005  1.00 28.99           H
ATOM   2040  HB3 HIS B 159      54.917  30.729  15.279  1.00 28.99           H
ATOM   2041  HD2 HIS B 159      56.504  32.915  15.718  1.00 27.68           H
ATOM   2042  HE1 HIS B 159      55.071  35.191  12.821  1.00 32.38           H
ATOM   2043  HE2 HIS B 159      56.741  34.974  14.479  1.00 28.75           H
ATOM   2044  N   ASP B 160      51.213  31.307  14.080  1.00 30.72           N
ATOM   2045  CA  ASP B 160      50.011  31.799  13.388  1.00 35.50           C
ATOM   2046  C   ASP B 160      48.933  32.216  14.385  1.00 30.84           C
ATOM   2047  O   ASP B 160      48.338  33.298  14.279  1.00 33.66           O
ATOM   2048  CB  ASP B 160      49.454  30.714  12.441  1.00 30.11           C
ATOM   2049  CG  ASP B 160      50.163  30.643  11.109  1.00 34.12           C
ATOM   2050  OD1 ASP B 160      50.834  31.608  10.716  1.00 32.85           O
ATOM   2051  OD2 ASP B 160      50.014  29.608  10.418  1.00 39.93           O1-
ATOM   2052  H   ASP B 160      51.469  30.524  13.822  1.00 36.86           H
ATOM   2053  HA  ASP B 160      50.237  32.578  12.855  1.00 42.60           H
ATOM   2054  HB2 ASP B 160      49.544  29.845  12.858  1.00 36.13           H
ATOM   2055  HB3 ASP B 160      48.521  30.906  12.263  1.00 36.13           H
ATOM   2056  N   TRP B 161      48.658  31.362  15.364  1.00 30.35           N
ATOM   2057  CA  TRP B 161      47.587  31.640  16.320  1.00 34.90           C
ATOM   2058  C   TRP B 161      47.920  32.835  17.216  1.00 34.88           C
ATOM   2059  O   TRP B 161      47.083  33.713  17.435  1.00 35.67           O
ATOM   2060  CB  TRP B 161      47.311  30.387  17.154  1.00 35.14           C
ATOM   2061  CG  TRP B 161      46.139  30.548  18.088  1.00 37.74           C
ATOM   2062  CD1 TRP B 161      44.795  30.423  17.779  1.00 41.83           C
ATOM   2063  CD2 TRP B 161      46.196  30.879  19.469  1.00 36.61           C
ATOM   2064  NE1 TRP B 161      44.029  30.665  18.901  1.00 39.88           N
ATOM   2065  CE2 TRP B 161      44.861  30.949  19.947  1.00 37.30           C
ATOM   2066  CE3 TRP B 161      47.236  31.152  20.350  1.00 37.43           C
ATOM   2067  CZ2 TRP B 161      44.561  31.263  21.265  1.00 41.65           C
ATOM   2068  CZ3 TRP B 161      46.926  31.469  21.663  1.00 44.63           C
ATOM   2069  CH2 TRP B 161      45.603  31.514  22.106  1.00 41.59           C
ATOM   2070  H   TRP B 161      49.070  30.620  15.496  1.00 36.42           H
ATOM   2071  HA  TRP B 161      46.781  31.865  15.831  1.00 41.88           H
ATOM   2072  HB2 TRP B 161      47.119  29.648  16.556  1.00 42.17           H
ATOM   2073  HB3 TRP B 161      48.093  30.188  17.690  1.00 42.17           H
ATOM   2074  HD1 TRP B 161      44.455  30.204  16.941  1.00 50.19           H
ATOM   2075  HE1 TRP B 161      43.171  30.635  18.941  1.00 47.86           H
ATOM   2076  HE3 TRP B 161      48.121  31.126  20.063  1.00 44.92           H
ATOM   2077  HZ2 TRP B 161      43.682  31.298  21.566  1.00 49.98           H
ATOM   2078  HZ3 TRP B 161      47.615  31.643  22.265  1.00 53.56           H
ATOM   2079  HH2 TRP B 161      45.428  31.724  22.995  1.00 49.90           H
ATOM   2080  N   MET B 162      49.133  32.888  17.751  1.00 30.81           N
ATOM   2081  CA  MET B 162      49.521  34.021  18.588  1.00 35.50           C
ATOM   2082  C   MET B 162      49.439  35.345  17.821  1.00 39.17           C
ATOM   2083  O   MET B 162      49.051  36.375  18.384  1.00 41.08           O
ATOM   2084  CB  MET B 162      50.935  33.790  19.121  1.00 37.24           C
ATOM   2085  CG  MET B 162      51.020  32.724  20.189  1.00 40.27           C
ATOM   2086  SD  MET B 162      50.261  33.241  21.746  1.00 48.02           S
ATOM   2087  CE  MET B 162      51.319  34.647  22.079  1.00 46.97           C
ATOM   2088  H   MET B 162      49.745  32.294  17.647  1.00 36.97           H
ATOM   2089  HA  MET B 162      48.923  34.065  19.350  1.00 42.61           H
ATOM   2090  HB2 MET B 162      51.488  33.497  18.381  1.00 44.68           H
ATOM   2091  HB3 MET B 162      51.278  34.622  19.466  1.00 44.68           H
ATOM   2092  HG2 MET B 162      50.562  31.927  19.878  1.00 48.33           H
ATOM   2093  HG3 MET B 162      51.954  32.524  20.358  1.00 48.33           H
ATOM   2094  HE1 MET B 162      51.064  35.044  22.925  1.00 56.36           H
ATOM   2095  HE2 MET B 162      52.242  34.351  22.118  1.00 56.36           H
ATOM   2096  HE3 MET B 162      51.215  35.303  21.374  1.00 56.36           H
ATOM   2097  N   ASN B 163      49.812  35.341  16.542  1.00 35.09           N
ATOM   2098  CA  ASN B 163      49.760  36.558  15.727  1.00 44.43           C
ATOM   2099  C   ASN B 163      48.320  36.933  15.372  1.00 42.29           C
ATOM   2100  O   ASN B 163      47.982  38.112  15.274  1.00 45.91           O
ATOM   2101  CB  ASN B 163      50.571  36.350  14.440  1.00 48.32           C
ATOM   2102  CG  ASN B 163      51.027  37.667  13.800  1.00 61.29           C
ATOM   2103  OD1 ASN B 163      50.523  38.066  12.734  1.00 61.31           O
ATOM   2104  ND2 ASN B 163      51.989  38.343  14.444  1.00 54.93           N
ATOM   2105  H   ASN B 163      50.081  34.644  16.116  1.00 42.10           H
ATOM   2106  HA  ASN B 163      50.150  37.290  16.230  1.00 53.32           H
ATOM   2107  HB2 ASN B 163      51.360  35.820  14.637  1.00 57.98           H
ATOM   2108  HB3 ASN B 163      50.013  35.891  13.791  1.00 57.98           H
ATOM   2109 HD21 ASN B 163      52.271  39.094  14.136  1.00 65.92           H
ATOM   2110 HD22 ASN B 163      52.330  38.022  15.160  1.00 65.92           H
ATOM   2111  N   ASN B 164      47.473  35.938  15.167  1.00 38.84           N
ATOM   2112  CA  ASN B 164      46.044  36.164  14.959  1.00 41.63           C
ATOM   2113  C   ASN B 164      45.385  36.870  16.154  1.00 46.46           C
ATOM   2114  O   ASN B 164      44.476  37.694  15.973  1.00 44.64           O
ATOM   2115  CB  ASN B 164      45.386  34.812  14.675  1.00 51.02           C
ATOM   2116  CG  ASN B 164      43.918  34.920  14.286  1.00 63.72           C
ATOM   2117  OD1 ASN B 164      43.516  35.796  13.511  1.00 69.79           O
ATOM   2118  ND2 ASN B 164      43.110  34.001  14.809  1.00 65.43           N
ATOM   2119  H   ASN B 164      47.709  35.111  15.129  1.00 46.61           H
ATOM   2120  HA  ASN B 164      45.928  36.726  14.178  1.00 49.96           H
ATOM   2121  HB2 ASN B 164      45.852  34.393  13.933  1.00 61.23           H
ATOM   2122  HB3 ASN B 164      45.449  34.252  15.466  1.00 61.23           H
ATOM   2123 HD21 ASN B 164      42.282  33.978  14.577  1.00 78.51           H
ATOM   2124 HD22 ASN B 164      43.415  33.429  15.373  1.00 78.51           H
ATOM   2125  N   GLN B 165      45.802  36.550  17.382  1.00 40.21           N
ATOM   2126  CA  GLN B 165      45.237  37.228  18.552  1.00 44.64           C
ATOM   2127  C   GLN B 165      45.835  38.620  18.775  1.00 54.54           C
ATOM   2128  O   GLN B 165      45.120  39.536  19.205  1.00 51.91           O
ATOM   2129  CB  GLN B 165      45.434  36.382  19.807  1.00 46.22           C
ATOM   2130  CG  GLN B 165      45.030  34.913  19.677  1.00 43.41           C
ATOM   2131  CD  GLN B 165      43.553  34.669  19.348  1.00 54.98           C
ATOM   2132  OE1 GLN B 165      43.226  33.981  18.368  1.00 60.76           O
ATOM   2133  NE2 GLN B 165      42.661  35.186  20.187  1.00 47.59           N
ATOM   2134  H   GLN B 165      46.392  35.953  17.560  1.00 48.25           H
ATOM   2135  HA  GLN B 165      44.285  37.342  18.419  1.00 53.57           H
ATOM   2136  HB2 GLN B 165      46.371  36.411  20.048  1.00 55.46           H
ATOM   2137  HB3 GLN B 165      44.911  36.772  20.525  1.00 55.46           H
ATOM   2138  HG2 GLN B 165      45.553  34.508  18.973  1.00 52.09           H
ATOM   2139  HG3 GLN B 165      45.214  34.472  20.521  1.00 52.09           H
ATOM   2140 HE21 GLN B 165      42.921  35.663  20.856  1.00 57.11           H
ATOM   2141 HE22 GLN B 165      41.823  35.043  20.061  1.00 57.11           H
ATOM   2142  N   PHE B 166      47.134  38.811  18.495  1.00 57.69           N
ATOM   2143  CA  PHE B 166      47.826  40.072  18.784  1.00 57.10           C
ATOM   2144  C   PHE B 166      48.496  40.680  17.553  1.00 56.64           C
ATOM   2145  O   PHE B 166      49.190  41.697  17.665  1.00 51.56           O
ATOM   2146  CB  PHE B 166      48.853  39.862  19.894  1.00 49.68           C
ATOM   2147  CG  PHE B 166      48.323  39.057  21.051  1.00 55.79           C
ATOM   2148  CD1 PHE B 166      48.571  37.699  21.148  1.00 54.32           C
ATOM   2149  CD2 PHE B 166      47.558  39.658  22.029  1.00 59.31           C
ATOM   2150  CE1 PHE B 166      48.059  36.948  22.204  1.00 54.55           C
ATOM   2151  CE2 PHE B 166      47.055  38.917  23.092  1.00 58.76           C
ATOM   2152  CZ  PHE B 166      47.304  37.562  23.177  1.00 54.44           C
ATOM   2153  H   PHE B 166      47.637  38.222  18.125  1.00 69.22           H
ATOM   2154  HA  PHE B 166      47.184  40.720  19.114  1.00 68.52           H
ATOM   2155  HB2 PHE B 166      49.624  39.399  19.531  1.00 59.62           H
ATOM   2156  HB3 PHE B 166      49.118  40.729  20.240  1.00 59.62           H
ATOM   2157  HD1 PHE B 166      49.078  37.279  20.492  1.00 65.18           H
ATOM   2158  HD2 PHE B 166      47.382  40.571  21.977  1.00 71.18           H
ATOM   2159  HE1 PHE B 166      48.236  36.036  22.259  1.00 65.46           H
ATOM   2160  HE2 PHE B 166      46.541  39.336  23.745  1.00 70.51           H
ATOM   2161  HZ  PHE B 166      46.965  37.068  23.889  1.00 65.33           H
ATOM   2162  N   GLY B 167      48.248  40.135  16.368  1.00 58.75           N
ATOM   2163  CA  GLY B 167      48.964  40.607  15.197  1.00 60.71           C
ATOM   2164  C   GLY B 167      48.809  42.097  14.973  1.00 59.47           C
ATOM   2165  O   GLY B 167      49.795  42.809  14.751  1.00 56.54           O
ATOM   2166  H   GLY B 167      47.670  39.517  16.219  1.00 70.50           H
ATOM   2167  HA2 GLY B 167      49.909  40.422  15.310  1.00 72.85           H
ATOM   2168  HA3 GLY B 167      48.650  40.149  14.402  1.00 72.85           H
ATOM   2169  N   GLN B 168      47.570  42.596  15.010  1.00 53.91           N
ATOM   2170  CA  GLN B 168      47.376  43.951  14.513  1.00 56.28           C
ATOM   2171  C   GLN B 168      47.954  44.980  15.469  1.00 42.96           C
ATOM   2172  O   GLN B 168      48.520  45.979  15.017  1.00 45.16           O
ATOM   2173  CB  GLN B 168      45.897  44.220  14.198  1.00 60.58           C
ATOM   2174  CG  GLN B 168      45.607  44.114  12.665  1.00 60.44           C
ATOM   2175  CD  GLN B 168      44.162  44.416  12.287  1.00 64.99           C
ATOM   2176  OE1 GLN B 168      43.227  43.991  12.966  1.00 63.99           O
ATOM   2177  NE2 GLN B 168      43.976  45.153  11.191  1.00 66.01           N
ATOM   2178  H   GLN B 168      46.866  42.200  15.303  1.00 64.69           H
ATOM   2179  HA  GLN B 168      47.867  44.044  13.682  1.00 67.54           H
ATOM   2180  HB2 GLN B 168      45.342  43.574  14.663  1.00 72.69           H
ATOM   2181  HB3 GLN B 168      45.670  45.122  14.479  1.00 72.69           H
ATOM   2182  HG2 GLN B 168      46.171  44.751  12.195  1.00 72.53           H
ATOM   2183  HG3 GLN B 168      45.813  43.215  12.367  1.00 72.53           H
ATOM   2184 HE21 GLN B 168      44.654  45.435  10.741  1.00 79.21           H
ATOM   2185 HE22 GLN B 168      43.180  45.345  10.929  1.00 79.21           H
ATOM   2186  N   SER B 169      47.869  44.759  16.787  1.00 39.80           N
ATOM   2187  CA  SER B 169      48.448  45.761  17.676  1.00 40.48           C
ATOM   2188  C   SER B 169      49.951  45.911  17.427  1.00 38.06           C
ATOM   2189  O   SER B 169      50.504  46.992  17.648  1.00 38.12           O
ATOM   2190  CB  SER B 169      48.166  45.450  19.161  1.00 43.30           C
ATOM   2191  OG  SER B 169      47.784  44.094  19.396  1.00 53.81           O
ATOM   2192  H   SER B 169      47.501  44.084  17.169  1.00 47.76           H
ATOM   2193  HA  SER B 169      48.036  46.614  17.480  1.00 48.57           H
ATOM   2194  HB2 SER B 169      48.964  45.640  19.681  1.00 51.96           H
ATOM   2195  HB3 SER B 169      47.449  46.029  19.463  1.00 51.96           H
ATOM   2196  HG  SER B 169      47.624  43.980  20.215  1.00 64.57           H
ATOM   2197  N   LEU B 170      50.620  44.868  16.924  1.00 35.23           N
ATOM   2198  CA  LEU B 170      52.073  44.878  16.765  1.00 34.15           C
ATOM   2199  C   LEU B 170      52.547  45.106  15.330  1.00 35.12           C
ATOM   2200  O   LEU B 170      53.757  45.113  15.098  1.00 31.02           O
ATOM   2201  CB  LEU B 170      52.674  43.563  17.290  1.00 35.86           C
ATOM   2202  CG  LEU B 170      52.402  43.191  18.773  1.00 37.25           C
ATOM   2203  CD1 LEU B 170      53.007  41.842  19.195  1.00 40.46           C
ATOM   2204  CD2 LEU B 170      52.885  44.280  19.699  1.00 37.20           C
ATOM   2205  H   LEU B 170      50.255  44.133  16.672  1.00 42.28           H
ATOM   2206  HA  LEU B 170      52.429  45.602  17.304  1.00 40.97           H
ATOM   2207  HB2 LEU B 170      52.319  42.844  16.745  1.00 43.04           H
ATOM   2208  HB3 LEU B 170      53.635  43.605  17.177  1.00 43.04           H
ATOM   2209  HG  LEU B 170      51.441  43.119  18.894  1.00 44.70           H
ATOM   2210 HD11 LEU B 170      52.810  41.686  20.133  1.00 48.55           H
ATOM   2211 HD12 LEU B 170      52.614  41.136  18.658  1.00 48.55           H
ATOM   2212 HD13 LEU B 170      53.968  41.864  19.062  1.00 48.55           H
ATOM   2213 HD21 LEU B 170      52.704  44.015  20.613  1.00 44.63           H
ATOM   2214 HD22 LEU B 170      53.840  44.392  19.572  1.00 44.63           H
ATOM   2215 HD23 LEU B 170      52.423  45.104  19.492  1.00 44.63           H
ATOM   2216  N   GLU B 171      51.642  45.330  14.380  1.00 31.91           N
ATOM   2217  CA  GLU B 171      52.012  45.539  12.978  1.00 32.85           C
ATOM   2218  C   GLU B 171      53.008  46.680  12.790  1.00 31.31           C
ATOM   2219  O   GLU B 171      52.925  47.731  13.435  1.00 29.56           O
ATOM   2220  CB  GLU B 171      50.749  45.810  12.147  1.00 37.16           C
ATOM   2221  CG  GLU B 171      50.203  44.576  11.541  1.00 46.83           C
ATOM   2222  CD  GLU B 171      48.897  44.794  10.826  1.00 53.54           C
ATOM   2223  OE1 GLU B 171      48.607  45.938  10.394  1.00 50.93           O
ATOM   2224  OE2 GLU B 171      48.168  43.800  10.715  1.00 52.06           O1-
ATOM   2225  H   GLU B 171      50.799  45.372  14.528  1.00 38.29           H
ATOM   2226  HA  GLU B 171      52.426  44.738  12.631  1.00 39.42           H
ATOM   2227  HB2 GLU B 171      50.064  46.182  12.725  1.00 44.59           H
ATOM   2228  HB3 GLU B 171      50.958  46.435  11.434  1.00 44.59           H
ATOM   2229  HG2 GLU B 171      50.840  44.247  10.889  1.00 56.20           H
ATOM   2230  HG3 GLU B 171      50.060  43.914  12.235  1.00 56.20           H
ATOM   2231  N   LEU B 172      53.952  46.469  11.876  1.00 30.62           N
ATOM   2232  CA  LEU B 172      55.066  47.395  11.671  1.00 28.55           C
ATOM   2233  C   LEU B 172      54.756  48.465  10.633  1.00 34.33           C
ATOM   2234  O   LEU B 172      54.182  48.188   9.566  1.00 32.03           O
ATOM   2235  CB  LEU B 172      56.315  46.627  11.205  1.00 27.05           C
ATOM   2236  CG  LEU B 172      56.804  45.473  12.094  1.00 26.43           C
ATOM   2237  CD1 LEU B 172      58.038  44.803  11.458  1.00 29.92           C
ATOM   2238  CD2 LEU B 172      57.189  45.962  13.467  1.00 27.14           C
ATOM   2239  H   LEU B 172      53.971  45.787  11.360  1.00 36.74           H
ATOM   2240  HA  LEU B 172      55.272  47.846  12.506  1.00 34.26           H
ATOM   2241  HB2 LEU B 172      56.134  46.269  10.323  1.00 32.46           H
ATOM   2242  HB3 LEU B 172      57.045  47.265  11.137  1.00 32.46           H
ATOM   2243  HG  LEU B 172      56.103  44.810  12.174  1.00 31.71           H
ATOM   2244 HD11 LEU B 172      58.329  44.069  12.019  1.00 35.91           H
ATOM   2245 HD12 LEU B 172      57.799  44.478  10.572  1.00 35.91           H
ATOM   2246 HD13 LEU B 172      58.740  45.470  11.386  1.00 35.91           H
ATOM   2247 HD21 LEU B 172      57.530  45.215  13.978  1.00 32.57           H
ATOM   2248 HD22 LEU B 172      57.873  46.643  13.378  1.00 32.57           H
ATOM   2249 HD23 LEU B 172      56.407  46.334  13.907  1.00 32.57           H
ATOM   2250  N   ASP B 173      55.213  49.674  10.931  1.00 29.28           N
ATOM   2251  CA  ASP B 173      55.185  50.800  10.014  1.00 32.19           C
ATOM   2252  C   ASP B 173      56.477  50.931   9.216  1.00 34.45           C
ATOM   2253  O   ASP B 173      56.474  51.552   8.144  1.00 29.19           O
ATOM   2254  CB  ASP B 173      54.922  52.090  10.814  1.00 33.35           C
ATOM   2255  CG  ASP B 173      53.545  52.104  11.477  1.00 33.73           C
ATOM   2256  OD1 ASP B 173      52.520  52.075  10.778  1.00 38.28           O
ATOM   2257  OD2 ASP B 173      53.476  52.097  12.705  1.00 33.96           O1-
ATOM   2258  H   ASP B 173      55.553  49.878  11.698  1.00 35.14           H
ATOM   2259  HA  ASP B 173      54.458  50.678   9.386  1.00 38.63           H
ATOM   2260  HB2 ASP B 173      55.588  52.182  11.512  1.00 40.02           H
ATOM   2261  HB3 ASP B 173      54.968  52.850  10.210  1.00 40.02           H
ATOM   2262  N   GLY B 174      57.567  50.330   9.694  1.00 28.86           N
ATOM   2263  CA  GLY B 174      58.852  50.403   9.003  1.00 26.19           C
ATOM   2264  C   GLY B 174      59.858  49.464   9.639  1.00 26.21           C
ATOM   2265  O   GLY B 174      59.648  48.966  10.751  1.00 25.88           O
ATOM   2266  H   GLY B 174      57.584  49.880  10.428  1.00 34.63           H
ATOM   2267  HA2 GLY B 174      58.739  50.154   8.073  1.00 31.42           H
ATOM   2268  HA3 GLY B 174      59.208  51.305   9.046  1.00 31.42           H
ATOM   2269  N   ILE B 175      60.947  49.220   8.898  1.00 27.77           N
ATOM   2270  CA  ILE B 175      62.046  48.357   9.319  1.00 26.47           C
ATOM   2271  C   ILE B 175      63.367  49.073   9.076  1.00 26.06           C
ATOM   2272  O   ILE B 175      63.581  49.641   8.002  1.00 29.67           O
ATOM   2273  CB  ILE B 175      62.035  47.012   8.560  1.00 28.21           C
ATOM   2274  CG1 ILE B 175      60.844  46.191   9.023  1.00 26.78           C
ATOM   2275  CG2 ILE B 175      63.368  46.272   8.765  1.00 26.07           C
ATOM   2276  CD1 ILE B 175      60.537  44.981   8.112  1.00 25.71           C
ATOM   2277  H   ILE B 175      61.061  49.536   8.107  1.00 33.32           H
ATOM   2278  HA  ILE B 175      61.963  48.178  10.266  1.00 31.76           H
ATOM   2279  HB  ILE B 175      61.931  47.186   7.614  1.00 33.85           H
ATOM   2280 HG12 ILE B 175      61.024  45.866   9.919  1.00 32.14           H
ATOM   2281 HG13 ILE B 175      60.054  46.749   9.040  1.00 32.14           H
ATOM   2282 HG21 ILE B 175      63.320  45.418   8.310  1.00 31.28           H
ATOM   2283 HG22 ILE B 175      64.099  46.783   8.394  1.00 31.28           H
ATOM   2284 HG23 ILE B 175      63.505  46.128   9.716  1.00 31.28           H
ATOM   2285 HD11 ILE B 175      59.761  44.515   8.464  1.00 30.86           H
ATOM   2286 HD12 ILE B 175      60.352  45.313   7.219  1.00 30.86           H
ATOM   2287 HD13 ILE B 175      61.301  44.386   8.091  1.00 30.86           H
ATOM   2288  N   ILE B 176      64.259  49.028  10.060  1.00 25.47           N
ATOM   2289  CA  ILE B 176      65.638  49.485   9.902  1.00 24.42           C
ATOM   2290  C   ILE B 176      66.543  48.255   9.949  1.00 26.15           C
ATOM   2291  O   ILE B 176      66.617  47.581  10.974  1.00 24.78           O
ATOM   2292  CB  ILE B 176      66.030  50.506  10.988  1.00 30.13           C
ATOM   2293  CG1 ILE B 176      65.103  51.734  10.914  1.00 30.83           C
ATOM   2294  CG2 ILE B 176      67.488  50.968  10.819  1.00 33.17           C
ATOM   2295  CD1 ILE B 176      65.355  52.773  11.964  1.00 32.22           C
ATOM   2296  H   ILE B 176      64.087  48.720  10.842  1.00 30.56           H
ATOM   2297  HA  ILE B 176      65.746  49.895   9.030  1.00 29.31           H
ATOM   2298  HB  ILE B 176      65.940  50.090  11.860  1.00 36.15           H
ATOM   2299 HG12 ILE B 176      65.214  52.164  10.049  1.00 36.99           H
ATOM   2300 HG13 ILE B 176      64.184  51.440  11.015  1.00 36.99           H
ATOM   2301 HG21 ILE B 176      67.723  51.571  11.541  1.00 39.80           H
ATOM   2302 HG22 ILE B 176      68.074  50.195  10.849  1.00 39.80           H
ATOM   2303 HG23 ILE B 176      67.582  51.421   9.966  1.00 39.80           H
ATOM   2304 HD11 ILE B 176      64.698  53.479  11.859  1.00 38.67           H
ATOM   2305 HD12 ILE B 176      65.268  52.371  12.841  1.00 38.67           H
ATOM   2306 HD13 ILE B 176      66.246  53.136  11.848  1.00 38.67           H
ATOM   2307  N   TYR B 177      67.232  47.969   8.837  1.00 26.96           N
ATOM   2308  CA  TYR B 177      68.152  46.839   8.716  1.00 24.71           C
ATOM   2309  C   TYR B 177      69.581  47.339   8.923  1.00 26.03           C
ATOM   2310  O   TYR B 177      70.126  48.115   8.115  1.00 26.96           O
ATOM   2311  CB  TYR B 177      67.966  46.157   7.351  1.00 27.48           C
ATOM   2312  CG  TYR B 177      68.927  45.021   6.958  1.00 28.05           C
ATOM   2313  CD1 TYR B 177      69.514  44.167   7.914  1.00 22.90           C
ATOM   2314  CD2 TYR B 177      69.194  44.768   5.615  1.00 29.64           C
ATOM   2315  CE1 TYR B 177      70.360  43.125   7.534  1.00 21.85           C
ATOM   2316  CE2 TYR B 177      70.072  43.706   5.226  1.00 26.04           C
ATOM   2317  CZ  TYR B 177      70.636  42.908   6.192  1.00 26.08           C
ATOM   2318  OH  TYR B 177      71.470  41.865   5.804  1.00 24.67           O
ATOM   2319  H   TYR B 177      67.164  48.416   8.111  1.00 32.35           H
ATOM   2320  HA  TYR B 177      67.950  46.182   9.402  1.00 29.66           H
ATOM   2321  HB2 TYR B 177      67.069  45.787   7.324  1.00 32.98           H
ATOM   2322  HB3 TYR B 177      68.044  46.836   6.665  1.00 32.98           H
ATOM   2323  HD1 TYR B 177      69.343  44.307   8.816  1.00 27.48           H
ATOM   2324  HD2 TYR B 177      68.815  45.316   4.967  1.00 35.57           H
ATOM   2325  HE1 TYR B 177      70.742  42.583   8.183  1.00 26.23           H
ATOM   2326  HE2 TYR B 177      70.252  43.548   4.328  1.00 31.25           H
ATOM   2327  HH  TYR B 177      71.850  42.044   5.082  1.00 29.61           H
ATOM   2328  N   LEU B 178      70.199  46.865   9.993  1.00 24.23           N
ATOM   2329  CA  LEU B 178      71.600  47.123  10.261  1.00 24.79           C
ATOM   2330  C   LEU B 178      72.412  45.995   9.629  1.00 28.39           C
ATOM   2331  O   LEU B 178      72.487  44.887  10.177  1.00 25.10           O
ATOM   2332  CB  LEU B 178      71.842  47.212  11.755  1.00 25.48           C
ATOM   2333  CG  LEU B 178      70.943  48.191  12.528  1.00 25.80           C
ATOM   2334  CD1 LEU B 178      71.411  48.213  13.916  1.00 30.30           C
ATOM   2335  CD2 LEU B 178      70.973  49.580  11.874  1.00 28.32           C
ATOM   2336  H   LEU B 178      69.827  46.379  10.593  1.00 29.08           H
ATOM   2337  HA  LEU B 178      71.856  47.962   9.856  1.00 29.74           H
ATOM   2338  HB2 LEU B 178      71.694  46.330  12.132  1.00 30.57           H
ATOM   2339  HB3 LEU B 178      72.763  47.480  11.903  1.00 30.57           H
ATOM   2340  HG  LEU B 178      70.028  47.866  12.518  1.00 30.96           H
ATOM   2341 HD11 LEU B 178      70.867  48.840  14.419  1.00 36.36           H
ATOM   2342 HD12 LEU B 178      71.322  47.321  14.289  1.00 36.36           H
ATOM   2343 HD13 LEU B 178      72.338  48.492  13.926  1.00 36.36           H
ATOM   2344 HD21 LEU B 178      70.408  50.178  12.384  1.00 33.98           H
ATOM   2345 HD22 LEU B 178      71.882  49.907  11.867  1.00 33.98           H
ATOM   2346 HD23 LEU B 178      70.639  49.515  10.964  1.00 33.98           H
ATOM   2347  N   GLN B 179      73.052  46.304   8.504  1.00 27.37           N
ATOM   2348  CA  GLN B 179      73.716  45.334   7.654  1.00 24.83           C
ATOM   2349  C   GLN B 179      75.208  45.327   7.971  1.00 25.86           C
ATOM   2350  O   GLN B 179      75.856  46.382   7.994  1.00 25.51           O
ATOM   2351  CB  GLN B 179      73.444  45.694   6.189  1.00 25.97           C
ATOM   2352  CG  GLN B 179      73.993  44.768   5.145  1.00 30.83           C
ATOM   2353  CD  GLN B 179      74.007  45.421   3.754  1.00 37.05           C
ATOM   2354  OE1 GLN B 179      74.467  46.556   3.592  1.00 30.50           O
ATOM   2355  NE2 GLN B 179      73.479  44.717   2.764  1.00 34.42           N
ATOM   2356  H   GLN B 179      73.121  47.106   8.203  1.00 32.84           H
ATOM   2357  HA  GLN B 179      73.356  44.451   7.828  1.00 29.80           H
ATOM   2358  HB2 GLN B 179      72.485  45.734   6.057  1.00 31.17           H
ATOM   2359  HB3 GLN B 179      73.828  46.569   6.027  1.00 31.17           H
ATOM   2360  HG2 GLN B 179      74.906  44.530   5.378  1.00 37.00           H
ATOM   2361  HG3 GLN B 179      73.433  43.979   5.107  1.00 37.00           H
ATOM   2362 HE21 GLN B 179      73.162  43.933   2.917  1.00 41.30           H
ATOM   2363 HE22 GLN B 179      73.439  45.046   1.971  1.00 41.30           H
ATOM   2364  N   ALA B 180      75.745  44.130   8.227  1.00 23.77           N
ATOM   2365  CA  ALA B 180      77.137  43.939   8.569  1.00 26.16           C
ATOM   2366  C   ALA B 180      77.550  42.553   8.078  1.00 24.13           C
ATOM   2367  O   ALA B 180      76.723  41.653   7.998  1.00 25.55           O
ATOM   2368  CB  ALA B 180      77.372  44.093  10.097  1.00 25.86           C
ATOM   2369  H   ALA B 180      75.296  43.396   8.214  1.00 28.53           H
ATOM   2370  HA  ALA B 180      77.676  44.596   8.099  1.00 31.39           H
ATOM   2371  HB1 ALA B 180      78.317  43.968  10.288  1.00 31.03           H
ATOM   2372  HB2 ALA B 180      77.099  44.982  10.376  1.00 31.03           H
ATOM   2373  HB3 ALA B 180      76.851  43.425  10.571  1.00 31.03           H
ATOM   2374  N   THR B 181      78.829  42.387   7.739  1.00 23.63           N
ATOM   2375  CA  THR B 181      79.291  41.088   7.260  1.00 22.34           C
ATOM   2376  C   THR B 181      79.284  40.081   8.406  1.00 26.51           C
ATOM   2377  O   THR B 181      79.395  40.454   9.586  1.00 23.70           O
ATOM   2378  CB  THR B 181      80.714  41.140   6.681  1.00 23.82           C
ATOM   2379  OG1 THR B 181      81.638  41.448   7.724  1.00 24.86           O
ATOM   2380  CG2 THR B 181      80.862  42.201   5.573  1.00 25.85           C
ATOM   2381  H   THR B 181      79.432  42.994   7.782  1.00 28.36           H
ATOM   2382  HA  THR B 181      78.683  40.785   6.567  1.00 26.80           H
ATOM   2383  HB  THR B 181      80.936  40.272   6.319  1.00 28.58           H
ATOM   2384  HG1 THR B 181      81.464  42.231   8.003  1.00 29.83           H
ATOM   2385 HG21 THR B 181      81.769  42.173   5.241  1.00 31.02           H
ATOM   2386 HG22 THR B 181      80.250  42.019   4.843  1.00 31.02           H
ATOM   2387 HG23 THR B 181      80.683  43.091   5.921  1.00 31.02           H
ATOM   2388  N   PRO B 182      79.193  38.789   8.082  1.00 25.73           N
ATOM   2389  CA  PRO B 182      79.262  37.779   9.152  1.00 24.89           C
ATOM   2390  C   PRO B 182      80.583  37.799   9.875  1.00 25.31           C
ATOM   2391  O   PRO B 182      80.627  37.585  11.090  1.00 23.80           O
ATOM   2392  CB  PRO B 182      79.034  36.453   8.409  1.00 27.63           C
ATOM   2393  CG  PRO B 182      78.931  36.763   6.943  1.00 25.28           C
ATOM   2394  CD  PRO B 182      78.664  38.239   6.817  1.00 22.42           C
ATOM   2395  HA  PRO B 182      78.546  37.916   9.795  1.00 29.87           H
ATOM   2396  HB2 PRO B 182      79.774  35.849   8.575  1.00 33.15           H
ATOM   2397  HB3 PRO B 182      78.202  36.054   8.722  1.00 33.15           H
ATOM   2398  HG2 PRO B 182      79.759  36.516   6.505  1.00 30.34           H
ATOM   2399  HG3 PRO B 182      78.193  36.256   6.567  1.00 30.34           H
ATOM   2400  HD2 PRO B 182      79.164  38.601   6.067  1.00 26.90           H
ATOM   2401  HD3 PRO B 182      77.714  38.405   6.725  1.00 26.90           H
ATOM   2402  N   GLU B 183      81.663  38.122   9.162  1.00 24.46           N
ATOM   2403  CA  GLU B 183      82.974  38.234   9.792  1.00 27.09           C
ATOM   2404  C   GLU B 183      83.040  39.393  10.795  1.00 26.87           C
ATOM   2405  O   GLU B 183      83.660  39.258  11.869  1.00 26.44           O
ATOM   2406  CB  GLU B 183      84.042  38.387   8.707  1.00 27.85           C
ATOM   2407  CG  GLU B 183      84.188  37.168   7.792  1.00 26.07           C
ATOM   2408  CD  GLU B 183      83.258  37.141   6.566  1.00 28.84           C
ATOM   2409  OE1 GLU B 183      82.403  38.052   6.396  1.00 24.78           O
ATOM   2410  OE2 GLU B 183      83.331  36.147   5.780  1.00 31.64           O1-
ATOM   2411  H   GLU B 183      81.660  38.278   8.319  1.00 29.35           H
ATOM   2412  HA  GLU B 183      83.151  37.414  10.275  1.00 32.51           H
ATOM   2413  HB2 GLU B 183      83.822  39.162   8.162  1.00 33.42           H
ATOM   2414  HB3 GLU B 183      84.900  38.530   9.138  1.00 33.42           H
ATOM   2415  HG2 GLU B 183      85.098  37.150   7.463  1.00 31.29           H
ATOM   2416  HG3 GLU B 183      84.019  36.367   8.313  1.00 31.29           H
ATOM   2417  N   THR B 184      82.457  40.548  10.449  1.00 23.87           N
ATOM   2418  CA  THR B 184      82.335  41.656  11.397  1.00 26.73           C
ATOM   2419  C   THR B 184      81.545  41.230  12.636  1.00 27.60           C
ATOM   2420  O   THR B 184      81.894  41.593  13.772  1.00 22.36           O
ATOM   2421  CB  THR B 184      81.637  42.850  10.729  1.00 29.79           C
ATOM   2422  OG1 THR B 184      82.480  43.396   9.708  1.00 27.38           O
ATOM   2423  CG2 THR B 184      81.299  43.990  11.739  1.00 30.13           C
ATOM   2424  H   THR B 184      82.119  40.714   9.675  1.00 28.65           H
ATOM   2425  HA  THR B 184      83.220  41.946  11.669  1.00 32.07           H
ATOM   2426  HB  THR B 184      80.802  42.549  10.337  1.00 35.75           H
ATOM   2427  HG1 THR B 184      82.015  43.871   9.189  1.00 32.86           H
ATOM   2428 HG21 THR B 184      80.860  44.721  11.280  1.00 36.15           H
ATOM   2429 HG22 THR B 184      80.713  43.674  12.441  1.00 36.15           H
ATOM   2430 HG23 THR B 184      82.121  44.318  12.134  1.00 36.15           H
ATOM   2431  N   CYS B 185      80.439  40.501  12.430  1.00 22.74           N
ATOM   2432  CA  CYS B 185      79.628  40.056  13.567  1.00 27.03           C
ATOM   2433  C   CYS B 185      80.410  39.104  14.464  1.00 25.55           C
ATOM   2434  O   CYS B 185      80.304  39.161  15.702  1.00 25.36           O
ATOM   2435  CB  CYS B 185      78.320  39.408  13.046  1.00 21.28           C
ATOM   2436  SG  CYS B 185      77.170  40.601  12.358  1.00 25.38           S
ATOM   2437  H   CYS B 185      80.141  40.270  11.656  1.00 27.29           H
ATOM   2438  HA  CYS B 185      79.382  40.828  14.107  1.00 32.43           H
ATOM   2439  HB2 CYS B 185      78.537  38.785  12.340  1.00 25.54           H
ATOM   2440  HB3 CYS B 185      77.877  38.951  13.772  1.00 25.54           H
ATOM   2441  HG  CYS B 185      77.699  41.203  11.468  1.00 30.46           H
ATOM   2442  N   LEU B 186      81.223  38.237  13.865  1.00 23.00           N
ATOM   2443  CA  LEU B 186      81.986  37.277  14.648  1.00 24.25           C
ATOM   2444  C   LEU B 186      82.991  37.995  15.528  1.00 25.78           C
ATOM   2445  O   LEU B 186      83.219  37.599  16.683  1.00 26.08           O
ATOM   2446  CB  LEU B 186      82.674  36.263  13.716  1.00 23.93           C
ATOM   2447  CG  LEU B 186      83.538  35.186  14.382  1.00 28.47           C
ATOM   2448  CD1 LEU B 186      82.628  34.157  15.032  1.00 37.34           C
ATOM   2449  CD2 LEU B 186      84.541  34.468  13.475  1.00 29.73           C
ATOM   2450  H   LEU B 186      81.339  38.180  13.014  1.00 27.60           H
ATOM   2451  HA  LEU B 186      81.373  36.795  15.223  1.00 29.09           H
ATOM   2452  HB2 LEU B 186      81.984  35.810  13.210  1.00 28.72           H
ATOM   2453  HB3 LEU B 186      83.245  36.752  13.100  1.00 28.72           H
ATOM   2454  HG  LEU B 186      84.054  35.608  15.088  1.00 34.16           H
ATOM   2455 HD11 LEU B 186      83.176  33.486  15.468  1.00 44.81           H
ATOM   2456 HD12 LEU B 186      82.065  34.603  15.685  1.00 44.81           H
ATOM   2457 HD13 LEU B 186      82.084  33.746  14.343  1.00 44.81           H
ATOM   2458 HD21 LEU B 186      85.033  33.825  14.004  1.00 35.67           H
ATOM   2459 HD22 LEU B 186      84.063  34.016  12.764  1.00 35.67           H
ATOM   2460 HD23 LEU B 186      85.152  35.126  13.109  1.00 35.67           H
ATOM   2461  N   HIS B 187      83.546  39.099  15.026  1.00 27.17           N
ATOM   2462  CA  HIS B 187      84.461  39.929  15.809  1.00 26.85           C
ATOM   2463  C   HIS B 187      83.730  40.625  16.957  1.00 29.29           C
ATOM   2464  O   HIS B 187      84.260  40.727  18.076  1.00 29.44           O
ATOM   2465  CB  HIS B 187      85.111  40.967  14.897  1.00 32.11           C
ATOM   2466  CG  HIS B 187      86.035  41.897  15.612  1.00 31.86           C
ATOM   2467  ND1 HIS B 187      87.165  41.456  16.265  1.00 32.93           N
ATOM   2468  CD2 HIS B 187      85.973  43.232  15.820  1.00 31.13           C
ATOM   2469  CE1 HIS B 187      87.770  42.485  16.829  1.00 33.87           C
ATOM   2470  NE2 HIS B 187      87.069  43.572  16.567  1.00 29.17           N
ATOM   2471  H   HIS B 187      83.394  39.399  14.236  1.00 32.60           H
ATOM   2472  HA  HIS B 187      85.168  39.375  16.179  1.00 32.22           H
ATOM   2473  HB2 HIS B 187      84.412  41.497  14.484  1.00 38.53           H
ATOM   2474  HB3 HIS B 187      85.624  40.505  14.215  1.00 38.53           H
ATOM   2475  HD2 HIS B 187      85.318  43.815  15.508  1.00 37.36           H
ATOM   2476  HE1 HIS B 187      88.558  42.450  17.322  1.00 40.65           H
ATOM   2477  HE2 HIS B 187      87.263  44.367  16.832  1.00 35.00           H
ATOM   2478  N   ARG B 188      82.529  41.145  16.688  1.00 24.08           N
ATOM   2479  CA  ARG B 188      81.752  41.847  17.698  1.00 26.52           C
ATOM   2480  C   ARG B 188      81.219  40.913  18.796  1.00 28.30           C
ATOM   2481  O   ARG B 188      80.982  41.385  19.925  1.00 25.42           O
ATOM   2482  CB  ARG B 188      80.625  42.631  17.019  1.00 28.19           C
ATOM   2483  CG  ARG B 188      81.168  43.900  16.347  1.00 29.63           C
ATOM   2484  CD  ARG B 188      80.131  44.709  15.555  1.00 25.43           C
ATOM   2485  NE  ARG B 188      80.872  45.740  14.801  1.00 27.19           N
ATOM   2486  CZ  ARG B 188      80.371  46.568  13.891  1.00 27.11           C
ATOM   2487  NH1 ARG B 188      79.090  46.518  13.559  1.00 25.05           N
ATOM   2488  NH2 ARG B 188      81.185  47.429  13.252  1.00 25.65           N1+
ATOM   2489  H   ARG B 188      82.149  41.109  15.921  1.00 28.89           H
ATOM   2490  HA  ARG B 188      82.330  42.492  18.136  1.00 31.83           H
ATOM   2491  HB2 ARG B 188      80.219  42.071  16.341  1.00 33.83           H
ATOM   2492  HB3 ARG B 188      79.960  42.886  17.677  1.00 33.83           H
ATOM   2493  HG2 ARG B 188      81.516  44.488  17.036  1.00 35.56           H
ATOM   2494  HG3 ARG B 188      81.889  43.654  15.746  1.00 35.56           H
ATOM   2495  HD2 ARG B 188      79.656  44.134  14.933  1.00 30.52           H
ATOM   2496  HD3 ARG B 188      79.507  45.135  16.164  1.00 30.52           H
ATOM   2497  HE  ARG B 188      81.712  45.807  14.967  1.00 32.63           H
ATOM   2498 HH11 ARG B 188      78.562  45.965  13.952  1.00 30.06           H
ATOM   2499 HH12 ARG B 188      78.784  47.064  12.972  1.00 30.06           H
ATOM   2500 HH21 ARG B 188      82.018  47.468  13.466  1.00 30.78           H
ATOM   2501 HH22 ARG B 188      80.862  47.976  12.673  1.00 30.78           H
ATOM   2502  N   ILE B 189      81.039  39.613  18.509  1.00 26.00           N
ATOM   2503  CA  ILE B 189      80.738  38.640  19.571  1.00 26.48           C
ATOM   2504  C   ILE B 189      81.898  38.598  20.562  1.00 28.22           C
ATOM   2505  O   ILE B 189      81.713  38.586  21.784  1.00 26.74           O
ATOM   2506  CB  ILE B 189      80.490  37.244  18.975  1.00 24.91           C
ATOM   2507  CG1 ILE B 189      79.130  37.159  18.267  1.00 25.35           C
ATOM   2508  CG2 ILE B 189      80.665  36.152  20.051  1.00 27.27           C
ATOM   2509  CD1 ILE B 189      78.884  35.789  17.553  1.00 27.36           C
ATOM   2510  H   ILE B 189      81.083  39.266  17.728  1.00 31.20           H
ATOM   2511  HA  ILE B 189      79.939  38.907  20.048  1.00 31.77           H
ATOM   2512  HB  ILE B 189      81.173  37.096  18.305  1.00 29.89           H
ATOM   2513 HG12 ILE B 189      78.431  37.283  18.928  1.00 30.42           H
ATOM   2514 HG13 ILE B 189      79.068  37.859  17.601  1.00 30.42           H
ATOM   2515 HG21 ILE B 189      80.495  35.284  19.652  1.00 32.72           H
ATOM   2516 HG22 ILE B 189      81.573  36.157  20.397  1.00 32.72           H
ATOM   2517 HG23 ILE B 189      80.036  36.302  20.773  1.00 32.72           H
ATOM   2518 HD11 ILE B 189      78.014  35.816  17.121  1.00 32.83           H
ATOM   2519 HD12 ILE B 189      79.569  35.645  16.883  1.00 32.83           H
ATOM   2520 HD13 ILE B 189      78.908  35.070  18.203  1.00 32.83           H
ATOM   2521  N   TYR B 190      83.111  38.576  20.031  1.00 23.94           N
ATOM   2522  CA  TYR B 190      84.318  38.560  20.841  1.00 29.55           C
ATOM   2523  C   TYR B 190      84.459  39.846  21.646  1.00 28.95           C
ATOM   2524  O   TYR B 190      84.867  39.803  22.819  1.00 29.36           O
ATOM   2525  CB  TYR B 190      85.521  38.329  19.930  1.00 31.69           C
ATOM   2526  CG  TYR B 190      86.834  38.776  20.540  1.00 40.87           C
ATOM   2527  CD1 TYR B 190      87.551  37.939  21.392  1.00 45.33           C
ATOM   2528  CD2 TYR B 190      87.336  40.045  20.280  1.00 42.19           C
ATOM   2529  CE1 TYR B 190      88.743  38.343  21.959  1.00 45.99           C
ATOM   2530  CE2 TYR B 190      88.528  40.467  20.848  1.00 46.80           C
ATOM   2531  CZ  TYR B 190      89.227  39.615  21.680  1.00 50.34           C
ATOM   2532  OH  TYR B 190      90.416  40.044  22.232  1.00 61.25           O
ATOM   2533  H   TYR B 190      83.263  38.584  19.187  1.00 28.73           H
ATOM   2534  HA  TYR B 190      84.275  37.822  21.463  1.00 35.46           H
ATOM   2535  HB2 TYR B 190      85.587  37.384  19.728  1.00 38.03           H
ATOM   2536  HB3 TYR B 190      85.394  38.833  19.111  1.00 38.03           H
ATOM   2537  HD1 TYR B 190      87.225  37.087  21.577  1.00 54.40           H
ATOM   2538  HD2 TYR B 190      86.866  40.616  19.717  1.00 50.63           H
ATOM   2539  HE1 TYR B 190      89.213  37.770  22.521  1.00 55.18           H
ATOM   2540  HE2 TYR B 190      88.861  41.314  20.662  1.00 56.16           H
ATOM   2541  HH  TYR B 190      90.600  40.812  21.947  1.00 73.50           H
ATOM   2542  N   LEU B 191      84.151  40.991  21.034  1.00 26.18           N
ATOM   2543  CA  LEU B 191      84.173  42.275  21.745  1.00 27.82           C
ATOM   2544  C   LEU B 191      83.177  42.323  22.922  1.00 34.15           C
ATOM   2545  O   LEU B 191      83.525  42.783  24.016  1.00 32.99           O
ATOM   2546  CB  LEU B 191      83.888  43.425  20.780  1.00 28.54           C
ATOM   2547  CG  LEU B 191      85.015  43.808  19.810  1.00 30.92           C
ATOM   2548  CD1 LEU B 191      84.561  44.961  18.946  1.00 31.18           C
ATOM   2549  CD2 LEU B 191      86.362  44.143  20.533  1.00 39.90           C
ATOM   2550  H   LEU B 191      83.933  41.053  20.207  1.00 31.42           H
ATOM   2551  HA  LEU B 191      85.064  42.408  22.100  1.00 33.39           H
ATOM   2552  HB2 LEU B 191      83.113  43.186  20.249  1.00 34.25           H
ATOM   2553  HB3 LEU B 191      83.686  44.222  21.298  1.00 34.25           H
ATOM   2554  HG  LEU B 191      85.189  43.051  19.229  1.00 37.10           H
ATOM   2555 HD11 LEU B 191      85.285  45.192  18.342  1.00 37.41           H
ATOM   2556 HD12 LEU B 191      83.786  44.688  18.435  1.00 37.41           H
ATOM   2557 HD13 LEU B 191      84.335  45.719  19.504  1.00 37.41           H
ATOM   2558 HD21 LEU B 191      87.020  44.394  19.867  1.00 47.89           H
ATOM   2559 HD22 LEU B 191      86.218  44.878  21.150  1.00 47.89           H
ATOM   2560 HD23 LEU B 191      86.670  43.360  21.015  1.00 47.89           H
ATOM   2561  N   ARG B 192      81.919  41.908  22.720  1.00 26.63           N
ATOM   2562  CA  ARG B 192      80.945  42.022  23.806  1.00 24.44           C
ATOM   2563  C   ARG B 192      81.227  41.026  24.937  1.00 29.78           C
ATOM   2564  O   ARG B 192      81.014  41.348  26.104  1.00 29.90           O
ATOM   2565  CB  ARG B 192      79.515  41.879  23.231  1.00 26.19           C
ATOM   2566  CG  ARG B 192      78.429  41.470  24.186  1.00 26.27           C
ATOM   2567  CD  ARG B 192      78.145  42.555  25.276  1.00 28.10           C
ATOM   2568  NE  ARG B 192      77.080  42.089  26.160  1.00 25.68           N
ATOM   2569  CZ  ARG B 192      77.257  41.287  27.188  1.00 26.44           C
ATOM   2570  NH1 ARG B 192      78.468  40.853  27.502  1.00 23.56           N
ATOM   2571  NH2 ARG B 192      76.204  40.904  27.894  1.00 29.02           N1+
ATOM   2572  H   ARG B 192      81.616  41.570  21.992  1.00 31.96           H
ATOM   2573  HA  ARG B 192      81.009  42.909  24.188  1.00 29.33           H
ATOM   2574  HB2 ARG B 192      79.243  42.731  22.856  1.00 31.43           H
ATOM   2575  HB3 ARG B 192      79.533  41.210  22.527  1.00 31.43           H
ATOM   2576  HG2 ARG B 192      77.609  41.333  23.683  1.00 31.53           H
ATOM   2577  HG3 ARG B 192      78.678  40.645  24.630  1.00 31.53           H
ATOM   2578  HD2 ARG B 192      78.942  42.716  25.799  1.00 33.71           H
ATOM   2579  HD3 ARG B 192      77.845  43.379  24.854  1.00 33.71           H
ATOM   2580  HE  ARG B 192      76.285  42.383  26.030  1.00 30.81           H
ATOM   2581 HH11 ARG B 192      79.146  41.087  27.031  1.00 28.27           H
ATOM   2582 HH12 ARG B 192      78.572  40.320  28.170  1.00 28.27           H
ATOM   2583 HH21 ARG B 192      75.423  41.198  27.688  1.00 34.83           H
ATOM   2584 HH22 ARG B 192      76.305  40.385  28.573  1.00 34.83           H
ATOM   2585  N   GLY B 193      81.690  39.815  24.618  1.00 26.03           N
ATOM   2586  CA  GLY B 193      82.020  38.783  25.590  1.00 29.98           C
ATOM   2587  C   GLY B 193      80.850  38.105  26.290  1.00 29.10           C
ATOM   2588  O   GLY B 193      81.023  37.599  27.408  1.00 28.55           O
ATOM   2589  H   GLY B 193      81.824  39.565  23.809  1.00 31.23           H
ATOM   2590  HA2 GLY B 193      82.527  38.086  25.145  1.00 35.98           H
ATOM   2591  HA3 GLY B 193      82.590  39.163  26.272  1.00 35.98           H
ATOM   2592  N   ARG B 194      79.661  38.114  25.696  1.00 28.40           N
ATOM   2593  CA  ARG B 194      78.543  37.369  26.263  1.00 26.14           C
ATOM   2594  C   ARG B 194      78.873  35.883  26.266  1.00 29.25           C
ATOM   2595  O   ARG B 194      79.119  35.276  25.215  1.00 28.95           O
ATOM   2596  CB  ARG B 194      77.240  37.678  25.505  1.00 24.54           C
ATOM   2597  CG  ARG B 194      76.010  37.026  26.110  1.00 29.24           C
ATOM   2598  CD  ARG B 194      74.679  37.406  25.408  1.00 26.52           C
ATOM   2599  NE  ARG B 194      74.305  38.819  25.542  1.00 27.12           N
ATOM   2600  CZ  ARG B 194      74.395  39.753  24.587  1.00 32.49           C
ATOM   2601  NH1 ARG B 194      74.882  39.474  23.370  1.00 30.48           N
ATOM   2602  NH2 ARG B 194      74.013  41.003  24.851  1.00 29.39           N1+
ATOM   2603  H   ARG B 194      79.469  38.563  24.989  1.00 34.08           H
ATOM   2604  HA  ARG B 194      78.411  37.638  27.186  1.00 31.37           H
ATOM   2605  HB2 ARG B 194      77.102  38.636  25.520  1.00 29.44           H
ATOM   2606  HB3 ARG B 194      77.312  37.371  24.589  1.00 29.44           H
ATOM   2607  HG2 ARG B 194      76.107  36.063  26.051  1.00 35.09           H
ATOM   2608  HG3 ARG B 194      75.942  37.288  27.041  1.00 35.09           H
ATOM   2609  HD2 ARG B 194      74.744  37.190  24.466  1.00 31.82           H
ATOM   2610  HD3 ARG B 194      73.969  36.884  25.814  1.00 31.82           H
ATOM   2611  HE  ARG B 194      74.029  39.074  26.314  1.00 32.55           H
ATOM   2612 HH11 ARG B 194      75.133  38.675  23.175  1.00 36.57           H
ATOM   2613 HH12 ARG B 194      74.933  40.093  22.774  1.00 36.57           H
ATOM   2614 HH21 ARG B 194      73.712  41.194  25.631  1.00 35.26           H
ATOM   2615 HH22 ARG B 194      74.076  41.618  24.251  1.00 35.26           H
ATOM   2616  N   ASN B 195      78.873  35.294  27.477  1.00 30.35           N
ATOM   2617  CA  ASN B 195      79.355  33.931  27.663  1.00 27.66           C
ATOM   2618  C   ASN B 195      78.678  32.951  26.717  1.00 28.43           C
ATOM   2619  O   ASN B 195      79.332  32.083  26.120  1.00 22.10           O
ATOM   2620  CB  ASN B 195      79.110  33.484  29.110  1.00 27.29           C
ATOM   2621  CG  ASN B 195      79.873  34.330  30.129  1.00 39.45           C
ATOM   2622  OD1 ASN B 195      80.108  35.519  29.926  1.00 34.36           O
ATOM   2623  ND2 ASN B 195      80.213  33.719  31.258  1.00 43.46           N
ATOM   2624  H   ASN B 195      78.587  35.662  28.202  1.00 36.42           H
ATOM   2625  HA  ASN B 195      80.306  33.905  27.483  1.00 33.19           H
ATOM   2626  HB2 ASN B 195      78.165  33.561  29.306  1.00 32.74           H
ATOM   2627  HB3 ASN B 195      79.404  32.565  29.213  1.00 32.74           H
ATOM   2628 HD21 ASN B 195      80.617  34.154  31.880  1.00 52.15           H
ATOM   2629 HD22 ASN B 195      80.028  32.887  31.365  1.00 52.15           H
ATOM   2630  N   GLU B 196      77.362  33.057  26.573  1.00 25.09           N
ATOM   2631  CA  GLU B 196      76.661  32.047  25.795  1.00 28.42           C
ATOM   2632  C   GLU B 196      77.046  32.049  24.296  1.00 28.72           C
ATOM   2633  O   GLU B 196      76.754  31.036  23.628  1.00 26.51           O
ATOM   2634  CB  GLU B 196      75.150  32.236  25.980  1.00 29.31           C
ATOM   2635  CG  GLU B 196      74.694  31.972  27.410  1.00 29.63           C
ATOM   2636  CD  GLU B 196      74.803  33.159  28.359  1.00 37.95           C
ATOM   2637  OE1 GLU B 196      75.278  34.249  27.941  1.00 29.22           O
ATOM   2638  OE2 GLU B 196      74.430  32.970  29.550  1.00 36.96           O1-
ATOM   2639  H   GLU B 196      76.870  33.679  26.905  1.00 30.11           H
ATOM   2640  HA  GLU B 196      76.892  31.177  26.153  1.00 34.10           H
ATOM   2641  HB2 GLU B 196      74.901  33.146  25.749  1.00 35.17           H
ATOM   2642  HB3 GLU B 196      74.683  31.610  25.408  1.00 35.17           H
ATOM   2643  HG2 GLU B 196      73.767  31.684  27.390  1.00 35.56           H
ATOM   2644  HG3 GLU B 196      75.256  31.272  27.779  1.00 35.56           H
ATOM   2645  N   GLU B 197      77.583  33.169  23.726  1.00 23.31           N
ATOM   2646  CA  GLU B 197      77.663  33.285  22.251  1.00 22.16           C
ATOM   2647  C   GLU B 197      79.039  32.962  21.695  1.00 27.58           C
ATOM   2648  O   GLU B 197      79.432  32.936  20.554  1.00 23.96           O
ATOM   2649  CB  GLU B 197      77.241  34.687  21.835  1.00 24.20           C
ATOM   2650  CG  GLU B 197      75.716  34.767  21.969  1.00 21.29           C
ATOM   2651  CD  GLU B 197      75.225  36.217  21.756  1.00 25.05           C
ATOM   2652  OE1 GLU B 197      75.950  37.152  22.093  1.00 26.79           O
ATOM   2653  OE2 GLU B 197      74.074  36.368  21.241  1.00 28.23           O1-
ATOM   2654  H   GLU B 197      77.647  34.038  24.262  1.00 27.98           H
ATOM   2655  HA  GLU B 197      76.962  32.502  21.800  1.00 26.59           H
ATOM   2656  HB2 GLU B 197      77.717  35.483  22.445  1.00 29.04           H
ATOM   2657  HB3 GLU B 197      77.560  34.899  20.792  1.00 29.04           H
ATOM   2658  HG2 GLU B 197      75.216  34.101  21.247  1.00 25.55           H
ATOM   2659  HG3 GLU B 197      75.381  34.450  22.970  1.00 25.55           H
ATOM   2660  N   GLN B 198      79.953  32.682  22.685  1.00 27.75           N
ATOM   2661  CA  GLN B 198      81.404  32.627  22.385  1.00 26.36           C
ATOM   2662  C   GLN B 198      81.775  31.430  21.516  1.00 28.52           C
ATOM   2663  O   GLN B 198      82.740  31.504  20.745  1.00 33.17           O
ATOM   2664  CB  GLN B 198      82.275  32.603  23.650  1.00 29.03           C
ATOM   2665  CG  GLN B 198      82.237  33.906  24.514  1.00 28.18           C
ATOM   2666  CD  GLN B 198      82.441  35.180  23.676  1.00 30.97           C
ATOM   2667  OE1 GLN B 198      83.516  35.417  23.115  1.00 29.46           O
ATOM   2668  NE2 GLN B 198      81.402  35.988  23.580  1.00 28.43           N
ATOM   2669  H   GLN B 198      79.762  32.535  23.505  1.00 33.30           H
ATOM   2670  HA  GLN B 198      81.645  33.423  21.878  1.00 31.63           H
ATOM   2671  HB2 GLN B 198      82.015  31.851  24.200  1.00 34.84           H
ATOM   2672  HB3 GLN B 198      83.193  32.485  23.375  1.00 34.84           H
ATOM   2673  HG2 GLN B 198      81.368  33.972  24.944  1.00 33.81           H
ATOM   2674  HG3 GLN B 198      82.930  33.863  25.186  1.00 33.81           H
ATOM   2675 HE21 GLN B 198      80.668  35.800  23.982  1.00 34.11           H
ATOM   2676 HE22 GLN B 198      81.464  36.716  23.120  1.00 34.11           H
ATOM   2677  N   GLY B 199      81.043  30.335  21.615  1.00 24.81           N
ATOM   2678  CA  GLY B 199      81.248  29.201  20.740  1.00 29.98           C
ATOM   2679  C   GLY B 199      80.596  29.274  19.376  1.00 28.00           C
ATOM   2680  O   GLY B 199      80.720  28.305  18.622  1.00 25.33           O
ATOM   2681  H   GLY B 199      80.410  30.225  22.187  1.00 29.78           H
ATOM   2682  HA2 GLY B 199      82.201  29.088  20.612  1.00 35.98           H
ATOM   2683  HA3 GLY B 199      80.906  28.410  21.180  1.00 35.98           H
ATOM   2684  N   ILE B 200      79.875  30.348  19.038  1.00 27.28           N
ATOM   2685  CA  ILE B 200      79.126  30.361  17.773  1.00 21.92           C
ATOM   2686  C   ILE B 200      80.108  30.395  16.596  1.00 24.05           C
ATOM   2687  O   ILE B 200      80.956  31.322  16.518  1.00 24.50           O
ATOM   2688  CB  ILE B 200      78.168  31.570  17.718  1.00 25.07           C
ATOM   2689  CG1 ILE B 200      77.022  31.400  18.727  1.00 24.09           C
ATOM   2690  CG2 ILE B 200      77.534  31.696  16.334  1.00 27.89           C
ATOM   2691  CD1 ILE B 200      76.165  32.667  18.898  1.00 28.08           C
ATOM   2692  H   ILE B 200      79.816  31.070  19.499  1.00 32.73           H
ATOM   2693  HA  ILE B 200      78.603  29.552  17.738  1.00 26.30           H
ATOM   2694  HB  ILE B 200      78.664  32.384  17.912  1.00 30.08           H
ATOM   2695 HG12 ILE B 200      76.443  30.687  18.422  1.00 28.91           H
ATOM   2696 HG13 ILE B 200      77.394  31.178  19.595  1.00 28.91           H
ATOM   2697 HG21 ILE B 200      76.946  32.469  16.321  1.00 33.46           H
ATOM   2698 HG22 ILE B 200      78.222  31.820  15.662  1.00 33.46           H
ATOM   2699 HG23 ILE B 200      77.031  30.888  16.151  1.00 33.46           H
ATOM   2700 HD11 ILE B 200      75.476  32.497  19.559  1.00 33.70           H
ATOM   2701 HD12 ILE B 200      76.740  33.388  19.204  1.00 33.70           H
ATOM   2702 HD13 ILE B 200      75.756  32.910  18.055  1.00 33.70           H
ATOM   2703  N   PRO B 201      80.003  29.487  15.640  1.00 26.15           N
ATOM   2704  CA  PRO B 201      80.934  29.503  14.500  1.00 28.32           C
ATOM   2705  C   PRO B 201      80.486  30.421  13.367  1.00 26.66           C
ATOM   2706  O   PRO B 201      79.303  30.700  13.175  1.00 24.58           O
ATOM   2707  CB  PRO B 201      80.940  28.035  14.044  1.00 29.20           C
ATOM   2708  CG  PRO B 201      79.548  27.555  14.324  1.00 31.20           C
ATOM   2709  CD  PRO B 201      79.071  28.345  15.575  1.00 24.91           C
ATOM   2710  HA  PRO B 201      81.824  29.753  14.786  1.00 33.98           H
ATOM   2711  HB2 PRO B 201      81.128  27.978  13.093  1.00 35.04           H
ATOM   2712  HB3 PRO B 201      81.585  27.530  14.554  1.00 35.04           H
ATOM   2713  HG2 PRO B 201      78.982  27.742  13.559  1.00 37.44           H
ATOM   2714  HG3 PRO B 201      79.567  26.602  14.509  1.00 37.44           H
ATOM   2715  HD2 PRO B 201      78.161  28.660  15.453  1.00 29.90           H
ATOM   2716  HD3 PRO B 201      79.152  27.796  16.373  1.00 29.90           H
ATOM   2717  N   LEU B 202      81.475  30.869  12.580  1.00 24.48           N
ATOM   2718  CA  LEU B 202      81.193  31.739  11.428  1.00 25.69           C
ATOM   2719  C   LEU B 202      80.141  31.148  10.487  1.00 24.27           C
ATOM   2720  O   LEU B 202      79.279  31.881   9.969  1.00 22.55           O
ATOM   2721  CB  LEU B 202      82.485  32.030  10.651  1.00 27.21           C
ATOM   2722  CG  LEU B 202      82.352  32.994   9.469  1.00 26.18           C
ATOM   2723  CD1 LEU B 202      81.780  34.329   9.902  1.00 26.28           C
ATOM   2724  CD2 LEU B 202      83.745  33.216   8.797  1.00 31.27           C
ATOM   2725  H   LEU B 202      82.304  30.685  12.694  1.00 29.37           H
ATOM   2726  HA  LEU B 202      80.843  32.577  11.759  1.00 30.83           H
ATOM   2727  HB2 LEU B 202      83.130  32.417  11.264  1.00 32.65           H
ATOM   2728  HB3 LEU B 202      82.833  31.195  10.303  1.00 32.65           H
ATOM   2729  HG  LEU B 202      81.752  32.616   8.807  1.00 31.41           H
ATOM   2730 HD11 LEU B 202      81.741  34.908   9.123  1.00 31.53           H
ATOM   2731 HD12 LEU B 202      80.891  34.200  10.267  1.00 31.53           H
ATOM   2732 HD13 LEU B 202      82.360  34.718  10.575  1.00 31.53           H
ATOM   2733 HD21 LEU B 202      83.642  33.832   8.054  1.00 37.52           H
ATOM   2734 HD22 LEU B 202      84.350  33.586   9.457  1.00 37.52           H
ATOM   2735 HD23 LEU B 202      84.083  32.365   8.477  1.00 37.52           H
ATOM   2736  N   GLU B 203      80.165  29.820  10.287  1.00 27.38           N
ATOM   2737  CA  GLU B 203      79.195  29.162   9.396  1.00 23.51           C
ATOM   2738  C   GLU B 203      77.740  29.456   9.804  1.00 26.25           C
ATOM   2739  O   GLU B 203      76.867  29.654   8.943  1.00 21.96           O
ATOM   2740  CB  GLU B 203      79.428  27.640   9.388  1.00 32.87           C
ATOM   2741  CG  GLU B 203      78.422  26.825   8.550  1.00 35.40           C
ATOM   2742  CD  GLU B 203      78.731  25.317   8.534  1.00 41.59           C
ATOM   2743  OE1 GLU B 203      78.620  24.669   9.585  1.00 48.00           O
ATOM   2744  OE2 GLU B 203      79.109  24.790   7.470  1.00 48.90           O1-
ATOM   2745  H   GLU B 203      80.720  29.281  10.665  1.00 32.86           H
ATOM   2746  HA  GLU B 203      79.316  29.501   8.496  1.00 28.22           H
ATOM   2747  HB2 GLU B 203      80.316  27.467   9.044  1.00 39.44           H
ATOM   2748  HB3 GLU B 203      79.363  27.315  10.300  1.00 39.44           H
ATOM   2749  HG2 GLU B 203      77.530  26.931   8.922  1.00 42.48           H
ATOM   2750  HG3 GLU B 203      78.434  27.141   7.633  1.00 42.48           H
ATOM   2751  N   TYR B 204      77.455  29.446  11.108  1.00 22.10           N
ATOM   2752  CA  TYR B 204      76.101  29.758  11.595  1.00 22.31           C
ATOM   2753  C   TYR B 204      75.731  31.228  11.340  1.00 23.32           C
ATOM   2754  O   TYR B 204      74.614  31.538  10.875  1.00 21.89           O
ATOM   2755  CB  TYR B 204      76.020  29.404  13.087  1.00 25.90           C
ATOM   2756  CG  TYR B 204      74.619  29.479  13.730  1.00 23.28           C
ATOM   2757  CD1 TYR B 204      73.660  28.492  13.498  1.00 24.49           C
ATOM   2758  CD2 TYR B 204      74.298  30.499  14.601  1.00 22.53           C
ATOM   2759  CE1 TYR B 204      72.386  28.557  14.108  1.00 28.53           C
ATOM   2760  CE2 TYR B 204      73.039  30.583  15.208  1.00 24.91           C
ATOM   2761  CZ  TYR B 204      72.081  29.619  14.925  1.00 26.21           C
ATOM   2762  OH  TYR B 204      70.842  29.647  15.518  1.00 25.78           O
ATOM   2763  H   TYR B 204      78.021  29.275  11.730  1.00 26.51           H
ATOM   2764  HA  TYR B 204      75.447  29.219  11.121  1.00 26.77           H
ATOM   2765  HB2 TYR B 204      76.322  28.491  13.194  1.00 31.08           H
ATOM   2766  HB3 TYR B 204      76.608  29.996  13.576  1.00 31.08           H
ATOM   2767  HD1 TYR B 204      73.855  27.788  12.928  1.00 29.39           H
ATOM   2768  HD2 TYR B 204      74.925  31.164  14.766  1.00 27.04           H
ATOM   2769  HE1 TYR B 204      71.742  27.910  13.943  1.00 34.24           H
ATOM   2770  HE2 TYR B 204      72.844  31.295  15.772  1.00 29.89           H
ATOM   2771  HH  TYR B 204      70.807  30.279  16.072  1.00 30.93           H
ATOM   2772  N   LEU B 205      76.647  32.152  11.647  1.00 22.93           N
ATOM   2773  CA  LEU B 205      76.410  33.563  11.347  1.00 22.63           C
ATOM   2774  C   LEU B 205      76.180  33.795   9.857  1.00 23.23           C
ATOM   2775  O   LEU B 205      75.413  34.690   9.479  1.00 21.79           O
ATOM   2776  CB  LEU B 205      77.597  34.414  11.805  1.00 23.03           C
ATOM   2777  CG  LEU B 205      77.869  34.427  13.304  1.00 25.28           C
ATOM   2778  CD1 LEU B 205      79.190  35.148  13.631  1.00 27.82           C
ATOM   2779  CD2 LEU B 205      76.703  35.061  14.050  1.00 28.54           C
ATOM   2780  H   LEU B 205      77.402  31.994  12.022  1.00 27.52           H
ATOM   2781  HA  LEU B 205      75.616  33.862  11.818  1.00 27.16           H
ATOM   2782  HB2 LEU B 205      78.398  34.081  11.371  1.00 27.63           H
ATOM   2783  HB3 LEU B 205      77.444  35.330  11.527  1.00 27.63           H
ATOM   2784  HG  LEU B 205      77.954  33.509  13.607  1.00 30.34           H
ATOM   2785 HD11 LEU B 205      79.352  35.114  14.586  1.00 33.39           H
ATOM   2786 HD12 LEU B 205      79.908  34.699  13.157  1.00 33.39           H
ATOM   2787 HD13 LEU B 205      79.127  36.070  13.342  1.00 33.39           H
ATOM   2788 HD21 LEU B 205      76.912  35.068  14.999  1.00 34.25           H
ATOM   2789 HD22 LEU B 205      76.583  35.972  13.735  1.00 34.25           H
ATOM   2790 HD23 LEU B 205      75.900  34.537  13.907  1.00 34.25           H
ATOM   2791  N   GLU B 206      76.930  33.093   8.997  1.00 22.52           N
ATOM   2792  CA  GLU B 206      76.746  33.256   7.556  1.00 26.05           C
ATOM   2793  C   GLU B 206      75.364  32.751   7.096  1.00 23.59           C
ATOM   2794  O   GLU B 206      74.701  33.395   6.254  1.00 23.11           O
ATOM   2795  CB  GLU B 206      77.888  32.538   6.814  1.00 25.46           C
ATOM   2796  CG  GLU B 206      77.893  32.785   5.347  1.00 31.01           C
ATOM   2797  CD  GLU B 206      79.277  32.572   4.704  1.00 30.64           C
ATOM   2798  OE1 GLU B 206      79.461  33.066   3.567  1.00 30.07           O
ATOM   2799  OE2 GLU B 206      80.153  31.938   5.337  1.00 30.35           O1-
ATOM   2800  H   GLU B 206      77.542  32.531   9.219  1.00 27.02           H
ATOM   2801  HA  GLU B 206      76.816  34.204   7.352  1.00 31.26           H
ATOM   2802  HB2 GLU B 206      78.745  32.828   7.166  1.00 30.55           H
ATOM   2803  HB3 GLU B 206      77.797  31.579   6.950  1.00 30.55           H
ATOM   2804  HG2 GLU B 206      77.269  32.172   4.921  1.00 37.21           H
ATOM   2805  HG3 GLU B 206      77.617  33.699   5.186  1.00 37.21           H
ATOM   2806  N   LYS B 207      74.882  31.623   7.645  1.00 23.14           N
ATOM   2807  CA  LYS B 207      73.512  31.205   7.322  1.00 21.83           C
ATOM   2808  C   LYS B 207      72.492  32.290   7.662  1.00 22.67           C
ATOM   2809  O   LYS B 207      71.603  32.592   6.852  1.00 23.38           O
ATOM   2810  CB  LYS B 207      73.145  29.874   8.028  1.00 24.11           C
ATOM   2811  CG  LYS B 207      73.786  28.621   7.360  1.00 31.71           C
ATOM   2812  CD  LYS B 207      73.578  27.381   8.228  1.00 32.94           C
ATOM   2813  CE  LYS B 207      74.234  26.141   7.654  1.00 37.60           C
ATOM   2814  NZ  LYS B 207      73.777  24.982   8.454  1.00 50.96           N1+
ATOM   2815  H   LYS B 207      75.310  31.111   8.184  1.00 27.76           H
ATOM   2816  HA  LYS B 207      73.462  31.064   6.362  1.00 26.20           H
ATOM   2817  HB2 LYS B 207      73.432  29.916   8.953  1.00 28.93           H
ATOM   2818  HB3 LYS B 207      72.184  29.755   7.986  1.00 28.93           H
ATOM   2819  HG2 LYS B 207      73.366  28.472   6.499  1.00 38.05           H
ATOM   2820  HG3 LYS B 207      74.739  28.763   7.252  1.00 38.05           H
ATOM   2821  HD2 LYS B 207      73.951  27.530   9.112  1.00 39.52           H
ATOM   2822  HD3 LYS B 207      72.626  27.204   8.300  1.00 39.52           H
ATOM   2823  HE2 LYS B 207      73.955  26.017   6.732  1.00 45.11           H
ATOM   2824  HE3 LYS B 207      75.200  26.208   7.722  1.00 45.11           H
ATOM   2825  HZ1 LYS B 207      74.143  24.234   8.144  1.00 61.15           H
ATOM   2826  HZ2 LYS B 207      74.012  25.091   9.306  1.00 61.15           H
ATOM   2827  HZ3 LYS B 207      72.889  24.916   8.404  1.00 61.15           H
ATOM   2828  N   LEU B 208      72.588  32.879   8.866  1.00 22.17           N
ATOM   2829  CA  LEU B 208      71.676  33.946   9.281  1.00 20.80           C
ATOM   2830  C   LEU B 208      71.822  35.203   8.421  1.00 22.09           C
ATOM   2831  O   LEU B 208      70.828  35.870   8.115  1.00 21.28           O
ATOM   2832  CB  LEU B 208      71.906  34.284  10.769  1.00 19.39           C
ATOM   2833  CG  LEU B 208      71.640  33.147  11.757  1.00 24.01           C
ATOM   2834  CD1 LEU B 208      72.171  33.538  13.143  1.00 25.37           C
ATOM   2835  CD2 LEU B 208      70.151  32.842  11.803  1.00 25.70           C
ATOM   2836  H   LEU B 208      73.173  32.665   9.456  1.00 26.61           H
ATOM   2837  HA  LEU B 208      70.762  33.635   9.179  1.00 24.96           H
ATOM   2838  HB2 LEU B 208      72.823  34.571  10.891  1.00 23.27           H
ATOM   2839  HB3 LEU B 208      71.319  35.011  11.010  1.00 23.27           H
ATOM   2840  HG  LEU B 208      72.100  32.343  11.473  1.00 28.81           H
ATOM   2841 HD11 LEU B 208      72.014  32.807  13.760  1.00 30.44           H
ATOM   2842 HD12 LEU B 208      73.118  33.728  13.084  1.00 30.44           H
ATOM   2843 HD13 LEU B 208      71.697  34.332  13.445  1.00 30.44           H
ATOM   2844 HD21 LEU B 208      70.000  32.124  12.436  1.00 30.84           H
ATOM   2845 HD22 LEU B 208      69.679  33.636  12.097  1.00 30.84           H
ATOM   2846 HD23 LEU B 208      69.845  32.578  10.924  1.00 30.84           H
ATOM   2847  N   HIS B 209      73.046  35.546   8.022  1.00 23.54           N
ATOM   2848  CA  HIS B 209      73.276  36.660   7.097  1.00 23.31           C
ATOM   2849  C   HIS B 209      72.491  36.505   5.794  1.00 23.90           C
ATOM   2850  O   HIS B 209      71.816  37.451   5.344  1.00 23.20           O
ATOM   2851  CB  HIS B 209      74.795  36.779   6.790  1.00 22.82           C
ATOM   2852  CG  HIS B 209      75.144  37.893   5.836  1.00 23.05           C
ATOM   2853  ND1 HIS B 209      75.060  39.227   6.174  1.00 24.89           N
ATOM   2854  CD2 HIS B 209      75.583  37.861   4.553  1.00 28.26           C
ATOM   2855  CE1 HIS B 209      75.442  39.968   5.146  1.00 30.72           C
ATOM   2856  NE2 HIS B 209      75.755  39.163   4.147  1.00 25.30           N
ATOM   2857  H   HIS B 209      73.764  35.153   8.278  1.00 28.25           H
ATOM   2858  HA  HIS B 209      72.979  37.484   7.517  1.00 27.97           H
ATOM   2859  HB2 HIS B 209      75.101  35.943   6.403  1.00 27.38           H
ATOM   2860  HB3 HIS B 209      75.268  36.948   7.618  1.00 27.38           H
ATOM   2861  HD1 HIS B 209      74.815  39.534   6.938  1.00 29.86           H
ATOM   2862  HD2 HIS B 209      75.739  37.098   4.044  1.00 33.92           H
ATOM   2863  HE1 HIS B 209      75.467  40.895   5.129  1.00 36.86           H
ATOM   2864  N   TYR B 210      72.607  35.341   5.135  1.00 22.40           N
ATOM   2865  CA  TYR B 210      71.930  35.157   3.857  1.00 23.49           C
ATOM   2866  C   TYR B 210      70.403  35.176   4.005  1.00 24.13           C
ATOM   2867  O   TYR B 210      69.699  35.627   3.093  1.00 23.41           O
ATOM   2868  CB  TYR B 210      72.456  33.878   3.187  1.00 26.41           C
ATOM   2869  CG  TYR B 210      73.787  34.156   2.493  1.00 25.21           C
ATOM   2870  CD1 TYR B 210      74.980  34.193   3.205  1.00 29.16           C
ATOM   2871  CD2 TYR B 210      73.836  34.425   1.141  1.00 30.07           C
ATOM   2872  CE1 TYR B 210      76.219  34.492   2.583  1.00 24.88           C
ATOM   2873  CE2 TYR B 210      75.059  34.731   0.504  1.00 30.69           C
ATOM   2874  CZ  TYR B 210      76.245  34.747   1.217  1.00 28.86           C
ATOM   2875  OH  TYR B 210      77.445  35.050   0.583  1.00 26.39           O
ATOM   2876  H   TYR B 210      73.091  34.673   5.383  1.00 26.88           H
ATOM   2877  HA  TYR B 210      72.161  35.902   3.279  1.00 28.18           H
ATOM   2878  HB2 TYR B 210      72.597  33.189   3.850  1.00 31.70           H
ATOM   2879  HB3 TYR B 210      71.812  33.578   2.530  1.00 31.70           H
ATOM   2880  HD1 TYR B 210      74.957  34.023   4.117  1.00 34.99           H
ATOM   2881  HD2 TYR B 210      73.041  34.418   0.651  1.00 36.09           H
ATOM   2882  HE1 TYR B 210      77.003  34.497   3.078  1.00 29.86           H
ATOM   2883  HE2 TYR B 210      75.065  34.898  -0.409  1.00 36.83           H
ATOM   2884  HH  TYR B 210      77.309  35.196  -0.233  1.00 31.67           H
ATOM   2885  N   LYS B 211      69.863  34.783   5.163  1.00 24.31           N
ATOM   2886  CA  LYS B 211      68.424  34.923   5.351  1.00 26.50           C
ATOM   2887  C   LYS B 211      68.021  36.389   5.521  1.00 24.32           C
ATOM   2888  O   LYS B 211      66.984  36.807   4.986  1.00 22.65           O
ATOM   2889  CB  LYS B 211      67.914  34.087   6.530  1.00 27.26           C
ATOM   2890  CG  LYS B 211      67.985  32.593   6.253  1.00 29.07           C
ATOM   2891  CD  LYS B 211      66.983  31.799   7.050  1.00 37.18           C
ATOM   2892  CE  LYS B 211      66.832  30.372   6.506  1.00 36.84           C
ATOM   2893  NZ  LYS B 211      65.889  30.274   5.356  1.00 38.13           N1+
ATOM   2894  H   LYS B 211      70.290  34.445   5.830  1.00 29.17           H
ATOM   2895  HA  LYS B 211      67.991  34.586   4.554  1.00 31.80           H
ATOM   2896  HB2 LYS B 211      68.434  34.287   7.324  1.00 32.72           H
ATOM   2897  HB3 LYS B 211      66.986  34.318   6.684  1.00 32.72           H
ATOM   2898  HG2 LYS B 211      67.807  32.440   5.311  1.00 34.88           H
ATOM   2899  HG3 LYS B 211      68.865  32.262   6.479  1.00 34.88           H
ATOM   2900  HD2 LYS B 211      67.276  31.751   7.971  1.00 44.61           H
ATOM   2901  HD3 LYS B 211      66.117  32.238   6.988  1.00 44.61           H
ATOM   2902  HE2 LYS B 211      67.698  30.057   6.200  1.00 44.20           H
ATOM   2903  HE3 LYS B 211      66.500  29.794   7.208  1.00 44.20           H
ATOM   2904  HZ1 LYS B 211      65.857  29.437   5.058  1.00 45.75           H
ATOM   2905  HZ2 LYS B 211      65.071  30.525   5.606  1.00 45.75           H
ATOM   2906  HZ3 LYS B 211      66.159  30.804   4.694  1.00 45.75           H
ATOM   2907  N   HIS B 212      68.813  37.182   6.254  1.00 23.80           N
ATOM   2908  CA  HIS B 212      68.562  38.632   6.329  1.00 23.29           C
ATOM   2909  C   HIS B 212      68.620  39.271   4.940  1.00 27.15           C
ATOM   2910  O   HIS B 212      67.800  40.131   4.604  1.00 26.32           O
ATOM   2911  CB  HIS B 212      69.590  39.349   7.235  1.00 23.34           C
ATOM   2912  CG  HIS B 212      69.298  39.253   8.709  1.00 23.66           C
ATOM   2913  ND1 HIS B 212      69.661  38.158   9.455  1.00 24.34           N
ATOM   2914  CD2 HIS B 212      68.673  40.097   9.562  1.00 24.98           C
ATOM   2915  CE1 HIS B 212      69.277  38.330  10.711  1.00 26.85           C
ATOM   2916  NE2 HIS B 212      68.651  39.487  10.797  1.00 26.08           N
ATOM   2917  H   HIS B 212      69.494  36.910   6.702  1.00 28.56           H
ATOM   2918  HA  HIS B 212      67.681  38.778   6.705  1.00 27.94           H
ATOM   2919  HB2 HIS B 212      69.621  40.294   7.018  1.00 28.01           H
ATOM   2920  HB3 HIS B 212      70.455  38.942   7.067  1.00 28.01           H
ATOM   2921  HD1 HIS B 212      70.068  37.467   9.149  1.00 29.21           H
ATOM   2922  HD2 HIS B 212      68.311  40.928   9.357  1.00 29.98           H
ATOM   2923  HE1 HIS B 212      69.397  37.727  11.406  1.00 32.22           H
ATOM   2924  N   GLU B 213      69.617  38.903   4.137  1.00 22.90           N
ATOM   2925  CA  GLU B 213      69.736  39.507   2.808  1.00 24.50           C
ATOM   2926  C   GLU B 213      68.572  39.102   1.913  1.00 25.94           C
ATOM   2927  O   GLU B 213      68.042  39.930   1.171  1.00 28.26           O
ATOM   2928  CB  GLU B 213      71.072  39.132   2.176  1.00 29.03           C
ATOM   2929  CG  GLU B 213      72.332  39.645   2.947  1.00 29.53           C
ATOM   2930  CD  GLU B 213      72.762  41.087   2.593  1.00 37.17           C
ATOM   2931  OE1 GLU B 213      73.490  41.283   1.597  1.00 30.91           O
ATOM   2932  OE2 GLU B 213      72.424  42.033   3.333  1.00 29.52           O1-
ATOM   2933  H   GLU B 213      70.219  38.323   4.339  1.00 27.47           H
ATOM   2934  HA  GLU B 213      69.709  40.470   2.896  1.00 29.40           H
ATOM   2935  HB2 GLU B 213      71.126  38.167   2.112  1.00 34.84           H
ATOM   2936  HB3 GLU B 213      71.102  39.519   1.288  1.00 34.84           H
ATOM   2937  HG2 GLU B 213      72.154  39.622   3.900  1.00 35.44           H
ATOM   2938  HG3 GLU B 213      73.078  39.059   2.744  1.00 35.44           H
ATOM   2939  N   SER B 214      68.135  37.842   1.986  1.00 25.17           N
ATOM   2940  CA  SER B 214      66.964  37.447   1.211  1.00 26.14           C
ATOM   2941  C   SER B 214      65.716  38.242   1.617  1.00 31.57           C
ATOM   2942  O   SER B 214      64.939  38.679   0.751  1.00 30.42           O
ATOM   2943  CB  SER B 214      66.731  35.938   1.353  1.00 29.53           C
ATOM   2944  OG  SER B 214      65.602  35.571   0.612  1.00 42.75           O
ATOM   2945  H   SER B 214      68.487  37.213   2.465  1.00 30.20           H
ATOM   2946  HA  SER B 214      67.144  37.628   0.277  1.00 31.37           H
ATOM   2947  HB2 SER B 214      67.503  35.456   1.010  1.00 35.43           H
ATOM   2948  HB3 SER B 214      66.581  35.720   2.286  1.00 35.43           H
ATOM   2949  HG  SER B 214      65.623  35.958  -0.135  1.00 51.30           H
ATOM   2950  N   TRP B 215      65.489  38.424   2.928  1.00 27.43           N
ATOM   2951  CA  TRP B 215      64.258  39.057   3.400  1.00 28.61           C
ATOM   2952  C   TRP B 215      64.260  40.563   3.129  1.00 29.83           C
ATOM   2953  O   TRP B 215      63.262  41.128   2.654  1.00 28.09           O
ATOM   2954  CB  TRP B 215      64.069  38.781   4.905  1.00 29.84           C
ATOM   2955  CG  TRP B 215      62.821  39.372   5.545  1.00 25.22           C
ATOM   2956  CD1 TRP B 215      61.598  39.594   4.961  1.00 32.31           C
ATOM   2957  CD2 TRP B 215      62.700  39.800   6.907  1.00 25.24           C
ATOM   2958  NE1 TRP B 215      60.726  40.123   5.890  1.00 30.52           N
ATOM   2959  CE2 TRP B 215      61.394  40.290   7.082  1.00 30.03           C
ATOM   2960  CE3 TRP B 215      63.587  39.838   7.995  1.00 26.61           C
ATOM   2961  CZ2 TRP B 215      60.950  40.783   8.296  1.00 29.60           C
ATOM   2962  CZ3 TRP B 215      63.146  40.343   9.186  1.00 27.96           C
ATOM   2963  CH2 TRP B 215      61.844  40.810   9.333  1.00 29.61           C
ATOM   2964  H   TRP B 215      66.031  38.195   3.552  1.00 32.91           H
ATOM   2965  HA  TRP B 215      63.502  38.663   2.935  1.00 34.34           H
ATOM   2966  HB2 TRP B 215      64.021  37.821   5.034  1.00 35.81           H
ATOM   2967  HB3 TRP B 215      64.832  39.137   5.389  1.00 35.81           H
ATOM   2968  HD1 TRP B 215      61.380  39.394   4.079  1.00 38.77           H
ATOM   2969  HE1 TRP B 215      59.911  40.349   5.738  1.00 36.63           H
ATOM   2970  HE3 TRP B 215      64.465  39.543   7.910  1.00 31.93           H
ATOM   2971  HZ2 TRP B 215      60.080  41.091   8.406  1.00 35.51           H
ATOM   2972  HZ3 TRP B 215      63.725  40.371   9.911  1.00 33.55           H
ATOM   2973  HH2 TRP B 215      61.573  41.135  10.159  1.00 35.53           H
ATOM   2974  N   LEU B 216      65.374  41.228   3.421  1.00 26.30           N
ATOM   2975  CA  LEU B 216      65.383  42.680   3.554  1.00 25.14           C
ATOM   2976  C   LEU B 216      66.169  43.413   2.473  1.00 29.79           C
ATOM   2977  O   LEU B 216      65.996  44.627   2.320  1.00 26.74           O
ATOM   2978  CB  LEU B 216      65.948  43.079   4.929  1.00 28.10           C
ATOM   2979  CG  LEU B 216      65.214  42.556   6.180  1.00 27.75           C
ATOM   2980  CD1 LEU B 216      65.945  42.876   7.489  1.00 24.53           C
ATOM   2981  CD2 LEU B 216      63.771  43.054   6.256  1.00 25.30           C
ATOM   2982  H   LEU B 216      66.139  40.862   3.545  1.00 31.56           H
ATOM   2983  HA  LEU B 216      64.463  42.988   3.513  1.00 30.17           H
ATOM   2984  HB2 LEU B 216      66.866  42.770   4.989  1.00 33.72           H
ATOM   2985  HB3 LEU B 216      65.927  44.048   4.986  1.00 33.72           H
ATOM   2986  HG  LEU B 216      65.173  41.587   6.121  1.00 33.30           H
ATOM   2987 HD11 LEU B 216      65.445  42.514   8.238  1.00 29.43           H
ATOM   2988 HD12 LEU B 216      66.833  42.479   7.464  1.00 29.43           H
ATOM   2989 HD13 LEU B 216      66.012  43.838   7.578  1.00 29.43           H
ATOM   2990 HD21 LEU B 216      63.366  42.713   7.071  1.00 30.36           H
ATOM   2991 HD22 LEU B 216      63.770  44.022   6.278  1.00 30.36           H
ATOM   2992 HD23 LEU B 216      63.281  42.733   5.484  1.00 30.36           H
ATOM   2993  N   LEU B 217      67.043  42.741   1.740  1.00 29.34           N
ATOM   2994  CA  LEU B 217      67.770  43.391   0.645  1.00 27.88           C
ATOM   2995  C   LEU B 217      67.159  42.994  -0.699  1.00 32.41           C
ATOM   2996  O   LEU B 217      66.692  43.852  -1.461  1.00 31.56           O
ATOM   2997  CB  LEU B 217      69.262  43.030   0.721  1.00 30.10           C
ATOM   2998  CG  LEU B 217      70.120  43.595  -0.420  1.00 39.61           C
ATOM   2999  CD1 LEU B 217      70.188  45.084  -0.238  1.00 41.24           C
ATOM   3000  CD2 LEU B 217      71.512  43.011  -0.434  1.00 36.65           C
ATOM   3001  H   LEU B 217      67.221  41.909   1.843  1.00 35.20           H
ATOM   3002  HA  LEU B 217      67.700  44.352   0.738  1.00 33.46           H
ATOM   3003  HB2 LEU B 217      69.622  43.375   1.550  1.00 36.12           H
ATOM   3004  HB3 LEU B 217      69.346  42.062   0.716  1.00 36.12           H
ATOM   3005  HG  LEU B 217      69.713  43.400  -1.278  1.00 47.54           H
ATOM   3006 HD11 LEU B 217      70.731  45.461  -0.951  1.00 49.49           H
ATOM   3007 HD12 LEU B 217      69.296  45.459  -0.278  1.00 49.49           H
ATOM   3008 HD13 LEU B 217      70.594  45.275   0.623  1.00 49.49           H
ATOM   3009 HD21 LEU B 217      72.003  43.398  -1.174  1.00 43.98           H
ATOM   3010 HD22 LEU B 217      71.949  43.228   0.404  1.00 43.98           H
ATOM   3011 HD23 LEU B 217      71.452  42.049  -0.543  1.00 43.98           H
ATOM   3012  N   HIS B 218      67.120  41.687  -0.993  1.00 28.31           N
ATOM   3013  CA  HIS B 218      66.523  41.183  -2.234  1.00 28.36           C
ATOM   3014  C   HIS B 218      64.990  41.143  -2.172  1.00 36.34           C
ATOM   3015  O   HIS B 218      64.335  41.224  -3.216  1.00 30.63           O
ATOM   3016  CB  HIS B 218      67.074  39.792  -2.555  1.00 27.15           C
ATOM   3017  CG  HIS B 218      68.569  39.742  -2.624  1.00 30.08           C
ATOM   3018  ND1 HIS B 218      69.300  40.600  -3.423  1.00 32.21           N
ATOM   3019  CD2 HIS B 218      69.477  38.964  -1.982  1.00 27.91           C
ATOM   3020  CE1 HIS B 218      70.589  40.347  -3.273  1.00 36.52           C
ATOM   3021  NE2 HIS B 218      70.724  39.375  -2.387  1.00 31.60           N
ATOM   3022  H   HIS B 218      67.434  41.074  -0.481  1.00 33.97           H
ATOM   3023  HA  HIS B 218      66.777  41.764  -2.965  1.00 34.03           H
ATOM   3024  HB2 HIS B 218      66.727  39.502  -3.410  1.00 32.58           H
ATOM   3025  HB3 HIS B 218      66.784  39.174  -1.866  1.00 32.58           H
ATOM   3026  HD2 HIS B 218      69.295  38.302  -1.354  1.00 33.50           H
ATOM   3027  HE1 HIS B 218      71.285  40.783  -3.706  1.00 43.82           H
ATOM   3028  HE2 HIS B 218      71.473  39.040  -2.136  1.00 37.92           H
ATOM   3029  N   ARG B 219      64.424  41.058  -0.969  1.00 32.53           N
ATOM   3030  CA  ARG B 219      62.975  40.965  -0.730  1.00 28.46           C
ATOM   3031  C   ARG B 219      62.355  39.791  -1.486  1.00 36.20           C
ATOM   3032  O   ARG B 219      61.231  39.860  -1.978  1.00 33.84           O
ATOM   3033  CB  ARG B 219      62.293  42.295  -1.057  1.00 35.53           C
ATOM   3034  CG  ARG B 219      62.993  43.493  -0.350  1.00 32.28           C
ATOM   3035  CD  ARG B 219      62.081  44.711  -0.196  1.00 39.90           C
ATOM   3036  NE  ARG B 219      60.979  44.464   0.745  1.00 41.87           N
ATOM   3037  CZ  ARG B 219      60.254  45.420   1.330  1.00 46.94           C
ATOM   3038  NH1 ARG B 219      60.494  46.722   1.090  1.00 42.96           N
ATOM   3039  NH2 ARG B 219      59.293  45.070   2.171  1.00 49.55           N1+
ATOM   3040  H   ARG B 219      64.880  41.077  -0.242  1.00 39.04           H
ATOM   3041  HA  ARG B 219      62.829  40.806   0.215  1.00 34.15           H
ATOM   3042  HB2 ARG B 219      62.327  42.449  -2.013  1.00 42.64           H
ATOM   3043  HB3 ARG B 219      61.371  42.260  -0.757  1.00 42.64           H
ATOM   3044  HG2 ARG B 219      63.282  43.219   0.534  1.00 38.74           H
ATOM   3045  HG3 ARG B 219      63.756  43.765  -0.880  1.00 38.74           H
ATOM   3046  HD2 ARG B 219      62.611  45.454   0.138  1.00 47.88           H
ATOM   3047  HD3 ARG B 219      61.701  44.938  -1.059  1.00 47.88           H
ATOM   3048  HE  ARG B 219      60.793  43.647   0.939  1.00 50.24           H
ATOM   3049 HH11 ARG B 219      61.118  46.959   0.548  1.00 51.56           H
ATOM   3050 HH12 ARG B 219      60.013  47.322   1.477  1.00 51.56           H
ATOM   3051 HH21 ARG B 219      59.139  44.238   2.325  1.00 59.46           H
ATOM   3052 HH22 ARG B 219      58.816  45.675   2.554  1.00 59.46           H
ATOM   3053  N   THR B 220      63.089  38.683  -1.545  1.00 26.45           N
ATOM   3054  CA  THR B 220      62.647  37.454  -2.172  1.00 30.31           C
ATOM   3055  C   THR B 220      62.155  36.406  -1.184  1.00 38.96           C
ATOM   3056  O   THR B 220      61.681  35.350  -1.615  1.00 43.56           O
ATOM   3057  CB  THR B 220      63.795  36.862  -2.992  1.00 36.49           C
ATOM   3058  OG1 THR B 220      64.921  36.681  -2.127  1.00 31.12           O
ATOM   3059  CG2 THR B 220      64.191  37.794  -4.141  1.00 35.95           C
ATOM   3060  H   THR B 220      63.878  38.622  -1.216  1.00 31.74           H
ATOM   3061  HA  THR B 220      61.914  37.656  -2.770  1.00 36.38           H
ATOM   3062  HB  THR B 220      63.523  36.010  -3.367  1.00 43.79           H
ATOM   3063  HG1 THR B 220      65.580  36.396  -2.569  1.00 37.34           H
ATOM   3064 HG21 THR B 220      64.902  37.385  -4.658  1.00 43.14           H
ATOM   3065 HG22 THR B 220      63.432  37.953  -4.719  1.00 43.14           H
ATOM   3066 HG23 THR B 220      64.508  38.641  -3.790  1.00 43.14           H
ATOM   3067  N   LEU B 221      62.232  36.662   0.120  1.00 35.68           N
ATOM   3068  CA  LEU B 221      61.789  35.675   1.107  1.00 42.75           C
ATOM   3069  C   LEU B 221      60.278  35.821   1.316  1.00 40.82           C
ATOM   3070  O   LEU B 221      59.800  36.888   1.701  1.00 46.83           O
ATOM   3071  CB  LEU B 221      62.554  35.848   2.427  1.00 43.43           C
ATOM   3072  CG  LEU B 221      62.510  34.688   3.445  1.00 45.69           C
ATOM   3073  CD1 LEU B 221      63.718  34.694   4.398  1.00 40.64           C
ATOM   3074  CD2 LEU B 221      61.228  34.774   4.241  1.00 45.72           C
ATOM   3075  H   LEU B 221      62.529  37.394   0.459  1.00 42.82           H
ATOM   3076  HA  LEU B 221      61.969  34.780   0.773  1.00 51.30           H
ATOM   3077  HB2 LEU B 221      63.487  36.013   2.221  1.00 52.12           H
ATOM   3078  HB3 LEU B 221      62.182  36.626   2.876  1.00 52.12           H
ATOM   3079  HG  LEU B 221      62.510  33.843   2.968  1.00 54.83           H
ATOM   3080 HD11 LEU B 221      63.644  33.938   5.000  1.00 48.77           H
ATOM   3081 HD12 LEU B 221      64.531  34.613   3.873  1.00 48.77           H
ATOM   3082 HD13 LEU B 221      63.729  35.523   4.902  1.00 48.77           H
ATOM   3083 HD21 LEU B 221      61.213  34.045   4.880  1.00 54.86           H
ATOM   3084 HD22 LEU B 221      61.204  35.626   4.707  1.00 54.86           H
ATOM   3085 HD23 LEU B 221      60.470  34.698   3.643  1.00 54.86           H
ATOM   3086  N   LYS B 222      59.534  34.745   1.052  1.00 46.29           N
ATOM   3087  CA  LYS B 222      58.079  34.735   1.123  1.00 45.47           C
ATOM   3088  C   LYS B 222      57.627  34.415   2.546  1.00 49.48           C
ATOM   3089  O   LYS B 222      58.176  33.512   3.192  1.00 43.23           O
ATOM   3090  CB  LYS B 222      57.520  33.695   0.148  1.00 44.16           C
ATOM   3091  H   LYS B 222      59.863  33.980   0.828  1.00 55.54           H
ATOM   3092  HA  LYS B 222      57.733  35.608   0.876  1.00 54.57           H
ATOM   3093  HB1 LYS B 222      57.836  33.904  -0.747  1.00 52.99           H
ATOM   3094  HB3 LYS B 222      56.553  33.705   0.168  1.00 52.99           H
ATOM   3095  N   THR B 223      56.640  35.173   3.038  1.00 47.77           N
ATOM   3096  CA  THR B 223      56.023  34.940   4.346  1.00 43.54           C
ATOM   3097  C   THR B 223      54.504  34.905   4.200  1.00 42.30           C
ATOM   3098  O   THR B 223      53.953  35.192   3.135  1.00 43.83           O
ATOM   3099  CB  THR B 223      56.350  36.029   5.374  1.00 45.33           C
ATOM   3100  OG1 THR B 223      55.403  37.106   5.235  1.00 41.48           O
ATOM   3101  CG2 THR B 223      57.776  36.576   5.231  1.00 40.97           C
ATOM   3102  H   THR B 223      56.308  35.852   2.624  1.00 57.33           H
ATOM   3103  HA  THR B 223      56.315  34.083   4.694  1.00 52.25           H
ATOM   3104  HB  THR B 223      56.273  35.646   6.261  1.00 54.40           H
ATOM   3105  HG1 THR B 223      55.016  37.228   5.972  1.00 49.77           H
ATOM   3106 HG21 THR B 223      57.927  37.272   5.889  1.00 49.17           H
ATOM   3107 HG22 THR B 223      58.424  35.866   5.366  1.00 49.17           H
ATOM   3108 HG23 THR B 223      57.899  36.958   4.347  1.00 49.17           H
ATOM   3109  N   ASN B 224      53.830  34.619   5.317  1.00 43.92           N
ATOM   3110  CA  ASN B 224      52.374  34.522   5.376  1.00 48.27           C
ATOM   3111  C   ASN B 224      51.709  35.846   5.735  1.00 49.10           C
ATOM   3112  O   ASN B 224      50.533  35.850   6.101  1.00 47.30           O
ATOM   3113  CB  ASN B 224      51.941  33.464   6.401  1.00 49.03           C
ATOM   3114  CG  ASN B 224      52.427  32.058   6.058  1.00 58.44           C
ATOM   3115  OD1 ASN B 224      53.611  31.837   5.785  1.00 63.70           O
ATOM   3116  ND2 ASN B 224      51.505  31.095   6.078  1.00 65.23           N
ATOM   3117  H   ASN B 224      54.209  34.491   6.077  1.00 52.70           H
ATOM   3118  HA  ASN B 224      52.040  34.255   4.507  1.00 57.93           H
ATOM   3119  HB2 ASN B 224      52.292  33.700   7.274  1.00 58.83           H
ATOM   3120  HB3 ASN B 224      50.971  33.438   6.434  1.00 58.83           H
ATOM   3121 HD21 ASN B 224      51.725  30.284   5.890  1.00 78.27           H
ATOM   3122 HD22 ASN B 224      50.687  31.286   6.261  1.00 78.27           H
ATOM   3123  N   PHE B 225      52.431  36.960   5.654  1.00 49.42           N
ATOM   3124  CA  PHE B 225      51.968  38.243   6.188  1.00 50.40           C
ATOM   3125  C   PHE B 225      52.165  39.231   5.044  1.00 47.53           C
ATOM   3126  O   PHE B 225      53.231  39.830   4.898  1.00 46.03           O
ATOM   3127  CB  PHE B 225      52.724  38.630   7.493  1.00 45.25           C
ATOM   3128  CG  PHE B 225      52.596  37.592   8.612  1.00 50.65           C
ATOM   3129  CD1 PHE B 225      53.603  36.674   8.841  1.00 44.26           C
ATOM   3130  CD2 PHE B 225      51.456  37.533   9.415  1.00 49.87           C
ATOM   3131  CE1 PHE B 225      53.490  35.711   9.842  1.00 46.95           C
ATOM   3132  CE2 PHE B 225      51.335  36.586  10.409  1.00 49.98           C
ATOM   3133  CZ  PHE B 225      52.358  35.666  10.626  1.00 54.05           C
ATOM   3134  H   PHE B 225      53.201  37.004   5.274  1.00 59.31           H
ATOM   3135  HA  PHE B 225      51.021  38.193   6.387  1.00 60.49           H
ATOM   3136  HB2 PHE B 225      53.667  38.729   7.289  1.00 54.29           H
ATOM   3137  HB3 PHE B 225      52.371  39.468   7.826  1.00 54.29           H
ATOM   3138  HD1 PHE B 225      54.368  36.694   8.312  1.00 53.11           H
ATOM   3139  HD2 PHE B 225      50.763  38.135   9.275  1.00 59.85           H
ATOM   3140  HE1 PHE B 225      54.179  35.102   9.984  1.00 56.34           H
ATOM   3141  HE2 PHE B 225      50.569  36.559  10.935  1.00 59.97           H
ATOM   3142  HZ  PHE B 225      52.282  35.028  11.300  1.00 64.86           H
ATOM   3143  N   ASP B 226      51.125  39.365   4.212  1.00 51.42           N
ATOM   3144  CA  ASP B 226      51.258  40.000   2.898  1.00 51.46           C
ATOM   3145  C   ASP B 226      51.787  41.439   2.980  1.00 53.41           C
ATOM   3146  O   ASP B 226      52.556  41.871   2.110  1.00 47.21           O
ATOM   3147  CB  ASP B 226      49.899  39.982   2.197  1.00 61.40           C
ATOM   3148  CG  ASP B 226      49.418  38.571   1.884  1.00 65.60           C
ATOM   3149  OD1 ASP B 226      50.275  37.682   1.650  1.00 62.44           O
ATOM   3150  OD2 ASP B 226      48.178  38.357   1.877  1.00 69.35           O1-
ATOM   3151  H   ASP B 226      50.329  39.086   4.386  1.00 61.71           H
ATOM   3152  HA  ASP B 226      51.878  39.483   2.360  1.00 61.75           H
ATOM   3153  HB2 ASP B 226      49.245  40.385   2.793  1.00 73.69           H
ATOM   3154  HB3 ASP B 226      49.952  40.486   1.370  1.00 73.69           H
ATOM   3155  N   TYR B 227      51.365  42.201   4.002  1.00 49.29           N
ATOM   3156  CA  TYR B 227      51.759  43.606   4.131  1.00 46.41           C
ATOM   3157  C   TYR B 227      53.267  43.782   4.226  1.00 46.46           C
ATOM   3158  O   TYR B 227      53.786  44.852   3.881  1.00 44.81           O
ATOM   3159  CB  TYR B 227      51.050  44.226   5.346  1.00 44.09           C
ATOM   3160  CG  TYR B 227      51.768  44.111   6.702  1.00 48.80           C
ATOM   3161  CD1 TYR B 227      52.545  45.162   7.200  1.00 41.93           C
ATOM   3162  CD2 TYR B 227      51.639  42.975   7.489  1.00 41.17           C
ATOM   3163  CE1 TYR B 227      53.187  45.070   8.448  1.00 37.41           C
ATOM   3164  CE2 TYR B 227      52.274  42.865   8.726  1.00 39.92           C
ATOM   3165  CZ  TYR B 227      53.045  43.920   9.211  1.00 38.10           C
ATOM   3166  OH  TYR B 227      53.689  43.819  10.434  1.00 30.43           O
ATOM   3167  H   TYR B 227      50.848  41.925   4.632  1.00 59.14           H
ATOM   3168  HA  TYR B 227      51.464  44.090   3.346  1.00 55.69           H
ATOM   3169  HB2 TYR B 227      50.915  45.169   5.168  1.00 52.91           H
ATOM   3170  HB3 TYR B 227      50.187  43.793   5.443  1.00 52.91           H
ATOM   3171  HD1 TYR B 227      52.641  45.937   6.695  1.00 50.32           H
ATOM   3172  HD2 TYR B 227      51.125  42.265   7.181  1.00 49.40           H
ATOM   3173  HE1 TYR B 227      53.706  45.775   8.760  1.00 44.89           H
ATOM   3174  HE2 TYR B 227      52.173  42.089   9.228  1.00 47.90           H
ATOM   3175  HH  TYR B 227      53.510  43.084  10.796  1.00 36.51           H
ATOM   3176  N   LEU B 228      53.991  42.755   4.664  1.00 44.91           N
ATOM   3177  CA  LEU B 228      55.422  42.917   4.871  1.00 45.58           C
ATOM   3178  C   LEU B 228      56.158  43.164   3.564  1.00 50.47           C
ATOM   3179  O   LEU B 228      57.210  43.812   3.565  1.00 46.44           O
ATOM   3180  CB  LEU B 228      56.001  41.680   5.562  1.00 44.20           C
ATOM   3181  CG  LEU B 228      55.808  41.559   7.067  1.00 42.49           C
ATOM   3182  CD1 LEU B 228      56.441  40.241   7.516  1.00 44.68           C
ATOM   3183  CD2 LEU B 228      56.416  42.740   7.819  1.00 42.24           C
ATOM   3184  H   LEU B 228      53.684  41.972   4.841  1.00 53.89           H
ATOM   3185  HA  LEU B 228      55.568  43.690   5.437  1.00 54.69           H
ATOM   3186  HB2 LEU B 228      55.597  40.894   5.158  1.00 53.04           H
ATOM   3187  HB3 LEU B 228      56.957  41.662   5.398  1.00 53.04           H
ATOM   3188  HG  LEU B 228      54.860  41.526   7.267  1.00 50.99           H
ATOM   3189 HD11 LEU B 228      56.332  40.144   8.472  1.00 53.62           H
ATOM   3190 HD12 LEU B 228      56.002  39.509   7.054  1.00 53.62           H
ATOM   3191 HD13 LEU B 228      57.384  40.259   7.287  1.00 53.62           H
ATOM   3192 HD21 LEU B 228      56.282  42.606   8.771  1.00 50.69           H
ATOM   3193 HD22 LEU B 228      57.363  42.785   7.621  1.00 50.69           H
ATOM   3194 HD23 LEU B 228      55.981  43.561   7.543  1.00 50.69           H
ATOM   3195  N   GLN B 229      55.624  42.674   2.441  1.00 47.54           N
ATOM   3196  CA  GLN B 229      56.337  42.841   1.186  1.00 48.21           C
ATOM   3197  C   GLN B 229      56.410  44.309   0.769  1.00 46.82           C
ATOM   3198  O   GLN B 229      57.260  44.653  -0.059  1.00 52.59           O
ATOM   3199  CB  GLN B 229      55.681  41.967   0.104  1.00 51.19           C
ATOM   3200  CG  GLN B 229      56.498  41.765  -1.184  1.00 59.47           C
ATOM   3201  CD  GLN B 229      57.807  40.961  -1.003  1.00 57.56           C
ATOM   3202  OE1 GLN B 229      57.982  40.208  -0.034  1.00 53.85           O
ATOM   3203  NE2 GLN B 229      58.719  41.115  -1.960  1.00 53.06           N
ATOM   3204  H   GLN B 229      54.873  42.258   2.383  1.00 57.04           H
ATOM   3205  HA  GLN B 229      57.246  42.527   1.307  1.00 57.85           H
ATOM   3206  HB2 GLN B 229      55.518  41.087   0.480  1.00 61.43           H
ATOM   3207  HB3 GLN B 229      54.836  42.371  -0.149  1.00 61.43           H
ATOM   3208  HG2 GLN B 229      55.949  41.277  -1.820  1.00 71.36           H
ATOM   3209  HG3 GLN B 229      56.729  42.633  -1.553  1.00 71.36           H
ATOM   3210 HE21 GLN B 229      58.574  41.656  -2.614  1.00 63.67           H
ATOM   3211 HE22 GLN B 229      59.454  40.670  -1.927  1.00 63.67           H
ATOM   3212  N   GLU B 230      55.565  45.183   1.341  1.00 45.35           N
ATOM   3213  CA  GLU B 230      55.558  46.609   1.015  1.00 49.20           C
ATOM   3214  C   GLU B 230      56.020  47.517   2.153  1.00 46.51           C
ATOM   3215  O   GLU B 230      56.111  48.734   1.945  1.00 41.80           O
ATOM   3216  CB  GLU B 230      54.146  47.073   0.608  1.00 51.97           C
ATOM   3217  CG  GLU B 230      53.284  46.066  -0.170  1.00 57.97           C
ATOM   3218  CD  GLU B 230      53.607  46.024  -1.652  1.00 67.34           C
ATOM   3219  OE1 GLU B 230      54.793  45.826  -2.003  1.00 67.17           O
ATOM   3220  OE2 GLU B 230      52.671  46.193  -2.469  1.00 76.43           O1-
ATOM   3221  H   GLU B 230      54.966  44.964   1.920  1.00 54.42           H
ATOM   3222  HA  GLU B 230      56.150  46.759   0.262  1.00 59.04           H
ATOM   3223  HB2 GLU B 230      53.659  47.309   1.412  1.00 62.37           H
ATOM   3224  HB3 GLU B 230      54.243  47.861   0.049  1.00 62.37           H
ATOM   3225  HG2 GLU B 230      53.413  45.175   0.188  1.00 69.56           H
ATOM   3226  HG3 GLU B 230      52.353  46.322  -0.079  1.00 69.56           H
ATOM   3227  N   VAL B 231      56.255  46.987   3.350  1.00 42.59           N
ATOM   3228  CA  VAL B 231      56.682  47.837   4.473  1.00 37.78           C
ATOM   3229  C   VAL B 231      57.990  48.541   4.099  1.00 35.18           C
ATOM   3230  O   VAL B 231      58.915  47.893   3.558  1.00 37.72           O
ATOM   3231  CB  VAL B 231      56.827  46.987   5.762  1.00 41.73           C
ATOM   3232  CG1 VAL B 231      57.541  47.729   6.878  1.00 40.46           C
ATOM   3233  CG2 VAL B 231      55.441  46.577   6.280  1.00 48.76           C
ATOM   3234  H   VAL B 231      56.171  46.153   3.542  1.00 51.10           H
ATOM   3235  HA  VAL B 231      55.997  48.498   4.637  1.00 45.34           H
ATOM   3236  HB  VAL B 231      57.330  46.180   5.563  1.00 50.07           H
ATOM   3237 HG11 VAL B 231      57.581  47.148   7.655  1.00 48.55           H
ATOM   3238 HG12 VAL B 231      58.442  47.952   6.597  1.00 48.55           H
ATOM   3239 HG13 VAL B 231      57.043  48.532   7.095  1.00 48.55           H
ATOM   3240 HG21 VAL B 231      55.548  46.042   7.082  1.00 58.51           H
ATOM   3241 HG22 VAL B 231      54.940  47.382   6.488  1.00 58.51           H
ATOM   3242 HG23 VAL B 231      54.981  46.066   5.596  1.00 58.51           H
ATOM   3243  N   PRO B 232      58.137  49.850   4.340  1.00 31.10           N
ATOM   3244  CA  PRO B 232      59.400  50.522   3.998  1.00 30.81           C
ATOM   3245  C   PRO B 232      60.580  50.001   4.816  1.00 31.19           C
ATOM   3246  O   PRO B 232      60.470  49.761   6.024  1.00 29.56           O
ATOM   3247  CB  PRO B 232      59.127  51.998   4.314  1.00 32.69           C
ATOM   3248  CG  PRO B 232      57.646  52.115   4.434  1.00 37.34           C
ATOM   3249  CD  PRO B 232      57.124  50.796   4.833  1.00 34.13           C
ATOM   3250  HA  PRO B 232      59.593  50.426   3.055  1.00 36.97           H
ATOM   3251  HB2 PRO B 232      59.557  52.246   5.146  1.00 39.23           H
ATOM   3252  HB3 PRO B 232      59.459  52.542   3.585  1.00 39.23           H
ATOM   3253  HG2 PRO B 232      57.430  52.775   5.108  1.00 44.81           H
ATOM   3254  HG3 PRO B 232      57.273  52.376   3.578  1.00 44.81           H
ATOM   3255  HD2 PRO B 232      57.047  50.736   5.798  1.00 40.96           H
ATOM   3256  HD3 PRO B 232      56.276  50.636   4.393  1.00 40.96           H
ATOM   3257  N   ILE B 233      61.737  49.904   4.159  1.00 31.71           N
ATOM   3258  CA  ILE B 233      62.972  49.437   4.788  1.00 30.02           C
ATOM   3259  C   ILE B 233      64.078  50.453   4.543  1.00 31.63           C
ATOM   3260  O   ILE B 233      64.353  50.826   3.396  1.00 33.49           O
ATOM   3261  CB  ILE B 233      63.418  48.068   4.237  1.00 32.59           C
ATOM   3262  CG1 ILE B 233      62.301  47.036   4.380  1.00 31.61           C
ATOM   3263  CG2 ILE B 233      64.701  47.592   4.946  1.00 31.17           C
ATOM   3264  CD1 ILE B 233      62.626  45.705   3.723  1.00 35.13           C
ATOM   3265  H   ILE B 233      61.832  50.106   3.329  1.00 38.05           H
ATOM   3266  HA  ILE B 233      62.837  49.352   5.740  1.00 36.03           H
ATOM   3267  HB  ILE B 233      63.619  48.179   3.295  1.00 39.11           H
ATOM   3268 HG12 ILE B 233      62.140  46.877   5.322  1.00 37.94           H
ATOM   3269 HG13 ILE B 233      61.498  47.381   3.963  1.00 37.94           H
ATOM   3270 HG21 ILE B 233      64.973  46.740   4.579  1.00 37.41           H
ATOM   3271 HG22 ILE B 233      65.407  48.242   4.813  1.00 37.41           H
ATOM   3272 HG23 ILE B 233      64.516  47.500   5.895  1.00 37.41           H
ATOM   3273 HD11 ILE B 233      61.869  45.109   3.825  1.00 42.15           H
ATOM   3274 HD12 ILE B 233      62.801  45.863   2.781  1.00 42.15           H
ATOM   3275 HD13 ILE B 233      63.409  45.319   4.144  1.00 42.15           H
ATOM   3276  N   LEU B 234      64.748  50.838   5.616  1.00 26.88           N
ATOM   3277  CA  LEU B 234      65.972  51.611   5.570  1.00 29.51           C
ATOM   3278  C   LEU B 234      67.144  50.668   5.857  1.00 30.16           C
ATOM   3279  O   LEU B 234      67.177  50.033   6.919  1.00 28.18           O
ATOM   3280  CB  LEU B 234      65.927  52.737   6.609  1.00 27.79           C
ATOM   3281  CG  LEU B 234      67.271  53.502   6.794  1.00 28.27           C
ATOM   3282  CD1 LEU B 234      67.636  54.319   5.549  1.00 37.16           C
ATOM   3283  CD2 LEU B 234      67.234  54.373   8.027  1.00 35.14           C
ATOM   3284  H   LEU B 234      64.497  50.657   6.416  1.00 32.26           H
ATOM   3285  HA  LEU B 234      66.077  51.987   4.684  1.00 35.41           H
ATOM   3286  HB2 LEU B 234      65.254  53.382   6.346  1.00 33.35           H
ATOM   3287  HB3 LEU B 234      65.685  52.346   7.462  1.00 33.35           H
ATOM   3288  HG  LEU B 234      67.984  52.860   6.933  1.00 33.92           H
ATOM   3289 HD11 LEU B 234      68.485  54.765   5.699  1.00 44.60           H
ATOM   3290 HD12 LEU B 234      67.711  53.721   4.787  1.00 44.60           H
ATOM   3291 HD13 LEU B 234      66.939  54.974   5.390  1.00 44.60           H
ATOM   3292 HD21 LEU B 234      68.073  54.851   8.098  1.00 42.16           H
ATOM   3293 HD22 LEU B 234      66.496  54.995   7.935  1.00 42.16           H
ATOM   3294 HD23 LEU B 234      67.107  53.809   8.805  1.00 42.16           H
ATOM   3295  N   THR B 235      68.090  50.573   4.923  1.00 28.47           N
ATOM   3296  CA  THR B 235      69.282  49.732   5.090  1.00 28.77           C
ATOM   3297  C   THR B 235      70.487  50.601   5.424  1.00 31.30           C
ATOM   3298  O   THR B 235      70.830  51.518   4.672  1.00 32.03           O
ATOM   3299  CB  THR B 235      69.533  48.892   3.836  1.00 32.24           C
ATOM   3300  OG1 THR B 235      68.448  47.966   3.657  1.00 30.37           O
ATOM   3301  CG2 THR B 235      70.841  48.089   3.972  1.00 33.04           C
ATOM   3302  H   THR B 235      68.062  50.979   4.170  1.00 34.16           H
ATOM   3303  HA  THR B 235      69.147  49.123   5.833  1.00 34.53           H
ATOM   3304  HB  THR B 235      69.599  49.472   3.060  1.00 38.68           H
ATOM   3305  HG1 THR B 235      68.601  47.474   2.993  1.00 36.44           H
ATOM   3306 HG21 THR B 235      70.984  47.567   3.167  1.00 39.64           H
ATOM   3307 HG22 THR B 235      71.601  48.679   4.103  1.00 39.64           H
ATOM   3308 HG23 THR B 235      70.778  47.483   4.727  1.00 39.64           H
ATOM   3309  N   LEU B 236      71.127  50.314   6.554  1.00 30.31           N
ATOM   3310  CA  LEU B 236      72.309  51.036   7.026  1.00 31.03           C
ATOM   3311  C   LEU B 236      73.493  50.081   7.122  1.00 34.17           C
ATOM   3312  O   LEU B 236      73.432  49.100   7.874  1.00 28.93           O
ATOM   3313  CB  LEU B 236      72.046  51.660   8.399  1.00 30.75           C
ATOM   3314  CG  LEU B 236      70.871  52.626   8.513  1.00 38.33           C
ATOM   3315  CD1 LEU B 236      70.718  53.060   9.971  1.00 32.24           C
ATOM   3316  CD2 LEU B 236      71.106  53.834   7.603  1.00 37.93           C
ATOM   3317  H   LEU B 236      70.885  49.682   7.081  1.00 36.37           H
ATOM   3318  HA  LEU B 236      72.540  51.736   6.398  1.00 37.24           H
ATOM   3319  HB2 LEU B 236      71.880  50.943   9.032  1.00 36.91           H
ATOM   3320  HB3 LEU B 236      72.844  52.139   8.674  1.00 36.91           H
ATOM   3321  HG  LEU B 236      70.058  52.178   8.232  1.00 46.00           H
ATOM   3322 HD11 LEU B 236      69.978  53.682  10.039  1.00 38.68           H
ATOM   3323 HD12 LEU B 236      70.539  52.277  10.514  1.00 38.68           H
ATOM   3324 HD13 LEU B 236      71.539  53.484  10.263  1.00 38.68           H
ATOM   3325 HD21 LEU B 236      70.373  54.459   7.711  1.00 45.52           H
ATOM   3326 HD22 LEU B 236      71.945  54.254   7.855  1.00 45.52           H
ATOM   3327 HD23 LEU B 236      71.149  53.536   6.681  1.00 45.52           H
ATOM   3328  N   ASP B 237      74.583  50.388   6.394  1.00 28.88           N
ATOM   3329  CA  ASP B 237      75.835  49.636   6.510  1.00 30.23           C
ATOM   3330  C   ASP B 237      76.534  50.051   7.808  1.00 32.23           C
ATOM   3331  O   ASP B 237      76.940  51.214   7.958  1.00 29.11           O
ATOM   3332  CB  ASP B 237      76.720  49.889   5.269  1.00 32.01           C
ATOM   3333  CG  ASP B 237      78.005  49.069   5.251  1.00 36.42           C
ATOM   3334  OD1 ASP B 237      78.460  48.625   4.162  1.00 36.84           O
ATOM   3335  OD2 ASP B 237      78.582  48.865   6.325  1.00 30.43           O1-
ATOM   3336  H   ASP B 237      74.617  51.026   5.828  1.00 34.66           H
ATOM   3337  HA  ASP B 237      75.645  48.685   6.556  1.00 36.27           H
ATOM   3338  HB2 ASP B 237      76.217  49.641   4.478  1.00 38.41           H
ATOM   3339  HB3 ASP B 237      76.971  50.824   5.231  1.00 38.41           H
ATOM   3340  N   VAL B 238      76.695  49.101   8.746  1.00 26.21           N
ATOM   3341  CA  VAL B 238      77.293  49.392  10.051  1.00 24.86           C
ATOM   3342  C   VAL B 238      78.642  48.660  10.243  1.00 25.71           C
ATOM   3343  O   VAL B 238      79.095  48.459  11.377  1.00 28.01           O
ATOM   3344  CB  VAL B 238      76.303  49.098  11.214  1.00 27.73           C
ATOM   3345  CG1 VAL B 238      75.067  49.989  11.127  1.00 29.20           C
ATOM   3346  CG2 VAL B 238      75.827  47.628  11.288  1.00 26.09           C
ATOM   3347  H   VAL B 238      76.474  48.279   8.639  1.00 31.45           H
ATOM   3348  HA  VAL B 238      77.476  50.341  10.083  1.00 29.83           H
ATOM   3349  HB  VAL B 238      76.757  49.290  12.046  1.00 33.28           H
ATOM   3350 HG11 VAL B 238      74.481  49.783  11.870  1.00 35.04           H
ATOM   3351 HG12 VAL B 238      75.348  50.917  11.172  1.00 35.04           H
ATOM   3352 HG13 VAL B 238      74.602  49.826  10.294  1.00 35.04           H
ATOM   3353 HG21 VAL B 238      75.241  47.524  12.054  1.00 31.31           H
ATOM   3354 HG22 VAL B 238      75.339  47.416  10.479  1.00 31.31           H
ATOM   3355 HG23 VAL B 238      76.600  47.046  11.382  1.00 31.31           H
ATOM   3356  N   ASN B 239      79.332  48.320   9.149  1.00 24.28           N
ATOM   3357  CA  ASN B 239      80.639  47.668   9.267  1.00 29.34           C
ATOM   3358  C   ASN B 239      81.713  48.603   9.830  1.00 29.81           C
ATOM   3359  O   ASN B 239      82.674  48.120  10.447  1.00 27.04           O
ATOM   3360  CB  ASN B 239      81.118  47.141   7.910  1.00 34.23           C
ATOM   3361  CG  ASN B 239      80.394  45.885   7.478  1.00 31.80           C
ATOM   3362  OD1 ASN B 239      80.549  44.814   8.086  1.00 28.41           O
ATOM   3363  ND2 ASN B 239      79.607  46.003   6.415  1.00 27.81           N
ATOM   3364  H   ASN B 239      79.064  48.452   8.344  1.00 29.14           H
ATOM   3365  HA  ASN B 239      80.551  46.914   9.868  1.00 35.21           H
ATOM   3366  HB2 ASN B 239      80.964  47.826   7.236  1.00 41.07           H
ATOM   3367  HB3 ASN B 239      82.063  46.938   7.965  1.00 41.07           H
ATOM   3368 HD21 ASN B 239      79.168  45.322   6.127  1.00 33.37           H
ATOM   3369 HD22 ASN B 239      79.543  46.755   6.002  1.00 33.37           H
ATOM   3370  N   GLU B 240      81.572  49.916   9.650  1.00 30.54           N
ATOM   3371  CA  GLU B 240      82.593  50.846  10.150  1.00 33.04           C
ATOM   3372  C   GLU B 240      82.342  51.189  11.616  1.00 36.62           C
ATOM   3373  O   GLU B 240      81.258  50.959  12.160  1.00 29.02           O
ATOM   3374  CB  GLU B 240      82.638  52.147   9.326  1.00 37.73           C
ATOM   3375  CG  GLU B 240      83.048  51.961   7.848  1.00 47.91           C
ATOM   3376  CD  GLU B 240      84.267  51.040   7.675  1.00 57.49           C
ATOM   3377  OE1 GLU B 240      85.337  51.328   8.270  1.00 63.27           O
ATOM   3378  OE2 GLU B 240      84.152  50.019   6.952  1.00 63.08           O1-
ATOM   3379  H   GLU B 240      80.909  50.292   9.251  1.00 36.65           H
ATOM   3380  HA  GLU B 240      83.460  50.418  10.095  1.00 39.64           H
ATOM   3381  HB2 GLU B 240      81.758  52.548   9.333  1.00 45.28           H
ATOM   3382  HB3 GLU B 240      83.272  52.754   9.740  1.00 45.28           H
ATOM   3383  HG2 GLU B 240      82.310  51.571   7.355  1.00 57.49           H
ATOM   3384  HG3 GLU B 240      83.280  52.825   7.468  1.00 57.49           H
ATOM   3385  N   ASP B 241      83.367  51.772  12.251  1.00 31.06           N
ATOM   3386  CA  ASP B 241      83.294  52.078  13.677  1.00 35.16           C
ATOM   3387  C   ASP B 241      82.175  53.075  13.962  1.00 37.21           C
ATOM   3388  O   ASP B 241      82.011  54.087  13.270  1.00 33.56           O
ATOM   3389  CB  ASP B 241      84.638  52.606  14.186  1.00 41.52           C
ATOM   3390  CG  ASP B 241      85.500  51.500  14.803  1.00 50.53           C
ATOM   3391  OD1 ASP B 241      85.187  50.281  14.650  1.00 45.93           O
ATOM   3392  OD2 ASP B 241      86.500  51.852  15.461  1.00 60.92           O1-
ATOM   3393  H   ASP B 241      84.109  51.991  11.882  1.00 37.28           H
ATOM   3394  HA  ASP B 241      83.092  51.268  14.168  1.00 42.19           H
ATOM   3395  HB2 ASP B 241      85.129  53.008  13.453  1.00 49.82           H
ATOM   3396  HB3 ASP B 241      84.479  53.271  14.876  1.00 49.82           H
ATOM   3397  N   PHE B 242      81.388  52.753  14.983  1.00 37.64           N
ATOM   3398  CA  PHE B 242      80.217  53.545  15.349  1.00 35.87           C
ATOM   3399  C   PHE B 242      80.582  55.007  15.623  1.00 43.89           C
ATOM   3400  O   PHE B 242      79.882  55.919  15.181  1.00 40.52           O
ATOM   3401  CB  PHE B 242      79.564  52.899  16.586  1.00 41.98           C
ATOM   3402  CG  PHE B 242      78.131  53.242  16.769  1.00 39.85           C
ATOM   3403  CD1 PHE B 242      77.165  52.696  15.937  1.00 43.28           C
ATOM   3404  CD2 PHE B 242      77.742  54.114  17.783  1.00 42.20           C
ATOM   3405  CE1 PHE B 242      75.829  53.026  16.105  1.00 42.72           C
ATOM   3406  CE2 PHE B 242      76.411  54.445  17.960  1.00 43.94           C
ATOM   3407  CZ  PHE B 242      75.452  53.903  17.120  1.00 45.38           C
ATOM   3408  H   PHE B 242      81.522  52.076  15.500  1.00 45.16           H
ATOM   3409  HA  PHE B 242      79.582  53.530  14.618  1.00 43.04           H
ATOM   3410  HB2 PHE B 242      79.622  51.937  16.516  1.00 50.37           H
ATOM   3411  HB3 PHE B 242      80.037  53.198  17.382  1.00 50.37           H
ATOM   3412  HD1 PHE B 242      77.418  52.118  15.256  1.00 51.93           H
ATOM   3413  HD2 PHE B 242      78.388  54.480  18.345  1.00 50.64           H
ATOM   3414  HE1 PHE B 242      75.185  52.660  15.542  1.00 51.27           H
ATOM   3415  HE2 PHE B 242      76.160  55.028  18.639  1.00 52.73           H
ATOM   3416  HZ  PHE B 242      74.555  54.121  17.238  1.00 54.46           H
ATOM   3417  N   LYS B 243      81.679  55.237  16.353  1.00 37.16           N
ATOM   3418  CA  LYS B 243      82.139  56.586  16.665  1.00 43.86           C
ATOM   3419  C   LYS B 243      82.195  57.486  15.424  1.00 49.96           C
ATOM   3420  O   LYS B 243      81.769  58.647  15.474  1.00 52.06           O
ATOM   3421  CB  LYS B 243      83.509  56.456  17.333  1.00 43.19           C
ATOM   3422  CG  LYS B 243      84.086  57.704  17.944  1.00 50.17           C
ATOM   3423  CD  LYS B 243      85.344  57.319  18.755  1.00 51.33           C
ATOM   3424  CE  LYS B 243      85.965  58.530  19.476  1.00 57.96           C
ATOM   3425  NZ  LYS B 243      87.370  58.249  19.958  1.00 53.39           N1+
ATOM   3426  H   LYS B 243      82.185  54.620  16.679  1.00 44.59           H
ATOM   3427  HA  LYS B 243      81.531  56.995  17.298  1.00 52.63           H
ATOM   3428  HB2 LYS B 243      83.441  55.796  18.040  1.00 51.83           H
ATOM   3429  HB3 LYS B 243      84.145  56.138  16.672  1.00 51.83           H
ATOM   3430  HG2 LYS B 243      84.345  58.316  17.235  1.00 60.20           H
ATOM   3431  HG3 LYS B 243      83.442  58.118  18.534  1.00 60.20           H
ATOM   3432  HD2 LYS B 243      85.107  56.656  19.422  1.00 61.60           H
ATOM   3433  HD3 LYS B 243      86.007  56.952  18.148  1.00 61.60           H
ATOM   3434  HE2 LYS B 243      86.001  59.281  18.860  1.00 69.56           H
ATOM   3435  HE3 LYS B 243      85.420  58.759  20.244  1.00 69.56           H
ATOM   3436  HZ1 LYS B 243      87.699  58.968  20.365  1.00 64.07           H
ATOM   3437  HZ2 LYS B 243      87.372  57.565  20.526  1.00 64.07           H
ATOM   3438  HZ3 LYS B 243      87.894  58.047  19.264  1.00 64.07           H
ATOM   3439  N   ASP B 244      82.712  56.968  14.293  1.00 47.70           N
ATOM   3440  CA  ASP B 244      82.845  57.781  13.079  1.00 47.66           C
ATOM   3441  C   ASP B 244      81.547  57.884  12.273  1.00 47.80           C
ATOM   3442  O   ASP B 244      81.344  58.866  11.558  1.00 45.02           O
ATOM   3443  CB  ASP B 244      83.916  57.221  12.134  1.00 47.20           C
ATOM   3444  CG  ASP B 244      85.204  56.784  12.842  1.00 54.93           C
ATOM   3445  OD1 ASP B 244      85.619  57.415  13.840  1.00 60.46           O
ATOM   3446  OD2 ASP B 244      85.827  55.809  12.358  1.00 54.57           O1-
ATOM   3447  H   ASP B 244      82.999  56.161  14.212  1.00 57.25           H
ATOM   3448  HA  ASP B 244      83.114  58.680  13.330  1.00 57.20           H
ATOM   3449  HB2 ASP B 244      83.555  56.458  11.660  1.00 56.64           H
ATOM   3450  HB3 ASP B 244      84.155  57.916  11.501  1.00 56.64           H
ATOM   3451  N   LYS B 245      80.687  56.879  12.320  1.00 44.38           N
ATOM   3452  CA  LYS B 245      79.521  56.843  11.452  1.00 47.08           C
ATOM   3453  C   LYS B 245      78.285  57.459  12.086  1.00 45.10           C
ATOM   3454  O   LYS B 245      77.274  57.609  11.402  1.00 45.69           O
ATOM   3455  CB  LYS B 245      79.209  55.384  11.058  1.00 48.29           C
ATOM   3456  CG  LYS B 245      80.317  54.663  10.263  1.00 50.43           C
ATOM   3457  CD  LYS B 245      80.555  55.275   8.875  1.00 52.05           C
ATOM   3458  CE  LYS B 245      79.554  54.773   7.850  1.00 56.90           C
ATOM   3459  NZ  LYS B 245      78.966  55.914   7.078  1.00 64.54           N1+
ATOM   3460  H   LYS B 245      80.754  56.209  12.854  1.00 53.25           H
ATOM   3461  HA  LYS B 245      79.716  57.343  10.646  1.00 56.50           H
ATOM   3462  HB2 LYS B 245      79.066  54.873  11.871  1.00 57.94           H
ATOM   3463  HB3 LYS B 245      78.402  55.374  10.521  1.00 57.94           H
ATOM   3464  HG2 LYS B 245      81.150  54.702  10.758  1.00 60.51           H
ATOM   3465  HG3 LYS B 245      80.056  53.737  10.135  1.00 60.51           H
ATOM   3466  HD2 LYS B 245      80.474  56.240   8.926  1.00 62.46           H
ATOM   3467  HD3 LYS B 245      81.442  55.031   8.567  1.00 62.46           H
ATOM   3468  HE2 LYS B 245      80.007  54.182   7.227  1.00 68.28           H
ATOM   3469  HE3 LYS B 245      78.834  54.303   8.299  1.00 68.28           H
ATOM   3470  HZ1 LYS B 245      78.383  55.609   6.479  1.00 77.45           H
ATOM   3471  HZ2 LYS B 245      78.549  56.474   7.631  1.00 77.45           H
ATOM   3472  HZ3 LYS B 245      79.613  56.357   6.654  1.00 77.45           H
ATOM   3473  N   TYR B 246      78.350  57.819  13.367  1.00 48.68           N
ATOM   3474  CA  TYR B 246      77.155  58.139  14.144  1.00 45.63           C
ATOM   3475  C   TYR B 246      76.313  59.234  13.485  1.00 47.84           C
ATOM   3476  O   TYR B 246      75.101  59.074  13.303  1.00 42.19           O
ATOM   3477  CB  TYR B 246      77.586  58.539  15.565  1.00 49.93           C
ATOM   3478  CG  TYR B 246      76.536  59.233  16.399  1.00 46.61           C
ATOM   3479  CD1 TYR B 246      75.461  58.525  16.925  1.00 52.24           C
ATOM   3480  CD2 TYR B 246      76.642  60.584  16.697  1.00 46.45           C
ATOM   3481  CE1 TYR B 246      74.499  59.149  17.713  1.00 55.82           C
ATOM   3482  CE2 TYR B 246      75.690  61.226  17.477  1.00 52.05           C
ATOM   3483  CZ  TYR B 246      74.613  60.505  17.988  1.00 55.53           C
ATOM   3484  OH  TYR B 246      73.640  61.117  18.774  1.00 49.82           O
ATOM   3485  H   TYR B 246      79.081  57.877  13.814  1.00 58.42           H
ATOM   3486  HA  TYR B 246      76.604  57.344  14.212  1.00 54.76           H
ATOM   3487  HB2 TYR B 246      77.856  57.738  16.039  1.00 59.92           H
ATOM   3488  HB3 TYR B 246      78.343  59.142  15.499  1.00 59.92           H
ATOM   3489  HD1 TYR B 246      75.379  57.617  16.742  1.00 62.68           H
ATOM   3490  HD2 TYR B 246      77.358  61.068  16.359  1.00 55.74           H
ATOM   3491  HE1 TYR B 246      73.780  58.662  18.051  1.00 66.99           H
ATOM   3492  HE2 TYR B 246      75.775  62.134  17.660  1.00 62.46           H
ATOM   3493  HH  TYR B 246      73.827  61.932  18.869  1.00 59.78           H
ATOM   3494  N   GLU B 247      76.930  60.365  13.137  1.00 46.92           N
ATOM   3495  CA  GLU B 247      76.143  61.524  12.711  1.00 48.15           C
ATOM   3496  C   GLU B 247      75.374  61.224  11.424  1.00 45.35           C
ATOM   3497  O   GLU B 247      74.176  61.523  11.315  1.00 44.59           O
ATOM   3498  CB  GLU B 247      77.051  62.754  12.535  1.00 49.78           C
ATOM   3499  CG  GLU B 247      77.798  63.230  13.802  1.00 52.80           C
ATOM   3500  CD  GLU B 247      76.924  64.037  14.784  1.00 66.76           C
ATOM   3501  OE1 GLU B 247      75.722  64.265  14.500  1.00 70.09           O
ATOM   3502  OE2 GLU B 247      77.445  64.451  15.853  1.00 68.56           O1-
ATOM   3503  H   GLU B 247      77.781  60.486  13.138  1.00 56.31           H
ATOM   3504  HA  GLU B 247      75.493  61.732  13.400  1.00 57.78           H
ATOM   3505  HB2 GLU B 247      77.725  62.542  11.870  1.00 59.73           H
ATOM   3506  HB3 GLU B 247      76.511  63.497  12.223  1.00 59.73           H
ATOM   3507  HG2 GLU B 247      78.145  62.457  14.275  1.00 63.36           H
ATOM   3508  HG3 GLU B 247      78.533  63.803  13.534  1.00 63.36           H
ATOM   3509  N   SER B 248      76.035  60.618  10.436  1.00 44.28           N
ATOM   3510  CA  SER B 248      75.346  60.384   9.165  1.00 49.34           C
ATOM   3511  C   SER B 248      74.218  59.356   9.315  1.00 45.86           C
ATOM   3512  O   SER B 248      73.165  59.495   8.681  1.00 45.69           O
ATOM   3513  CB  SER B 248      76.350  59.969   8.085  1.00 51.81           C
ATOM   3514  OG  SER B 248      76.737  58.610   8.193  1.00 53.12           O
ATOM   3515  H   SER B 248      76.854  60.352  10.469  1.00 53.13           H
ATOM   3516  HA  SER B 248      74.939  61.216   8.879  1.00 59.21           H
ATOM   3517  HB2 SER B 248      75.958  60.128   7.211  1.00 62.17           H
ATOM   3518  HB3 SER B 248      77.145  60.515   8.190  1.00 62.17           H
ATOM   3519  HG  SER B 248      77.200  58.395   7.525  1.00 63.75           H
ATOM   3520  N   LEU B 249      74.400  58.339  10.170  1.00 45.66           N
ATOM   3521  CA  LEU B 249      73.308  57.409  10.484  1.00 42.10           C
ATOM   3522  C   LEU B 249      72.091  58.122  11.063  1.00 41.10           C
ATOM   3523  O   LEU B 249      70.951  57.790  10.724  1.00 40.11           O
ATOM   3524  CB  LEU B 249      73.760  56.343  11.484  1.00 44.81           C
ATOM   3525  CG  LEU B 249      74.932  55.403  11.153  1.00 50.31           C
ATOM   3526  CD1 LEU B 249      75.021  54.310  12.240  1.00 47.95           C
ATOM   3527  CD2 LEU B 249      74.822  54.807   9.750  1.00 43.58           C
ATOM   3528  H   LEU B 249      75.144  58.158  10.562  1.00 54.80           H
ATOM   3529  HA  LEU B 249      73.034  56.965   9.666  1.00 50.52           H
ATOM   3530  HB2 LEU B 249      73.996  56.800  12.305  1.00 53.77           H
ATOM   3531  HB3 LEU B 249      72.994  55.774  11.660  1.00 53.77           H
ATOM   3532  HG  LEU B 249      75.755  55.910  11.186  1.00 60.37           H
ATOM   3533 HD11 LEU B 249      75.763  53.720  12.039  1.00 57.54           H
ATOM   3534 HD12 LEU B 249      75.161  54.734  13.102  1.00 57.54           H
ATOM   3535 HD13 LEU B 249      74.191  53.809  12.256  1.00 57.54           H
ATOM   3536 HD21 LEU B 249      75.584  54.226   9.599  1.00 52.29           H
ATOM   3537 HD22 LEU B 249      74.001  54.296   9.684  1.00 52.29           H
ATOM   3538 HD23 LEU B 249      74.822  55.525   9.097  1.00 52.29           H
ATOM   3539  N   VAL B 250      72.308  59.033  12.018  1.00 44.69           N
ATOM   3540  CA  VAL B 250      71.187  59.743  12.638  1.00 45.36           C
ATOM   3541  C   VAL B 250      70.374  60.478  11.576  1.00 46.12           C
ATOM   3542  O   VAL B 250      69.138  60.396  11.546  1.00 43.43           O
ATOM   3543  CB  VAL B 250      71.687  60.717  13.727  1.00 45.30           C
ATOM   3544  CG1 VAL B 250      70.535  61.635  14.193  1.00 50.17           C
ATOM   3545  CG2 VAL B 250      72.256  59.990  14.910  1.00 49.30           C
ATOM   3546  H   VAL B 250      73.083  59.255  12.318  1.00 53.62           H
ATOM   3547  HA  VAL B 250      70.603  59.097  13.060  1.00 54.43           H
ATOM   3548  HB  VAL B 250      72.392  61.272  13.358  1.00 54.36           H
ATOM   3549 HG11 VAL B 250      70.867  62.229  14.885  1.00 60.21           H
ATOM   3550 HG12 VAL B 250      70.208  62.161  13.446  1.00 60.21           H
ATOM   3551 HG13 VAL B 250      69.820  61.086  14.549  1.00 60.21           H
ATOM   3552 HG21 VAL B 250      72.564  60.644  15.557  1.00 59.16           H
ATOM   3553 HG22 VAL B 250      71.561  59.439  15.302  1.00 59.16           H
ATOM   3554 HG23 VAL B 250      72.997  59.437  14.621  1.00 59.16           H
ATOM   3555  N   GLU B 251      71.054  61.235  10.710  1.00 46.02           N
ATOM   3556  CA  GLU B 251      70.355  61.971   9.663  1.00 47.82           C
ATOM   3557  C   GLU B 251      69.493  61.040   8.816  1.00 44.08           C
ATOM   3558  O   GLU B 251      68.342  61.357   8.517  1.00 37.34           O
ATOM   3559  CB  GLU B 251      71.359  62.713   8.780  1.00 50.04           C
ATOM   3560  CG  GLU B 251      71.554  64.184   9.137  1.00 59.09           C
ATOM   3561  CD  GLU B 251      72.248  64.957   8.009  1.00 70.61           C
ATOM   3562  OE1 GLU B 251      72.628  66.141   8.218  1.00 71.52           O
ATOM   3563  OE2 GLU B 251      72.410  64.366   6.909  1.00 68.59           O1-
ATOM   3564  H   GLU B 251      71.907  61.333  10.706  1.00 55.23           H
ATOM   3565  HA  GLU B 251      69.769  62.628  10.072  1.00 57.39           H
ATOM   3566  HB2 GLU B 251      72.222  62.281   8.865  1.00 60.05           H
ATOM   3567  HB3 GLU B 251      71.063  62.671   7.857  1.00 60.05           H
ATOM   3568  HG2 GLU B 251      70.690  64.597   9.301  1.00 70.90           H
ATOM   3569  HG3 GLU B 251      72.106  64.250   9.932  1.00 70.90           H
ATOM   3570  N   LYS B 252      70.033  59.886   8.415  1.00 43.13           N
ATOM   3571  CA  LYS B 252      69.258  58.986   7.563  1.00 43.05           C
ATOM   3572  C   LYS B 252      68.032  58.442   8.291  1.00 37.38           C
ATOM   3573  O   LYS B 252      66.982  58.255   7.676  1.00 42.17           O
ATOM   3574  CB  LYS B 252      70.137  57.844   7.062  1.00 38.64           C
ATOM   3575  CG  LYS B 252      71.333  58.294   6.231  1.00 43.40           C
ATOM   3576  CD  LYS B 252      71.529  57.385   5.045  1.00 50.88           C
ATOM   3577  CE  LYS B 252      72.893  57.583   4.412  1.00 58.38           C
ATOM   3578  NZ  LYS B 252      73.642  56.293   4.308  1.00 59.61           N1+
ATOM   3579  H   LYS B 252      70.824  59.614   8.614  1.00 51.75           H
ATOM   3580  HA  LYS B 252      68.947  59.484   6.792  1.00 51.66           H
ATOM   3581  HB2 LYS B 252      70.482  57.360   7.828  1.00 46.37           H
ATOM   3582  HB3 LYS B 252      69.596  57.258   6.514  1.00 46.37           H
ATOM   3583  HG2 LYS B 252      71.179  59.193   5.900  1.00 52.08           H
ATOM   3584  HG3 LYS B 252      72.136  58.268   6.773  1.00 52.08           H
ATOM   3585  HD2 LYS B 252      71.454  56.461   5.332  1.00 61.05           H
ATOM   3586  HD3 LYS B 252      70.853  57.587   4.377  1.00 61.05           H
ATOM   3587  HE2 LYS B 252      72.775  57.940   3.517  1.00 70.05           H
ATOM   3588  HE3 LYS B 252      73.413  58.197   4.952  1.00 70.05           H
ATOM   3589  HZ1 LYS B 252      74.435  56.435   3.931  1.00 71.54           H
ATOM   3590  HZ2 LYS B 252      73.764  55.944   5.117  1.00 71.54           H
ATOM   3591  HZ3 LYS B 252      73.183  55.714   3.809  1.00 71.54           H
ATOM   3592  N   VAL B 253      68.146  58.175   9.597  1.00 40.32           N
ATOM   3593  CA  VAL B 253      66.992  57.725  10.375  1.00 36.12           C
ATOM   3594  C   VAL B 253      65.928  58.812  10.444  1.00 41.46           C
ATOM   3595  O   VAL B 253      64.730  58.540  10.294  1.00 40.01           O
ATOM   3596  CB  VAL B 253      67.427  57.307  11.791  1.00 38.27           C
ATOM   3597  CG1 VAL B 253      66.214  57.110  12.692  1.00 38.22           C
ATOM   3598  CG2 VAL B 253      68.293  56.019  11.746  1.00 40.20           C
ATOM   3599  H   VAL B 253      68.877  58.236  10.048  1.00 48.38           H
ATOM   3600  HA  VAL B 253      66.601  56.956   9.931  1.00 43.34           H
ATOM   3601  HB  VAL B 253      67.966  58.018  12.169  1.00 45.93           H
ATOM   3602 HG11 VAL B 253      66.523  56.825  13.566  1.00 45.87           H
ATOM   3603 HG12 VAL B 253      65.719  57.938  12.783  1.00 45.87           H
ATOM   3604 HG13 VAL B 253      65.643  56.426  12.309  1.00 45.87           H
ATOM   3605 HG21 VAL B 253      68.539  55.787  12.655  1.00 48.24           H
ATOM   3606 HG22 VAL B 253      67.776  55.303  11.345  1.00 48.24           H
ATOM   3607 HG23 VAL B 253      69.088  56.190  11.219  1.00 48.24           H
ATOM   3608  N   LYS B 254      66.341  60.041  10.772  1.00 43.08           N
ATOM   3609  CA  LYS B 254      65.379  61.143  10.898  1.00 41.39           C
ATOM   3610  C   LYS B 254      64.600  61.351   9.600  1.00 40.16           C
ATOM   3611  O   LYS B 254      63.368  61.513   9.616  1.00 43.94           O
ATOM   3612  CB  LYS B 254      66.123  62.416  11.329  1.00 49.33           C
ATOM   3613  CG  LYS B 254      66.558  62.399  12.815  1.00 47.46           C
ATOM   3614  CD  LYS B 254      67.157  63.725  13.310  1.00 51.55           C
ATOM   3615  CE  LYS B 254      67.104  63.807  14.849  1.00 60.36           C
ATOM   3616  NZ  LYS B 254      67.788  65.023  15.460  1.00 68.16           N1+
ATOM   3617  H   LYS B 254      67.158  60.258  10.928  1.00 51.70           H
ATOM   3618  HA  LYS B 254      64.738  60.925  11.592  1.00 49.66           H
ATOM   3619  HB2 LYS B 254      66.925  62.499  10.790  1.00 59.20           H
ATOM   3620  HB3 LYS B 254      65.548  63.183  11.188  1.00 59.20           H
ATOM   3621  HG2 LYS B 254      65.788  62.197  13.370  1.00 56.95           H
ATOM   3622  HG3 LYS B 254      67.236  61.715  12.931  1.00 56.95           H
ATOM   3623  HD2 LYS B 254      68.086  63.779  13.035  1.00 61.86           H
ATOM   3624  HD3 LYS B 254      66.654  64.468  12.942  1.00 61.86           H
ATOM   3625  HE2 LYS B 254      66.173  63.829  15.124  1.00 72.44           H
ATOM   3626  HE3 LYS B 254      67.530  63.017  15.216  1.00 72.44           H
ATOM   3627  HZ1 LYS B 254      67.707  64.999  16.347  1.00 81.79           H
ATOM   3628  HZ2 LYS B 254      68.653  65.027  15.251  1.00 81.79           H
ATOM   3629  HZ3 LYS B 254      67.414  65.772  15.157  1.00 81.79           H
ATOM   3630  N   GLU B 255      65.293  61.289   8.461  1.00 39.90           N
ATOM   3631  CA  GLU B 255      64.648  61.414   7.153  1.00 44.46           C
ATOM   3632  C   GLU B 255      63.689  60.250   6.851  1.00 50.10           C
ATOM   3633  O   GLU B 255      62.561  60.462   6.382  1.00 41.21           O
ATOM   3634  CB  GLU B 255      65.739  61.506   6.086  1.00 45.87           C
ATOM   3635  CG  GLU B 255      65.246  61.684   4.668  1.00 51.90           C
ATOM   3636  CD  GLU B 255      66.354  61.441   3.655  1.00 64.48           C
ATOM   3637  OE1 GLU B 255      67.491  61.116   4.072  1.00 67.14           O
ATOM   3638  OE2 GLU B 255      66.092  61.582   2.441  1.00 72.69           O1-
ATOM   3639  H   GLU B 255      66.145  61.183   8.419  1.00 47.88           H
ATOM   3640  HA  GLU B 255      64.131  62.234   7.132  1.00 53.35           H
ATOM   3641  HB2 GLU B 255      66.308  62.263   6.294  1.00 55.04           H
ATOM   3642  HB3 GLU B 255      66.264  60.692   6.118  1.00 55.04           H
ATOM   3643  HG2 GLU B 255      64.532  61.056   4.486  1.00 62.29           H
ATOM   3644  HG3 GLU B 255      64.925  62.593   4.558  1.00 62.29           H
ATOM   3645  N   PHE B 256      64.145  59.004   7.038  1.00 47.51           N
ATOM   3646  CA  PHE B 256      63.272  57.838   6.853  1.00 43.29           C
ATOM   3647  C   PHE B 256      61.968  57.991   7.642  1.00 38.30           C
ATOM   3648  O   PHE B 256      60.872  57.736   7.127  1.00 41.11           O
ATOM   3649  CB  PHE B 256      64.050  56.565   7.272  1.00 39.55           C
ATOM   3650  CG  PHE B 256      63.254  55.277   7.224  1.00 35.40           C
ATOM   3651  CD1 PHE B 256      63.027  54.540   8.395  1.00 34.37           C
ATOM   3652  CD2 PHE B 256      62.803  54.757   6.013  1.00 32.30           C
ATOM   3653  CE1 PHE B 256      62.309  53.333   8.358  1.00 31.25           C
ATOM   3654  CE2 PHE B 256      62.081  53.577   5.965  1.00 30.55           C
ATOM   3655  CZ  PHE B 256      61.841  52.855   7.146  1.00 33.71           C
ATOM   3656  H   PHE B 256      64.955  58.810   7.252  1.00 57.02           H
ATOM   3657  HA  PHE B 256      63.042  57.757   5.914  1.00 51.94           H
ATOM   3658  HB2 PHE B 256      64.814  56.464   6.685  1.00 47.46           H
ATOM   3659  HB3 PHE B 256      64.358  56.679   8.185  1.00 47.46           H
ATOM   3660  HD1 PHE B 256      63.331  54.868   9.208  1.00 41.25           H
ATOM   3661  HD2 PHE B 256      62.950  55.231   5.228  1.00 38.76           H
ATOM   3662  HE1 PHE B 256      62.145  52.860   9.139  1.00 37.50           H
ATOM   3663  HE2 PHE B 256      61.778  53.251   5.150  1.00 36.65           H
ATOM   3664  HZ  PHE B 256      61.366  52.055   7.112  1.00 40.46           H
ATOM   3665  N   LEU B 257      62.073  58.377   8.909  1.00 40.21           N
ATOM   3666  CA  LEU B 257      60.884  58.476   9.754  1.00 42.31           C
ATOM   3667  C   LEU B 257      59.912  59.554   9.264  1.00 47.85           C
ATOM   3668  O   LEU B 257      58.692  59.412   9.437  1.00 42.51           O
ATOM   3669  CB  LEU B 257      61.311  58.750  11.192  1.00 39.75           C
ATOM   3670  CG  LEU B 257      62.063  57.583  11.849  1.00 47.75           C
ATOM   3671  CD1 LEU B 257      62.613  58.017  13.189  1.00 51.81           C
ATOM   3672  CD2 LEU B 257      61.159  56.360  11.999  1.00 41.03           C
ATOM   3673  H   LEU B 257      62.811  58.581   9.299  1.00 48.25           H
ATOM   3674  HA  LEU B 257      60.414  57.630   9.728  1.00 50.77           H
ATOM   3675  HB2 LEU B 257      61.900  59.519  11.197  1.00 47.70           H
ATOM   3676  HB3 LEU B 257      60.523  58.935  11.725  1.00 47.70           H
ATOM   3677  HG  LEU B 257      62.813  57.333  11.287  1.00 57.30           H
ATOM   3678 HD11 LEU B 257      63.076  57.271  13.601  1.00 62.18           H
ATOM   3679 HD12 LEU B 257      63.229  58.755  13.049  1.00 62.18           H
ATOM   3680 HD13 LEU B 257      61.876  58.304  13.751  1.00 62.18           H
ATOM   3681 HD21 LEU B 257      61.657  55.651  12.434  1.00 49.24           H
ATOM   3682 HD22 LEU B 257      60.388  56.598  12.537  1.00 49.24           H
ATOM   3683 HD23 LEU B 257      60.869  56.061  11.123  1.00 49.24           H
ATOM   3684  N   SER B 258      60.429  60.635   8.661  1.00 46.75           N
ATOM   3685  CA  SER B 258      59.562  61.678   8.099  1.00 51.38           C
ATOM   3686  C   SER B 258      58.619  61.131   7.027  1.00 55.34           C
ATOM   3687  O   SER B 258      57.474  61.596   6.900  1.00 54.30           O
ATOM   3688  CB  SER B 258      60.419  62.797   7.518  1.00 48.62           C
ATOM   3689  OG  SER B 258      61.138  63.415   8.559  1.00 57.36           O
ATOM   3690  H   SER B 258      61.271  60.793   8.581  1.00 56.10           H
ATOM   3691  HA  SER B 258      59.019  62.054   8.812  1.00 61.66           H
ATOM   3692  HB2 SER B 258      61.039  62.427   6.870  1.00 58.35           H
ATOM   3693  HB3 SER B 258      59.843  63.449   7.092  1.00 58.35           H
ATOM   3694  HG  SER B 258      61.531  62.833   9.021  1.00 68.84           H
ATOM   3695  N   THR B 259      59.086  60.152   6.239  1.00 49.78           N
ATOM   3696  CA  THR B 259      58.299  59.560   5.162  1.00 46.90           C
ATOM   3697  C   THR B 259      57.214  58.608   5.640  1.00 50.62           C
ATOM   3698  O   THR B 259      56.380  58.208   4.823  1.00 56.29           O
ATOM   3699  CB  THR B 259      59.203  58.795   4.199  1.00 47.50           C
ATOM   3700  OG1 THR B 259      59.673  57.581   4.826  1.00 47.66           O
ATOM   3701  CG2 THR B 259      60.391  59.670   3.780  1.00 48.13           C
ATOM   3702  H   THR B 259      59.877  59.823   6.311  1.00 59.74           H
ATOM   3703  HA  THR B 259      57.866  60.271   4.667  1.00 56.27           H
ATOM   3704  HB  THR B 259      58.696  58.564   3.408  1.00 57.00           H
ATOM   3705  HG1 THR B 259      60.148  57.762   5.498  1.00 57.19           H
ATOM   3706 HG21 THR B 259      60.957  59.176   3.165  1.00 57.76           H
ATOM   3707 HG22 THR B 259      60.073  60.471   3.340  1.00 57.76           H
ATOM   3708 HG23 THR B 259      60.917  59.921   4.554  1.00 57.76           H
ATOM   3709  N   LEU B 260      57.197  58.218   6.910  1.00 49.90           N
ATOM   3710  CA  LEU B 260      56.228  57.221   7.362  1.00 51.80           C
ATOM   3711  C   LEU B 260      54.983  57.890   7.911  1.00 58.15           C
ATOM   3712  O   LEU B 260      54.870  59.115   7.890  1.00 61.43           O
ATOM   3713  CB  LEU B 260      56.829  56.311   8.443  1.00 51.94           C
ATOM   3714  CG  LEU B 260      58.120  55.565   8.103  1.00 49.63           C
ATOM   3715  CD1 LEU B 260      58.592  54.836   9.325  1.00 48.04           C
ATOM   3716  CD2 LEU B 260      57.936  54.587   6.950  1.00 45.06           C
ATOM   3717  OXT LEU B 260      54.077  57.222   8.419  1.00 65.52           O1-
ATOM   3718  H   LEU B 260      57.724  58.510   7.524  1.00 59.88           H
ATOM   3719  HA  LEU B 260      55.967  56.666   6.611  1.00 62.16           H
ATOM   3720  HB2 LEU B 260      57.008  56.852   9.230  1.00 62.33           H
ATOM   3721  HB3 LEU B 260      56.167  55.638   8.666  1.00 62.33           H
ATOM   3722  HG  LEU B 260      58.805  56.203   7.850  1.00 59.56           H
ATOM   3723 HD11 LEU B 260      59.416  54.370   9.115  1.00 57.64           H
ATOM   3724 HD12 LEU B 260      58.741  55.478  10.036  1.00 57.64           H
ATOM   3725 HD13 LEU B 260      57.907  54.203   9.591  1.00 57.64           H
ATOM   3726 HD21 LEU B 260      58.779  54.140   6.781  1.00 54.07           H
ATOM   3727 HD22 LEU B 260      57.261  53.936   7.199  1.00 54.07           H
ATOM   3728 HD23 LEU B 260      57.651  55.073   6.162  1.00 54.07           H
TER
HETATM 3729 MG    MG B 401      71.169  43.514  21.566  1.00 30.70          Mg2+
HETATM 3730  C1' ADP B 301      80.175  46.564  19.517  1.00 30.69           C
HETATM 3731  C2  ADP B 301      82.323  49.394  16.773  1.00 31.08           C
HETATM 3732  C2' ADP B 301      79.477  46.787  20.858  1.00 32.59           C
HETATM 3733  C3' ADP B 301      79.584  45.407  21.479  1.00 30.52           C
HETATM 3734  C4  ADP B 301      80.505  48.159  17.636  1.00 31.18           C
HETATM 3735  C4' ADP B 301      79.422  44.451  20.271  1.00 26.26           C
HETATM 3736  C5  ADP B 301      79.654  48.682  16.566  1.00 26.53           C
HETATM 3737  C5' ADP B 301      77.990  44.033  19.980  1.00 27.42           C
HETATM 3738  C6  ADP B 301      80.287  49.586  15.588  1.00 29.82           C
HETATM 3739  C8  ADP B 301      78.463  47.338  17.818  1.00 31.28           C
HETATM 3740  N1  ADP B 301      81.589  49.910  15.761  1.00 30.59           N
HETATM 3741  N3  ADP B 301      81.811  48.548  17.685  1.00 30.68           N
HETATM 3742  N6  ADP B 301      79.536  50.094  14.578  1.00 32.35           N
HETATM 3743  N7  ADP B 301      78.414  48.138  16.715  1.00 28.35           N
HETATM 3744  N9  ADP B 301      79.703  47.371  18.379  1.00 30.79           N
HETATM 3745  O1A ADP B 301      75.487  44.236  21.696  1.00 29.76           O1-
HETATM 3746  O1B ADP B 301      73.095  43.572  17.606  1.00 24.83           O1-
HETATM 3747  O2' ADP B 301      80.120  47.887  21.522  1.00 35.80           O
HETATM 3748  O2A ADP B 301      74.949  46.379  20.267  1.00 27.78           O1-
HETATM 3749  O2B ADP B 301      72.559  44.104  20.032  1.00 29.64           O1-
HETATM 3750  O3' ADP B 301      80.865  45.135  22.074  1.00 34.45           O
HETATM 3751  O3A ADP B 301      74.941  44.035  19.192  1.00 30.46           O
HETATM 3752  O3B ADP B 301      73.753  41.925  19.451  1.00 28.68           O1-
HETATM 3753  O4' ADP B 301      79.978  45.180  19.136  1.00 29.84           O
HETATM 3754  O5' ADP B 301      77.086  45.148  19.947  1.00 25.50           O
HETATM 3755  PA  ADP B 301      75.526  45.011  20.363  1.00 30.64           P1+
HETATM 3756  PB  ADP B 301      73.460  43.364  19.072  1.00 25.71           P1+
HETATM 3757  H2  ADP B 301      83.364  49.677  16.857  1.00 37.30           H
HETATM 3758  H1' ADP B 301      81.247  46.755  19.658  1.00 36.83           H
HETATM 3759  H2' ADP B 301      78.419  47.026  20.688  1.00 39.11           H
HETATM 3760  H3' ADP B 301      78.776  45.259  22.207  1.00 36.62           H
HETATM 3761  H4' ADP B 301      80.012  43.546  20.463  1.00 31.51           H
HETATM 3762  H8  ADP B 301      77.627  46.766  18.202  1.00 37.53           H
HETATM 3763 H5'1 ADP B 301      77.955  43.541  19.004  1.00 32.90           H
HETATM 3764 H5'2 ADP B 301      77.670  43.315  20.737  1.00 32.90           H
HETATM 3765 HN61 ADP B 301      78.565  49.862  14.481  1.00 38.83           H
HETATM 3766 HN62 ADP B 301      79.956  50.736  13.929  1.00 38.83           H
HETATM 3767 HO2' ADP B 301      81.041  47.675  21.642  1.00 42.96           H
HETATM 3768 HO3' ADP B 301      81.571  45.343  21.447  1.00 41.34           H
HETATM 3769  C1' GEO B 302      69.239  34.441  19.936  1.00 23.43           C
HETATM 3770  C2  GEO B 302      67.517  33.117  18.668  1.00 24.27           C
HETATM 3771  C2' GEO B 302      70.414  35.098  19.118  1.00 24.61           C
HETATM 3772  C3' GEO B 302      71.415  35.625  20.201  1.00 26.85           C
HETATM 3773  C4  GEO B 302      65.432  34.175  18.140  1.00 20.47           C
HETATM 3774  C4' GEO B 302      70.488  35.858  21.400  1.00 25.73           C
HETATM 3775  C5  GEO B 302      65.911  35.466  18.571  1.00 24.08           C
HETATM 3776  C5' GEO B 302      70.263  37.340  21.797  1.00 23.64           C
HETATM 3777  C6  GEO B 302      67.165  35.551  19.091  1.00 23.30           C
HETATM 3778  F1  GEO B 302      69.963  36.084  18.322  1.00 25.69           F
HETATM 3779  F2  GEO B 302      70.902  34.234  18.235  1.00 26.79           F
HETATM 3780  N1  GEO B 302      67.949  34.402  19.217  1.00 23.04           N
HETATM 3781  N3  GEO B 302      66.233  33.076  18.165  1.00 22.35           N
HETATM 3782  N4  GEO B 302      64.187  34.032  17.620  1.00 21.61           N
HETATM 3783  O2  GEO B 302      68.256  32.141  18.738  1.00 20.73           O
HETATM 3784  O3' GEO B 302      72.406  34.614  20.409  1.00 26.31           O
HETATM 3785  O4' GEO B 302      69.135  35.338  21.065  1.00 27.22           O
HETATM 3786  O5' GEO B 302      70.003  38.087  20.579  1.00 32.71           O
HETATM 3787  H1  GEO B 302      71.992  33.795  20.790  1.00 31.57           H
HETATM 3788  H1' GEO B 302      69.485  33.407  20.289  1.00 28.11           H
HETATM 3789  H3' GEO B 302      72.036  36.517  19.924  1.00 32.22           H
HETATM 3790  H4' GEO B 302      70.825  35.261  22.275  1.00 30.87           H
HETATM 3791  H5  GEO B 302      65.277  36.342  18.480  1.00 28.90           H
HETATM 3792  H5' GEO B 302      69.469  38.895  20.811  1.00 39.26           H
HETATM 3793  H6  GEO B 302      67.579  36.500  19.486  1.00 27.95           H
HETATM 3794 H5'1 GEO B 302      69.403  37.425  22.474  1.00 28.36           H
HETATM 3795 H5'2 GEO B 302      71.202  37.745  22.226  1.00 28.36           H
HETATM 3796 HN41 GEO B 302      63.828  33.099  17.403  1.00 25.94           H
HETATM 3797 HN42 GEO B 302      63.516  34.816  17.665  1.00 25.94           H
HETATM 3798  O   HOH B 402      67.158  40.499  13.012  1.00 26.93           O
HETATM 3799  H1  HOH B 402      67.535  40.276  12.307  1.00 32.31           H
HETATM 3800  H2  HOH B 402      66.335  40.508  12.851  1.00 32.31           H
HETATM 3801  O   HOH B 403      62.815  21.530  22.438  1.00 23.28           O
HETATM 3802  H1  HOH B 403      63.489  21.061  22.601  1.00 27.94           H
HETATM 3803  H2  HOH B 403      62.441  21.195  21.766  1.00 27.94           H
HETATM 3804  O   HOH B 404      73.109  42.196  10.191  1.00 25.30           O
HETATM 3805  H1  HOH B 404      73.451  41.981   9.454  1.00 30.36           H
HETATM 3806  H2  HOH B 404      72.987  43.027  10.160  1.00 30.36           H
HETATM 3807  O   HOH B 405      69.001  29.879  13.498  1.00 26.17           O
HETATM 3808  H1  HOH B 405      68.269  29.726  13.886  1.00 31.40           H
HETATM 3809  H2  HOH B 405      69.597  29.803  14.083  1.00 31.40           H
HETATM 3810  O   HOH B 406      60.854  31.991  17.672  1.00 21.95           O
HETATM 3811  H1  HOH B 406      61.776  31.682  17.626  1.00 26.34           H
HETATM 3812  H2  HOH B 406      60.352  31.418  17.112  1.00 26.34           H
HETATM 3813  O   HOH B 407      61.014  19.795  21.534  1.00 23.14           O
HETATM 3814  H1  HOH B 407      61.337  19.785  20.757  1.00 27.77           H
HETATM 3815  H2  HOH B 407      60.327  19.319  21.491  1.00 27.77           H
HETATM 3816  O   HOH B 408      75.910  39.157   9.067  1.00 24.42           O
HETATM 3817  H1  HOH B 408      75.965  39.931   8.748  1.00 29.30           H
HETATM 3818  H2  HOH B 408      76.674  38.812   8.999  1.00 29.30           H
HETATM 3819  O   HOH B 409      64.766  17.706  17.004  1.00 26.07           O
HETATM 3820  H1  HOH B 409      63.942  17.859  17.070  1.00 31.29           H
HETATM 3821  H2  HOH B 409      65.157  18.174  17.582  1.00 31.29           H
HETATM 3822  O   HOH B 410      79.224  38.346  22.870  1.00 27.36           O
HETATM 3823  H1  HOH B 410      79.927  38.584  22.474  1.00 32.83           H
HETATM 3824  H2  HOH B 410      78.733  37.969  22.305  1.00 32.83           H
HETATM 3825  O   HOH B 411      64.273  21.189  18.939  1.00 22.06           O
HETATM 3826  H1  HOH B 411      64.817  21.006  18.333  1.00 26.48           H
HETATM 3827  H2  HOH B 411      63.664  20.614  18.892  1.00 26.48           H
HETATM 3828  O   HOH B 412      57.128  41.866  16.476  1.00 28.09           O
HETATM 3829  H1  HOH B 412      56.462  42.185  16.078  1.00 33.71           H
HETATM 3830  H2  HOH B 412      57.673  42.500  16.578  1.00 33.71           H
HETATM 3831  O   HOH B 413      77.346  39.057  20.965  1.00 31.45           O
HETATM 3832  H1  HOH B 413      76.956  39.776  21.156  1.00 37.74           H
HETATM 3833  H2  HOH B 413      77.022  38.469  21.477  1.00 37.74           H
HETATM 3834  O   HOH B 414      71.501  39.488  18.575  1.00 22.58           O
HETATM 3835  H1  HOH B 414      71.103  38.808  19.176  1.00 27.10           H
HETATM 3836  H2  HOH B 414      72.418  39.551  19.023  1.00 27.10           H
HETATM 3837  O   HOH B 415      77.791  49.645  22.894  1.00 31.86           O
HETATM 3838  H1  HOH B 415      78.312  50.260  22.681  1.00 38.23           H
HETATM 3839  H2  HOH B 415      77.329  49.470  22.217  1.00 38.23           H
HETATM 3840  O   HOH B 416      70.678  31.417  17.408  1.00 25.82           O
HETATM 3841  H1  HOH B 416      69.875  31.353  17.918  1.00 30.98           H
HETATM 3842  H2  HOH B 416      71.377  31.674  18.017  1.00 30.98           H
HETATM 3843  O   HOH B 417      61.706  43.427  20.780  1.00 28.50           O
HETATM 3844  H1  HOH B 417      62.191  43.359  20.101  1.00 34.20           H
HETATM 3845  H2  HOH B 417      62.035  44.033  21.261  1.00 34.20           H
HETATM 3846  O   HOH B 418      73.432  38.792  20.426  1.00 30.19           O
HETATM 3847  H1  HOH B 418      74.210  39.322  20.638  1.00 36.23           H
HETATM 3848  H2  HOH B 418      73.693  37.853  20.823  1.00 36.23           H
HETATM 3849  O   HOH B 419      57.137  29.437   8.065  1.00 31.26           O
HETATM 3850  H1  HOH B 419      56.866  28.640   8.049  1.00 37.51           H
HETATM 3851  H2  HOH B 419      57.379  29.621   7.280  1.00 37.51           H
HETATM 3852  O   HOH B 420      75.565  41.365  21.386  1.00 28.96           O
HETATM 3853  H1  HOH B 420      75.104  41.334  20.685  1.00 34.75           H
HETATM 3854  H2  HOH B 420      75.490  42.143  21.694  1.00 34.75           H
HETATM 3855  O   HOH B 421      72.818  39.046  27.868  1.00 41.29           O
HETATM 3856  H1  HOH B 421      72.155  39.526  28.053  1.00 49.55           H
HETATM 3857  H2  HOH B 421      72.621  38.257  28.089  1.00 49.55           H
HETATM 3858  O   HOH B 422      76.874  48.563  14.614  1.00 32.23           O
HETATM 3859  H1  HOH B 422      76.511  47.846  14.361  1.00 38.68           H
HETATM 3860  H2  HOH B 422      77.278  48.381  15.330  1.00 38.68           H
HETATM 3861  O   HOH B 423      84.174  30.106  13.214  1.00 30.94           O
HETATM 3862  H1  HOH B 423      84.550  29.534  12.724  1.00 37.13           H
HETATM 3863  H2  HOH B 423      84.692  30.255  13.860  1.00 37.13           H
HETATM 3864  O   HOH B 424      56.846  29.566  36.356  1.00 43.88           O
HETATM 3865  H1  HOH B 424      56.180  29.075  36.516  1.00 52.65           H
HETATM 3866  H2  HOH B 424      57.349  29.123  35.848  1.00 52.65           H
HETATM 3867  O   HOH B 425      75.494  53.552  21.925  1.00 33.84           O
HETATM 3868  H1  HOH B 425      75.032  53.187  21.330  1.00 40.61           H
HETATM 3869  H2  HOH B 425      74.954  53.900  22.469  1.00 40.61           H
HETATM 3870  O   HOH B 426      84.269  41.471   6.474  1.00 32.20           O
HETATM 3871  H1  HOH B 426      83.582  41.743   6.855  1.00 38.65           H
HETATM 3872  H2  HOH B 426      84.152  40.669   6.242  1.00 38.65           H
HETATM 3873  O   HOH B 427      77.866  31.506   1.698  1.00 36.48           O
HETATM 3874  H1  HOH B 427      78.481  31.759   2.209  1.00 43.77           H
HETATM 3875  H2  HOH B 427      77.349  32.165   1.590  1.00 43.77           H
HETATM 3876  O   HOH B 428      85.334  34.262   5.890  1.00 29.73           O
HETATM 3877  H1  HOH B 428      84.778  34.881   5.974  1.00 35.68           H
HETATM 3878  H2  HOH B 428      85.154  33.870   5.167  1.00 35.68           H
HETATM 3879  O   HOH B 429      83.694  35.147  18.165  1.00 33.24           O
HETATM 3880  H1  HOH B 429      83.069  34.587  18.093  1.00 39.88           H
HETATM 3881  H2  HOH B 429      83.451  35.827  17.733  1.00 39.88           H
HETATM 3882  O   HOH B 430      82.370  28.125  10.878  1.00 27.79           O
HETATM 3883  H1  HOH B 430      82.928  28.262  10.265  1.00 33.35           H
HETATM 3884  H2  HOH B 430      82.147  27.317  10.841  1.00 33.35           H
HETATM 3885  O   HOH B 431      47.135  28.355  13.964  1.00 41.24           O
HETATM 3886  H1  HOH B 431      47.263  27.527  13.959  1.00 49.48           H
HETATM 3887  H2  HOH B 431      47.720  28.682  14.474  1.00 49.48           H
HETATM 3888  O   HOH B 432      85.989  37.994  12.221  1.00 31.63           O
HETATM 3889  H1  HOH B 432      85.424  38.615  12.184  1.00 37.95           H
HETATM 3890  H2  HOH B 432      86.139  37.865  13.038  1.00 37.95           H
HETATM 3891  O   HOH B 433      83.817  46.160  14.970  1.00 33.73           O
HETATM 3892  H1  HOH B 433      84.291  46.132  14.277  1.00 40.47           H
HETATM 3893  H2  HOH B 433      84.145  46.760  15.458  1.00 40.47           H
HETATM 3894  O   HOH B 434      70.490  35.555   0.287  1.00 34.81           O
HETATM 3895  H1  HOH B 434      70.100  34.841   0.064  1.00 41.77           H
HETATM 3896  H2  HOH B 434      70.318  35.665   1.103  1.00 41.77           H
HETATM 3897  O   HOH B 435      78.308  29.457  21.995  1.00 34.24           O
HETATM 3898  H1  HOH B 435      77.852  29.114  21.375  1.00 41.09           H
HETATM 3899  H2  HOH B 435      77.759  29.826  22.514  1.00 41.09           H
HETATM 3900  O   HOH B 436      71.495  50.781  28.577  1.00 31.44           O
HETATM 3901  H1  HOH B 436      71.453  51.409  29.136  1.00 37.72           H
HETATM 3902  H2  HOH B 436      71.718  51.122  27.845  1.00 37.72           H
HETATM 3903  O   HOH B 437      79.424  47.831  24.184  1.00 52.12           O
HETATM 3904  H1  HOH B 437      79.722  47.932  23.405  1.00 62.54           H
HETATM 3905  H2  HOH B 437      78.674  48.215  24.202  1.00 62.54           H
HETATM 3906  O   HOH B 438      61.604  50.277   1.237  1.00 38.12           O
HETATM 3907  H1  HOH B 438      61.861  49.541   0.927  1.00 45.74           H
HETATM 3908  H2  HOH B 438      61.628  50.822   0.597  1.00 45.74           H
HETATM 3909  O   HOH B 439      66.327  14.990  27.342  1.00 37.29           O
HETATM 3910  H1  HOH B 439      66.695  14.932  28.096  1.00 44.75           H
HETATM 3911  H2  HOH B 439      65.944  14.255  27.206  1.00 44.75           H
HETATM 3912  O   HOH B 440      73.505  41.487   7.598  1.00 34.18           O
HETATM 3913  H1  HOH B 440      72.717  41.503   7.307  1.00 41.02           H
HETATM 3914  H2  HOH B 440      73.991  41.821   6.997  1.00 41.02           H
HETATM 3915  O   HOH B 441      52.085  41.963  28.123  1.00 37.57           O
HETATM 3916  H1  HOH B 441      51.464  42.414  27.784  1.00 45.09           H
HETATM 3917  H2  HOH B 441      52.798  42.222  27.758  1.00 45.09           H
HETATM 3918  O   HOH B 442      81.918  43.905  27.046  1.00 33.74           O
HETATM 3919  H1  HOH B 442      81.253  44.303  26.724  1.00 40.49           H
HETATM 3920  H2  HOH B 442      81.750  43.082  26.993  1.00 40.49           H
HETATM 3921  O   HOH B 443      65.658  17.339  14.378  1.00 32.94           O
HETATM 3922  H1  HOH B 443      65.453  17.422  15.187  1.00 39.53           H
HETATM 3923  H2  HOH B 443      66.439  17.630  14.292  1.00 39.53           H
HETATM 3924  O   HOH B 444      79.738  51.511   8.129  1.00 38.59           O
HETATM 3925  H1  HOH B 444      80.026  51.130   7.435  1.00 46.31           H
HETATM 3926  H2  HOH B 444      78.920  51.312   8.186  1.00 46.31           H
HETATM 3927  O   HOH B 445      69.088  46.678  23.333  1.00 34.48           O
HETATM 3928  H1  HOH B 445      68.420  46.372  22.919  1.00 41.38           H
HETATM 3929  H2  HOH B 445      68.818  47.371  23.727  1.00 41.38           H
HETATM 3930  O   HOH B 446      74.045  35.033  31.375  1.00 37.40           O
HETATM 3931  H1  HOH B 446      74.115  34.454  30.768  1.00 44.88           H
HETATM 3932  H2  HOH B 446      74.783  35.043  31.781  1.00 44.88           H
HETATM 3933  O   HOH B 447      55.165  42.761  14.772  1.00 33.39           O
HETATM 3934  H1  HOH B 447      54.570  42.274  14.441  1.00 40.06           H
HETATM 3935  H2  HOH B 447      54.886  43.551  14.732  1.00 40.06           H
HETATM 3936  O   HOH B 448      69.578  57.664  24.272  1.00 50.33           O
HETATM 3937  H1  HOH B 448      69.667  57.758  25.101  1.00 60.39           H
HETATM 3938  H2  HOH B 448      70.042  56.999  24.055  1.00 60.39           H
HETATM 3939  O   HOH B 449      65.333  46.972   0.945  1.00 35.54           O
HETATM 3940  H1  HOH B 449      65.920  47.023   0.344  1.00 42.64           H
HETATM 3941  H2  HOH B 449      65.518  46.285   1.392  1.00 42.64           H
HETATM 3942  O   HOH B 450      58.082  45.877  27.862  1.00 36.06           O
HETATM 3943  H1  HOH B 450      58.785  46.105  27.460  1.00 43.27           H
HETATM 3944  H2  HOH B 450      57.592  45.501  27.284  1.00 43.27           H
HETATM 3945  O   HOH B 451      77.946  44.151   4.789  1.00 34.82           O
HETATM 3946  H1  HOH B 451      77.571  44.801   4.408  1.00 41.79           H
HETATM 3947  H2  HOH B 451      78.153  43.610   4.178  1.00 41.79           H
HETATM 3948  O   HOH B 452      80.179  45.548  24.983  1.00 39.34           O
HETATM 3949  H1  HOH B 452      80.492  45.308  24.242  1.00 47.20           H
HETATM 3950  H2  HOH B 452      80.021  46.371  24.919  1.00 47.20           H
HETATM 3951  O   HOH B 453      58.759  14.529  13.151  1.00 34.82           O
HETATM 3952  H1  HOH B 453      59.234  14.284  12.501  1.00 41.78           H
HETATM 3953  H2  HOH B 453      59.105  14.192  13.839  1.00 41.78           H
HETATM 3954  O   HOH B 454      79.770  28.893   5.092  1.00 43.56           O
HETATM 3955  H1  HOH B 454      79.906  29.707   5.252  1.00 52.27           H
HETATM 3956  H2  HOH B 454      79.599  28.840   4.270  1.00 52.27           H
HETATM 3957  O   HOH B 455      78.942  60.170  10.141  1.00 44.21           O
HETATM 3958  H1  HOH B 455      79.465  60.655   9.703  1.00 53.05           H
HETATM 3959  H2  HOH B 455      79.403  59.762  10.714  1.00 53.05           H
HETATM 3960  O   HOH B 456      82.879  53.296  17.941  1.00 46.09           O
HETATM 3961  H1  HOH B 456      82.610  52.986  18.668  1.00 55.30           H
HETATM 3962  H2  HOH B 456      83.707  53.155  17.922  1.00 55.30           H
HETATM 3963  O   HOH B 457      80.505  26.347   5.335  1.00 54.80           O
HETATM 3964  H1  HOH B 457      80.062  27.052   5.450  1.00 65.76           H
HETATM 3965  H2  HOH B 457      80.116  25.744   5.774  1.00 65.76           H
HETATM 3966  O   HOH B 458      85.420  37.578  24.166  1.00 37.77           O
HETATM 3967  H1  HOH B 458      84.807  37.006  24.109  1.00 45.32           H
HETATM 3968  H2  HOH B 458      85.154  38.258  23.746  1.00 45.32           H
HETATM 3969  O   HOH B 459      67.999  52.144   2.460  1.00 36.80           O
HETATM 3970  H1  HOH B 459      67.305  52.135   1.984  1.00 44.16           H
HETATM 3971  H2  HOH B 459      68.498  52.741   2.137  1.00 44.16           H
HETATM 3972  O   HOH B 460      61.365  15.270  10.559  1.00 38.18           O
HETATM 3973  H1  HOH B 460      61.488  14.442  10.519  1.00 45.81           H
HETATM 3974  H2  HOH B 460      61.745  15.609   9.887  1.00 45.81           H
HETATM 3975  O   HOH B 461      58.416  39.118  28.376  1.00 33.84           O
HETATM 3976  H1  HOH B 461      58.362  39.057  27.543  1.00 40.60           H
HETATM 3977  H2  HOH B 461      59.018  39.679  28.547  1.00 40.60           H
HETATM 3978  O   HOH B 462      66.074  46.458  -1.487  1.00 48.16           O
HETATM 3979  H1  HOH B 462      66.236  45.633  -1.532  1.00 57.80           H
HETATM 3980  H2  HOH B 462      66.427  46.806  -2.166  1.00 57.80           H
HETATM 3981  O   HOH B 463      63.485  13.538  15.664  1.00 38.30           O
HETATM 3982  H1  HOH B 463      63.770  12.931  15.158  1.00 45.97           H
HETATM 3983  H2  HOH B 463      64.161  13.928  15.979  1.00 45.97           H
HETATM 3984  O   HOH B 464      65.362  15.167  17.355  1.00 39.24           O
HETATM 3985  H1  HOH B 464      65.046  15.113  18.132  1.00 47.08           H
HETATM 3986  H2  HOH B 464      65.242  15.962  17.113  1.00 47.08           H
HETATM 3987  O   HOH B 465      64.253  18.600  10.069  1.00 38.86           O
HETATM 3988  H1  HOH B 465      64.170  19.230   9.517  1.00 46.63           H
HETATM 3989  H2  HOH B 465      64.106  18.920  10.830  1.00 46.63           H
HETATM 3990  O   HOH B 466      62.440  43.763  26.889  1.00 34.71           O
HETATM 3991  H1  HOH B 466      63.195  43.822  27.258  1.00 41.66           H
HETATM 3992  H2  HOH B 466      62.590  43.606  26.074  1.00 41.66           H
HETATM 3993  O   HOH B 467      88.240  38.783  16.442  1.00 46.27           O
HETATM 3994  H1  HOH B 467      87.963  39.535  16.223  1.00 55.53           H
HETATM 3995  H2  HOH B 467      88.459  38.837  17.255  1.00 55.53           H
HETATM 3996  O   HOH B 468      74.254  48.754   1.878  1.00 42.59           O
HETATM 3997  H1  HOH B 468      74.325  48.133   2.438  1.00 51.10           H
HETATM 3998  H2  HOH B 468      75.038  48.948   1.638  1.00 51.10           H
HETATM 3999  O   HOH B 469      76.989  46.378   3.382  1.00 44.71           O
HETATM 4000  H1  HOH B 469      76.206  46.664   3.490  1.00 53.66           H
HETATM 4001  H2  HOH B 469      77.504  47.020   3.551  1.00 53.66           H
HETATM 4002  O   HOH B 470      67.045  58.011   4.880  1.00 46.12           O
HETATM 4003  H1  HOH B 470      67.185  58.738   4.486  1.00 55.35           H
HETATM 4004  H2  HOH B 470      66.751  58.200   5.646  1.00 55.35           H
HETATM 4005  O   HOH B 471      69.285  27.397   6.717  1.00 40.80           O
HETATM 4006  H1  HOH B 471      69.534  27.600   7.495  1.00 48.96           H
HETATM 4007  H2  HOH B 471      68.451  27.505   6.699  1.00 48.96           H
HETATM 4008  O   HOH B 472      63.047  58.936  24.729  1.00 43.32           O
HETATM 4009  H1  HOH B 472      62.434  58.374  24.613  1.00 51.98           H
HETATM 4010  H2  HOH B 472      63.150  59.335  23.995  1.00 51.98           H
HETATM 4011  O   HOH B 473      86.984  37.302  14.748  1.00 40.66           O
HETATM 4012  H1  HOH B 473      87.386  37.810  15.284  1.00 48.79           H
HETATM 4013  H2  HOH B 473      87.514  36.677  14.561  1.00 48.79           H
HETATM 4014  O   HOH B 474      61.947  41.168  -5.031  1.00 45.61           O
HETATM 4015  H1  HOH B 474      62.743  41.132  -4.765  1.00 54.73           H
HETATM 4016  H2  HOH B 474      61.476  40.872  -4.400  1.00 54.73           H
HETATM 4017  O   HOH B 475      60.663  42.047   2.428  1.00 36.17           O
HETATM 4018  H1  HOH B 475      61.485  41.891   2.516  1.00 43.41           H
HETATM 4019  H2  HOH B 475      60.254  41.500   2.919  1.00 43.41           H
HETATM 4020  O   HOH B 476      61.885  26.887   6.520  1.00 43.96           O
HETATM 4021  H1  HOH B 476      62.428  26.849   5.876  1.00 52.75           H
HETATM 4022  H2  HOH B 476      62.187  27.464   7.051  1.00 52.75           H
HETATM 4023  O   HOH B 477      71.823  35.582  35.672  1.00 41.57           O
HETATM 4024  H1  HOH B 477      71.843  35.320  34.872  1.00 49.89           H
HETATM 4025  H2  HOH B 477      72.571  35.929  35.825  1.00 49.89           H
HETATM 4026  O   HOH B 478      85.248  41.558  26.217  1.00 45.21           O
HETATM 4027  H1  HOH B 478      84.803  42.179  25.865  1.00 54.25           H
HETATM 4028  H2  HOH B 478      85.398  41.000  25.608  1.00 54.25           H
HETATM 4029  O   HOH B 479      54.449  52.587   6.782  1.00 39.00           O
HETATM 4030  H1  HOH B 479      54.188  53.297   7.153  1.00 46.80           H
HETATM 4031  H2  HOH B 479      55.165  52.375   7.160  1.00 46.80           H
HETATM 4032  O   HOH B 480      71.600  54.505  26.589  1.00 50.37           O
HETATM 4033  H1  HOH B 480      71.781  53.683  26.577  1.00 60.44           H
HETATM 4034  H2  HOH B 480      71.983  54.847  25.927  1.00 60.44           H
HETATM 4035  O   HOH B 481      71.067  48.650  26.725  1.00 42.80           O
HETATM 4036  H1  HOH B 481      71.269  49.280  27.244  1.00 51.36           H
HETATM 4037  H2  HOH B 481      70.862  47.996  27.212  1.00 51.36           H
HETATM 4038  O   HOH B 482      67.967  27.884   2.576  1.00 43.73           O
HETATM 4039  H1  HOH B 482      68.579  27.310   2.615  1.00 52.48           H
HETATM 4040  H2  HOH B 482      67.493  27.783   3.262  1.00 52.48           H
HETATM 4041  O   HOH B 483      64.876  20.151   7.402  1.00 39.72           O
HETATM 4042  H1  HOH B 483      65.071  20.747   7.957  1.00 47.66           H
HETATM 4043  H2  HOH B 483      65.602  19.818   7.133  1.00 47.66           H
HETATM 4044  O   HOH B 484      85.536  44.612  24.411  1.00 47.05           O
HETATM 4045  H1  HOH B 484      84.868  44.119  24.306  1.00 56.46           H
HETATM 4046  H2  HOH B 484      86.001  44.259  25.021  1.00 56.46           H
HETATM 4047  O   HOH B 485      58.434  40.374   3.546  1.00 49.87           O
HETATM 4048  H1  HOH B 485      57.807  40.823   3.209  1.00 59.85           H
HETATM 4049  H2  HOH B 485      58.829  40.001   2.903  1.00 59.85           H
HETATM 4050  O   HOH B 486      85.811  51.976  10.804  1.00 43.91           O
HETATM 4051  H1  HOH B 486      85.859  51.637  10.036  1.00 52.69           H
HETATM 4052  H2  HOH B 486      86.540  52.372  10.939  1.00 52.69           H
HETATM 4053  O   HOH B 487      68.625  43.075  26.001  1.00 46.21           O
HETATM 4054  H1  HOH B 487      67.967  42.628  25.716  1.00 55.45           H
HETATM 4055  H2  HOH B 487      68.314  43.669  26.504  1.00 55.45           H
HETATM 4056  O   HOH B 488      70.282  18.464  27.532  1.00 41.05           O
HETATM 4057  H1  HOH B 488      70.955  18.725  27.095  1.00 49.26           H
HETATM 4058  H2  HOH B 488      70.476  18.551  28.344  1.00 49.26           H
HETATM 4059  O   HOH B 489      60.995  46.053  27.470  1.00 47.26           O
HETATM 4060  H1  HOH B 489      60.697  45.790  28.209  1.00 56.71           H
HETATM 4061  H2  HOH B 489      61.493  45.437  27.184  1.00 56.71           H
HETATM 4062  O   HOH B 490      83.910  45.579  10.379  1.00 41.03           O
HETATM 4063  H1  HOH B 490      83.409  46.247  10.496  1.00 49.24           H
HETATM 4064  H2  HOH B 490      83.409  44.905  10.355  1.00 49.24           H
HETATM 4065  O   HOH B 491      57.433  36.710  29.573  1.00 47.76           O
HETATM 4066  H1  HOH B 491      57.990  36.362  30.099  1.00 57.31           H
HETATM 4067  H2  HOH B 491      57.512  37.543  29.653  1.00 57.31           H
HETATM 4068  O   HOH B 492      70.712  25.819  32.437  1.00 50.87           O
HETATM 4069  H1  HOH B 492      70.453  25.204  31.924  1.00 61.05           H
HETATM 4070  H2  HOH B 492      71.474  25.596  32.713  1.00 61.05           H
HETATM 4071  O   HOH B 493      66.400  49.280   1.950  1.00 43.40           O
HETATM 4072  H1  HOH B 493      65.746  49.763   2.164  1.00 52.08           H
HETATM 4073  H2  HOH B 493      66.082  48.604   1.559  1.00 52.08           H
HETATM 4074  O   HOH B 494      73.350  63.536  12.731  1.00 50.40           O
HETATM 4075  H1  HOH B 494      73.661  62.848  12.361  1.00 60.48           H
HETATM 4076  H2  HOH B 494      73.983  63.885  13.161  1.00 60.48           H
HETATM 4077  O   HOH B 495      88.653  43.239  23.200  1.00 52.76           O
HETATM 4078  H1  HOH B 495      88.019  42.788  23.516  1.00 63.31           H
HETATM 4079  H2  HOH B 495      88.663  43.969  23.612  1.00 63.31           H
HETATM 4080  O   HOH B 496      51.587  28.891   8.494  1.00 43.05           O
HETATM 4081  H1  HOH B 496      51.323  28.154   8.189  1.00 51.66           H
HETATM 4082  H2  HOH B 496      51.070  29.084   9.131  1.00 51.66           H
HETATM 4083  O   HOH B 497      55.933  39.066   3.078  1.00 44.68           O
HETATM 4084  H1  HOH B 497      56.112  38.342   3.460  1.00 53.61           H
HETATM 4085  H2  HOH B 497      55.116  39.218   3.215  1.00 53.61           H
HETATM 4086  O   HOH B 498      84.928  35.268  20.452  1.00 40.67           O
HETATM 4087  H1  HOH B 498      84.449  35.255  19.760  1.00 48.80           H
HETATM 4088  H2  HOH B 498      84.401  35.212  21.104  1.00 48.80           H
HETATM 4089  O   HOH B 499      74.329  52.997   4.979  1.00 42.90           O
HETATM 4090  H1  HOH B 499      73.630  52.680   4.634  1.00 51.48           H
HETATM 4091  H2  HOH B 499      74.960  52.821   4.452  1.00 51.48           H
HETATM 4092  O   HOH B 500      85.270  45.061  12.797  1.00 41.85           O
HETATM 4093  H1  HOH B 500      85.932  44.542  12.789  1.00 50.23           H
HETATM 4094  H2  HOH B 500      85.196  45.362  12.016  1.00 50.23           H
HETATM 4095  O   HOH B 501      58.885  25.236   5.838  1.00 44.53           O
HETATM 4096  H1  HOH B 501      58.925  24.816   5.109  1.00 53.43           H
HETATM 4097  H2  HOH B 501      59.656  25.543   5.978  1.00 53.43           H
HETATM 4098  O   HOH B 502      62.920  48.122  -0.134  1.00 47.53           O
HETATM 4099  H1  HOH B 502      63.716  48.039   0.125  1.00 57.04           H
HETATM 4100  H2  HOH B 502      62.942  48.593  -0.830  1.00 57.04           H
HETATM 4101  O   HOH B 503      60.469  39.465   1.292  1.00 45.48           O
HETATM 4102  H1  HOH B 503      59.922  39.796   0.748  1.00 54.58           H
HETATM 4103  H2  HOH B 503      60.155  38.721   1.525  1.00 54.58           H
HETATM 4104  O   HOH B 504      59.859  29.205   6.618  1.00 42.87           O
HETATM 4105  H1  HOH B 504      59.989  29.413   5.815  1.00 51.44           H
HETATM 4106  H2  HOH B 504      60.300  28.501   6.754  1.00 51.44           H
HETATM 4107  O   HOH B 505      80.995  48.260   4.040  1.00 48.03           O
HETATM 4108  H1  HOH B 505      81.237  48.541   4.797  1.00 57.64           H
HETATM 4109  H2  HOH B 505      80.170  48.406   3.986  1.00 57.64           H
HETATM 4110  O   HOH B 506      83.471  48.680  19.876  1.00 46.48           O
HETATM 4111  H1  HOH B 506      84.235  48.852  19.567  1.00 55.78           H
HETATM 4112  H2  HOH B 506      82.923  48.864  19.268  1.00 55.78           H
HETATM 4113  O   HOH B 507      60.616  30.712  38.852  1.00 53.63           O
HETATM 4114  H1  HOH B 507      61.339  31.101  39.019  1.00 64.36           H
HETATM 4115  H2  HOH B 507      60.666  29.943  39.193  1.00 64.36           H
HETATM 4116  O   HOH B 508      64.437  27.473  35.613  1.00 49.58           O
HETATM 4117  H1  HOH B 508      63.728  27.032  35.525  1.00 59.49           H
HETATM 4118  H2  HOH B 508      64.216  28.281  35.667  1.00 59.49           H
HETATM 4119  O   HOH B 509      66.123  12.773  26.352  1.00 38.34           O
HETATM 4120  H1  HOH B 509      66.556  12.059  26.439  1.00 46.01           H
HETATM 4121  H2  HOH B 509      65.638  12.670  25.673  1.00 46.01           H
HETATM 4122  O   HOH B 510      74.420  22.847  14.102  1.00 48.69           O
HETATM 4123  H1  HOH B 510      73.812  22.354  14.412  1.00 58.43           H
HETATM 4124  H2  HOH B 510      75.091  22.353  14.005  1.00 58.43           H
HETATM 4125  O   HOH B 511      58.496  61.356  16.551  1.00 49.66           O
HETATM 4126  H1  HOH B 511      57.962  61.031  17.117  1.00 59.59           H
HETATM 4127  H2  HOH B 511      58.521  62.183  16.693  1.00 59.59           H
HETATM 4128  O   HOH B 512      54.530  30.970  36.598  1.00 53.56           O
HETATM 4129  H1  HOH B 512      55.293  30.673  36.409  1.00 64.27           H
HETATM 4130  H2  HOH B 512      54.570  31.257  37.385  1.00 64.27           H
HETATM 4131  O   HOH B 513      41.243  30.739  19.608  1.00 43.44           O
HETATM 4132  H1  HOH B 513      40.761  30.270  20.116  1.00 52.13           H
HETATM 4133  H2  HOH B 513      40.762  31.374  19.343  1.00 52.13           H
HETATM 4134  O   HOH B 514      81.867  33.112  18.353  1.00 39.78           O
HETATM 4135  H1  HOH B 514      81.728  32.490  17.801  1.00 47.74           H
HETATM 4136  H2  HOH B 514      82.287  32.771  18.995  1.00 47.74           H
HETATM 4137  O   HOH B 515      83.117  35.559  27.692  1.00 50.27           O
HETATM 4138  H1  HOH B 515      82.486  36.087  27.866  1.00 60.32           H
HETATM 4139  H2  HOH B 515      83.827  35.976  27.854  1.00 60.32           H
HETATM 4140  O   HOH B 516      86.874  41.075  24.439  1.00 44.07           O
HETATM 4141  H1  HOH B 516      87.645  40.785  24.259  1.00 52.89           H
HETATM 4142  H2  HOH B 516      86.346  40.674  23.924  1.00 52.89           H
HETATM 4143  O   HOH B 517      59.974  31.613   2.480  1.00 56.54           O
HETATM 4144  H1  HOH B 517      59.345  32.127   2.697  1.00 67.85           H
HETATM 4145  H2  HOH B 517      59.620  30.949   2.107  1.00 67.85           H
HETATM 4146  O   HOH B 518      77.142  29.016   6.269  1.00 40.95           O
HETATM 4147  H1  HOH B 518      77.935  29.105   6.000  1.00 49.14           H
HETATM 4148  H2  HOH B 518      77.101  29.392   7.019  1.00 49.14           H
HETATM 4149  O   HOH B 519      58.274  28.516  38.724  1.00 50.36           O
HETATM 4150  H1  HOH B 519      57.795  28.696  39.391  1.00 60.43           H
HETATM 4151  H2  HOH B 519      58.044  29.058  38.121  1.00 60.43           H
HETATM 4152  O   HOH B 520      45.158  40.677  14.964  1.00 63.65           O
HETATM 4153  H1  HOH B 520      44.729  40.946  14.292  1.00 76.38           H
HETATM 4154  H2  HOH B 520      44.927  39.880  15.089  1.00 76.38           H
HETATM 4155  O   HOH B 521      82.007  31.304  27.377  1.00 48.21           O
HETATM 4156  H1  HOH B 521      81.340  31.413  26.880  1.00 57.85           H
HETATM 4157  H2  HOH B 521      82.151  30.475  27.405  1.00 57.85           H
HETATM 4158  O   HOH B 522      85.517  39.296  27.413  1.00 47.94           O
HETATM 4159  H1  HOH B 522      85.447  40.084  27.130  1.00 57.53           H
HETATM 4160  H2  HOH B 522      85.777  39.359  28.211  1.00 57.53           H
HETATM 4161  O   HOH B 523      75.807  30.596   3.488  1.00 43.33           O
HETATM 4162  H1  HOH B 523      76.447  30.809   2.984  1.00 51.99           H
HETATM 4163  H2  HOH B 523      75.381  31.307   3.638  1.00 51.99           H
HETATM 4164  O   HOH B 524      52.194  48.892   8.129  1.00 44.77           O
HETATM 4165  H1  HOH B 524      51.877  49.544   8.550  1.00 53.73           H
HETATM 4166  H2  HOH B 524      52.858  48.620   8.569  1.00 53.73           H
HETATM 4167  O   HOH B 525      86.143  35.243  17.150  1.00 47.15           O
HETATM 4168  H1  HOH B 525      85.362  35.074  17.413  1.00 56.59           H
HETATM 4169  H2  HOH B 525      86.086  35.906  16.638  1.00 56.59           H
HETATM 4170  O   HOH B 526      50.751  25.107  19.128  1.00 55.71           O
HETATM 4171  H1  HOH B 526      51.270  25.083  18.470  1.00 66.85           H
HETATM 4172  H2  HOH B 526      50.024  24.771  18.868  1.00 66.85           H
HETATM 4173  O   HOH B 527      74.732  19.007  19.285  1.00 48.36           O
HETATM 4174  H1  HOH B 527      74.889  18.187  19.204  1.00 58.03           H
HETATM 4175  H2  HOH B 527      73.922  19.118  19.083  1.00 58.03           H
HETATM 4176  O   HOH B 528      71.947  21.417  26.483  1.00 42.06           O
HETATM 4177  H1  HOH B 528      72.667  21.758  26.755  1.00 50.47           H
HETATM 4178  H2  HOH B 528      71.675  21.906  25.856  1.00 50.47           H
HETATM 4179  O   HOH B 529      67.890  14.651  16.136  1.00 43.52           O
HETATM 4180  H1  HOH B 529      67.089  14.568  16.386  1.00 52.23           H
HETATM 4181  H2  HOH B 529      67.912  15.299  15.605  1.00 52.23           H
HETATM 4182  O   HOH B 530      82.307  35.620  33.138  1.00 47.33           O
HETATM 4183  H1  HOH B 530      83.014  35.966  33.431  1.00 56.79           H
HETATM 4184  H2  HOH B 530      82.036  36.121  32.518  1.00 56.79           H
HETATM 4185  O   HOH B 531      49.171  41.238   5.701  1.00 53.53           O
HETATM 4186  H1  HOH B 531      48.862  41.541   6.423  1.00 64.24           H
HETATM 4187  H2  HOH B 531      48.510  41.097   5.202  1.00 64.24           H
HETATM 4188  O   HOH B 532      74.449  42.412  -1.428  1.00 53.49           O
HETATM 4189  H1  HOH B 532      75.259  42.562  -1.263  1.00 64.19           H
HETATM 4190  H2  HOH B 532      74.130  42.026  -0.753  1.00 64.19           H
HETATM 4191  O   HOH B 533      69.261  15.640  26.162  1.00 50.49           O
HETATM 4192  H1  HOH B 533      69.325  16.200  26.787  1.00 60.59           H
HETATM 4193  H2  HOH B 533      68.627  15.126  26.359  1.00 60.59           H
HETATM 4194  O   HOH B 534      74.940  44.280   0.105  1.00 54.07           O
HETATM 4195  H1  HOH B 534      75.562  44.526   0.616  1.00 64.88           H
HETATM 4196  H2  HOH B 534      74.619  43.580   0.449  1.00 64.88           H
HETATM 4197  O   HOH B 535      63.412  28.404   3.019  1.00 53.66           O
HETATM 4198  H1  HOH B 535      63.218  27.776   2.491  1.00 64.40           H
HETATM 4199  H2  HOH B 535      63.808  28.046   3.667  1.00 64.40           H
HETATM 4200  O   HOH B 536      72.272  34.628  33.299  1.00 55.33           O
HETATM 4201  H1  HOH B 536      72.904  34.720  32.751  1.00 66.39           H
HETATM 4202  H2  HOH B 536      72.157  33.800  33.386  1.00 66.39           H
HETATM 4203  O   HOH B 537      52.496  37.650  16.553  1.00 46.56           O
HETATM 4204  H1  HOH B 537      52.359  38.249  17.123  1.00 55.87           H
HETATM 4205  H2  HOH B 537      52.528  36.922  16.971  1.00 55.87           H
HETATM 4206  O   HOH B 538      49.486  50.462  13.585  1.00 52.56           O
HETATM 4207  H1  HOH B 538      48.871  50.328  13.030  1.00 63.07           H
HETATM 4208  H2  HOH B 538      50.084  50.896  13.182  1.00 63.07           H
HETATM 4209  O   HOH B 539      53.352  54.560   8.746  1.00 50.87           O
HETATM 4210  H1  HOH B 539      53.065  54.441   9.530  1.00 61.04           H
HETATM 4211  H2  HOH B 539      53.574  55.370   8.701  1.00 61.04           H
HETATM 4212  O   HOH B 540      70.407  31.230  34.768  1.00 47.40           O
HETATM 4213  H1  HOH B 540      69.862  30.711  35.146  1.00 56.88           H
HETATM 4214  H2  HOH B 540      70.149  31.306  33.972  1.00 56.88           H
HETATM 4215  O   HOH B 541      76.905  31.491  31.393  1.00 50.75           O
HETATM 4216  H1  HOH B 541      76.243  31.918  31.106  1.00 60.90           H
HETATM 4217  H2  HOH B 541      76.744  30.677  31.259  1.00 60.90           H
HETATM 4218  O   HOH B 542      47.901  27.352  11.532  1.00 51.19           O
HETATM 4219  H1  HOH B 542      48.275  28.006  11.159  1.00 61.43           H
HETATM 4220  H2  HOH B 542      47.391  27.668  12.118  1.00 61.43           H
HETATM 4221  O   HOH B 543      69.942  43.042  23.274  1.00 27.47           O
HETATM 4222  H1  HOH B 543      69.191  43.219  22.948  1.00 32.97           H
HETATM 4223  H2  HOH B 543      69.912  43.281  24.081  1.00 32.97           H
HETATM 4224  O   HOH B 544      72.851  43.267  22.865  1.00 32.05           O
HETATM 4225  H1  HOH B 544      73.543  43.543  22.479  1.00 38.46           H
HETATM 4226  H2  HOH B 544      72.805  43.684  23.591  1.00 38.46           H
HETATM 4227  O   HOH B 545      71.525  41.745  20.968  1.00 29.71           O
HETATM 4228  H1  HOH B 545      72.605  41.590  20.408  1.00 35.66           H
HETATM 4229  H2  HOH B 545      70.996  41.005  20.833  1.00 35.66           H
TER
END
