# Supplementary material for: High-throughput quantum-mechanics/molecular-mechanics (ONIOM) macromolecular crystallographic refinement with PHENIX/DivCon: the impact of mixed Hamiltonian methods on ligand and protein structure
Source: Acta Crystallogr D Struct Biol. 2018 Oct 29;74(Pt 11):1063–77. doi: 10.1107/S2059798318012913 (PMC6213575; doi:10.1107/S2059798318012913)
Supplement: Supplementary file 3 [file d-74-01063-sup3.gz › results_regionQM/1Q1G-H_refine_001.pdb]

REMARK Date 2017-01-11 Time 06:13:19 EST -0500 (1484133199.12 s)
REMARK PHENIX refinement
REMARK 
REMARK ****************** INPUT FILES AND LABELS ******************************
REMARK Reflections:
REMARK   file name      : 1Q1G.sf
REMARK   labels         : ['r1q1gsf,wavelength_id=1,_refln.F_meas_au,_refln.F_meas_sigma_au']
REMARK R-free flags:
REMARK   file name      : 1Q1G.sf
REMARK   label          : r1q1gsf,wavelength_id=1,_refln.status
REMARK   test_flag_value: 0
REMARK Model file name(s): 
REMARK   /scratch/oleg/2711169.gondor.quantumbioinc.com/1Q1G-H.pdb
REMARK 
REMARK ******************** REFINEMENT SUMMARY: QUICK FACTS *******************
REMARK Start: r_work = 0.2049 r_free = 0.2327 bonds = 0.014 angles = 1.495
REMARK Final: r_work = 0.1893 r_free = 0.2287 bonds = 0.015 angles = 1.411
REMARK ************************************************************************
REMARK 
REMARK ****************** REFINEMENT STATISTICS STEP BY STEP ******************
REMARK leading digit, like 1_, means number of macro-cycle                     
REMARK 0    : statistics at the very beginning when nothing is done yet        
REMARK 1_bss: bulk solvent correction and/or (anisotropic) scaling             
REMARK 1_xyz: refinement of coordinates                                        
REMARK 1_adp: refinement of ADPs (Atomic Displacement Parameters)              
REMARK 1_occ: refinement of occupancies                                        
REMARK ------------------------------------------------------------------------
REMARK  stage       r-work r-free bonds angles b_min b_max b_ave n_water shift
REMARK       0    : 0.3168 0.3452 0.014  1.50   4.9  71.3  29.3 1071      0.000
REMARK       1_bss: 0.2049 0.2327 0.014  1.50   4.9  71.3  29.3 1071      0.000
REMARK 1_settarget: 0.2049 0.2327 0.014  1.50   4.9  71.3  29.3 1071      0.000
REMARK       1_nqh: 0.2049 0.2327 0.014  1.50   4.9  71.3  29.3 1071      0.003
REMARK    1_weight: 0.2049 0.2327 0.014  1.50   4.9  71.3  29.3 1071      0.003
REMARK    1_checkH: 0.2052 0.2327 0.014  1.50   4.9  71.3  29.3 1071      0.478
REMARK    1_xyzrec: 0.1998 0.2328 0.014  1.45   4.9  71.3  29.3 1071      0.541
REMARK    1_checkH: 0.1999 0.2329 0.014  1.45   4.9  71.3  29.3 1071      0.542
REMARK       1_adp: 0.1921 0.2318 0.014  1.45   8.8  73.3  29.6 1071      0.542
REMARK   1_regHadp: 0.1917 0.2320 0.014  1.45   8.8  73.3  29.6 1071      0.542
REMARK       2_bss: 0.1916 0.2319 0.014  1.45   8.8  73.3  29.6 1071      0.542
REMARK 2_settarget: 0.1916 0.2319 0.014  1.45   8.8  73.3  29.6 1071      0.542
REMARK 2_updatecdl: 0.1916 0.2319 0.014  1.46   8.8  73.3  29.6 1071      0.542
REMARK       2_nqh: 0.1916 0.2320 0.014  1.46   8.8  73.3  29.6 1071      0.543
REMARK    2_weight: 0.1916 0.2320 0.014  1.46   8.8  73.3  29.6 1071      0.543
REMARK    2_checkH: 0.1916 0.2320 0.014  1.46   8.8  73.3  29.6 1071      0.543
REMARK    2_xyzrec: 0.1908 0.2304 0.014  1.42   8.8  73.3  29.6 1071      0.543
REMARK    2_checkH: 0.1909 0.2304 0.014  1.42   8.8  73.3  29.6 1071      0.543
REMARK       2_adp: 0.1898 0.2289 0.014  1.42   7.8  76.2  29.4 1071      0.543
REMARK   2_regHadp: 0.1900 0.2289 0.014  1.42   7.8  76.2  29.4 1071      0.543
REMARK       3_bss: 0.1899 0.2288 0.014  1.42   7.8  76.2  29.4 1071      0.543
REMARK 3_settarget: 0.1899 0.2288 0.014  1.42   7.8  76.2  29.4 1071      0.543
REMARK 3_updatecdl: 0.1899 0.2288 0.014  1.42   7.8  76.2  29.4 1071      0.543
REMARK       3_nqh: 0.1899 0.2288 0.014  1.42   7.8  76.2  29.4 1071      0.543
REMARK    3_weight: 0.1899 0.2288 0.014  1.42   7.8  76.2  29.4 1071      0.543
REMARK    3_checkH: 0.1899 0.2288 0.014  1.42   7.8  76.2  29.4 1071      0.543
REMARK    3_xyzrec: 0.1893 0.2287 0.015  1.41   7.8  76.2  29.4 1071      0.546
REMARK    3_checkH: 0.1893 0.2287 0.015  1.41   7.8  76.2  29.4 1071      0.546
REMARK       3_adp: 0.1893 0.2287 0.015  1.41   7.8  76.2  29.4 1071      0.546
REMARK   3_regHadp: 0.1893 0.2287 0.015  1.41   7.8  76.2  29.4 1071      0.546
REMARK         end: 0.1893 0.2287 0.015  1.41   7.8  76.2  29.4 1071      0.546
REMARK ------------------------------------------------------------------------
REMARK MODEL CONTENT.
REMARK  ELEMENT        ATOM RECORD COUNT   OCCUPANCY SUM
REMARK        C                     7173         7173.00
REMARK        H                    12204        12204.00
REMARK        O                     2292         2292.00
REMARK        N                     1938         1938.00
REMARK        S                      124          124.00
REMARK      O1-                      262          262.00
REMARK    TOTAL                    23993        23993.00
REMARK -----------------------------------------------------------------------
REMARK r_free_flags.md5.hexdigest d315d7a4072e336c6189958b2f29af3d
REMARK 
REMARK ---------------------------------------------------------------
REMARK  Atom Name   Residue Name    Residue ID     Chain     Charge  
REMARK ---------------------------------------------------------------
REMARK     C1'           MTI            301          A       -0.046  
REMARK      C2           MTI            301          A       0.1921  
REMARK     C2'           MTI            301          A       0.1047  
REMARK     C3'           MTI            301          A       0.0974  
REMARK      C4           MTI            301          A       0.2138  
REMARK     C4'           MTI            301          A      -0.0846  
REMARK      C5           MTI            301          A       -0.362  
REMARK     C5'           MTI            301          A      -0.3473  
REMARK      C6           MTI            301          A       0.6467  
REMARK      C8           MTI            301          A      -0.0302  
REMARK      C9           MTI            301          A      -0.2274  
REMARK      CS           MTI            301          A      -0.5115  
REMARK      N1           MTI            301          A      -0.4851  
REMARK      N3           MTI            301          A      -0.3959  
REMARK     N4'           MTI            301          A      -0.1513  
REMARK      N7           MTI            301          A      -0.0874  
REMARK     O2'           MTI            301          A      -0.6577  
REMARK     O3'           MTI            301          A      -0.5144  
REMARK      O6           MTI            301          A      -0.6604  
REMARK     S5'           MTI            301          A      -0.0517  
REMARK      H1           MTI            301          A       0.1563  
REMARK      H2           MTI            301          A       0.3688  
REMARK      H3           MTI            301          A       0.2285  
REMARK     H1'           MTI            301          A       0.2317  
REMARK     H2'           MTI            301          A       0.431   
REMARK     H3'           MTI            301          A       0.1842  
REMARK     H4'           MTI            301          A       0.1992  
REMARK      H8           MTI            301          A       0.2159  
REMARK     HN1           MTI            301          A       0.3352  
REMARK     HN7           MTI            301          A       0.3311  
REMARK     HS1           MTI            301          A       0.187   
REMARK     HS2           MTI            301          A       0.1584  
REMARK     HS3           MTI            301          A       0.1923  
REMARK     H4'           MTI            301          A       0.2578  
REMARK     H4'           MTI            301          A       0.3483  
REMARK     H5'           MTI            301          A       0.1868  
REMARK     H5'           MTI            301          A       0.1667  
REMARK     C1'           MTI            302          B      -0.0398  
REMARK      C2           MTI            302          B       0.1992  
REMARK     C2'           MTI            302          B       0.0974  
REMARK     C3'           MTI            302          B       0.0904  
REMARK      C4           MTI            302          B       0.1924  
REMARK     C4'           MTI            302          B       -0.083  
REMARK      C5           MTI            302          B      -0.3293  
REMARK     C5'           MTI            302          B      -0.3521  
REMARK      C6           MTI            302          B       0.6533  
REMARK      C8           MTI            302          B      -0.0483  
REMARK      C9           MTI            302          B      -0.2204  
REMARK      CS           MTI            302          B      -0.5184  
REMARK      N1           MTI            302          B      -0.4849  
REMARK      N3           MTI            302          B      -0.3868  
REMARK     N4'           MTI            302          B      -0.1204  
REMARK      N7           MTI            302          B      -0.0782  
REMARK     O2'           MTI            302          B       -0.623  
REMARK     O3'           MTI            302          B      -0.5073  
REMARK      O6           MTI            302          B       -0.638  
REMARK     S5'           MTI            302          B      -0.0687  
REMARK      H1           MTI            302          B       0.1634  
REMARK      H2           MTI            302          B       0.3635  
REMARK      H3           MTI            302          B       0.1841  
REMARK     H1'           MTI            302          B       0.2398  
REMARK     H2'           MTI            302          B       0.414   
REMARK     H3'           MTI            302          B       0.1737  
REMARK     H4'           MTI            302          B       0.1976  
REMARK      H8           MTI            302          B       0.2027  
REMARK     HN1           MTI            302          B       0.3297  
REMARK     HN7           MTI            302          B       0.3449  
REMARK     HS1           MTI            302          B       0.1761  
REMARK     HS2           MTI            302          B       0.1743  
REMARK     HS3           MTI            302          B       0.2055  
REMARK     H4'           MTI            302          B       0.2799  
REMARK     H4'           MTI            302          B       0.3133  
REMARK     H5'           MTI            302          B       0.1873  
REMARK     H5'           MTI            302          B       0.1928  
REMARK     C1'           MTI            303          C      -0.0322  
REMARK      C2           MTI            303          C       0.1971  
REMARK     C2'           MTI            303          C       0.0959  
REMARK     C3'           MTI            303          C       0.0984  
REMARK      C4           MTI            303          C       0.1959  
REMARK     C4'           MTI            303          C      -0.0886  
REMARK      C5           MTI            303          C       -0.33   
REMARK     C5'           MTI            303          C      -0.3494  
REMARK      C6           MTI            303          C       0.6505  
REMARK      C8           MTI            303          C      -0.0456  
REMARK      C9           MTI            303          C      -0.2434  
REMARK      CS           MTI            303          C      -0.5092  
REMARK      N1           MTI            303          C       -0.484  
REMARK      N3           MTI            303          C      -0.4014  
REMARK     N4'           MTI            303          C      -0.1343  
REMARK      N7           MTI            303          C      -0.0716  
REMARK     O2'           MTI            303          C       -0.638  
REMARK     O3'           MTI            303          C      -0.5268  
REMARK      O6           MTI            303          C       -0.613  
REMARK     S5'           MTI            303          C      -0.0577  
REMARK      H1           MTI            303          C       0.1601  
REMARK      H2           MTI            303          C       0.3731  
REMARK      H3           MTI            303          C       0.1804  
REMARK     H1'           MTI            303          C       0.2319  
REMARK     H2'           MTI            303          C       0.4206  
REMARK     H3'           MTI            303          C       0.1749  
REMARK     H4'           MTI            303          C       0.2026  
REMARK      H8           MTI            303          C       0.2054  
REMARK     HN1           MTI            303          C       0.3255  
REMARK     HN7           MTI            303          C       0.3552  
REMARK     HS1           MTI            303          C       0.1778  
REMARK     HS2           MTI            303          C       0.1672  
REMARK     HS3           MTI            303          C       0.1907  
REMARK     H4'           MTI            303          C       0.2653  
REMARK     H4'           MTI            303          C       0.3301  
REMARK     H5'           MTI            303          C       0.1882  
REMARK     H5'           MTI            303          C       0.1797  
REMARK     C1'           MTI            304          D      -0.0429  
REMARK      C2           MTI            304          D       0.1947  
REMARK     C2'           MTI            304          D       0.1019  
REMARK     C3'           MTI            304          D       0.0864  
REMARK      C4           MTI            304          D       0.2035  
REMARK     C4'           MTI            304          D      -0.0743  
REMARK      C5           MTI            304          D      -0.3543  
REMARK     C5'           MTI            304          D      -0.3506  
REMARK      C6           MTI            304          D       0.6555  
REMARK      C8           MTI            304          D      -0.0226  
REMARK      C9           MTI            304          D      -0.2224  
REMARK      CS           MTI            304          D      -0.5098  
REMARK      N1           MTI            304          D      -0.4877  
REMARK      N3           MTI            304          D      -0.3675  
REMARK     N4'           MTI            304          D      -0.1993  
REMARK      N7           MTI            304          D      -0.0828  
REMARK     O2'           MTI            304          D      -0.6513  
REMARK     O3'           MTI            304          D       -0.502  
REMARK      O6           MTI            304          D      -0.6862  
REMARK     S5'           MTI            304          D      -0.0276  
REMARK      H1           MTI            304          D       0.1561  
REMARK      H2           MTI            304          D       0.3621  
REMARK      H3           MTI            304          D       0.1879  
REMARK     H1'           MTI            304          D       0.2284  
REMARK     H2'           MTI            304          D       0.425   
REMARK     H3'           MTI            304          D       0.1879  
REMARK     H4'           MTI            304          D       0.1963  
REMARK      H8           MTI            304          D       0.2377  
REMARK     HN1           MTI            304          D       0.3287  
REMARK     HN7           MTI            304          D       0.3335  
REMARK     HS1           MTI            304          D       0.189   
REMARK     HS2           MTI            304          D       0.148   
REMARK     HS3           MTI            304          D       0.1821  
REMARK     H4'           MTI            304          D       0.2656  
REMARK     H4'           MTI            304          D       0.3693  
REMARK     H5'           MTI            304          D       0.1802  
REMARK     H5'           MTI            304          D       0.1627  
REMARK     C1'           MTI            305          E      -0.0406  
REMARK      C2           MTI            305          E       0.2013  
REMARK     C2'           MTI            305          E       0.1181  
REMARK     C3'           MTI            305          E       0.0885  
REMARK      C4           MTI            305          E       0.2008  
REMARK     C4'           MTI            305          E      -0.0859  
REMARK      C5           MTI            305          E      -0.3417  
REMARK     C5'           MTI            305          E       -0.318  
REMARK      C6           MTI            305          E       0.6482  
REMARK      C8           MTI            305          E       -0.068  
REMARK      C9           MTI            305          E      -0.2085  
REMARK      CS           MTI            305          E      -0.5043  
REMARK      N1           MTI            305          E      -0.4847  
REMARK      N3           MTI            305          E      -0.3998  
REMARK     N4'           MTI            305          E      -0.2187  
REMARK      N7           MTI            305          E      -0.0806  
REMARK     O2'           MTI            305          E      -0.6817  
REMARK     O3'           MTI            305          E       -0.486  
REMARK      O6           MTI            305          E      -0.6479  
REMARK     S5'           MTI            305          E      -0.1717  
REMARK      H1           MTI            305          E       0.1522  
REMARK      H2           MTI            305          E       0.3574  
REMARK      H3           MTI            305          E       0.2325  
REMARK     H1'           MTI            305          E       0.231   
REMARK     H2'           MTI            305          E       0.4346  
REMARK     H3'           MTI            305          E       0.1753  
REMARK     H4'           MTI            305          E       0.1811  
REMARK      H8           MTI            305          E       0.2004  
REMARK     HN1           MTI            305          E       0.3351  
REMARK     HN7           MTI            305          E       0.3274  
REMARK     HS1           MTI            305          E       0.1836  
REMARK     HS2           MTI            305          E       0.1705  
REMARK     HS3           MTI            305          E       0.2229  
REMARK     H4'           MTI            305          E       0.2735  
REMARK     H4'           MTI            305          E       0.361   
REMARK     H5'           MTI            305          E       0.1923  
REMARK     H5'           MTI            305          E       0.1893  
REMARK     C1'           MTI            306          F      -0.0495  
REMARK      C2           MTI            306          F       0.1961  
REMARK     C2'           MTI            306          F       0.098   
REMARK     C3'           MTI            306          F       0.0945  
REMARK      C4           MTI            306          F       0.2045  
REMARK     C4'           MTI            306          F      -0.0791  
REMARK      C5           MTI            306          F      -0.3548  
REMARK     C5'           MTI            306          F      -0.3493  
REMARK      C6           MTI            306          F       0.6466  
REMARK      C8           MTI            306          F      -0.0295  
REMARK      C9           MTI            306          F      -0.2096  
REMARK      CS           MTI            306          F      -0.5176  
REMARK      N1           MTI            306          F      -0.4906  
REMARK      N3           MTI            306          F      -0.3826  
REMARK     N4'           MTI            306          F      -0.1201  
REMARK      N7           MTI            306          F      -0.0988  
REMARK     O2'           MTI            306          F      -0.6483  
REMARK     O3'           MTI            306          F      -0.5213  
REMARK      O6           MTI            306          F      -0.6565  
REMARK     S5'           MTI            306          F      -0.0592  
REMARK      H1           MTI            306          F       0.1571  
REMARK      H2           MTI            306          F       0.3754  
REMARK      H3           MTI            306          F       0.1868  
REMARK     H1'           MTI            306          F       0.2345  
REMARK     H2'           MTI            306          F       0.4265  
REMARK     H3'           MTI            306          F       0.1819  
REMARK     H4'           MTI            306          F       0.1912  
REMARK      H8           MTI            306          F       0.2079  
REMARK     HN1           MTI            306          F       0.3431  
REMARK     HN7           MTI            306          F        0.34   
REMARK     HS1           MTI            306          F       0.1784  
REMARK     HS2           MTI            306          F       0.1699  
REMARK     HS3           MTI            306          F       0.1897  
REMARK     H4'           MTI            306          F       0.2888  
REMARK     H4'           MTI            306          F       0.3092  
REMARK     H5'           MTI            306          F       0.1813  
REMARK     H5'           MTI            306          F       0.2025  
REMARK ---------------------------------------------------------------
REMARK IF THIS FILE IS FOR PDB DEPOSITION: REMOVE ALL FROM THIS LINE UP.
REMARK   3
REMARK   3 REFINEMENT.
REMARK   3   PROGRAM     : PHENIX (1.11.1_2575: ???)
REMARK   3   AUTHORS     : Adams,Afonine,Bunkoczi,Burnley,Chen,Dar,Davis,
REMARK   3               : Draizen,Echols,Gildea,Gros,Grosse-Kunstleve,Headd,
REMARK   3               : Hintze,Hung,Ioerger,Liebschner,McCoy,McKee,Moriarty,
REMARK   3               : Oeffner,Poon,Read,Richardson,Richardson,Sacchettini,
REMARK   3               : Sauter,Sobolev,Storoni,Terwilliger,Williams,Zwart
REMARK   3
REMARK   3  REFINEMENT TARGET : ML
REMARK   3  
REMARK   3  DATA USED IN REFINEMENT.
REMARK   3   RESOLUTION RANGE HIGH (ANGSTROMS) : 2.024   
REMARK   3   RESOLUTION RANGE LOW  (ANGSTROMS) : 45.867  
REMARK   3   MIN(FOBS/SIGMA_FOBS)              : 0.00  
REMARK   3   COMPLETENESS FOR RANGE        (%) : 91.45 
REMARK   3   NUMBER OF REFLECTIONS             : 113887    
REMARK   3   NUMBER OF REFLECTIONS (NON-ANOMALOUS) : 113887    
REMARK   3  
REMARK   3  FIT TO DATA USED IN REFINEMENT.
REMARK   3   R VALUE     (WORKING + TEST SET) : 0.1933
REMARK   3   R VALUE            (WORKING SET) : 0.1893
REMARK   3   FREE R VALUE                     : 0.2287
REMARK   3   FREE R VALUE TEST SET SIZE   (%) : 10.01 
REMARK   3   FREE R VALUE TEST SET COUNT      : 11400     
REMARK   3  
REMARK   3  FIT TO DATA USED IN REFINEMENT (IN BINS).
REMARK   3   BIN  RESOLUTION RANGE  COMPL.    NWORK NFREE   RWORK  RFREE  CCWORK CCFREE
REMARK   3     1 45.8783 -  6.2825    0.96     3865   440  0.1758 0.1894   0.931  0.911
REMARK   3     2  6.2825 -  4.9885    0.99     3828   437  0.1670 0.1916   0.929  0.902
REMARK   3     3  4.9885 -  4.3585    0.99     3768   406  0.1363 0.1621   0.950  0.922
REMARK   3     4  4.3585 -  3.9602    0.99     3741   446  0.1440 0.1700   0.943  0.929
REMARK   3     5  3.9602 -  3.6765    0.99     3753   392  0.1689 0.2039   0.922  0.865
REMARK   3     6  3.6765 -  3.4598    0.98     3695   432  0.1814 0.2282   0.912  0.847
REMARK   3     7  3.4598 -  3.2866    0.98     3712   374  0.1981 0.2406   0.892  0.843
REMARK   3     8  3.2866 -  3.1436    0.97     3641   410  0.2005 0.2371   0.886  0.844
REMARK   3     9  3.1436 -  3.0226    0.97     3635   407  0.1984 0.2491   0.887  0.834
REMARK   3    10  3.0226 -  2.9183    0.95     3536   368  0.2005 0.2556   0.884  0.829
REMARK   3    11  2.9183 -  2.8271    0.93     3475   401  0.1977 0.2421   0.888  0.836
REMARK   3    12  2.8271 -  2.7463    0.92     3443   338  0.1998 0.2683   0.889  0.813
REMARK   3    13  2.7463 -  2.6740    0.91     3382   377  0.2031 0.2404   0.887  0.841
REMARK   3    14  2.6740 -  2.6088    0.91     3365   392  0.1912 0.2356   0.895  0.848
REMARK   3    15  2.6088 -  2.5495    0.90     3294   400  0.1934 0.2244   0.899  0.830
REMARK   3    16  2.5495 -  2.4952    0.90     3410   368  0.1971 0.2353   0.885  0.838
REMARK   3    17  2.4952 -  2.4453    0.89     3277   382  0.1981 0.2447   0.889  0.841
REMARK   3    18  2.4453 -  2.3991    0.89     3294   356  0.2023 0.2390   0.888  0.849
REMARK   3    19  2.3991 -  2.3563    0.90     3326   356  0.2111 0.2487   0.881  0.809
REMARK   3    20  2.3563 -  2.3164    0.88     3317   340  0.2086 0.2571   0.881  0.827
REMARK   3    21  2.3164 -  2.2790    0.88     3214   347  0.2151 0.2719   0.866  0.793
REMARK   3    22  2.2790 -  2.2439    0.89     3336   331  0.2199 0.2563   0.875  0.789
REMARK   3    23  2.2439 -  2.2109    0.86     3193   357  0.2320 0.3099   0.842  0.780
REMARK   3    24  2.2109 -  2.1798    0.88     3231   384  0.2409 0.2981   0.839  0.723
REMARK   3    25  2.1798 -  2.1503    0.86     3172   370  0.2466 0.3222   0.831  0.691
REMARK   3    26  2.1503 -  2.1224    0.86     3209   351  0.2458 0.3029   0.836  0.783
REMARK   3    27  2.1224 -  2.0959    0.88     3197   389  0.2393 0.2999   0.832  0.745
REMARK   3    28  2.0959 -  2.0706    0.87     3229   349  0.2328 0.3010   0.847  0.727
REMARK   3    29  2.0706 -  2.0466    0.85     3078   394  0.2361 0.2653   0.847  0.791
REMARK   3    30  2.0466 -  2.0236    0.77     2871   306  0.2535 0.3284   0.829  0.701
REMARK   3  
REMARK   3  BULK SOLVENT MODELLING.
REMARK   3   METHOD USED        : FLAT BULK SOLVENT MODEL
REMARK   3   SOLVENT RADIUS     : 1.11    
REMARK   3   SHRINKAGE RADIUS   : 0.90    
REMARK   3   GRID STEP FACTOR   : 4.00    
REMARK   3  
REMARK   3  ERROR ESTIMATES.
REMARK   3   COORDINATE ERROR (MAXIMUM-LIKELIHOOD BASED)     : 0.24    
REMARK   3   PHASE ERROR (DEGREES, MAXIMUM-LIKELIHOOD BASED) : 23.10   
REMARK   3  
REMARK   3  STRUCTURE FACTORS CALCULATION ALGORITHM : FFT
REMARK   3  
REMARK   3  RESTRAINTS LIBRARY
REMARK   3    GEOSTD + MON.LIB. + CDL v1.2
REMARK   3  
REMARK   3  DEVIATIONS FROM IDEAL VALUES.
REMARK   3                 RMSD     MAX  COUNT
REMARK   3   BOND      :  0.015   0.131  11605
REMARK   3   ANGLE     :  1.411  11.662  15717
REMARK   3   CHIRALITY :  0.073   0.359   1794
REMARK   3   PLANARITY :  0.008   0.055   1986
REMARK   3   DIHEDRAL  : 12.745 175.431   6906
REMARK   3   MIN NONBONDED DISTANCE : 2.297 
REMARK   3  
REMARK   3  MOLPROBITY STATISTICS.
REMARK   3   ALL-ATOM CLASHSCORE : 6.46
REMARK   3   RAMACHANDRAN PLOT:
REMARK   3     OUTLIERS : 0.07  %
REMARK   3     ALLOWED  : 3.25  %
REMARK   3     FAVORED  : 96.68 %
REMARK   3   ROTAMER OUTLIERS : 2.02 %
REMARK   3   CBETA DEVIATIONS : 0
REMARK   3   PEPTIDE PLANE:
REMARK   3     CIS-PROLINE     : 0
REMARK   3     CIS-GENERAL     : 0
REMARK   3     TWISTED PROLINE : 0
REMARK   3     TWISTED GENERAL : 0
REMARK   3  
REMARK   3  ATOMIC DISPLACEMENT PARAMETERS.
REMARK   3   WILSON B : 22.95
REMARK   3   RMS(B_ISO_OR_EQUIVALENT_BONDED) : 4.67
REMARK   3   ATOMS          NUMBER OF ATOMS
REMARK   3                    ISO.  ANISO. 
REMARK   3    ALL         :  23993       0
REMARK   3    ALL (NO H)  :  11789       0
REMARK   3    SOLVENT     :    357       0
REMARK   3    NON-SOLVENT :  11432       0
REMARK   3    HYDROGENS   :  12204       0
REMARK   3
REMARK   3
REMARK   3   OTHER REFINEMENT REMARKS:
REMARK   3   XRAY REFINEMENT USING QUANTUM MECHANICAL FUNCTIONAL
REMARK   3   PROGRAM      :QuantumBio DivCon 6 build-7.1.1-b4015.17
REMARK   3   AUTHORS      :BORBULEVYCH O.Y., PLUMLEY J., 
REMARK   3                :MARTIN, R.I., WESTERHOFF L.M. 
REMARK   3
REMARK   3   REFERENCE     :BORBULEVYCH O.Y., PLUMLEY J.A.,
REMARK   3                 :MARTIN, R.I., MERZ, K.M.,  WESTERHOFF L.M.
REMARK   3                 :ACTA CRYSTLLOGRAPHICA SECTION D, 2014, 
REMARK   3                 :V. D70, pp. 1233-1247
REMARK   3   QM METHOD(HAMILTONIAN): PM6
REMARK   3   REGION QM REFINEMENT: 
REMARK   3      MAIN/BUFFER QM REGION RADII (A): 3.0 / 2.5
REMARK   3      LIGAND / STRAIN ENERGY: MTI_A_301 / 15.04 KCAL/MOLE
REMARK   3      LIGAND / STRAIN ENERGY: MTI_B_302 / 13.15 KCAL/MOLE
REMARK   3      LIGAND / STRAIN ENERGY: MTI_C_303 / 14.22 KCAL/MOLE
REMARK   3      LIGAND / STRAIN ENERGY: MTI_D_304 / 17.9 KCAL/MOLE
REMARK   3      LIGAND / STRAIN ENERGY: MTI_E_305 / 18.81 KCAL/MOLE
REMARK   3      LIGAND / STRAIN ENERGY: MTI_F_306 / 13.54 KCAL/MOLE
REMARK   3
HELIX    1   1 PRO A   25  LYS A   32  1               Generated by MOE    8
HELIX    2   2 SER A   68  CYS A   79  1               Generated by MOE   12
HELIX    3   3 VAL A  117  LEU A  121  1               Generated by MOE    5
HELIX    4   4 PHE A  132  GLU A  144  1               Generated by MOE   13
HELIX    5   5 LEU A  170  LYS A  175  1               Generated by MOE    6
HELIX    6   6 LEU A  185  ARG A  195  1               Generated by MOE   11
HELIX    7   7 PRO A  209  GLU A  214  5               Generated by MOE    6
HELIX    8   8 PRO A  223  TYR A  244  1               Generated by MOE   22
HELIX    9   9 LYS B   12  GLN B   14  5               Generated by MOE    3
HELIX   10  10 PRO B   25  VAL B   34  1               Generated by MOE   10
HELIX   11  11 SER B   68  CYS B   79  1               Generated by MOE   12
HELIX   12  12 VAL B  117  LEU B  121  1               Generated by MOE    5
HELIX   13  13 PHE B  132  GLU B  144  1               Generated by MOE   13
HELIX   14  14 LEU B  170  LYS B  175  1               Generated by MOE    6
HELIX   15  15 LEU B  185  LEU B  194  1               Generated by MOE   10
HELIX   16  16 PRO B  209  GLU B  214  5               Generated by MOE    6
HELIX   17  17 PRO B  223  TYR B  244  1               Generated by MOE   22
HELIX   18  18 LYS C   12  GLN C   14  5               Generated by MOE    3
HELIX   19  19 PRO C   25  LYS C   32  1               Generated by MOE    8
HELIX   20  20 SER C   68  CYS C   79  1               Generated by MOE   12
HELIX   21  21 VAL C  117  LEU C  121  1               Generated by MOE    5
HELIX   22  22 PHE C  132  GLU C  144  1               Generated by MOE   13
HELIX   23  23 LEU C  170  LYS C  175  1               Generated by MOE    6
HELIX   24  24 LEU C  185  LEU C  194  1               Generated by MOE   10
HELIX   25  25 TRP C  212  GLU C  214  5               Generated by MOE    3
HELIX   26  26 PRO C  223  TYR C  244  1               Generated by MOE   22
HELIX   27  27 LYS D   12  GLN D   14  5               Generated by MOE    3
HELIX   28  28 PRO D   25  LYS D   32  1               Generated by MOE    8
HELIX   29  29 SER D   68  CYS D   79  1               Generated by MOE   12
HELIX   30  30 VAL D  117  LEU D  121  1               Generated by MOE    5
HELIX   31  31 PHE D  132  GLU D  144  1               Generated by MOE   13
HELIX   32  32 LEU D  170  LYS D  175  1               Generated by MOE    6
HELIX   33  33 LEU D  185  LEU D  194  1               Generated by MOE   10
HELIX   34  34 PRO D  209  GLU D  214  5               Generated by MOE    6
HELIX   35  35 PRO D  223  THR D  242  1               Generated by MOE   20
HELIX   36  36 LYS E   12  GLN E   14  5               Generated by MOE    3
HELIX   37  37 PRO E   25  LYS E   32  1               Generated by MOE    8
HELIX   38  38 SER E   68  CYS E   79  1               Generated by MOE   12
HELIX   39  39 VAL E  117  LEU E  121  1               Generated by MOE    5
HELIX   40  40 PHE E  132  GLU E  144  1               Generated by MOE   13
HELIX   41  41 LEU E  170  LYS E  175  1               Generated by MOE    6
HELIX   42  42 LEU E  185  ARG E  195  1               Generated by MOE   11
HELIX   43  43 PRO E  209  GLU E  214  5               Generated by MOE    6
HELIX   44  44 PRO E  223  THR E  242  1               Generated by MOE   20
HELIX   45  45 LYS F   12  GLN F   14  5               Generated by MOE    3
HELIX   46  46 PRO F   25  LYS F   32  1               Generated by MOE    8
HELIX   47  47 SER F   68  CYS F   79  1               Generated by MOE   12
HELIX   48  48 VAL F  117  LEU F  121  1               Generated by MOE    5
HELIX   49  49 PHE F  132  GLU F  144  1               Generated by MOE   13
HELIX   50  50 LEU F  170  LYS F  175  1               Generated by MOE    6
HELIX   51  51 LEU F  185  ARG F  195  1               Generated by MOE   11
HELIX   52  52 PRO F  209  GLU F  214  5               Generated by MOE    6
HELIX   53  53 PRO F  223  TYR F  244  1               Generated by MOE   22
SHEET    1       VAL A  18  VAL A  22                  Generated by MOE
SHEET    2       SER A  37  ASN A  44                  Generated by MOE
SHEET    3       TYR A  47  TYR A  54                  Generated by MOE
SHEET    4       GLN A  57  PHE A  59                  Generated by MOE
SHEET    5       LEU A  60  SER A  63                  Generated by MOE
SHEET    6       VAL A  85  CYS A  92                  Generated by MOE
SHEET    7       GLY A  93  SER A  94                  Generated by MOE
SHEET    8       ILE A 105  ILE A 105                  Generated by MOE
SHEET    9       CYS A 106  CYS A 108                  Generated by MOE
SHEET   10       ASN A 109  ASN A 109                  Generated by MOE
SHEET   11       ALA A 110  GLU A 114                  Generated by MOE
SHEET   12       ALA A 128  VAL A 129                  Generated by MOE
SHEET   13       PHE A 150  SER A 157                  Generated by MOE
SHEET   14       VAL A 180  GLU A 182                  Generated by MOE
SHEET   15       LYS A 198  VAL A 205                  Generated by MOE
SHEET   16       VAL B  18  VAL B  22                  Generated by MOE
SHEET   17       SER B  37  ASN B  44                  Generated by MOE
SHEET   18       TYR B  47  TYR B  54                  Generated by MOE
SHEET   19       GLN B  57  PHE B  59                  Generated by MOE
SHEET   20       LEU B  60  SER B  63                  Generated by MOE
SHEET   21       VAL B  85  CYS B  92                  Generated by MOE
SHEET   22       GLY B  93  SER B  94                  Generated by MOE
SHEET   23       ILE B 105  ILE B 105                  Generated by MOE
SHEET   24       CYS B 106  CYS B 108                  Generated by MOE
SHEET   25       ASN B 109  ASN B 109                  Generated by MOE
SHEET   26       ALA B 110  GLU B 114                  Generated by MOE
SHEET   27       ALA B 128  VAL B 129                  Generated by MOE
SHEET   28       PHE B 150  SER B 157                  Generated by MOE
SHEET   29       VAL B 180  GLU B 182                  Generated by MOE
SHEET   30       LYS B 198  VAL B 205                  Generated by MOE
SHEET   31       VAL C  18  VAL C  22                  Generated by MOE
SHEET   32       SER C  37  ASN C  44                  Generated by MOE
SHEET   33       TYR C  47  TYR C  54                  Generated by MOE
SHEET   34       GLN C  57  PHE C  59                  Generated by MOE
SHEET   35       LEU C  60  SER C  63                  Generated by MOE
SHEET   36       VAL C  85  CYS C  92                  Generated by MOE
SHEET   37       GLY C  93  SER C  94                  Generated by MOE
SHEET   38       ILE C 105  ILE C 105                  Generated by MOE
SHEET   39       CYS C 106  CYS C 108                  Generated by MOE
SHEET   40       ASN C 109  ASN C 109                  Generated by MOE
SHEET   41       ALA C 110  GLU C 114                  Generated by MOE
SHEET   42       ALA C 128  VAL C 129                  Generated by MOE
SHEET   43       PHE C 150  SER C 157                  Generated by MOE
SHEET   44       VAL C 180  GLU C 182                  Generated by MOE
SHEET   45       LYS C 198  VAL C 205                  Generated by MOE
SHEET   46       VAL D  18  VAL D  22                  Generated by MOE
SHEET   47       SER D  37  ASN D  44                  Generated by MOE
SHEET   48       TYR D  47  TYR D  54                  Generated by MOE
SHEET   49       GLN D  57  PHE D  59                  Generated by MOE
SHEET   50       LEU D  60  SER D  63                  Generated by MOE
SHEET   51       VAL D  85  CYS D  92                  Generated by MOE
SHEET   52       GLY D  93  SER D  94                  Generated by MOE
SHEET   53       ILE D 105  ILE D 105                  Generated by MOE
SHEET   54       CYS D 106  CYS D 108                  Generated by MOE
SHEET   55       ASN D 109  ASN D 109                  Generated by MOE
SHEET   56       ALA D 110  GLU D 114                  Generated by MOE
SHEET   57       ALA D 128  VAL D 129                  Generated by MOE
SHEET   58       PHE D 150  SER D 157                  Generated by MOE
SHEET   59       VAL D 180  GLU D 182                  Generated by MOE
SHEET   60       LYS D 198  VAL D 205                  Generated by MOE
SHEET   61       VAL E  18  VAL E  22                  Generated by MOE
SHEET   62       SER E  37  ASN E  44                  Generated by MOE
SHEET   63       TYR E  47  TYR E  54                  Generated by MOE
SHEET   64       GLN E  57  PHE E  59                  Generated by MOE
SHEET   65       LEU E  60  SER E  63                  Generated by MOE
SHEET   66       VAL E  85  CYS E  92                  Generated by MOE
SHEET   67       GLY E  93  SER E  94                  Generated by MOE
SHEET   68       ILE E 105  ILE E 105                  Generated by MOE
SHEET   69       CYS E 106  CYS E 108                  Generated by MOE
SHEET   70       ASN E 109  ASN E 109                  Generated by MOE
SHEET   71       ALA E 110  GLU E 114                  Generated by MOE
SHEET   72       ALA E 128  VAL E 129                  Generated by MOE
SHEET   73       PHE E 150  SER E 157                  Generated by MOE
SHEET   74       VAL E 180  GLU E 182                  Generated by MOE
SHEET   75       LYS E 198  VAL E 205                  Generated by MOE
SHEET   76       VAL F  18  VAL F  22                  Generated by MOE
SHEET   77       SER F  37  ASN F  44                  Generated by MOE
SHEET   78       TYR F  47  TYR F  54                  Generated by MOE
SHEET   79       GLN F  57  PHE F  59                  Generated by MOE
SHEET   80       LEU F  60  SER F  63                  Generated by MOE
SHEET   81       VAL F  85  CYS F  92                  Generated by MOE
SHEET   82       GLY F  93  SER F  94                  Generated by MOE
SHEET   83       ILE F 105  ILE F 105                  Generated by MOE
SHEET   84       CYS F 106  CYS F 108                  Generated by MOE
SHEET   85       ASN F 109  ASN F 109                  Generated by MOE
SHEET   86       ALA F 110  GLU F 114                  Generated by MOE
SHEET   87       ALA F 128  VAL F 129                  Generated by MOE
SHEET   88       PHE F 150  SER F 157                  Generated by MOE
SHEET   89       VAL F 180  GLU F 182                  Generated by MOE
SHEET   90       LYS F 198  VAL F 205                  Generated by MOE
CRYST1   86.443   91.733  238.939  90.00  90.00  90.00 P 21 21 21
SCALE1      0.011568  0.000000  0.000000        0.00000
SCALE2      0.000000  0.010901  0.000000        0.00000
SCALE3      0.000000  0.000000  0.004185        0.00000
ATOM      1  N   ASN A   3      15.210 -21.513  71.924  1.00 65.83           N
ATOM      2  CA  ASN A   3      16.066 -20.335  72.040  1.00 59.75           C
ATOM      3  C   ASN A   3      15.426 -19.287  72.917  1.00 57.43           C
ATOM      4  O   ASN A   3      15.017 -18.240  72.422  1.00 61.81           O
ATOM      5  CB  ASN A   3      16.353 -19.736  70.661  1.00 57.99           C
ATOM      6  CG  ASN A   3      17.184 -20.645  69.803  1.00 62.93           C
ATOM      7  OD1 ASN A   3      18.320 -20.986  70.155  1.00 67.19           O
ATOM      8  ND2 ASN A   3      16.632 -21.049  68.665  1.00 64.60           N
ATOM      9  H1  ASN A   3      15.057 -21.879  72.801  1.00 78.99           H
ATOM     10  H2  ASN A   3      15.670 -22.170  71.391  1.00 78.99           H
ATOM     11  HA  ASN A   3      16.915 -20.580  72.443  1.00 71.70           H
ATOM     12  HB2 ASN A   3      16.836 -18.901  70.772  1.00 69.58           H
ATOM     13  HB3 ASN A   3      15.513 -19.571  70.204  1.00 69.58           H
ATOM     14 HD21 ASN A   3      17.068 -21.567  68.135  1.00 77.52           H
ATOM     15 HD22 ASN A   3      15.837 -20.797  68.458  1.00 77.52           H
ATOM     16  N   LEU A   4      15.342 -19.556  74.217  1.00 52.82           N
ATOM     17  CA  LEU A   4      14.699 -18.626  75.129  1.00 50.59           C
ATOM     18  C   LEU A   4      15.693 -17.565  75.589  1.00 49.20           C
ATOM     19  O   LEU A   4      16.888 -17.824  75.716  1.00 46.30           O
ATOM     20  CB  LEU A   4      14.118 -19.352  76.345  1.00 50.24           C
ATOM     21  CG  LEU A   4      13.096 -20.469  76.118  1.00 52.65           C
ATOM     22  CD1 LEU A   4      12.610 -20.983  77.471  1.00 54.63           C
ATOM     23  CD2 LEU A   4      11.923 -20.001  75.284  1.00 52.86           C
ATOM     24  H   LEU A   4      15.649 -20.266  74.592  1.00 63.39           H
ATOM     25  HA  LEU A   4      13.969 -18.187  74.663  1.00 60.71           H
ATOM     26  HB2 LEU A   4      14.853 -19.730  76.847  1.00 60.28           H
ATOM     27  HB3 LEU A   4      13.669 -18.688  76.894  1.00 60.28           H
ATOM     28  HG  LEU A   4      13.526 -21.200  75.641  1.00 63.18           H
ATOM     29 HD11 LEU A   4      11.983 -21.710  77.328  1.00 65.56           H
ATOM     30 HD12 LEU A   4      13.375 -21.299  77.974  1.00 65.56           H
ATOM     31 HD13 LEU A   4      12.176 -20.258  77.947  1.00 65.56           H
ATOM     32 HD21 LEU A   4      11.311 -20.740  75.157  1.00 63.44           H
ATOM     33 HD22 LEU A   4      11.477 -19.278  75.756  1.00 63.44           H
ATOM     34 HD23 LEU A   4      12.249 -19.686  74.426  1.00 63.44           H
ATOM     35  N   LEU A   5      15.177 -16.361  75.838  1.00 55.37           N
ATOM     36  CA  LEU A   5      16.001 -15.294  76.381  1.00 44.60           C
ATOM     37  C   LEU A   5      16.322 -15.625  77.816  1.00 40.70           C
ATOM     38  O   LEU A   5      15.454 -16.027  78.587  1.00 42.56           O
ATOM     39  CB  LEU A   5      15.294 -13.945  76.310  1.00 39.98           C
ATOM     40  CG  LEU A   5      14.858 -13.462  74.938  1.00 45.75           C
ATOM     41  CD1 LEU A   5      14.324 -12.071  75.062  1.00 40.83           C
ATOM     42  CD2 LEU A   5      15.971 -13.514  73.941  1.00 42.86           C
ATOM     43  H   LEU A   5      14.343 -16.149  75.724  1.00 66.44           H
ATOM     44  HA  LEU A   5      16.826 -15.236  75.878  1.00 53.52           H
ATOM     45  HB2 LEU A   5      14.507 -13.984  76.879  1.00 47.98           H
ATOM     46  HB3 LEU A   5      15.897 -13.275  76.666  1.00 47.98           H
ATOM     47  HG  LEU A   5      14.137 -14.024  74.612  1.00 54.90           H
ATOM     48 HD11 LEU A   5      14.074 -11.799  74.183  1.00 48.99           H
ATOM     49 HD12 LEU A   5      13.546 -12.081  75.645  1.00 48.99           H
ATOM     50 HD13 LEU A   5      15.002 -11.477  75.408  1.00 48.99           H
ATOM     51 HD21 LEU A   5      15.646 -13.206  73.083  1.00 51.43           H
ATOM     52 HD22 LEU A   5      16.685 -12.937  74.258  1.00 51.43           H
ATOM     53 HD23 LEU A   5      16.291 -14.425  73.870  1.00 51.43           H
ATOM     54  N   ARG A   6      17.580 -15.460  78.166  1.00 41.38           N
ATOM     55  CA  ARG A   6      18.042 -15.843  79.478  1.00 37.39           C
ATOM     56  C   ARG A   6      17.064 -15.527  80.639  1.00 40.25           C
ATOM     57  O   ARG A   6      16.893 -16.416  81.475  1.00 41.08           O
ATOM     58  CB  ARG A   6      19.453 -15.239  79.683  1.00 43.15           C
ATOM     59  CG  ARG A   6      20.167 -15.645  80.965  1.00 45.73           C
ATOM     60  CD  ARG A   6      21.602 -15.129  80.986  1.00 48.42           C
ATOM     61  NE  ARG A   6      22.504 -15.862  80.108  1.00 45.32           N
ATOM     62  CZ  ARG A   6      23.803 -15.600  79.973  1.00 53.85           C
ATOM     63  NH1 ARG A   6      24.353 -14.595  80.640  1.00 54.80           N
ATOM     64  NH2 ARG A   6      24.557 -16.345  79.173  1.00 54.86           N1+
ATOM     65  H   ARG A   6      18.209 -15.216  77.626  1.00 49.65           H
ATOM     66  HA  ARG A   6      18.179 -16.811  79.457  1.00 44.87           H
ATOM     67  HB2 ARG A   6      20.034 -15.545  78.956  1.00 51.78           H
ATOM     68  HB3 ARG A   6      19.392 -14.279  79.652  1.00 51.78           H
ATOM     69  HG2 ARG A   6      19.695 -15.252  81.714  1.00 54.88           H
ATOM     70  HG3 ARG A   6      20.191 -16.610  81.054  1.00 54.88           H
ATOM     71  HD2 ARG A   6      21.612 -14.196  80.723  1.00 58.10           H
ATOM     72  HD3 ARG A   6      21.942 -15.218  81.892  1.00 58.10           H
ATOM     73  HE  ARG A   6      22.173 -16.511  79.651  1.00 54.38           H
ATOM     74 HH11 ARG A   6      23.881 -14.107  81.172  1.00 65.76           H
ATOM     75 HH12 ARG A   6      25.187 -14.425  80.547  1.00 65.76           H
ATOM     76 HH21 ARG A   6      24.196 -16.993  78.737  1.00 65.83           H
ATOM     77 HH22 ARG A   6      25.390 -16.168  79.075  1.00 65.83           H
ATOM     78  N   HIS A   7      16.481 -14.282  80.834  1.00 34.23           N
ATOM     79  CA  HIS A   7      15.870 -14.096  82.186  1.00 35.33           C
ATOM     80  C   HIS A   7      14.340 -13.971  82.074  1.00 37.06           C
ATOM     81  O   HIS A   7      13.540 -14.220  82.951  1.00 40.10           O
ATOM     82  CB  HIS A   7      16.503 -12.898  82.894  1.00 39.42           C
ATOM     83  CG  HIS A   7      17.893 -13.256  83.278  1.00 40.73           C
ATOM     84  ND1 HIS A   7      18.120 -14.306  84.177  1.00 40.99           N1+
ATOM     85  CD2 HIS A   7      19.113 -12.731  82.850  1.00 39.31           C
ATOM     86  CE1 HIS A   7      19.460 -14.412  84.327  1.00 48.02           C
ATOM     87  NE2 HIS A   7      20.109 -13.470  83.516  1.00 43.14           N
ATOM     88  H   HIS A   7      16.872 -13.463  80.383  1.00 41.08           H
ATOM     89  HA  HIS A   7      16.058 -15.040  82.802  1.00 42.40           H
ATOM     90  HB2 HIS A   7      15.912 -12.662  83.814  1.00 47.30           H
ATOM     91  HB3 HIS A   7      16.472 -11.985  82.272  1.00 47.30           H
ATOM     92  HD1 HIS A   7      16.958 -15.765  84.859  1.00 49.19           H
ATOM     93  HD2 HIS A   7      19.335 -11.940  82.169  1.00 47.17           H
ATOM     94  HE1 HIS A   7      19.961 -15.150  84.960  1.00 57.63           H
ATOM     95  HE2 HIS A   7      21.093 -13.238  83.529  1.00 51.77           H
ATOM     96  N   LEU A   8      13.970 -13.568  80.801  1.00 33.81           N
ATOM     97  CA  LEU A   8      12.616 -13.357  80.257  1.00 42.79           C
ATOM     98  C   LEU A   8      11.961 -14.667  79.851  1.00 43.54           C
ATOM     99  O   LEU A   8      10.733 -14.782  79.929  1.00 38.34           O
ATOM    100  CB  LEU A   8      12.603 -12.435  79.003  1.00 37.32           C
ATOM    101  CG  LEU A   8      12.985 -10.949  79.141  1.00 40.71           C
ATOM    102  CD1 LEU A   8      12.891 -10.169  77.810  1.00 42.40           C
ATOM    103  CD2 LEU A   8      12.138 -10.284  80.177  1.00 30.60           C
ATOM    104  H   LEU A   8      14.544 -13.431  80.166  1.00 40.58           H
ATOM    105  HA  LEU A   8      12.065 -12.923  80.922  1.00 51.34           H
ATOM    106  HB2 LEU A   8      13.154 -12.805  78.286  1.00 44.78           H
ATOM    107  HB3 LEU A   8      11.691 -12.417  78.660  1.00 44.78           H
ATOM    108  HG  LEU A   8      13.905 -10.901  79.440  1.00 48.86           H
ATOM    109 HD11 LEU A   8      13.165  -9.249  77.964  1.00 50.88           H
ATOM    110 HD12 LEU A   8      13.483 -10.574  77.161  1.00 50.88           H
ATOM    111 HD13 LEU A   8      11.978 -10.183  77.483  1.00 50.88           H
ATOM    112 HD21 LEU A   8      12.430  -9.371  80.284  1.00 36.71           H
ATOM    113 HD22 LEU A   8      11.218 -10.306  79.865  1.00 36.71           H
ATOM    114 HD23 LEU A   8      12.220 -10.767  81.010  1.00 36.71           H
ATOM    115  N   LYS A   9      12.757 -15.637  79.391  1.00 41.90           N
ATOM    116  CA  LYS A   9      12.302 -17.002  79.123  1.00 46.31           C
ATOM    117  C   LYS A   9      11.347 -17.079  77.938  1.00 47.63           C
ATOM    118  O   LYS A   9      10.438 -17.904  77.929  1.00 49.14           O
ATOM    119  CB  LYS A   9      11.627 -17.606  80.354  1.00 45.52           C
ATOM    120  CG  LYS A   9      12.495 -17.714  81.582  1.00 40.83           C
ATOM    121  CD  LYS A   9      13.716 -18.586  81.320  1.00 42.05           C
ATOM    122  CE  LYS A   9      14.551 -18.722  82.581  1.00 43.68           C
ATOM    123  NZ  LYS A   9      15.766 -19.518  82.353  1.00 50.60           N1+
ATOM    124  H   LYS A   9      13.600 -15.532  79.246  1.00 50.28           H
ATOM    125  HA  LYS A   9      13.072 -17.555  78.908  1.00 55.57           H
ATOM    126  HB2 LYS A   9      10.864 -17.049  80.578  1.00 54.62           H
ATOM    127  HB3 LYS A   9      11.324 -18.497  80.125  1.00 54.62           H
ATOM    128  HG2 LYS A   9      12.794 -16.827  81.848  1.00 49.00           H
ATOM    129  HG3 LYS A   9      11.984 -18.116  82.301  1.00 49.00           H
ATOM    130  HD2 LYS A   9      13.428 -19.467  81.045  1.00 50.46           H
ATOM    131  HD3 LYS A   9      14.267 -18.177  80.637  1.00 50.46           H
ATOM    132  HE2 LYS A   9      14.841 -17.842  82.858  1.00 52.41           H
ATOM    133  HE3 LYS A   9      14.028 -19.140  83.282  1.00 52.41           H
ATOM    134  HZ1 LYS A   9      16.338 -19.384  83.024  1.00 60.72           H
ATOM    135  HZ2 LYS A   9      15.562 -20.382  82.311  1.00 60.72           H
ATOM    136  HZ3 LYS A   9      16.151 -19.266  81.593  1.00 60.72           H
ATOM    137  N   ILE A  10      11.552 -16.228  76.941  1.00 40.34           N
ATOM    138  CA  ILE A  10      10.739 -16.177  75.741  1.00 40.25           C
ATOM    139  C   ILE A  10      11.705 -16.207  74.576  1.00 45.98           C
ATOM    140  O   ILE A  10      12.892 -15.916  74.732  1.00 50.78           O
ATOM    141  CB  ILE A  10       9.861 -14.910  75.688  1.00 40.87           C
ATOM    142  CG1 ILE A  10      10.746 -13.654  75.645  1.00 46.63           C
ATOM    143  CG2 ILE A  10       8.951 -14.866  76.898  1.00 38.38           C
ATOM    144  CD1 ILE A  10       9.996 -12.332  75.637  1.00 43.01           C
ATOM    145  H   ILE A  10      12.184 -15.643  76.943  1.00 48.41           H
ATOM    146  HA  ILE A  10      10.172 -16.959  75.700  1.00 48.30           H
ATOM    147  HB  ILE A  10       9.326 -14.941  74.878  1.00 49.05           H
ATOM    148 HG12 ILE A  10      11.309 -13.658  76.438  1.00 55.95           H
ATOM    149 HG13 ILE A  10      11.305 -13.675  74.853  1.00 55.95           H
ATOM    150 HG21 ILE A  10       8.399 -14.073  76.863  1.00 46.06           H
ATOM    151 HG22 ILE A  10       8.390 -15.655  76.893  1.00 46.06           H
ATOM    152 HG23 ILE A  10       9.495 -14.856  77.702  1.00 46.06           H
ATOM    153 HD11 ILE A  10      10.644 -11.610  75.610  1.00 51.61           H
ATOM    154 HD12 ILE A  10       9.436 -12.297  74.846  1.00 51.61           H
ATOM    155 HD13 ILE A  10       9.454 -12.256  76.437  1.00 51.61           H
ATOM    156  N   SER A  11      11.204 -16.571  73.403  1.00 44.70           N
ATOM    157  CA  SER A  11      12.084 -16.643  72.243  1.00 54.60           C
ATOM    158  C   SER A  11      12.096 -15.307  71.507  1.00 49.03           C
ATOM    159  O   SER A  11      11.261 -14.431  71.737  1.00 43.80           O
ATOM    160  CB  SER A  11      11.669 -17.778  71.293  1.00 52.05           C
ATOM    161  OG  SER A  11      10.399 -17.542  70.722  1.00 53.63           O
ATOM    162  H   SER A  11      10.381 -16.786  73.258  1.00 53.64           H
ATOM    163  HA  SER A  11      12.986 -16.829  72.539  1.00 65.52           H
ATOM    164  HB2 SER A  11      12.317 -17.832  70.573  1.00 62.46           H
ATOM    165  HB3 SER A  11      11.648 -18.617  71.782  1.00 62.46           H
ATOM    166  HG  SER A  11      10.178 -18.186  70.225  1.00 64.35           H
ATOM    167  N   LYS A  12      13.076 -15.162  70.610  1.00 49.26           N
ATOM    168  CA  LYS A  12      13.154 -13.965  69.787  1.00 49.79           C
ATOM    169  C   LYS A  12      11.953 -13.866  68.867  1.00 48.51           C
ATOM    170  O   LYS A  12      11.642 -12.774  68.384  1.00 43.60           O
ATOM    171  CB  LYS A  12      14.448 -13.957  68.964  1.00 49.27           C
ATOM    172  CG  LYS A  12      14.688 -12.652  68.182  1.00 52.13           C
ATOM    173  CD  LYS A  12      15.954 -12.714  67.329  1.00 50.52           C
ATOM    174  CE  LYS A  12      15.799 -13.710  66.165  1.00 59.10           C
ATOM    175  NZ  LYS A  12      16.994 -13.746  65.246  1.00 56.11           N1+
ATOM    176  H   LYS A  12      13.685 -15.752  70.444  1.00 59.11           H
ATOM    177  HA  LYS A  12      13.152 -13.183  70.360  1.00 59.75           H
ATOM    178  HB2 LYS A  12      15.200 -14.087  69.562  1.00 59.13           H
ATOM    179  HB3 LYS A  12      14.406 -14.679  68.326  1.00 59.13           H
ATOM    180  HG2 LYS A  12      13.940 -12.485  67.588  1.00 62.55           H
ATOM    181  HG3 LYS A  12      14.788 -11.913  68.802  1.00 62.55           H
ATOM    182  HD2 LYS A  12      16.127 -11.836  66.951  1.00 60.63           H
ATOM    183  HD3 LYS A  12      16.698 -12.994  67.885  1.00 60.63           H
ATOM    184  HE2 LYS A  12      15.678 -14.603  66.532  1.00 70.91           H
ATOM    185  HE3 LYS A  12      15.021 -13.466  65.640  1.00 70.91           H
ATOM    186  HZ1 LYS A  12      16.864 -14.340  64.596  1.00 67.33           H
ATOM    187  HZ2 LYS A  12      17.123 -12.943  64.888  1.00 67.33           H
ATOM    188  HZ3 LYS A  12      17.718 -13.979  65.708  1.00 67.33           H
ATOM    189  N   GLU A  13      11.260 -14.988  68.648  1.00 52.56           N
ATOM    190  CA  GLU A  13      10.105 -15.057  67.756  1.00 52.78           C
ATOM    191  C   GLU A  13       8.855 -14.473  68.398  1.00 43.86           C
ATOM    192  O   GLU A  13       7.943 -14.028  67.689  1.00 39.70           O
ATOM    193  CB  GLU A  13       9.825 -16.518  67.360  1.00 61.45           C
ATOM    194  CG  GLU A  13      11.056 -17.446  67.311  1.00 59.20           C
ATOM    195  CD  GLU A  13      12.211 -16.854  66.519  1.00 60.22           C
ATOM    196  OE1 GLU A  13      11.972 -16.369  65.388  1.00 61.38           O
ATOM    197  OE2 GLU A  13      13.350 -16.869  67.030  1.00 65.32           O1-
ATOM    198  H   GLU A  13      11.452 -15.736  69.019  1.00 63.07           H
ATOM    199  HA  GLU A  13      10.294 -14.551  66.948  1.00 63.33           H
ATOM    200  HB2 GLU A  13       9.212 -16.890  68.015  1.00 73.74           H
ATOM    201  HB3 GLU A  13       9.403 -16.528  66.484  1.00 73.74           H
ATOM    202  HG2 GLU A  13      11.365 -17.615  68.215  1.00 71.05           H
ATOM    203  HG3 GLU A  13      10.801 -18.282  66.889  1.00 71.05           H
ATOM    204  N   GLN A  14       8.787 -14.505  69.724  1.00 42.00           N
ATOM    205  CA  GLN A  14       7.648 -13.980  70.451  1.00 40.87           C
ATOM    206  C   GLN A  14       7.751 -12.480  70.682  1.00 44.03           C
ATOM    207  O   GLN A  14       6.798 -11.870  71.190  1.00 41.80           O
ATOM    208  CB  GLN A  14       7.518 -14.735  71.784  1.00 47.18           C
ATOM    209  CG  GLN A  14       7.484 -16.274  71.629  1.00 51.20           C
ATOM    210  CD  GLN A  14       7.353 -17.023  72.955  1.00 49.73           C
ATOM    211  OE1 GLN A  14       8.182 -16.881  73.860  1.00 48.17           O
ATOM    212  NE2 GLN A  14       6.317 -17.845  73.064  1.00 43.21           N
ATOM    213  H   GLN A  14       9.402 -14.837  70.226  1.00 50.40           H
ATOM    214  HA  GLN A  14       6.847 -14.148  69.932  1.00 49.05           H
ATOM    215  HB2 GLN A  14       8.273 -14.515  72.347  1.00 56.61           H
ATOM    216  HB3 GLN A  14       6.690 -14.470  72.216  1.00 56.61           H
ATOM    217  HG2 GLN A  14       6.726 -16.515  71.073  1.00 61.44           H
ATOM    218  HG3 GLN A  14       8.305 -16.562  71.202  1.00 61.44           H
ATOM    219 HE21 GLN A  14       5.770 -17.935  72.408  1.00 51.86           H
ATOM    220 HE22 GLN A  14       6.194 -18.291  73.791  1.00 51.86           H
ATOM    221  N   ILE A  15       8.869 -11.868  70.312  1.00 41.91           N
ATOM    222  CA  ILE A  15       9.107 -10.459  70.601  1.00 39.94           C
ATOM    223  C   ILE A  15       8.487  -9.605  69.508  1.00 32.34           C
ATOM    224  O   ILE A  15       8.923  -9.631  68.354  1.00 39.19           O
ATOM    225  CB  ILE A  15      10.607 -10.164  70.753  1.00 42.34           C
ATOM    226  CG1 ILE A  15      11.128 -10.803  72.052  1.00 39.81           C
ATOM    227  CG2 ILE A  15      10.848  -8.647  70.779  1.00 41.78           C
ATOM    228  CD1 ILE A  15      12.588 -10.606  72.265  1.00 48.49           C
ATOM    229  H   ILE A  15       9.522 -12.257  69.912  1.00 50.29           H
ATOM    230  HA  ILE A  15       8.690 -10.227  71.436  1.00 47.93           H
ATOM    231  HB  ILE A  15      11.090 -10.549  70.002  1.00 50.81           H
ATOM    232 HG12 ILE A  15      10.667 -10.431  72.819  1.00 47.78           H
ATOM    233 HG13 ILE A  15      10.974 -11.762  72.018  1.00 47.78           H
ATOM    234 HG21 ILE A  15      11.796  -8.479  70.881  1.00 50.14           H
ATOM    235 HG22 ILE A  15      10.540  -8.250  69.954  1.00 50.14           H
ATOM    236 HG23 ILE A  15      10.365  -8.272  71.533  1.00 50.14           H
ATOM    237 HD11 ILE A  15      12.793 -11.045  73.088  1.00 58.19           H
ATOM    238 HD12 ILE A  15      13.083 -11.011  71.533  1.00 58.19           H
ATOM    239 HD13 ILE A  15      12.800  -9.662  72.338  1.00 58.19           H
ATOM    240  N   THR A  16       7.515  -8.811  69.883  1.00 35.29           N
ATOM    241  CA  THR A  16       6.894  -7.880  68.966  1.00 31.11           C
ATOM    242  C   THR A  16       7.722  -6.599  68.857  1.00 31.01           C
ATOM    243  O   THR A  16       8.526  -6.289  69.739  1.00 35.00           O
ATOM    244  CB  THR A  16       5.489  -7.545  69.445  1.00 32.08           C
ATOM    245  OG1 THR A  16       5.536  -7.020  70.788  1.00 29.61           O
ATOM    246  CG2 THR A  16       4.604  -8.801  69.433  1.00 37.15           C
ATOM    247  H   THR A  16       7.191  -8.789  70.680  1.00 42.34           H
ATOM    248  HA  THR A  16       6.839  -8.283  68.087  1.00 37.33           H
ATOM    249  HB  THR A  16       5.094  -6.885  68.844  1.00 38.49           H
ATOM    250  HG1 THR A  16       5.991  -6.309  70.798  1.00 35.54           H
ATOM    251 HG21 THR A  16       3.715  -8.565  69.741  1.00 44.58           H
ATOM    252 HG22 THR A  16       4.548  -9.161  68.537  1.00 44.58           H
ATOM    253 HG23 THR A  16       4.971  -9.473  70.028  1.00 44.58           H
ATOM    254  N   PRO A  17       7.555  -5.850  67.769  1.00 30.75           N
ATOM    255  CA  PRO A  17       8.308  -4.595  67.618  1.00 34.32           C
ATOM    256  C   PRO A  17       7.972  -3.576  68.676  1.00 34.21           C
ATOM    257  O   PRO A  17       8.840  -2.810  69.090  1.00 27.92           O
ATOM    258  CB  PRO A  17       7.907  -4.117  66.213  1.00 41.36           C
ATOM    259  CG  PRO A  17       6.556  -4.722  66.008  1.00 42.01           C
ATOM    260  CD  PRO A  17       6.707  -6.109  66.588  1.00 37.56           C
ATOM    261  HA  PRO A  17       9.266  -4.771  67.639  1.00 41.19           H
ATOM    262  HB2 PRO A  17       7.880  -3.148  66.184  1.00 49.63           H
ATOM    263  HB3 PRO A  17       8.539  -4.464  65.558  1.00 49.63           H
ATOM    264  HG2 PRO A  17       5.906  -4.213  66.515  1.00 50.41           H
ATOM    265  HG3 PRO A  17       6.321  -4.751  65.069  1.00 50.41           H
ATOM    266  HD2 PRO A  17       5.846  -6.460  66.868  1.00 45.07           H
ATOM    267  HD3 PRO A  17       7.151  -6.703  65.964  1.00 45.07           H
ATOM    268  N   VAL A  18       6.744  -3.551  69.145  1.00 30.55           N
ATOM    269  CA  VAL A  18       6.326  -2.616  70.161  1.00 24.67           C
ATOM    270  C   VAL A  18       6.162  -3.406  71.440  1.00 34.35           C
ATOM    271  O   VAL A  18       5.639  -4.530  71.426  1.00 30.51           O
ATOM    272  CB  VAL A  18       5.019  -1.889  69.787  1.00 31.34           C
ATOM    273  CG1 VAL A  18       4.578  -0.940  70.902  1.00 28.18           C
ATOM    274  CG2 VAL A  18       5.189  -1.135  68.471  1.00 37.36           C
ATOM    275  H   VAL A  18       6.118  -4.069  68.878  1.00 36.66           H
ATOM    276  HA  VAL A  18       7.016  -1.948  70.280  1.00 29.61           H
ATOM    277  HB  VAL A  18       4.319  -2.553  69.676  1.00 37.61           H
ATOM    278 HG11 VAL A  18       3.747  -0.508  70.653  1.00 33.81           H
ATOM    279 HG12 VAL A  18       4.454  -1.444  71.722  1.00 33.81           H
ATOM    280 HG13 VAL A  18       5.267  -0.272  71.026  1.00 33.81           H
ATOM    281 HG21 VAL A  18       4.349  -0.699  68.257  1.00 44.83           H
ATOM    282 HG22 VAL A  18       5.884  -0.467  68.574  1.00 44.83           H
ATOM    283 HG23 VAL A  18       5.423  -1.756  67.764  1.00 44.83           H
ATOM    284  N   VAL A  19       6.607  -2.815  72.546  1.00 26.94           N
ATOM    285  CA  VAL A  19       6.581  -3.462  73.848  1.00 25.28           C
ATOM    286  C   VAL A  19       6.201  -2.435  74.891  1.00 27.74           C
ATOM    287  O   VAL A  19       6.797  -1.357  74.954  1.00 26.30           O
ATOM    288  CB  VAL A  19       7.934  -4.093  74.202  1.00 24.86           C
ATOM    289  CG1 VAL A  19       7.873  -4.737  75.552  1.00 33.40           C
ATOM    290  CG2 VAL A  19       8.318  -5.076  73.141  1.00 32.06           C
ATOM    291  H   VAL A  19       6.934  -2.016  72.561  1.00 32.33           H
ATOM    292  HA  VAL A  19       5.909  -4.158  73.837  1.00 30.34           H
ATOM    293  HB  VAL A  19       8.614  -3.397  74.234  1.00 29.84           H
ATOM    294 HG11 VAL A  19       8.728  -5.140  75.740  1.00 40.08           H
ATOM    295 HG12 VAL A  19       7.659  -4.071  76.223  1.00 40.08           H
ATOM    296 HG13 VAL A  19       7.180  -5.419  75.533  1.00 40.08           H
ATOM    297 HG21 VAL A  19       9.168  -5.483  73.379  1.00 38.47           H
ATOM    298 HG22 VAL A  19       7.629  -5.756  73.098  1.00 38.47           H
ATOM    299 HG23 VAL A  19       8.397  -4.626  72.287  1.00 38.47           H
ATOM    300  N   LEU A  20       5.219  -2.778  75.713  1.00 23.42           N
ATOM    301  CA  LEU A  20       4.801  -1.968  76.845  1.00 19.99           C
ATOM    302  C   LEU A  20       5.428  -2.572  78.084  1.00 30.50           C
ATOM    303  O   LEU A  20       5.232  -3.758  78.333  1.00 34.24           O
ATOM    304  CB  LEU A  20       3.275  -1.971  76.990  1.00 30.60           C
ATOM    305  CG  LEU A  20       2.689  -1.079  78.091  1.00 31.42           C
ATOM    306  CD1 LEU A  20       2.881   0.404  77.714  1.00 23.49           C
ATOM    307  CD2 LEU A  20       1.219  -1.370  78.324  1.00 28.43           C
ATOM    308  H   LEU A  20       4.786  -3.517  75.650  1.00 28.11           H
ATOM    309  HA  LEU A  20       5.105  -1.053  76.729  1.00 23.99           H
ATOM    310  HB2 LEU A  20       2.887  -1.699  76.140  1.00 36.72           H
ATOM    311  HB3 LEU A  20       2.993  -2.880  77.182  1.00 36.72           H
ATOM    312  HG  LEU A  20       3.158  -1.248  78.920  1.00 37.70           H
ATOM    313 HD11 LEU A  20       2.517   0.969  78.411  1.00 28.19           H
ATOM    314 HD12 LEU A  20       3.835   0.575  77.611  1.00 28.19           H
ATOM    315 HD13 LEU A  20       2.442   0.573  76.867  1.00 28.19           H
ATOM    316 HD21 LEU A  20       0.886  -0.783  79.016  1.00 34.11           H
ATOM    317 HD22 LEU A  20       0.747  -1.210  77.490  1.00 34.11           H
ATOM    318 HD23 LEU A  20       1.120  -2.296  78.587  1.00 34.11           H
ATOM    319  N   VAL A  21       6.174  -1.777  78.863  1.00 30.77           N
ATOM    320  CA  VAL A  21       6.831  -2.293  80.061  1.00 22.46           C
ATOM    321  C   VAL A  21       6.271  -1.583  81.281  1.00 21.56           C
ATOM    322  O   VAL A  21       5.958  -0.385  81.229  1.00 25.99           O
ATOM    323  CB  VAL A  21       8.376  -2.154  80.018  1.00 30.60           C
ATOM    324  CG1 VAL A  21       8.948  -3.059  78.952  1.00 19.81           C
ATOM    325  CG2 VAL A  21       8.801  -0.708  79.801  1.00 25.65           C
ATOM    326  H   VAL A  21       6.320  -0.935  78.714  1.00 36.93           H
ATOM    327  HA  VAL A  21       6.630  -3.236  80.146  1.00 26.95           H
ATOM    328  HB  VAL A  21       8.743  -2.430  80.880  1.00 36.72           H
ATOM    329 HG11 VAL A  21       9.917  -2.946  78.938  1.00 23.77           H
ATOM    330 HG12 VAL A  21       8.732  -3.978  79.156  1.00 23.77           H
ATOM    331 HG13 VAL A  21       8.579  -2.804  78.096  1.00 23.77           H
ATOM    332 HG21 VAL A  21       9.767  -0.651  79.773  1.00 30.78           H
ATOM    333 HG22 VAL A  21       8.427  -0.396  78.960  1.00 30.78           H
ATOM    334 HG23 VAL A  21       8.461  -0.172  80.535  1.00 30.78           H
ATOM    335  N   VAL A  22       6.133  -2.347  82.374  1.00 25.82           N
ATOM    336  CA  VAL A  22       5.615  -1.872  83.654  1.00 25.08           C
ATOM    337  C   VAL A  22       6.507  -2.442  84.745  1.00 21.50           C
ATOM    338  O   VAL A  22       7.204  -3.434  84.541  1.00 28.31           O
ATOM    339  CB  VAL A  22       4.154  -2.311  83.905  1.00 23.72           C
ATOM    340  CG1 VAL A  22       3.300  -1.887  82.751  1.00 28.69           C
ATOM    341  CG2 VAL A  22       4.065  -3.817  84.080  1.00 29.62           C
ATOM    342  H   VAL A  22       6.333  -3.192  82.390  1.00 30.98           H
ATOM    343  HA  VAL A  22       5.653  -0.903  83.682  1.00 30.10           H
ATOM    344  HB  VAL A  22       3.834  -1.890  84.717  1.00 28.47           H
ATOM    345 HG11 VAL A  22       2.391  -2.169  82.933  1.00 34.43           H
ATOM    346 HG12 VAL A  22       3.341  -0.924  82.665  1.00 34.43           H
ATOM    347 HG13 VAL A  22       3.629  -2.315  81.944  1.00 34.43           H
ATOM    348 HG21 VAL A  22       3.144  -4.074  84.237  1.00 35.55           H
ATOM    349 HG22 VAL A  22       4.395  -4.250  83.276  1.00 35.55           H
ATOM    350 HG23 VAL A  22       4.603  -4.086  84.843  1.00 35.55           H
ATOM    351  N   GLY A  23       6.481  -1.805  85.916  1.00 21.47           N
ATOM    352  CA  GLY A  23       7.313  -2.282  87.001  1.00 27.57           C
ATOM    353  C   GLY A  23       6.775  -3.562  87.621  1.00 33.40           C
ATOM    354  O   GLY A  23       7.500  -4.548  87.784  1.00 29.65           O
ATOM    355  H   GLY A  23       5.994  -1.112  86.102  1.00 25.77           H
ATOM    356  HA2 GLY A  23       8.187  -2.493  86.640  1.00 33.08           H
ATOM    357  HA3 GLY A  23       7.396  -1.598  87.682  1.00 33.08           H
ATOM    358  N   ASP A  24       5.504  -3.555  87.978  1.00 31.65           N
ATOM    359  CA  ASP A  24       4.910  -4.627  88.776  1.00 34.48           C
ATOM    360  C   ASP A  24       4.488  -5.803  87.905  1.00 32.73           C
ATOM    361  O   ASP A  24       3.647  -5.634  87.013  1.00 30.53           O
ATOM    362  CB  ASP A  24       3.707  -4.091  89.509  1.00 33.29           C
ATOM    363  CG  ASP A  24       3.158  -5.073  90.549  1.00 35.41           C
ATOM    364  OD1 ASP A  24       3.515  -6.276  90.488  1.00 30.76           O
ATOM    365  OD2 ASP A  24       2.385  -4.609  91.419  1.00 33.86           O1-
ATOM    366  H   ASP A  24       4.967  -2.908  87.806  1.00 37.98           H
ATOM    367  HA  ASP A  24       5.558  -4.915  89.432  1.00 41.37           H
ATOM    368  HB2 ASP A  24       3.972  -3.285  89.984  1.00 39.95           H
ATOM    369  HB3 ASP A  24       3.006  -3.889  88.873  1.00 39.95           H
ATOM    370  N   PRO A  25       4.999  -7.005  88.140  1.00 26.00           N
ATOM    371  CA  PRO A  25       4.485  -8.152  87.370  1.00 32.16           C
ATOM    372  C   PRO A  25       2.967  -8.356  87.541  1.00 28.97           C
ATOM    373  O   PRO A  25       2.303  -8.842  86.624  1.00 30.72           O
ATOM    374  CB  PRO A  25       5.320  -9.317  87.914  1.00 35.79           C
ATOM    375  CG  PRO A  25       5.637  -8.884  89.326  1.00 38.38           C
ATOM    376  CD  PRO A  25       5.944  -7.425  89.185  1.00 35.15           C
ATOM    377  HA  PRO A  25       4.665  -8.050  86.425  1.00 38.60           H
ATOM    378  HB2 PRO A  25       4.815 -10.144  87.881  1.00 42.95           H
ATOM    379  HB3 PRO A  25       6.140  -9.388  87.396  1.00 42.95           H
ATOM    380  HG2 PRO A  25       4.850  -9.003  89.884  1.00 46.06           H
ATOM    381  HG3 PRO A  25       6.396  -9.363  89.683  1.00 46.06           H
ATOM    382  HD2 PRO A  25       5.760  -6.954  90.016  1.00 42.18           H
ATOM    383  HD3 PRO A  25       6.857  -7.288  88.896  1.00 42.18           H
ATOM    384  N   GLY A  26       2.399  -7.914  88.657  1.00 25.13           N
ATOM    385  CA  GLY A  26       0.973  -8.035  88.852  1.00 32.45           C
ATOM    386  C   GLY A  26       0.231  -7.080  87.952  1.00 40.93           C
ATOM    387  O   GLY A  26      -0.878  -7.369  87.501  1.00 34.92           O
ATOM    388  H   GLY A  26       2.828  -7.524  89.299  1.00 30.16           H
ATOM    389  HA2 GLY A  26       0.709  -8.944  88.653  1.00 38.94           H
ATOM    390  HA3 GLY A  26       0.771  -7.839  89.777  1.00 38.94           H
ATOM    391  N   ARG A  27       0.856  -5.953  87.633  1.00 34.24           N
ATOM    392  CA  ARG A  27       0.232  -4.988  86.747  1.00 31.92           C
ATOM    393  C   ARG A  27       0.052  -5.557  85.352  1.00 28.30           C
ATOM    394  O   ARG A  27      -0.878  -5.169  84.638  1.00 35.24           O
ATOM    395  CB  ARG A  27       1.065  -3.708  86.698  1.00 33.53           C
ATOM    396  CG  ARG A  27       0.431  -2.592  85.910  1.00 35.42           C
ATOM    397  CD  ARG A  27      -0.928  -2.226  86.528  1.00 40.71           C
ATOM    398  NE  ARG A  27      -0.818  -1.693  87.888  1.00 39.92           N
ATOM    399  CZ  ARG A  27      -1.859  -1.495  88.693  1.00 39.77           C
ATOM    400  NH1 ARG A  27      -3.085  -1.798  88.285  1.00 42.65           N
ATOM    401  NH2 ARG A  27      -1.680  -0.992  89.899  1.00 39.66           N1+
ATOM    402  H   ARG A  27       1.634  -5.727  87.923  1.00 41.08           H
ATOM    403  HA  ARG A  27      -0.640  -4.787  87.114  1.00 38.30           H
ATOM    404  HB2 ARG A  27       1.219  -3.389  87.598  1.00 40.24           H
ATOM    405  HB3 ARG A  27       1.910  -3.923  86.271  1.00 40.24           H
ATOM    406  HG2 ARG A  27       1.004  -1.813  85.935  1.00 42.51           H
ATOM    407  HG3 ARG A  27       0.293  -2.876  84.991  1.00 42.51           H
ATOM    408  HD2 ARG A  27      -1.347  -1.546  85.981  1.00 48.85           H
ATOM    409  HD3 ARG A  27      -1.504  -3.006  86.550  1.00 48.85           H
ATOM    410  HE  ARG A  27      -0.029  -1.482  88.178  1.00 47.91           H
ATOM    411 HH11 ARG A  27      -3.215  -2.119  87.499  1.00 51.18           H
ATOM    412 HH12 ARG A  27      -3.753  -1.667  88.810  1.00 51.18           H
ATOM    413 HH21 ARG A  27      -0.884  -0.795  90.169  1.00 47.60           H
ATOM    414 HH22 ARG A  27      -2.349  -0.866  90.426  1.00 47.60           H
ATOM    415  N   VAL A  28       0.908  -6.486  84.946  1.00 34.54           N
ATOM    416  CA  VAL A  28       0.753  -7.074  83.623  1.00 29.28           C
ATOM    417  C   VAL A  28      -0.598  -7.783  83.515  1.00 38.37           C
ATOM    418  O   VAL A  28      -1.267  -7.724  82.480  1.00 32.15           O
ATOM    419  CB  VAL A  28       1.901  -8.046  83.323  1.00 32.40           C
ATOM    420  CG1 VAL A  28       1.692  -8.659  81.955  1.00 24.44           C
ATOM    421  CG2 VAL A  28       3.269  -7.347  83.399  1.00 35.79           C
ATOM    422  H   VAL A  28       1.566  -6.795  85.407  1.00 41.45           H
ATOM    423  HA  VAL A  28       0.778  -6.362  82.964  1.00 35.13           H
ATOM    424  HB  VAL A  28       1.886  -8.749  83.992  1.00 38.88           H
ATOM    425 HG11 VAL A  28       2.424  -9.280  81.783  1.00 29.33           H
ATOM    426 HG12 VAL A  28       0.855  -9.138  81.925  1.00 29.33           H
ATOM    427 HG13 VAL A  28       1.697  -7.954  81.294  1.00 29.33           H
ATOM    428 HG21 VAL A  28       3.963  -7.999  83.219  1.00 42.94           H
ATOM    429 HG22 VAL A  28       3.289  -6.635  82.743  1.00 42.94           H
ATOM    430 HG23 VAL A  28       3.375  -6.983  84.293  1.00 42.94           H
ATOM    431  N   ASP A  29      -1.008  -8.485  84.570  1.00 39.64           N
ATOM    432  CA  ASP A  29      -2.278  -9.211  84.516  1.00 43.17           C
ATOM    433  C   ASP A  29      -3.456  -8.255  84.482  1.00 33.94           C
ATOM    434  O   ASP A  29      -4.426  -8.489  83.758  1.00 49.60           O
ATOM    435  CB  ASP A  29      -2.404 -10.149  85.713  1.00 39.81           C
ATOM    436  CG  ASP A  29      -1.385 -11.262  85.687  1.00 44.10           C
ATOM    437  OD1 ASP A  29      -1.118 -11.820  84.586  1.00 42.78           O
ATOM    438  OD2 ASP A  29      -0.848 -11.562  86.777  1.00 48.70           O1-
ATOM    439  H   ASP A  29      -0.577  -8.563  85.313  1.00 47.57           H
ATOM    440  HA  ASP A  29      -2.300  -9.751  83.710  1.00 51.80           H
ATOM    441  HB2 ASP A  29      -2.273  -9.637  86.525  1.00 47.77           H
ATOM    442  HB3 ASP A  29      -3.296 -10.536  85.707  1.00 47.77           H
ATOM    443  N   LYS A  30      -3.403  -7.180  85.268  1.00 31.01           N
ATOM    444  CA  LYS A  30      -4.491  -6.221  85.264  1.00 33.94           C
ATOM    445  C   LYS A  30      -4.626  -5.528  83.917  1.00 39.15           C
ATOM    446  O   LYS A  30      -5.709  -5.026  83.589  1.00 36.66           O
ATOM    447  CB  LYS A  30      -4.294  -5.193  86.387  1.00 33.89           C
ATOM    448  CG  LYS A  30      -4.206  -5.815  87.761  1.00 34.13           C
ATOM    449  CD  LYS A  30      -3.746  -4.824  88.787  1.00 45.70           C
ATOM    450  CE  LYS A  30      -3.485  -5.488  90.146  1.00 46.48           C
ATOM    451  NZ  LYS A  30      -2.848  -4.552  91.153  1.00 53.32           N1+
ATOM    452  H   LYS A  30      -2.762  -7.001  85.814  1.00 37.22           H
ATOM    453  HA  LYS A  30      -5.315  -6.698  85.448  1.00 40.72           H
ATOM    454  HB2 LYS A  30      -3.467  -4.724  86.219  1.00 40.67           H
ATOM    455  HB3 LYS A  30      -5.035  -4.569  86.386  1.00 40.67           H
ATOM    456  HG2 LYS A  30      -5.080  -6.135  88.031  1.00 40.96           H
ATOM    457  HG3 LYS A  30      -3.573  -6.550  87.742  1.00 40.96           H
ATOM    458  HD2 LYS A  30      -2.910  -4.430  88.485  1.00 54.84           H
ATOM    459  HD3 LYS A  30      -4.422  -4.139  88.899  1.00 54.84           H
ATOM    460  HE2 LYS A  30      -4.327  -5.803  90.507  1.00 55.77           H
ATOM    461  HE3 LYS A  30      -2.875  -6.232  90.013  1.00 55.77           H
ATOM    462  HZ1 LYS A  30      -2.709  -4.976  91.926  1.00 63.98           H
ATOM    463  HZ2 LYS A  30      -2.063  -4.258  90.846  1.00 63.98           H
ATOM    464  HZ3 LYS A  30      -3.380  -3.854  91.299  1.00 63.98           H
ATOM    465  N   ILE A  31      -3.573  -5.520  83.108  1.00 31.96           N
ATOM    466  CA  ILE A  31      -3.612  -4.847  81.815  1.00 31.39           C
ATOM    467  C   ILE A  31      -4.126  -5.766  80.718  1.00 31.82           C
ATOM    468  O   ILE A  31      -4.874  -5.333  79.841  1.00 30.78           O
ATOM    469  CB  ILE A  31      -2.213  -4.313  81.451  1.00 32.72           C
ATOM    470  CG1 ILE A  31      -1.831  -3.171  82.379  1.00 32.60           C
ATOM    471  CG2 ILE A  31      -2.172  -3.877  80.019  1.00 29.67           C
ATOM    472  CD1 ILE A  31      -0.405  -2.701  82.164  1.00 32.96           C
ATOM    473  H   ILE A  31      -2.825  -5.903  83.282  1.00 38.36           H
ATOM    474  HA  ILE A  31      -4.216  -4.090  81.886  1.00 37.66           H
ATOM    475  HB  ILE A  31      -1.575  -5.034  81.560  1.00 39.26           H
ATOM    476 HG12 ILE A  31      -2.436  -2.428  82.244  1.00 39.12           H
ATOM    477 HG13 ILE A  31      -1.899  -3.486  83.293  1.00 39.12           H
ATOM    478 HG21 ILE A  31      -1.287  -3.546  79.810  1.00 35.60           H
ATOM    479 HG22 ILE A  31      -2.380  -4.609  79.423  1.00 35.60           H
ATOM    480 HG23 ILE A  31      -2.818  -3.159  79.906  1.00 35.60           H
ATOM    481 HD11 ILE A  31      -0.209  -2.001  82.811  1.00 39.55           H
ATOM    482 HD12 ILE A  31       0.205  -3.443  82.296  1.00 39.55           H
ATOM    483 HD13 ILE A  31      -0.316  -2.351  81.269  1.00 39.55           H
ATOM    484  N   LYS A  32      -3.664  -7.013  80.711  1.00 32.61           N
ATOM    485  CA  LYS A  32      -3.983  -7.928  79.624  1.00 43.55           C
ATOM    486  C   LYS A  32      -5.479  -8.173  79.523  1.00 37.97           C
ATOM    487  O   LYS A  32      -5.992  -8.440  78.435  1.00 37.44           O
ATOM    488  CB  LYS A  32      -3.259  -9.258  79.830  1.00 37.53           C
ATOM    489  CG  LYS A  32      -3.704 -10.039  81.070  1.00 39.75           C
ATOM    490  CD  LYS A  32      -2.917 -11.348  81.190  1.00 44.35           C
ATOM    491  CE  LYS A  32      -3.366 -12.171  82.391  1.00 38.08           C
ATOM    492  NZ  LYS A  32      -2.615 -13.450  82.468  1.00 43.16           N1+
ATOM    493  H   LYS A  32      -3.153  -7.346  81.316  1.00 39.14           H
ATOM    494  HA  LYS A  32      -3.683  -7.541  78.785  1.00 52.26           H
ATOM    495  HB2 LYS A  32      -3.415  -9.819  79.053  1.00 45.04           H
ATOM    496  HB3 LYS A  32      -2.311  -9.079  79.916  1.00 45.04           H
ATOM    497  HG2 LYS A  32      -3.533  -9.506  81.858  1.00 47.70           H
ATOM    498  HG3 LYS A  32      -4.649 -10.249  81.000  1.00 47.70           H
ATOM    499  HD2 LYS A  32      -3.056 -11.880  80.390  1.00 53.22           H
ATOM    500  HD3 LYS A  32      -1.971 -11.150  81.292  1.00 53.22           H
ATOM    501  HE2 LYS A  32      -3.210 -11.672  83.208  1.00 45.70           H
ATOM    502  HE3 LYS A  32      -4.307 -12.382  82.302  1.00 45.70           H
ATOM    503  HZ1 LYS A  32      -3.177 -14.139  82.415  1.00 51.80           H
ATOM    504  HZ2 LYS A  32      -2.034 -13.504  81.797  1.00 51.80           H
ATOM    505  HZ3 LYS A  32      -2.174 -13.497  83.239  1.00 51.80           H
ATOM    506  N   VAL A  33      -6.182  -8.111  80.647  1.00 31.02           N
ATOM    507  CA  VAL A  33      -7.616  -8.384  80.626  1.00 41.41           C
ATOM    508  C   VAL A  33      -8.406  -7.194  80.114  1.00 48.43           C
ATOM    509  O   VAL A  33      -9.619  -7.302  79.884  1.00 41.58           O
ATOM    510  CB  VAL A  33      -8.113  -8.793  82.029  1.00 36.67           C
ATOM    511  CG1 VAL A  33      -7.427 -10.076  82.462  1.00 33.88           C
ATOM    512  CG2 VAL A  33      -7.897  -7.675  83.056  1.00 35.40           C
ATOM    513  H   VAL A  33      -5.858  -7.917  81.423  1.00 37.22           H
ATOM    514  HA  VAL A  33      -7.771  -9.130  80.021  1.00 49.69           H
ATOM    515  HB  VAL A  33      -9.066  -8.968  81.979  1.00 44.01           H
ATOM    516 HG11 VAL A  33      -7.746 -10.326  83.338  1.00 40.65           H
ATOM    517 HG12 VAL A  33      -7.617 -10.774  81.814  1.00 40.65           H
ATOM    518 HG13 VAL A  33      -6.470  -9.917  82.493  1.00 40.65           H
ATOM    519 HG21 VAL A  33      -8.224  -7.963  83.917  1.00 42.48           H
ATOM    520 HG22 VAL A  33      -6.951  -7.481  83.107  1.00 42.48           H
ATOM    521 HG23 VAL A  33      -8.378  -6.882  82.767  1.00 42.48           H
ATOM    522  N   VAL A  34      -7.749  -6.058  79.908  1.00 42.18           N
ATOM    523  CA  VAL A  34      -8.426  -4.885  79.391  1.00 34.79           C
ATOM    524  C   VAL A  34      -8.254  -4.801  77.899  1.00 35.25           C
ATOM    525  O   VAL A  34      -8.906  -3.973  77.256  1.00 33.42           O
ATOM    526  CB  VAL A  34      -7.912  -3.605  80.074  1.00 44.16           C
ATOM    527  CG1 VAL A  34      -8.699  -2.390  79.620  1.00 48.21           C
ATOM    528  CG2 VAL A  34      -8.028  -3.761  81.571  1.00 44.13           C
ATOM    529  H   VAL A  34      -6.906  -5.953  80.028  1.00 50.61           H
ATOM    530  HA  VAL A  34      -9.371  -4.959  79.583  1.00 41.75           H
ATOM    531  HB  VAL A  34      -6.980  -3.475  79.836  1.00 52.99           H
ATOM    532 HG11 VAL A  34      -8.340  -1.604  80.063  1.00 57.85           H
ATOM    533 HG12 VAL A  34      -8.612  -2.280  78.662  1.00 57.85           H
ATOM    534 HG13 VAL A  34      -9.630  -2.507  79.861  1.00 57.85           H
ATOM    535 HG21 VAL A  34      -7.684  -2.957  81.990  1.00 52.96           H
ATOM    536 HG22 VAL A  34      -8.956  -3.888  81.809  1.00 52.96           H
ATOM    537 HG23 VAL A  34      -7.502  -4.526  81.854  1.00 52.96           H
ATOM    538  N   CYS A  35      -7.409  -5.645  77.328  1.00 36.62           N
ATOM    539  CA  CYS A  35      -7.202  -5.727  75.897  1.00 41.17           C
ATOM    540  C   CYS A  35      -8.304  -6.588  75.273  1.00 45.44           C
ATOM    541  O   CYS A  35      -9.141  -7.171  75.964  1.00 37.77           O
ATOM    542  CB  CYS A  35      -5.818  -6.310  75.605  1.00 43.51           C
ATOM    543  SG  CYS A  35      -4.392  -5.355  76.337  1.00 39.59           S
ATOM    544  H   CYS A  35      -6.936  -6.211  77.772  1.00 43.94           H
ATOM    545  HA  CYS A  35      -7.254  -4.836  75.517  1.00 49.40           H
ATOM    546  HB2 CYS A  35      -5.788  -7.217  75.942  1.00 52.21           H
ATOM    547  HB3 CYS A  35      -5.690  -6.326  74.649  1.00 52.21           H
ATOM    548  HG  CYS A  35      -3.507  -6.154  76.425  1.00 47.51           H
ATOM    549  N   ASP A  36      -8.286  -6.711  73.951  1.00 41.78           N
ATOM    550  CA  ASP A  36      -9.248  -7.591  73.303  1.00 45.57           C
ATOM    551  C   ASP A  36      -8.983  -9.037  73.696  1.00 46.94           C
ATOM    552  O   ASP A  36      -9.888  -9.744  74.143  1.00 44.54           O
ATOM    553  CB  ASP A  36      -9.196  -7.426  71.781  1.00 42.30           C
ATOM    554  CG  ASP A  36      -9.359  -5.969  71.327  1.00 39.46           C
ATOM    555  OD1 ASP A  36     -10.066  -5.192  72.007  1.00 35.07           O
ATOM    556  OD2 ASP A  36      -8.766  -5.599  70.278  1.00 38.12           O1-
ATOM    557  H   ASP A  36      -7.725  -6.323  73.428  1.00 50.13           H
ATOM    558  HA  ASP A  36     -10.138  -7.344  73.603  1.00 54.68           H
ATOM    559  HB2 ASP A  36      -8.337  -7.752  71.471  1.00 50.76           H
ATOM    560  HB3 ASP A  36      -9.908  -7.953  71.387  1.00 50.76           H
ATOM    561  N   SER A  37      -7.743  -9.491  73.550  1.00 38.36           N
ATOM    562  CA  SER A  37      -7.372 -10.842  73.942  1.00 44.10           C
ATOM    563  C   SER A  37      -5.908 -10.843  74.376  1.00 47.91           C
ATOM    564  O   SER A  37      -5.237  -9.808  74.337  1.00 46.92           O
ATOM    565  CB  SER A  37      -7.634 -11.814  72.797  1.00 46.82           C
ATOM    566  OG  SER A  37      -7.035 -11.371  71.596  1.00 47.36           O
ATOM    567  H   SER A  37      -7.100  -9.024  73.227  1.00 46.03           H
ATOM    568  HA  SER A  37      -7.910 -11.109  74.703  1.00 52.92           H
ATOM    569  HB2 SER A  37      -7.283 -12.687  73.037  1.00 56.18           H
ATOM    570  HB3 SER A  37      -8.592 -11.863  72.656  1.00 56.18           H
ATOM    571  HG  SER A  37      -6.218 -11.562  71.609  1.00 56.83           H
ATOM    572  N   TYR A  38      -5.410 -12.007  74.809  1.00 45.30           N
ATOM    573  CA  TYR A  38      -4.018 -12.095  75.228  1.00 45.55           C
ATOM    574  C   TYR A  38      -3.515 -13.534  75.167  1.00 50.89           C
ATOM    575  O   TYR A  38      -4.285 -14.492  75.109  1.00 42.82           O
ATOM    576  CB  TYR A  38      -3.843 -11.532  76.630  1.00 38.42           C
ATOM    577  CG  TYR A  38      -4.566 -12.314  77.697  1.00 46.83           C
ATOM    578  CD1 TYR A  38      -4.102 -13.560  78.108  1.00 45.46           C
ATOM    579  CD2 TYR A  38      -5.688 -11.796  78.320  1.00 47.14           C
ATOM    580  CE1 TYR A  38      -4.736 -14.271  79.093  1.00 41.99           C
ATOM    581  CE2 TYR A  38      -6.338 -12.504  79.325  1.00 46.93           C
ATOM    582  CZ  TYR A  38      -5.857 -13.746  79.703  1.00 47.82           C
ATOM    583  OH  TYR A  38      -6.482 -14.466  80.686  1.00 47.30           O
ATOM    584  H   TYR A  38      -5.853 -12.741  74.874  1.00 54.36           H
ATOM    585  HA  TYR A  38      -3.479 -11.564  74.615  1.00 54.67           H
ATOM    586  HB2 TYR A  38      -2.899 -11.532  76.836  1.00 46.11           H
ATOM    587  HB3 TYR A  38      -4.189 -10.626  76.637  1.00 46.11           H
ATOM    588  HD1 TYR A  38      -3.346 -13.925  77.703  1.00 54.56           H
ATOM    589  HD2 TYR A  38      -6.008 -10.958  78.064  1.00 56.57           H
ATOM    590  HE1 TYR A  38      -4.413 -15.106  79.350  1.00 50.39           H
ATOM    591  HE2 TYR A  38      -7.095 -12.147  79.735  1.00 56.32           H
ATOM    592  HH  TYR A  38      -7.162 -14.051  80.958  1.00 56.76           H
ATOM    593  N   VAL A  39      -2.190 -13.666  75.225  1.00 45.04           N
ATOM    594  CA  VAL A  39      -1.515 -14.962  75.220  1.00 40.98           C
ATOM    595  C   VAL A  39      -0.360 -14.908  76.203  1.00 46.54           C
ATOM    596  O   VAL A  39       0.691 -14.348  75.888  1.00 41.62           O
ATOM    597  CB  VAL A  39      -0.987 -15.325  73.819  1.00 41.88           C
ATOM    598  CG1 VAL A  39      -0.339 -16.684  73.845  1.00 41.66           C
ATOM    599  CG2 VAL A  39      -2.101 -15.291  72.809  1.00 52.99           C
ATOM    600  H   VAL A  39      -1.643 -12.997  75.281  1.00 54.04           H
ATOM    601  HA  VAL A  39      -2.130 -15.651  75.508  1.00 49.18           H
ATOM    602  HB  VAL A  39      -0.319 -14.678  73.545  1.00 50.26           H
ATOM    603 HG11 VAL A  39      -0.030 -16.898  72.951  1.00 49.99           H
ATOM    604 HG12 VAL A  39       0.405 -16.679  74.463  1.00 49.99           H
ATOM    605 HG13 VAL A  39      -1.000 -17.335  74.127  1.00 49.99           H
ATOM    606 HG21 VAL A  39      -1.748 -15.506  71.933  1.00 63.58           H
ATOM    607 HG22 VAL A  39      -2.775 -15.937  73.068  1.00 63.58           H
ATOM    608 HG23 VAL A  39      -2.485 -14.403  72.810  1.00 63.58           H
ATOM    609  N   ASP A  40      -0.540 -15.489  77.386  1.00 43.77           N
ATOM    610  CA  ASP A  40       0.540 -15.553  78.352  1.00 44.68           C
ATOM    611  C   ASP A  40       1.747 -16.226  77.737  1.00 52.76           C
ATOM    612  O   ASP A  40       1.620 -17.249  77.068  1.00 51.09           O
ATOM    613  CB  ASP A  40       0.114 -16.331  79.581  1.00 41.93           C
ATOM    614  CG  ASP A  40      -1.104 -15.766  80.222  1.00 43.52           C
ATOM    615  OD1 ASP A  40      -1.270 -14.530  80.231  1.00 48.45           O
ATOM    616  OD2 ASP A  40      -1.912 -16.570  80.720  1.00 54.75           O1-
ATOM    617  H   ASP A  40      -1.271 -15.859  77.646  1.00 52.52           H
ATOM    618  HA  ASP A  40       0.785 -14.652  78.621  1.00 53.61           H
ATOM    619  HB2 ASP A  40      -0.065 -17.245  79.324  1.00 50.32           H
ATOM    620  HB3 ASP A  40       0.834 -16.299  80.227  1.00 50.32           H
ATOM    621  N   LEU A  41       2.926 -15.654  77.976  1.00 42.11           N
ATOM    622  CA  LEU A  41       4.157 -16.195  77.417  1.00 41.67           C
ATOM    623  C   LEU A  41       5.051 -16.811  78.481  1.00 44.51           C
ATOM    624  O   LEU A  41       5.451 -17.970  78.357  1.00 46.17           O
ATOM    625  CB  LEU A  41       4.932 -15.103  76.657  1.00 44.58           C
ATOM    626  CG  LEU A  41       4.166 -14.345  75.568  1.00 52.00           C
ATOM    627  CD1 LEU A  41       5.070 -13.333  74.884  1.00 47.13           C
ATOM    628  CD2 LEU A  41       3.616 -15.309  74.547  1.00 51.21           C
ATOM    629  H   LEU A  41       3.041 -14.949  78.463  1.00 50.53           H
ATOM    630  HA  LEU A  41       3.936 -16.886  76.778  1.00 50.00           H
ATOM    631  HB2 LEU A  41       5.248 -14.451  77.300  1.00 53.50           H
ATOM    632  HB3 LEU A  41       5.687 -15.524  76.222  1.00 53.50           H
ATOM    633  HG  LEU A  41       3.424 -13.861  75.971  1.00 62.40           H
ATOM    634 HD11 LEU A  41       4.558 -12.860  74.209  1.00 56.55           H
ATOM    635 HD12 LEU A  41       5.406 -12.709  75.547  1.00 56.55           H
ATOM    636 HD13 LEU A  41       5.811 -13.803  74.470  1.00 56.55           H
ATOM    637 HD21 LEU A  41       3.131 -14.807  73.875  1.00 61.45           H
ATOM    638 HD22 LEU A  41       4.359 -15.786  74.138  1.00 61.45           H
ATOM    639 HD23 LEU A  41       3.024 -15.935  74.988  1.00 61.45           H
ATOM    640  N   ALA A  42       5.378 -16.074  79.535  1.00 41.78           N
ATOM    641  CA  ALA A  42       6.267 -16.638  80.538  1.00 38.83           C
ATOM    642  C   ALA A  42       6.239 -15.781  81.796  1.00 32.05           C
ATOM    643  O   ALA A  42       5.673 -14.683  81.831  1.00 36.22           O
ATOM    644  CB  ALA A  42       7.694 -16.782  79.981  1.00 42.16           C
ATOM    645  H   ALA A  42       5.116 -15.266  79.682  1.00 50.13           H
ATOM    646  HA  ALA A  42       5.941 -17.522  80.771  1.00 46.59           H
ATOM    647  HB1 ALA A  42       8.263 -17.141  80.681  1.00 50.59           H
ATOM    648  HB2 ALA A  42       7.680 -17.396  79.228  1.00 50.59           H
ATOM    649  HB3 ALA A  42       8.023 -15.921  79.690  1.00 50.59           H
ATOM    650  N   TYR A  43       6.848 -16.321  82.842  1.00 39.32           N
ATOM    651  CA  TYR A  43       6.940 -15.628  84.120  1.00 35.06           C
ATOM    652  C   TYR A  43       8.146 -16.199  84.848  1.00 41.54           C
ATOM    653  O   TYR A  43       8.076 -17.326  85.349  1.00 38.20           O
ATOM    654  CB  TYR A  43       5.682 -15.824  84.937  1.00 36.62           C
ATOM    655  CG  TYR A  43       5.594 -14.966  86.168  1.00 37.57           C
ATOM    656  CD1 TYR A  43       4.631 -15.212  87.132  1.00 34.88           C
ATOM    657  CD2 TYR A  43       6.459 -13.896  86.374  1.00 38.28           C
ATOM    658  CE1 TYR A  43       4.528 -14.425  88.267  1.00 34.45           C
ATOM    659  CE2 TYR A  43       6.363 -13.101  87.513  1.00 34.08           C
ATOM    660  CZ  TYR A  43       5.401 -13.375  88.450  1.00 38.81           C
ATOM    661  OH  TYR A  43       5.291 -12.598  89.557  1.00 31.04           O
ATOM    662  H   TYR A  43       7.229 -17.097  82.826  1.00 47.18           H
ATOM    663  HA  TYR A  43       7.073 -14.685  83.947  1.00 42.07           H
ATOM    664  HB2 TYR A  43       4.915 -15.645  84.381  1.00 43.94           H
ATOM    665  HB3 TYR A  43       5.673 -16.746  85.240  1.00 43.94           H
ATOM    666  HD1 TYR A  43       4.046 -15.922  87.013  1.00 41.85           H
ATOM    667  HD2 TYR A  43       7.113 -13.709  85.741  1.00 45.93           H
ATOM    668  HE1 TYR A  43       3.881 -14.604  88.908  1.00 41.34           H
ATOM    669  HE2 TYR A  43       6.953 -12.385  87.637  1.00 40.89           H
ATOM    670  HH  TYR A  43       5.851 -11.968  89.509  1.00 37.25           H
ATOM    671  N   ASN A  44       9.237 -15.422  84.905  1.00 36.08           N
ATOM    672  CA  ASN A  44      10.475 -15.795  85.583  1.00 37.39           C
ATOM    673  C   ASN A  44      10.935 -14.650  86.479  1.00 30.84           C
ATOM    674  O   ASN A  44      11.001 -13.500  86.042  1.00 34.72           O
ATOM    675  CB  ASN A  44      11.575 -16.124  84.586  1.00 33.87           C
ATOM    676  CG  ASN A  44      12.773 -16.713  85.260  1.00 45.53           C
ATOM    677  OD1 ASN A  44      12.657 -17.267  86.355  1.00 44.30           O
ATOM    678  ND2 ASN A  44      13.936 -16.595  84.630  1.00 44.05           N
ATOM    679  H   ASN A  44       9.276 -14.639  84.550  1.00 43.30           H
ATOM    680  HA  ASN A  44      10.325 -16.581  86.131  1.00 44.87           H
ATOM    681  HB2 ASN A  44      11.253 -16.754  83.932  1.00 40.65           H
ATOM    682  HB3 ASN A  44      11.849 -15.302  84.151  1.00 40.65           H
ATOM    683 HD21 ASN A  44      14.654 -16.924  84.970  1.00 52.86           H
ATOM    684 HD22 ASN A  44      13.974 -16.213  83.857  1.00 52.86           H
ATOM    685  N   ARG A  45      11.235 -14.953  87.723  1.00 28.01           N
ATOM    686  CA  ARG A  45      11.635 -13.927  88.670  1.00 41.64           C
ATOM    687  C   ARG A  45      10.536 -12.866  88.651  1.00 44.63           C
ATOM    688  O   ARG A  45       9.347 -13.208  88.773  1.00 36.00           O
ATOM    689  CB  ARG A  45      13.028 -13.413  88.305  1.00 30.06           C
ATOM    690  CG  ARG A  45      14.179 -14.348  88.594  1.00 42.25           C
ATOM    691  CD  ARG A  45      15.456 -13.834  87.909  1.00 34.76           C
ATOM    692  NE  ARG A  45      16.595 -14.686  88.158  1.00 36.62           N
ATOM    693  CZ  ARG A  45      17.290 -14.709  89.288  1.00 30.29           C
ATOM    694  NH1 ARG A  45      16.961 -13.927  90.301  1.00 34.04           N
ATOM    695  NH2 ARG A  45      18.316 -15.536  89.397  1.00 38.12           N1+
ATOM    696  H   ARG A  45      11.216 -15.751  88.052  1.00 33.61           H
ATOM    697  HA  ARG A  45      11.680 -14.311  89.560  1.00 49.97           H
ATOM    698  HB2 ARG A  45      13.043 -13.210  87.355  1.00 36.08           H
ATOM    699  HB3 ARG A  45      13.191 -12.602  88.808  1.00 36.08           H
ATOM    700  HG2 ARG A  45      14.335 -14.373  89.551  1.00 50.70           H
ATOM    701  HG3 ARG A  45      13.976 -15.228  88.246  1.00 50.70           H
ATOM    702  HD2 ARG A  45      15.305 -13.799  86.950  1.00 41.71           H
ATOM    703  HD3 ARG A  45      15.660 -12.944  88.242  1.00 41.71           H
ATOM    704  HE  ARG A  45      16.865 -15.187  87.506  1.00 43.94           H
ATOM    705 HH11 ARG A  45      16.288 -13.390  90.229  1.00 40.85           H
ATOM    706 HH12 ARG A  45      17.405 -13.944  91.036  1.00 40.85           H
ATOM    707 HH21 ARG A  45      18.535 -16.046  88.741  1.00 45.74           H
ATOM    708 HH22 ARG A  45      18.767 -15.555  90.133  1.00 45.74           H
ATOM    709  N   GLU A  46      10.877 -11.586  88.464  1.00 29.71           N
ATOM    710  CA  GLU A  46       9.903 -10.510  88.435  1.00 35.17           C
ATOM    711  C   GLU A  46       9.526 -10.113  87.012  1.00 29.29           C
ATOM    712  O   GLU A  46       8.912  -9.071  86.816  1.00 31.19           O
ATOM    713  CB  GLU A  46      10.428  -9.301  89.216  1.00 35.28           C
ATOM    714  CG  GLU A  46      11.668  -8.604  88.643  1.00 36.30           C
ATOM    715  CD  GLU A  46      13.005  -9.135  89.204  1.00 38.89           C
ATOM    716  OE1 GLU A  46      13.977  -8.352  89.208  1.00 39.85           O
ATOM    717  OE2 GLU A  46      13.103 -10.313  89.633  1.00 36.38           O1-
ATOM    718  H   GLU A  46      11.680 -11.319  88.349  1.00 35.65           H
ATOM    719  HA  GLU A  46       9.099 -10.817  88.889  1.00 42.21           H
ATOM    720  HB2 GLU A  46       9.721  -8.644  89.297  1.00 42.33           H
ATOM    721  HB3 GLU A  46      10.689  -9.633  90.080  1.00 42.33           H
ATOM    722  HG2 GLU A  46      11.678  -8.681  87.677  1.00 43.56           H
ATOM    723  HG3 GLU A  46      11.618  -7.671  88.898  1.00 43.56           H
ATOM    724  N   TYR A  47       9.898 -10.905  86.020  1.00 26.07           N
ATOM    725  CA  TYR A  47       9.616 -10.599  84.631  1.00 27.64           C
ATOM    726  C   TYR A  47       8.466 -11.488  84.144  1.00 36.34           C
ATOM    727  O   TYR A  47       8.646 -12.687  83.918  1.00 30.94           O
ATOM    728  CB  TYR A  47      10.852 -10.810  83.762  1.00 26.67           C
ATOM    729  CG  TYR A  47      12.119 -10.163  84.311  1.00 27.67           C
ATOM    730  CD1 TYR A  47      13.212 -10.955  84.699  1.00 32.48           C
ATOM    731  CD2 TYR A  47      12.216  -8.783  84.474  1.00 29.28           C
ATOM    732  CE1 TYR A  47      14.363 -10.390  85.206  1.00 36.05           C
ATOM    733  CE2 TYR A  47      13.412  -8.186  85.007  1.00 25.81           C
ATOM    734  CZ  TYR A  47      14.461  -9.009  85.362  1.00 30.02           C
ATOM    735  OH  TYR A  47      15.610  -8.480  85.881  1.00 27.42           O
ATOM    736  H   TYR A  47      10.332 -11.648  86.132  1.00 31.28           H
ATOM    737  HA  TYR A  47       9.336  -9.673  84.572  1.00 33.17           H
ATOM    738  HB2 TYR A  47      11.014 -11.759  83.672  1.00 32.01           H
ATOM    739  HB3 TYR A  47      10.684 -10.422  82.889  1.00 32.01           H
ATOM    740  HD1 TYR A  47      13.171 -11.881  84.599  1.00 38.97           H
ATOM    741  HD2 TYR A  47      11.506  -8.243  84.238  1.00 35.13           H
ATOM    742  HE1 TYR A  47      15.076 -10.936  85.447  1.00 43.26           H
ATOM    743  HE2 TYR A  47      13.475  -7.268  85.114  1.00 30.98           H
ATOM    744  HH  TYR A  47      15.724  -7.700  85.581  1.00 32.90           H
ATOM    745  N   LYS A  48       7.308 -10.893  83.940  1.00 30.47           N
ATOM    746  CA  LYS A  48       6.149 -11.588  83.392  1.00 30.30           C
ATOM    747  C   LYS A  48       5.845 -11.035  82.008  1.00 33.27           C
ATOM    748  O   LYS A  48       5.646  -9.827  81.856  1.00 33.12           O
ATOM    749  CB  LYS A  48       4.956 -11.411  84.310  1.00 32.27           C
ATOM    750  CG  LYS A  48       3.668 -11.930  83.713  1.00 41.79           C
ATOM    751  CD  LYS A  48       2.550 -11.872  84.724  1.00 43.23           C
ATOM    752  CE  LYS A  48       2.797 -12.835  85.868  1.00 43.02           C
ATOM    753  NZ  LYS A  48       1.660 -12.833  86.860  1.00 44.57           N1+
ATOM    754  H   LYS A  48       7.160 -10.060  84.119  1.00 36.57           H
ATOM    755  HA  LYS A  48       6.337 -12.535  83.315  1.00 36.36           H
ATOM    756  HB2 LYS A  48       5.138 -11.880  85.135  1.00 38.72           H
ATOM    757  HB3 LYS A  48       4.835 -10.467  84.490  1.00 38.72           H
ATOM    758  HG2 LYS A  48       3.418 -11.384  82.950  1.00 50.14           H
ATOM    759  HG3 LYS A  48       3.797 -12.853  83.437  1.00 50.14           H
ATOM    760  HD2 LYS A  48       2.479 -10.972  85.080  1.00 51.88           H
ATOM    761  HD3 LYS A  48       1.715 -12.126  84.291  1.00 51.88           H
ATOM    762  HE2 LYS A  48       2.890 -13.734  85.517  1.00 51.63           H
ATOM    763  HE3 LYS A  48       3.600 -12.577  86.343  1.00 51.63           H
ATOM    764  HZ1 LYS A  48       1.960 -12.576  87.659  1.00 53.48           H
ATOM    765  HZ2 LYS A  48       1.025 -12.273  86.596  1.00 53.48           H
ATOM    766  HZ3 LYS A  48       1.320 -13.652  86.928  1.00 53.48           H
ATOM    767  N   SER A  49       5.803 -11.914  81.009  1.00 37.00           N
ATOM    768  CA  SER A  49       5.563 -11.531  79.627  1.00 34.44           C
ATOM    769  C   SER A  49       4.182 -12.000  79.176  1.00 38.94           C
ATOM    770  O   SER A  49       3.769 -13.115  79.485  1.00 41.93           O
ATOM    771  CB  SER A  49       6.627 -12.129  78.692  1.00 34.59           C
ATOM    772  OG  SER A  49       7.915 -11.649  78.973  1.00 48.50           O
ATOM    773  H   SER A  49       5.925 -12.760  81.112  1.00 44.40           H
ATOM    774  HA  SER A  49       5.597 -10.565  79.557  1.00 41.33           H
ATOM    775  HB2 SER A  49       6.622 -13.093  78.785  1.00 41.50           H
ATOM    776  HB3 SER A  49       6.409 -11.888  77.776  1.00 41.50           H
ATOM    777  HG  SER A  49       8.105 -11.840  79.770  1.00 58.20           H
ATOM    778  N   VAL A  50       3.489 -11.154  78.420  1.00 41.53           N
ATOM    779  CA  VAL A  50       2.153 -11.448  77.898  1.00 38.64           C
ATOM    780  C   VAL A  50       2.002 -10.745  76.552  1.00 43.28           C
ATOM    781  O   VAL A  50       2.251  -9.541  76.454  1.00 37.82           O
ATOM    782  CB  VAL A  50       1.049 -10.978  78.869  1.00 44.50           C
ATOM    783  CG1 VAL A  50      -0.304 -10.989  78.193  1.00 43.59           C
ATOM    784  CG2 VAL A  50       1.039 -11.843  80.130  1.00 34.03           C
ATOM    785  H   VAL A  50       3.784 -10.380  78.187  1.00 49.83           H
ATOM    786  HA  VAL A  50       2.065 -12.404  77.758  1.00 46.37           H
ATOM    787  HB  VAL A  50       1.233 -10.066  79.137  1.00 53.40           H
ATOM    788 HG11 VAL A  50      -0.975 -10.709  78.834  1.00 52.31           H
ATOM    789 HG12 VAL A  50      -0.314 -10.390  77.434  1.00 52.31           H
ATOM    790 HG13 VAL A  50      -0.490 -11.898  77.904  1.00 52.31           H
ATOM    791 HG21 VAL A  50       0.348 -11.537  80.727  1.00 40.84           H
ATOM    792 HG22 VAL A  50       0.883 -12.766  79.869  1.00 40.84           H
ATOM    793 HG23 VAL A  50       1.907 -11.774  80.560  1.00 40.84           H
ATOM    794  N   GLU A  51       1.568 -11.477  75.518  1.00 36.32           N
ATOM    795  CA  GLU A  51       1.261 -10.850  74.236  1.00 42.96           C
ATOM    796  C   GLU A  51      -0.150 -10.277  74.248  1.00 46.31           C
ATOM    797  O   GLU A  51      -1.129 -11.020  74.367  1.00 41.86           O
ATOM    798  CB  GLU A  51       1.399 -11.837  73.090  1.00 48.92           C
ATOM    799  CG  GLU A  51       1.298 -11.169  71.717  1.00 49.14           C
ATOM    800  CD  GLU A  51       1.227 -12.186  70.602  1.00 49.35           C
ATOM    801  OE1 GLU A  51       0.186 -12.872  70.508  1.00 56.58           O
ATOM    802  OE2 GLU A  51       2.213 -12.314  69.836  1.00 56.64           O1-
ATOM    803  H   GLU A  51       1.431 -12.326  75.536  1.00 43.59           H
ATOM    804  HA  GLU A  51       1.885 -10.124  74.087  1.00 51.55           H
ATOM    805  HB2 GLU A  51       2.257 -12.285  73.154  1.00 58.71           H
ATOM    806  HB3 GLU A  51       0.677 -12.482  73.154  1.00 58.71           H
ATOM    807  HG2 GLU A  51       0.492 -10.627  71.678  1.00 58.97           H
ATOM    808  HG3 GLU A  51       2.077 -10.609  71.574  1.00 58.97           H
ATOM    809  N   CYS A  52      -0.247  -8.961  74.115  1.00 41.64           N
ATOM    810  CA  CYS A  52      -1.510  -8.259  74.165  1.00 33.61           C
ATOM    811  C   CYS A  52      -2.068  -8.052  72.769  1.00 41.94           C
ATOM    812  O   CYS A  52      -1.331  -7.868  71.794  1.00 40.29           O
ATOM    813  CB  CYS A  52      -1.344  -6.916  74.860  1.00 30.99           C
ATOM    814  SG  CYS A  52      -1.039  -7.080  76.622  1.00 42.86           S
ATOM    815  H   CYS A  52       0.427  -8.433  74.009  1.00 49.97           H
ATOM    816  HA  CYS A  52      -2.145  -8.783  74.675  1.00 40.34           H
ATOM    817  HB2 CYS A  52      -0.621  -6.418  74.458  1.00 37.19           H
ATOM    818  HB3 CYS A  52      -2.170  -6.414  74.747  1.00 37.19           H
ATOM    819  HG  CYS A  52      -0.939  -5.981  77.103  1.00 51.43           H
ATOM    820  N   HIS A  53      -3.394  -8.107  72.688  1.00 44.12           N
ATOM    821  CA  HIS A  53      -4.147  -7.924  71.454  1.00 39.96           C
ATOM    822  C   HIS A  53      -5.085  -6.745  71.644  1.00 39.83           C
ATOM    823  O   HIS A  53      -5.914  -6.740  72.559  1.00 37.33           O
ATOM    824  CB  HIS A  53      -4.907  -9.190  71.108  1.00 40.71           C
ATOM    825  CG  HIS A  53      -4.006 -10.343  70.827  1.00 44.57           C
ATOM    826  ND1 HIS A  53      -3.970 -11.487  71.599  1.00 54.96           N
ATOM    827  CD2 HIS A  53      -3.074 -10.505  69.864  1.00 49.56           C
ATOM    828  CE1 HIS A  53      -3.060 -12.311  71.109  1.00 54.84           C
ATOM    829  NE2 HIS A  53      -2.500 -11.738  70.058  1.00 57.95           N
ATOM    830  H   HIS A  53      -3.900  -8.280  73.365  1.00 52.94           H
ATOM    831  HA  HIS A  53      -3.543  -7.740  70.718  1.00 47.95           H
ATOM    832  HB2 HIS A  53      -5.427  -9.023  70.309  1.00 48.85           H
ATOM    833  HB3 HIS A  53      -5.500  -9.420  71.840  1.00 48.85           H
ATOM    834  HD2 HIS A  53      -2.868  -9.891  69.197  1.00 59.47           H
ATOM    835  HE1 HIS A  53      -2.845 -13.149  71.443  1.00 65.81           H
ATOM    836  HE2 HIS A  53      -1.876 -12.086  69.571  1.00 69.54           H
ATOM    837  N   TYR A  54      -4.906  -5.714  70.831  1.00 32.65           N
ATOM    838  CA  TYR A  54      -5.656  -4.486  71.044  1.00 36.87           C
ATOM    839  C   TYR A  54      -5.858  -3.802  69.707  1.00 37.65           C
ATOM    840  O   TYR A  54      -4.896  -3.548  68.973  1.00 35.95           O
ATOM    841  CB  TYR A  54      -4.918  -3.582  72.033  1.00 34.86           C
ATOM    842  CG  TYR A  54      -5.713  -2.437  72.567  1.00 33.32           C
ATOM    843  CD1 TYR A  54      -6.916  -2.641  73.227  1.00 33.85           C
ATOM    844  CD2 TYR A  54      -5.254  -1.135  72.417  1.00 31.65           C
ATOM    845  CE1 TYR A  54      -7.628  -1.568  73.720  1.00 34.45           C
ATOM    846  CE2 TYR A  54      -5.957  -0.066  72.900  1.00 35.29           C
ATOM    847  CZ  TYR A  54      -7.145  -0.280  73.557  1.00 34.24           C
ATOM    848  OH  TYR A  54      -7.827   0.798  74.040  1.00 30.34           O
ATOM    849  H   TYR A  54      -4.337  -5.689  70.178  1.00 39.17           H
ATOM    850  HA  TYR A  54      -6.523  -4.710  71.416  1.00 44.25           H
ATOM    851  HB2 TYR A  54      -4.649  -4.119  72.796  1.00 41.83           H
ATOM    852  HB3 TYR A  54      -4.137  -3.217  71.592  1.00 41.83           H
ATOM    853  HD1 TYR A  54      -7.236  -3.504  73.338  1.00 40.62           H
ATOM    854  HD2 TYR A  54      -4.448  -0.984  71.974  1.00 37.97           H
ATOM    855  HE1 TYR A  54      -8.434  -1.701  74.163  1.00 41.34           H
ATOM    856  HE2 TYR A  54      -5.632   0.803  72.789  1.00 42.35           H
ATOM    857  HH  TYR A  54      -7.435   1.517  73.836  1.00 36.41           H
ATOM    858  N   LYS A  55      -7.117  -3.548  69.372  1.00 35.14           N
ATOM    859  CA  LYS A  55      -7.459  -2.899  68.115  1.00 30.78           C
ATOM    860  C   LYS A  55      -6.844  -3.641  66.939  1.00 29.59           C
ATOM    861  O   LYS A  55      -6.397  -3.041  65.958  1.00 39.79           O
ATOM    862  CB  LYS A  55      -7.024  -1.448  68.125  1.00 33.14           C
ATOM    863  CG  LYS A  55      -7.662  -0.642  69.214  1.00 37.05           C
ATOM    864  CD  LYS A  55      -7.100   0.755  69.246  1.00 45.31           C
ATOM    865  CE  LYS A  55      -7.799   1.608  70.283  1.00 42.37           C
ATOM    866  NZ  LYS A  55      -9.230   1.739  70.004  1.00 45.94           N1+
ATOM    867  H   LYS A  55      -7.803  -3.764  69.852  1.00 42.17           H
ATOM    868  HA  LYS A  55      -8.427  -2.920  68.006  1.00 36.94           H
ATOM    869  HB2 LYS A  55      -6.064  -1.423  68.258  1.00 39.77           H
ATOM    870  HB3 LYS A  55      -7.247  -1.048  67.269  1.00 39.77           H
ATOM    871  HG2 LYS A  55      -8.618  -0.588  69.063  1.00 44.46           H
ATOM    872  HG3 LYS A  55      -7.482  -1.069  70.068  1.00 44.46           H
ATOM    873  HD2 LYS A  55      -6.156   0.715  69.472  1.00 54.38           H
ATOM    874  HD3 LYS A  55      -7.219   1.169  68.376  1.00 54.38           H
ATOM    875  HE2 LYS A  55      -7.703   1.196  71.155  1.00 50.84           H
ATOM    876  HE3 LYS A  55      -7.411   2.499  70.285  1.00 50.84           H
ATOM    877  HZ1 LYS A  55      -9.477   2.589  70.099  1.00 55.13           H
ATOM    878  HZ2 LYS A  55      -9.399   1.478  69.173  1.00 55.13           H
ATOM    879  HZ3 LYS A  55      -9.698   1.236  70.571  1.00 55.13           H
ATOM    880  N   GLY A  56      -6.817  -4.967  67.041  1.00 36.50           N
ATOM    881  CA  GLY A  56      -6.238  -5.757  65.972  1.00 37.78           C
ATOM    882  C   GLY A  56      -4.738  -5.663  65.888  1.00 46.19           C
ATOM    883  O   GLY A  56      -4.154  -6.087  64.883  1.00 41.82           O
ATOM    884  H   GLY A  56      -7.116  -5.423  67.715  1.00 43.80           H
ATOM    885  HA2 GLY A  56      -6.484  -6.688  66.088  1.00 45.33           H
ATOM    886  HA3 GLY A  56      -6.590  -5.444  65.125  1.00 45.33           H
ATOM    887  N   GLN A  57      -4.102  -5.103  66.914  1.00 46.07           N
ATOM    888  CA  GLN A  57      -2.660  -4.989  66.971  1.00 41.03           C
ATOM    889  C   GLN A  57      -2.103  -5.938  68.016  1.00 43.54           C
ATOM    890  O   GLN A  57      -2.754  -6.247  69.021  1.00 42.37           O
ATOM    891  CB  GLN A  57      -2.251  -3.556  67.290  1.00 41.49           C
ATOM    892  CG  GLN A  57      -2.669  -2.561  66.230  1.00 41.69           C
ATOM    893  CD  GLN A  57      -2.147  -2.881  64.831  1.00 41.82           C
ATOM    894  OE1 GLN A  57      -2.607  -2.293  63.862  1.00 53.58           O
ATOM    895  NE2 GLN A  57      -1.190  -3.775  64.719  1.00 47.25           N
ATOM    896  H   GLN A  57      -4.498  -4.784  67.612  1.00 55.29           H
ATOM    897  HA  GLN A  57      -2.305  -5.258  66.114  1.00 49.23           H
ATOM    898  HB2 GLN A  57      -2.673  -3.296  68.123  1.00 49.79           H
ATOM    899  HB3 GLN A  57      -1.288  -3.516  67.389  1.00 49.79           H
ATOM    900  HG2 GLN A  57      -3.639  -2.555  66.177  1.00 50.03           H
ATOM    901  HG3 GLN A  57      -2.353  -1.681  66.488  1.00 50.03           H
ATOM    902 HE21 GLN A  57      -0.874  -4.169  65.415  1.00 56.70           H
ATOM    903 HE22 GLN A  57      -0.870  -3.961  63.945  1.00 56.70           H
ATOM    904  N   LYS A  58      -0.895  -6.412  67.740  1.00 40.60           N
ATOM    905  CA  LYS A  58      -0.194  -7.355  68.585  1.00 32.38           C
ATOM    906  C   LYS A  58       1.016  -6.657  69.196  1.00 39.82           C
ATOM    907  O   LYS A  58       1.817  -6.050  68.477  1.00 32.31           O
ATOM    908  CB  LYS A  58       0.218  -8.571  67.760  1.00 35.94           C
ATOM    909  CG  LYS A  58       1.114  -9.560  68.475  1.00 56.54           C
ATOM    910  CD  LYS A  58       2.075 -10.315  67.494  1.00 55.68           C
ATOM    911  CE  LYS A  58       1.354 -11.314  66.618  1.00 56.75           C
ATOM    912  NZ  LYS A  58       0.750 -12.421  67.443  1.00 69.97           N1+
ATOM    913  H   LYS A  58      -0.450  -6.199  67.033  1.00 48.72           H
ATOM    914  HA  LYS A  58      -0.776  -7.651  69.302  1.00 38.86           H
ATOM    915  HB2 LYS A  58      -0.579  -9.053  67.496  1.00 43.13           H
ATOM    916  HB3 LYS A  58       0.690  -8.268  66.969  1.00 43.13           H
ATOM    917  HG2 LYS A  58       1.667  -9.086  69.113  1.00 67.85           H
ATOM    918  HG3 LYS A  58       0.560 -10.205  68.941  1.00 67.85           H
ATOM    919  HD2 LYS A  58       2.509  -9.672  66.912  1.00 66.82           H
ATOM    920  HD3 LYS A  58       2.743 -10.800  68.008  1.00 66.82           H
ATOM    921  HE2 LYS A  58       0.634 -10.858  66.155  1.00 68.10           H
ATOM    922  HE3 LYS A  58       1.975 -11.700  65.984  1.00 68.10           H
ATOM    923  HZ1 LYS A  58       1.074 -13.211  67.197  1.00 83.97           H
ATOM    924  HZ2 LYS A  58       0.938 -12.294  68.299  1.00 83.97           H
ATOM    925  HZ3 LYS A  58      -0.138 -12.432  67.352  1.00 83.97           H
ATOM    926  N   PHE A  59       1.142  -6.732  70.519  1.00 38.38           N
ATOM    927  CA  PHE A  59       2.331  -6.200  71.179  1.00 40.81           C
ATOM    928  C   PHE A  59       2.439  -6.766  72.581  1.00 37.40           C
ATOM    929  O   PHE A  59       1.429  -7.042  73.226  1.00 32.17           O
ATOM    930  CB  PHE A  59       2.313  -4.673  71.228  1.00 34.69           C
ATOM    931  CG  PHE A  59       1.084  -4.076  71.848  1.00 35.76           C
ATOM    932  CD1 PHE A  59       0.921  -4.060  73.214  1.00 33.73           C
ATOM    933  CD2 PHE A  59       0.117  -3.458  71.058  1.00 38.94           C
ATOM    934  CE1 PHE A  59      -0.172  -3.480  73.781  1.00 29.95           C
ATOM    935  CE2 PHE A  59      -0.981  -2.857  71.632  1.00 28.74           C
ATOM    936  CZ  PHE A  59      -1.130  -2.870  72.994  1.00 38.53           C
ATOM    937  H   PHE A  59       0.569  -7.100  71.047  1.00 46.06           H
ATOM    938  HA  PHE A  59       3.117  -6.482  70.682  1.00 48.98           H
ATOM    939  HB2 PHE A  59       3.084  -4.366  71.722  1.00 41.63           H
ATOM    940  HB3 PHE A  59       2.359  -4.355  70.310  1.00 41.63           H
ATOM    941  HD1 PHE A  59       1.558  -4.462  73.757  1.00 40.47           H
ATOM    942  HD2 PHE A  59       0.214  -3.438  70.132  1.00 46.72           H
ATOM    943  HE1 PHE A  59      -0.275  -3.489  74.705  1.00 35.94           H
ATOM    944  HE2 PHE A  59      -1.633  -2.454  71.098  1.00 34.49           H
ATOM    945  HZ  PHE A  59      -1.883  -2.480  73.386  1.00 46.23           H
ATOM    946  N   LEU A  60       3.675  -6.925  73.050  1.00 34.80           N
ATOM    947  CA  LEU A  60       3.920  -7.521  74.357  1.00 34.67           C
ATOM    948  C   LEU A  60       3.731  -6.515  75.482  1.00 30.81           C
ATOM    949  O   LEU A  60       3.816  -5.307  75.296  1.00 36.83           O
ATOM    950  CB  LEU A  60       5.328  -8.088  74.445  1.00 30.43           C
ATOM    951  CG  LEU A  60       5.719  -9.027  73.324  1.00 41.81           C
ATOM    952  CD1 LEU A  60       7.124  -9.498  73.569  1.00 34.44           C
ATOM    953  CD2 LEU A  60       4.762 -10.217  73.240  1.00 39.17           C
ATOM    954  H   LEU A  60       4.389  -6.707  72.617  1.00 41.76           H
ATOM    955  HA  LEU A  60       3.290  -8.245  74.493  1.00 41.60           H
ATOM    956  HB2 LEU A  60       5.966  -7.363  74.463  1.00 36.52           H
ATOM    957  HB3 LEU A  60       5.386  -8.595  75.268  1.00 36.52           H
ATOM    958  HG  LEU A  60       5.689  -8.557  72.476  1.00 50.18           H
ATOM    959 HD11 LEU A  60       7.350 -10.115  72.862  1.00 41.33           H
ATOM    960 HD12 LEU A  60       7.732  -8.743  73.563  1.00 41.33           H
ATOM    961 HD13 LEU A  60       7.166  -9.959  74.422  1.00 41.33           H
ATOM    962 HD21 LEU A  60       5.048 -10.804  72.520  1.00 47.01           H
ATOM    963 HD22 LEU A  60       4.786 -10.697  74.082  1.00 47.01           H
ATOM    964 HD23 LEU A  60       3.866  -9.899  73.064  1.00 47.01           H
ATOM    965  N   CYS A  61       3.469  -7.048  76.665  1.00 24.93           N
ATOM    966  CA  CYS A  61       3.480  -6.290  77.907  1.00 30.00           C
ATOM    967  C   CYS A  61       4.334  -7.085  78.875  1.00 40.02           C
ATOM    968  O   CYS A  61       4.027  -8.252  79.147  1.00 31.70           O
ATOM    969  CB  CYS A  61       2.102  -6.096  78.492  1.00 33.21           C
ATOM    970  SG  CYS A  61       2.077  -5.147  80.019  1.00 34.93           S
ATOM    971  H   CYS A  61       3.345  -7.892  76.789  1.00 29.92           H
ATOM    972  HA  CYS A  61       3.859  -5.417  77.750  1.00 36.00           H
ATOM    973  HB2 CYS A  61       1.536  -5.654  77.835  1.00 39.85           H
ATOM    974  HB3 CYS A  61       1.749  -6.978  78.685  1.00 39.85           H
ATOM    975  HG  CYS A  61       0.929  -5.066  80.361  1.00 41.91           H
ATOM    976  N   VAL A  62       5.418  -6.471  79.369  1.00 32.78           N
ATOM    977  CA  VAL A  62       6.373  -7.150  80.242  1.00 25.28           C
ATOM    978  C   VAL A  62       6.656  -6.314  81.486  1.00 30.00           C
ATOM    979  O   VAL A  62       6.784  -5.089  81.407  1.00 29.82           O
ATOM    980  CB  VAL A  62       7.688  -7.455  79.499  1.00 35.41           C
ATOM    981  CG1 VAL A  62       8.541  -8.410  80.332  1.00 33.91           C
ATOM    982  CG2 VAL A  62       7.412  -8.028  78.140  1.00 30.98           C
ATOM    983  H   VAL A  62       5.636  -5.660  79.183  1.00 39.34           H
ATOM    984  HA  VAL A  62       5.988  -7.987  80.531  1.00 30.34           H
ATOM    985  HB  VAL A  62       8.183  -6.630  79.384  1.00 42.49           H
ATOM    986 HG11 VAL A  62       9.360  -8.609  79.860  1.00 40.70           H
ATOM    987 HG12 VAL A  62       8.736  -7.998  81.190  1.00 40.70           H
ATOM    988 HG13 VAL A  62       8.032  -9.228  80.484  1.00 40.70           H
ATOM    989 HG21 VAL A  62       8.261  -8.237  77.714  1.00 37.17           H
ATOM    990 HG22 VAL A  62       6.900  -8.842  78.248  1.00 37.17           H
ATOM    991 HG23 VAL A  62       6.919  -7.388  77.607  1.00 37.17           H
ATOM    992  N   SER A  63       6.806  -6.985  82.628  1.00 26.12           N
ATOM    993  CA  SER A  63       7.191  -6.341  83.861  1.00 27.88           C
ATOM    994  C   SER A  63       8.721  -6.310  83.945  1.00 22.62           C
ATOM    995  O   SER A  63       9.392  -7.268  83.543  1.00 23.99           O
ATOM    996  CB  SER A  63       6.618  -7.074  85.073  1.00 23.11           C
ATOM    997  OG  SER A  63       6.946  -8.467  85.088  1.00 26.82           O
ATOM    998  H   SER A  63       6.705  -7.836  82.705  1.00 31.35           H
ATOM    999  HA  SER A  63       6.823  -5.447  83.856  1.00 33.46           H
ATOM   1000  HB2 SER A  63       6.948  -6.654  85.888  1.00 27.74           H
ATOM   1001  HB3 SER A  63       5.657  -6.990  85.026  1.00 27.74           H
ATOM   1002  HG  SER A  63       7.432  -8.624  85.763  1.00 32.19           H
ATOM   1003  N   HIS A  64       9.264  -5.218  84.488  1.00 28.39           N
ATOM   1004  CA  HIS A  64      10.728  -5.069  84.568  1.00 27.98           C
ATOM   1005  C   HIS A  64      11.287  -4.999  85.986  1.00 28.87           C
ATOM   1006  O   HIS A  64      12.516  -4.998  86.138  1.00 30.55           O
ATOM   1007  CB  HIS A  64      11.187  -3.834  83.763  1.00 21.87           C
ATOM   1008  CG  HIS A  64      10.572  -2.532  84.169  1.00 15.07           C
ATOM   1009  ND1 HIS A  64      10.568  -2.042  85.459  1.00 21.36           N
ATOM   1010  CD2 HIS A  64       9.994  -1.574  83.404  1.00 26.08           C
ATOM   1011  CE1 HIS A  64       9.971  -0.863  85.474  1.00 20.49           C
ATOM   1012  NE2 HIS A  64       9.621  -0.555  84.241  1.00 19.50           N
ATOM   1013  H   HIS A  64       8.810  -4.554  84.815  1.00 34.07           H
ATOM   1014  HA  HIS A  64      11.139  -5.836  84.138  1.00 33.57           H
ATOM   1015  HB2 HIS A  64      10.943  -3.972  82.829  1.00 26.24           H
ATOM   1016  HB3 HIS A  64      12.155  -3.747  83.828  1.00 26.24           H
ATOM   1017  HD1 HIS A  64      10.873  -2.448  86.152  1.00 25.63           H
ATOM   1018  HD2 HIS A  64       9.869  -1.604  82.484  1.00 31.30           H
ATOM   1019  HE1 HIS A  64       9.821  -0.330  86.222  1.00 24.59           H
ATOM   1020  N   GLY A  65      10.439  -4.953  87.017  1.00 25.81           N
ATOM   1021  CA  GLY A  65      10.872  -5.001  88.404  1.00 24.09           C
ATOM   1022  C   GLY A  65      11.237  -3.635  88.976  1.00 24.80           C
ATOM   1023  O   GLY A  65      11.392  -2.664  88.229  1.00 24.76           O
ATOM   1024  H   GLY A  65       9.585  -4.922  86.914  1.00 30.98           H
ATOM   1025  HA2 GLY A  65      10.166  -5.381  88.936  1.00 28.91           H
ATOM   1026  HA3 GLY A  65      11.650  -5.566  88.455  1.00 28.91           H
ATOM   1027  N   VAL A  66      11.393  -3.549  90.333  1.00 25.32           N
ATOM   1028  CA  VAL A  66      11.886  -2.306  90.905  1.00 22.30           C
ATOM   1029  C   VAL A  66      13.435  -2.284  90.774  1.00 27.70           C
ATOM   1030  O   VAL A  66      14.260  -3.064  91.222  1.00 25.63           O
ATOM   1031  CB  VAL A  66      11.531  -2.184  92.405  1.00 22.56           C
ATOM   1032  CG1 VAL A  66      11.980  -0.806  92.900  1.00 20.09           C
ATOM   1033  CG2 VAL A  66      10.020  -2.384  92.598  1.00 24.23           C
ATOM   1034  H   VAL A  66      11.318  -4.404  90.964  1.00 30.39           H
ATOM   1035  HA  VAL A  66      11.423  -1.440  90.323  1.00 26.76           H
ATOM   1036  HB  VAL A  66      12.068  -2.990  92.972  1.00 27.07           H
ATOM   1037 HG11 VAL A  66      11.749  -0.676  93.958  1.00 24.11           H
ATOM   1038 HG12 VAL A  66      13.055  -0.653  92.766  1.00 24.11           H
ATOM   1039 HG13 VAL A  66      11.475   0.001  92.347  1.00 24.11           H
ATOM   1040 HG21 VAL A  66       9.759  -2.324  93.656  1.00 29.07           H
ATOM   1041 HG22 VAL A  66       9.449  -1.636  92.038  1.00 29.07           H
ATOM   1042 HG23 VAL A  66       9.729  -3.382  92.230  1.00 29.07           H
ATOM   1043  N   GLY A  67      13.824  -1.129  90.138  1.00 27.25           N
ATOM   1044  CA  GLY A  67      15.167  -0.545  90.056  1.00 21.80           C
ATOM   1045  C   GLY A  67      15.845  -0.618  88.677  1.00 16.21           C
ATOM   1046  O   GLY A  67      15.653  -1.565  87.881  1.00 18.42           O
ATOM   1047  H   GLY A  67      13.241  -0.543  89.830  1.00 32.70           H
ATOM   1048  HA2 GLY A  67      15.183   0.370  90.347  1.00 26.16           H
ATOM   1049  HA3 GLY A  67      15.719  -1.065  90.632  1.00 26.16           H
ATOM   1050  N   SER A  68      16.804   0.314  88.462  1.00 19.30           N
ATOM   1051  CA  SER A  68      17.496   0.417  87.165  1.00 17.92           C
ATOM   1052  C   SER A  68      18.276  -0.845  86.798  1.00 19.05           C
ATOM   1053  O   SER A  68      18.247  -1.287  85.645  1.00 19.24           O
ATOM   1054  CB  SER A  68      18.440   1.615  87.178  1.00 21.49           C
ATOM   1055  OG  SER A  68      19.377   1.489  88.227  1.00 16.74           O
ATOM   1056  H   SER A  68      17.076   0.897  89.046  1.00 23.16           H
ATOM   1057  HA  SER A  68      16.842   0.569  86.464  1.00 21.50           H
ATOM   1058  HB2 SER A  68      18.931   1.625  86.336  1.00 25.79           H
ATOM   1059  HB3 SER A  68      17.916   2.431  87.269  1.00 25.79           H
ATOM   1060  HG  SER A  68      19.284   2.152  88.753  1.00 20.08           H
ATOM   1061  N   ALA A  69      19.047  -1.402  87.734  1.00 21.37           N
ATOM   1062  CA  ALA A  69      19.856  -2.571  87.381  1.00 17.76           C
ATOM   1063  C   ALA A  69      18.976  -3.741  86.922  1.00 17.65           C
ATOM   1064  O   ALA A  69      19.297  -4.437  85.952  1.00 22.27           O
ATOM   1065  CB  ALA A  69      20.753  -2.962  88.568  1.00 26.37           C
ATOM   1066  H   ALA A  69      19.141  -1.123  88.546  1.00 25.64           H
ATOM   1067  HA  ALA A  69      20.444  -2.341  86.648  1.00 21.31           H
ATOM   1068  HB1 ALA A  69      21.279  -3.744  88.334  1.00 31.64           H
ATOM   1069  HB2 ALA A  69      21.344  -2.221  88.781  1.00 31.64           H
ATOM   1070  HB3 ALA A  69      20.191  -3.156  89.330  1.00 31.64           H
ATOM   1071  N   GLY A  70      17.853  -3.953  87.590  1.00 23.23           N
ATOM   1072  CA  GLY A  70      16.985  -5.057  87.224  1.00 22.53           C
ATOM   1073  C   GLY A  70      16.222  -4.826  85.941  1.00 26.06           C
ATOM   1074  O   GLY A  70      16.084  -5.735  85.114  1.00 24.57           O
ATOM   1075  H   GLY A  70      17.586  -3.483  88.267  1.00 27.87           H
ATOM   1076  HA2 GLY A  70      17.508  -5.867  87.150  1.00 27.04           H
ATOM   1077  HA3 GLY A  70      16.334  -5.164  87.929  1.00 27.04           H
ATOM   1078  N   CYS A  71      15.708  -3.613  85.752  1.00 19.66           N
ATOM   1079  CA  CYS A  71      15.019  -3.346  84.512  1.00 19.38           C
ATOM   1080  C   CYS A  71      15.983  -3.374  83.345  1.00 24.94           C
ATOM   1081  O   CYS A  71      15.563  -3.629  82.219  1.00 23.83           O
ATOM   1082  CB  CYS A  71      14.267  -2.002  84.606  1.00 28.09           C
ATOM   1083  SG  CYS A  71      15.330  -0.504  84.435  1.00 26.46           S
ATOM   1084  H   CYS A  71      15.759  -2.952  86.305  1.00 23.59           H
ATOM   1085  HA  CYS A  71      14.363  -4.051  84.363  1.00 23.25           H
ATOM   1086  HB2 CYS A  71      13.613  -1.984  83.887  1.00 33.70           H
ATOM   1087  HB3 CYS A  71      13.815  -1.958  85.462  1.00 33.70           H
ATOM   1088  HG  CYS A  71      15.856  -0.518  83.355  1.00 31.75           H
ATOM   1089  N   ALA A  72      17.275  -3.148  83.599  1.00 28.37           N
ATOM   1090  CA  ALA A  72      18.263  -3.223  82.528  1.00 21.14           C
ATOM   1091  C   ALA A  72      18.428  -4.647  81.946  1.00 16.81           C
ATOM   1092  O   ALA A  72      18.613  -4.760  80.728  1.00 20.16           O
ATOM   1093  CB  ALA A  72      19.627  -2.663  83.012  1.00 23.56           C
ATOM   1094  H   ALA A  72      17.586  -2.901  84.362  1.00 34.04           H
ATOM   1095  HA  ALA A  72      17.959  -2.626  81.820  1.00 25.37           H
ATOM   1096  HB1 ALA A  72      20.264  -2.661  82.285  1.00 28.27           H
ATOM   1097  HB2 ALA A  72      19.509  -1.757  83.354  1.00 28.27           H
ATOM   1098  HB3 ALA A  72      19.947  -3.224  83.736  1.00 28.27           H
ATOM   1099  N   VAL A  73      18.372  -5.744  82.768  1.00 20.14           N
ATOM   1100  CA  VAL A  73      18.515  -7.098  82.189  1.00 21.07           C
ATOM   1101  C   VAL A  73      17.491  -7.355  81.047  1.00 28.11           C
ATOM   1102  O   VAL A  73      17.686  -7.955  80.011  1.00 39.00           O
ATOM   1103  CB  VAL A  73      18.320  -8.096  83.360  1.00 23.22           C
ATOM   1104  CG1 VAL A  73      18.365  -9.521  82.822  1.00 28.07           C
ATOM   1105  CG2 VAL A  73      19.396  -7.823  84.408  1.00 30.14           C
ATOM   1106  H   VAL A  73      18.122  -5.663  83.757  1.00 24.17           H
ATOM   1107  HA  VAL A  73      19.533  -7.195  81.725  1.00 25.28           H
ATOM   1108  HB  VAL A  73      17.315  -7.933  83.833  1.00 27.86           H
ATOM   1109 HG11 VAL A  73      18.249 -10.250  83.637  1.00 33.68           H
ATOM   1110 HG12 VAL A  73      17.555  -9.704  82.108  1.00 33.68           H
ATOM   1111 HG13 VAL A  73      19.317  -9.735  82.324  1.00 33.68           H
ATOM   1112 HG21 VAL A  73      19.315  -8.542  85.248  1.00 36.17           H
ATOM   1113 HG22 VAL A  73      20.409  -7.902  83.999  1.00 36.17           H
ATOM   1114 HG23 VAL A  73      19.294  -6.835  84.871  1.00 36.17           H
ATOM   1115  N   CYS A  74      16.254  -6.851  81.425  1.00 26.70           N
ATOM   1116  CA  CYS A  74      14.959  -6.866  80.701  1.00 23.99           C
ATOM   1117  C   CYS A  74      15.041  -6.042  79.440  1.00 25.83           C
ATOM   1118  O   CYS A  74      14.793  -6.550  78.341  1.00 24.90           O
ATOM   1119  CB  CYS A  74      13.777  -6.327  81.572  1.00 27.07           C
ATOM   1120  SG  CYS A  74      12.110  -6.016  80.663  1.00 30.78           S
ATOM   1121  H   CYS A  74      16.144  -6.455  82.189  1.00 32.04           H
ATOM   1122  HA  CYS A  74      14.708  -7.770  80.472  1.00 28.79           H
ATOM   1123  HB2 CYS A  74      13.562  -6.930  82.303  1.00 32.48           H
ATOM   1124  HB3 CYS A  74      13.997  -5.463  81.960  1.00 32.48           H
ATOM   1125  HG  CYS A  74      11.226  -5.787  81.428  1.00 36.94           H
ATOM   1126  N   PHE A  75      15.375  -4.753  79.591  1.00 24.45           N
ATOM   1127  CA  PHE A  75      15.463  -3.846  78.452  1.00 25.74           C
ATOM   1128  C   PHE A  75      16.524  -4.290  77.460  1.00 24.92           C
ATOM   1129  O   PHE A  75      16.353  -4.106  76.245  1.00 23.06           O
ATOM   1130  CB  PHE A  75      15.763  -2.418  78.919  1.00 24.21           C
ATOM   1131  CG  PHE A  75      14.721  -1.826  79.805  1.00 24.93           C
ATOM   1132  CD1 PHE A  75      14.981  -0.675  80.530  1.00 23.13           C
ATOM   1133  CD2 PHE A  75      13.454  -2.407  79.922  1.00 31.27           C
ATOM   1134  CE1 PHE A  75      14.015  -0.115  81.370  1.00 22.79           C
ATOM   1135  CE2 PHE A  75      12.499  -1.842  80.759  1.00 20.68           C
ATOM   1136  CZ  PHE A  75      12.784  -0.705  81.484  1.00 23.60           C
ATOM   1137  H   PHE A  75      15.532  -4.375  80.354  1.00 29.34           H
ATOM   1138  HA  PHE A  75      14.618  -3.831  77.983  1.00 30.88           H
ATOM   1139  HB2 PHE A  75      16.586  -2.451  79.435  1.00 29.05           H
ATOM   1140  HB3 PHE A  75      15.877  -1.851  78.146  1.00 29.05           H
ATOM   1141  HD1 PHE A  75      15.820  -0.268  80.475  1.00 27.76           H
ATOM   1142  HD2 PHE A  75      13.254  -3.178  79.447  1.00 37.52           H
ATOM   1143  HE1 PHE A  75      14.204   0.654  81.859  1.00 27.35           H
ATOM   1144  HE2 PHE A  75      11.657  -2.231  80.840  1.00 24.82           H
ATOM   1145  HZ  PHE A  75      12.140  -0.325  82.036  1.00 28.32           H
ATOM   1146  N   GLU A  76      17.646  -4.828  77.948  1.00 23.58           N
ATOM   1147  CA  GLU A  76      18.682  -5.287  77.019  1.00 29.32           C
ATOM   1148  C   GLU A  76      18.210  -6.523  76.261  1.00 26.51           C
ATOM   1149  O   GLU A  76      18.428  -6.653  75.052  1.00 27.23           O
ATOM   1150  CB  GLU A  76      19.985  -5.593  77.761  1.00 28.12           C
ATOM   1151  CG  GLU A  76      20.727  -4.378  78.323  1.00 28.61           C
ATOM   1152  CD  GLU A  76      21.526  -3.592  77.261  1.00 28.92           C
ATOM   1153  OE1 GLU A  76      21.390  -3.836  76.046  1.00 27.65           O
ATOM   1154  OE2 GLU A  76      22.322  -2.698  77.666  1.00 25.72           O1-
ATOM   1155  H   GLU A  76      17.834  -4.930  78.783  1.00 28.30           H
ATOM   1156  HA  GLU A  76      18.872  -4.580  76.384  1.00 35.19           H
ATOM   1157  HB2 GLU A  76      19.793  -6.174  78.513  1.00 33.74           H
ATOM   1158  HB3 GLU A  76      20.586  -6.041  77.146  1.00 33.74           H
ATOM   1159  HG2 GLU A  76      20.078  -3.774  78.710  1.00 34.33           H
ATOM   1160  HG3 GLU A  76      21.341  -4.675  79.019  1.00 34.33           H
ATOM   1161  N   GLU A  77      17.590  -7.467  76.966  1.00 30.21           N
ATOM   1162  CA  GLU A  77      17.126  -8.678  76.293  1.00 33.14           C
ATOM   1163  C   GLU A  77      16.110  -8.333  75.215  1.00 24.47           C
ATOM   1164  O   GLU A  77      16.167  -8.866  74.102  1.00 28.03           O
ATOM   1165  CB  GLU A  77      16.555  -9.649  77.322  1.00 31.97           C
ATOM   1166  CG  GLU A  77      17.627 -10.510  78.009  1.00 40.33           C
ATOM   1167  CD  GLU A  77      17.046 -11.507  78.997  1.00 44.53           C
ATOM   1168  OE1 GLU A  77      15.857 -11.873  78.848  1.00 38.37           O
ATOM   1169  OE2 GLU A  77      17.782 -11.943  79.914  1.00 37.04           O1-
ATOM   1170  H   GLU A  77      17.449  -7.438  77.818  1.00 36.25           H
ATOM   1171  HA  GLU A  77      17.882  -9.108  75.863  1.00 39.77           H
ATOM   1172  HB2 GLU A  77      16.115  -9.130  78.013  1.00 38.37           H
ATOM   1173  HB3 GLU A  77      15.927 -10.227  76.881  1.00 38.37           H
ATOM   1174  HG2 GLU A  77      18.099 -11.011  77.325  1.00 48.39           H
ATOM   1175  HG3 GLU A  77      18.251  -9.938  78.484  1.00 48.39           H
ATOM   1176  N   LEU A  78      15.246  -7.360  75.494  1.00 29.22           N
ATOM   1177  CA  LEU A  78      14.252  -6.934  74.508  1.00 29.37           C
ATOM   1178  C   LEU A  78      14.898  -6.187  73.353  1.00 28.86           C
ATOM   1179  O   LEU A  78      14.557  -6.413  72.184  1.00 28.68           O
ATOM   1180  CB  LEU A  78      13.201  -6.054  75.172  1.00 27.77           C
ATOM   1181  CG  LEU A  78      12.289  -6.700  76.203  1.00 29.32           C
ATOM   1182  CD1 LEU A  78      11.402  -5.623  76.848  1.00 26.96           C
ATOM   1183  CD2 LEU A  78      11.454  -7.795  75.536  1.00 34.97           C
ATOM   1184  H   LEU A  78      15.221  -6.933  76.240  1.00 35.06           H
ATOM   1185  HA  LEU A  78      13.815  -7.720  74.145  1.00 35.24           H
ATOM   1186  HB2 LEU A  78      13.676  -5.347  75.631  1.00 33.32           H
ATOM   1187  HB3 LEU A  78      12.639  -5.670  74.485  1.00 33.32           H
ATOM   1188  HG  LEU A  78      12.818  -7.112  76.907  1.00 35.19           H
ATOM   1189 HD11 LEU A  78      10.811  -6.043  77.496  1.00 32.35           H
ATOM   1190 HD12 LEU A  78      11.955  -4.966  77.291  1.00 32.35           H
ATOM   1191 HD13 LEU A  78      10.880  -5.197  76.154  1.00 32.35           H
ATOM   1192 HD21 LEU A  78      10.870  -8.185  76.204  1.00 41.96           H
ATOM   1193 HD22 LEU A  78      10.927  -7.390  74.829  1.00 41.96           H
ATOM   1194 HD23 LEU A  78      12.038  -8.473  75.168  1.00 41.96           H
ATOM   1195  N   CYS A  79      15.798  -5.250  73.659  1.00 26.99           N
ATOM   1196  CA  CYS A  79      16.394  -4.432  72.601  1.00 29.42           C
ATOM   1197  C   CYS A  79      17.310  -5.262  71.726  1.00 26.90           C
ATOM   1198  O   CYS A  79      17.410  -5.028  70.521  1.00 30.51           O
ATOM   1199  CB  CYS A  79      17.192  -3.280  73.201  1.00 21.11           C
ATOM   1200  SG  CYS A  79      16.213  -2.025  73.882  1.00 27.02           S
ATOM   1201  H   CYS A  79      16.054  -5.053  74.456  1.00 32.39           H
ATOM   1202  HA  CYS A  79      15.696  -4.058  72.043  1.00 35.30           H
ATOM   1203  HB2 CYS A  79      17.769  -3.630  73.893  1.00 25.34           H
ATOM   1204  HB3 CYS A  79      17.730  -2.883  72.498  1.00 25.34           H
ATOM   1205  HG  CYS A  79      15.577  -2.446  74.800  1.00 32.42           H
ATOM   1206  N   GLN A  80      17.983  -6.235  72.318  1.00 23.07           N
ATOM   1207  CA  GLN A  80      18.908  -7.059  71.573  1.00 25.90           C
ATOM   1208  C   GLN A  80      18.215  -8.186  70.825  1.00 35.59           C
ATOM   1209  O   GLN A  80      18.891  -8.970  70.164  1.00 33.40           O
ATOM   1210  CB  GLN A  80      19.972  -7.595  72.536  1.00 36.00           C
ATOM   1211  CG  GLN A  80      20.820  -6.469  73.167  1.00 32.87           C
ATOM   1212  CD  GLN A  80      21.992  -6.969  73.971  1.00 38.53           C
ATOM   1213  OE1 GLN A  80      22.252  -6.485  75.079  1.00 44.84           O
ATOM   1214  NE2 GLN A  80      22.723  -7.919  73.422  1.00 42.88           N
ATOM   1215  H   GLN A  80      17.933  -6.424  73.160  1.00 27.68           H
ATOM   1216  HA  GLN A  80      19.355  -6.503  70.919  1.00 31.08           H
ATOM   1217  HB2 GLN A  80      19.537  -8.070  73.260  1.00 43.20           H
ATOM   1218  HB3 GLN A  80      20.565  -8.187  72.049  1.00 43.20           H
ATOM   1219  HG2 GLN A  80      21.181  -5.921  72.452  1.00 39.44           H
ATOM   1220  HG3 GLN A  80      20.262  -5.928  73.749  1.00 39.44           H
ATOM   1221 HE21 GLN A  80      22.557  -8.195  72.627  1.00 51.45           H
ATOM   1222 HE22 GLN A  80      23.384  -8.257  73.861  1.00 51.45           H
ATOM   1223  N   ASN A  81      16.891  -8.286  70.884  1.00 36.59           N
ATOM   1224  CA  ASN A  81      16.221  -9.423  70.259  1.00 35.80           C
ATOM   1225  C   ASN A  81      14.926  -9.008  69.592  1.00 34.57           C
ATOM   1226  O   ASN A  81      13.936  -9.744  69.603  1.00 34.32           O
ATOM   1227  CB  ASN A  81      15.974 -10.535  71.276  1.00 38.51           C
ATOM   1228  CG  ASN A  81      17.255 -11.204  71.722  1.00 38.17           C
ATOM   1229  OD1 ASN A  81      17.929 -11.858  70.934  1.00 39.79           O
ATOM   1230  ND2 ASN A  81      17.607 -11.027  72.997  1.00 39.29           N
ATOM   1231  H   ASN A  81      16.373  -7.736  71.290  1.00 43.90           H
ATOM   1232  HA  ASN A  81      16.804  -9.775  69.570  1.00 42.96           H
ATOM   1233  HB2 ASN A  81      15.553 -10.150  72.061  1.00 46.21           H
ATOM   1234  HB3 ASN A  81      15.398 -11.206  70.883  1.00 46.21           H
ATOM   1235 HD21 ASN A  81      18.317 -11.406  73.301  1.00 47.15           H
ATOM   1236 HD22 ASN A  81      17.128 -10.536  73.516  1.00 47.15           H
ATOM   1237  N   GLY A  82      14.919  -7.843  68.957  1.00 33.57           N
ATOM   1238  CA  GLY A  82      13.785  -7.496  68.150  1.00 36.46           C
ATOM   1239  C   GLY A  82      13.058  -6.226  68.497  1.00 35.81           C
ATOM   1240  O   GLY A  82      12.634  -5.520  67.584  1.00 43.32           O
ATOM   1241  H   GLY A  82      15.562  -7.266  68.953  1.00 40.29           H
ATOM   1242  HA2 GLY A  82      14.060  -7.429  67.225  1.00 43.75           H
ATOM   1243  HA3 GLY A  82      13.133  -8.213  68.218  1.00 43.75           H
ATOM   1244  N   ALA A  83      12.855  -5.942  69.779  1.00 35.09           N
ATOM   1245  CA  ALA A  83      12.072  -4.770  70.146  1.00 25.96           C
ATOM   1246  C   ALA A  83      12.539  -3.576  69.330  1.00 29.80           C
ATOM   1247  O   ALA A  83      13.733  -3.412  69.085  1.00 30.24           O
ATOM   1248  CB  ALA A  83      12.193  -4.502  71.651  1.00 29.90           C
ATOM   1249  H   ALA A  83      13.128  -6.415  70.441  1.00 42.11           H
ATOM   1250  HA  ALA A  83      11.131  -4.917  69.951  1.00 31.16           H
ATOM   1251  HB1 ALA A  83      11.690  -3.700  71.876  1.00 35.88           H
ATOM   1252  HB2 ALA A  83      11.849  -5.262  72.150  1.00 35.88           H
ATOM   1253  HB3 ALA A  83      13.133  -4.370  71.862  1.00 35.88           H
ATOM   1254  N   LYS A  84      11.570  -2.767  68.871  1.00 32.54           N
ATOM   1255  CA  LYS A  84      11.827  -1.554  68.102  1.00 24.01           C
ATOM   1256  C   LYS A  84      11.295  -0.321  68.793  1.00 28.24           C
ATOM   1257  O   LYS A  84      11.806   0.779  68.540  1.00 28.55           O
ATOM   1258  CB  LYS A  84      11.200  -1.627  66.697  1.00 23.87           C
ATOM   1259  CG  LYS A  84      11.656  -2.781  65.868  1.00 33.49           C
ATOM   1260  CD  LYS A  84      13.134  -2.667  65.484  1.00 33.47           C
ATOM   1261  CE  LYS A  84      13.619  -3.895  64.705  1.00 39.21           C
ATOM   1262  NZ  LYS A  84      15.069  -3.830  64.374  1.00 53.97           N1+
ATOM   1263  H   LYS A  84      10.733  -2.900  69.024  1.00 39.05           H
ATOM   1264  HA  LYS A  84      12.784  -1.448  67.997  1.00 28.82           H
ATOM   1265  HB2 LYS A  84      10.239  -1.707  66.797  1.00 28.64           H
ATOM   1266  HB3 LYS A  84      11.407  -0.815  66.217  1.00 28.64           H
ATOM   1267  HG2 LYS A  84      11.537  -3.599  66.379  1.00 40.19           H
ATOM   1268  HG3 LYS A  84      11.128  -2.811  65.057  1.00 40.19           H
ATOM   1269  HD2 LYS A  84      13.259  -1.877  64.933  1.00 40.16           H
ATOM   1270  HD3 LYS A  84      13.668  -2.605  66.291  1.00 40.16           H
ATOM   1271  HE2 LYS A  84      13.459  -4.696  65.230  1.00 47.06           H
ATOM   1272  HE3 LYS A  84      13.123  -3.946  63.872  1.00 47.06           H
ATOM   1273  HZ1 LYS A  84      15.303  -4.551  63.906  1.00 64.76           H
ATOM   1274  HZ2 LYS A  84      15.236  -3.102  63.890  1.00 64.76           H
ATOM   1275  HZ3 LYS A  84      15.550  -3.800  65.123  1.00 64.76           H
ATOM   1276  N   VAL A  85      10.309  -0.485  69.674  1.00 27.00           N
ATOM   1277  CA  VAL A  85       9.677   0.587  70.428  1.00 22.34           C
ATOM   1278  C   VAL A  85       9.390   0.059  71.826  1.00 25.52           C
ATOM   1279  O   VAL A  85       8.803  -1.019  71.969  1.00 33.60           O
ATOM   1280  CB  VAL A  85       8.362   1.054  69.773  1.00 26.66           C
ATOM   1281  CG1 VAL A  85       7.683   2.067  70.659  1.00 23.45           C
ATOM   1282  CG2 VAL A  85       8.601   1.626  68.389  1.00 27.66           C
ATOM   1283  H   VAL A  85       9.980  -1.259  69.863  1.00 32.40           H
ATOM   1284  HA  VAL A  85      10.280   1.340  70.483  1.00 26.81           H
ATOM   1285  HB  VAL A  85       7.773   0.288  69.676  1.00 31.99           H
ATOM   1286 HG11 VAL A  85       6.867   2.339  70.231  1.00 28.14           H
ATOM   1287 HG12 VAL A  85       7.481   1.684  71.523  1.00 28.14           H
ATOM   1288 HG13 VAL A  85       8.271   2.832  70.754  1.00 28.14           H
ATOM   1289 HG21 VAL A  85       7.764   1.903  67.993  1.00 33.19           H
ATOM   1290 HG22 VAL A  85       9.201   2.384  68.465  1.00 33.19           H
ATOM   1291 HG23 VAL A  85       9.011   0.935  67.839  1.00 33.19           H
ATOM   1292  N   ILE A  86       9.775   0.813  72.858  1.00 24.84           N
ATOM   1293  CA  ILE A  86       9.523   0.421  74.243  1.00 23.18           C
ATOM   1294  C   ILE A  86       8.966   1.619  74.998  1.00 25.08           C
ATOM   1295  O   ILE A  86       9.631   2.654  75.111  1.00 23.98           O
ATOM   1296  CB  ILE A  86      10.779  -0.110  74.945  1.00 25.84           C
ATOM   1297  CG1 ILE A  86      11.295  -1.338  74.228  1.00 22.43           C
ATOM   1298  CG2 ILE A  86      10.471  -0.425  76.404  1.00 27.26           C
ATOM   1299  CD1 ILE A  86      12.568  -1.900  74.819  1.00 21.89           C
ATOM   1300  H   ILE A  86      10.213   1.555  72.780  1.00 29.81           H
ATOM   1301  HA  ILE A  86       8.863  -0.287  74.256  1.00 27.81           H
ATOM   1302  HB  ILE A  86      11.460   0.579  74.914  1.00 31.01           H
ATOM   1303 HG12 ILE A  86      10.615  -2.031  74.282  1.00 26.92           H
ATOM   1304 HG13 ILE A  86      11.470  -1.113  73.302  1.00 26.92           H
ATOM   1305 HG21 ILE A  86      11.265  -0.751  76.846  1.00 32.72           H
ATOM   1306 HG22 ILE A  86      10.162   0.377  76.850  1.00 32.72           H
ATOM   1307 HG23 ILE A  86       9.774  -1.099  76.431  1.00 32.72           H
ATOM   1308 HD11 ILE A  86      12.840  -2.680  74.311  1.00 26.27           H
ATOM   1309 HD12 ILE A  86      13.262  -1.222  74.773  1.00 26.27           H
ATOM   1310 HD13 ILE A  86      12.409  -2.150  75.742  1.00 26.27           H
ATOM   1311  N   ILE A  87       7.760   1.475  75.539  1.00 26.08           N
ATOM   1312  CA  ILE A  87       7.120   2.530  76.319  1.00 20.01           C
ATOM   1313  C   ILE A  87       7.079   2.075  77.776  1.00 27.31           C
ATOM   1314  O   ILE A  87       6.481   1.023  78.048  1.00 24.30           O
ATOM   1315  CB  ILE A  87       5.712   2.829  75.779  1.00 27.71           C
ATOM   1316  CG1 ILE A  87       5.825   3.399  74.359  1.00 28.29           C
ATOM   1317  CG2 ILE A  87       4.973   3.783  76.708  1.00 27.44           C
ATOM   1318  CD1 ILE A  87       4.480   3.689  73.673  1.00 32.16           C
ATOM   1319  H   ILE A  87       7.292   0.759  75.467  1.00 31.30           H
ATOM   1320  HA  ILE A  87       7.644   3.345  76.261  1.00 24.01           H
ATOM   1321  HB  ILE A  87       5.202   2.003  75.732  1.00 33.25           H
ATOM   1322 HG12 ILE A  87       6.321   4.231  74.400  1.00 33.95           H
ATOM   1323 HG13 ILE A  87       6.299   2.763  73.806  1.00 33.95           H
ATOM   1324 HG21 ILE A  87       4.097   3.974  76.339  1.00 32.93           H
ATOM   1325 HG22 ILE A  87       4.874   3.387  77.587  1.00 32.93           H
ATOM   1326 HG23 ILE A  87       5.482   4.604  76.764  1.00 32.93           H
ATOM   1327 HD11 ILE A  87       4.651   4.038  72.783  1.00 38.59           H
ATOM   1328 HD12 ILE A  87       3.971   2.869  73.609  1.00 38.59           H
ATOM   1329 HD13 ILE A  87       3.991   4.345  74.193  1.00 38.59           H
ATOM   1330  N   ARG A  88       7.702   2.857  78.719  1.00 27.84           N
ATOM   1331  CA  ARG A  88       7.478   2.592  80.142  1.00 23.57           C
ATOM   1332  C   ARG A  88       6.263   3.464  80.558  1.00 21.79           C
ATOM   1333  O   ARG A  88       6.106   4.649  80.319  1.00 23.21           O
ATOM   1334  CB  ARG A  88       8.711   2.935  80.989  1.00 24.22           C
ATOM   1335  CG  ARG A  88       8.384   2.925  82.483  1.00 25.34           C
ATOM   1336  CD  ARG A  88       9.635   3.183  83.343  1.00 18.50           C
ATOM   1337  NE  ARG A  88       9.285   3.837  84.629  1.00 22.50           N
ATOM   1338  CZ  ARG A  88       8.591   3.181  85.653  1.00 20.70           C
ATOM   1339  NH1 ARG A  88       7.996   1.959  85.461  1.00 22.70           N
ATOM   1340  NH2 ARG A  88       8.227   3.954  86.742  1.00 22.74           N1+
ATOM   1341  H   ARG A  88       8.173   3.742  78.484  1.00 33.41           H
ATOM   1342  HA  ARG A  88       7.247   1.488  80.262  1.00 28.29           H
ATOM   1343  HB2 ARG A  88       9.515   2.199  80.765  1.00 29.06           H
ATOM   1344  HB3 ARG A  88       9.122   3.921  80.692  1.00 29.06           H
ATOM   1345  HG2 ARG A  88       7.624   3.700  82.716  1.00 30.41           H
ATOM   1346  HG3 ARG A  88       7.918   1.961  82.768  1.00 30.41           H
ATOM   1347  HD2 ARG A  88      10.205   2.239  83.493  1.00 22.20           H
ATOM   1348  HD3 ARG A  88      10.329   3.880  82.812  1.00 22.20           H
ATOM   1349  HE  ARG A  88       9.954   4.595  84.942  1.00 27.00           H
ATOM   1350 HH11 ARG A  88       8.365   1.320  84.773  1.00 27.24           H
ATOM   1351 HH12 ARG A  88       7.463   1.482  86.248  1.00 27.24           H
ATOM   1352 HH21 ARG A  88       8.855   4.727  86.998  1.00 27.29           H
ATOM   1353 HH22 ARG A  88       7.824   3.473  87.579  1.00 27.29           H
ATOM   1354  N   ALA A  89       5.341   2.691  81.222  1.00 17.43           N
ATOM   1355  CA  ALA A  89       4.146   3.098  81.990  1.00 20.34           C
ATOM   1356  C   ALA A  89       4.280   2.668  83.457  1.00 18.65           C
ATOM   1357  O   ALA A  89       4.324   1.472  83.732  1.00 19.62           O
ATOM   1358  CB  ALA A  89       2.877   2.438  81.428  1.00 26.01           C
ATOM   1359  H   ALA A  89       5.425   1.829  81.260  1.00 20.92           H
ATOM   1360  HA  ALA A  89       4.030   4.058  81.942  1.00 24.40           H
ATOM   1361  HB1 ALA A  89       2.111   2.798  81.911  1.00 31.21           H
ATOM   1362  HB2 ALA A  89       2.781   2.602  80.480  1.00 31.21           H
ATOM   1363  HB3 ALA A  89       2.918   1.475  81.589  1.00 31.21           H
ATOM   1364  N   GLY A  90       4.341   3.618  84.393  1.00 21.16           N
ATOM   1365  CA  GLY A  90       4.547   3.265  85.798  1.00 22.77           C
ATOM   1366  C   GLY A  90       4.103   4.351  86.763  1.00 22.65           C
ATOM   1367  O   GLY A  90       3.462   5.316  86.345  1.00 24.37           O
ATOM   1368  H   GLY A  90       4.276   4.471  84.227  1.00 25.40           H
ATOM   1369  HA2 GLY A  90       4.043   2.467  85.989  1.00 27.33           H
ATOM   1370  HA3 GLY A  90       5.487   3.097  85.938  1.00 27.33           H
ATOM   1371  N   SER A  91       4.469   4.222  88.071  1.00 21.83           N
ATOM   1372  CA  SER A  91       4.102   5.324  88.968  1.00 22.76           C
ATOM   1373  C   SER A  91       5.320   6.225  89.166  1.00 23.69           C
ATOM   1374  O   SER A  91       6.461   6.008  88.793  1.00 26.01           O
ATOM   1375  CB  SER A  91       3.562   4.777  90.308  1.00 22.84           C
ATOM   1376  OG  SER A  91       4.505   3.887  90.910  1.00 26.02           O
ATOM   1377  H   SER A  91       5.276   3.536  88.434  1.00 26.19           H
ATOM   1378  HA  SER A  91       3.280   5.959  88.497  1.00 27.32           H
ATOM   1379  HB2 SER A  91       3.413   5.592  91.045  1.00 27.41           H
ATOM   1380  HB3 SER A  91       2.608   4.242  90.146  1.00 27.41           H
ATOM   1381  HG  SER A  91       4.196   3.601  91.637  1.00 31.23           H
ATOM   1382  N   CYS A  92       5.024   7.381  89.891  1.00 21.02           N
ATOM   1383  CA  CYS A  92       6.108   8.346  90.087  1.00 14.35           C
ATOM   1384  C   CYS A  92       5.681   9.231  91.251  1.00 20.30           C
ATOM   1385  O   CYS A  92       4.530   9.457  91.606  1.00 22.79           O
ATOM   1386  CB  CYS A  92       6.418   9.202  88.864  1.00 17.79           C
ATOM   1387  SG  CYS A  92       5.017  10.328  88.539  1.00 21.65           S
ATOM   1388  H   CYS A  92       4.056   7.734  90.009  1.00 25.22           H
ATOM   1389  HA  CYS A  92       7.061   7.764  90.349  1.00 17.22           H
ATOM   1390  HB2 CYS A  92       7.356   9.777  89.058  1.00 21.34           H
ATOM   1391  HB3 CYS A  92       6.618   8.541  87.993  1.00 21.34           H
ATOM   1392  HG  CYS A  92       5.264  10.608  87.239  1.00 25.98           H
ATOM   1393  N   GLY A  93       6.764   9.765  91.924  1.00 18.76           N
ATOM   1394  CA  GLY A  93       6.532  10.890  92.803  1.00 15.21           C
ATOM   1395  C   GLY A  93       6.617  12.149  91.953  1.00 21.91           C
ATOM   1396  O   GLY A  93       7.141  12.398  90.888  1.00 20.43           O
ATOM   1397  H   GLY A  93       7.739   9.664  91.569  1.00 22.51           H
ATOM   1398  HA2 GLY A  93       5.518  10.789  93.304  1.00 18.25           H
ATOM   1399  HA3 GLY A  93       7.274  10.900  93.644  1.00 18.25           H
ATOM   1400  N   SER A  94       5.934  13.150  92.622  1.00 20.20           N
ATOM   1401  CA  SER A  94       5.861  14.558  92.189  1.00 22.46           C
ATOM   1402  C   SER A  94       6.982  15.404  92.783  1.00 24.22           C
ATOM   1403  O   SER A  94       7.184  15.412  94.001  1.00 21.07           O
ATOM   1404  CB  SER A  94       4.529  15.232  92.563  1.00 18.04           C
ATOM   1405  OG  SER A  94       4.635  16.643  92.487  1.00 19.29           O
ATOM   1406  H   SER A  94       5.508  13.036  93.363  1.00 24.24           H
ATOM   1407  HA  SER A  94       5.931  14.596  91.223  1.00 26.96           H
ATOM   1408  HB2 SER A  94       3.835  14.970  91.939  1.00 21.64           H
ATOM   1409  HB3 SER A  94       4.272  15.005  93.475  1.00 21.64           H
ATOM   1410  HG  SER A  94       3.907  17.028  92.622  1.00 23.15           H
ATOM   1411  N   LEU A  95       7.672  16.166  91.920  1.00 22.50           N
ATOM   1412  CA  LEU A  95       8.712  17.096  92.368  1.00 16.77           C
ATOM   1413  C   LEU A  95       8.229  18.534  92.333  1.00 22.34           C
ATOM   1414  O   LEU A  95       9.007  19.458  92.602  1.00 19.52           O
ATOM   1415  CB  LEU A  95       9.973  16.938  91.511  1.00 20.58           C
ATOM   1416  CG  LEU A  95      10.665  15.595  91.656  1.00 17.34           C
ATOM   1417  CD1 LEU A  95      12.002  15.658  90.945  1.00 21.52           C
ATOM   1418  CD2 LEU A  95      10.823  15.231  93.111  1.00 19.17           C
ATOM   1419  H   LEU A  95       7.545  16.167  91.065  1.00 26.99           H
ATOM   1420  HA  LEU A  95       8.931  16.916  93.289  1.00 20.13           H
ATOM   1421  HB2 LEU A  95       9.731  17.052  90.580  1.00 24.70           H
ATOM   1422  HB3 LEU A  95      10.607  17.629  91.768  1.00 24.70           H
ATOM   1423  HG  LEU A  95      10.129  14.903  91.233  1.00 20.80           H
ATOM   1424 HD11 LEU A  95      12.440  14.793  91.034  1.00 25.83           H
ATOM   1425 HD12 LEU A  95      11.876  15.866  90.009  1.00 25.83           H
ATOM   1426 HD13 LEU A  95      12.537  16.347  91.366  1.00 25.83           H
ATOM   1427 HD21 LEU A  95      11.286  14.378  93.169  1.00 23.00           H
ATOM   1428 HD22 LEU A  95      11.336  15.923  93.557  1.00 23.00           H
ATOM   1429 HD23 LEU A  95       9.956  15.131  93.532  1.00 23.00           H
ATOM   1430  N   GLN A  96       6.947  18.743  92.017  1.00 23.63           N
ATOM   1431  CA  GLN A  96       6.341  20.074  91.979  1.00 21.39           C
ATOM   1432  C   GLN A  96       5.030  20.012  92.764  1.00 25.56           C
ATOM   1433  O   GLN A  96       3.943  20.022  92.174  1.00 23.09           O
ATOM   1434  CB  GLN A  96       6.111  20.515  90.531  1.00 24.71           C
ATOM   1435  CG  GLN A  96       7.337  20.473  89.588  1.00 24.77           C
ATOM   1436  CD  GLN A  96       8.439  21.420  90.027  1.00 20.91           C
ATOM   1437  OE1 GLN A  96       8.182  22.377  90.726  1.00 18.85           O
ATOM   1438  NE2 GLN A  96       9.715  21.135  89.608  1.00 17.69           N
ATOM   1439  H   GLN A  96       6.403  18.115  91.812  1.00 28.36           H
ATOM   1440  HA  GLN A  96       6.921  20.725  92.402  1.00 25.67           H
ATOM   1441  HB2 GLN A  96       5.443  19.924  90.150  1.00 29.66           H
ATOM   1442  HB3 GLN A  96       5.786  21.426  90.549  1.00 29.66           H
ATOM   1443  HG2 GLN A  96       7.686  19.571  89.575  1.00 29.72           H
ATOM   1444  HG3 GLN A  96       7.058  20.731  88.699  1.00 29.72           H
ATOM   1445 HE21 GLN A  96       9.864  20.437  89.131  1.00 21.22           H
ATOM   1446 HE22 GLN A  96      10.362  21.655  89.827  1.00 21.22           H
ATOM   1447  N   PRO A  97       5.104  19.943  94.097  1.00 21.53           N
ATOM   1448  CA  PRO A  97       3.893  19.668  94.903  1.00 28.32           C
ATOM   1449  C   PRO A  97       2.767  20.693  94.722  1.00 30.06           C
ATOM   1450  O   PRO A  97       1.593  20.345  94.866  1.00 31.89           O
ATOM   1451  CB  PRO A  97       4.434  19.673  96.349  1.00 30.59           C
ATOM   1452  CG  PRO A  97       5.761  20.483  96.248  1.00 28.11           C
ATOM   1453  CD  PRO A  97       6.307  20.000  94.936  1.00 24.30           C
ATOM   1454  HA  PRO A  97       3.544  18.778  94.712  1.00 33.99           H
ATOM   1455  HB2 PRO A  97       3.812  20.107  96.950  1.00 36.71           H
ATOM   1456  HB3 PRO A  97       4.616  18.762  96.639  1.00 36.71           H
ATOM   1457  HG2 PRO A  97       5.559  21.430  96.187  1.00 33.73           H
ATOM   1458  HG3 PRO A  97       6.361  20.296  96.983  1.00 33.73           H
ATOM   1459  HD2 PRO A  97       6.934  20.636  94.569  1.00 29.16           H
ATOM   1460  HD3 PRO A  97       6.701  19.122  95.032  1.00 29.16           H
ATOM   1461  N   ASP A  98       3.081  21.951  94.443  1.00 30.89           N
ATOM   1462  CA  ASP A  98       2.042  22.953  94.278  1.00 38.92           C
ATOM   1463  C   ASP A  98       1.290  22.812  92.967  1.00 36.86           C
ATOM   1464  O   ASP A  98       0.219  23.404  92.829  1.00 43.12           O
ATOM   1465  CB  ASP A  98       2.646  24.350  94.370  1.00 33.36           C
ATOM   1466  CG  ASP A  98       3.171  24.669  95.747  1.00 41.09           C
ATOM   1467  OD1 ASP A  98       2.625  24.144  96.746  1.00 46.15           O
ATOM   1468  OD2 ASP A  98       4.133  25.455  95.834  1.00 52.30           O1-
ATOM   1469  H   ASP A  98       3.886  22.243  94.340  1.00 37.07           H
ATOM   1470  HA  ASP A  98       1.403  22.850  94.998  1.00 46.71           H
ATOM   1471  HB2 ASP A  98       3.366  24.446  93.731  1.00 40.03           H
ATOM   1472  HB3 ASP A  98       1.943  24.992  94.180  1.00 40.03           H
ATOM   1473  N   LEU A  99       1.793  22.031  92.025  1.00 29.29           N
ATOM   1474  CA  LEU A  99       1.183  21.905  90.706  1.00 26.80           C
ATOM   1475  C   LEU A  99       0.786  20.480  90.367  1.00 30.94           C
ATOM   1476  O   LEU A  99      -0.349  20.239  89.951  1.00 31.21           O
ATOM   1477  CB  LEU A  99       2.157  22.437  89.641  1.00 35.35           C
ATOM   1478  CG  LEU A  99       1.749  22.311  88.179  1.00 35.93           C
ATOM   1479  CD1 LEU A  99       0.532  23.205  87.938  1.00 48.27           C
ATOM   1480  CD2 LEU A  99       2.908  22.693  87.278  1.00 36.78           C
ATOM   1481  H   LEU A  99       2.507  21.564  92.122  1.00 35.15           H
ATOM   1482  HA  LEU A  99       0.383  22.447  90.679  1.00 32.17           H
ATOM   1483  HB2 LEU A  99       2.309  23.382  89.810  1.00 42.42           H
ATOM   1484  HB3 LEU A  99       2.997  21.963  89.731  1.00 42.42           H
ATOM   1485  HG  LEU A  99       1.508  21.392  87.981  1.00 43.11           H
ATOM   1486 HD11 LEU A  99       0.259  23.131  87.009  1.00 57.93           H
ATOM   1487 HD12 LEU A  99      -0.191  22.921  88.518  1.00 57.93           H
ATOM   1488 HD13 LEU A  99       0.776  24.123  88.139  1.00 57.93           H
ATOM   1489 HD21 LEU A  99       2.618  22.617  86.353  1.00 44.13           H
ATOM   1490 HD22 LEU A  99       3.164  23.609  87.464  1.00 44.13           H
ATOM   1491 HD23 LEU A  99       3.655  22.100  87.439  1.00 44.13           H
ATOM   1492  N   ILE A 100       1.692  19.526  90.532  1.00 23.69           N
ATOM   1493  CA  ILE A 100       1.473  18.129  90.170  1.00 24.09           C
ATOM   1494  C   ILE A 100       1.139  17.342  91.427  1.00 29.16           C
ATOM   1495  O   ILE A 100       1.927  17.326  92.394  1.00 19.47           O
ATOM   1496  CB  ILE A 100       2.712  17.535  89.473  1.00 25.01           C
ATOM   1497  CG1 ILE A 100       3.030  18.321  88.185  1.00 24.55           C
ATOM   1498  CG2 ILE A 100       2.491  16.030  89.190  1.00 25.35           C
ATOM   1499  CD1 ILE A 100       4.330  17.876  87.497  1.00 24.12           C
ATOM   1500  H   ILE A 100       2.491  19.675  90.819  1.00 28.43           H
ATOM   1501  HA  ILE A 100       0.724  18.077  89.557  1.00 28.91           H
ATOM   1502  HB  ILE A 100       3.469  17.615  90.078  1.00 30.01           H
ATOM   1503 HG12 ILE A 100       2.309  18.196  87.556  1.00 29.46           H
ATOM   1504 HG13 ILE A 100       3.124  19.263  88.401  1.00 29.46           H
ATOM   1505 HG21 ILE A 100       3.272  15.651  88.770  1.00 30.42           H
ATOM   1506 HG22 ILE A 100       2.311  15.575  90.027  1.00 30.42           H
ATOM   1507 HG23 ILE A 100       1.718  15.943  88.613  1.00 30.42           H
ATOM   1508 HD11 ILE A 100       4.462  18.414  86.702  1.00 28.94           H
ATOM   1509 HD12 ILE A 100       5.075  18.002  88.109  1.00 28.94           H
ATOM   1510 HD13 ILE A 100       4.255  16.939  87.255  1.00 28.94           H
ATOM   1511  N   LYS A 101      -0.016  16.670  91.407  1.00 27.57           N
ATOM   1512  CA  LYS A 101      -0.518  15.995  92.587  1.00 33.41           C
ATOM   1513  C   LYS A 101      -0.925  14.559  92.268  1.00 24.48           C
ATOM   1514  O   LYS A 101      -0.966  14.128  91.121  1.00 21.48           O
ATOM   1515  CB  LYS A 101      -1.693  16.775  93.193  1.00 29.86           C
ATOM   1516  CG  LYS A 101      -1.339  18.226  93.427  1.00 35.67           C
ATOM   1517  CD  LYS A 101      -2.518  18.985  93.898  1.00 46.21           C
ATOM   1518  CE  LYS A 101      -2.189  20.455  94.130  1.00 41.91           C
ATOM   1519  NZ  LYS A 101      -1.370  20.659  95.336  1.00 45.80           N1+
ATOM   1520  H   LYS A 101      -0.537  16.611  90.715  1.00 33.09           H
ATOM   1521  HA  LYS A 101       0.192  15.960  93.243  1.00 40.09           H
ATOM   1522  HB2 LYS A 101      -2.451  16.736  92.594  1.00 35.83           H
ATOM   1523  HB3 LYS A 101      -1.910  16.365  94.040  1.00 35.83           H
ATOM   1524  HG2 LYS A 101      -0.668  18.281  94.124  1.00 42.81           H
ATOM   1525  HG3 LYS A 101      -1.018  18.630  92.610  1.00 42.81           H
ATOM   1526  HD2 LYS A 101      -3.205  18.928  93.220  1.00 55.46           H
ATOM   1527  HD3 LYS A 101      -2.843  18.601  94.729  1.00 55.46           H
ATOM   1528  HE2 LYS A 101      -1.707  20.802  93.365  1.00 50.30           H
ATOM   1529  HE3 LYS A 101      -3.018  20.943  94.257  1.00 50.30           H
ATOM   1530  HZ1 LYS A 101      -1.488  21.482  95.657  1.00 54.96           H
ATOM   1531  HZ2 LYS A 101      -1.605  20.067  95.960  1.00 54.96           H
ATOM   1532  HZ3 LYS A 101      -0.512  20.540  95.136  1.00 54.96           H
ATOM   1533  N   ARG A 102      -1.191  13.809  93.342  1.00 25.20           N
ATOM   1534  CA  ARG A 102      -1.563  12.402  93.244  1.00 25.92           C
ATOM   1535  C   ARG A 102      -2.673  12.226  92.246  1.00 21.40           C
ATOM   1536  O   ARG A 102      -3.619  13.004  92.225  1.00 23.71           O
ATOM   1537  CB  ARG A 102      -2.029  11.874  94.610  1.00 29.67           C
ATOM   1538  CG  ARG A 102      -0.962  11.775  95.638  1.00 39.75           C
ATOM   1539  CD  ARG A 102      -1.438  12.331  96.974  1.00 52.30           C
ATOM   1540  NE  ARG A 102      -2.644  11.684  97.475  1.00 54.37           N
ATOM   1541  CZ  ARG A 102      -3.392  12.156  98.468  1.00 51.93           C
ATOM   1542  NH1 ARG A 102      -3.061  13.284  99.067  1.00 49.59           N
ATOM   1543  NH2 ARG A 102      -4.476  11.494  98.852  1.00 47.90           N1+
ATOM   1544  H   ARG A 102      -1.123  14.100  94.158  1.00 30.24           H
ATOM   1545  HA  ARG A 102      -0.795  11.881  92.952  1.00 31.10           H
ATOM   1546  HB2 ARG A 102      -2.708  12.475  94.946  1.00 35.60           H
ATOM   1547  HB3 ARG A 102      -2.394  10.985  94.476  1.00 35.60           H
ATOM   1548  HG2 ARG A 102      -0.721  10.842  95.760  1.00 47.70           H
ATOM   1549  HG3 ARG A 102      -0.189  12.285  95.352  1.00 47.70           H
ATOM   1550  HD2 ARG A 102      -0.747  12.195  97.637  1.00 62.77           H
ATOM   1551  HD3 ARG A 102      -1.628  13.276  96.873  1.00 62.77           H
ATOM   1552  HE  ARG A 102      -2.902  10.959  97.085  1.00 65.25           H
ATOM   1553 HH11 ARG A 102      -2.355  13.716  98.834  1.00 59.51           H
ATOM   1554 HH12 ARG A 102      -3.540  13.583  99.719  1.00 59.51           H
ATOM   1555 HH21 ARG A 102      -4.692  10.758  98.458  1.00 57.47           H
ATOM   1556 HH22 ARG A 102      -4.961  11.791  99.497  1.00 57.47           H
ATOM   1557  N   GLY A 103      -2.548  11.201  91.419  1.00 26.98           N
ATOM   1558  CA  GLY A 103      -3.486  10.952  90.361  1.00 26.66           C
ATOM   1559  C   GLY A 103      -3.124  11.568  89.018  1.00 24.79           C
ATOM   1560  O   GLY A 103      -3.485  11.017  87.971  1.00 19.48           O
ATOM   1561  H   GLY A 103      -1.901  10.637  91.449  1.00 32.37           H
ATOM   1562  HA2 GLY A 103      -3.585   9.988  90.246  1.00 32.00           H
ATOM   1563  HA3 GLY A 103      -4.333  11.323  90.638  1.00 32.00           H
ATOM   1564  N   ASP A 104      -2.412  12.693  89.025  1.00 30.93           N
ATOM   1565  CA  ASP A 104      -2.042  13.361  87.783  1.00 29.16           C
ATOM   1566  C   ASP A 104      -1.127  12.483  86.932  1.00 26.14           C
ATOM   1567  O   ASP A 104      -0.344  11.659  87.442  1.00 21.66           O
ATOM   1568  CB  ASP A 104      -1.363  14.692  88.077  1.00 27.92           C
ATOM   1569  CG  ASP A 104      -2.294  15.673  88.721  1.00 30.46           C
ATOM   1570  OD1 ASP A 104      -3.513  15.425  88.632  1.00 35.05           O
ATOM   1571  OD2 ASP A 104      -1.832  16.681  89.305  1.00 28.37           O1-
ATOM   1572  H   ASP A 104      -2.153  13.100  89.745  1.00 37.12           H
ATOM   1573  HA  ASP A 104      -2.849  13.551  87.282  1.00 34.99           H
ATOM   1574  HB2 ASP A 104      -0.605  14.543  88.662  1.00 33.51           H
ATOM   1575  HB3 ASP A 104      -1.076  15.086  87.240  1.00 33.51           H
ATOM   1576  N   ILE A 105      -1.253  12.659  85.613  1.00 20.69           N
ATOM   1577  CA  ILE A 105      -0.511  11.887  84.625  1.00 22.27           C
ATOM   1578  C   ILE A 105       0.556  12.764  83.974  1.00 28.70           C
ATOM   1579  O   ILE A 105       0.312  13.930  83.618  1.00 20.05           O
ATOM   1580  CB  ILE A 105      -1.443  11.292  83.566  1.00 21.63           C
ATOM   1581  CG1 ILE A 105      -2.472  10.381  84.229  1.00 28.99           C
ATOM   1582  CG2 ILE A 105      -0.624  10.544  82.474  1.00 23.19           C
ATOM   1583  CD1 ILE A 105      -3.496   9.808  83.245  1.00 27.24           C
ATOM   1584  H   ILE A 105      -1.796  13.226  85.263  1.00 24.83           H
ATOM   1585  HA  ILE A 105      -0.082  11.146  85.076  1.00 26.72           H
ATOM   1586  HB  ILE A 105      -1.913  12.027  83.145  1.00 25.96           H
ATOM   1587 HG12 ILE A 105      -2.012   9.637  84.647  1.00 34.79           H
ATOM   1588 HG13 ILE A 105      -2.962  10.886  84.900  1.00 34.79           H
ATOM   1589 HG21 ILE A 105      -1.199  10.170  81.806  1.00 27.83           H
ATOM   1590 HG22 ILE A 105       0.003  11.161  82.066  1.00 27.83           H
ATOM   1591 HG23 ILE A 105      -0.121   9.838  82.918  1.00 27.83           H
ATOM   1592 HD11 ILE A 105      -4.110   9.235  83.738  1.00 32.68           H
ATOM   1593 HD12 ILE A 105      -3.981  10.530  82.826  1.00 32.68           H
ATOM   1594 HD13 ILE A 105      -3.037   9.283  82.575  1.00 32.68           H
ATOM   1595  N   CYS A 106       1.751  12.196  83.809  1.00 22.01           N
ATOM   1596  CA  CYS A 106       2.861  12.931  83.213  1.00 18.58           C
ATOM   1597  C   CYS A 106       3.482  12.071  82.131  1.00 20.00           C
ATOM   1598  O   CYS A 106       3.775  10.889  82.358  1.00 20.81           O
ATOM   1599  CB  CYS A 106       3.882  13.339  84.283  1.00 31.50           C
ATOM   1600  SG  CYS A 106       5.141  14.533  83.729  1.00 29.69           S
ATOM   1601  H   CYS A 106       1.936  11.383  84.030  1.00 26.41           H
ATOM   1602  HA  CYS A 106       2.526  13.735  82.787  1.00 22.30           H
ATOM   1603  HB2 CYS A 106       3.385  13.763  85.004  1.00 37.80           H
ATOM   1604  HB3 CYS A 106       4.328  12.544  84.603  1.00 37.80           H
ATOM   1605  HG  CYS A 106       6.051  13.890  83.302  1.00 35.63           H
ATOM   1606  N   ILE A 107       3.612  12.659  80.941  1.00 19.63           N
ATOM   1607  CA  ILE A 107       4.342  12.082  79.808  1.00 18.40           C
ATOM   1608  C   ILE A 107       5.732  12.727  79.769  1.00 23.41           C
ATOM   1609  O   ILE A 107       5.854  13.952  79.675  1.00 23.53           O
ATOM   1610  CB  ILE A 107       3.598  12.317  78.487  1.00 21.04           C
ATOM   1611  CG1 ILE A 107       2.174  11.719  78.594  1.00 29.81           C
ATOM   1612  CG2 ILE A 107       4.347  11.717  77.317  1.00 21.67           C
ATOM   1613  CD1 ILE A 107       1.318  11.882  77.303  1.00 31.59           C
ATOM   1614  H   ILE A 107       3.286  13.437  80.768  1.00 23.56           H
ATOM   1615  HA  ILE A 107       4.433  11.123  79.936  1.00 22.08           H
ATOM   1616  HB  ILE A 107       3.534  13.272  78.344  1.00 25.24           H
ATOM   1617 HG12 ILE A 107       2.255  10.769  78.775  1.00 35.77           H
ATOM   1618 HG13 ILE A 107       1.709  12.163  79.315  1.00 35.77           H
ATOM   1619 HG21 ILE A 107       3.892  11.909  76.486  1.00 26.00           H
ATOM   1620 HG22 ILE A 107       5.242  12.108  77.283  1.00 26.00           H
ATOM   1621 HG23 ILE A 107       4.430  10.759  77.445  1.00 26.00           H
ATOM   1622 HD11 ILE A 107       0.445  11.483  77.433  1.00 37.91           H
ATOM   1623 HD12 ILE A 107       1.227  12.828  77.107  1.00 37.91           H
ATOM   1624 HD13 ILE A 107       1.767  11.441  76.560  1.00 37.91           H
ATOM   1625  N   CYS A 108       6.776  11.922  79.878  1.00 21.98           N
ATOM   1626  CA  CYS A 108       8.135  12.441  80.033  1.00 23.42           C
ATOM   1627  C   CYS A 108       8.970  12.248  78.774  1.00 20.57           C
ATOM   1628  O   CYS A 108       9.054  11.137  78.248  1.00 23.83           O
ATOM   1629  CB  CYS A 108       8.818  11.759  81.209  1.00 21.72           C
ATOM   1630  SG  CYS A 108       8.027  12.085  82.775  1.00 28.27           S
ATOM   1631  H   CYS A 108       6.719  11.060  79.919  1.00 26.38           H
ATOM   1632  HA  CYS A 108       8.089  13.392  80.223  1.00 28.10           H
ATOM   1633  HB2 CYS A 108       8.841  10.804  81.073  1.00 26.07           H
ATOM   1634  HB3 CYS A 108       9.729  12.104  81.254  1.00 26.07           H
ATOM   1635  HG  CYS A 108       8.070  13.277  82.947  1.00 33.92           H
ATOM   1636  N   ASN A 109       9.665  13.319  78.361  1.00 22.06           N
ATOM   1637  CA  ASN A 109      10.509  13.317  77.183  1.00 23.50           C
ATOM   1638  C   ASN A 109      11.995  13.089  77.477  1.00 17.21           C
ATOM   1639  O   ASN A 109      12.750  12.782  76.542  1.00 18.06           O
ATOM   1640  CB  ASN A 109      10.353  14.652  76.438  1.00 21.41           C
ATOM   1641  CG  ASN A 109      10.833  15.838  77.264  1.00 33.26           C
ATOM   1642  OD1 ASN A 109      10.504  15.971  78.457  1.00 36.82           O
ATOM   1643  ND2 ASN A 109      11.613  16.703  76.644  1.00 37.98           N
ATOM   1644  H   ASN A 109       9.662  14.081  78.773  1.00 26.47           H
ATOM   1645  HA  ASN A 109      10.212  12.613  76.588  1.00 28.20           H
ATOM   1646  HB2 ASN A 109      10.867  14.613  75.618  1.00 25.69           H
ATOM   1647  HB3 ASN A 109       9.424  14.793  76.219  1.00 25.69           H
ATOM   1648 HD21 ASN A 109      11.920  17.386  77.065  1.00 45.57           H
ATOM   1649 HD22 ASN A 109      11.829  16.574  75.821  1.00 45.57           H
ATOM   1650  N   ALA A 110      12.430  13.235  78.732  1.00 19.49           N
ATOM   1651  CA  ALA A 110      13.848  13.123  79.098  1.00 21.50           C
ATOM   1652  C   ALA A 110      13.958  12.834  80.585  1.00 19.05           C
ATOM   1653  O   ALA A 110      12.999  13.005  81.337  1.00 20.49           O
ATOM   1654  CB  ALA A 110      14.635  14.402  78.760  1.00 16.82           C
ATOM   1655  H   ALA A 110      11.914  13.424  79.394  1.00 23.38           H
ATOM   1656  HA  ALA A 110      14.235  12.373  78.611  1.00 25.80           H
ATOM   1657  HB1 ALA A 110      15.553  14.272  79.031  1.00 20.19           H
ATOM   1658  HB2 ALA A 110      14.587  14.562  77.802  1.00 20.19           H
ATOM   1659  HB3 ALA A 110      14.245  15.141  79.240  1.00 20.19           H
ATOM   1660  N   ALA A 111      15.145  12.387  81.020  1.00 17.00           N
ATOM   1661  CA  ALA A 111      15.275  12.002  82.418  1.00 14.13           C
ATOM   1662  C   ALA A 111      16.667  12.325  82.964  1.00 11.57           C
ATOM   1663  O   ALA A 111      17.630  12.451  82.216  1.00 13.34           O
ATOM   1664  CB  ALA A 111      14.945  10.496  82.593  1.00 17.68           C
ATOM   1665  H   ALA A 111      15.843  12.276  80.537  1.00 20.40           H
ATOM   1666  HA  ALA A 111      14.632  12.516  82.941  1.00 16.96           H
ATOM   1667  HB1 ALA A 111      15.050  10.277  83.537  1.00 21.21           H
ATOM   1668  HB2 ALA A 111      14.018  10.343  82.343  1.00 21.21           H
ATOM   1669  HB3 ALA A 111      15.525   9.955  82.055  1.00 21.21           H
ATOM   1670  N   VAL A 112      16.751  12.405  84.282  1.00 13.27           N
ATOM   1671  CA  VAL A 112      17.999  12.568  85.023  1.00 12.98           C
ATOM   1672  C   VAL A 112      18.576  11.180  85.292  1.00 12.49           C
ATOM   1673  O   VAL A 112      17.900  10.313  85.869  1.00 13.90           O
ATOM   1674  CB  VAL A 112      17.775  13.313  86.360  1.00 14.81           C
ATOM   1675  CG1 VAL A 112      19.082  13.466  87.119  1.00 16.46           C
ATOM   1676  CG2 VAL A 112      17.104  14.681  86.186  1.00 14.01           C
ATOM   1677  H   VAL A 112      16.072  12.331  84.809  1.00 15.93           H
ATOM   1678  HA  VAL A 112      18.617  13.078  84.487  1.00 15.57           H
ATOM   1679  HB  VAL A 112      17.190  12.770  86.909  1.00 17.78           H
ATOM   1680 HG11 VAL A 112      18.904  13.908  87.963  1.00 19.75           H
ATOM   1681 HG12 VAL A 112      19.461  12.588  87.291  1.00 19.75           H
ATOM   1682 HG13 VAL A 112      19.704  13.990  86.586  1.00 19.75           H
ATOM   1683 HG21 VAL A 112      16.973  15.090  87.057  1.00 16.81           H
ATOM   1684 HG22 VAL A 112      17.679  15.233  85.643  1.00 16.81           H
ATOM   1685 HG23 VAL A 112      16.245  14.546  85.749  1.00 16.81           H
ATOM   1686  N   ARG A 113      19.845  10.995  84.944  1.00 12.51           N
ATOM   1687  CA  ARG A 113      20.513   9.705  85.037  1.00 14.90           C
ATOM   1688  C   ARG A 113      21.139   9.510  86.418  1.00 17.08           C
ATOM   1689  O   ARG A 113      22.357   9.367  86.568  1.00 13.69           O
ATOM   1690  CB  ARG A 113      21.584   9.581  83.951  1.00 12.96           C
ATOM   1691  CG  ARG A 113      21.063   9.707  82.559  1.00 15.81           C
ATOM   1692  CD  ARG A 113      22.172   9.760  81.502  1.00 11.82           C
ATOM   1693  NE  ARG A 113      23.142   8.714  81.749  1.00 14.22           N
ATOM   1694  CZ  ARG A 113      24.327   8.607  81.172  1.00 11.81           C
ATOM   1695  NH1 ARG A 113      24.717   9.465  80.254  1.00  9.80           N
ATOM   1696  NH2 ARG A 113      25.138   7.628  81.562  1.00 13.81           N1+
ATOM   1697  H   ARG A 113      20.339  11.614  84.609  1.00 15.02           H
ATOM   1698  HA  ARG A 113      19.851   9.013  84.908  1.00 17.88           H
ATOM   1699  HB2 ARG A 113      22.234  10.286  84.086  1.00 15.55           H
ATOM   1700  HB3 ARG A 113      22.014   8.715  84.038  1.00 15.55           H
ATOM   1701  HG2 ARG A 113      20.500   8.940  82.373  1.00 18.97           H
ATOM   1702  HG3 ARG A 113      20.559  10.529  82.490  1.00 18.97           H
ATOM   1703  HD2 ARG A 113      21.788   9.624  80.616  1.00 14.19           H
ATOM   1704  HD3 ARG A 113      22.621  10.612  81.544  1.00 14.19           H
ATOM   1705  HE  ARG A 113      22.927   8.103  82.318  1.00 17.06           H
ATOM   1706 HH11 ARG A 113      24.209  10.109  80.010  1.00 11.76           H
ATOM   1707 HH12 ARG A 113      25.484   9.377  79.872  1.00 11.76           H
ATOM   1708 HH21 ARG A 113      24.881   7.060  82.150  1.00 16.57           H
ATOM   1709 HH22 ARG A 113      25.897   7.529  81.171  1.00 16.57           H
ATOM   1710  N   GLU A 114      20.285   9.426  87.432  1.00 11.87           N
ATOM   1711  CA  GLU A 114      20.761   9.150  88.790  1.00 10.04           C
ATOM   1712  C   GLU A 114      20.707   7.646  89.101  1.00 13.97           C
ATOM   1713  O   GLU A 114      20.222   7.191  90.147  1.00 14.52           O
ATOM   1714  CB  GLU A 114      19.992   9.973  89.810  1.00 14.03           C
ATOM   1715  CG  GLU A 114      20.626   9.942  91.211  1.00 17.10           C
ATOM   1716  CD  GLU A 114      20.087  10.958  92.190  1.00 22.22           C
ATOM   1717  OE1 GLU A 114      19.479  10.526  93.181  1.00 23.18           O
ATOM   1718  OE2 GLU A 114      20.313  12.172  92.020  1.00 21.10           O1-
ATOM   1719  H   GLU A 114      19.434   9.492  87.365  1.00 14.24           H
ATOM   1720  HA  GLU A 114      21.693   9.418  88.854  1.00 12.05           H
ATOM   1721  HB2 GLU A 114      19.922  10.888  89.516  1.00 16.84           H
ATOM   1722  HB3 GLU A 114      19.109   9.570  89.886  1.00 16.84           H
ATOM   1723  HG2 GLU A 114      20.483   9.057  91.592  1.00 20.52           H
ATOM   1724  HG3 GLU A 114      21.587  10.092  91.110  1.00 20.52           H
ATOM   1725  N   ASP A 115      21.278   6.877  88.166  1.00 14.25           N
ATOM   1726  CA  ASP A 115      21.503   5.438  88.259  1.00 16.56           C
ATOM   1727  C   ASP A 115      23.016   5.144  88.149  1.00 16.27           C
ATOM   1728  O   ASP A 115      23.850   6.048  88.173  1.00 16.17           O
ATOM   1729  CB  ASP A 115      20.747   4.710  87.159  1.00 17.61           C
ATOM   1730  CG  ASP A 115      21.392   4.904  85.777  1.00 23.20           C
ATOM   1731  OD1 ASP A 115      22.150   5.888  85.560  1.00 20.92           O
ATOM   1732  OD2 ASP A 115      21.159   4.054  84.901  1.00 19.13           O1-
ATOM   1733  H   ASP A 115      21.587   7.204  87.428  1.00 17.10           H
ATOM   1734  HA  ASP A 115      21.167   5.129  89.118  1.00 19.87           H
ATOM   1735  HB2 ASP A 115      20.693   3.766  87.371  1.00 21.13           H
ATOM   1736  HB3 ASP A 115      19.854   5.090  87.120  1.00 21.13           H
ATOM   1737  N   ARG A 116      23.366   3.873  87.957  1.00 14.38           N
ATOM   1738  CA  ARG A 116      24.742   3.521  87.628  1.00 16.41           C
ATOM   1739  C   ARG A 116      24.853   2.814  86.297  1.00 18.10           C
ATOM   1740  O   ARG A 116      25.751   3.122  85.506  1.00 16.29           O
ATOM   1741  CB  ARG A 116      25.348   2.650  88.748  1.00 14.00           C
ATOM   1742  CG  ARG A 116      26.853   2.260  88.545  1.00 21.85           C
ATOM   1743  CD  ARG A 116      27.784   3.494  88.689  1.00 16.55           C
ATOM   1744  NE  ARG A 116      29.207   3.192  88.450  1.00 18.12           N
ATOM   1745  CZ  ARG A 116      30.075   2.813  89.389  1.00 18.56           C
ATOM   1746  NH1 ARG A 116      29.691   2.701  90.649  1.00 18.91           N
ATOM   1747  NH2 ARG A 116      31.359   2.563  89.073  1.00 19.55           N1+
ATOM   1748  H   ARG A 116      22.828   3.205  87.983  1.00 17.25           H
ATOM   1749  HA  ARG A 116      25.262   4.328  87.580  1.00 19.69           H
ATOM   1750  HB2 ARG A 116      25.272   3.126  89.580  1.00 16.80           H
ATOM   1751  HB3 ARG A 116      24.823   1.830  88.802  1.00 16.80           H
ATOM   1752  HG2 ARG A 116      27.099   1.621  89.237  1.00 26.22           H
ATOM   1753  HG3 ARG A 116      26.972   1.873  87.671  1.00 26.22           H
ATOM   1754  HD2 ARG A 116      27.506   4.150  88.033  1.00 19.86           H
ATOM   1755  HD3 ARG A 116      27.689   3.874  89.577  1.00 19.86           H
ATOM   1756  HE  ARG A 116      29.488   3.236  87.632  1.00 21.75           H
ATOM   1757 HH11 ARG A 116      28.875   2.867  90.861  1.00 22.69           H
ATOM   1758 HH12 ARG A 116      30.249   2.465  91.258  1.00 22.69           H
ATOM   1759 HH21 ARG A 116      31.637   2.627  88.261  1.00 23.46           H
ATOM   1760 HH22 ARG A 116      31.910   2.320  89.689  1.00 23.46           H
ATOM   1761  N   VAL A 117      23.910   1.925  85.981  1.00 15.61           N
ATOM   1762  CA  VAL A 117      24.048   1.114  84.773  1.00 15.46           C
ATOM   1763  C   VAL A 117      24.150   1.977  83.502  1.00 14.17           C
ATOM   1764  O   VAL A 117      24.909   1.632  82.592  1.00 12.27           O
ATOM   1765  CB  VAL A 117      22.913   0.069  84.667  1.00 17.76           C
ATOM   1766  CG1 VAL A 117      21.584   0.723  84.531  1.00 16.36           C
ATOM   1767  CG2 VAL A 117      23.191  -0.864  83.501  1.00 17.47           C
ATOM   1768  H   VAL A 117      23.217   1.750  86.460  1.00 18.73           H
ATOM   1769  HA  VAL A 117      24.885   0.621  84.844  1.00 18.55           H
ATOM   1770  HB  VAL A 117      22.896  -0.456  85.487  1.00 21.31           H
ATOM   1771 HG11 VAL A 117      20.900   0.045  84.465  1.00 19.63           H
ATOM   1772 HG12 VAL A 117      21.417   1.281  85.313  1.00 19.63           H
ATOM   1773 HG13 VAL A 117      21.587   1.285  83.738  1.00 19.63           H
ATOM   1774 HG21 VAL A 117      22.468  -1.509  83.436  1.00 20.97           H
ATOM   1775 HG22 VAL A 117      23.232  -0.347  82.674  1.00 20.97           H
ATOM   1776 HG23 VAL A 117      24.035  -1.316  83.641  1.00 20.97           H
ATOM   1777  N   SER A 118      23.428   3.110  83.408  1.00 12.70           N
ATOM   1778  CA  SER A 118      23.579   3.942  82.207  1.00 15.42           C
ATOM   1779  C   SER A 118      25.018   4.466  82.091  1.00 16.61           C
ATOM   1780  O   SER A 118      25.571   4.550  80.992  1.00 13.91           O
ATOM   1781  CB  SER A 118      22.583   5.114  82.187  1.00 15.90           C
ATOM   1782  OG  SER A 118      22.907   6.191  83.053  1.00 11.64           O
ATOM   1783  H   SER A 118      22.880   3.416  84.000  1.00 15.25           H
ATOM   1784  HA  SER A 118      23.391   3.393  81.438  1.00 18.51           H
ATOM   1785  HB2 SER A 118      22.560   5.477  81.286  1.00 19.09           H
ATOM   1786  HB3 SER A 118      21.706   4.779  82.435  1.00 19.09           H
ATOM   1787  HG  SER A 118      22.953   5.900  83.848  1.00 13.97           H
ATOM   1788  N   HIS A 119      25.635   4.794  83.233  1.00 14.41           N
ATOM   1789  CA  HIS A 119      27.016   5.297  83.279  1.00 19.31           C
ATOM   1790  C   HIS A 119      28.034   4.213  82.961  1.00 15.49           C
ATOM   1791  O   HIS A 119      29.132   4.519  82.480  1.00 13.97           O
ATOM   1792  CB  HIS A 119      27.311   5.888  84.656  1.00 15.20           C
ATOM   1793  CG  HIS A 119      26.471   7.097  84.977  1.00 16.24           C
ATOM   1794  ND1 HIS A 119      26.881   8.393  84.730  1.00 13.73           N
ATOM   1795  CD2 HIS A 119      25.217   7.190  85.484  1.00 19.19           C
ATOM   1796  CE1 HIS A 119      25.920   9.234  85.077  1.00 18.24           C
ATOM   1797  NE2 HIS A 119      24.894   8.532  85.534  1.00 18.58           N
ATOM   1798  H   HIS A 119      25.268   4.726  84.017  1.00 17.29           H
ATOM   1799  HA  HIS A 119      27.110   6.004  82.624  1.00 23.17           H
ATOM   1800  HB2 HIS A 119      28.250   6.138  84.691  1.00 18.24           H
ATOM   1801  HB3 HIS A 119      27.118   5.206  85.313  1.00 18.24           H
ATOM   1802  HD2 HIS A 119      24.672   6.476  85.750  1.00 23.03           H
ATOM   1803  HE1 HIS A 119      25.948  10.160  85.013  1.00 21.89           H
ATOM   1804  HE2 HIS A 119      24.150   8.862  85.832  1.00 22.30           H
ATOM   1805  N   LEU A 120      27.706   2.951  83.252  1.00 18.30           N
ATOM   1806  CA  LEU A 120      28.578   1.850  82.858  1.00 17.34           C
ATOM   1807  C   LEU A 120      28.465   1.547  81.386  1.00 17.37           C
ATOM   1808  O   LEU A 120      29.307   0.831  80.836  1.00 21.94           O
ATOM   1809  CB  LEU A 120      28.266   0.612  83.687  1.00 15.13           C
ATOM   1810  CG  LEU A 120      28.407   0.803  85.200  1.00 19.35           C
ATOM   1811  CD1 LEU A 120      27.864  -0.397  85.929  1.00 21.82           C
ATOM   1812  CD2 LEU A 120      29.904   1.003  85.564  1.00 16.64           C
ATOM   1813  H   LEU A 120      26.986   2.714  83.666  1.00 21.95           H
ATOM   1814  HA  LEU A 120      29.494   2.102  83.037  1.00 20.81           H
ATOM   1815  HB2 LEU A 120      27.354   0.339  83.519  1.00 18.15           H
ATOM   1816  HB3 LEU A 120      28.876  -0.086  83.410  1.00 18.15           H
ATOM   1817  HG  LEU A 120      27.905   1.588  85.469  1.00 23.22           H
ATOM   1818 HD11 LEU A 120      27.960  -0.263  86.884  1.00 26.18           H
ATOM   1819 HD12 LEU A 120      26.923  -0.507  85.703  1.00 26.18           H
ATOM   1820 HD13 LEU A 120      28.359  -1.185  85.652  1.00 26.18           H
ATOM   1821 HD21 LEU A 120      29.969   1.127  86.523  1.00 19.97           H
ATOM   1822 HD22 LEU A 120      30.406   0.227  85.278  1.00 19.97           H
ATOM   1823 HD23 LEU A 120      30.227   1.794  85.107  1.00 19.97           H
ATOM   1824  N   LEU A 121      27.467   2.126  80.732  1.00 18.02           N
ATOM   1825  CA  LEU A 121      27.234   1.985  79.310  1.00 15.92           C
ATOM   1826  C   LEU A 121      27.770   3.151  78.496  1.00 17.28           C
ATOM   1827  O   LEU A 121      28.240   2.940  77.380  1.00 19.67           O
ATOM   1828  CB  LEU A 121      25.717   1.829  79.067  1.00 19.84           C
ATOM   1829  CG  LEU A 121      25.035   0.490  78.794  1.00 28.84           C
ATOM   1830  CD1 LEU A 121      25.818  -0.699  79.154  1.00 23.11           C
ATOM   1831  CD2 LEU A 121      23.663   0.439  79.469  1.00 25.75           C
ATOM   1832  H   LEU A 121      26.884   2.630  81.114  1.00 21.62           H
ATOM   1833  HA  LEU A 121      27.685   1.186  79.007  1.00 19.10           H
ATOM   1834  HB2 LEU A 121      25.279   2.153  79.876  1.00 23.81           H
ATOM   1835  HB3 LEU A 121      25.476   2.420  78.344  1.00 23.81           H
ATOM   1836  HG  LEU A 121      24.899   0.422  77.838  1.00 34.60           H
ATOM   1837 HD11 LEU A 121      25.331  -1.502  78.929  1.00 27.74           H
ATOM   1838 HD12 LEU A 121      26.657  -0.678  78.667  1.00 27.74           H
ATOM   1839 HD13 LEU A 121      25.990  -0.663  80.114  1.00 27.74           H
ATOM   1840 HD21 LEU A 121      23.235  -0.408  79.270  1.00 30.90           H
ATOM   1841 HD22 LEU A 121      23.786   0.523  80.430  1.00 30.90           H
ATOM   1842 HD23 LEU A 121      23.119   1.166  79.139  1.00 30.90           H
ATOM   1843  N   ILE A 122      27.640   4.382  78.984  1.00 19.53           N
ATOM   1844  CA  ILE A 122      28.058   5.565  78.243  1.00 18.12           C
ATOM   1845  C   ILE A 122      28.360   6.692  79.232  1.00 14.65           C
ATOM   1846  O   ILE A 122      27.847   6.721  80.355  1.00 14.79           O
ATOM   1847  CB  ILE A 122      26.983   6.001  77.198  1.00 14.20           C
ATOM   1848  CG1 ILE A 122      27.509   7.082  76.270  1.00 15.52           C
ATOM   1849  CG2 ILE A 122      25.742   6.516  77.862  1.00 10.96           C
ATOM   1850  CD1 ILE A 122      28.745   6.636  75.475  1.00 17.01           C
ATOM   1851  H   ILE A 122      27.264   4.561  79.738  1.00 23.44           H
ATOM   1852  HA  ILE A 122      28.871   5.337  77.775  1.00 21.74           H
ATOM   1853  HB  ILE A 122      26.759   5.226  76.655  1.00 17.05           H
ATOM   1854 HG12 ILE A 122      26.813   7.365  75.662  1.00 18.62           H
ATOM   1855 HG13 ILE A 122      27.784   7.833  76.818  1.00 18.62           H
ATOM   1856 HG21 ILE A 122      25.094   6.780  77.199  1.00 13.16           H
ATOM   1857 HG22 ILE A 122      25.373   5.813  78.419  1.00 13.16           H
ATOM   1858 HG23 ILE A 122      25.978   7.277  78.412  1.00 13.16           H
ATOM   1859 HD11 ILE A 122      29.049   7.378  74.926  1.00 20.41           H
ATOM   1860 HD12 ILE A 122      29.451   6.363  76.071  1.00 20.41           H
ATOM   1861 HD13 ILE A 122      28.494   5.892  74.898  1.00 20.41           H
ATOM   1862  N   HIS A 123      29.235   7.615  78.811  1.00 19.02           N
ATOM   1863  CA  HIS A 123      29.636   8.737  79.662  1.00 14.47           C
ATOM   1864  C   HIS A 123      28.413   9.511  80.168  1.00 16.39           C
ATOM   1865  O   HIS A 123      27.377   9.595  79.499  1.00 14.86           O
ATOM   1866  CB  HIS A 123      30.562   9.682  78.891  1.00 12.95           C
ATOM   1867  CG  HIS A 123      31.690   8.974  78.172  1.00 16.96           C
ATOM   1868  ND1 HIS A 123      32.740   8.377  78.836  1.00 15.26           N
ATOM   1869  CD2 HIS A 123      31.940   8.801  76.855  1.00 12.65           C
ATOM   1870  CE1 HIS A 123      33.567   7.830  77.961  1.00 19.26           C
ATOM   1871  NE2 HIS A 123      33.109   8.082  76.747  1.00 16.65           N
ATOM   1872  H   HIS A 123      29.611   7.598  78.034  1.00 22.83           H
ATOM   1873  HA  HIS A 123      30.122   8.395  80.422  1.00 17.36           H
ATOM   1874  HB2 HIS A 123      30.938  10.321  79.505  1.00 15.54           H
ATOM   1875  HB3 HIS A 123      30.033  10.142  78.215  1.00 15.54           H
ATOM   1876  HD2 HIS A 123      31.413   9.100  76.148  1.00 15.18           H
ATOM   1877  HE1 HIS A 123      34.344   7.371  78.163  1.00 23.11           H
ATOM   1878  HE2 HIS A 123      33.488   7.836  76.013  1.00 19.98           H
ATOM   1879  N   GLY A 124      28.579  10.117  81.345  1.00 15.29           N
ATOM   1880  CA  GLY A 124      27.494  10.851  82.005  1.00 18.25           C
ATOM   1881  C   GLY A 124      26.955  12.057  81.243  1.00 16.13           C
ATOM   1882  O   GLY A 124      25.780  12.406  81.398  1.00 12.78           O
ATOM   1883  H   GLY A 124      29.323  10.100  81.788  1.00 18.34           H
ATOM   1884  HA2 GLY A 124      26.765  10.239  82.196  1.00 21.90           H
ATOM   1885  HA3 GLY A 124      27.837  11.184  82.851  1.00 21.90           H
ATOM   1886  N   ASP A 125      27.799  12.730  80.439  1.00 14.37           N
ATOM   1887  CA  ASP A 125      27.344  13.895  79.683  1.00 12.14           C
ATOM   1888  C   ASP A 125      26.261  13.541  78.648  1.00 14.12           C
ATOM   1889  O   ASP A 125      25.544  14.438  78.197  1.00 13.08           O
ATOM   1890  CB  ASP A 125      28.544  14.562  78.973  1.00 13.80           C
ATOM   1891  CG  ASP A 125      29.536  15.189  79.920  1.00 14.88           C
ATOM   1892  OD1 ASP A 125      29.197  15.508  81.095  1.00 11.29           O
ATOM   1893  OD2 ASP A 125      30.676  15.395  79.455  1.00 14.43           O1-
ATOM   1894  H   ASP A 125      28.630  12.533  80.314  1.00 17.24           H
ATOM   1895  HA  ASP A 125      26.980  14.542  80.305  1.00 14.56           H
ATOM   1896  HB2 ASP A 125      29.004  13.896  78.441  1.00 16.56           H
ATOM   1897  HB3 ASP A 125      28.198  15.256  78.394  1.00 16.56           H
ATOM   1898  N   PHE A 126      26.109  12.255  78.297  1.00 14.27           N
ATOM   1899  CA  PHE A 126      25.125  11.829  77.317  1.00 13.55           C
ATOM   1900  C   PHE A 126      23.700  11.985  77.870  1.00 11.96           C
ATOM   1901  O   PHE A 126      23.418  11.624  79.016  1.00 14.70           O
ATOM   1902  CB  PHE A 126      25.403  10.367  76.939  1.00 16.76           C
ATOM   1903  CG  PHE A 126      24.746   9.908  75.671  1.00 14.90           C
ATOM   1904  CD1 PHE A 126      25.347  10.145  74.445  1.00 15.85           C
ATOM   1905  CD2 PHE A 126      23.562   9.196  75.693  1.00 13.59           C
ATOM   1906  CE1 PHE A 126      24.775   9.700  73.274  1.00 17.99           C
ATOM   1907  CE2 PHE A 126      22.977   8.760  74.493  1.00 17.56           C
ATOM   1908  CZ  PHE A 126      23.582   9.009  73.313  1.00 16.41           C
ATOM   1909  H   PHE A 126      26.589  11.608  78.608  1.00 17.12           H
ATOM   1910  HA  PHE A 126      25.230  12.372  76.530  1.00 16.27           H
ATOM   1911  HB2 PHE A 126      26.357  10.243  76.837  1.00 20.11           H
ATOM   1912  HB3 PHE A 126      25.081   9.798  77.658  1.00 20.11           H
ATOM   1913  HD1 PHE A 126      26.145  10.615  74.420  1.00 19.02           H
ATOM   1914  HD2 PHE A 126      23.137   9.018  76.501  1.00 16.30           H
ATOM   1915  HE1 PHE A 126      25.177   9.878  72.458  1.00 21.59           H
ATOM   1916  HE2 PHE A 126      22.175   8.287  74.507  1.00 21.07           H
ATOM   1917  HZ  PHE A 126      23.187   8.719  72.516  1.00 19.70           H
ATOM   1918  N   PRO A 127      22.755  12.460  77.070  1.00 12.59           N
ATOM   1919  CA  PRO A 127      21.409  12.691  77.612  1.00 12.98           C
ATOM   1920  C   PRO A 127      20.563  11.434  77.628  1.00 14.35           C
ATOM   1921  O   PRO A 127      20.632  10.597  76.721  1.00 14.72           O
ATOM   1922  CB  PRO A 127      20.823  13.730  76.649  1.00 15.56           C
ATOM   1923  CG  PRO A 127      21.393  13.345  75.372  1.00 16.16           C
ATOM   1924  CD  PRO A 127      22.861  12.997  75.705  1.00 13.45           C
ATOM   1925  HA  PRO A 127      21.464  13.044  78.518  1.00 15.58           H
ATOM   1926  HB2 PRO A 127      19.856  13.663  76.660  1.00 18.68           H
ATOM   1927  HB3 PRO A 127      21.113  14.614  76.922  1.00 18.68           H
ATOM   1928  HG2 PRO A 127      20.942  12.565  75.023  1.00 19.40           H
ATOM   1929  HG3 PRO A 127      21.348  14.089  74.755  1.00 19.40           H
ATOM   1930  HD2 PRO A 127      23.212  12.344  75.086  1.00 16.14           H
ATOM   1931  HD3 PRO A 127      23.401  13.804  75.726  1.00 16.14           H
ATOM   1932  N   ALA A 128      19.745  11.333  78.674  1.00 17.19           N
ATOM   1933  CA  ALA A 128      18.665  10.345  78.752  1.00 13.66           C
ATOM   1934  C   ALA A 128      17.468  11.045  78.127  1.00 15.81           C
ATOM   1935  O   ALA A 128      16.907  11.968  78.716  1.00 10.95           O
ATOM   1936  CB  ALA A 128      18.364   9.949  80.196  1.00 14.57           C
ATOM   1937  H   ALA A 128      19.771  11.879  79.356  1.00 20.63           H
ATOM   1938  HA  ALA A 128      18.902   9.552  78.251  1.00 16.40           H
ATOM   1939  HB1 ALA A 128      17.696   9.241  80.196  1.00 17.48           H
ATOM   1940  HB2 ALA A 128      19.169   9.655  80.637  1.00 17.48           H
ATOM   1941  HB3 ALA A 128      18.009  10.724  80.673  1.00 17.48           H
ATOM   1942  N   VAL A 129      17.142  10.693  76.897  1.00 17.58           N
ATOM   1943  CA  VAL A 129      16.073  11.392  76.181  1.00 17.62           C
ATOM   1944  C   VAL A 129      15.214  10.381  75.430  1.00 20.65           C
ATOM   1945  O   VAL A 129      15.720   9.412  74.859  1.00 20.00           O
ATOM   1946  CB  VAL A 129      16.630  12.464  75.224  1.00 14.71           C
ATOM   1947  CG1 VAL A 129      17.647  11.857  74.249  1.00 20.36           C
ATOM   1948  CG2 VAL A 129      15.521  13.181  74.530  1.00 21.95           C
ATOM   1949  H   VAL A 129      17.550  10.076  76.438  1.00 21.10           H
ATOM   1950  HA  VAL A 129      15.507  11.833  76.834  1.00 21.14           H
ATOM   1951  HB  VAL A 129      17.108  13.122  75.758  1.00 17.65           H
ATOM   1952 HG11 VAL A 129      17.985  12.556  73.672  1.00 24.43           H
ATOM   1953 HG12 VAL A 129      18.370  11.467  74.759  1.00 24.43           H
ATOM   1954 HG13 VAL A 129      17.202  11.172  73.730  1.00 24.43           H
ATOM   1955 HG21 VAL A 129      15.897  13.867  73.962  1.00 26.34           H
ATOM   1956 HG22 VAL A 129      15.018  12.542  74.000  1.00 26.34           H
ATOM   1957 HG23 VAL A 129      14.943  13.585  75.203  1.00 26.34           H
ATOM   1958  N   GLY A 130      13.890  10.597  75.464  1.00 25.04           N
ATOM   1959  CA  GLY A 130      12.990   9.707  74.764  1.00 21.98           C
ATOM   1960  C   GLY A 130      12.944  10.045  73.289  1.00 25.83           C
ATOM   1961  O   GLY A 130      13.459  11.070  72.851  1.00 22.52           O
ATOM   1962  H   GLY A 130      13.509  11.252  75.885  1.00 30.04           H
ATOM   1963  HA2 GLY A 130      13.309   8.790  74.855  1.00 26.38           H
ATOM   1964  HA3 GLY A 130      12.105   9.765  75.149  1.00 26.38           H
ATOM   1965  N   ASP A 131      12.320   9.159  72.518  1.00 22.72           N
ATOM   1966  CA  ASP A 131      12.075   9.437  71.107  1.00 21.55           C
ATOM   1967  C   ASP A 131      10.901  10.400  70.956  1.00 25.34           C
ATOM   1968  O   ASP A 131       9.839  10.204  71.551  1.00 26.25           O
ATOM   1969  CB  ASP A 131      11.827   8.130  70.346  1.00 26.22           C
ATOM   1970  CG  ASP A 131      11.513   8.354  68.897  1.00 31.44           C
ATOM   1971  OD1 ASP A 131      10.334   8.660  68.588  1.00 31.99           O
ATOM   1972  OD2 ASP A 131      12.408   8.225  68.054  1.00 34.23           O1-
ATOM   1973  H   ASP A 131      11.994   8.409  72.796  1.00 27.26           H
ATOM   1974  HA  ASP A 131      12.857   9.862  70.727  1.00 25.86           H
ATOM   1975  HB2 ASP A 131      12.598   7.551  70.418  1.00 31.47           H
ATOM   1976  HB3 ASP A 131      11.050   7.697  70.746  1.00 31.47           H
ATOM   1977  N   PHE A 132      11.102  11.447  70.162  1.00 29.47           N
ATOM   1978  CA  PHE A 132      10.065  12.457  69.978  1.00 34.12           C
ATOM   1979  C   PHE A 132       8.789  11.867  69.402  1.00 30.92           C
ATOM   1980  O   PHE A 132       7.698  12.341  69.720  1.00 29.05           O
ATOM   1981  CB  PHE A 132      10.554  13.558  69.041  1.00 40.11           C
ATOM   1982  CG  PHE A 132      10.104  13.379  67.569  1.00 56.16           C
ATOM   1983  CD1 PHE A 132       8.828  13.834  67.128  1.00 52.84           C
ATOM   1984  CD2 PHE A 132      10.970  12.781  66.613  1.00 57.64           C
ATOM   1985  CE1 PHE A 132       8.423  13.687  65.770  1.00 51.96           C
ATOM   1986  CE2 PHE A 132      10.581  12.638  65.243  1.00 52.35           C
ATOM   1987  CZ  PHE A 132       9.311  13.091  64.824  1.00 55.57           C
ATOM   1988  H   PHE A 132      11.832  11.599  69.729  1.00 35.37           H
ATOM   1989  HA  PHE A 132       9.857  12.857  70.836  1.00 40.95           H
ATOM   1990  HB2 PHE A 132      10.212  14.410  69.361  1.00 48.13           H
ATOM   1991  HB3 PHE A 132      11.523  13.568  69.062  1.00 48.13           H
ATOM   1992  HD1 PHE A 132       8.242  14.225  67.730  1.00 63.41           H
ATOM   1993  HD2 PHE A 132      11.815  12.484  66.877  1.00 69.16           H
ATOM   1994  HE1 PHE A 132       7.583  13.987  65.502  1.00 62.35           H
ATOM   1995  HE2 PHE A 132      11.159  12.240  64.631  1.00 62.82           H
ATOM   1996  HZ  PHE A 132       9.048  12.987  63.935  1.00 66.68           H
ATOM   1997  N   ASP A 133       8.918  10.917  68.468  1.00 32.96           N
ATOM   1998  CA  ASP A 133       7.754  10.303  67.835  1.00 31.39           C
ATOM   1999  C   ASP A 133       6.879   9.634  68.875  1.00 34.14           C
ATOM   2000  O   ASP A 133       5.679   9.879  68.921  1.00 31.11           O
ATOM   2001  CB  ASP A 133       8.165   9.266  66.776  1.00 39.05           C
ATOM   2002  CG  ASP A 133       8.715   9.893  65.514  1.00 47.22           C
ATOM   2003  OD1 ASP A 133       9.825   9.509  65.056  1.00 54.59           O
ATOM   2004  OD2 ASP A 133       8.031  10.784  64.987  1.00 54.51           O1-
ATOM   2005  H   ASP A 133       9.671  10.631  68.172  1.00 39.55           H
ATOM   2006  HA  ASP A 133       7.231  10.990  67.400  1.00 37.67           H
ATOM   2007  HB2 ASP A 133       8.845   8.684  67.132  1.00 46.86           H
ATOM   2008  HB3 ASP A 133       7.390   8.729  66.547  1.00 46.86           H
ATOM   2009  N   VAL A 134       7.481   8.807  69.742  1.00 27.58           N
ATOM   2010  CA  VAL A 134       6.737   8.157  70.817  1.00 24.15           C
ATOM   2011  C   VAL A 134       6.098   9.187  71.732  1.00 28.47           C
ATOM   2012  O   VAL A 134       4.919   9.080  72.080  1.00 23.94           O
ATOM   2013  CB  VAL A 134       7.662   7.216  71.601  1.00 23.25           C
ATOM   2014  CG1 VAL A 134       6.937   6.532  72.703  1.00 24.24           C
ATOM   2015  CG2 VAL A 134       8.266   6.224  70.657  1.00 25.21           C
ATOM   2016  H   VAL A 134       8.323   8.618  69.735  1.00 33.09           H
ATOM   2017  HA  VAL A 134       6.028   7.623  70.427  1.00 28.98           H
ATOM   2018  HB  VAL A 134       8.372   7.740  72.005  1.00 27.90           H
ATOM   2019 HG11 VAL A 134       7.546   5.959  73.196  1.00 29.09           H
ATOM   2020 HG12 VAL A 134       6.560   7.202  73.302  1.00 29.09           H
ATOM   2021 HG13 VAL A 134       6.217   5.994  72.334  1.00 29.09           H
ATOM   2022 HG21 VAL A 134       8.864   5.654  71.173  1.00 30.26           H
ATOM   2023 HG22 VAL A 134       7.565   5.693  70.259  1.00 30.26           H
ATOM   2024 HG23 VAL A 134       8.772   6.692  69.981  1.00 30.26           H
ATOM   2025  N   TYR A 135       6.880  10.177  72.169  1.00 23.97           N
ATOM   2026  CA  TYR A 135       6.351  11.252  73.002  1.00 24.54           C
ATOM   2027  C   TYR A 135       5.162  11.929  72.335  1.00 29.47           C
ATOM   2028  O   TYR A 135       4.149  12.241  72.979  1.00 25.28           O
ATOM   2029  CB  TYR A 135       7.452  12.277  73.218  1.00 24.25           C
ATOM   2030  CG  TYR A 135       7.082  13.527  74.001  1.00 27.23           C
ATOM   2031  CD1 TYR A 135       7.076  13.524  75.386  1.00 28.85           C
ATOM   2032  CD2 TYR A 135       6.777  14.726  73.345  1.00 28.34           C
ATOM   2033  CE1 TYR A 135       6.780  14.669  76.106  1.00 28.69           C
ATOM   2034  CE2 TYR A 135       6.458  15.872  74.054  1.00 22.73           C
ATOM   2035  CZ  TYR A 135       6.484  15.843  75.430  1.00 32.42           C
ATOM   2036  OH  TYR A 135       6.191  16.966  76.136  1.00 35.12           O
ATOM   2037  H   TYR A 135       7.710  10.256  71.979  1.00 28.76           H
ATOM   2038  HA  TYR A 135       6.079  10.894  73.862  1.00 29.44           H
ATOM   2039  HB2 TYR A 135       8.187  11.841  73.676  1.00 29.10           H
ATOM   2040  HB3 TYR A 135       7.740  12.568  72.340  1.00 29.10           H
ATOM   2041  HD1 TYR A 135       7.289  12.736  75.836  1.00 34.63           H
ATOM   2042  HD2 TYR A 135       6.779  14.749  72.412  1.00 34.00           H
ATOM   2043  HE1 TYR A 135       6.783  14.651  77.039  1.00 34.42           H
ATOM   2044  HE2 TYR A 135       6.267  16.659  73.603  1.00 27.27           H
ATOM   2045  HH  TYR A 135       6.065  17.613  75.611  1.00 42.14           H
ATOM   2046  N   ASP A 136       5.290  12.189  71.032  1.00 30.22           N
ATOM   2047  CA  ASP A 136       4.224  12.840  70.288  1.00 29.39           C
ATOM   2048  C   ASP A 136       2.972  11.962  70.235  1.00 28.37           C
ATOM   2049  O   ASP A 136       1.858  12.436  70.482  1.00 30.09           O
ATOM   2050  CB  ASP A 136       4.723  13.176  68.876  1.00 35.71           C
ATOM   2051  CG  ASP A 136       3.684  13.996  68.076  1.00 38.43           C
ATOM   2052  OD1 ASP A 136       3.212  15.027  68.591  1.00 33.99           O
ATOM   2053  OD2 ASP A 136       3.332  13.595  66.960  1.00 44.68           O1-
ATOM   2054  H   ASP A 136       5.988  12.008  70.560  1.00 36.26           H
ATOM   2055  HA  ASP A 136       3.997  13.669  70.740  1.00 35.27           H
ATOM   2056  HB2 ASP A 136       5.541  13.696  68.945  1.00 42.85           H
ATOM   2057  HB3 ASP A 136       4.900  12.350  68.400  1.00 42.85           H
ATOM   2058  N   THR A 137       3.139  10.663  69.945  1.00 29.51           N
ATOM   2059  CA  THR A 137       1.967   9.785  69.851  1.00 32.48           C
ATOM   2060  C   THR A 137       1.279   9.626  71.198  1.00 35.24           C
ATOM   2061  O   THR A 137       0.042   9.549  71.267  1.00 29.00           O
ATOM   2062  CB  THR A 137       2.336   8.400  69.326  1.00 35.71           C
ATOM   2063  OG1 THR A 137       2.915   7.651  70.374  1.00 48.88           O
ATOM   2064  CG2 THR A 137       3.292   8.463  68.212  1.00 20.24           C
ATOM   2065  H   THR A 137       3.902  10.283  69.818  1.00 35.42           H
ATOM   2066  HA  THR A 137       1.335  10.180  69.229  1.00 38.98           H
ATOM   2067  HB  THR A 137       1.536   7.934  69.031  1.00 42.86           H
ATOM   2068  HG1 THR A 137       3.621   8.045  70.634  1.00 58.66           H
ATOM   2069 HG21 THR A 137       3.531   7.574  67.906  1.00 24.29           H
ATOM   2070 HG22 THR A 137       2.918   8.959  67.460  1.00 24.29           H
ATOM   2071 HG23 THR A 137       4.088   8.896  68.477  1.00 24.29           H
ATOM   2072  N   LEU A 138       2.055   9.537  72.285  1.00 22.74           N
ATOM   2073  CA  LEU A 138       1.438   9.433  73.607  1.00 20.89           C
ATOM   2074  C   LEU A 138       0.598  10.659  73.912  1.00 25.34           C
ATOM   2075  O   LEU A 138      -0.523  10.547  74.432  1.00 24.90           O
ATOM   2076  CB  LEU A 138       2.512   9.262  74.681  1.00 34.02           C
ATOM   2077  CG  LEU A 138       3.178   7.894  74.857  1.00 23.20           C
ATOM   2078  CD1 LEU A 138       4.408   8.036  75.788  1.00 23.13           C
ATOM   2079  CD2 LEU A 138       2.208   6.913  75.443  1.00 28.67           C
ATOM   2080  H   LEU A 138       2.908   9.548  72.282  1.00 27.29           H
ATOM   2081  HA  LEU A 138       0.852   8.658  73.629  1.00 25.07           H
ATOM   2082  HB2 LEU A 138       3.220   9.898  74.482  1.00 40.82           H
ATOM   2083  HB3 LEU A 138       2.116   9.493  75.532  1.00 40.82           H
ATOM   2084  HG  LEU A 138       3.470   7.553  73.998  1.00 27.84           H
ATOM   2085 HD11 LEU A 138       4.819   7.167  75.899  1.00 27.75           H
ATOM   2086 HD12 LEU A 138       5.034   8.658  75.394  1.00 27.75           H
ATOM   2087 HD13 LEU A 138       4.110   8.371  76.652  1.00 27.75           H
ATOM   2088 HD21 LEU A 138       2.646   6.055  75.532  1.00 34.41           H
ATOM   2089 HD22 LEU A 138       1.918   7.241  76.305  1.00 34.41           H
ATOM   2090 HD23 LEU A 138       1.456   6.841  74.838  1.00 34.41           H
ATOM   2091  N   ASN A 139       1.136  11.843  73.610  1.00 23.16           N
ATOM   2092  CA  ASN A 139       0.411  13.079  73.865  1.00 29.84           C
ATOM   2093  C   ASN A 139      -0.838  13.170  73.000  1.00 28.05           C
ATOM   2094  O   ASN A 139      -1.893  13.571  73.484  1.00 24.93           O
ATOM   2095  CB  ASN A 139       1.301  14.283  73.610  1.00 26.87           C
ATOM   2096  CG  ASN A 139       2.219  14.578  74.764  1.00 28.20           C
ATOM   2097  OD1 ASN A 139       1.773  14.812  75.907  1.00 28.79           O
ATOM   2098  ND2 ASN A 139       3.511  14.616  74.474  1.00 34.58           N
ATOM   2099  H   ASN A 139       1.922  11.950  73.269  1.00 27.79           H
ATOM   2100  HA  ASN A 139       0.142  13.104  74.797  1.00 35.81           H
ATOM   2101  HB2 ASN A 139       1.836  14.116  72.819  1.00 32.24           H
ATOM   2102  HB3 ASN A 139       0.740  15.061  73.468  1.00 32.24           H
ATOM   2103 HD21 ASN A 139       4.093  14.787  75.087  1.00 41.50           H
ATOM   2104 HD22 ASN A 139       3.777  14.479  73.666  1.00 41.50           H
ATOM   2105  N   LYS A 140      -0.736  12.788  71.723  1.00 27.68           N
ATOM   2106  CA  LYS A 140      -1.898  12.834  70.836  1.00 36.16           C
ATOM   2107  C   LYS A 140      -2.979  11.872  71.296  1.00 33.69           C
ATOM   2108  O   LYS A 140      -4.168  12.187  71.211  1.00 35.51           O
ATOM   2109  CB  LYS A 140      -1.498  12.505  69.403  1.00 28.60           C
ATOM   2110  CG  LYS A 140      -0.776  13.660  68.708  1.00 42.89           C
ATOM   2111  CD  LYS A 140      -0.461  13.326  67.254  1.00 44.77           C
ATOM   2112  CE  LYS A 140       0.241  14.493  66.561  1.00 44.96           C
ATOM   2113  NZ  LYS A 140       0.584  14.172  65.127  1.00 55.96           N1+
ATOM   2114  H   LYS A 140      -0.018  12.485  71.354  1.00 33.22           H
ATOM   2115  HA  LYS A 140      -2.264  13.732  70.846  1.00 43.39           H
ATOM   2116  HB2 LYS A 140      -0.916  11.733  69.406  1.00 34.32           H
ATOM   2117  HB3 LYS A 140      -2.298  12.308  68.896  1.00 34.32           H
ATOM   2118  HG2 LYS A 140      -1.339  14.450  68.728  1.00 51.47           H
ATOM   2119  HG3 LYS A 140       0.061  13.837  69.163  1.00 51.47           H
ATOM   2120  HD2 LYS A 140       0.127  12.553  67.221  1.00 53.73           H
ATOM   2121  HD3 LYS A 140      -1.289  13.135  66.784  1.00 53.73           H
ATOM   2122  HE2 LYS A 140      -0.349  15.265  66.572  1.00 53.96           H
ATOM   2123  HE3 LYS A 140       1.060  14.695  67.035  1.00 53.96           H
ATOM   2124  HZ1 LYS A 140       0.988  14.867  64.744  1.00 67.16           H
ATOM   2125  HZ2 LYS A 140       1.127  13.467  65.092  1.00 67.16           H
ATOM   2126  HZ3 LYS A 140      -0.158  13.986  64.669  1.00 67.16           H
ATOM   2127  N   CYS A 141      -2.589  10.680  71.764  1.00 33.65           N
ATOM   2128  CA  CYS A 141      -3.576   9.747  72.293  1.00 32.24           C
ATOM   2129  C   CYS A 141      -4.285  10.346  73.492  1.00 34.35           C
ATOM   2130  O   CYS A 141      -5.499  10.173  73.666  1.00 34.18           O
ATOM   2131  CB  CYS A 141      -2.918   8.426  72.676  1.00 26.03           C
ATOM   2132  SG  CYS A 141      -2.472   7.431  71.308  1.00 34.30           S
ATOM   2133  H   CYS A 141      -1.775  10.401  71.792  1.00 40.38           H
ATOM   2134  HA  CYS A 141      -4.237   9.570  71.604  1.00 38.69           H
ATOM   2135  HB2 CYS A 141      -2.122   8.620  73.189  1.00 31.23           H
ATOM   2136  HB3 CYS A 141      -3.539   7.908  73.210  1.00 31.23           H
ATOM   2137  HG  CYS A 141      -1.663   8.019  70.632  1.00 41.16           H
ATOM   2138  N   ALA A 142      -3.531  11.036  74.348  1.00 30.59           N
ATOM   2139  CA  ALA A 142      -4.139  11.700  75.488  1.00 27.48           C
ATOM   2140  C   ALA A 142      -5.076  12.799  75.009  1.00 36.38           C
ATOM   2141  O   ALA A 142      -6.111  13.065  75.630  1.00 30.64           O
ATOM   2142  CB  ALA A 142      -3.065  12.296  76.392  1.00 27.57           C
ATOM   2143  H   ALA A 142      -2.685  11.141  74.277  1.00 36.71           H
ATOM   2144  HA  ALA A 142      -4.656  11.055  75.996  1.00 32.98           H
ATOM   2145  HB1 ALA A 142      -3.485  12.716  77.158  1.00 33.09           H
ATOM   2146  HB2 ALA A 142      -2.465  11.591  76.669  1.00 33.09           H
ATOM   2147  HB3 ALA A 142      -2.583  12.962  75.877  1.00 33.09           H
ATOM   2148  N   GLN A 143      -4.697  13.465  73.916  1.00 32.61           N
ATOM   2149  CA  GLN A 143      -5.509  14.528  73.334  1.00 42.73           C
ATOM   2150  C   GLN A 143      -6.854  13.995  72.879  1.00 34.65           C
ATOM   2151  O   GLN A 143      -7.893  14.574  73.205  1.00 34.04           O
ATOM   2152  CB  GLN A 143      -4.794  15.149  72.137  1.00 39.74           C
ATOM   2153  CG  GLN A 143      -3.591  16.018  72.447  1.00 46.44           C
ATOM   2154  CD  GLN A 143      -2.886  16.503  71.161  1.00 50.92           C
ATOM   2155  OE1 GLN A 143      -1.656  16.371  71.004  1.00 58.04           O
ATOM   2156  NE2 GLN A 143      -3.665  17.056  70.239  1.00 50.27           N
ATOM   2157  H   GLN A 143      -3.974  13.307  73.484  1.00 39.13           H
ATOM   2158  HA  GLN A 143      -5.652  15.226  73.993  1.00 51.27           H
ATOM   2159  HB2 GLN A 143      -4.485  14.427  71.566  1.00 47.68           H
ATOM   2160  HB3 GLN A 143      -5.435  15.686  71.641  1.00 47.68           H
ATOM   2161  HG2 GLN A 143      -3.885  16.792  72.953  1.00 55.73           H
ATOM   2162  HG3 GLN A 143      -2.959  15.504  72.966  1.00 55.73           H
ATOM   2163 HE21 GLN A 143      -4.512  17.135  70.371  1.00 60.32           H
ATOM   2164 HE22 GLN A 143      -3.312  17.348  69.510  1.00 60.32           H
ATOM   2165  N   GLU A 144      -6.837  12.906  72.091  1.00 33.58           N
ATOM   2166  CA  GLU A 144      -8.056  12.314  71.545  1.00 41.81           C
ATOM   2167  C   GLU A 144      -8.995  11.864  72.653  1.00 42.25           C
ATOM   2168  O   GLU A 144     -10.212  12.014  72.544  1.00 41.41           O
ATOM   2169  CB  GLU A 144      -7.709  11.123  70.646  1.00 32.47           C
ATOM   2170  CG  GLU A 144      -6.786  11.474  69.511  1.00 46.96           C
ATOM   2171  CD  GLU A 144      -6.407  10.266  68.675  1.00 56.77           C
ATOM   2172  OE1 GLU A 144      -5.979   9.239  69.251  1.00 54.56           O
ATOM   2173  OE2 GLU A 144      -6.540  10.343  67.438  1.00 63.93           O1-
ATOM   2174  H   GLU A 144      -6.117  12.496  71.850  1.00 40.30           H
ATOM   2175  HA  GLU A 144      -8.517  12.973  70.999  1.00 50.17           H
ATOM   2176  HB2 GLU A 144      -7.298  10.433  71.181  1.00 38.96           H
ATOM   2177  HB3 GLU A 144      -8.529  10.783  70.254  1.00 38.96           H
ATOM   2178  HG2 GLU A 144      -7.208  12.131  68.938  1.00 56.35           H
ATOM   2179  HG3 GLU A 144      -5.968  11.839  69.878  1.00 56.35           H
ATOM   2180  N   LEU A 145      -8.451  11.288  73.712  1.00 35.63           N
ATOM   2181  CA  LEU A 145      -9.250  10.829  74.828  1.00 32.22           C
ATOM   2182  C   LEU A 145      -9.630  11.959  75.754  1.00 26.71           C
ATOM   2183  O   LEU A 145     -10.278  11.719  76.766  1.00 31.80           O
ATOM   2184  CB  LEU A 145      -8.479   9.756  75.588  1.00 37.02           C
ATOM   2185  CG  LEU A 145      -8.195   8.489  74.780  1.00 36.73           C
ATOM   2186  CD1 LEU A 145      -7.256   7.562  75.533  1.00 36.04           C
ATOM   2187  CD2 LEU A 145      -9.471   7.757  74.506  1.00 39.41           C
ATOM   2188  H   LEU A 145      -7.608  11.153  73.810  1.00 42.76           H
ATOM   2189  HA  LEU A 145     -10.066  10.438  74.492  1.00 38.66           H
ATOM   2190  HB2 LEU A 145      -7.628  10.124  75.862  1.00 44.43           H
ATOM   2191  HB3 LEU A 145      -8.997   9.508  76.368  1.00 44.43           H
ATOM   2192  HG  LEU A 145      -7.775   8.722  73.937  1.00 44.07           H
ATOM   2193 HD11 LEU A 145      -7.096   6.762  75.009  1.00 43.25           H
ATOM   2194 HD12 LEU A 145      -6.419   8.028  75.700  1.00 43.25           H
ATOM   2195 HD13 LEU A 145      -7.670   7.322  76.379  1.00 43.25           H
ATOM   2196 HD21 LEU A 145      -9.269   6.946  74.011  1.00 47.29           H
ATOM   2197 HD22 LEU A 145      -9.896   7.533  75.348  1.00 47.29           H
ATOM   2198 HD23 LEU A 145     -10.048   8.330  73.983  1.00 47.29           H
ATOM   2199  N   ASN A 146      -9.206  13.180  75.447  1.00 28.41           N
ATOM   2200  CA  ASN A 146      -9.482  14.339  76.288  1.00 33.09           C
ATOM   2201  C   ASN A 146      -9.010  14.102  77.726  1.00 40.53           C
ATOM   2202  O   ASN A 146      -9.699  14.458  78.681  1.00 32.52           O
ATOM   2203  CB  ASN A 146     -10.969  14.690  76.260  1.00 42.62           C
ATOM   2204  CG  ASN A 146     -11.457  15.028  74.861  1.00 52.98           C
ATOM   2205  OD1 ASN A 146     -11.060  16.044  74.277  1.00 51.25           O
ATOM   2206  ND2 ASN A 146     -12.329  14.171  74.311  1.00 59.72           N
ATOM   2207  H   ASN A 146      -8.743  13.364  74.744  1.00 34.09           H
ATOM   2208  HA  ASN A 146      -8.998  15.102  75.927  1.00 39.71           H
ATOM   2209  HB2 ASN A 146     -11.462  13.912  76.572  1.00 51.14           H
ATOM   2210  HB3 ASN A 146     -11.138  15.447  76.843  1.00 51.14           H
ATOM   2211 HD21 ASN A 146     -12.643  14.322  73.523  1.00 71.67           H
ATOM   2212 HD22 ASN A 146     -12.588  13.475  74.750  1.00 71.67           H
ATOM   2213  N   VAL A 147      -7.821  13.518  77.884  1.00 33.79           N
ATOM   2214  CA  VAL A 147      -7.234  13.270  79.199  1.00 27.22           C
ATOM   2215  C   VAL A 147      -6.160  14.326  79.433  1.00 27.41           C
ATOM   2216  O   VAL A 147      -5.138  14.307  78.737  1.00 28.07           O
ATOM   2217  CB  VAL A 147      -6.628  11.869  79.313  1.00 35.60           C
ATOM   2218  CG1 VAL A 147      -5.974  11.702  80.693  1.00 33.98           C
ATOM   2219  CG2 VAL A 147      -7.665  10.825  79.087  1.00 31.08           C
ATOM   2220  H   VAL A 147      -7.316  13.271  77.229  1.00 40.54           H
ATOM   2221  HA  VAL A 147      -7.926  13.354  79.869  1.00 32.67           H
ATOM   2222  HB  VAL A 147      -5.943  11.768  78.634  1.00 42.72           H
ATOM   2223 HG11 VAL A 147      -5.604  10.809  80.759  1.00 40.77           H
ATOM   2224 HG12 VAL A 147      -5.269  12.362  80.803  1.00 40.77           H
ATOM   2225 HG13 VAL A 147      -6.649  11.833  81.374  1.00 40.77           H
ATOM   2226 HG21 VAL A 147      -7.268   9.946  79.164  1.00 37.29           H
ATOM   2227 HG22 VAL A 147      -8.361  10.936  79.755  1.00 37.29           H
ATOM   2228 HG23 VAL A 147      -8.046  10.941  78.197  1.00 37.29           H
ATOM   2229  N   PRO A 148      -6.330  15.224  80.395  1.00 28.85           N
ATOM   2230  CA  PRO A 148      -5.284  16.196  80.692  1.00 27.23           C
ATOM   2231  C   PRO A 148      -4.034  15.513  81.243  1.00 32.98           C
ATOM   2232  O   PRO A 148      -4.081  14.467  81.891  1.00 21.82           O
ATOM   2233  CB  PRO A 148      -5.940  17.104  81.727  1.00 34.38           C
ATOM   2234  CG  PRO A 148      -6.925  16.227  82.387  1.00 39.60           C
ATOM   2235  CD  PRO A 148      -7.510  15.453  81.238  1.00 33.83           C
ATOM   2236  HA  PRO A 148      -5.068  16.719  79.900  1.00 32.68           H
ATOM   2237  HB2 PRO A 148      -5.276  17.445  82.346  1.00 41.25           H
ATOM   2238  HB3 PRO A 148      -6.397  17.835  81.271  1.00 41.25           H
ATOM   2239  HG2 PRO A 148      -6.466  15.623  82.992  1.00 47.52           H
ATOM   2240  HG3 PRO A 148      -7.603  16.745  82.848  1.00 47.52           H
ATOM   2241  HD2 PRO A 148      -7.873  14.609  81.542  1.00 40.60           H
ATOM   2242  HD3 PRO A 148      -8.176  15.981  80.769  1.00 40.60           H
ATOM   2243  N   VAL A 149      -2.882  16.084  80.920  1.00 24.31           N
ATOM   2244  CA  VAL A 149      -1.624  15.458  81.301  1.00 25.55           C
ATOM   2245  C   VAL A 149      -0.560  16.535  81.407  1.00 31.37           C
ATOM   2246  O   VAL A 149      -0.629  17.574  80.747  1.00 33.59           O
ATOM   2247  CB  VAL A 149      -1.178  14.355  80.297  1.00 23.70           C
ATOM   2248  CG1 VAL A 149      -2.176  13.219  80.210  1.00 27.08           C
ATOM   2249  CG2 VAL A 149      -0.892  14.954  78.904  1.00 34.86           C
ATOM   2250  H   VAL A 149      -2.792  16.807  80.448  1.00 29.17           H
ATOM   2251  HA  VAL A 149      -1.737  15.050  82.174  1.00 30.66           H
ATOM   2252  HB  VAL A 149      -0.350  13.963  80.627  1.00 28.44           H
ATOM   2253 HG11 VAL A 149      -1.842  12.541  79.604  1.00 32.49           H
ATOM   2254 HG12 VAL A 149      -2.304  12.837  81.092  1.00 32.49           H
ATOM   2255 HG13 VAL A 149      -3.021  13.570  79.880  1.00 32.49           H
ATOM   2256 HG21 VAL A 149      -0.602  14.243  78.314  1.00 41.83           H
ATOM   2257 HG22 VAL A 149      -1.710  15.357  78.574  1.00 41.83           H
ATOM   2258 HG23 VAL A 149      -0.200  15.627  78.978  1.00 41.83           H
ATOM   2259  N   PHE A 150       0.428  16.277  82.248  1.00 29.01           N
ATOM   2260  CA  PHE A 150       1.626  17.101  82.317  1.00 21.82           C
ATOM   2261  C   PHE A 150       2.699  16.507  81.409  1.00 21.58           C
ATOM   2262  O   PHE A 150       2.625  15.349  80.995  1.00 22.73           O
ATOM   2263  CB  PHE A 150       2.149  17.184  83.744  1.00 23.70           C
ATOM   2264  CG  PHE A 150       1.261  17.931  84.680  1.00 23.99           C
ATOM   2265  CD1 PHE A 150       0.316  17.269  85.426  1.00 32.49           C
ATOM   2266  CD2 PHE A 150       1.396  19.291  84.840  1.00 24.04           C
ATOM   2267  CE1 PHE A 150      -0.481  17.956  86.311  1.00 35.37           C
ATOM   2268  CE2 PHE A 150       0.601  19.982  85.724  1.00 28.29           C
ATOM   2269  CZ  PHE A 150      -0.337  19.324  86.454  1.00 29.50           C
ATOM   2270  H   PHE A 150       0.443  15.590  82.767  1.00 34.81           H
ATOM   2271  HA  PHE A 150       1.420  17.995  82.012  1.00 26.18           H
ATOM   2272  HB2 PHE A 150       2.252  16.284  84.088  1.00 28.43           H
ATOM   2273  HB3 PHE A 150       3.008  17.631  83.734  1.00 28.43           H
ATOM   2274  HD1 PHE A 150       0.211  16.349  85.334  1.00 38.99           H
ATOM   2275  HD2 PHE A 150       2.039  19.745  84.354  1.00 28.84           H
ATOM   2276  HE1 PHE A 150      -1.130  17.502  86.806  1.00 42.45           H
ATOM   2277  HE2 PHE A 150       0.700  20.902  85.824  1.00 33.95           H
ATOM   2278  HZ  PHE A 150      -0.882  19.793  87.050  1.00 35.41           H
ATOM   2279  N   ASN A 151       3.694  17.331  81.091  1.00 21.55           N
ATOM   2280  CA  ASN A 151       4.862  16.922  80.333  1.00 24.32           C
ATOM   2281  C   ASN A 151       6.083  17.441  81.069  1.00 24.61           C
ATOM   2282  O   ASN A 151       6.012  18.439  81.787  1.00 26.20           O
ATOM   2283  CB  ASN A 151       4.822  17.465  78.905  1.00 28.59           C
ATOM   2284  CG  ASN A 151       3.661  16.883  78.085  1.00 29.59           C
ATOM   2285  OD1 ASN A 151       3.610  15.687  77.777  1.00 25.93           O
ATOM   2286  ND2 ASN A 151       2.762  17.741  77.688  1.00 32.46           N
ATOM   2287  H   ASN A 151       3.717  18.155  81.336  1.00 25.86           H
ATOM   2288  HA  ASN A 151       4.898  15.958  80.285  1.00 29.18           H
ATOM   2289  HB2 ASN A 151       4.676  18.422  78.959  1.00 34.31           H
ATOM   2290  HB3 ASN A 151       5.659  17.284  78.457  1.00 34.31           H
ATOM   2291 HD21 ASN A 151       2.099  17.468  77.207  1.00 38.96           H
ATOM   2292 HD22 ASN A 151       2.828  18.577  77.889  1.00 38.96           H
ATOM   2293  N   GLY A 152       7.194  16.740  80.957  1.00 25.66           N
ATOM   2294  CA  GLY A 152       8.362  17.223  81.655  1.00 26.13           C
ATOM   2295  C   GLY A 152       9.388  16.140  81.883  1.00 18.19           C
ATOM   2296  O   GLY A 152       9.249  14.995  81.435  1.00 21.71           O
ATOM   2297  H   GLY A 152       7.291  16.011  80.507  1.00 30.79           H
ATOM   2298  HA2 GLY A 152       8.764  17.941  81.140  1.00 31.35           H
ATOM   2299  HA3 GLY A 152       8.094  17.583  82.518  1.00 31.35           H
ATOM   2300  N   ILE A 153      10.433  16.556  82.596  1.00 18.57           N
ATOM   2301  CA  ILE A 153      11.603  15.742  82.911  1.00 22.83           C
ATOM   2302  C   ILE A 153      11.346  14.923  84.168  1.00 18.47           C
ATOM   2303  O   ILE A 153      10.882  15.435  85.183  1.00 21.79           O
ATOM   2304  CB  ILE A 153      12.855  16.640  83.082  1.00 15.19           C
ATOM   2305  CG1 ILE A 153      13.193  17.306  81.732  1.00 17.62           C
ATOM   2306  CG2 ILE A 153      14.019  15.831  83.594  1.00 17.57           C
ATOM   2307  CD1 ILE A 153      14.248  18.409  81.825  1.00 12.89           C
ATOM   2308  H   ILE A 153      10.486  17.359  82.915  1.00 22.28           H
ATOM   2309  HA  ILE A 153      11.770  15.136  82.173  1.00 27.40           H
ATOM   2310  HB  ILE A 153      12.669  17.342  83.731  1.00 18.23           H
ATOM   2311 HG12 ILE A 153      13.506  16.627  81.115  1.00 21.15           H
ATOM   2312 HG13 ILE A 153      12.395  17.719  81.379  1.00 21.15           H
ATOM   2313 HG21 ILE A 153      14.797  16.411  83.679  1.00 21.08           H
ATOM   2314 HG22 ILE A 153      13.807  15.451  84.462  1.00 21.08           H
ATOM   2315 HG23 ILE A 153      14.201  15.115  82.962  1.00 21.08           H
ATOM   2316 HD11 ILE A 153      14.405  18.783  80.944  1.00 15.47           H
ATOM   2317 HD12 ILE A 153      13.969  19.105  82.434  1.00 15.47           H
ATOM   2318 HD13 ILE A 153      15.072  18.004  82.153  1.00 15.47           H
ATOM   2319  N   SER A 154      11.746  13.664  84.133  1.00 19.68           N
ATOM   2320  CA  SER A 154      11.695  12.814  85.313  1.00 19.13           C
ATOM   2321  C   SER A 154      13.092  12.605  85.918  1.00 15.11           C
ATOM   2322  O   SER A 154      14.070  12.398  85.200  1.00 14.72           O
ATOM   2323  CB  SER A 154      11.086  11.462  84.962  1.00 22.44           C
ATOM   2324  OG  SER A 154      11.163  10.599  86.071  1.00 22.62           O
ATOM   2325  H   SER A 154      12.084  13.288  83.436  1.00 23.62           H
ATOM   2326  HA  SER A 154      11.132  13.239  85.978  1.00 22.95           H
ATOM   2327  HB2 SER A 154      10.140  11.589  84.755  1.00 26.93           H
ATOM   2328  HB3 SER A 154      11.537  11.090  84.187  1.00 26.93           H
ATOM   2329  HG  SER A 154      11.537   9.892  85.805  1.00 27.14           H
ATOM   2330  N   VAL A 155      13.173  12.625  87.241  1.00 17.40           N
ATOM   2331  CA  VAL A 155      14.385  12.217  87.948  1.00 13.88           C
ATOM   2332  C   VAL A 155      14.303  10.702  88.122  1.00 15.97           C
ATOM   2333  O   VAL A 155      13.430  10.188  88.829  1.00 18.91           O
ATOM   2334  CB  VAL A 155      14.529  12.924  89.301  1.00 11.16           C
ATOM   2335  CG1 VAL A 155      15.796  12.422  90.018  1.00 15.21           C
ATOM   2336  CG2 VAL A 155      14.583  14.399  89.145  1.00 13.16           C
ATOM   2337  H   VAL A 155      12.513  12.820  87.763  1.00 20.88           H
ATOM   2338  HA  VAL A 155      15.145  12.433  87.401  1.00 16.66           H
ATOM   2339  HB  VAL A 155      13.759  12.717  89.853  1.00 13.39           H
ATOM   2340 HG11 VAL A 155      15.869  12.869  90.869  1.00 18.25           H
ATOM   2341 HG12 VAL A 155      15.720  11.461  90.138  1.00 18.25           H
ATOM   2342 HG13 VAL A 155      16.561  12.624  89.461  1.00 18.25           H
ATOM   2343 HG21 VAL A 155      14.655  14.819  90.012  1.00 15.79           H
ATOM   2344 HG22 VAL A 155      15.343  14.625  88.584  1.00 15.79           H
ATOM   2345 HG23 VAL A 155      13.765  14.703  88.708  1.00 15.79           H
ATOM   2346  N   SER A 156      15.207   9.967  87.470  1.00 18.91           N
ATOM   2347  CA  SER A 156      15.296   8.520  87.652  1.00 17.14           C
ATOM   2348  C   SER A 156      16.421   8.263  88.646  1.00 19.00           C
ATOM   2349  O   SER A 156      17.603   8.251  88.265  1.00 17.37           O
ATOM   2350  CB  SER A 156      15.549   7.808  86.336  1.00 18.87           C
ATOM   2351  OG  SER A 156      14.592   8.125  85.357  1.00 19.22           O
ATOM   2352  H   SER A 156      15.767  10.286  86.913  1.00 22.69           H
ATOM   2353  HA  SER A 156      14.464   8.169  88.019  1.00 20.57           H
ATOM   2354  HB2 SER A 156      16.419   8.114  86.002  1.00 22.64           H
ATOM   2355  HB3 SER A 156      15.572   6.853  86.483  1.00 22.64           H
ATOM   2356  HG  SER A 156      13.852   7.815  85.598  1.00 23.06           H
ATOM   2357  N   SER A 157      16.059   8.095  89.928  1.00 18.23           N
ATOM   2358  CA  SER A 157      17.028   7.926  91.011  1.00 16.75           C
ATOM   2359  C   SER A 157      16.957   6.534  91.620  1.00 24.84           C
ATOM   2360  O   SER A 157      15.867   6.017  91.917  1.00 20.98           O
ATOM   2361  CB  SER A 157      16.802   8.930  92.113  1.00 18.18           C
ATOM   2362  OG  SER A 157      17.556   8.656  93.276  1.00 23.24           O
ATOM   2363  H   SER A 157      15.245   8.096  90.190  1.00 21.87           H
ATOM   2364  HA  SER A 157      17.916   8.053  90.653  1.00 20.10           H
ATOM   2365  HB2 SER A 157      17.051   9.806  91.783  1.00 21.81           H
ATOM   2366  HB3 SER A 157      15.860   8.917  92.356  1.00 21.81           H
ATOM   2367  HG  SER A 157      18.150   9.249  93.362  1.00 27.89           H
ATOM   2368  N   ASP A 158      18.138   5.958  91.844  1.00 19.33           N
ATOM   2369  CA  ASP A 158      18.266   4.631  92.436  1.00 14.63           C
ATOM   2370  C   ASP A 158      17.995   4.624  93.933  1.00 14.97           C
ATOM   2371  O   ASP A 158      17.976   3.542  94.524  1.00 16.32           O
ATOM   2372  CB  ASP A 158      19.658   4.059  92.188  1.00 15.61           C
ATOM   2373  CG  ASP A 158      19.818   3.415  90.827  1.00 19.05           C
ATOM   2374  OD1 ASP A 158      18.967   3.568  89.925  1.00 17.52           O
ATOM   2375  OD2 ASP A 158      20.844   2.740  90.653  1.00 20.80           O1-
ATOM   2376  H   ASP A 158      18.896   6.331  91.658  1.00 23.20           H
ATOM   2377  HA  ASP A 158      17.643   4.034  91.994  1.00 17.55           H
ATOM   2378  HB2 ASP A 158      20.301   4.787  92.219  1.00 18.73           H
ATOM   2379  HB3 ASP A 158      19.866   3.400  92.864  1.00 18.73           H
ATOM   2380  N   MET A 159      17.820   5.782  94.576  1.00 15.05           N
ATOM   2381  CA  MET A 159      17.530   5.833  96.009  1.00 20.81           C
ATOM   2382  C   MET A 159      16.025   6.103  96.263  1.00 22.31           C
ATOM   2383  O   MET A 159      15.546   7.179  95.898  1.00 22.59           O
ATOM   2384  CB  MET A 159      18.400   6.899  96.671  1.00 19.25           C
ATOM   2385  CG  MET A 159      18.273   6.964  98.181  1.00 21.48           C
ATOM   2386  SD  MET A 159      19.568   7.954  99.010  1.00 29.12           S
ATOM   2387  CE  MET A 159      19.215   9.634  98.487  1.00 27.04           C
ATOM   2388  H   MET A 159      17.878   6.558  94.195  1.00 18.06           H
ATOM   2389  HA  MET A 159      17.788   4.975  96.377  1.00 24.98           H
ATOM   2390  HB2 MET A 159      19.326   6.648  96.490  1.00 23.10           H
ATOM   2391  HB3 MET A 159      18.214   7.765  96.287  1.00 23.10           H
ATOM   2392  HG2 MET A 159      17.427   7.392  98.368  1.00 25.78           H
ATOM   2393  HG3 MET A 159      18.286   6.066  98.538  1.00 25.78           H
ATOM   2394  HE1 MET A 159      19.853  10.231  98.898  1.00 32.45           H
ATOM   2395  HE2 MET A 159      19.270   9.695  97.520  1.00 32.45           H
ATOM   2396  HE3 MET A 159      18.320   9.865  98.772  1.00 32.45           H
ATOM   2397  N   TYR A 160      15.277   5.136  96.878  1.00 20.42           N
ATOM   2398  CA  TYR A 160      13.841   5.388  97.121  1.00 21.87           C
ATOM   2399  C   TYR A 160      13.694   6.001  98.536  1.00 22.01           C
ATOM   2400  O   TYR A 160      13.079   7.022  98.810  1.00 21.53           O
ATOM   2401  CB  TYR A 160      13.122   4.056  96.916  1.00 25.44           C
ATOM   2402  CG  TYR A 160      11.654   4.202  97.127  1.00 24.32           C
ATOM   2403  CD1 TYR A 160      10.834   4.776  96.134  1.00 21.73           C
ATOM   2404  CD2 TYR A 160      11.125   3.763  98.347  1.00 22.69           C
ATOM   2405  CE1 TYR A 160       9.476   4.964  96.398  1.00 29.45           C
ATOM   2406  CE2 TYR A 160       9.755   3.925  98.603  1.00 23.79           C
ATOM   2407  CZ  TYR A 160       8.951   4.573  97.640  1.00 29.69           C
ATOM   2408  OH  TYR A 160       7.579   4.572  97.868  1.00 26.87           O
ATOM   2409  H   TYR A 160      15.663   4.231  97.158  1.00 24.50           H
ATOM   2410  HA  TYR A 160      13.459   6.164  96.391  1.00 26.25           H
ATOM   2411  HB2 TYR A 160      13.321   3.686  95.880  1.00 30.53           H
ATOM   2412  HB3 TYR A 160      13.533   3.266  97.582  1.00 30.53           H
ATOM   2413  HD1 TYR A 160      11.278   5.110  95.178  1.00 26.08           H
ATOM   2414  HD2 TYR A 160      11.771   3.311  99.119  1.00 27.23           H
ATOM   2415  HE1 TYR A 160       8.832   5.392  95.612  1.00 35.34           H
ATOM   2416  HE2 TYR A 160       9.293   3.558  99.523  1.00 28.54           H
ATOM   2417  HH  TYR A 160       7.299   3.780  97.888  1.00 32.24           H
ATOM   2418  N   TYR A 161      14.410   5.310  99.501  1.00 22.76           N
ATOM   2419  CA  TYR A 161      14.479   5.677 100.920  1.00 22.00           C
ATOM   2420  C   TYR A 161      15.807   6.344 101.244  1.00 25.70           C
ATOM   2421  O   TYR A 161      16.824   5.651 101.335  1.00 27.24           O
ATOM   2422  CB  TYR A 161      14.287   4.459 101.848  1.00 25.59           C
ATOM   2423  CG  TYR A 161      12.946   3.740 101.736  1.00 23.32           C
ATOM   2424  CD1 TYR A 161      12.868   2.454 101.205  1.00 26.81           C
ATOM   2425  CD2 TYR A 161      11.762   4.343 102.189  1.00 27.06           C
ATOM   2426  CE1 TYR A 161      11.644   1.799 101.103  1.00 25.39           C
ATOM   2427  CE2 TYR A 161      10.532   3.694 102.090  1.00 19.81           C
ATOM   2428  CZ  TYR A 161      10.481   2.426 101.538  1.00 30.00           C
ATOM   2429  OH  TYR A 161       9.254   1.778 101.460  1.00 29.51           O
ATOM   2430  H   TYR A 161      14.869   4.605  99.334  1.00 27.32           H
ATOM   2431  HA  TYR A 161      13.766   6.294 101.127  1.00 26.40           H
ATOM   2432  HB2 TYR A 161      14.986   3.801 101.674  1.00 30.70           H
ATOM   2433  HB3 TYR A 161      14.365   4.755 102.771  1.00 30.70           H
ATOM   2434  HD1 TYR A 161      13.641   2.030 100.899  1.00 32.18           H
ATOM   2435  HD2 TYR A 161      11.791   5.199 102.546  1.00 32.47           H
ATOM   2436  HE1 TYR A 161      11.624   0.942 100.736  1.00 30.47           H
ATOM   2437  HE2 TYR A 161       9.757   4.103 102.384  1.00 23.77           H
ATOM   2438  HH  TYR A 161       9.370   0.944 101.428  1.00 35.41           H
ATOM   2439  N   PRO A 162      15.846   7.651 101.452  1.00 22.63           N
ATOM   2440  CA  PRO A 162      17.108   8.342 101.694  1.00 30.20           C
ATOM   2441  C   PRO A 162      17.554   8.269 103.150  1.00 32.31           C
ATOM   2442  O   PRO A 162      16.797   7.962 104.058  1.00 27.01           O
ATOM   2443  CB  PRO A 162      16.772   9.783 101.282  1.00 24.32           C
ATOM   2444  CG  PRO A 162      15.304   9.886 101.610  1.00 31.87           C
ATOM   2445  CD  PRO A 162      14.753   8.593 101.166  1.00 26.41           C
ATOM   2446  HA  PRO A 162      17.807   7.981 101.128  1.00 36.24           H
ATOM   2447  HB2 PRO A 162      17.305  10.416 101.781  1.00 29.18           H
ATOM   2448  HB3 PRO A 162      16.907   9.870 100.326  1.00 29.18           H
ATOM   2449  HG2 PRO A 162      15.207   9.973 102.567  1.00 38.24           H
ATOM   2450  HG3 PRO A 162      14.897  10.626 101.138  1.00 38.24           H
ATOM   2451  HD2 PRO A 162      13.969   8.348 101.677  1.00 31.69           H
ATOM   2452  HD3 PRO A 162      14.566   8.602 100.209  1.00 31.69           H
ATOM   2453  N   ASN A 163      18.825   8.518 103.361  1.00 26.33           N
ATOM   2454  CA  ASN A 163      19.400   8.564 104.702  1.00 25.93           C
ATOM   2455  C   ASN A 163      19.701  10.024 104.971  1.00 25.86           C
ATOM   2456  O   ASN A 163      19.396  10.878 104.146  1.00 28.41           O
ATOM   2457  CB  ASN A 163      20.641   7.667 104.805  1.00 34.96           C
ATOM   2458  CG  ASN A 163      20.882   7.122 106.223  1.00 41.22           C
ATOM   2459  OD1 ASN A 163      20.877   7.881 107.215  1.00 37.55           O
ATOM   2460  ND2 ASN A 163      21.110   5.799 106.319  1.00 37.11           N
ATOM   2461  H   ASN A 163      19.383   8.676 102.732  1.00 31.59           H
ATOM   2462  HA  ASN A 163      18.746   8.242 105.344  1.00 31.12           H
ATOM   2463  HB2 ASN A 163      20.573   6.922 104.185  1.00 41.96           H
ATOM   2464  HB3 ASN A 163      21.416   8.192 104.589  1.00 41.96           H
ATOM   2465 HD21 ASN A 163      21.270   5.435 107.080  1.00 44.53           H
ATOM   2466 HD22 ASN A 163      21.093   5.311 105.608  1.00 44.53           H
ATOM   2467  N   LYS A 164      20.305  10.339 106.113  1.00 27.33           N
ATOM   2468  CA  LYS A 164      20.503  11.745 106.440  1.00 26.42           C
ATOM   2469  C   LYS A 164      21.972  12.185 106.430  1.00 20.89           C
ATOM   2470  O   LYS A 164      22.298  13.241 106.977  1.00 27.57           O
ATOM   2471  CB  LYS A 164      19.848  12.062 107.787  1.00 31.63           C
ATOM   2472  CG  LYS A 164      19.955  10.964 108.825  1.00 45.54           C
ATOM   2473  CD  LYS A 164      18.984  11.220 109.977  1.00 45.87           C
ATOM   2474  CE  LYS A 164      18.966  10.070 110.989  1.00 52.12           C
ATOM   2475  NZ  LYS A 164      17.960  10.287 112.076  1.00 52.16           N1+
ATOM   2476  H   LYS A 164      20.586   9.776 106.703  1.00 32.80           H
ATOM   2477  HA  LYS A 164      20.055  12.279 105.768  1.00 31.71           H
ATOM   2478  HB2 LYS A 164      20.262  12.861 108.153  1.00 37.96           H
ATOM   2479  HB3 LYS A 164      18.906  12.227 107.637  1.00 37.96           H
ATOM   2480  HG2 LYS A 164      19.725  10.107 108.436  1.00 54.64           H
ATOM   2481  HG3 LYS A 164      20.860  10.944 109.177  1.00 54.64           H
ATOM   2482  HD2 LYS A 164      19.238  12.034 110.443  1.00 55.05           H
ATOM   2483  HD3 LYS A 164      18.086  11.313 109.618  1.00 55.05           H
ATOM   2484  HE2 LYS A 164      18.747   9.242 110.531  1.00 62.54           H
ATOM   2485  HE3 LYS A 164      19.842  10.005 111.400  1.00 62.54           H
ATOM   2486  HZ1 LYS A 164      17.984   9.610 112.652  1.00 62.59           H
ATOM   2487  HZ2 LYS A 164      18.143  11.044 112.508  1.00 62.59           H
ATOM   2488  HZ3 LYS A 164      17.142  10.345 111.728  1.00 62.59           H
ATOM   2489  N   ILE A 165      22.853  11.434 105.785  1.00 20.17           N
ATOM   2490  CA  ILE A 165      24.272  11.776 105.718  1.00 19.06           C
ATOM   2491  C   ILE A 165      24.568  12.575 104.451  1.00 15.43           C
ATOM   2492  O   ILE A 165      25.014  13.723 104.511  1.00 22.31           O
ATOM   2493  CB  ILE A 165      25.128  10.497 105.770  1.00 23.11           C
ATOM   2494  CG1 ILE A 165      24.791   9.647 106.993  1.00 24.11           C
ATOM   2495  CG2 ILE A 165      26.632  10.888 105.799  1.00 23.82           C
ATOM   2496  CD1 ILE A 165      25.486   8.284 107.053  1.00 25.45           C
ATOM   2497  H   ILE A 165      22.655  10.699 105.384  1.00 24.21           H
ATOM   2498  HA  ILE A 165      24.497  12.326 106.479  1.00 22.87           H
ATOM   2499  HB  ILE A 165      24.950   9.966 104.976  1.00 27.74           H
ATOM   2500 HG12 ILE A 165      25.036  10.144 107.791  1.00 28.94           H
ATOM   2501 HG13 ILE A 165      23.839   9.463 106.992  1.00 28.94           H
ATOM   2502 HG21 ILE A 165      27.173  10.083 105.796  1.00 28.58           H
ATOM   2503 HG22 ILE A 165      26.826  11.408 105.003  1.00 28.58           H
ATOM   2504 HG23 ILE A 165      26.808  11.412 106.595  1.00 28.58           H
ATOM   2505 HD11 ILE A 165      25.213   7.815 107.853  1.00 30.54           H
ATOM   2506 HD12 ILE A 165      25.243   7.772 106.268  1.00 30.54           H
ATOM   2507 HD13 ILE A 165      26.448   8.433 107.070  1.00 30.54           H
ATOM   2508  N   ILE A 166      24.252  11.988 103.307  1.00 17.04           N
ATOM   2509  CA  ILE A 166      24.423  12.616 101.997  1.00 21.38           C
ATOM   2510  C   ILE A 166      23.086  13.240 101.614  1.00 22.18           C
ATOM   2511  O   ILE A 166      22.096  12.507 101.486  1.00 15.85           O
ATOM   2512  CB  ILE A 166      24.838  11.593 100.938  1.00 18.00           C
ATOM   2513  CG1 ILE A 166      26.076  10.808 101.397  1.00 22.18           C
ATOM   2514  CG2 ILE A 166      25.061  12.268  99.610  1.00 25.48           C
ATOM   2515  CD1 ILE A 166      27.253  11.687 101.716  1.00 23.10           C
ATOM   2516  H   ILE A 166      23.885  11.204 103.262  1.00 20.45           H
ATOM   2517  HA  ILE A 166      25.100  13.299 102.058  1.00 25.65           H
ATOM   2518  HB  ILE A 166      24.117  10.948 100.828  1.00 21.60           H
ATOM   2519 HG12 ILE A 166      25.846  10.306 102.193  1.00 26.62           H
ATOM   2520 HG13 ILE A 166      26.345  10.198 100.688  1.00 26.62           H
ATOM   2521 HG21 ILE A 166      25.321  11.596  98.965  1.00 30.57           H
ATOM   2522 HG22 ILE A 166      24.243  12.704  99.332  1.00 30.57           H
ATOM   2523 HG23 ILE A 166      25.765  12.920  99.725  1.00 30.57           H
ATOM   2524 HD11 ILE A 166      27.991  11.126 101.987  1.00 27.72           H
ATOM   2525 HD12 ILE A 166      27.489  12.193 100.924  1.00 27.72           H
ATOM   2526 HD13 ILE A 166      27.011  12.289 102.440  1.00 27.72           H
ATOM   2527  N   PRO A 167      23.011  14.548 101.396  1.00 25.65           N
ATOM   2528  CA  PRO A 167      21.727  15.143 101.020  1.00 28.61           C
ATOM   2529  C   PRO A 167      21.225  14.604  99.679  1.00 22.14           C
ATOM   2530  O   PRO A 167      21.985  14.175  98.809  1.00 21.22           O
ATOM   2531  CB  PRO A 167      22.053  16.642 100.980  1.00 26.49           C
ATOM   2532  CG  PRO A 167      23.459  16.673 100.619  1.00 32.30           C
ATOM   2533  CD  PRO A 167      24.071  15.561 101.399  1.00 25.22           C
ATOM   2534  HA  PRO A 167      21.065  14.983 101.708  1.00 34.33           H
ATOM   2535  HB2 PRO A 167      21.492  17.100 100.342  1.00 31.79           H
ATOM   2536  HB3 PRO A 167      21.947  17.013 101.874  1.00 31.79           H
ATOM   2537  HG2 PRO A 167      23.542  16.493  99.669  1.00 38.76           H
ATOM   2538  HG3 PRO A 167      23.854  17.523 100.854  1.00 38.76           H
ATOM   2539  HD2 PRO A 167      24.870  15.220 100.968  1.00 30.27           H
ATOM   2540  HD3 PRO A 167      24.246  15.843 102.315  1.00 30.27           H
ATOM   2541  N   SER A 168      19.910  14.565  99.551  1.00 20.53           N
ATOM   2542  CA  SER A 168      19.245  14.171  98.330  1.00 26.34           C
ATOM   2543  C   SER A 168      19.323  15.292  97.291  1.00 16.53           C
ATOM   2544  O   SER A 168      19.235  16.472  97.627  1.00 21.89           O
ATOM   2545  CB  SER A 168      17.771  13.878  98.639  1.00 22.93           C
ATOM   2546  OG  SER A 168      17.039  13.566  97.498  1.00 19.96           O
ATOM   2547  H   SER A 168      19.355  14.799 100.171  1.00 24.63           H
ATOM   2548  HA  SER A 168      19.669  13.362  97.988  1.00 31.60           H
ATOM   2549  HB2 SER A 168      17.732  13.112  99.242  1.00 27.51           H
ATOM   2550  HB3 SER A 168      17.365  14.653  99.063  1.00 27.51           H
ATOM   2551  HG  SER A 168      16.245  13.411  97.707  1.00 23.96           H
ATOM   2552  N   ARG A 169      19.423  14.913  96.015  1.00 17.14           N
ATOM   2553  CA  ARG A 169      19.407  15.901  94.936  1.00 14.85           C
ATOM   2554  C   ARG A 169      17.991  16.270  94.479  1.00 18.61           C
ATOM   2555  O   ARG A 169      17.834  17.107  93.572  1.00 15.55           O
ATOM   2556  CB  ARG A 169      20.236  15.394  93.754  1.00 19.77           C
ATOM   2557  CG  ARG A 169      21.733  15.462  94.035  1.00 17.69           C
ATOM   2558  CD  ARG A 169      22.498  14.867  92.894  1.00 14.73           C
ATOM   2559  NE  ARG A 169      23.924  15.106  93.047  1.00 15.13           N
ATOM   2560  CZ  ARG A 169      24.838  14.755  92.140  1.00 14.80           C
ATOM   2561  NH1 ARG A 169      24.498  14.142  91.006  1.00 15.43           N
ATOM   2562  NH2 ARG A 169      26.092  15.016  92.380  1.00 21.35           N1+
ATOM   2563  H   ARG A 169      19.474  14.095  95.736  1.00 20.57           H
ATOM   2564  HA  ARG A 169      19.820  16.719  95.263  1.00 17.82           H
ATOM   2565  HB2 ARG A 169      20.012  14.473  93.591  1.00 23.73           H
ATOM   2566  HB3 ARG A 169      20.057  15.937  92.971  1.00 23.73           H
ATOM   2567  HG2 ARG A 169      21.998  16.386  94.145  1.00 21.22           H
ATOM   2568  HG3 ARG A 169      21.937  14.956  94.838  1.00 21.22           H
ATOM   2569  HD2 ARG A 169      22.345  13.909  92.858  1.00 17.67           H
ATOM   2570  HD3 ARG A 169      22.204  15.285  92.069  1.00 17.67           H
ATOM   2571  HE  ARG A 169      24.183  15.535  93.746  1.00 18.16           H
ATOM   2572 HH11 ARG A 169      23.667  13.955  90.849  1.00 18.51           H
ATOM   2573 HH12 ARG A 169      25.092  13.910  90.441  1.00 18.51           H
ATOM   2574 HH21 ARG A 169      26.314  15.417  93.112  1.00 25.62           H
ATOM   2575 HH22 ARG A 169      26.692  14.793  91.806  1.00 25.62           H
ATOM   2576  N   LEU A 170      16.964  15.738  95.138  1.00 15.53           N
ATOM   2577  CA  LEU A 170      15.588  15.969  94.686  1.00 18.09           C
ATOM   2578  C   LEU A 170      15.217  17.443  94.732  1.00 14.98           C
ATOM   2579  O   LEU A 170      14.625  17.971  93.788  1.00 20.95           O
ATOM   2580  CB  LEU A 170      14.612  15.129  95.521  1.00 15.87           C
ATOM   2581  CG  LEU A 170      14.624  13.622  95.184  1.00 17.12           C
ATOM   2582  CD1 LEU A 170      13.453  12.944  95.856  1.00 23.03           C
ATOM   2583  CD2 LEU A 170      14.618  13.352  93.712  1.00 14.17           C
ATOM   2584  H   LEU A 170      17.032  15.219  95.821  1.00 18.64           H
ATOM   2585  HA  LEU A 170      15.521  15.714  93.763  1.00 21.71           H
ATOM   2586  HB2 LEU A 170      14.840  15.229  96.458  1.00 19.04           H
ATOM   2587  HB3 LEU A 170      13.711  15.462  95.375  1.00 19.04           H
ATOM   2588  HG  LEU A 170      15.433  13.241  95.555  1.00 20.54           H
ATOM   2589 HD11 LEU A 170      13.487  11.997  95.660  1.00 27.64           H
ATOM   2590 HD12 LEU A 170      13.509  13.088  96.816  1.00 27.64           H
ATOM   2591 HD13 LEU A 170      12.631  13.334  95.519  1.00 27.64           H
ATOM   2592 HD21 LEU A 170      14.605  12.393  93.571  1.00 17.00           H
ATOM   2593 HD22 LEU A 170      13.806  13.748  93.340  1.00 17.00           H
ATOM   2594 HD23 LEU A 170      15.392  13.730  93.288  1.00 17.00           H
ATOM   2595  N   GLU A 171      15.558  18.135  95.807  1.00 17.42           N
ATOM   2596  CA  GLU A 171      15.210  19.547  95.859  1.00 19.30           C
ATOM   2597  C   GLU A 171      15.917  20.331  94.741  1.00 25.39           C
ATOM   2598  O   GLU A 171      15.323  21.223  94.125  1.00 20.08           O
ATOM   2599  CB  GLU A 171      15.542  20.112  97.233  1.00 24.19           C
ATOM   2600  CG  GLU A 171      15.321  21.626  97.337  1.00 34.35           C
ATOM   2601  CD  GLU A 171      15.665  22.235  98.699  1.00 50.36           C
ATOM   2602  OE1 GLU A 171      16.787  21.992  99.236  1.00 54.71           O
ATOM   2603  OE2 GLU A 171      14.807  22.993  99.207  1.00 50.28           O1-
ATOM   2604  H   GLU A 171      15.975  17.830  96.496  1.00 20.90           H
ATOM   2605  HA  GLU A 171      14.257  19.634  95.737  1.00 23.15           H
ATOM   2606  HB2 GLU A 171      15.017  19.661  97.913  1.00 29.02           H
ATOM   2607  HB3 GLU A 171      16.493  19.959  97.397  1.00 29.02           H
ATOM   2608  HG2 GLU A 171      15.893  22.062  96.684  1.00 41.22           H
ATOM   2609  HG3 GLU A 171      14.390  21.822  97.138  1.00 41.22           H
ATOM   2610  N   ASP A 172      17.187  20.009  94.462  1.00 17.78           N
ATOM   2611  CA  ASP A 172      17.922  20.660  93.370  1.00 18.73           C
ATOM   2612  C   ASP A 172      17.218  20.454  92.041  1.00 16.02           C
ATOM   2613  O   ASP A 172      17.081  21.382  91.229  1.00 15.83           O
ATOM   2614  CB  ASP A 172      19.357  20.096  93.240  1.00 17.90           C
ATOM   2615  CG  ASP A 172      20.283  20.479  94.384  1.00 22.56           C
ATOM   2616  OD1 ASP A 172      19.969  21.372  95.187  1.00 21.05           O
ATOM   2617  OD2 ASP A 172      21.386  19.852  94.443  1.00 28.50           O1-
ATOM   2618  H   ASP A 172      17.631  19.401  94.877  1.00 21.33           H
ATOM   2619  HA  ASP A 172      17.979  21.608  93.559  1.00 22.47           H
ATOM   2620  HB2 ASP A 172      19.312  19.123  93.206  1.00 21.47           H
ATOM   2621  HB3 ASP A 172      19.751  20.431  92.422  1.00 21.47           H
ATOM   2622  N   TYR A 173      16.791  19.225  91.784  1.00 12.23           N
ATOM   2623  CA  TYR A 173      16.159  18.945  90.520  1.00 16.67           C
ATOM   2624  C   TYR A 173      14.759  19.536  90.447  1.00 15.71           C
ATOM   2625  O   TYR A 173      14.273  19.807  89.353  1.00 17.73           O
ATOM   2626  CB  TYR A 173      16.147  17.448  90.312  1.00 16.84           C
ATOM   2627  CG  TYR A 173      17.517  16.860  90.036  1.00 17.65           C
ATOM   2628  CD1 TYR A 173      17.948  15.674  90.677  1.00 13.13           C
ATOM   2629  CD2 TYR A 173      18.389  17.472  89.135  1.00 17.02           C
ATOM   2630  CE1 TYR A 173      19.176  15.124  90.380  1.00 19.25           C
ATOM   2631  CE2 TYR A 173      19.622  16.943  88.872  1.00 13.29           C
ATOM   2632  CZ  TYR A 173      20.012  15.777  89.486  1.00 17.47           C
ATOM   2633  OH  TYR A 173      21.248  15.296  89.185  1.00 19.91           O
ATOM   2634  H   TYR A 173      16.877  18.544  92.300  1.00 14.68           H
ATOM   2635  HA  TYR A 173      16.672  19.352  89.804  1.00 20.01           H
ATOM   2636  HB2 TYR A 173      15.791  17.026  91.111  1.00 20.21           H
ATOM   2637  HB3 TYR A 173      15.574  17.242  89.546  1.00 20.21           H
ATOM   2638  HD1 TYR A 173      17.374  15.228  91.260  1.00 15.76           H
ATOM   2639  HD2 TYR A 173      18.129  18.260  88.716  1.00 20.43           H
ATOM   2640  HE1 TYR A 173      19.443  14.341  90.800  1.00 23.10           H
ATOM   2641  HE2 TYR A 173      20.189  17.370  88.274  1.00 15.95           H
ATOM   2642  HH  TYR A 173      21.412  15.410  88.367  1.00 23.90           H
ATOM   2643  N   SER A 174      14.095  19.709  91.595  1.00 19.93           N
ATOM   2644  CA  SER A 174      12.823  20.425  91.616  1.00 22.76           C
ATOM   2645  C   SER A 174      13.045  21.883  91.215  1.00 18.16           C
ATOM   2646  O   SER A 174      12.294  22.439  90.419  1.00 17.20           O
ATOM   2647  CB  SER A 174      12.187  20.343  93.019  1.00 18.11           C
ATOM   2648  OG  SER A 174      11.043  21.167  93.084  1.00 20.69           O
ATOM   2649  H   SER A 174      14.372  19.452  92.374  1.00 23.91           H
ATOM   2650  HA  SER A 174      12.223  20.010  90.984  1.00 27.31           H
ATOM   2651  HB2 SER A 174      11.953  19.418  93.232  1.00 21.73           H
ATOM   2652  HB3 SER A 174      12.829  20.665  93.671  1.00 21.73           H
ATOM   2653  HG  SER A 174      10.383  20.672  93.260  1.00 24.82           H
ATOM   2654  N   LYS A 175      14.112  22.498  91.746  1.00 16.65           N
ATOM   2655  CA  LYS A 175      14.454  23.869  91.388  1.00 18.37           C
ATOM   2656  C   LYS A 175      14.824  23.986  89.923  1.00 22.82           C
ATOM   2657  O   LYS A 175      14.558  25.019  89.300  1.00 19.27           O
ATOM   2658  CB  LYS A 175      15.614  24.373  92.256  1.00 21.03           C
ATOM   2659  CG  LYS A 175      15.247  24.500  93.726  1.00 20.39           C
ATOM   2660  CD  LYS A 175      16.416  25.047  94.543  1.00 31.11           C
ATOM   2661  CE  LYS A 175      16.084  25.055  96.032  1.00 34.83           C
ATOM   2662  NZ  LYS A 175      17.217  25.545  96.894  1.00 41.26           N1+
ATOM   2663  H   LYS A 175      14.665  22.126  92.305  1.00 19.98           H
ATOM   2664  HA  LYS A 175      13.679  24.428  91.540  1.00 22.04           H
ATOM   2665  HB2 LYS A 175      16.344  23.743  92.180  1.00 25.23           H
ATOM   2666  HB3 LYS A 175      15.891  25.242  91.938  1.00 25.23           H
ATOM   2667  HG2 LYS A 175      14.498  25.101  93.823  1.00 24.46           H
ATOM   2668  HG3 LYS A 175      15.016  23.620  94.072  1.00 24.46           H
ATOM   2669  HD2 LYS A 175      17.191  24.486  94.408  1.00 37.34           H
ATOM   2670  HD3 LYS A 175      16.595  25.955  94.260  1.00 37.34           H
ATOM   2671  HE2 LYS A 175      15.321  25.639  96.181  1.00 41.80           H
ATOM   2672  HE3 LYS A 175      15.855  24.156  96.311  1.00 41.80           H
ATOM   2673  HZ1 LYS A 175      16.979  25.535  97.752  1.00 49.51           H
ATOM   2674  HZ2 LYS A 175      17.927  25.021  96.782  1.00 49.51           H
ATOM   2675  HZ3 LYS A 175      17.434  26.379  96.665  1.00 49.51           H
ATOM   2676  N   ALA A 176      15.422  22.936  89.361  1.00 20.41           N
ATOM   2677  CA  ALA A 176      15.814  22.863  87.959  1.00 18.62           C
ATOM   2678  C   ALA A 176      14.636  22.565  87.040  1.00 17.15           C
ATOM   2679  O   ALA A 176      14.826  22.404  85.840  1.00 15.38           O
ATOM   2680  CB  ALA A 176      16.897  21.787  87.770  1.00 14.84           C
ATOM   2681  H   ALA A 176      15.624  22.218  89.798  1.00 24.49           H
ATOM   2682  HA  ALA A 176      16.208  23.713  87.707  1.00 22.34           H
ATOM   2683  HB1 ALA A 176      17.172  21.782  86.839  1.00 17.80           H
ATOM   2684  HB2 ALA A 176      17.662  22.005  88.335  1.00 17.80           H
ATOM   2685  HB3 ALA A 176      16.544  20.923  88.019  1.00 17.80           H
ATOM   2686  N   ASN A 177      13.437  22.464  87.599  1.00 16.03           N
ATOM   2687  CA  ASN A 177      12.179  22.262  86.906  1.00 16.86           C
ATOM   2688  C   ASN A 177      11.984  20.850  86.414  1.00 24.19           C
ATOM   2689  O   ASN A 177      11.242  20.647  85.455  1.00 20.61           O
ATOM   2690  CB  ASN A 177      12.046  23.252  85.762  1.00 16.44           C
ATOM   2691  CG  ASN A 177      11.954  24.660  86.259  1.00 20.30           C
ATOM   2692  OD1 ASN A 177      11.157  24.975  87.166  1.00 18.69           O
ATOM   2693  ND2 ASN A 177      12.781  25.520  85.705  1.00 18.90           N
ATOM   2694  H   ASN A 177      13.324  22.520  88.451  1.00 19.24           H
ATOM   2695  HA  ASN A 177      11.467  22.446  87.540  1.00 20.23           H
ATOM   2696  HB2 ASN A 177      12.803  23.183  85.168  1.00 19.72           H
ATOM   2697  HB3 ASN A 177      11.235  23.055  85.282  1.00 19.72           H
ATOM   2698 HD21 ASN A 177      12.795  26.345  85.952  1.00 22.68           H
ATOM   2699 HD22 ASN A 177      13.319  25.252  85.088  1.00 22.68           H
ATOM   2700  N   ALA A 178      12.587  19.874  87.091  1.00 16.75           N
ATOM   2701  CA  ALA A 178      12.211  18.494  86.890  1.00 18.28           C
ATOM   2702  C   ALA A 178      10.781  18.285  87.410  1.00 15.13           C
ATOM   2703  O   ALA A 178      10.398  18.769  88.485  1.00 17.23           O
ATOM   2704  CB  ALA A 178      13.168  17.552  87.621  1.00 16.38           C
ATOM   2705  H   ALA A 178      13.178  19.998  87.703  1.00 20.10           H
ATOM   2706  HA  ALA A 178      12.267  18.300  85.948  1.00 21.93           H
ATOM   2707  HB1 ALA A 178      12.981  16.631  87.391  1.00 19.66           H
ATOM   2708  HB2 ALA A 178      14.083  17.765  87.365  1.00 19.66           H
ATOM   2709  HB3 ALA A 178      13.085  17.686  88.586  1.00 19.66           H
ATOM   2710  N   ALA A 179      10.003  17.524  86.679  1.00 18.16           N
ATOM   2711  CA  ALA A 179       8.587  17.441  87.045  1.00 22.32           C
ATOM   2712  C   ALA A 179       8.299  16.352  88.081  1.00 24.92           C
ATOM   2713  O   ALA A 179       7.584  16.592  89.065  1.00 21.87           O
ATOM   2714  CB  ALA A 179       7.760  17.213  85.785  1.00 18.13           C
ATOM   2715  H   ALA A 179      10.245  17.093  85.967  1.00 21.79           H
ATOM   2716  HA  ALA A 179       8.327  18.289  87.430  1.00 26.79           H
ATOM   2717  HB1 ALA A 179       6.837  17.129  86.049  1.00 21.76           H
ATOM   2718  HB2 ALA A 179       7.857  18.000  85.218  1.00 21.76           H
ATOM   2719  HB3 ALA A 179       8.065  16.426  85.317  1.00 21.76           H
ATOM   2720  N   VAL A 180       8.861  15.160  87.863  1.00 16.06           N
ATOM   2721  CA  VAL A 180       8.523  13.927  88.563  1.00 20.00           C
ATOM   2722  C   VAL A 180       9.801  13.149  88.931  1.00 24.22           C
ATOM   2723  O   VAL A 180      10.850  13.354  88.302  1.00 19.53           O
ATOM   2724  CB  VAL A 180       7.607  13.142  87.597  1.00 24.27           C
ATOM   2725  CG1 VAL A 180       7.845  11.730  87.682  1.00 30.62           C
ATOM   2726  CG2 VAL A 180       6.151  13.535  87.876  1.00 21.48           C
ATOM   2727  H   VAL A 180       9.441  15.032  87.222  1.00 19.27           H
ATOM   2728  HA  VAL A 180       8.040  14.158  89.359  1.00 24.00           H
ATOM   2729  HB  VAL A 180       7.804  13.386  86.672  1.00 29.13           H
ATOM   2730 HG11 VAL A 180       7.202  11.245  87.155  1.00 36.74           H
ATOM   2731 HG12 VAL A 180       8.740  11.501  87.381  1.00 36.74           H
ATOM   2732 HG13 VAL A 180       7.743  11.531  88.621  1.00 36.74           H
ATOM   2733 HG21 VAL A 180       5.551  12.987  87.348  1.00 25.77           H
ATOM   2734 HG22 VAL A 180       6.001  13.354  88.823  1.00 25.77           H
ATOM   2735 HG23 VAL A 180       6.010  14.472  87.705  1.00 25.77           H
ATOM   2736  N   VAL A 181       9.701  12.193  89.911  1.00 18.28           N
ATOM   2737  CA  VAL A 181      10.795  11.242  90.206  1.00 18.36           C
ATOM   2738  C   VAL A 181      10.255   9.802  90.108  1.00 18.25           C
ATOM   2739  O   VAL A 181       9.153   9.462  90.575  1.00 19.85           O
ATOM   2740  CB  VAL A 181      11.341  11.566  91.628  1.00 13.59           C
ATOM   2741  CG1 VAL A 181      10.251  11.489  92.704  1.00 14.41           C
ATOM   2742  CG2 VAL A 181      12.520  10.648  91.941  1.00 13.78           C
ATOM   2743  H   VAL A 181       8.786  11.938  90.314  1.00 21.94           H
ATOM   2744  HA  VAL A 181      11.634  11.385  89.452  1.00 22.03           H
ATOM   2745  HB  VAL A 181      11.713  12.624  91.592  1.00 16.31           H
ATOM   2746 HG11 VAL A 181      10.658  11.682  93.705  1.00 17.29           H
ATOM   2747 HG12 VAL A 181       9.453  12.214  92.525  1.00 17.29           H
ATOM   2748 HG13 VAL A 181       9.796  10.489  92.728  1.00 17.29           H
ATOM   2749 HG21 VAL A 181      12.992  10.917  92.890  1.00 16.54           H
ATOM   2750 HG22 VAL A 181      12.228   9.592  92.019  1.00 16.54           H
ATOM   2751 HG23 VAL A 181      13.279  10.694  91.145  1.00 16.54           H
ATOM   2752  N   GLU A 182      11.052   8.891  89.491  1.00 17.82           N
ATOM   2753  CA  GLU A 182      10.748   7.438  89.508  1.00 23.61           C
ATOM   2754  C   GLU A 182      12.112   6.718  89.442  1.00 17.90           C
ATOM   2755  O   GLU A 182      13.153   7.300  89.797  1.00 19.23           O
ATOM   2756  CB  GLU A 182       9.723   7.038  88.435  1.00 21.27           C
ATOM   2757  CG  GLU A 182       9.947   7.649  87.062  1.00 20.49           C
ATOM   2758  CD  GLU A 182      11.078   6.979  86.278  1.00 22.84           C
ATOM   2759  OE1 GLU A 182      12.030   7.716  85.948  1.00 29.86           O
ATOM   2760  OE2 GLU A 182      10.969   5.762  85.968  1.00 23.14           O1-
ATOM   2761  H   GLU A 182      11.960   9.149  89.038  1.00 21.38           H
ATOM   2762  HA  GLU A 182      10.293   7.171  90.511  1.00 28.33           H
ATOM   2763  HB2 GLU A 182       9.678   5.924  88.353  1.00 25.52           H
ATOM   2764  HB3 GLU A 182       8.712   7.324  88.801  1.00 25.52           H
ATOM   2765  HG2 GLU A 182       9.020   7.584  86.466  1.00 24.58           H
ATOM   2766  HG3 GLU A 182      10.173   8.733  87.146  1.00 24.58           H
ATOM   2767  N   MET A 183      12.144   5.412  89.033  1.00 21.60           N
ATOM   2768  CA  MET A 183      13.393   4.649  89.237  1.00 20.63           C
ATOM   2769  C   MET A 183      13.913   3.936  87.973  1.00 20.35           C
ATOM   2770  O   MET A 183      15.008   3.362  88.071  1.00 23.52           O
ATOM   2771  CB  MET A 183      13.205   3.627  90.377  1.00 16.70           C
ATOM   2772  CG  MET A 183      12.966   4.316  91.705  1.00 14.19           C
ATOM   2773  SD  MET A 183      12.697   3.103  93.058  1.00 19.86           S
ATOM   2774  CE  MET A 183      14.346   2.383  93.269  1.00 18.40           C
ATOM   2775  H   MET A 183      11.273   4.850  88.840  1.00 25.92           H
ATOM   2776  HA  MET A 183      14.214   5.373  89.533  1.00 24.76           H
ATOM   2777  HB2 MET A 183      12.368   2.914  90.126  1.00 20.04           H
ATOM   2778  HB3 MET A 183      14.096   2.967  90.422  1.00 20.04           H
ATOM   2779  HG2 MET A 183      13.797   4.996  91.968  1.00 17.03           H
ATOM   2780  HG3 MET A 183      12.042   4.929  91.683  1.00 17.03           H
ATOM   2781  HE1 MET A 183      14.294   1.600  94.035  1.00 22.08           H
ATOM   2782  HE2 MET A 183      14.689   1.919  92.333  1.00 22.08           H
ATOM   2783  HE3 MET A 183      15.075   3.135  93.581  1.00 22.08           H
ATOM   2784  N   GLU A 184      13.273   4.045  86.751  1.00 15.97           N
ATOM   2785  CA  GLU A 184      13.711   3.136  85.658  1.00 17.50           C
ATOM   2786  C   GLU A 184      13.876   3.837  84.286  1.00 21.63           C
ATOM   2787  O   GLU A 184      14.459   3.333  83.339  1.00 20.50           O
ATOM   2788  CB  GLU A 184      12.697   1.988  85.455  1.00 21.84           C
ATOM   2789  CG  GLU A 184      12.531   1.112  86.689  1.00 16.54           C
ATOM   2790  CD  GLU A 184      11.561   1.656  87.748  1.00 24.81           C
ATOM   2791  OE1 GLU A 184      10.666   2.501  87.411  1.00 20.58           O
ATOM   2792  OE2 GLU A 184      11.753   1.296  88.921  1.00 27.75           O1-
ATOM   2793  H   GLU A 184      12.277   4.366  86.693  1.00 19.16           H
ATOM   2794  HA  GLU A 184      14.727   2.715  85.920  1.00 21.00           H
ATOM   2795  HB2 GLU A 184      11.707   2.412  85.189  1.00 26.21           H
ATOM   2796  HB3 GLU A 184      13.029   1.374  84.596  1.00 26.21           H
ATOM   2797  HG2 GLU A 184      12.188   0.097  86.408  1.00 19.85           H
ATOM   2798  HG3 GLU A 184      13.506   0.940  87.185  1.00 19.85           H
ATOM   2799  N   LEU A 185      13.253   5.065  84.151  1.00 20.59           N
ATOM   2800  CA  LEU A 185      13.049   5.759  82.849  1.00 15.19           C
ATOM   2801  C   LEU A 185      14.377   6.184  82.199  1.00 18.87           C
ATOM   2802  O   LEU A 185      14.574   5.989  80.985  1.00 17.13           O
ATOM   2803  CB  LEU A 185      12.127   7.005  82.968  1.00 18.83           C
ATOM   2804  CG  LEU A 185      11.651   7.644  81.634  1.00 22.21           C
ATOM   2805  CD1 LEU A 185      10.985   6.607  80.711  1.00 24.21           C
ATOM   2806  CD2 LEU A 185      10.694   8.838  81.828  1.00 24.57           C
ATOM   2807  H   LEU A 185      12.878   5.496  84.801  1.00 24.70           H
ATOM   2808  HA  LEU A 185      12.603   5.160  82.241  1.00 18.23           H
ATOM   2809  HB2 LEU A 185      11.320   6.806  83.460  1.00 22.59           H
ATOM   2810  HB3 LEU A 185      12.608   7.715  83.427  1.00 22.59           H
ATOM   2811  HG  LEU A 185      12.431   7.996  81.162  1.00 26.66           H
ATOM   2812 HD11 LEU A 185      10.717   7.043  79.888  1.00 29.05           H
ATOM   2813 HD12 LEU A 185      11.625   5.909  80.524  1.00 29.05           H
ATOM   2814 HD13 LEU A 185      10.217   6.243  81.170  1.00 29.05           H
ATOM   2815 HD21 LEU A 185      10.435   9.189  80.961  1.00 29.48           H
ATOM   2816 HD22 LEU A 185       9.907   8.532  82.310  1.00 29.48           H
ATOM   2817 HD23 LEU A 185      11.138   9.534  82.338  1.00 29.48           H
ATOM   2818  N   ALA A 186      15.290   6.792  82.977  1.00 17.76           N
ATOM   2819  CA  ALA A 186      16.594   7.193  82.408  1.00 15.02           C
ATOM   2820  C   ALA A 186      17.337   5.990  81.834  1.00 15.55           C
ATOM   2821  O   ALA A 186      17.959   6.071  80.763  1.00 15.56           O
ATOM   2822  CB  ALA A 186      17.477   7.872  83.465  1.00 11.87           C
ATOM   2823  H   ALA A 186      15.186   6.966  83.817  1.00 21.31           H
ATOM   2824  HA  ALA A 186      16.437   7.827  81.696  1.00 18.02           H
ATOM   2825  HB1 ALA A 186      18.321   8.111  83.080  1.00 14.24           H
ATOM   2826  HB2 ALA A 186      17.025   8.662  83.808  1.00 14.24           H
ATOM   2827  HB3 ALA A 186      17.612   7.248  84.201  1.00 14.24           H
ATOM   2828  N   THR A 187      17.271   4.863  82.530  1.00 17.35           N
ATOM   2829  CA  THR A 187      17.914   3.640  82.051  1.00 20.52           C
ATOM   2830  C   THR A 187      17.301   3.141  80.748  1.00 16.80           C
ATOM   2831  O   THR A 187      18.011   2.674  79.850  1.00 15.99           O
ATOM   2832  CB  THR A 187      17.831   2.574  83.138  1.00 18.24           C
ATOM   2833  OG1 THR A 187      18.441   3.075  84.338  1.00 19.14           O
ATOM   2834  CG2 THR A 187      18.529   1.296  82.709  1.00 15.85           C
ATOM   2835  H   THR A 187      16.870   4.782  83.287  1.00 20.82           H
ATOM   2836  HA  THR A 187      18.850   3.825  81.887  1.00 24.63           H
ATOM   2837  HB  THR A 187      16.899   2.358  83.306  1.00 21.89           H
ATOM   2838  HG1 THR A 187      19.252   3.213  84.207  1.00 22.97           H
ATOM   2839 HG21 THR A 187      18.457   0.620  83.400  1.00 19.02           H
ATOM   2840 HG22 THR A 187      18.124   0.955  81.894  1.00 19.02           H
ATOM   2841 HG23 THR A 187      19.461   1.480  82.535  1.00 19.02           H
ATOM   2842  N   LEU A 188      15.978   3.221  80.616  1.00 21.64           N
ATOM   2843  CA  LEU A 188      15.351   2.790  79.377  1.00 16.97           C
ATOM   2844  C   LEU A 188      15.797   3.673  78.231  1.00 14.17           C
ATOM   2845  O   LEU A 188      16.084   3.202  77.128  1.00 16.07           O
ATOM   2846  CB  LEU A 188      13.810   2.852  79.509  1.00 19.74           C
ATOM   2847  CG  LEU A 188      13.043   2.575  78.247  1.00 21.37           C
ATOM   2848  CD1 LEU A 188      13.369   1.179  77.700  1.00 22.31           C
ATOM   2849  CD2 LEU A 188      11.536   2.656  78.509  1.00 23.63           C
ATOM   2850  H   LEU A 188      15.437   3.532  81.208  1.00 25.96           H
ATOM   2851  HA  LEU A 188      15.623   1.878  79.196  1.00 20.36           H
ATOM   2852  HB2 LEU A 188      13.534   2.193  80.161  1.00 23.68           H
ATOM   2853  HB3 LEU A 188      13.555   3.735  79.822  1.00 23.68           H
ATOM   2854  HG  LEU A 188      13.268   3.235  77.570  1.00 25.65           H
ATOM   2855 HD11 LEU A 188      12.849   1.029  76.891  1.00 26.78           H
ATOM   2856 HD12 LEU A 188      14.311   1.121  77.500  1.00 26.78           H
ATOM   2857 HD13 LEU A 188      13.132   0.514  78.370  1.00 26.78           H
ATOM   2858 HD21 LEU A 188      11.057   2.483  77.683  1.00 28.35           H
ATOM   2859 HD22 LEU A 188      11.301   1.992  79.179  1.00 28.35           H
ATOM   2860 HD23 LEU A 188      11.320   3.543  78.839  1.00 28.35           H
ATOM   2861  N   MET A 189      15.759   4.980  78.453  1.00 18.09           N
ATOM   2862  CA  MET A 189      16.091   5.933  77.398  1.00 16.07           C
ATOM   2863  C   MET A 189      17.518   5.710  76.901  1.00 16.43           C
ATOM   2864  O   MET A 189      17.782   5.627  75.692  1.00 14.82           O
ATOM   2865  CB  MET A 189      15.916   7.351  77.946  1.00 14.80           C
ATOM   2866  CG  MET A 189      14.460   7.740  78.113  1.00 17.64           C
ATOM   2867  SD  MET A 189      14.236   9.291  78.917  1.00 19.36           S
ATOM   2868  CE  MET A 189      12.444   9.604  78.721  1.00 21.21           C
ATOM   2869  H   MET A 189      15.539   5.338  79.206  1.00 21.71           H
ATOM   2870  HA  MET A 189      15.481   5.798  76.658  1.00 19.28           H
ATOM   2871  HB2 MET A 189      16.347   7.427  78.807  1.00 17.76           H
ATOM   2872  HB3 MET A 189      16.321   7.983  77.329  1.00 17.76           H
ATOM   2873  HG2 MET A 189      14.042   7.788  77.240  1.00 21.17           H
ATOM   2874  HG3 MET A 189      14.017   7.069  78.666  1.00 21.17           H
ATOM   2875  HE1 MET A 189      12.233  10.438  79.165  1.00 25.46           H
ATOM   2876  HE2 MET A 189      12.249   9.669  77.774  1.00 25.46           H
ATOM   2877  HE3 MET A 189      11.942   8.876  79.112  1.00 25.46           H
ATOM   2878  N   VAL A 190      18.463   5.604  77.829  1.00 16.79           N
ATOM   2879  CA  VAL A 190      19.854   5.463  77.405  1.00 14.10           C
ATOM   2880  C   VAL A 190      20.023   4.161  76.644  1.00 18.89           C
ATOM   2881  O   VAL A 190      20.578   4.131  75.541  1.00 14.83           O
ATOM   2882  CB  VAL A 190      20.817   5.560  78.599  1.00 17.66           C
ATOM   2883  CG1 VAL A 190      22.244   5.213  78.146  1.00 19.57           C
ATOM   2884  CG2 VAL A 190      20.796   7.010  79.233  1.00 12.96           C
ATOM   2885  H   VAL A 190      18.337   5.629  78.679  1.00 20.14           H
ATOM   2886  HA  VAL A 190      20.070   6.189  76.799  1.00 16.91           H
ATOM   2887  HB  VAL A 190      20.542   4.932  79.279  1.00 21.19           H
ATOM   2888 HG11 VAL A 190      22.843   5.267  78.916  1.00 23.48           H
ATOM   2889 HG12 VAL A 190      22.268   4.312  77.788  1.00 23.48           H
ATOM   2890 HG13 VAL A 190      22.519   5.845  77.469  1.00 23.48           H
ATOM   2891 HG21 VAL A 190      21.383   7.034  79.998  1.00 15.55           H
ATOM   2892 HG22 VAL A 190      21.063   7.662  78.573  1.00 15.55           H
ATOM   2893 HG23 VAL A 190      19.884   7.194  79.525  1.00 15.55           H
ATOM   2894  N   ILE A 191      19.566   3.053  77.227  1.00 18.31           N
ATOM   2895  CA  ILE A 191      19.674   1.786  76.516  1.00 16.98           C
ATOM   2896  C   ILE A 191      19.000   1.903  75.156  1.00 21.89           C
ATOM   2897  O   ILE A 191      19.520   1.431  74.141  1.00 24.91           O
ATOM   2898  CB  ILE A 191      19.076   0.651  77.372  1.00 21.58           C
ATOM   2899  CG1 ILE A 191      19.948   0.408  78.586  1.00 27.22           C
ATOM   2900  CG2 ILE A 191      18.992  -0.629  76.572  1.00 19.43           C
ATOM   2901  CD1 ILE A 191      19.401  -0.614  79.538  1.00 25.70           C
ATOM   2902  H   ILE A 191      19.187   3.010  77.999  1.00 21.97           H
ATOM   2903  HA  ILE A 191      20.608   1.590  76.372  1.00 20.37           H
ATOM   2904  HB  ILE A 191      18.190   0.906  77.664  1.00 25.90           H
ATOM   2905 HG12 ILE A 191      20.816   0.106  78.286  1.00 32.66           H
ATOM   2906 HG13 ILE A 191      20.025   1.239  79.068  1.00 32.66           H
ATOM   2907 HG21 ILE A 191      18.613  -1.333  77.112  1.00 23.32           H
ATOM   2908 HG22 ILE A 191      18.441  -0.491  75.785  1.00 23.32           H
ATOM   2909 HG23 ILE A 191      19.890  -0.886  76.294  1.00 23.32           H
ATOM   2910 HD11 ILE A 191      19.997  -0.692  80.296  1.00 30.84           H
ATOM   2911 HD12 ILE A 191      18.523  -0.336  79.837  1.00 30.84           H
ATOM   2912 HD13 ILE A 191      19.344  -1.472  79.083  1.00 30.84           H
ATOM   2913  N   GLY A 192      17.845   2.571  75.113  1.00 22.79           N
ATOM   2914  CA  GLY A 192      17.140   2.725  73.854  1.00 24.01           C
ATOM   2915  C   GLY A 192      17.962   3.452  72.816  1.00 21.88           C
ATOM   2916  O   GLY A 192      18.128   2.983  71.680  1.00 18.51           O
ATOM   2917  H   GLY A 192      17.453   2.930  75.796  1.00 27.35           H
ATOM   2918  HA2 GLY A 192      16.896   1.849  73.510  1.00 28.81           H
ATOM   2919  HA3 GLY A 192      16.333   3.233  74.014  1.00 28.81           H
ATOM   2920  N   THR A 193      18.489   4.618  73.183  1.00 18.08           N
ATOM   2921  CA  THR A 193      19.326   5.356  72.232  1.00 18.41           C
ATOM   2922  C   THR A 193      20.501   4.496  71.768  1.00 19.63           C
ATOM   2923  O   THR A 193      20.816   4.425  70.579  1.00 16.88           O
ATOM   2924  CB  THR A 193      19.823   6.651  72.871  1.00 18.38           C
ATOM   2925  OG1 THR A 193      18.697   7.457  73.264  1.00 15.82           O
ATOM   2926  CG2 THR A 193      20.684   7.430  71.919  1.00 22.42           C
ATOM   2927  H   THR A 193      18.384   4.983  73.956  1.00 21.70           H
ATOM   2928  HA  THR A 193      18.794   5.596  71.459  1.00 22.09           H
ATOM   2929  HB  THR A 193      20.359   6.425  73.652  1.00 22.06           H
ATOM   2930  HG1 THR A 193      18.245   7.035  73.840  1.00 18.98           H
ATOM   2931 HG21 THR A 193      20.992   8.246  72.336  1.00 26.91           H
ATOM   2932 HG22 THR A 193      21.455   6.900  71.655  1.00 26.91           H
ATOM   2933 HG23 THR A 193      20.168   7.655  71.127  1.00 26.91           H
ATOM   2934  N   LEU A 194      21.170   3.838  72.700  1.00 18.73           N
ATOM   2935  CA  LEU A 194      22.352   3.078  72.337  1.00 21.15           C
ATOM   2936  C   LEU A 194      22.001   1.920  71.413  1.00 23.47           C
ATOM   2937  O   LEU A 194      22.797   1.549  70.548  1.00 20.32           O
ATOM   2938  CB  LEU A 194      23.034   2.549  73.585  1.00 20.20           C
ATOM   2939  CG  LEU A 194      23.699   3.556  74.525  1.00 28.07           C
ATOM   2940  CD1 LEU A 194      24.398   2.836  75.653  1.00 25.38           C
ATOM   2941  CD2 LEU A 194      24.670   4.368  73.770  1.00 24.17           C
ATOM   2942  H   LEU A 194      20.968   3.827  73.536  1.00 22.48           H
ATOM   2943  HA  LEU A 194      22.960   3.660  71.865  1.00 25.39           H
ATOM   2944  HB2 LEU A 194      22.364   2.085  74.111  1.00 24.24           H
ATOM   2945  HB3 LEU A 194      23.714   1.926  73.307  1.00 24.24           H
ATOM   2946  HG  LEU A 194      23.029   4.155  74.902  1.00 33.69           H
ATOM   2947 HD11 LEU A 194      24.820   3.490  76.235  1.00 30.45           H
ATOM   2948 HD12 LEU A 194      23.742   2.325  76.152  1.00 30.45           H
ATOM   2949 HD13 LEU A 194      25.074   2.247  75.283  1.00 30.45           H
ATOM   2950 HD21 LEU A 194      25.100   4.992  74.385  1.00 29.00           H
ATOM   2951 HD22 LEU A 194      25.342   3.770  73.396  1.00 29.00           H
ATOM   2952 HD23 LEU A 194      24.225   4.861  73.065  1.00 29.00           H
ATOM   2953  N   ARG A 195      20.838   1.312  71.609  1.00 25.94           N
ATOM   2954  CA  ARG A 195      20.422   0.129  70.846  1.00 23.30           C
ATOM   2955  C   ARG A 195      19.526   0.460  69.659  1.00 28.44           C
ATOM   2956  O   ARG A 195      19.070  -0.458  68.961  1.00 26.15           O
ATOM   2957  CB  ARG A 195      19.697  -0.853  71.775  1.00 22.60           C
ATOM   2958  CG  ARG A 195      20.544  -1.475  72.876  1.00 27.52           C
ATOM   2959  CD  ARG A 195      21.530  -2.467  72.315  1.00 32.24           C
ATOM   2960  NE  ARG A 195      22.412  -3.030  73.330  1.00 30.46           N
ATOM   2961  CZ  ARG A 195      23.451  -3.821  73.034  1.00 39.17           C
ATOM   2962  NH1 ARG A 195      23.704  -4.147  71.771  1.00 32.56           N
ATOM   2963  NH2 ARG A 195      24.244  -4.283  73.992  1.00 34.62           N1+
ATOM   2964  H   ARG A 195      20.271   1.552  72.216  1.00 31.12           H
ATOM   2965  HA  ARG A 195      21.205  -0.324  70.505  1.00 27.96           H
ATOM   2966  HB2 ARG A 195      18.958  -0.384  72.207  1.00 27.12           H
ATOM   2967  HB3 ARG A 195      19.335  -1.580  71.240  1.00 27.12           H
ATOM   2968  HG2 ARG A 195      21.029  -0.784  73.350  1.00 33.02           H
ATOM   2969  HG3 ARG A 195      19.963  -1.956  73.495  1.00 33.02           H
ATOM   2970  HD2 ARG A 195      21.061  -3.198  71.882  1.00 38.69           H
ATOM   2971  HD3 ARG A 195      22.088  -2.013  71.664  1.00 38.69           H
ATOM   2972  HE  ARG A 195      22.275  -2.811  74.152  1.00 36.55           H
ATOM   2973 HH11 ARG A 195      23.206  -3.858  71.129  1.00 39.07           H
ATOM   2974 HH12 ARG A 195      24.368  -4.664  71.586  1.00 39.07           H
ATOM   2975 HH21 ARG A 195      24.085  -4.078  74.813  1.00 41.54           H
ATOM   2976 HH22 ARG A 195      24.903  -4.804  73.801  1.00 41.54           H
ATOM   2977  N   LYS A 196      19.256   1.740  69.411  1.00 25.18           N
ATOM   2978  CA  LYS A 196      18.432   2.158  68.282  1.00 22.95           C
ATOM   2979  C   LYS A 196      16.995   1.701  68.472  1.00 29.63           C
ATOM   2980  O   LYS A 196      16.349   1.219  67.545  1.00 25.62           O
ATOM   2981  CB  LYS A 196      18.984   1.648  66.953  1.00 24.74           C
ATOM   2982  CG  LYS A 196      20.237   2.374  66.483  1.00 27.52           C
ATOM   2983  CD  LYS A 196      20.728   1.848  65.158  1.00 31.65           C
ATOM   2984  CE  LYS A 196      21.917   2.608  64.691  1.00 31.50           C
ATOM   2985  NZ  LYS A 196      22.491   2.042  63.431  1.00 47.45           N1+
ATOM   2986  H   LYS A 196      19.531   2.391  69.901  1.00 30.22           H
ATOM   2987  HA  LYS A 196      18.438   3.130  68.245  1.00 27.54           H
ATOM   2988  HB2 LYS A 196      19.201   0.711  67.042  1.00 29.69           H
ATOM   2989  HB3 LYS A 196      18.307   1.767  66.274  1.00 29.69           H
ATOM   2990  HG2 LYS A 196      20.041   3.317  66.380  1.00 33.02           H
ATOM   2991  HG3 LYS A 196      20.944   2.243  67.133  1.00 33.02           H
ATOM   2992  HD2 LYS A 196      20.994   0.922  65.264  1.00 37.98           H
ATOM   2993  HD3 LYS A 196      20.034   1.935  64.493  1.00 37.98           H
ATOM   2994  HE2 LYS A 196      21.649   3.526  64.528  1.00 37.80           H
ATOM   2995  HE3 LYS A 196      22.607   2.572  65.374  1.00 37.80           H
ATOM   2996  HZ1 LYS A 196      23.195   2.527  63.175  1.00 56.94           H
ATOM   2997  HZ2 LYS A 196      22.752   1.202  63.557  1.00 56.94           H
ATOM   2998  HZ3 LYS A 196      21.879   2.065  62.786  1.00 56.94           H
ATOM   2999  N   VAL A 197      16.495   1.836  69.686  1.00 24.90           N
ATOM   3000  CA  VAL A 197      15.119   1.486  70.009  1.00 28.62           C
ATOM   3001  C   VAL A 197      14.431   2.748  70.505  1.00 24.19           C
ATOM   3002  O   VAL A 197      14.969   3.442  71.372  1.00 22.56           O
ATOM   3003  CB  VAL A 197      15.060   0.373  71.068  1.00 24.50           C
ATOM   3004  CG1 VAL A 197      13.646   0.188  71.572  1.00 26.37           C
ATOM   3005  CG2 VAL A 197      15.590  -0.926  70.514  1.00 26.90           C
ATOM   3006  H   VAL A 197      16.940   2.140  70.359  1.00 29.88           H
ATOM   3007  HA  VAL A 197      14.665   1.181  69.209  1.00 34.34           H
ATOM   3008  HB  VAL A 197      15.616   0.636  71.816  1.00 29.40           H
ATOM   3009 HG11 VAL A 197      13.632  -0.510  72.242  1.00 31.64           H
ATOM   3010 HG12 VAL A 197      13.315   1.018  71.953  1.00 31.64           H
ATOM   3011 HG13 VAL A 197      13.090  -0.060  70.814  1.00 31.64           H
ATOM   3012 HG21 VAL A 197      15.552  -1.603  71.205  1.00 32.28           H
ATOM   3013 HG22 VAL A 197      15.045  -1.192  69.759  1.00 32.28           H
ATOM   3014 HG23 VAL A 197      16.508  -0.786  70.235  1.00 32.28           H
ATOM   3015  N   LYS A 198      13.270   3.066  69.938  1.00 25.06           N
ATOM   3016  CA  LYS A 198      12.543   4.272  70.321  1.00 22.57           C
ATOM   3017  C   LYS A 198      11.838   4.053  71.645  1.00 21.78           C
ATOM   3018  O   LYS A 198      11.168   3.035  71.831  1.00 25.28           O
ATOM   3019  CB  LYS A 198      11.517   4.644  69.246  1.00 24.03           C
ATOM   3020  CG  LYS A 198      12.099   4.775  67.875  1.00 30.86           C
ATOM   3021  CD  LYS A 198      10.988   5.048  66.826  1.00 34.23           C
ATOM   3022  CE  LYS A 198      11.491   4.934  65.404  1.00 35.76           C
ATOM   3023  NZ  LYS A 198      12.481   5.998  65.106  1.00 47.11           N1+
ATOM   3024  H   LYS A 198      12.882   2.607  69.315  1.00 30.07           H
ATOM   3025  HA  LYS A 198      13.164   5.010  70.412  1.00 27.08           H
ATOM   3026  HB2 LYS A 198      10.833   3.955  69.226  1.00 28.83           H
ATOM   3027  HB3 LYS A 198      11.111   5.494  69.483  1.00 28.83           H
ATOM   3028  HG2 LYS A 198      12.716   5.523  67.866  1.00 37.04           H
ATOM   3029  HG3 LYS A 198      12.554   3.953  67.641  1.00 37.04           H
ATOM   3030  HD2 LYS A 198      10.276   4.396  66.946  1.00 41.08           H
ATOM   3031  HD3 LYS A 198      10.631   5.945  66.953  1.00 41.08           H
ATOM   3032  HE2 LYS A 198      11.910   4.067  65.283  1.00 42.92           H
ATOM   3033  HE3 LYS A 198      10.745   5.031  64.788  1.00 42.92           H
ATOM   3034  HZ1 LYS A 198      12.760   5.925  64.265  1.00 56.53           H
ATOM   3035  HZ2 LYS A 198      12.114   6.803  65.222  1.00 56.53           H
ATOM   3036  HZ3 LYS A 198      13.180   5.917  65.650  1.00 56.53           H
ATOM   3037  N   THR A 199      11.973   5.008  72.565  1.00 20.09           N
ATOM   3038  CA  THR A 199      11.429   4.836  73.894  1.00 20.76           C
ATOM   3039  C   THR A 199      10.567   6.012  74.280  1.00 18.30           C
ATOM   3040  O   THR A 199      10.671   7.098  73.717  1.00 27.91           O
ATOM   3041  CB  THR A 199      12.527   4.679  74.974  1.00 22.58           C
ATOM   3042  OG1 THR A 199      13.201   5.931  75.169  1.00 21.70           O
ATOM   3043  CG2 THR A 199      13.490   3.619  74.558  1.00 24.43           C
ATOM   3044  H   THR A 199      12.388   5.753  72.451  1.00 24.11           H
ATOM   3045  HA  THR A 199      10.883   4.035  73.902  1.00 24.92           H
ATOM   3046  HB  THR A 199      12.114   4.412  75.815  1.00 27.09           H
ATOM   3047  HG1 THR A 199      13.569   6.169  74.449  1.00 26.04           H
ATOM   3048 HG21 THR A 199      14.167   3.516  75.247  1.00 29.32           H
ATOM   3049 HG22 THR A 199      13.028   2.776  74.439  1.00 29.32           H
ATOM   3050 HG23 THR A 199      13.918   3.863  73.722  1.00 29.32           H
ATOM   3051  N   GLY A 200       9.770   5.786  75.321  1.00 23.05           N
ATOM   3052  CA  GLY A 200       8.920   6.810  75.887  1.00 21.99           C
ATOM   3053  C   GLY A 200       8.475   6.366  77.261  1.00 19.58           C
ATOM   3054  O   GLY A 200       8.701   5.227  77.665  1.00 20.96           O
ATOM   3055  H   GLY A 200       9.721   5.035  75.736  1.00 27.66           H
ATOM   3056  HA2 GLY A 200       9.415   7.642  75.952  1.00 26.39           H
ATOM   3057  HA3 GLY A 200       8.142   6.942  75.327  1.00 26.39           H
ATOM   3058  N   GLY A 201       7.857   7.290  77.991  1.00 22.71           N
ATOM   3059  CA  GLY A 201       7.341   6.994  79.300  1.00 22.36           C
ATOM   3060  C   GLY A 201       6.111   7.796  79.688  1.00 24.27           C
ATOM   3061  O   GLY A 201       6.038   9.009  79.451  1.00 22.18           O
ATOM   3062  H   GLY A 201       7.705   8.103  77.735  1.00 27.26           H
ATOM   3063  HA2 GLY A 201       7.100   6.076  79.277  1.00 26.83           H
ATOM   3064  HA3 GLY A 201       8.034   7.116  79.962  1.00 26.83           H
ATOM   3065  N   ILE A 202       5.137   7.131  80.298  1.00 20.23           N
ATOM   3066  CA  ILE A 202       3.946   7.795  80.834  1.00 19.15           C
ATOM   3067  C   ILE A 202       3.789   7.366  82.284  1.00 17.00           C
ATOM   3068  O   ILE A 202       3.964   6.185  82.611  1.00 21.69           O
ATOM   3069  CB  ILE A 202       2.684   7.472  79.992  1.00 22.97           C
ATOM   3070  CG1 ILE A 202       1.458   8.197  80.596  1.00 21.32           C
ATOM   3071  CG2 ILE A 202       2.483   5.995  79.906  1.00 20.88           C
ATOM   3072  CD1 ILE A 202       0.243   8.154  79.695  1.00 29.71           C
ATOM   3073  H   ILE A 202       5.140   6.281  80.419  1.00 24.27           H
ATOM   3074  HA  ILE A 202       4.067   8.763  80.825  1.00 22.98           H
ATOM   3075  HB  ILE A 202       2.812   7.796  79.084  1.00 27.57           H
ATOM   3076 HG12 ILE A 202       1.234   7.786  81.444  1.00 25.59           H
ATOM   3077 HG13 ILE A 202       1.679   9.134  80.732  1.00 25.59           H
ATOM   3078 HG21 ILE A 202       1.696   5.803  79.385  1.00 25.06           H
ATOM   3079 HG22 ILE A 202       3.258   5.589  79.494  1.00 25.06           H
ATOM   3080 HG23 ILE A 202       2.367   5.651  80.811  1.00 25.06           H
ATOM   3081 HD11 ILE A 202      -0.480   8.629  80.135  1.00 35.65           H
ATOM   3082 HD12 ILE A 202       0.458   8.586  78.853  1.00 35.65           H
ATOM   3083 HD13 ILE A 202      -0.011   7.233  79.542  1.00 35.65           H
ATOM   3084  N   LEU A 203       3.499   8.322  83.162  1.00 15.12           N
ATOM   3085  CA  LEU A 203       3.536   8.032  84.588  1.00 20.01           C
ATOM   3086  C   LEU A 203       2.382   8.653  85.369  1.00 24.04           C
ATOM   3087  O   LEU A 203       1.945   9.777  85.097  1.00 24.47           O
ATOM   3088  CB  LEU A 203       4.839   8.549  85.221  1.00 24.21           C
ATOM   3089  CG  LEU A 203       6.167   8.134  84.597  1.00 19.14           C
ATOM   3090  CD1 LEU A 203       7.246   9.114  85.078  1.00 22.88           C
ATOM   3091  CD2 LEU A 203       6.567   6.709  84.989  1.00 25.88           C
ATOM   3092  H   LEU A 203       3.346   9.147  82.961  1.00 18.15           H
ATOM   3093  HA  LEU A 203       3.494   7.069  84.698  1.00 24.02           H
ATOM   3094  HB2 LEU A 203       4.809   9.519  85.244  1.00 29.05           H
ATOM   3095  HB3 LEU A 203       4.852   8.212  86.133  1.00 29.05           H
ATOM   3096  HG  LEU A 203       6.101   8.180  83.633  1.00 22.97           H
ATOM   3097 HD11 LEU A 203       8.097   8.855  84.685  1.00 27.45           H
ATOM   3098 HD12 LEU A 203       7.010  10.011  84.806  1.00 27.45           H
ATOM   3099 HD13 LEU A 203       7.304   9.063  86.043  1.00 27.45           H
ATOM   3100 HD21 LEU A 203       7.419   6.485  84.592  1.00 31.06           H
ATOM   3101 HD22 LEU A 203       6.630   6.663  85.956  1.00 31.06           H
ATOM   3102 HD23 LEU A 203       5.885   6.091  84.670  1.00 31.06           H
ATOM   3103  N   ILE A 204       1.966   7.948  86.424  1.00 19.87           N
ATOM   3104  CA  ILE A 204       0.914   8.415  87.321  1.00 22.60           C
ATOM   3105  C   ILE A 204       1.514   8.673  88.694  1.00 15.31           C
ATOM   3106  O   ILE A 204       2.249   7.831  89.212  1.00 19.64           O
ATOM   3107  CB  ILE A 204      -0.246   7.400  87.409  1.00 20.92           C
ATOM   3108  CG1 ILE A 204      -1.321   7.919  88.374  1.00 21.67           C
ATOM   3109  CG2 ILE A 204       0.233   5.989  87.830  1.00 23.56           C
ATOM   3110  CD1 ILE A 204      -2.676   7.214  88.185  1.00 25.18           C
ATOM   3111  H   ILE A 204       2.287   7.185  86.648  1.00 23.84           H
ATOM   3112  HA  ILE A 204       0.550   9.251  86.970  1.00 27.12           H
ATOM   3113  HB  ILE A 204      -0.627   7.318  86.512  1.00 25.11           H
ATOM   3114 HG12 ILE A 204      -1.029   7.773  89.286  1.00 26.00           H
ATOM   3115 HG13 ILE A 204      -1.457   8.865  88.220  1.00 26.00           H
ATOM   3116 HG21 ILE A 204      -0.503   5.376  87.869  1.00 28.28           H
ATOM   3117 HG22 ILE A 204       0.891   5.670  87.184  1.00 28.28           H
ATOM   3118 HG23 ILE A 204       0.658   6.060  88.701  1.00 28.28           H
ATOM   3119 HD11 ILE A 204      -3.312   7.580  88.820  1.00 30.22           H
ATOM   3120 HD12 ILE A 204      -2.990   7.340  87.275  1.00 30.22           H
ATOM   3121 HD13 ILE A 204      -2.561   6.263  88.360  1.00 30.22           H
ATOM   3122  N   VAL A 205       1.179   9.814  89.291  1.00 18.62           N
ATOM   3123  CA  VAL A 205       1.734  10.258  90.571  1.00 21.77           C
ATOM   3124  C   VAL A 205       1.070   9.534  91.757  1.00 30.44           C
ATOM   3125  O   VAL A 205      -0.165   9.609  91.889  1.00 21.06           O
ATOM   3126  CB  VAL A 205       1.546  11.782  90.693  1.00 17.65           C
ATOM   3127  CG1 VAL A 205       2.051  12.303  92.023  1.00 19.90           C
ATOM   3128  CG2 VAL A 205       2.221  12.497  89.524  1.00 28.44           C
ATOM   3129  H   VAL A 205       0.634  10.391  88.947  1.00 22.34           H
ATOM   3130  HA  VAL A 205       2.680  10.077  90.547  1.00 26.12           H
ATOM   3131  HB  VAL A 205       0.599  11.998  90.632  1.00 21.18           H
ATOM   3132 HG11 VAL A 205       1.934  13.264  92.074  1.00 23.88           H
ATOM   3133 HG12 VAL A 205       1.563  11.870  92.741  1.00 23.88           H
ATOM   3134 HG13 VAL A 205       2.991  12.072  92.096  1.00 23.88           H
ATOM   3135 HG21 VAL A 205       2.107  13.452  89.642  1.00 34.13           H
ATOM   3136 HG22 VAL A 205       3.168  12.281  89.521  1.00 34.13           H
ATOM   3137 HG23 VAL A 205       1.815  12.210  88.695  1.00 34.13           H
ATOM   3138  N   ASP A 206       1.875   8.882  92.662  1.00 20.26           N
ATOM   3139  CA  ASP A 206       1.320   8.139  93.826  1.00 24.21           C
ATOM   3140  C   ASP A 206       1.645   8.809  95.181  1.00 29.26           C
ATOM   3141  O   ASP A 206       1.456   8.305  96.268  1.00 33.52           O
ATOM   3142  CB  ASP A 206       1.923   6.735  93.911  1.00 24.13           C
ATOM   3143  CG  ASP A 206       3.424   6.693  94.184  1.00 22.21           C
ATOM   3144  OD1 ASP A 206       4.056   7.775  94.360  1.00 23.21           O
ATOM   3145  OD2 ASP A 206       3.997   5.576  94.216  1.00 20.83           O1-
ATOM   3146  H   ASP A 206       2.904   8.816  92.542  1.00 24.31           H
ATOM   3147  HA  ASP A 206       0.192   8.108  93.734  1.00 29.06           H
ATOM   3148  HB2 ASP A 206       1.413   6.178  94.742  1.00 28.95           H
ATOM   3149  HB3 ASP A 206       1.687   6.151  93.004  1.00 28.95           H
ATOM   3150  N   GLY A 207       2.197  10.076  95.059  1.00 21.93           N
ATOM   3151  CA  GLY A 207       2.569  10.945  96.181  1.00 21.20           C
ATOM   3152  C   GLY A 207       3.726  11.905  95.880  1.00 25.72           C
ATOM   3153  O   GLY A 207       4.129  12.063  94.746  1.00 24.54           O
ATOM   3154  H   GLY A 207       2.351  10.456  94.302  1.00 26.32           H
ATOM   3155  HA2 GLY A 207       1.810  11.521  96.400  1.00 25.44           H
ATOM   3156  HA3 GLY A 207       2.792  10.431  96.967  1.00 25.44           H
ATOM   3157  N   CYS A 208       4.226  12.565  96.929  1.00 23.32           N
ATOM   3158  CA  CYS A 208       5.380  13.484  96.872  1.00 28.08           C
ATOM   3159  C   CYS A 208       6.468  13.155  97.919  1.00 29.16           C
ATOM   3160  O   CYS A 208       6.239  13.390  99.125  1.00 25.13           O
ATOM   3161  CB  CYS A 208       4.902  14.932  97.053  1.00 22.71           C
ATOM   3162  SG  CYS A 208       6.185  16.212  97.130  1.00 27.49           S
ATOM   3163  H   CYS A 208       3.892  12.510  97.724  1.00 27.98           H
ATOM   3164  HA  CYS A 208       5.751  13.429  95.985  1.00 33.70           H
ATOM   3165  HB2 CYS A 208       4.338  15.163  96.303  1.00 27.25           H
ATOM   3166  HB3 CYS A 208       4.392  15.012  97.870  1.00 27.25           H
ATOM   3167  HG  CYS A 208       6.791  16.196  96.104  1.00 32.99           H
ATOM   3168  N   PRO A 209       7.687  12.696  97.508  1.00 27.59           N
ATOM   3169  CA  PRO A 209       8.755  12.286  98.477  1.00 21.17           C
ATOM   3170  C   PRO A 209       9.095  13.324  99.567  1.00 25.72           C
ATOM   3171  O   PRO A 209       9.543  13.024 100.655  1.00 31.58           O
ATOM   3172  CB  PRO A 209       9.987  12.011  97.588  1.00 24.21           C
ATOM   3173  CG  PRO A 209       9.721  12.755  96.269  1.00 25.75           C
ATOM   3174  CD  PRO A 209       8.195  12.687  96.097  1.00 22.82           C
ATOM   3175  HA  PRO A 209       8.415  11.365  99.025  1.00 25.40           H
ATOM   3176  HB2 PRO A 209      10.930  12.323  98.060  1.00 29.05           H
ATOM   3177  HB3 PRO A 209      10.074  10.921  97.397  1.00 29.05           H
ATOM   3178  HG2 PRO A 209      10.062  13.804  96.328  1.00 30.89           H
ATOM   3179  HG3 PRO A 209      10.257  12.289  95.417  1.00 30.89           H
ATOM   3180  HD2 PRO A 209       7.795  13.536  95.506  1.00 27.39           H
ATOM   3181  HD3 PRO A 209       7.892  11.734  95.604  1.00 27.39           H
ATOM   3182  N   PHE A 210       8.859  14.639  99.187  1.00 19.38           N
ATOM   3183  CA  PHE A 210       9.060  15.823 100.035  1.00 19.08           C
ATOM   3184  C   PHE A 210       8.027  15.858 101.168  1.00 30.27           C
ATOM   3185  O   PHE A 210       8.213  16.544 102.165  1.00 24.12           O
ATOM   3186  CB  PHE A 210       8.954  17.193  99.283  1.00 21.13           C
ATOM   3187  CG  PHE A 210       9.893  17.376  98.111  1.00 24.37           C
ATOM   3188  CD1 PHE A 210       9.426  17.884  96.888  1.00 20.06           C
ATOM   3189  CD2 PHE A 210      11.262  17.088  98.237  1.00 22.41           C
ATOM   3190  CE1 PHE A 210      10.299  18.048  95.788  1.00 24.44           C
ATOM   3191  CE2 PHE A 210      12.137  17.268  97.161  1.00 20.88           C
ATOM   3192  CZ  PHE A 210      11.656  17.747  95.928  1.00 21.28           C
ATOM   3193  H   PHE A 210       8.537  14.865  98.419  1.00 23.26           H
ATOM   3194  HA  PHE A 210       9.946  15.794 100.424  1.00 22.89           H
ATOM   3195  HB2 PHE A 210       8.055  17.327  98.948  1.00 25.36           H
ATOM   3196  HB3 PHE A 210       9.155  17.916  99.909  1.00 25.36           H
ATOM   3197  HD1 PHE A 210       8.532  18.083  96.775  1.00 24.08           H
ATOM   3198  HD2 PHE A 210      11.580  16.767  99.047  1.00 26.89           H
ATOM   3199  HE1 PHE A 210       9.982  18.372  94.978  1.00 29.33           H
ATOM   3200  HE2 PHE A 210      13.037  17.057  97.257  1.00 25.06           H
ATOM   3201  HZ  PHE A 210      12.239  17.857  95.211  1.00 25.53           H
ATOM   3202  N   LYS A 211       6.934  15.141 101.014  1.00 26.24           N
ATOM   3203  CA  LYS A 211       5.900  15.058 102.014  1.00 29.02           C
ATOM   3204  C   LYS A 211       5.599  13.595 102.400  1.00 30.62           C
ATOM   3205  O   LYS A 211       4.453  13.331 102.778  1.00 32.92           O
ATOM   3206  CB  LYS A 211       4.640  15.780 101.474  1.00 31.44           C
ATOM   3207  CG  LYS A 211       4.806  17.288 101.174  1.00 36.91           C
ATOM   3208  CD  LYS A 211       3.552  17.898 100.528  1.00 40.24           C
ATOM   3209  CE  LYS A 211       3.662  19.421 100.424  1.00 47.80           C
ATOM   3210  NZ  LYS A 211       4.836  19.862  99.589  1.00 61.23           N1+
ATOM   3211  H   LYS A 211       6.747  14.704 100.293  1.00 31.49           H
ATOM   3212  HA  LYS A 211       6.183  15.552 102.799  1.00 34.83           H
ATOM   3213  HB2 LYS A 211       4.361  15.376 100.637  1.00 37.73           H
ATOM   3214  HB3 LYS A 211       3.922  15.710 102.118  1.00 37.73           H
ATOM   3215  HG2 LYS A 211       4.984  17.772 101.996  1.00 44.29           H
ATOM   3216  HG3 LYS A 211       5.546  17.421 100.554  1.00 44.29           H
ATOM   3217  HD2 LYS A 211       3.431  17.541  99.635  1.00 48.29           H
ATOM   3218  HD3 LYS A 211       2.779  17.699 101.076  1.00 48.29           H
ATOM   3219  HE2 LYS A 211       2.853  19.778 100.018  1.00 57.36           H
ATOM   3220  HE3 LYS A 211       3.772  19.793 101.314  1.00 57.36           H
ATOM   3221  HZ1 LYS A 211       4.661  20.636  99.181  1.00 73.47           H
ATOM   3222  HZ2 LYS A 211       5.555  19.968 100.105  1.00 73.47           H
ATOM   3223  HZ3 LYS A 211       5.016  19.247  98.970  1.00 73.47           H
ATOM   3224  N   TRP A 212       6.553  12.615 102.298  1.00 30.48           N
ATOM   3225  CA  TRP A 212       6.174  11.250 102.729  1.00 32.50           C
ATOM   3226  C   TRP A 212       5.844  11.167 104.247  1.00 38.00           C
ATOM   3227  O   TRP A 212       5.099  10.305 104.695  1.00 45.35           O
ATOM   3228  CB  TRP A 212       7.317  10.300 102.377  1.00 31.85           C
ATOM   3229  CG  TRP A 212       7.238   9.826 100.977  1.00 27.22           C
ATOM   3230  CD1 TRP A 212       6.271  10.083 100.009  1.00 26.11           C
ATOM   3231  CD2 TRP A 212       8.247   9.002 100.372  1.00 24.68           C
ATOM   3232  NE1 TRP A 212       6.603   9.413  98.820  1.00 28.83           N
ATOM   3233  CE2 TRP A 212       7.825   8.761  99.019  1.00 30.10           C
ATOM   3234  CE3 TRP A 212       9.474   8.483 100.832  1.00 26.25           C
ATOM   3235  CZ2 TRP A 212       8.602   7.974  98.143  1.00 28.04           C
ATOM   3236  CZ3 TRP A 212      10.228   7.724  99.963  1.00 27.09           C
ATOM   3237  CH2 TRP A 212       9.789   7.469  98.632  1.00 32.47           C
ATOM   3238  H   TRP A 212       7.518  12.797 102.003  1.00 36.58           H
ATOM   3239  HA  TRP A 212       5.217  10.964 102.209  1.00 39.00           H
ATOM   3240  HB2 TRP A 212       8.301  10.810 102.538  1.00 38.22           H
ATOM   3241  HB3 TRP A 212       7.334   9.448 103.083  1.00 38.22           H
ATOM   3242  HD1 TRP A 212       5.398  10.711 100.083  1.00 31.34           H
ATOM   3243  HE1 TRP A 212       6.064   9.427  97.944  1.00 34.59           H
ATOM   3244  HE3 TRP A 212       9.811   8.713 101.838  1.00 31.50           H
ATOM   3245  HZ2 TRP A 212       8.280   7.818  97.114  1.00 33.64           H
ATOM   3246  HZ3 TRP A 212      11.188   7.305 100.269  1.00 32.51           H
ATOM   3247  HH2 TRP A 212      10.434   6.859  97.995  1.00 38.97           H
ATOM   3248  N   ASP A 213       6.456  12.139 104.993  1.00 37.78           N
ATOM   3249  CA  ASP A 213       6.375  12.330 106.441  1.00 46.26           C
ATOM   3250  C   ASP A 213       5.061  12.964 106.843  1.00 46.49           C
ATOM   3251  O   ASP A 213       4.754  13.006 108.033  1.00 47.91           O
ATOM   3252  CB  ASP A 213       7.539  13.192 107.016  1.00 44.00           C
ATOM   3253  CG  ASP A 213       7.548  14.660 106.523  1.00 53.27           C
ATOM   3254  OD1 ASP A 213       8.238  15.488 107.181  1.00 55.71           O
ATOM   3255  OD2 ASP A 213       6.885  14.990 105.513  1.00 49.88           O1-
ATOM   3256  H   ASP A 213       6.978  12.746 104.644  1.00 45.34           H
ATOM   3257  HA  ASP A 213       6.449  11.464 106.868  1.00 55.52           H
ATOM   3258  HB2 ASP A 213       7.413  13.255 107.979  1.00 52.80           H
ATOM   3259  HB3 ASP A 213       8.408  12.802 106.833  1.00 52.80           H
ATOM   3260  N   GLU A 214       4.286  13.438 105.872  1.00 49.85           N
ATOM   3261  CA  GLU A 214       2.934  13.938 106.084  1.00 48.21           C
ATOM   3262  C   GLU A 214       1.888  12.937 105.646  1.00 43.48           C
ATOM   3263  O   GLU A 214       0.698  13.213 105.774  1.00 46.95           O
ATOM   3264  CB  GLU A 214       2.722  15.252 105.320  1.00 40.24           C
ATOM   3265  CG  GLU A 214       3.551  16.408 105.831  1.00 46.73           C
ATOM   3266  CD  GLU A 214       3.440  17.658 104.945  1.00 54.33           C
ATOM   3267  OE1 GLU A 214       2.316  18.071 104.588  1.00 49.27           O
ATOM   3268  OE2 GLU A 214       4.491  18.226 104.587  1.00 56.88           O1-
ATOM   3269  H   GLU A 214       4.528  13.452 105.046  1.00 59.82           H
ATOM   3270  HA  GLU A 214       2.808  14.116 107.026  1.00 57.86           H
ATOM   3271  HB2 GLU A 214       2.975  15.108 104.393  1.00 48.29           H
ATOM   3272  HB3 GLU A 214       1.791  15.502 105.371  1.00 48.29           H
ATOM   3273  HG2 GLU A 214       3.249  16.630 106.721  1.00 56.08           H
ATOM   3274  HG3 GLU A 214       4.487  16.135 105.860  1.00 56.08           H
ATOM   3275  N   GLY A 215       2.306  11.800 105.106  1.00 48.46           N
ATOM   3276  CA  GLY A 215       1.391  10.819 104.569  1.00 47.45           C
ATOM   3277  C   GLY A 215       1.039  11.030 103.114  1.00 53.59           C
ATOM   3278  O   GLY A 215       0.132  10.348 102.609  1.00 39.22           O
ATOM   3279  H   GLY A 215       3.136  11.591 105.001  1.00 58.15           H
ATOM   3280  HA2 GLY A 215       1.809   9.945 104.647  1.00 56.95           H
ATOM   3281  HA3 GLY A 215       0.582  10.815 105.099  1.00 56.95           H
ATOM   3282  N   ASP A 216       1.751  11.934 102.415  1.00 53.12           N
ATOM   3283  CA  ASP A 216       1.485  12.248 101.012  1.00 48.29           C
ATOM   3284  C   ASP A 216       1.981  11.114 100.132  1.00 49.02           C
ATOM   3285  O   ASP A 216       2.904  11.284  99.315  1.00 37.33           O
ATOM   3286  CB  ASP A 216       2.143  13.567 100.590  1.00 48.96           C
ATOM   3287  CG  ASP A 216       1.672  14.044  99.210  1.00 49.61           C
ATOM   3288  OD1 ASP A 216       0.859  13.339  98.567  1.00 43.64           O
ATOM   3289  OD2 ASP A 216       2.109  15.128  98.760  1.00 37.57           O1-
ATOM   3290  H   ASP A 216       2.412  12.381 102.744  1.00 63.75           H
ATOM   3291  HA  ASP A 216       0.529  12.339 100.884  1.00 57.95           H
ATOM   3292  HB2 ASP A 216       1.921  14.252 101.239  1.00 58.75           H
ATOM   3293  HB3 ASP A 216       3.110  13.444 100.561  1.00 58.75           H
ATOM   3294  N   PHE A 217       1.364   9.950 100.317  1.00 46.42           N
ATOM   3295  CA  PHE A 217       1.692   8.757  99.554  1.00 47.77           C
ATOM   3296  C   PHE A 217       0.469   7.856  99.583  1.00 51.04           C
ATOM   3297  O   PHE A 217       0.027   7.437 100.661  1.00 47.84           O
ATOM   3298  CB  PHE A 217       2.922   8.022 100.126  1.00 42.10           C
ATOM   3299  CG  PHE A 217       3.049   6.622  99.604  1.00 41.20           C
ATOM   3300  CD1 PHE A 217       3.512   6.389  98.324  1.00 42.68           C
ATOM   3301  CD2 PHE A 217       2.648   5.543 100.370  1.00 41.18           C
ATOM   3302  CE1 PHE A 217       3.605   5.097  97.821  1.00 42.07           C
ATOM   3303  CE2 PHE A 217       2.733   4.253  99.868  1.00 45.79           C
ATOM   3304  CZ  PHE A 217       3.202   4.035  98.584  1.00 42.42           C
ATOM   3305  H   PHE A 217       0.725   9.827 100.884  1.00 55.70           H
ATOM   3306  HA  PHE A 217       1.880   9.012  98.633  1.00 57.32           H
ATOM   3307  HB2 PHE A 217       3.725   8.519  99.894  1.00 50.52           H
ATOM   3308  HB3 PHE A 217       2.829   7.971 101.092  1.00 50.52           H
ATOM   3309  HD1 PHE A 217       3.775   7.108  97.794  1.00 51.21           H
ATOM   3310  HD2 PHE A 217       2.327   5.685 101.231  1.00 49.42           H
ATOM   3311  HE1 PHE A 217       3.924   4.953  96.958  1.00 50.48           H
ATOM   3312  HE2 PHE A 217       2.476   3.532 100.390  1.00 54.95           H
ATOM   3313  HZ  PHE A 217       3.274   3.168  98.252  1.00 50.90           H
ATOM   3314  N   ASP A 218      -0.065   7.551  98.408  1.00 53.57           N
ATOM   3315  CA  ASP A 218      -1.178   6.628  98.271  1.00 54.19           C
ATOM   3316  C   ASP A 218      -0.615   5.265  97.880  1.00 46.69           C
ATOM   3317  O   ASP A 218       0.011   5.121  96.823  1.00 44.89           O
ATOM   3318  CB  ASP A 218      -2.195   7.118  97.226  1.00 59.43           C
ATOM   3319  CG  ASP A 218      -2.714   8.539  97.503  1.00 62.98           C
ATOM   3320  OD1 ASP A 218      -2.896   8.896  98.700  1.00 59.46           O
ATOM   3321  OD2 ASP A 218      -2.954   9.283  96.508  1.00 53.12           O1-
ATOM   3322  H   ASP A 218       0.215   7.865  97.652  1.00 64.28           H
ATOM   3323  HA  ASP A 218      -1.629   6.542  99.126  1.00 65.03           H
ATOM   3324  HB2 ASP A 218      -1.797   7.112  96.339  1.00 71.32           H
ATOM   3325  HB3 ASP A 218      -2.970   6.535  97.248  1.00 71.32           H
ATOM   3326  N   ASN A 219      -0.878   4.261  98.715  1.00 48.23           N
ATOM   3327  CA  ASN A 219      -0.574   2.885  98.335  1.00 54.33           C
ATOM   3328  C   ASN A 219      -1.346   2.483  97.093  1.00 52.17           C
ATOM   3329  O   ASN A 219      -0.865   1.682  96.284  1.00 51.87           O
ATOM   3330  CB  ASN A 219      -0.924   1.930  99.481  1.00 55.77           C
ATOM   3331  CG  ASN A 219      -0.153   2.231 100.734  1.00 58.35           C
ATOM   3332  OD1 ASN A 219       1.041   1.942 100.825  1.00 62.04           O
ATOM   3333  ND2 ASN A 219      -0.827   2.819 101.716  1.00 58.00           N
ATOM   3334  H   ASN A 219      -1.267   4.349  99.482  1.00 57.88           H
ATOM   3335  HA  ASN A 219       0.377   2.814  98.149  1.00 65.20           H
ATOM   3336  HB2 ASN A 219      -1.869   2.011  99.685  1.00 66.92           H
ATOM   3337  HB3 ASN A 219      -0.717   1.022  99.211  1.00 66.92           H
ATOM   3338 HD21 ASN A 219      -0.427   3.020 102.452  1.00 69.60           H
ATOM   3339 HD22 ASN A 219      -1.666   2.985 101.621  1.00 69.60           H
ATOM   3340  N   ASN A 220      -2.544   3.029  96.938  1.00 46.82           N
ATOM   3341  CA  ASN A 220      -3.418   2.737  95.817  1.00 37.50           C
ATOM   3342  C   ASN A 220      -3.407   3.899  94.831  1.00 36.32           C
ATOM   3343  O   ASN A 220      -3.434   5.068  95.227  1.00 40.09           O
ATOM   3344  CB  ASN A 220      -4.839   2.491  96.330  1.00 48.14           C
ATOM   3345  CG  ASN A 220      -4.896   1.393  97.365  1.00 47.61           C
ATOM   3346  OD1 ASN A 220      -4.790   0.214  97.022  1.00 44.37           O
ATOM   3347  ND2 ASN A 220      -5.060   1.770  98.642  1.00 46.67           N
ATOM   3348  H   ASN A 220      -2.878   3.598  97.491  1.00 56.19           H
ATOM   3349  HA  ASN A 220      -3.105   1.939  95.357  1.00 45.00           H
ATOM   3350  HB2 ASN A 220      -5.167   3.309  96.741  1.00 57.76           H
ATOM   3351  HB3 ASN A 220      -5.404   2.238  95.587  1.00 57.76           H
ATOM   3352 HD21 ASN A 220      -5.079   1.180  99.268  1.00 56.01           H
ATOM   3353 HD22 ASN A 220      -5.163   2.603  98.838  1.00 56.01           H
ATOM   3354  N   LEU A 221      -3.352   3.572  93.552  1.00 29.84           N
ATOM   3355  CA  LEU A 221      -3.406   4.592  92.516  1.00 39.69           C
ATOM   3356  C   LEU A 221      -4.861   4.961  92.233  1.00 31.41           C
ATOM   3357  O   LEU A 221      -5.728   4.093  92.234  1.00 29.41           O
ATOM   3358  CB  LEU A 221      -2.743   4.070  91.246  1.00 27.69           C
ATOM   3359  CG  LEU A 221      -1.264   3.694  91.399  1.00 29.04           C
ATOM   3360  CD1 LEU A 221      -0.763   3.102  90.144  1.00 27.02           C
ATOM   3361  CD2 LEU A 221      -0.470   4.952  91.761  1.00 31.41           C
ATOM   3362  H   LEU A 221      -3.299   2.763  93.257  1.00 35.80           H
ATOM   3363  HA  LEU A 221      -2.935   5.387  92.825  1.00 47.63           H
ATOM   3364  HB2 LEU A 221      -3.213   3.284  90.946  1.00 33.23           H
ATOM   3365  HB3 LEU A 221      -2.792   4.765  90.569  1.00 33.23           H
ATOM   3366  HG  LEU A 221      -1.171   3.040  92.112  1.00 34.84           H
ATOM   3367 HD11 LEU A 221       0.170   2.866  90.253  1.00 32.42           H
ATOM   3368 HD12 LEU A 221      -1.282   2.307  89.938  1.00 32.42           H
ATOM   3369 HD13 LEU A 221      -0.862   3.747  89.428  1.00 32.42           H
ATOM   3370 HD21 LEU A 221       0.463   4.710  91.863  1.00 37.70           H
ATOM   3371 HD22 LEU A 221      -0.567   5.613  91.059  1.00 37.70           H
ATOM   3372 HD23 LEU A 221      -0.797   5.311  92.601  1.00 37.70           H
ATOM   3373  N   VAL A 222      -5.122   6.252  92.018  1.00 40.30           N
ATOM   3374  CA  VAL A 222      -6.464   6.747  91.669  1.00 32.79           C
ATOM   3375  C   VAL A 222      -7.030   5.887  90.539  1.00 25.36           C
ATOM   3376  O   VAL A 222      -6.504   5.910  89.410  1.00 28.59           O
ATOM   3377  CB  VAL A 222      -6.440   8.228  91.253  1.00 40.07           C
ATOM   3378  CG1 VAL A 222      -7.861   8.751  91.061  1.00 35.70           C
ATOM   3379  CG2 VAL A 222      -5.689   9.071  92.263  1.00 31.41           C
ATOM   3380  H   VAL A 222      -4.524   6.875  92.071  1.00 48.36           H
ATOM   3381  HA  VAL A 222      -7.029   6.684  92.445  1.00 39.35           H
ATOM   3382  HB  VAL A 222      -5.979   8.305  90.409  1.00 48.08           H
ATOM   3383 HG11 VAL A 222      -7.822   9.676  90.775  1.00 42.84           H
ATOM   3384 HG12 VAL A 222      -8.314   8.213  90.391  1.00 42.84           H
ATOM   3385 HG13 VAL A 222      -8.337   8.688  91.906  1.00 42.84           H
ATOM   3386 HG21 VAL A 222      -5.704   9.993  91.964  1.00 37.69           H
ATOM   3387 HG22 VAL A 222      -6.128   8.994  93.125  1.00 37.69           H
ATOM   3388 HG23 VAL A 222      -4.777   8.763  92.319  1.00 37.69           H
ATOM   3389  N   PRO A 223      -8.070   5.095  90.794  1.00 28.19           N
ATOM   3390  CA  PRO A 223      -8.573   4.139  89.788  1.00 30.14           C
ATOM   3391  C   PRO A 223      -8.872   4.733  88.412  1.00 27.96           C
ATOM   3392  O   PRO A 223      -8.340   4.262  87.403  1.00 35.53           O
ATOM   3393  CB  PRO A 223      -9.857   3.603  90.455  1.00 35.36           C
ATOM   3394  CG  PRO A 223      -9.532   3.644  91.897  1.00 28.36           C
ATOM   3395  CD  PRO A 223      -8.802   4.970  92.062  1.00 31.09           C
ATOM   3396  HA  PRO A 223      -7.958   3.397  89.686  1.00 36.17           H
ATOM   3397  HB2 PRO A 223     -10.587   4.222  90.275  1.00 42.43           H
ATOM   3398  HB3 PRO A 223     -10.072   2.710  90.158  1.00 42.43           H
ATOM   3399  HG2 PRO A 223     -10.331   3.631  92.445  1.00 34.03           H
ATOM   3400  HG3 PRO A 223      -8.945   2.906  92.121  1.00 34.03           H
ATOM   3401  HD2 PRO A 223      -9.421   5.709  92.147  1.00 37.30           H
ATOM   3402  HD3 PRO A 223      -8.182   4.935  92.810  1.00 37.30           H
ATOM   3403  N   HIS A 224      -9.744   5.735  88.338  1.00 36.19           N
ATOM   3404  CA  HIS A 224     -10.082   6.315  87.039  1.00 38.19           C
ATOM   3405  C   HIS A 224      -8.826   6.835  86.337  1.00 31.91           C
ATOM   3406  O   HIS A 224      -8.601   6.554  85.160  1.00 32.93           O
ATOM   3407  CB  HIS A 224     -11.104   7.431  87.229  1.00 32.76           C
ATOM   3408  CG  HIS A 224     -11.616   8.035  85.948  1.00 35.00           C
ATOM   3409  ND1 HIS A 224     -12.003   7.293  84.850  1.00 34.72           N
ATOM   3410  CD2 HIS A 224     -11.810   9.333  85.611  1.00 34.62           C
ATOM   3411  CE1 HIS A 224     -12.407   8.112  83.890  1.00 34.53           C
ATOM   3412  NE2 HIS A 224     -12.301   9.355  84.328  1.00 35.65           N
ATOM   3413  H   HIS A 224     -10.171   6.071  89.010  1.00 43.43           H
ATOM   3414  HA  HIS A 224     -10.488   5.628  86.484  1.00 45.83           H
ATOM   3415  HB2 HIS A 224     -10.657   8.149  87.708  1.00 39.32           H
ATOM   3416  HB3 HIS A 224     -11.857   7.113  87.754  1.00 39.32           H
ATOM   3417  HD1 HIS A 224     -11.981   6.432  84.794  1.00 41.66           H
ATOM   3418  HD2 HIS A 224     -11.644  10.068  86.151  1.00 41.55           H
ATOM   3419  HE1 HIS A 224     -12.713   7.856  83.051  1.00 41.44           H
ATOM   3420  N   GLN A 225      -7.982   7.566  87.065  1.00 30.20           N
ATOM   3421  CA  GLN A 225      -6.750   8.100  86.485  1.00 32.49           C
ATOM   3422  C   GLN A 225      -5.883   6.991  85.915  1.00 28.76           C
ATOM   3423  O   GLN A 225      -5.362   7.109  84.800  1.00 26.06           O
ATOM   3424  CB  GLN A 225      -5.982   8.875  87.546  1.00 32.63           C
ATOM   3425  CG  GLN A 225      -6.420  10.307  87.742  1.00 32.17           C
ATOM   3426  CD  GLN A 225      -6.535  11.065  86.417  1.00 35.36           C
ATOM   3427  OE1 GLN A 225      -7.570  11.016  85.733  1.00 29.32           O
ATOM   3428  NE2 GLN A 225      -5.472  11.752  86.051  1.00 26.66           N
ATOM   3429  H   GLN A 225      -8.106   7.769  87.899  1.00 36.24           H
ATOM   3430  HA  GLN A 225      -6.977   8.693  85.758  1.00 38.98           H
ATOM   3431  HB2 GLN A 225      -6.111   8.414  88.387  1.00 39.16           H
ATOM   3432  HB3 GLN A 225      -5.045   8.872  87.311  1.00 39.16           H
ATOM   3433  HG2 GLN A 225      -7.285  10.318  88.179  1.00 38.60           H
ATOM   3434  HG3 GLN A 225      -5.773  10.760  88.303  1.00 38.60           H
ATOM   3435 HE21 GLN A 225      -4.780  11.795  86.568  1.00 31.99           H
ATOM   3436 HE22 GLN A 225      -5.462  12.180  85.304  1.00 31.99           H
ATOM   3437  N   LEU A 226      -5.731   5.899  86.665  1.00 28.78           N
ATOM   3438  CA  LEU A 226      -4.944   4.767  86.195  1.00 23.94           C
ATOM   3439  C   LEU A 226      -5.550   4.168  84.950  1.00 34.05           C
ATOM   3440  O   LEU A 226      -4.841   3.822  84.004  1.00 23.64           O
ATOM   3441  CB  LEU A 226      -4.842   3.702  87.295  1.00 27.54           C
ATOM   3442  CG  LEU A 226      -4.076   2.421  86.933  1.00 30.26           C
ATOM   3443  CD1 LEU A 226      -2.635   2.722  86.646  1.00 35.20           C
ATOM   3444  CD2 LEU A 226      -4.174   1.411  88.031  1.00 34.37           C
ATOM   3445  H   LEU A 226      -6.063   5.795  87.452  1.00 34.54           H
ATOM   3446  HA  LEU A 226      -4.048   5.083  85.983  1.00 28.73           H
ATOM   3447  HB2 LEU A 226      -4.402   4.090  88.069  1.00 33.05           H
ATOM   3448  HB3 LEU A 226      -5.740   3.443  87.534  1.00 33.05           H
ATOM   3449  HG  LEU A 226      -4.469   2.026  86.137  1.00 36.31           H
ATOM   3450 HD11 LEU A 226      -2.181   1.892  86.429  1.00 42.24           H
ATOM   3451 HD12 LEU A 226      -2.581   3.338  85.903  1.00 42.24           H
ATOM   3452 HD13 LEU A 226      -2.242   3.118  87.442  1.00 42.24           H
ATOM   3453 HD21 LEU A 226      -3.690   0.614  87.778  1.00 41.24           H
ATOM   3454 HD22 LEU A 226      -3.796   1.797  88.838  1.00 41.24           H
ATOM   3455 HD23 LEU A 226      -5.110   1.203  88.173  1.00 41.24           H
ATOM   3456  N   GLU A 227      -6.871   4.051  84.927  1.00 29.72           N
ATOM   3457  CA  GLU A 227      -7.564   3.539  83.760  1.00 29.04           C
ATOM   3458  C   GLU A 227      -7.309   4.420  82.537  1.00 24.60           C
ATOM   3459  O   GLU A 227      -7.100   3.933  81.416  1.00 25.50           O
ATOM   3460  CB  GLU A 227      -9.073   3.489  84.074  1.00 32.12           C
ATOM   3461  CG  GLU A 227      -9.909   2.857  82.981  1.00 35.28           C
ATOM   3462  CD  GLU A 227     -11.418   2.957  83.260  1.00 42.28           C
ATOM   3463  OE1 GLU A 227     -12.169   2.289  82.532  1.00 40.71           O
ATOM   3464  OE2 GLU A 227     -11.832   3.702  84.191  1.00 41.87           O1-
ATOM   3465  H   GLU A 227      -7.391   4.285  85.573  1.00 35.66           H
ATOM   3466  HA  GLU A 227      -7.251   2.640  83.577  1.00 34.85           H
ATOM   3467  HB2 GLU A 227      -9.207   2.999  84.897  1.00 38.54           H
ATOM   3468  HB3 GLU A 227      -9.391   4.399  84.183  1.00 38.54           H
ATOM   3469  HG2 GLU A 227      -9.730   3.297  82.137  1.00 42.33           H
ATOM   3470  HG3 GLU A 227      -9.677   1.915  82.913  1.00 42.33           H
ATOM   3471  N   ASN A 228      -7.357   5.730  82.726  1.00 23.20           N
ATOM   3472  CA  ASN A 228      -7.091   6.627  81.605  1.00 24.98           C
ATOM   3473  C   ASN A 228      -5.641   6.487  81.134  1.00 23.63           C
ATOM   3474  O   ASN A 228      -5.367   6.387  79.934  1.00 26.42           O
ATOM   3475  CB  ASN A 228      -7.406   8.070  82.009  1.00 24.89           C
ATOM   3476  CG  ASN A 228      -8.897   8.368  82.005  1.00 32.52           C
ATOM   3477  OD1 ASN A 228      -9.668   7.637  81.400  1.00 31.60           O
ATOM   3478  ND2 ASN A 228      -9.292   9.441  82.665  1.00 31.99           N
ATOM   3479  H   ASN A 228      -7.547   6.116  83.474  1.00 27.84           H
ATOM   3480  HA  ASN A 228      -7.676   6.384  80.872  1.00 29.97           H
ATOM   3481  HB2 ASN A 228      -7.081   8.229  82.906  1.00 29.87           H
ATOM   3482  HB3 ASN A 228      -6.977   8.674  81.382  1.00 29.87           H
ATOM   3483 HD21 ASN A 228     -10.117   9.667  82.694  1.00 38.39           H
ATOM   3484 HD22 ASN A 228      -8.710   9.922  83.094  1.00 38.39           H
ATOM   3485  N   MET A 229      -4.702   6.388  82.069  1.00 23.14           N
ATOM   3486  CA  MET A 229      -3.299   6.292  81.664  1.00 23.07           C
ATOM   3487  C   MET A 229      -3.058   5.054  80.819  1.00 23.58           C
ATOM   3488  O   MET A 229      -2.431   5.123  79.756  1.00 31.08           O
ATOM   3489  CB  MET A 229      -2.405   6.290  82.882  1.00 25.03           C
ATOM   3490  CG  MET A 229      -0.912   6.465  82.479  1.00 29.43           C
ATOM   3491  SD  MET A 229       0.205   6.450  83.846  1.00 33.37           S
ATOM   3492  CE  MET A 229       0.449   4.686  84.039  1.00 24.60           C
ATOM   3493  H   MET A 229      -4.840   6.389  82.919  1.00 27.76           H
ATOM   3494  HA  MET A 229      -3.076   7.074  81.134  1.00 27.69           H
ATOM   3495  HB2 MET A 229      -2.656   7.029  83.462  1.00 30.03           H
ATOM   3496  HB3 MET A 229      -2.508   5.443  83.342  1.00 30.03           H
ATOM   3497  HG2 MET A 229      -0.663   5.731  81.890  1.00 35.32           H
ATOM   3498  HG3 MET A 229      -0.812   7.313  82.016  1.00 35.32           H
ATOM   3499  HE1 MET A 229       1.054   4.541  84.782  1.00 29.52           H
ATOM   3500  HE2 MET A 229      -0.398   4.262  84.221  1.00 29.52           H
ATOM   3501  HE3 MET A 229       0.845   4.331  83.227  1.00 29.52           H
ATOM   3502  N   ILE A 230      -3.599   3.920  81.246  1.00 27.36           N
ATOM   3503  CA  ILE A 230      -3.434   2.686  80.491  1.00 22.44           C
ATOM   3504  C   ILE A 230      -4.094   2.798  79.127  1.00 31.20           C
ATOM   3505  O   ILE A 230      -3.605   2.228  78.137  1.00 28.92           O
ATOM   3506  CB  ILE A 230      -4.005   1.504  81.289  1.00 26.72           C
ATOM   3507  CG1 ILE A 230      -3.192   1.302  82.553  1.00 29.52           C
ATOM   3508  CG2 ILE A 230      -4.016   0.271  80.428  1.00 29.36           C
ATOM   3509  CD1 ILE A 230      -3.704   0.183  83.439  1.00 41.30           C
ATOM   3510  H   ILE A 230      -4.076   3.845  81.958  1.00 32.83           H
ATOM   3511  HA  ILE A 230      -2.489   2.533  80.353  1.00 26.93           H
ATOM   3512  HB  ILE A 230      -4.915   1.708  81.538  1.00 32.06           H
ATOM   3513 HG12 ILE A 230      -2.280   1.089  82.300  1.00 35.42           H
ATOM   3514 HG13 ILE A 230      -3.207   2.123  83.067  1.00 35.42           H
ATOM   3515 HG21 ILE A 230      -4.386  -0.465  80.934  1.00 35.23           H
ATOM   3516 HG22 ILE A 230      -4.553   0.410  79.635  1.00 35.23           H
ATOM   3517 HG23 ILE A 230      -3.100   0.072  80.178  1.00 35.23           H
ATOM   3518 HD11 ILE A 230      -3.149   0.115  84.231  1.00 49.56           H
ATOM   3519 HD12 ILE A 230      -4.619   0.376  83.697  1.00 49.56           H
ATOM   3520 HD13 ILE A 230      -3.670  -0.651  82.946  1.00 49.56           H
ATOM   3521  N   LYS A 231      -5.215   3.519  79.054  1.00 28.53           N
ATOM   3522  CA  LYS A 231      -5.884   3.740  77.780  1.00 30.26           C
ATOM   3523  C   LYS A 231      -4.978   4.496  76.835  1.00 27.76           C
ATOM   3524  O   LYS A 231      -4.855   4.140  75.664  1.00 25.62           O
ATOM   3525  CB  LYS A 231      -7.176   4.535  77.989  1.00 32.71           C
ATOM   3526  CG  LYS A 231      -8.429   3.714  78.231  1.00 38.09           C
ATOM   3527  CD  LYS A 231      -9.686   4.623  78.256  1.00 37.05           C
ATOM   3528  CE  LYS A 231     -10.978   3.816  78.281  1.00 49.60           C
ATOM   3529  NZ  LYS A 231     -11.053   2.902  79.469  1.00 48.12           N1+
ATOM   3530  H   LYS A 231      -5.594   3.904  79.728  1.00 34.23           H
ATOM   3531  HA  LYS A 231      -6.103   2.884  77.380  1.00 36.31           H
ATOM   3532  HB2 LYS A 231      -7.060   5.123  78.752  1.00 39.25           H
ATOM   3533  HB3 LYS A 231      -7.332   5.070  77.193  1.00 39.25           H
ATOM   3534  HG2 LYS A 231      -8.526   3.067  77.519  1.00 45.71           H
ATOM   3535  HG3 LYS A 231      -8.349   3.275  79.094  1.00 45.71           H
ATOM   3536  HD2 LYS A 231      -9.666   5.175  79.058  1.00 44.46           H
ATOM   3537  HD3 LYS A 231      -9.691   5.188  77.467  1.00 44.46           H
ATOM   3538  HE2 LYS A 231     -11.731   4.428  78.311  1.00 59.52           H
ATOM   3539  HE3 LYS A 231     -11.021   3.274  77.477  1.00 59.52           H
ATOM   3540  HZ1 LYS A 231     -11.837   2.483  79.479  1.00 57.75           H
ATOM   3541  HZ2 LYS A 231     -10.403   2.293  79.431  1.00 57.75           H
ATOM   3542  HZ3 LYS A 231     -10.968   3.371  80.222  1.00 57.75           H
ATOM   3543  N   ILE A 232      -4.364   5.572  77.336  1.00 30.58           N
ATOM   3544  CA  ILE A 232      -3.363   6.311  76.566  1.00 34.35           C
ATOM   3545  C   ILE A 232      -2.239   5.382  76.140  1.00 30.70           C
ATOM   3546  O   ILE A 232      -1.838   5.346  74.964  1.00 32.13           O
ATOM   3547  CB  ILE A 232      -2.813   7.485  77.394  1.00 27.23           C
ATOM   3548  CG1 ILE A 232      -3.941   8.436  77.794  1.00 24.65           C
ATOM   3549  CG2 ILE A 232      -1.721   8.235  76.611  1.00 25.79           C
ATOM   3550  CD1 ILE A 232      -3.522   9.533  78.744  1.00 21.92           C
ATOM   3551  H   ILE A 232      -4.485   5.866  78.135  1.00 36.69           H
ATOM   3552  HA  ILE A 232      -3.787   6.671  75.769  1.00 41.22           H
ATOM   3553  HB  ILE A 232      -2.423   7.127  78.206  1.00 32.68           H
ATOM   3554 HG12 ILE A 232      -4.306   8.843  76.994  1.00 29.58           H
ATOM   3555 HG13 ILE A 232      -4.627   7.922  78.237  1.00 29.58           H
ATOM   3556 HG21 ILE A 232      -1.385   8.964  77.151  1.00 30.95           H
ATOM   3557 HG22 ILE A 232      -0.997   7.626  76.404  1.00 30.95           H
ATOM   3558 HG23 ILE A 232      -2.101   8.579  75.790  1.00 30.95           H
ATOM   3559 HD11 ILE A 232      -4.290  10.078  78.959  1.00 26.30           H
ATOM   3560 HD12 ILE A 232      -3.163   9.131  79.551  1.00 26.30           H
ATOM   3561 HD13 ILE A 232      -2.842  10.075  78.316  1.00 26.30           H
ATOM   3562  N   ALA A 233      -1.713   4.612  77.093  1.00 32.86           N
ATOM   3563  CA  ALA A 233      -0.564   3.756  76.812  1.00 29.38           C
ATOM   3564  C   ALA A 233      -0.896   2.695  75.774  1.00 33.60           C
ATOM   3565  O   ALA A 233      -0.126   2.457  74.831  1.00 25.34           O
ATOM   3566  CB  ALA A 233      -0.085   3.103  78.107  1.00 32.04           C
ATOM   3567  H   ALA A 233      -1.987   4.583  77.909  1.00 39.43           H
ATOM   3568  HA  ALA A 233       0.165   4.301  76.475  1.00 35.25           H
ATOM   3569  HB1 ALA A 233       0.658   2.515  77.919  1.00 38.44           H
ATOM   3570  HB2 ALA A 233       0.167   3.794  78.738  1.00 38.44           H
ATOM   3571  HB3 ALA A 233      -0.832   2.593  78.461  1.00 38.44           H
ATOM   3572  N   LEU A 234      -2.025   2.014  75.949  1.00 32.96           N
ATOM   3573  CA  LEU A 234      -2.415   0.992  74.981  1.00 31.73           C
ATOM   3574  C   LEU A 234      -2.763   1.615  73.625  1.00 27.67           C
ATOM   3575  O   LEU A 234      -2.475   1.031  72.576  1.00 29.93           O
ATOM   3576  CB  LEU A 234      -3.601   0.173  75.516  1.00 37.52           C
ATOM   3577  CG  LEU A 234      -3.388  -0.715  76.744  1.00 31.52           C
ATOM   3578  CD1 LEU A 234      -4.690  -1.444  77.117  1.00 29.27           C
ATOM   3579  CD2 LEU A 234      -2.321  -1.714  76.479  1.00 33.46           C
ATOM   3580  H   LEU A 234      -2.563   2.120  76.610  1.00 39.56           H
ATOM   3581  HA  LEU A 234      -1.669   0.385  74.848  1.00 38.07           H
ATOM   3582  HB2 LEU A 234      -4.310   0.798  75.733  1.00 45.03           H
ATOM   3583  HB3 LEU A 234      -3.906  -0.412  74.802  1.00 45.03           H
ATOM   3584  HG  LEU A 234      -3.124  -0.157  77.494  1.00 37.82           H
ATOM   3585 HD11 LEU A 234      -4.543  -1.994  77.899  1.00 35.13           H
ATOM   3586 HD12 LEU A 234      -5.367  -0.778  77.300  1.00 35.13           H
ATOM   3587 HD13 LEU A 234      -4.958  -1.997  76.365  1.00 35.13           H
ATOM   3588 HD21 LEU A 234      -2.198  -2.267  77.264  1.00 40.16           H
ATOM   3589 HD22 LEU A 234      -2.589  -2.264  75.723  1.00 40.16           H
ATOM   3590 HD23 LEU A 234      -1.500  -1.243  76.269  1.00 40.16           H
ATOM   3591  N   GLY A 235      -3.387   2.793  73.621  1.00 32.05           N
ATOM   3592  CA  GLY A 235      -3.672   3.435  72.351  1.00 29.30           C
ATOM   3593  C   GLY A 235      -2.397   3.734  71.585  1.00 30.49           C
ATOM   3594  O   GLY A 235      -2.271   3.422  70.400  1.00 26.46           O
ATOM   3595  H   GLY A 235      -3.630   3.231  74.322  1.00 38.46           H
ATOM   3596  HA2 GLY A 235      -4.238   2.864  71.813  1.00 35.16           H
ATOM   3597  HA3 GLY A 235      -4.132   4.270  72.528  1.00 35.16           H
ATOM   3598  N   ALA A 236      -1.411   4.306  72.280  1.00 30.87           N
ATOM   3599  CA  ALA A 236      -0.128   4.613  71.656  1.00 30.11           C
ATOM   3600  C   ALA A 236       0.555   3.352  71.135  1.00 25.45           C
ATOM   3601  O   ALA A 236       1.104   3.357  70.030  1.00 27.00           O
ATOM   3602  CB  ALA A 236       0.767   5.342  72.662  1.00 32.23           C
ATOM   3603  H   ALA A 236      -1.459   4.522  73.116  1.00 37.05           H
ATOM   3604  HA  ALA A 236      -0.278   5.206  70.904  1.00 36.14           H
ATOM   3605  HB1 ALA A 236       1.621   5.536  72.246  1.00 38.68           H
ATOM   3606  HB2 ALA A 236       0.332   6.159  72.946  1.00 38.68           H
ATOM   3607  HB3 ALA A 236       0.904   4.757  73.427  1.00 38.68           H
ATOM   3608  N   CYS A 237       0.518   2.264  71.913  1.00 22.89           N
ATOM   3609  CA  CYS A 237       1.154   1.019  71.513  1.00 26.49           C
ATOM   3610  C   CYS A 237       0.514   0.443  70.275  1.00 34.17           C
ATOM   3611  O   CYS A 237       1.199  -0.157  69.448  1.00 30.72           O
ATOM   3612  CB  CYS A 237       1.090  -0.003  72.648  1.00 32.48           C
ATOM   3613  SG  CYS A 237       2.325   0.279  73.948  1.00 30.33           S
ATOM   3614  H   CYS A 237       0.143   2.230  72.688  1.00 27.47           H
ATOM   3615  HA  CYS A 237       2.087   1.193  71.305  1.00 31.79           H
ATOM   3616  HB2 CYS A 237       0.213   0.017  73.046  1.00 38.98           H
ATOM   3617  HB3 CYS A 237       1.261  -0.881  72.274  1.00 38.98           H
ATOM   3618  HG  CYS A 237       2.106   1.338  74.464  1.00 36.40           H
ATOM   3619  N   ALA A 238      -0.806   0.599  70.147  1.00 33.27           N
ATOM   3620  CA  ALA A 238      -1.525   0.114  68.973  1.00 36.78           C
ATOM   3621  C   ALA A 238      -1.172   0.942  67.740  1.00 28.85           C
ATOM   3622  O   ALA A 238      -0.912   0.395  66.661  1.00 29.87           O
ATOM   3623  CB  ALA A 238      -3.044   0.159  69.248  1.00 28.96           C
ATOM   3624  H   ALA A 238      -1.304   0.984  70.733  1.00 39.92           H
ATOM   3625  HA  ALA A 238      -1.279  -0.813  68.818  1.00 44.14           H
ATOM   3626  HB1 ALA A 238      -3.515  -0.181  68.473  1.00 34.76           H
ATOM   3627  HB2 ALA A 238      -3.256  -0.376  70.030  1.00 34.76           H
ATOM   3628  HB3 ALA A 238      -3.305   1.079  69.415  1.00 34.76           H
ATOM   3629  N   LYS A 239      -1.135   2.262  67.884  1.00 27.03           N
ATOM   3630  CA  LYS A 239      -0.786   3.111  66.750  1.00 33.32           C
ATOM   3631  C   LYS A 239       0.626   2.847  66.281  1.00 32.51           C
ATOM   3632  O   LYS A 239       0.888   2.742  65.076  1.00 31.49           O
ATOM   3633  CB  LYS A 239      -0.930   4.572  67.126  1.00 31.55           C
ATOM   3634  CG  LYS A 239      -2.390   4.990  67.216  1.00 36.80           C
ATOM   3635  CD  LYS A 239      -2.533   6.490  67.322  1.00 41.59           C
ATOM   3636  CE  LYS A 239      -4.017   6.930  67.158  1.00 39.42           C
ATOM   3637  NZ  LYS A 239      -4.178   8.410  67.250  1.00 45.71           N1+
ATOM   3638  H   LYS A 239      -1.321   2.684  68.611  1.00 32.43           H
ATOM   3639  HA  LYS A 239      -1.392   2.906  66.020  1.00 39.98           H
ATOM   3640  HB2 LYS A 239      -0.520   4.714  67.990  1.00 37.86           H
ATOM   3641  HB3 LYS A 239      -0.491   5.104  66.447  1.00 37.86           H
ATOM   3642  HG2 LYS A 239      -2.852   4.695  66.416  1.00 44.16           H
ATOM   3643  HG3 LYS A 239      -2.787   4.586  68.003  1.00 44.16           H
ATOM   3644  HD2 LYS A 239      -2.206   6.783  68.188  1.00 49.91           H
ATOM   3645  HD3 LYS A 239      -2.013   6.903  66.613  1.00 49.91           H
ATOM   3646  HE2 LYS A 239      -4.345   6.643  66.292  1.00 47.31           H
ATOM   3647  HE3 LYS A 239      -4.546   6.531  67.863  1.00 47.31           H
ATOM   3648  HZ1 LYS A 239      -4.699   8.619  67.937  1.00 54.85           H
ATOM   3649  HZ2 LYS A 239      -3.386   8.799  67.366  1.00 54.85           H
ATOM   3650  HZ3 LYS A 239      -4.543   8.725  66.500  1.00 54.85           H
ATOM   3651  N   LEU A 240       1.559   2.741  67.226  1.00 38.49           N
ATOM   3652  CA  LEU A 240       2.937   2.458  66.844  1.00 35.20           C
ATOM   3653  C   LEU A 240       3.057   1.048  66.285  1.00 31.51           C
ATOM   3654  O   LEU A 240       3.831   0.805  65.349  1.00 29.59           O
ATOM   3655  CB  LEU A 240       3.861   2.656  68.045  1.00 34.76           C
ATOM   3656  CG  LEU A 240       4.008   4.098  68.541  1.00 27.47           C
ATOM   3657  CD1 LEU A 240       4.688   4.118  69.875  1.00 32.82           C
ATOM   3658  CD2 LEU A 240       4.791   4.909  67.547  1.00 29.02           C
ATOM   3659  H   LEU A 240       1.419   2.833  68.070  1.00 46.19           H
ATOM   3660  HA  LEU A 240       3.208   3.079  66.150  1.00 42.23           H
ATOM   3661  HB2 LEU A 240       3.505   2.134  68.781  1.00 41.72           H
ATOM   3662  HB3 LEU A 240       4.745   2.330  67.814  1.00 41.72           H
ATOM   3663  HG  LEU A 240       3.130   4.497  68.653  1.00 32.96           H
ATOM   3664 HD11 LEU A 240       4.767   5.032  70.179  1.00 39.39           H
ATOM   3665 HD12 LEU A 240       4.179   3.590  70.511  1.00 39.39           H
ATOM   3666 HD13 LEU A 240       5.570   3.739  69.767  1.00 39.39           H
ATOM   3667 HD21 LEU A 240       4.888   5.812  67.877  1.00 34.83           H
ATOM   3668 HD22 LEU A 240       5.654   4.491  67.421  1.00 34.83           H
ATOM   3669 HD23 LEU A 240       4.314   4.913  66.703  1.00 34.83           H
ATOM   3670  N   ALA A 241       2.282   0.108  66.835  1.00 29.24           N
ATOM   3671  CA  ALA A 241       2.326  -1.261  66.328  1.00 39.34           C
ATOM   3672  C   ALA A 241       1.860  -1.309  64.883  1.00 39.27           C
ATOM   3673  O   ALA A 241       2.392  -2.075  64.072  1.00 36.58           O
ATOM   3674  CB  ALA A 241       1.459  -2.169  67.195  1.00 35.40           C
ATOM   3675  H   ALA A 241       1.735   0.243  67.487  1.00 35.08           H
ATOM   3676  HA  ALA A 241       3.242  -1.585  66.361  1.00 47.21           H
ATOM   3677  HB1 ALA A 241       1.503  -3.076  66.856  1.00 42.48           H
ATOM   3678  HB2 ALA A 241       1.772  -2.132  68.112  1.00 42.48           H
ATOM   3679  HB3 ALA A 241       0.547  -1.843  67.149  1.00 42.48           H
ATOM   3680  N   THR A 242       0.875  -0.474  64.548  1.00 33.07           N
ATOM   3681  CA  THR A 242       0.370  -0.403  63.182  1.00 44.28           C
ATOM   3682  C   THR A 242       1.483  -0.025  62.229  1.00 42.05           C
ATOM   3683  O   THR A 242       1.710  -0.690  61.213  1.00 37.69           O
ATOM   3684  CB  THR A 242      -0.758   0.630  63.090  1.00 40.32           C
ATOM   3685  OG1 THR A 242      -1.825   0.259  63.975  1.00 38.81           O
ATOM   3686  CG2 THR A 242      -1.284   0.729  61.661  1.00 44.18           C
ATOM   3687  H   THR A 242       0.477   0.056  65.100  1.00 39.68           H
ATOM   3688  HA  THR A 242       0.017  -1.271  62.927  1.00 53.13           H
ATOM   3689  HB  THR A 242      -0.413   1.501  63.341  1.00 48.39           H
ATOM   3690  HG1 THR A 242      -2.041  -0.541  63.845  1.00 46.57           H
ATOM   3691 HG21 THR A 242      -1.994   1.384  61.616  1.00 53.02           H
ATOM   3692 HG22 THR A 242      -0.575   0.995  61.053  1.00 53.02           H
ATOM   3693 HG23 THR A 242      -1.628  -0.134  61.377  1.00 53.02           H
ATOM   3694  N   LYS A 243       2.185   1.059  62.553  1.00 43.70           N
ATOM   3695  CA  LYS A 243       3.267   1.533  61.705  1.00 42.38           C
ATOM   3696  C   LYS A 243       4.275   0.425  61.431  1.00 38.19           C
ATOM   3697  O   LYS A 243       4.725   0.254  60.297  1.00 41.01           O
ATOM   3698  CB  LYS A 243       3.947   2.733  62.362  1.00 41.37           C
ATOM   3699  CG  LYS A 243       2.995   3.878  62.719  1.00 44.94           C
ATOM   3700  CD  LYS A 243       3.719   4.946  63.566  1.00 55.96           C
ATOM   3701  CE  LYS A 243       2.767   6.035  64.072  1.00 59.19           C
ATOM   3702  NZ  LYS A 243       3.455   6.989  65.018  1.00 55.33           N1+
ATOM   3703  H   LYS A 243       2.039   1.536  63.257  1.00 52.44           H
ATOM   3704  HA  LYS A 243       2.892   1.829  60.861  1.00 50.86           H
ATOM   3705  HB2 LYS A 243       4.361   2.424  63.183  1.00 49.64           H
ATOM   3706  HB3 LYS A 243       4.629   3.078  61.767  1.00 49.64           H
ATOM   3707  HG2 LYS A 243       2.661   4.301  61.915  1.00 53.93           H
ATOM   3708  HG3 LYS A 243       2.253   3.536  63.246  1.00 53.93           H
ATOM   3709  HD2 LYS A 243       4.118   4.517  64.342  1.00 67.16           H
ATOM   3710  HD3 LYS A 243       4.409   5.368  63.032  1.00 67.16           H
ATOM   3711  HE2 LYS A 243       2.425   6.535  63.316  1.00 71.03           H
ATOM   3712  HE3 LYS A 243       2.034   5.613  64.552  1.00 71.03           H
ATOM   3713  HZ1 LYS A 243       2.953   7.107  65.746  1.00 66.40           H
ATOM   3714  HZ2 LYS A 243       4.244   6.658  65.265  1.00 66.40           H
ATOM   3715  HZ3 LYS A 243       3.582   7.774  64.623  1.00 66.40           H
ATOM   3716  N   TYR A 244       4.627  -0.355  62.450  1.00 43.93           N
ATOM   3717  CA  TYR A 244       5.611  -1.412  62.263  1.00 41.63           C
ATOM   3718  C   TYR A 244       5.034  -2.642  61.574  1.00 42.46           C
ATOM   3719  O   TYR A 244       5.793  -3.530  61.178  1.00 45.45           O
ATOM   3720  CB  TYR A 244       6.245  -1.779  63.620  1.00 36.09           C
ATOM   3721  CG  TYR A 244       7.285  -0.753  64.025  1.00 41.28           C
ATOM   3722  CD1 TYR A 244       6.910   0.453  64.610  1.00 39.35           C
ATOM   3723  CD2 TYR A 244       8.638  -0.960  63.758  1.00 39.74           C
ATOM   3724  CE1 TYR A 244       7.847   1.425  64.945  1.00 40.18           C
ATOM   3725  CE2 TYR A 244       9.587   0.004  64.089  1.00 37.75           C
ATOM   3726  CZ  TYR A 244       9.185   1.199  64.685  1.00 37.21           C
ATOM   3727  OH  TYR A 244      10.102   2.154  65.010  1.00 43.68           O
ATOM   3728  H   TYR A 244       4.313  -0.292  63.248  1.00 52.72           H
ATOM   3729  HA  TYR A 244       6.314  -1.063  61.691  1.00 49.95           H
ATOM   3730  HB2 TYR A 244       5.557  -1.818  64.301  1.00 43.30           H
ATOM   3731  HB3 TYR A 244       6.689  -2.637  63.532  1.00 43.30           H
ATOM   3732  HD1 TYR A 244       6.007   0.614  64.780  1.00 47.22           H
ATOM   3733  HD2 TYR A 244       8.910  -1.754  63.361  1.00 47.69           H
ATOM   3734  HE1 TYR A 244       7.579   2.223  65.343  1.00 48.22           H
ATOM   3735  HE2 TYR A 244      10.489  -0.149  63.922  1.00 45.30           H
ATOM   3736  HH  TYR A 244      10.880   1.904  64.804  1.00 52.42           H
ATOM   3737  N   ALA A 245       3.726  -2.695  61.370  1.00 52.78           N
ATOM   3738  CA  ALA A 245       3.117  -3.817  60.677  1.00 49.43           C
ATOM   3739  C   ALA A 245       3.596  -3.878  59.227  1.00 41.13           C
ATOM   3740  O   ALA A 245       4.185  -4.872  58.815  1.00 41.38           O
ATOM   3741  CB  ALA A 245       1.595  -3.707  60.750  1.00 51.16           C
ATOM   3742  H   ALA A 245       3.170  -2.089  61.622  1.00 63.33           H
ATOM   3743  HA  ALA A 245       3.380  -4.637  61.129  1.00 59.32           H
ATOM   3744  HB1 ALA A 245       1.317  -2.898  60.293  1.00 61.39           H
ATOM   3745  HB2 ALA A 245       1.318  -3.666  61.683  1.00 61.39           H
ATOM   3746  HB3 ALA A 245       1.198  -4.482  60.324  1.00 61.39           H
ATOM   3747  HC  ALA A 245       3.477  -3.119  58.595  1.00 49.35           H
TER
ATOM   3748  N   ASN B   3       0.325  -0.842 110.963  1.00 61.18           N
ATOM   3749  CA  ASN B   3       0.280  -1.022 109.496  1.00 56.18           C
ATOM   3750  C   ASN B   3       1.494  -1.771 108.911  1.00 52.57           C
ATOM   3751  O   ASN B   3       2.445  -2.103 109.625  1.00 57.77           O
ATOM   3752  CB  ASN B   3       0.123   0.324 108.746  1.00 59.13           C
ATOM   3753  CG  ASN B   3       1.077   1.434 109.233  1.00 65.46           C
ATOM   3754  OD1 ASN B   3       0.941   2.575 108.782  1.00 64.10           O
ATOM   3755  ND2 ASN B   3       2.038   1.113 110.119  1.00 63.79           N
ATOM   3756  H1  ASN B   3       1.034  -0.287 111.242  1.00 73.41           H
ATOM   3757  H2  ASN B   3       0.473  -1.697 111.372  1.00 73.41           H
ATOM   3758  HA  ASN B   3      -0.512  -1.554 109.301  1.00 67.41           H
ATOM   3759  HB2 ASN B   3      -0.784   0.644 108.848  1.00 70.96           H
ATOM   3760  HB3 ASN B   3       0.307   0.184 107.801  1.00 70.96           H
ATOM   3761 HD21 ASN B   3       2.522   1.728 110.483  1.00 76.55           H
ATOM   3762 HD22 ASN B   3       2.193   0.285 110.321  1.00 76.55           H
ATOM   3763  N   LEU B   4       1.421  -2.044 107.603  1.00 45.83           N
ATOM   3764  CA  LEU B   4       2.378  -2.883 106.893  1.00 49.25           C
ATOM   3765  C   LEU B   4       3.534  -2.082 106.286  1.00 46.46           C
ATOM   3766  O   LEU B   4       3.402  -0.899 105.969  1.00 45.10           O
ATOM   3767  CB  LEU B   4       1.658  -3.661 105.783  1.00 48.62           C
ATOM   3768  CG  LEU B   4       0.440  -4.490 106.214  1.00 40.26           C
ATOM   3769  CD1 LEU B   4      -0.306  -4.955 105.000  1.00 41.37           C
ATOM   3770  CD2 LEU B   4       0.890  -5.689 107.048  1.00 50.27           C
ATOM   3771  H   LEU B   4       0.775  -1.777 107.096  1.00 54.99           H
ATOM   3772  HA  LEU B   4       2.743  -3.526 107.521  1.00 59.10           H
ATOM   3773  HB2 LEU B   4       1.363  -3.042 105.100  1.00 58.35           H
ATOM   3774  HB3 LEU B   4       2.291  -4.287 105.394  1.00 58.35           H
ATOM   3775  HG  LEU B   4      -0.150  -3.945 106.756  1.00 48.31           H
ATOM   3776 HD11 LEU B   4      -1.075  -5.472 105.282  1.00 49.65           H
ATOM   3777 HD12 LEU B   4      -0.600  -4.178 104.499  1.00 49.65           H
ATOM   3778 HD13 LEU B   4       0.277  -5.501 104.449  1.00 49.65           H
ATOM   3779 HD21 LEU B   4       0.110  -6.202 107.316  1.00 60.32           H
ATOM   3780 HD22 LEU B   4       1.477  -6.246 106.513  1.00 60.32           H
ATOM   3781 HD23 LEU B   4       1.363  -5.373 107.834  1.00 60.32           H
ATOM   3782  N   LEU B   5       4.671  -2.755 106.112  1.00 37.89           N
ATOM   3783  CA  LEU B   5       5.780  -2.147 105.396  1.00 40.52           C
ATOM   3784  C   LEU B   5       5.317  -1.795 104.001  1.00 37.06           C
ATOM   3785  O   LEU B   5       4.663  -2.604 103.330  1.00 32.97           O
ATOM   3786  CB  LEU B   5       6.966  -3.095 105.299  1.00 36.89           C
ATOM   3787  CG  LEU B   5       7.552  -3.629 106.611  1.00 41.48           C
ATOM   3788  CD1 LEU B   5       8.828  -4.364 106.292  1.00 37.63           C
ATOM   3789  CD2 LEU B   5       7.795  -2.526 107.580  1.00 38.11           C
ATOM   3790  H   LEU B   5       4.799  -3.572 106.351  1.00 45.47           H
ATOM   3791  HA  LEU B   5       6.055  -1.346 105.864  1.00 48.63           H
ATOM   3792  HB2 LEU B   5       6.709  -3.857 104.760  1.00 44.27           H
ATOM   3793  HB3 LEU B   5       7.684  -2.621 104.852  1.00 44.27           H
ATOM   3794  HG  LEU B   5       6.936  -4.262 107.018  1.00 49.77           H
ATOM   3795 HD11 LEU B   5       9.178  -4.687 107.109  1.00 45.15           H
ATOM   3796 HD12 LEU B   5       8.639  -5.101 105.693  1.00 45.15           H
ATOM   3797 HD13 LEU B   5       9.459  -3.755 105.891  1.00 45.15           H
ATOM   3798 HD21 LEU B   5       8.177  -2.892 108.393  1.00 45.73           H
ATOM   3799 HD22 LEU B   5       8.411  -1.906 107.168  1.00 45.73           H
ATOM   3800 HD23 LEU B   5       6.961  -2.077 107.778  1.00 45.73           H
ATOM   3801  N   ARG B   6       5.654  -0.588 103.564  1.00 35.96           N
ATOM   3802  CA  ARG B   6       5.143  -0.093 102.291  1.00 27.89           C
ATOM   3803  C   ARG B   6       5.224  -1.110 101.120  1.00 31.66           C
ATOM   3804  O   ARG B   6       4.220  -1.261 100.425  1.00 30.72           O
ATOM   3805  CB  ARG B   6       5.842   1.249 101.965  1.00 34.09           C
ATOM   3806  CG  ARG B   6       5.284   1.961 100.745  1.00 30.51           C
ATOM   3807  CD  ARG B   6       5.997   3.266 100.452  1.00 33.17           C
ATOM   3808  NE  ARG B   6       5.861   4.236 101.519  1.00 32.46           N
ATOM   3809  CZ  ARG B   6       6.394   5.458 101.492  1.00 44.16           C
ATOM   3810  NH1 ARG B   6       7.104   5.866 100.430  1.00 36.08           N
ATOM   3811  NH2 ARG B   6       6.232   6.269 102.532  1.00 38.07           N1+
ATOM   3812  H   ARG B   6       6.115  -0.014 104.015  1.00 43.15           H
ATOM   3813  HA  ARG B   6       4.206   0.136 102.430  1.00 33.47           H
ATOM   3814  HB2 ARG B   6       5.733   1.866 102.714  1.00 40.91           H
ATOM   3815  HB3 ARG B   6       6.783   1.089 101.824  1.00 40.91           H
ATOM   3816  HG2 ARG B   6       5.403   1.381  99.977  1.00 36.61           H
ATOM   3817  HG3 ARG B   6       4.344   2.153 100.876  1.00 36.61           H
ATOM   3818  HD2 ARG B   6       6.941   3.090 100.345  1.00 39.81           H
ATOM   3819  HD3 ARG B   6       5.642   3.658  99.640  1.00 39.81           H
ATOM   3820  HE  ARG B   6       5.449   3.982 102.235  1.00 38.95           H
ATOM   3821 HH11 ARG B   6       7.215   5.343  99.763  1.00 43.30           H
ATOM   3822 HH12 ARG B   6       7.440   6.650 100.425  1.00 43.30           H
ATOM   3823 HH21 ARG B   6       5.770   6.022 103.218  1.00 45.68           H
ATOM   3824 HH22 ARG B   6       6.566   7.065 102.519  1.00 45.68           H
ATOM   3825  N   HIS B   7       6.385  -1.779 100.798  1.00 26.08           N
ATOM   3826  CA  HIS B   7       6.440  -2.468  99.470  1.00 28.63           C
ATOM   3827  C   HIS B   7       6.470  -4.004  99.590  1.00 27.96           C
ATOM   3828  O   HIS B   7       6.105  -4.773  98.730  1.00 38.53           O
ATOM   3829  CB  HIS B   7       7.653  -1.984  98.672  1.00 29.84           C
ATOM   3830  CG  HIS B   7       7.372  -0.608  98.202  1.00 31.62           C
ATOM   3831  ND1 HIS B   7       6.293  -0.366  97.335  1.00 29.05           N1+
ATOM   3832  CD2 HIS B   7       8.008   0.589  98.529  1.00 31.45           C
ATOM   3833  CE1 HIS B   7       6.282   0.967  97.094  1.00 29.60           C
ATOM   3834  NE2 HIS B   7       7.315   1.583  97.813  1.00 28.52           N
ATOM   3835  H   HIS B   7       7.273  -1.493 101.209  1.00 31.29           H
ATOM   3836  HA  HIS B   7       5.499  -2.214  98.890  1.00 34.36           H
ATOM   3837  HB2 HIS B   7       7.814  -2.667  97.800  1.00 35.81           H
ATOM   3838  HB3 HIS B   7       8.601  -2.054  99.239  1.00 35.81           H
ATOM   3839  HD1 HIS B   7       5.133  -1.471  96.348  1.00 34.86           H
ATOM   3840  HD2 HIS B   7       8.842   0.786  99.189  1.00 37.74           H
ATOM   3841  HE1 HIS B   7       5.563   1.499  96.457  1.00 35.53           H
ATOM   3842  HE2 HIS B   7       7.631   2.544  97.693  1.00 34.22           H
ATOM   3843  N   LEU B   8       6.936  -4.401 100.834  1.00 26.49           N
ATOM   3844  CA  LEU B   8       6.998  -5.761 101.374  1.00 34.66           C
ATOM   3845  C   LEU B   8       5.629  -6.215 101.861  1.00 32.20           C
ATOM   3846  O   LEU B   8       5.325  -7.401 101.775  1.00 34.50           O
ATOM   3847  CB  LEU B   8       7.990  -5.906 102.564  1.00 33.48           C
ATOM   3848  CG  LEU B   8       9.500  -5.831 102.287  1.00 39.05           C
ATOM   3849  CD1 LEU B   8      10.374  -6.175 103.525  1.00 33.74           C
ATOM   3850  CD2 LEU B   8       9.862  -6.720 101.116  1.00 26.99           C
ATOM   3851  H   LEU B   8       7.209  -3.838 101.437  1.00 31.78           H
ATOM   3852  HA  LEU B   8       7.292  -6.357 100.673  1.00 41.59           H
ATOM   3853  HB2 LEU B   8       7.798  -5.266 103.274  1.00 40.17           H
ATOM   3854  HB3 LEU B   8       7.865  -6.791 102.948  1.00 40.17           H
ATOM   3855  HG  LEU B   8       9.713  -4.915 102.038  1.00 46.86           H
ATOM   3856 HD11 LEU B   8      11.314  -6.079 103.291  1.00 40.49           H
ATOM   3857 HD12 LEU B   8      10.162  -5.567 104.246  1.00 40.49           H
ATOM   3858 HD13 LEU B   8      10.202  -7.088 103.795  1.00 40.49           H
ATOM   3859 HD21 LEU B   8      10.810  -6.627 100.931  1.00 32.39           H
ATOM   3860 HD22 LEU B   8       9.664  -7.642 101.354  1.00 32.39           H
ATOM   3861 HD23 LEU B   8       9.354  -6.460 100.342  1.00 32.39           H
ATOM   3862  N   LYS B   9       4.804  -5.296 102.358  1.00 34.13           N
ATOM   3863  CA  LYS B   9       3.421  -5.605 102.723  1.00 40.15           C
ATOM   3864  C   LYS B   9       3.357  -6.578 103.897  1.00 43.20           C
ATOM   3865  O   LYS B   9       2.505  -7.459 103.933  1.00 38.81           O
ATOM   3866  CB  LYS B   9       2.664  -6.179 101.519  1.00 33.53           C
ATOM   3867  CG  LYS B   9       2.523  -5.227 100.321  1.00 35.61           C
ATOM   3868  CD  LYS B   9       1.746  -3.992 100.727  1.00 41.18           C
ATOM   3869  CE  LYS B   9       1.343  -3.138  99.528  1.00 40.41           C
ATOM   3870  NZ  LYS B   9       2.475  -2.453  98.921  1.00 46.35           N1+
ATOM   3871  H   LYS B   9       5.015  -4.467 102.481  1.00 40.95           H
ATOM   3872  HA  LYS B   9       2.976  -4.782 102.987  1.00 48.18           H
ATOM   3873  HB2 LYS B   9       3.130  -6.967 101.197  1.00 40.23           H
ATOM   3874  HB3 LYS B   9       1.775  -6.428 101.804  1.00 40.23           H
ATOM   3875  HG2 LYS B   9       3.400  -4.957 100.011  1.00 42.74           H
ATOM   3876  HG3 LYS B   9       2.043  -5.679  99.610  1.00 42.74           H
ATOM   3877  HD2 LYS B   9       0.934  -4.278 101.174  1.00 49.41           H
ATOM   3878  HD3 LYS B   9       2.278  -3.452 101.330  1.00 49.41           H
ATOM   3879  HE2 LYS B   9       0.941  -3.704  98.849  1.00 48.50           H
ATOM   3880  HE3 LYS B   9       0.715  -2.455  99.813  1.00 48.50           H
ATOM   3881  HZ1 LYS B   9       2.201  -1.786  98.402  1.00 55.62           H
ATOM   3882  HZ2 LYS B   9       3.009  -2.130  99.557  1.00 55.62           H
ATOM   3883  HZ3 LYS B   9       2.939  -3.039  98.434  1.00 55.62           H
ATOM   3884  N   ILE B  10       4.292  -6.464 104.837  1.00 37.34           N
ATOM   3885  CA  ILE B  10       4.300  -7.265 106.048  1.00 34.45           C
ATOM   3886  C   ILE B  10       4.346  -6.284 107.200  1.00 34.32           C
ATOM   3887  O   ILE B  10       4.704  -5.122 107.035  1.00 33.70           O
ATOM   3888  CB  ILE B  10       5.487  -8.254 106.100  1.00 43.96           C
ATOM   3889  CG1 ILE B  10       6.802  -7.480 106.182  1.00 39.40           C
ATOM   3890  CG2 ILE B  10       5.460  -9.172 104.864  1.00 38.52           C
ATOM   3891  CD1 ILE B  10       8.056  -8.339 106.242  1.00 47.74           C
ATOM   3892  H   ILE B  10       4.949  -5.907 104.781  1.00 44.81           H
ATOM   3893  HA  ILE B  10       3.473  -7.765 106.104  1.00 41.34           H
ATOM   3894  HB  ILE B  10       5.396  -8.795 106.901  1.00 52.75           H
ATOM   3895 HG12 ILE B  10       6.870  -6.923 105.387  1.00 47.28           H
ATOM   3896 HG13 ILE B  10       6.800  -6.913 106.970  1.00 47.28           H
ATOM   3897 HG21 ILE B  10       6.214  -9.779 104.893  1.00 46.23           H
ATOM   3898 HG22 ILE B  10       4.634  -9.674 104.856  1.00 46.23           H
ATOM   3899 HG23 ILE B  10       5.519  -8.625 104.062  1.00 46.23           H
ATOM   3900 HD11 ILE B  10       8.827  -7.753 106.285  1.00 57.28           H
ATOM   3901 HD12 ILE B  10       8.018  -8.892 107.037  1.00 57.28           H
ATOM   3902 HD13 ILE B  10       8.105  -8.889 105.446  1.00 57.28           H
ATOM   3903  N   SER B  11       3.909  -6.730 108.359  1.00 39.56           N
ATOM   3904  CA  SER B  11       3.912  -5.819 109.487  1.00 38.99           C
ATOM   3905  C   SER B  11       5.273  -5.855 110.154  1.00 40.96           C
ATOM   3906  O   SER B  11       6.080  -6.747 109.906  1.00 41.33           O
ATOM   3907  CB  SER B  11       2.799  -6.178 110.478  1.00 51.36           C
ATOM   3908  OG  SER B  11       3.009  -7.462 111.014  1.00 50.57           O
ATOM   3909  H   SER B  11       3.587  -7.521 108.513  1.00 47.47           H
ATOM   3910  HA  SER B  11       3.739  -4.918 109.182  1.00 46.79           H
ATOM   3911  HB2 SER B  11       2.791  -5.531 111.184  1.00 61.64           H
ATOM   3912  HB3 SER B  11       1.937  -6.164 110.029  1.00 61.64           H
ATOM   3913  HG  SER B  11       2.391  -7.666 111.553  1.00 60.69           H
ATOM   3914  N   LYS B  12       5.531  -4.848 110.993  1.00 44.99           N
ATOM   3915  CA  LYS B  12       6.804  -4.783 111.696  1.00 41.36           C
ATOM   3916  C   LYS B  12       6.947  -5.959 112.645  1.00 46.89           C
ATOM   3917  O   LYS B  12       8.023  -6.555 112.770  1.00 36.27           O
ATOM   3918  CB  LYS B  12       6.916  -3.462 112.460  1.00 49.36           C
ATOM   3919  CG  LYS B  12       8.257  -3.256 113.148  1.00 55.10           C
ATOM   3920  CD  LYS B  12       8.327  -1.916 113.889  1.00 52.88           C
ATOM   3921  CE  LYS B  12       9.741  -1.661 114.483  1.00 53.13           C
ATOM   3922  NZ  LYS B  12      10.163  -2.716 115.465  1.00 56.13           N1+
ATOM   3923  H   LYS B  12       4.989  -4.196 111.169  1.00 53.98           H
ATOM   3924  HA  LYS B  12       7.523  -4.818 111.047  1.00 49.63           H
ATOM   3925  HB2 LYS B  12       6.786  -2.727 111.840  1.00 59.23           H
ATOM   3926  HB3 LYS B  12       6.231  -3.442 113.142  1.00 59.23           H
ATOM   3927  HG2 LYS B  12       8.404  -3.967 113.791  1.00 66.12           H
ATOM   3928  HG3 LYS B  12       8.962  -3.264 112.482  1.00 66.12           H
ATOM   3929  HD2 LYS B  12       8.123  -1.196 113.268  1.00 63.45           H
ATOM   3930  HD3 LYS B  12       7.686  -1.922 114.616  1.00 63.45           H
ATOM   3931  HE2 LYS B  12      10.394  -1.648 113.763  1.00 63.76           H
ATOM   3932  HE3 LYS B  12       9.742  -0.807 114.942  1.00 63.76           H
ATOM   3933  HZ1 LYS B  12      10.918  -2.476 115.872  1.00 67.35           H
ATOM   3934  HZ2 LYS B  12       9.528  -2.824 116.078  1.00 67.35           H
ATOM   3935  HZ3 LYS B  12      10.293  -3.491 115.046  1.00 67.35           H
ATOM   3936  N   GLU B  13       5.857  -6.309 113.312  1.00 46.94           N
ATOM   3937  CA  GLU B  13       5.834  -7.400 114.275  1.00 41.75           C
ATOM   3938  C   GLU B  13       6.070  -8.736 113.603  1.00 36.14           C
ATOM   3939  O   GLU B  13       6.424  -9.700 114.284  1.00 41.54           O
ATOM   3940  CB  GLU B  13       4.493  -7.439 115.034  1.00 51.22           C
ATOM   3941  CG  GLU B  13       3.276  -6.905 114.270  1.00 53.23           C
ATOM   3942  CD  GLU B  13       3.284  -5.380 114.113  1.00 57.55           C
ATOM   3943  OE1 GLU B  13       3.447  -4.654 115.118  1.00 55.71           O
ATOM   3944  OE2 GLU B  13       3.191  -4.916 112.957  1.00 59.04           O1-
ATOM   3945  H   GLU B  13       5.120  -5.920 113.173  1.00 56.33           H
ATOM   3946  HA  GLU B  13       6.538  -7.264 114.926  1.00 50.10           H
ATOM   3947  HB2 GLU B  13       4.307  -8.365 115.256  1.00 61.47           H
ATOM   3948  HB3 GLU B  13       4.582  -6.921 115.849  1.00 61.47           H
ATOM   3949  HG2 GLU B  13       3.273  -7.300 113.382  1.00 63.88           H
ATOM   3950  HG3 GLU B  13       2.464  -7.152 114.740  1.00 63.88           H
ATOM   3951  N   GLN B  14       5.893  -8.811 112.283  1.00 33.67           N
ATOM   3952  CA  GLN B  14       6.222 -10.022 111.537  1.00 36.03           C
ATOM   3953  C   GLN B  14       7.715 -10.129 111.238  1.00 32.98           C
ATOM   3954  O   GLN B  14       8.138 -11.121 110.638  1.00 28.28           O
ATOM   3955  CB  GLN B  14       5.422 -10.085 110.227  1.00 40.25           C
ATOM   3956  CG  GLN B  14       3.890 -10.212 110.439  1.00 45.66           C
ATOM   3957  CD  GLN B  14       3.089 -10.310 109.137  1.00 46.04           C
ATOM   3958  OE1 GLN B  14       3.095  -9.396 108.312  1.00 42.24           O
ATOM   3959  NE2 GLN B  14       2.393 -11.431 108.956  1.00 48.71           N
ATOM   3960  H   GLN B  14       5.609  -8.164 111.795  1.00 40.40           H
ATOM   3961  HA  GLN B  14       5.961 -10.786 112.074  1.00 43.24           H
ATOM   3962  HB2 GLN B  14       5.573  -9.269 109.728  1.00 48.31           H
ATOM   3963  HB3 GLN B  14       5.712 -10.850 109.707  1.00 48.31           H
ATOM   3964  HG2 GLN B  14       3.710 -11.007 110.963  1.00 54.79           H
ATOM   3965  HG3 GLN B  14       3.585  -9.444 110.924  1.00 54.79           H
ATOM   3966 HE21 GLN B  14       2.403 -12.044 109.562  1.00 58.45           H
ATOM   3967 HE22 GLN B  14       1.943 -11.556 108.234  1.00 58.45           H
ATOM   3968  N   ILE B  15       8.524  -9.143 111.633  1.00 35.96           N
ATOM   3969  CA  ILE B  15       9.944  -9.126 111.279  1.00 40.37           C
ATOM   3970  C   ILE B  15      10.746  -9.762 112.407  1.00 35.17           C
ATOM   3971  O   ILE B  15      10.718  -9.293 113.551  1.00 35.84           O
ATOM   3972  CB  ILE B  15      10.436  -7.698 110.980  1.00 40.53           C
ATOM   3973  CG1 ILE B  15       9.889  -7.227 109.625  1.00 37.49           C
ATOM   3974  CG2 ILE B  15      11.967  -7.635 110.932  1.00 39.41           C
ATOM   3975  CD1 ILE B  15      10.229  -5.817 109.312  1.00 39.33           C
ATOM   3976  H   ILE B  15       8.265  -8.453 112.080  1.00 43.15           H
ATOM   3977  HA  ILE B  15      10.068  -9.655 110.473  1.00 48.44           H
ATOM   3978  HB  ILE B  15      10.117  -7.102 111.675  1.00 48.64           H
ATOM   3979 HG12 ILE B  15      10.237  -7.785 108.913  1.00 44.99           H
ATOM   3980 HG13 ILE B  15       8.920  -7.286 109.640  1.00 44.99           H
ATOM   3981 HG21 ILE B  15      12.249  -6.730 110.741  1.00 47.29           H
ATOM   3982 HG22 ILE B  15      12.332  -7.906 111.784  1.00 47.29           H
ATOM   3983 HG23 ILE B  15      12.270  -8.231 110.229  1.00 47.29           H
ATOM   3984 HD11 ILE B  15       9.829  -5.632 108.474  1.00 47.20           H
ATOM   3985 HD12 ILE B  15       9.865  -5.227 109.994  1.00 47.20           H
ATOM   3986 HD13 ILE B  15      11.187  -5.699 109.242  1.00 47.20           H
ATOM   3987  N   THR B  16      11.454 -10.781 112.080  1.00 37.75           N
ATOM   3988  CA  THR B  16      12.345 -11.480 112.979  1.00 38.10           C
ATOM   3989  C   THR B  16      13.725 -10.815 112.999  1.00 40.55           C
ATOM   3990  O   THR B  16      14.153 -10.215 112.004  1.00 32.39           O
ATOM   3991  CB  THR B  16      12.503 -12.934 112.538  1.00 35.44           C
ATOM   3992  OG1 THR B  16      13.018 -12.990 111.200  1.00 40.95           O
ATOM   3993  CG2 THR B  16      11.168 -13.651 112.563  1.00 41.90           C
ATOM   3994  H   THR B  16      11.450 -11.130 111.289  1.00 45.31           H
ATOM   3995  HA  THR B  16      11.975 -11.453 113.877  1.00 45.72           H
ATOM   3996  HB  THR B  16      13.106 -13.389 113.154  1.00 42.53           H
ATOM   3997  HG1 THR B  16      13.790 -12.645 111.192  1.00 49.14           H
ATOM   3998 HG21 THR B  16      11.282 -14.580 112.309  1.00 50.28           H
ATOM   3999 HG22 THR B  16      10.802 -13.613 113.463  1.00 50.28           H
ATOM   4000 HG23 THR B  16      10.553 -13.224 111.951  1.00 50.28           H
ATOM   4001  N   PRO B  17      14.462 -10.940 114.102  1.00 37.69           N
ATOM   4002  CA  PRO B  17      15.829 -10.385 114.129  1.00 40.48           C
ATOM   4003  C   PRO B  17      16.728 -10.910 113.016  1.00 35.61           C
ATOM   4004  O   PRO B  17      17.620 -10.186 112.557  1.00 35.86           O
ATOM   4005  CB  PRO B  17      16.333 -10.792 115.527  1.00 30.23           C
ATOM   4006  CG  PRO B  17      15.573 -12.023 115.826  1.00 39.66           C
ATOM   4007  CD  PRO B  17      14.189 -11.743 115.303  1.00 34.50           C
ATOM   4008  HA  PRO B  17      15.790  -9.415 114.062  1.00 48.57           H
ATOM   4009  HB2 PRO B  17      17.287 -10.932 115.524  1.00 36.28           H
ATOM   4010  HB3 PRO B  17      16.086 -10.090 116.161  1.00 36.28           H
ATOM   4011  HG2 PRO B  17      15.970 -12.762 115.337  1.00 47.59           H
ATOM   4012  HG3 PRO B  17      15.558 -12.199 116.775  1.00 47.59           H
ATOM   4013  HD2 PRO B  17      13.736 -12.566 115.065  1.00 41.40           H
ATOM   4014  HD3 PRO B  17      13.682 -11.219 115.939  1.00 41.40           H
ATOM   4015  N   VAL B  18      16.505 -12.126 112.537  1.00 33.63           N
ATOM   4016  CA  VAL B  18      17.332 -12.729 111.510  1.00 25.51           C
ATOM   4017  C   VAL B  18      16.491 -12.900 110.264  1.00 32.72           C
ATOM   4018  O   VAL B  18      15.339 -13.347 110.328  1.00 29.30           O
ATOM   4019  CB  VAL B  18      17.908 -14.080 111.973  1.00 31.06           C
ATOM   4020  CG1 VAL B  18      18.745 -14.721 110.900  1.00 29.73           C
ATOM   4021  CG2 VAL B  18      18.730 -13.884 113.239  1.00 38.36           C
ATOM   4022  H   VAL B  18      15.861 -12.632 112.793  1.00 40.36           H
ATOM   4023  HA  VAL B  18      18.073 -12.137 111.310  1.00 30.61           H
ATOM   4024  HB  VAL B  18      17.174 -14.683 112.171  1.00 37.27           H
ATOM   4025 HG11 VAL B  18      19.081 -15.571 111.223  1.00 35.68           H
ATOM   4026 HG12 VAL B  18      18.197 -14.867 110.114  1.00 35.68           H
ATOM   4027 HG13 VAL B  18      19.485 -14.130 110.686  1.00 35.68           H
ATOM   4028 HG21 VAL B  18      19.073 -14.749 113.518  1.00 46.03           H
ATOM   4029 HG22 VAL B  18      19.463 -13.281 113.054  1.00 46.03           H
ATOM   4030 HG23 VAL B  18      18.162 -13.514 113.935  1.00 46.03           H
ATOM   4031  N   VAL B  19      17.063 -12.540 109.131  1.00 25.10           N
ATOM   4032  CA  VAL B  19      16.378 -12.630 107.851  1.00 25.86           C
ATOM   4033  C   VAL B  19      17.325 -13.178 106.803  1.00 24.75           C
ATOM   4034  O   VAL B  19      18.454 -12.703 106.654  1.00 20.63           O
ATOM   4035  CB  VAL B  19      15.853 -11.254 107.379  1.00 23.56           C
ATOM   4036  CG1 VAL B  19      15.123 -11.411 106.055  1.00 33.64           C
ATOM   4037  CG2 VAL B  19      15.007 -10.614 108.417  1.00 30.34           C
ATOM   4038  H   VAL B  19      17.865 -12.220 109.073  1.00 30.13           H
ATOM   4039  HA  VAL B  19      15.628 -13.240 107.930  1.00 31.03           H
ATOM   4040  HB  VAL B  19      16.612 -10.664 107.230  1.00 28.27           H
ATOM   4041 HG11 VAL B  19      14.797 -10.537 105.784  1.00 40.37           H
ATOM   4042 HG12 VAL B  19      15.714 -11.769 105.379  1.00 40.37           H
ATOM   4043 HG13 VAL B  19      14.373 -12.010 106.194  1.00 40.37           H
ATOM   4044 HG21 VAL B  19      14.700  -9.752 108.091  1.00 36.41           H
ATOM   4045 HG22 VAL B  19      14.245 -11.190 108.596  1.00 36.41           H
ATOM   4046 HG23 VAL B  19      15.530 -10.489 109.224  1.00 36.41           H
ATOM   4047  N   LEU B  20      16.811 -14.082 105.992  1.00 21.13           N
ATOM   4048  CA  LEU B  20      17.525 -14.634 104.867  1.00 22.23           C
ATOM   4049  C   LEU B  20      16.936 -14.018 103.612  1.00 33.13           C
ATOM   4050  O   LEU B  20      15.714 -14.018 103.458  1.00 31.38           O
ATOM   4051  CB  LEU B  20      17.360 -16.141 104.829  1.00 25.44           C
ATOM   4052  CG  LEU B  20      17.978 -16.915 103.696  1.00 34.33           C
ATOM   4053  CD1 LEU B  20      19.504 -16.737 103.725  1.00 31.75           C
ATOM   4054  CD2 LEU B  20      17.598 -18.383 103.845  1.00 35.93           C
ATOM   4055  H   LEU B  20      16.007 -14.376 106.054  1.00 25.35           H
ATOM   4056  HA  LEU B  20      18.469 -14.408 104.937  1.00 26.67           H
ATOM   4057  HB2 LEU B  20      17.726 -16.503 105.657  1.00 30.53           H
ATOM   4058  HB3 LEU B  20      16.413 -16.324 104.811  1.00 30.53           H
ATOM   4059  HG  LEU B  20      17.631 -16.582 102.852  1.00 41.20           H
ATOM   4060 HD11 LEU B  20      19.895 -17.246 102.996  1.00 38.11           H
ATOM   4061 HD12 LEU B  20      19.710 -15.796 103.622  1.00 38.11           H
ATOM   4062 HD13 LEU B  20      19.839 -17.056 104.576  1.00 38.11           H
ATOM   4063 HD21 LEU B  20      17.992 -18.894 103.122  1.00 43.11           H
ATOM   4064 HD22 LEU B  20      17.929 -18.711 104.699  1.00 43.11           H
ATOM   4065 HD23 LEU B  20      16.634 -18.465 103.814  1.00 43.11           H
ATOM   4066  N   VAL B  21      17.779 -13.475 102.726  1.00 28.29           N
ATOM   4067  CA  VAL B  21      17.282 -12.856 101.494  1.00 22.83           C
ATOM   4068  C   VAL B  21      17.882 -13.542 100.283  1.00 28.37           C
ATOM   4069  O   VAL B  21      19.068 -13.884 100.252  1.00 30.74           O
ATOM   4070  CB  VAL B  21      17.542 -11.337 101.440  1.00 24.27           C
ATOM   4071  CG1 VAL B  21      16.884 -10.646 102.640  1.00 20.78           C
ATOM   4072  CG2 VAL B  21      19.029 -11.037 101.379  1.00 24.71           C
ATOM   4073  H   VAL B  21      18.635 -13.422 102.833  1.00 33.94           H
ATOM   4074  HA  VAL B  21      16.323 -12.984 101.453  1.00 27.40           H
ATOM   4075  HB  VAL B  21      17.135 -10.990 100.634  1.00 29.12           H
ATOM   4076 HG11 VAL B  21      17.071  -9.694 102.595  1.00 24.93           H
ATOM   4077 HG12 VAL B  21      15.933 -10.800 102.631  1.00 24.93           H
ATOM   4078 HG13 VAL B  21      17.275 -11.001 103.463  1.00 24.93           H
ATOM   4079 HG21 VAL B  21      19.159 -10.084 101.350  1.00 29.65           H
ATOM   4080 HG22 VAL B  21      19.439 -11.405 102.178  1.00 29.65           H
ATOM   4081 HG23 VAL B  21      19.407 -11.457 100.593  1.00 29.65           H
ATOM   4082  N   VAL B  22      17.042 -13.717  99.276  1.00 23.96           N
ATOM   4083  CA  VAL B  22      17.402 -14.318  98.013  1.00 23.40           C
ATOM   4084  C   VAL B  22      16.878 -13.405  96.917  1.00 26.65           C
ATOM   4085  O   VAL B  22      16.027 -12.549  97.154  1.00 30.21           O
ATOM   4086  CB  VAL B  22      16.805 -15.730  97.866  1.00 42.86           C
ATOM   4087  CG1 VAL B  22      17.462 -16.441  96.701  1.00 47.58           C
ATOM   4088  CG2 VAL B  22      17.008 -16.521  99.150  1.00 40.33           C
ATOM   4089  H   VAL B  22      16.207 -13.485  99.310  1.00 28.75           H
ATOM   4090  HA  VAL B  22      18.363 -14.377  97.952  1.00 28.09           H
ATOM   4091  HB  VAL B  22      15.848 -15.665  97.688  1.00 51.43           H
ATOM   4092 HG11 VAL B  22      17.082 -17.314  96.656  1.00 57.09           H
ATOM   4093 HG12 VAL B  22      17.279 -15.966  95.884  1.00 57.09           H
ATOM   4094 HG13 VAL B  22      18.421 -16.509  96.847  1.00 57.09           H
ATOM   4095 HG21 VAL B  22      16.622 -17.402  99.023  1.00 48.39           H
ATOM   4096 HG22 VAL B  22      17.956 -16.597  99.336  1.00 48.39           H
ATOM   4097 HG23 VAL B  22      16.556 -16.069  99.880  1.00 48.39           H
ATOM   4098  N   GLY B  23      17.387 -13.599  95.704  1.00 28.84           N
ATOM   4099  CA  GLY B  23      16.957 -12.780  94.591  1.00 29.07           C
ATOM   4100  C   GLY B  23      15.622 -13.191  93.989  1.00 43.02           C
ATOM   4101  O   GLY B  23      14.743 -12.342  93.808  1.00 32.68           O
ATOM   4102  H   GLY B  23      17.984 -14.187  95.505  1.00 34.61           H
ATOM   4103  HA2 GLY B  23      16.856 -11.872  94.900  1.00 34.89           H
ATOM   4104  HA3 GLY B  23      17.635 -12.801  93.899  1.00 34.89           H
ATOM   4105  N   ASP B  24      15.477 -14.468  93.649  1.00 39.75           N
ATOM   4106  CA  ASP B  24      14.303 -14.953  92.939  1.00 35.56           C
ATOM   4107  C   ASP B  24      13.147 -15.189  93.912  1.00 41.34           C
ATOM   4108  O   ASP B  24      13.300 -15.955  94.873  1.00 36.83           O
ATOM   4109  CB  ASP B  24      14.663 -16.235  92.193  1.00 36.02           C
ATOM   4110  CG  ASP B  24      13.576 -16.714  91.266  1.00 39.22           C
ATOM   4111  OD1 ASP B  24      12.399 -16.355  91.494  1.00 38.94           O
ATOM   4112  OD2 ASP B  24      13.920 -17.451  90.308  1.00 38.22           O1-
ATOM   4113  H   ASP B  24      16.075 -15.072  93.790  1.00 47.71           H
ATOM   4114  HA  ASP B  24      14.051 -14.294  92.281  1.00 42.67           H
ATOM   4115  HB2 ASP B  24      15.460 -16.079  91.660  1.00 43.23           H
ATOM   4116  HB3 ASP B  24      14.824 -16.939  92.840  1.00 43.23           H
ATOM   4117  N   PRO B  25      11.983 -14.575  93.708  1.00 43.96           N
ATOM   4118  CA  PRO B  25      10.839 -14.887  94.589  1.00 36.13           C
ATOM   4119  C   PRO B  25      10.456 -16.363  94.574  1.00 33.90           C
ATOM   4120  O   PRO B  25      10.028 -16.900  95.608  1.00 36.78           O
ATOM   4121  CB  PRO B  25       9.727 -13.999  94.021  1.00 32.51           C
ATOM   4122  CG  PRO B  25      10.042 -13.961  92.586  1.00 33.01           C
ATOM   4123  CD  PRO B  25      11.550 -13.796  92.541  1.00 45.46           C
ATOM   4124  HA  PRO B  25      11.031 -14.618  95.498  1.00 43.36           H
ATOM   4125  HB2 PRO B  25       8.869 -14.403  94.202  1.00 39.01           H
ATOM   4126  HB3 PRO B  25       9.796 -13.114  94.417  1.00 39.01           H
ATOM   4127  HG2 PRO B  25       9.792 -14.804  92.170  1.00 39.62           H
ATOM   4128  HG3 PRO B  25       9.605 -13.215  92.158  1.00 39.62           H
ATOM   4129  HD2 PRO B  25      11.929 -14.158  91.725  1.00 54.55           H
ATOM   4130  HD3 PRO B  25      11.793 -12.864  92.659  1.00 54.55           H
ATOM   4131  N   GLY B  26      10.663 -17.045  93.442  1.00 31.71           N
ATOM   4132  CA  GLY B  26      10.404 -18.470  93.378  1.00 34.53           C
ATOM   4133  C   GLY B  26      11.382 -19.280  94.204  1.00 44.31           C
ATOM   4134  O   GLY B  26      11.075 -20.384  94.654  1.00 41.62           O
ATOM   4135  H   GLY B  26      10.950 -16.701  92.712  1.00 38.06           H
ATOM   4136  HA2 GLY B  26       9.515 -18.643  93.719  1.00 41.43           H
ATOM   4137  HA3 GLY B  26      10.458 -18.760  92.461  1.00 41.43           H
ATOM   4138  N   ARG B  27      12.566 -18.746  94.435  1.00 45.58           N
ATOM   4139  CA  ARG B  27      13.530 -19.445  95.266  1.00 34.87           C
ATOM   4140  C   ARG B  27      13.077 -19.481  96.710  1.00 39.06           C
ATOM   4141  O   ARG B  27      13.475 -20.381  97.452  1.00 37.98           O
ATOM   4142  CB  ARG B  27      14.901 -18.771  95.137  1.00 41.43           C
ATOM   4143  CG  ARG B  27      16.010 -19.402  95.952  1.00 45.61           C
ATOM   4144  CD  ARG B  27      16.163 -20.862  95.682  1.00 47.20           C
ATOM   4145  NE  ARG B  27      16.433 -21.136  94.274  1.00 44.44           N
ATOM   4146  CZ  ARG B  27      16.592 -22.361  93.788  1.00 44.54           C
ATOM   4147  NH1 ARG B  27      16.516 -23.413  94.603  1.00 49.29           N
ATOM   4148  NH2 ARG B  27      16.831 -22.531  92.496  1.00 49.09           N1+
ATOM   4149  H   ARG B  27      12.831 -17.984  94.141  1.00 54.69           H
ATOM   4150  HA  ARG B  27      13.611 -20.358  94.946  1.00 41.85           H
ATOM   4151  HB2 ARG B  27      15.179 -18.792  94.206  1.00 49.71           H
ATOM   4152  HB3 ARG B  27      14.817 -17.849  95.425  1.00 49.71           H
ATOM   4153  HG2 ARG B  27      16.853 -18.998  95.703  1.00 54.73           H
ATOM   4154  HG3 ARG B  27      15.826 -19.268  96.896  1.00 54.73           H
ATOM   4155  HD2 ARG B  27      16.907 -21.202  96.202  1.00 56.64           H
ATOM   4156  HD3 ARG B  27      15.347 -21.326  95.934  1.00 56.64           H
ATOM   4157  HE  ARG B  27      16.470 -20.467  93.728  1.00 53.33           H
ATOM   4158 HH11 ARG B  27      16.361 -23.301  95.443  1.00 59.14           H
ATOM   4159 HH12 ARG B  27      16.620 -24.207  94.296  1.00 59.14           H
ATOM   4160 HH21 ARG B  27      16.881 -21.854  91.966  1.00 58.91           H
ATOM   4161 HH22 ARG B  27      16.936 -23.326  92.179  1.00 58.91           H
ATOM   4162  N   VAL B  28      12.218 -18.548  97.114  1.00 39.99           N
ATOM   4163  CA  VAL B  28      11.726 -18.548  98.483  1.00 39.89           C
ATOM   4164  C   VAL B  28      10.866 -19.782  98.735  1.00 44.83           C
ATOM   4165  O   VAL B  28      10.895 -20.355  99.826  1.00 39.52           O
ATOM   4166  CB  VAL B  28      10.942 -17.263  98.779  1.00 41.27           C
ATOM   4167  CG1 VAL B  28      10.418 -17.272 100.202  1.00 42.49           C
ATOM   4168  CG2 VAL B  28      11.814 -16.053  98.559  1.00 42.14           C
ATOM   4169  H   VAL B  28      11.897 -17.930  96.617  1.00 47.98           H
ATOM   4170  HA  VAL B  28      12.487 -18.577  99.087  1.00 47.87           H
ATOM   4171  HB  VAL B  28      10.189 -17.217  98.170  1.00 49.52           H
ATOM   4172 HG11 VAL B  28       9.920 -16.454 100.353  1.00 50.99           H
ATOM   4173 HG12 VAL B  28       9.840 -18.036 100.329  1.00 50.99           H
ATOM   4174 HG13 VAL B  28      11.174 -17.315 100.811  1.00 50.99           H
ATOM   4175 HG21 VAL B  28      11.278 -15.261  98.735  1.00 50.57           H
ATOM   4176 HG22 VAL B  28      12.569 -16.087  99.163  1.00 50.57           H
ATOM   4177 HG23 VAL B  28      12.113 -16.049  97.637  1.00 50.57           H
ATOM   4178  N   ASP B  29      10.092 -20.206  97.735  1.00 46.17           N
ATOM   4179  CA  ASP B  29       9.245 -21.390  97.886  1.00 50.31           C
ATOM   4180  C   ASP B  29      10.087 -22.648  97.950  1.00 46.48           C
ATOM   4181  O   ASP B  29       9.846 -23.525  98.782  1.00 47.92           O
ATOM   4182  CB  ASP B  29       8.262 -21.510  96.713  1.00 47.17           C
ATOM   4183  CG  ASP B  29       7.304 -20.339  96.608  1.00 48.05           C
ATOM   4184  OD1 ASP B  29       6.674 -19.939  97.619  1.00 46.60           O
ATOM   4185  OD2 ASP B  29       7.175 -19.811  95.484  1.00 58.04           O1-
ATOM   4186  H   ASP B  29      10.056 -19.838  96.958  1.00 55.40           H
ATOM   4187  HA  ASP B  29       8.744 -21.311  98.710  1.00 60.38           H
ATOM   4188  HB2 ASP B  29       8.771 -21.576  95.892  1.00 56.61           H
ATOM   4189  HB3 ASP B  29       7.734 -22.312  96.842  1.00 56.61           H
ATOM   4190  N   LYS B  30      11.075 -22.742  97.064  1.00 45.94           N
ATOM   4191  CA  LYS B  30      12.010 -23.858  97.037  1.00 48.69           C
ATOM   4192  C   LYS B  30      12.740 -24.013  98.364  1.00 48.62           C
ATOM   4193  O   LYS B  30      13.216 -25.110  98.679  1.00 54.82           O
ATOM   4194  CB  LYS B  30      13.022 -23.643  95.912  1.00 50.23           C
ATOM   4195  CG  LYS B  30      12.422 -23.172  94.592  1.00 44.03           C
ATOM   4196  CD  LYS B  30      11.860 -24.300  93.791  1.00 51.74           C
ATOM   4197  CE  LYS B  30      12.911 -24.896  92.870  1.00 50.10           C
ATOM   4198  NZ  LYS B  30      14.110 -25.377  93.623  1.00 65.18           N1+
ATOM   4199  H   LYS B  30      11.223 -22.138  96.475  1.00 55.12           H
ATOM   4200  HA  LYS B  30      11.521 -24.674  96.850  1.00 58.43           H
ATOM   4201  HB2 LYS B  30      13.655 -22.966  96.200  1.00 60.28           H
ATOM   4202  HB3 LYS B  30      13.491 -24.474  95.751  1.00 60.28           H
ATOM   4203  HG2 LYS B  30      11.697 -22.555  94.745  1.00 52.84           H
ATOM   4204  HG3 LYS B  30      13.108 -22.735  94.065  1.00 52.84           H
ATOM   4205  HD2 LYS B  30      11.541 -24.989  94.394  1.00 62.08           H
ATOM   4206  HD3 LYS B  30      11.129 -23.967  93.246  1.00 62.08           H
ATOM   4207  HE2 LYS B  30      12.527 -25.657  92.407  1.00 60.12           H
ATOM   4208  HE3 LYS B  30      13.196 -24.225  92.231  1.00 60.12           H
ATOM   4209  HZ1 LYS B  30      14.624 -25.883  93.100  1.00 78.22           H
ATOM   4210  HZ2 LYS B  30      14.585 -24.682  93.910  1.00 78.22           H
ATOM   4211  HZ3 LYS B  30      13.855 -25.860  94.327  1.00 78.22           H
ATOM   4212  N   ILE B  31      12.830 -22.943  99.148  1.00 43.50           N
ATOM   4213  CA  ILE B  31      13.527 -22.971 100.425  1.00 42.18           C
ATOM   4214  C   ILE B  31      12.568 -23.243 101.581  1.00 44.75           C
ATOM   4215  O   ILE B  31      12.914 -23.932 102.539  1.00 41.58           O
ATOM   4216  CB  ILE B  31      14.278 -21.638 100.634  1.00 41.42           C
ATOM   4217  CG1 ILE B  31      15.447 -21.532  99.655  1.00 44.01           C
ATOM   4218  CG2 ILE B  31      14.781 -21.528 102.072  1.00 44.46           C
ATOM   4219  CD1 ILE B  31      16.209 -20.237  99.746  1.00 45.80           C
ATOM   4220  H   ILE B  31      12.487 -22.178  98.959  1.00 52.20           H
ATOM   4221  HA  ILE B  31      14.177 -23.687 100.402  1.00 50.62           H
ATOM   4222  HB  ILE B  31      13.665 -20.905 100.467  1.00 49.70           H
ATOM   4223 HG12 ILE B  31      16.063 -22.262  99.824  1.00 52.81           H
ATOM   4224 HG13 ILE B  31      15.100 -21.605  98.752  1.00 52.81           H
ATOM   4225 HG21 ILE B  31      15.261 -20.697 102.186  1.00 53.36           H
ATOM   4226 HG22 ILE B  31      14.042 -21.558 102.696  1.00 53.36           H
ATOM   4227 HG23 ILE B  31      15.382 -22.275 102.235  1.00 53.36           H
ATOM   4228 HD11 ILE B  31      16.915 -20.248  99.082  1.00 54.96           H
ATOM   4229 HD12 ILE B  31      15.604 -19.498  99.576  1.00 54.96           H
ATOM   4230 HD13 ILE B  31      16.595 -20.152 100.631  1.00 54.96           H
ATOM   4231  N   LYS B  32      11.374 -22.655 101.561  1.00 38.56           N
ATOM   4232  CA  LYS B  32      10.459 -22.830 102.685  1.00 49.04           C
ATOM   4233  C   LYS B  32      10.088 -24.298 102.866  1.00 46.39           C
ATOM   4234  O   LYS B  32       9.783 -24.732 103.979  1.00 39.12           O
ATOM   4235  CB  LYS B  32       9.193 -21.993 102.474  1.00 45.95           C
ATOM   4236  CG  LYS B  32       8.329 -22.470 101.301  1.00 44.35           C
ATOM   4237  CD  LYS B  32       7.094 -21.602 101.137  1.00 43.99           C
ATOM   4238  CE  LYS B  32       6.218 -22.040  99.988  1.00 45.23           C
ATOM   4239  NZ  LYS B  32       5.081 -21.080  99.783  1.00 45.54           N1+
ATOM   4240  H   LYS B  32      11.081 -22.150 100.928  1.00 46.27           H
ATOM   4241  HA  LYS B  32      10.896 -22.513 103.493  1.00 58.85           H
ATOM   4242  HB2 LYS B  32       8.651 -22.038 103.280  1.00 55.14           H
ATOM   4243  HB3 LYS B  32       9.444 -21.075 102.303  1.00 55.14           H
ATOM   4244  HG2 LYS B  32       8.852 -22.413 100.489  1.00 53.23           H
ATOM   4245  HG3 LYS B  32       8.042 -23.384 101.451  1.00 53.23           H
ATOM   4246  HD2 LYS B  32       6.569 -21.647 101.950  1.00 52.79           H
ATOM   4247  HD3 LYS B  32       7.375 -20.687 100.970  1.00 52.79           H
ATOM   4248  HE2 LYS B  32       6.737 -22.067  99.172  1.00 54.27           H
ATOM   4249  HE3 LYS B  32       5.856 -22.918 100.182  1.00 54.27           H
ATOM   4250  HZ1 LYS B  32       4.304 -21.510  99.880  1.00 54.64           H
ATOM   4251  HZ2 LYS B  32       5.117 -20.422 100.379  1.00 54.64           H
ATOM   4252  HZ3 LYS B  32       5.109 -20.733  98.964  1.00 54.64           H
ATOM   4253  N   VAL B  33      10.102 -25.066 101.777  1.00 47.40           N
ATOM   4254  CA  VAL B  33       9.737 -26.476 101.838  1.00 49.68           C
ATOM   4255  C   VAL B  33      10.697 -27.236 102.738  1.00 52.94           C
ATOM   4256  O   VAL B  33      10.277 -27.979 103.634  1.00 54.84           O
ATOM   4257  CB  VAL B  33       9.718 -27.077 100.425  1.00 45.00           C
ATOM   4258  CG1 VAL B  33       9.519 -28.577 100.498  1.00 52.20           C
ATOM   4259  CG2 VAL B  33       8.631 -26.433  99.617  1.00 50.31           C
ATOM   4260  H   VAL B  33      10.315 -24.787 100.990  1.00 56.88           H
ATOM   4261  HA  VAL B  33       8.846 -26.551 102.212  1.00 59.62           H
ATOM   4262  HB  VAL B  33      10.568 -26.901  99.993  1.00 54.00           H
ATOM   4263 HG11 VAL B  33       9.497 -28.932  99.598  1.00 62.64           H
ATOM   4264 HG12 VAL B  33      10.245 -28.986 100.994  1.00 62.64           H
ATOM   4265 HG13 VAL B  33       8.674 -28.752 100.943  1.00 62.64           H
ATOM   4266 HG21 VAL B  33       8.633 -26.818  98.728  1.00 60.37           H
ATOM   4267 HG22 VAL B  33       7.780 -26.583 100.055  1.00 60.37           H
ATOM   4268 HG23 VAL B  33       8.807 -25.481  99.562  1.00 60.37           H
ATOM   4269  N   VAL B  34      12.001 -27.087 102.488  1.00 49.21           N
ATOM   4270  CA  VAL B  34      13.008 -27.848 103.215  1.00 43.47           C
ATOM   4271  C   VAL B  34      13.092 -27.478 104.684  1.00 38.24           C
ATOM   4272  O   VAL B  34      13.718 -28.209 105.453  1.00 51.09           O
ATOM   4273  CB  VAL B  34      14.398 -27.673 102.579  1.00 49.99           C
ATOM   4274  CG1 VAL B  34      14.434 -28.317 101.212  1.00 46.72           C
ATOM   4275  CG2 VAL B  34      14.758 -26.207 102.508  1.00 47.78           C
ATOM   4276  H   VAL B  34      12.320 -26.557 101.889  1.00 59.05           H
ATOM   4277  HA  VAL B  34      12.777 -28.791 103.152  1.00 52.16           H
ATOM   4278  HB  VAL B  34      15.054 -28.118 103.139  1.00 59.99           H
ATOM   4279 HG11 VAL B  34      15.320 -28.192 100.837  1.00 56.06           H
ATOM   4280 HG12 VAL B  34      14.241 -29.261 101.294  1.00 56.06           H
ATOM   4281 HG13 VAL B  34      13.773 -27.886 100.645  1.00 56.06           H
ATOM   4282 HG21 VAL B  34      15.645 -26.119 102.135  1.00 57.34           H
ATOM   4283 HG22 VAL B  34      14.119 -25.754 101.941  1.00 57.34           H
ATOM   4284 HG23 VAL B  34      14.737 -25.829 103.402  1.00 57.34           H
ATOM   4285  N   CYS B  35      12.470 -26.388 105.110  1.00 37.89           N
ATOM   4286  CA  CYS B  35      12.472 -26.069 106.531  1.00 41.05           C
ATOM   4287  C   CYS B  35      11.485 -26.973 107.271  1.00 46.60           C
ATOM   4288  O   CYS B  35      10.669 -27.669 106.667  1.00 45.26           O
ATOM   4289  CB  CYS B  35      12.119 -24.603 106.762  1.00 47.19           C
ATOM   4290  SG  CYS B  35      13.299 -23.398 106.038  1.00 47.10           S
ATOM   4291  H   CYS B  35      12.050 -25.834 104.603  1.00 45.47           H
ATOM   4292  HA  CYS B  35      13.359 -26.232 106.889  1.00 49.27           H
ATOM   4293  HB2 CYS B  35      11.249 -24.435 106.375  1.00 56.63           H
ATOM   4294  HB3 CYS B  35      12.097 -24.437 107.714  1.00 56.63           H
ATOM   4295  HG  CYS B  35      13.336 -23.630 104.852  1.00 56.52           H
ATOM   4296  N   ASP B  36      11.569 -26.960 108.602  1.00 44.87           N
ATOM   4297  CA  ASP B  36      10.620 -27.734 109.393  1.00 47.15           C
ATOM   4298  C   ASP B  36       9.206 -27.434 108.917  1.00 50.12           C
ATOM   4299  O   ASP B  36       8.489 -28.316 108.435  1.00 43.94           O
ATOM   4300  CB  ASP B  36      10.752 -27.413 110.893  1.00 45.88           C
ATOM   4301  CG  ASP B  36      12.108 -27.861 111.508  1.00 50.20           C
ATOM   4302  OD1 ASP B  36      12.703 -28.844 111.007  1.00 43.00           O
ATOM   4303  OD2 ASP B  36      12.560 -27.251 112.523  1.00 38.20           O1-
ATOM   4304  H   ASP B  36      12.146 -26.510 109.060  1.00 53.84           H
ATOM   4305  HA  ASP B  36      10.795 -28.678 109.257  1.00 56.58           H
ATOM   4306  HB2 ASP B  36      10.630 -26.462 111.025  1.00 55.06           H
ATOM   4307  HB3 ASP B  36      10.050 -27.898 111.356  1.00 55.06           H
ATOM   4308  N   SER B  37       8.824 -26.166 109.006  1.00 50.59           N
ATOM   4309  CA  SER B  37       7.526 -25.681 108.569  1.00 47.40           C
ATOM   4310  C   SER B  37       7.685 -24.212 108.204  1.00 54.40           C
ATOM   4311  O   SER B  37       8.773 -23.640 108.342  1.00 50.19           O
ATOM   4312  CB  SER B  37       6.510 -25.846 109.668  1.00 37.60           C
ATOM   4313  OG  SER B  37       6.908 -25.078 110.794  1.00 45.80           O
ATOM   4314  H   SER B  37       9.332 -25.545 109.319  1.00 60.71           H
ATOM   4315  HA  SER B  37       7.231 -26.177 107.787  1.00 56.88           H
ATOM   4316  HB2 SER B  37       5.648 -25.533 109.358  1.00 45.12           H
ATOM   4317  HB3 SER B  37       6.460 -26.785 109.912  1.00 45.12           H
ATOM   4318  HG  SER B  37       6.362 -25.183 111.424  1.00 54.96           H
ATOM   4319  N   TYR B  38       6.589 -23.582 107.779  1.00 53.41           N
ATOM   4320  CA  TYR B  38       6.659 -22.177 107.400  1.00 51.64           C
ATOM   4321  C   TYR B  38       5.281 -21.540 107.517  1.00 52.96           C
ATOM   4322  O   TYR B  38       4.297 -22.197 107.858  1.00 50.64           O
ATOM   4323  CB  TYR B  38       7.208 -22.038 105.985  1.00 45.88           C
ATOM   4324  CG  TYR B  38       6.337 -22.701 104.957  1.00 47.84           C
ATOM   4325  CD1 TYR B  38       5.188 -22.078 104.487  1.00 49.67           C
ATOM   4326  CD2 TYR B  38       6.658 -23.953 104.458  1.00 46.47           C
ATOM   4327  CE1 TYR B  38       4.381 -22.687 103.539  1.00 47.55           C
ATOM   4328  CE2 TYR B  38       5.868 -24.567 103.504  1.00 48.94           C
ATOM   4329  CZ  TYR B  38       4.720 -23.929 103.047  1.00 53.29           C
ATOM   4330  OH  TYR B  38       3.903 -24.525 102.110  1.00 54.94           O
ATOM   4331  H   TYR B  38       5.807 -23.938 107.707  1.00 64.09           H
ATOM   4332  HA  TYR B  38       7.254 -21.716 108.020  1.00 61.96           H
ATOM   4333  HB2 TYR B  38       7.280 -21.094 105.771  1.00 55.05           H
ATOM   4334  HB3 TYR B  38       8.087 -22.453 105.950  1.00 55.05           H
ATOM   4335  HD1 TYR B  38       4.956 -21.239 104.813  1.00 59.60           H
ATOM   4336  HD2 TYR B  38       7.428 -24.380 104.763  1.00 55.77           H
ATOM   4337  HE1 TYR B  38       3.614 -22.261 103.230  1.00 57.06           H
ATOM   4338  HE2 TYR B  38       6.100 -25.410 103.181  1.00 58.73           H
ATOM   4339  HH  TYR B  38       4.195 -25.291 101.912  1.00 65.92           H
ATOM   4340  N   VAL B  39       5.235 -20.232 107.234  1.00 48.47           N
ATOM   4341  CA  VAL B  39       4.017 -19.423 107.242  1.00 46.59           C
ATOM   4342  C   VAL B  39       4.146 -18.303 106.210  1.00 49.95           C
ATOM   4343  O   VAL B  39       4.897 -17.340 106.419  1.00 40.64           O
ATOM   4344  CB  VAL B  39       3.757 -18.824 108.635  1.00 42.53           C
ATOM   4345  CG1 VAL B  39       2.469 -18.033 108.622  1.00 40.74           C
ATOM   4346  CG2 VAL B  39       3.711 -19.913 109.683  1.00 45.29           C
ATOM   4347  H   VAL B  39       5.937 -19.773 107.029  1.00 58.16           H
ATOM   4348  HA  VAL B  39       3.261 -19.978 106.998  1.00 55.91           H
ATOM   4349  HB  VAL B  39       4.473 -18.215 108.866  1.00 51.03           H
ATOM   4350 HG11 VAL B  39       2.321 -17.659 109.503  1.00 48.89           H
ATOM   4351 HG12 VAL B  39       2.530 -17.321 107.969  1.00 48.89           H
ATOM   4352 HG13 VAL B  39       1.742 -18.630 108.385  1.00 48.89           H
ATOM   4353 HG21 VAL B  39       3.534 -19.497 110.540  1.00 54.35           H
ATOM   4354 HG22 VAL B  39       3.005 -20.535 109.459  1.00 54.35           H
ATOM   4355 HG23 VAL B  39       4.565 -20.367 109.707  1.00 54.35           H
ATOM   4356  N   ASP B  40       3.417 -18.407 105.099  1.00 42.88           N
ATOM   4357  CA  ASP B  40       3.480 -17.369 104.079  1.00 42.12           C
ATOM   4358  C   ASP B  40       2.978 -16.057 104.650  1.00 42.13           C
ATOM   4359  O   ASP B  40       1.931 -16.008 105.285  1.00 43.53           O
ATOM   4360  CB  ASP B  40       2.660 -17.758 102.863  1.00 36.76           C
ATOM   4361  CG  ASP B  40       3.127 -19.036 102.230  1.00 34.41           C
ATOM   4362  OD1 ASP B  40       4.334 -19.241 102.081  1.00 44.60           O
ATOM   4363  OD2 ASP B  40       2.287 -19.851 101.855  1.00 44.76           O1-
ATOM   4364  H   ASP B  40       2.887 -19.062 104.915  1.00 51.46           H
ATOM   4365  HA  ASP B  40       4.399 -17.250 103.792  1.00 50.55           H
ATOM   4366  HB2 ASP B  40       1.739 -17.861 103.144  1.00 44.11           H
ATOM   4367  HB3 ASP B  40       2.738 -17.058 102.205  1.00 44.11           H
ATOM   4368  N   LEU B  41       3.752 -14.992 104.463  1.00 36.27           N
ATOM   4369  CA  LEU B  41       3.374 -13.689 104.993  1.00 37.36           C
ATOM   4370  C   LEU B  41       2.788 -12.776 103.923  1.00 35.56           C
ATOM   4371  O   LEU B  41       1.728 -12.185 104.138  1.00 37.97           O
ATOM   4372  CB  LEU B  41       4.579 -13.006 105.650  1.00 42.97           C
ATOM   4373  CG  LEU B  41       5.205 -13.704 106.837  1.00 43.88           C
ATOM   4374  CD1 LEU B  41       6.288 -12.802 107.431  1.00 37.97           C
ATOM   4375  CD2 LEU B  41       4.134 -14.017 107.863  1.00 42.40           C
ATOM   4376  H   LEU B  41       4.511 -15.000 104.053  1.00 43.53           H
ATOM   4377  HA  LEU B  41       2.693 -13.800 105.672  1.00 44.83           H
ATOM   4378  HB2 LEU B  41       5.274 -12.897 104.981  1.00 51.56           H
ATOM   4379  HB3 LEU B  41       4.294 -12.130 105.961  1.00 51.56           H
ATOM   4380  HG  LEU B  41       5.623 -14.535 106.552  1.00 52.65           H
ATOM   4381 HD11 LEU B  41       6.685 -13.255 108.193  1.00 45.56           H
ATOM   4382 HD12 LEU B  41       6.963 -12.636 106.756  1.00 45.56           H
ATOM   4383 HD13 LEU B  41       5.890 -11.963 107.720  1.00 45.56           H
ATOM   4384 HD21 LEU B  41       4.548 -14.458 108.622  1.00 50.88           H
ATOM   4385 HD22 LEU B  41       3.741 -13.180 108.148  1.00 50.88           H
ATOM   4386 HD23 LEU B  41       3.461 -14.590 107.476  1.00 50.88           H
ATOM   4387  N   ALA B  42       3.464 -12.629 102.787  1.00 38.30           N
ATOM   4388  CA  ALA B  42       2.967 -11.764 101.727  1.00 33.11           C
ATOM   4389  C   ALA B  42       3.737 -12.011 100.432  1.00 30.05           C
ATOM   4390  O   ALA B  42       4.745 -12.727 100.388  1.00 30.58           O
ATOM   4391  CB  ALA B  42       3.042 -10.299 102.143  1.00 30.54           C
ATOM   4392  H   ALA B  42       4.215 -13.014 102.613  1.00 45.96           H
ATOM   4393  HA  ALA B  42       2.037 -11.990 101.569  1.00 39.73           H
ATOM   4394  HB1 ALA B  42       2.723  -9.757 101.407  1.00 36.65           H
ATOM   4395  HB2 ALA B  42       2.488 -10.168 102.926  1.00 36.65           H
ATOM   4396  HB3 ALA B  42       3.959 -10.076 102.354  1.00 36.65           H
ATOM   4397  N   TYR B  43       3.216 -11.422  99.362  1.00 28.34           N
ATOM   4398  CA  TYR B  43       3.856 -11.473  98.054  1.00 27.40           C
ATOM   4399  C   TYR B  43       3.377 -10.234  97.300  1.00 40.45           C
ATOM   4400  O   TYR B  43       2.226 -10.191  96.845  1.00 30.66           O
ATOM   4401  CB  TYR B  43       3.515 -12.733  97.309  1.00 24.94           C
ATOM   4402  CG  TYR B  43       4.295 -12.969  96.043  1.00 30.25           C
ATOM   4403  CD1 TYR B  43       3.912 -13.962  95.156  1.00 33.42           C
ATOM   4404  CD2 TYR B  43       5.430 -12.228  95.725  1.00 36.88           C
ATOM   4405  CE1 TYR B  43       4.639 -14.213  93.997  1.00 39.24           C
ATOM   4406  CE2 TYR B  43       6.149 -12.481  94.559  1.00 30.57           C
ATOM   4407  CZ  TYR B  43       5.754 -13.475  93.709  1.00 28.29           C
ATOM   4408  OH  TYR B  43       6.425 -13.757  92.557  1.00 32.51           O
ATOM   4409  H   TYR B  43       2.505 -10.936  99.380  1.00 34.01           H
ATOM   4410  HA  TYR B  43       4.815 -11.435  98.174  1.00 32.88           H
ATOM   4411  HB2 TYR B  43       3.668 -13.482  97.907  1.00 29.92           H
ATOM   4412  HB3 TYR B  43       2.579 -12.686  97.071  1.00 29.92           H
ATOM   4413  HD1 TYR B  43       3.165 -14.481  95.350  1.00 40.10           H
ATOM   4414  HD2 TYR B  43       5.717 -11.555  96.301  1.00 44.26           H
ATOM   4415  HE1 TYR B  43       4.375 -14.885  93.414  1.00 47.09           H
ATOM   4416  HE2 TYR B  43       6.906 -11.973  94.364  1.00 36.68           H
ATOM   4417  HH  TYR B  43       7.105 -13.263  92.488  1.00 39.02           H
ATOM   4418  N   ASN B  44       4.259  -9.238  97.199  1.00 34.20           N
ATOM   4419  CA  ASN B  44       4.007  -7.986  96.503  1.00 32.26           C
ATOM   4420  C   ASN B  44       5.142  -7.745  95.512  1.00 36.23           C
ATOM   4421  O   ASN B  44       6.311  -7.797  95.895  1.00 27.47           O
ATOM   4422  CB  ASN B  44       3.926  -6.832  97.488  1.00 31.36           C
ATOM   4423  CG  ASN B  44       3.502  -5.541  96.834  1.00 41.51           C
ATOM   4424  OD1 ASN B  44       3.991  -4.473  97.203  1.00 37.33           O
ATOM   4425  ND2 ASN B  44       2.634  -5.628  95.833  1.00 32.55           N
ATOM   4426  H   ASN B  44       5.040  -9.263  97.561  1.00 41.04           H
ATOM   4427  HA  ASN B  44       3.172  -8.058  96.025  1.00 38.71           H
ATOM   4428  HB2 ASN B  44       3.340  -7.047  98.222  1.00 37.64           H
ATOM   4429  HB3 ASN B  44       4.831  -6.678  97.822  1.00 37.64           H
ATOM   4430 HD21 ASN B  44       2.330  -4.922  95.452  1.00 39.06           H
ATOM   4431 HD22 ASN B  44       2.380  -6.398  95.542  1.00 39.06           H
ATOM   4432  N   ARG B  45       4.806  -7.471  94.254  1.00 31.10           N
ATOM   4433  CA  ARG B  45       5.800  -7.257  93.217  1.00 32.33           C
ATOM   4434  C   ARG B  45       6.727  -8.467  93.264  1.00 37.60           C
ATOM   4435  O   ARG B  45       6.241  -9.609  93.310  1.00 31.69           O
ATOM   4436  CB  ARG B  45       6.503  -5.917  93.435  1.00 25.76           C
ATOM   4437  CG  ARG B  45       5.729  -4.666  93.120  1.00 31.83           C
ATOM   4438  CD  ARG B  45       6.410  -3.453  93.719  1.00 32.38           C
ATOM   4439  NE  ARG B  45       5.732  -2.220  93.348  1.00 29.86           N
ATOM   4440  CZ  ARG B  45       5.833  -1.647  92.148  1.00 29.91           C
ATOM   4441  NH1 ARG B  45       6.588  -2.187  91.194  1.00 27.78           N
ATOM   4442  NH2 ARG B  45       5.186  -0.527  91.896  1.00 33.61           N1+
ATOM   4443  H   ARG B  45       3.990  -7.411  93.977  1.00 37.33           H
ATOM   4444  HA  ARG B  45       5.369  -7.244  92.349  1.00 38.79           H
ATOM   4445  HB2 ARG B  45       6.781  -5.863  94.361  1.00 30.92           H
ATOM   4446  HB3 ARG B  45       7.290  -5.901  92.868  1.00 30.92           H
ATOM   4447  HG2 ARG B  45       5.698  -4.562  92.157  1.00 38.19           H
ATOM   4448  HG3 ARG B  45       4.837  -4.744  93.491  1.00 38.19           H
ATOM   4449  HD2 ARG B  45       6.411  -3.527  94.686  1.00 38.86           H
ATOM   4450  HD3 ARG B  45       7.324  -3.410  93.390  1.00 38.86           H
ATOM   4451  HE  ARG B  45       5.259  -1.826  93.951  1.00 35.83           H
ATOM   4452 HH11 ARG B  45       7.011  -2.919  91.341  1.00 33.34           H
ATOM   4453 HH12 ARG B  45       6.632  -1.811  90.424  1.00 33.34           H
ATOM   4454 HH21 ARG B  45       4.695  -0.163  92.507  1.00 40.33           H
ATOM   4455 HH22 ARG B  45       5.242  -0.159  91.120  1.00 40.33           H
ATOM   4456  N   GLU B  46       8.041  -8.264  93.308  1.00 26.89           N
ATOM   4457  CA  GLU B  46       9.015  -9.346  93.368  1.00 32.60           C
ATOM   4458  C   GLU B  46       9.420  -9.678  94.791  1.00 29.19           C
ATOM   4459  O   GLU B  46      10.281 -10.533  94.992  1.00 27.46           O
ATOM   4460  CB  GLU B  46      10.259  -8.993  92.546  1.00 38.01           C
ATOM   4461  CG  GLU B  46      11.026  -7.739  92.988  1.00 30.86           C
ATOM   4462  CD  GLU B  46      10.624  -6.493  92.177  1.00 39.74           C
ATOM   4463  OE1 GLU B  46      11.513  -5.670  91.871  1.00 35.34           O
ATOM   4464  OE2 GLU B  46       9.423  -6.353  91.824  1.00 35.24           O1-
ATOM   4465  H   GLU B  46       8.399  -7.488  93.306  1.00 32.26           H
ATOM   4466  HA  GLU B  46       8.618 -10.139  92.972  1.00 39.12           H
ATOM   4467  HB2 GLU B  46      10.870  -9.746  92.549  1.00 45.61           H
ATOM   4468  HB3 GLU B  46       9.940  -8.813  91.656  1.00 45.61           H
ATOM   4469  HG2 GLU B  46      10.892  -7.570  93.933  1.00 37.03           H
ATOM   4470  HG3 GLU B  46      11.964  -7.894  92.806  1.00 37.03           H
ATOM   4471  N   TYR B  47       8.801  -9.040  95.766  1.00 22.93           N
ATOM   4472  CA  TYR B  47       9.129  -9.215  97.161  1.00 22.46           C
ATOM   4473  C   TYR B  47       8.157 -10.232  97.771  1.00 32.93           C
ATOM   4474  O   TYR B  47       7.015  -9.897  98.109  1.00 28.53           O
ATOM   4475  CB  TYR B  47       9.048  -7.894  97.904  1.00 20.16           C
ATOM   4476  CG  TYR B  47       9.814  -6.773  97.257  1.00 32.89           C
ATOM   4477  CD1 TYR B  47       9.167  -5.598  96.881  1.00 29.35           C
ATOM   4478  CD2 TYR B  47      11.182  -6.875  97.020  1.00 30.47           C
ATOM   4479  CE1 TYR B  47       9.863  -4.538  96.293  1.00 36.01           C
ATOM   4480  CE2 TYR B  47      11.892  -5.820  96.426  1.00 25.98           C
ATOM   4481  CZ  TYR B  47      11.235  -4.657  96.077  1.00 32.16           C
ATOM   4482  OH  TYR B  47      11.893  -3.595  95.489  1.00 23.56           O
ATOM   4483  H   TYR B  47       8.182  -8.461  95.631  1.00 27.52           H
ATOM   4484  HA  TYR B  47      10.033  -9.566  97.216  1.00 26.95           H
ATOM   4485  HB2 TYR B  47       8.123  -7.631  97.956  1.00 24.19           H
ATOM   4486  HB3 TYR B  47       9.404  -8.022  98.797  1.00 24.19           H
ATOM   4487  HD1 TYR B  47       8.254  -5.506  97.037  1.00 35.22           H
ATOM   4488  HD2 TYR B  47      11.632  -7.651  97.264  1.00 36.57           H
ATOM   4489  HE1 TYR B  47       9.421  -3.757  96.057  1.00 43.22           H
ATOM   4490  HE2 TYR B  47      12.809  -5.912  96.283  1.00 31.18           H
ATOM   4491  HH  TYR B  47      12.672  -3.554  95.803  1.00 28.27           H
ATOM   4492  N   LYS B  48       8.632 -11.462  97.944  1.00 29.81           N
ATOM   4493  CA  LYS B  48       7.891 -12.543  98.582  1.00 34.75           C
ATOM   4494  C   LYS B  48       8.461 -12.794  99.967  1.00 35.45           C
ATOM   4495  O   LYS B  48       9.658 -13.076 100.099  1.00 35.28           O
ATOM   4496  CB  LYS B  48       7.959 -13.817  97.742  1.00 29.05           C
ATOM   4497  CG  LYS B  48       7.189 -14.993  98.391  1.00 41.54           C
ATOM   4498  CD  LYS B  48       7.413 -16.305  97.641  1.00 39.16           C
ATOM   4499  CE  LYS B  48       6.632 -16.383  96.357  1.00 40.59           C
ATOM   4500  NZ  LYS B  48       5.188 -16.545  96.629  1.00 45.35           N1+
ATOM   4501  H   LYS B  48       9.426 -11.702  97.688  1.00 35.77           H
ATOM   4502  HA  LYS B  48       6.966 -12.274  98.668  1.00 41.70           H
ATOM   4503  HB2 LYS B  48       7.547 -13.636  96.884  1.00 34.86           H
ATOM   4504  HB3 LYS B  48       8.883 -14.073  97.616  1.00 34.86           H
ATOM   4505  HG2 LYS B  48       7.497 -15.114  99.304  1.00 49.85           H
ATOM   4506  HG3 LYS B  48       6.239 -14.801  98.385  1.00 49.85           H
ATOM   4507  HD2 LYS B  48       8.353 -16.380  97.414  1.00 46.99           H
ATOM   4508  HD3 LYS B  48       7.146 -17.046  98.207  1.00 46.99           H
ATOM   4509  HE2 LYS B  48       6.751 -15.567  95.851  1.00 48.70           H
ATOM   4510  HE3 LYS B  48       6.924 -17.149  95.842  1.00 48.70           H
ATOM   4511  HZ1 LYS B  48       5.040 -17.287  97.099  1.00 54.41           H
ATOM   4512  HZ2 LYS B  48       4.894 -15.843  97.091  1.00 54.41           H
ATOM   4513  HZ3 LYS B  48       4.739 -16.593  95.863  1.00 54.41           H
ATOM   4514  N   SER B  49       7.605 -12.703 100.991  1.00 34.86           N
ATOM   4515  CA  SER B  49       7.995 -12.930 102.375  1.00 32.25           C
ATOM   4516  C   SER B  49       7.369 -14.202 102.948  1.00 46.29           C
ATOM   4517  O   SER B  49       6.191 -14.497 102.724  1.00 36.36           O
ATOM   4518  CB  SER B  49       7.610 -11.752 103.255  1.00 30.68           C
ATOM   4519  OG  SER B  49       8.371 -10.622 102.891  1.00 38.54           O
ATOM   4520  H   SER B  49       6.780 -12.479 100.902  1.00 41.83           H
ATOM   4521  HA  SER B  49       8.962 -13.019 102.410  1.00 38.70           H
ATOM   4522  HB2 SER B  49       6.663 -11.556 103.150  1.00 36.82           H
ATOM   4523  HB3 SER B  49       7.795 -11.966 104.183  1.00 36.82           H
ATOM   4524  HG  SER B  49       8.191 -10.418 102.092  1.00 46.25           H
ATOM   4525  N   VAL B  50       8.163 -14.934 103.718  1.00 36.13           N
ATOM   4526  CA  VAL B  50       7.740 -16.177 104.351  1.00 36.04           C
ATOM   4527  C   VAL B  50       8.474 -16.304 105.673  1.00 40.38           C
ATOM   4528  O   VAL B  50       9.672 -16.006 105.769  1.00 33.01           O
ATOM   4529  CB  VAL B  50       8.025 -17.398 103.457  1.00 34.21           C
ATOM   4530  CG1 VAL B  50       7.757 -18.686 104.224  1.00 43.91           C
ATOM   4531  CG2 VAL B  50       7.191 -17.333 102.203  1.00 37.52           C
ATOM   4532  H   VAL B  50       8.984 -14.727 103.886  1.00 43.35           H
ATOM   4533  HA  VAL B  50       6.790 -16.137 104.528  1.00 43.25           H
ATOM   4534  HB  VAL B  50       8.959 -17.389 103.196  1.00 41.05           H
ATOM   4535 HG11 VAL B  50       7.930 -19.439 103.639  1.00 52.69           H
ATOM   4536 HG12 VAL B  50       8.330 -18.737 105.003  1.00 52.69           H
ATOM   4537 HG13 VAL B  50       6.827 -18.689 104.499  1.00 52.69           H
ATOM   4538 HG21 VAL B  50       7.385 -18.110 101.657  1.00 45.02           H
ATOM   4539 HG22 VAL B  50       6.254 -17.319 102.449  1.00 45.02           H
ATOM   4540 HG23 VAL B  50       7.412 -16.522 101.717  1.00 45.02           H
ATOM   4541  N   GLU B  51       7.761 -16.755 106.688  1.00 36.97           N
ATOM   4542  CA  GLU B  51       8.373 -17.077 107.969  1.00 44.40           C
ATOM   4543  C   GLU B  51       8.830 -18.534 107.987  1.00 36.86           C
ATOM   4544  O   GLU B  51       8.043 -19.448 107.732  1.00 39.14           O
ATOM   4545  CB  GLU B  51       7.401 -16.828 109.113  1.00 37.88           C
ATOM   4546  CG  GLU B  51       8.061 -17.000 110.458  1.00 44.76           C
ATOM   4547  CD  GLU B  51       7.066 -17.024 111.564  1.00 50.84           C
ATOM   4548  OE1 GLU B  51       6.198 -17.916 111.517  1.00 53.63           O
ATOM   4549  OE2 GLU B  51       7.136 -16.167 112.467  1.00 57.46           O1-
ATOM   4550  H   GLU B  51       6.918 -16.904 106.654  1.00 44.36           H
ATOM   4551  HA  GLU B  51       9.145 -16.502 108.101  1.00 53.28           H
ATOM   4552  HB2 GLU B  51       7.064 -15.920 109.060  1.00 45.46           H
ATOM   4553  HB3 GLU B  51       6.670 -17.460 109.050  1.00 45.46           H
ATOM   4554  HG2 GLU B  51       8.535 -17.847 110.473  1.00 53.71           H
ATOM   4555  HG3 GLU B  51       8.677 -16.271 110.618  1.00 53.71           H
ATOM   4556  N   CYS B  52      10.099 -18.748 108.286  1.00 37.63           N
ATOM   4557  CA  CYS B  52      10.665 -20.087 108.300  1.00 42.83           C
ATOM   4558  C   CYS B  52      10.895 -20.569 109.733  1.00 41.88           C
ATOM   4559  O   CYS B  52      11.194 -19.791 110.653  1.00 37.25           O
ATOM   4560  CB  CYS B  52      11.965 -20.148 107.482  1.00 42.48           C
ATOM   4561  SG  CYS B  52      11.701 -19.809 105.714  1.00 41.37           S
ATOM   4562  H   CYS B  52      10.661 -18.125 108.485  1.00 45.15           H
ATOM   4563  HA  CYS B  52      10.031 -20.692 107.875  1.00 51.39           H
ATOM   4564  HB2 CYS B  52      12.589 -19.493 107.828  1.00 50.98           H
ATOM   4565  HB3 CYS B  52      12.343 -21.038 107.576  1.00 50.98           H
ATOM   4566  HG  CYS B  52      12.769 -19.937 105.172  1.00 49.64           H
ATOM   4567  N   HIS B  53      10.683 -21.868 109.909  1.00 54.66           N
ATOM   4568  CA  HIS B  53      10.862 -22.558 111.180  1.00 41.92           C
ATOM   4569  C   HIS B  53      11.930 -23.610 110.967  1.00 42.18           C
ATOM   4570  O   HIS B  53      11.767 -24.504 110.124  1.00 45.18           O
ATOM   4571  CB  HIS B  53       9.558 -23.204 111.644  1.00 43.10           C
ATOM   4572  CG  HIS B  53       8.490 -22.216 111.949  1.00 48.38           C
ATOM   4573  ND1 HIS B  53       8.651 -21.245 112.911  1.00 53.86           N
[truncated: 1,535,023 more chars]
