# Supplementary material for: High-throughput quantum-mechanics/molecular-mechanics (ONIOM) macromolecular crystallographic refinement with PHENIX/DivCon: the impact of mixed Hamiltonian methods on ligand and protein structure
Source: Acta Crystallogr D Struct Biol. 2018 Oct 29;74(Pt 11):1063–77. doi: 10.1107/S2059798318012913 (PMC6213575; doi:10.1107/S2059798318012913)
Supplement: Supplementary file 3 [file d-74-01063-sup3.gz › results_regionQM/1Q41-H_refine_001.pdb]

REMARK Date 2017-01-11 Time 00:16:11 EST -0500 (1484111771.94 s)
REMARK PHENIX refinement
REMARK 
REMARK ****************** INPUT FILES AND LABELS ******************************
REMARK Reflections:
REMARK   file name      : 1Q41.sf
REMARK   labels         : ['r1q41sf,wavelength_id=1,_refln.F_meas_au,_refln.F_meas_sigma_au']
REMARK R-free flags:
REMARK   file name      : 1Q41.sf
REMARK   label          : r1q41sf,wavelength_id=1,_refln.status
REMARK   test_flag_value: 0
REMARK Model file name(s): 
REMARK   /scratch/oleg/2711170.gondor.quantumbioinc.com/1Q41-H.pdb
REMARK 
REMARK ******************** REFINEMENT SUMMARY: QUICK FACTS *******************
REMARK Start: r_work = 0.2142 r_free = 0.2084 bonds = 0.015 angles = 1.552
REMARK Final: r_work = 0.1994 r_free = 0.2209 bonds = 0.014 angles = 1.357
REMARK ************************************************************************
REMARK 
REMARK ****************** REFINEMENT STATISTICS STEP BY STEP ******************
REMARK leading digit, like 1_, means number of macro-cycle                     
REMARK 0    : statistics at the very beginning when nothing is done yet        
REMARK 1_bss: bulk solvent correction and/or (anisotropic) scaling             
REMARK 1_xyz: refinement of coordinates                                        
REMARK 1_adp: refinement of ADPs (Atomic Displacement Parameters)              
REMARK 1_occ: refinement of occupancies                                        
REMARK ------------------------------------------------------------------------
REMARK  stage       r-work r-free bonds angles b_min b_max b_ave n_water shift
REMARK       0    : 0.3962 0.3697 0.015  1.55  25.6 112.3  48.9 441      0.000
REMARK       1_bss: 0.2142 0.2084 0.015  1.55  25.6 112.3  48.9 441      0.000
REMARK 1_settarget: 0.2142 0.2084 0.015  1.55  25.6 112.3  48.9 441      0.000
REMARK       1_nqh: 0.2142 0.2084 0.015  1.55  25.6 112.3  48.9 441      0.002
REMARK    1_weight: 0.2142 0.2084 0.015  1.55  25.6 112.3  48.9 441      0.002
REMARK    1_checkH: 0.2145 0.2085 0.015  1.55  25.6 112.3  48.9 441      0.470
REMARK    1_xyzrec: 0.2095 0.2207 0.015  1.46  25.6 112.3  48.9 441      0.554
REMARK    1_checkH: 0.2096 0.2208 0.015  1.46  25.6 112.3  48.9 441      0.554
REMARK       1_adp: 0.2036 0.2221 0.015  1.46  25.0 115.2  49.1 441      0.554
REMARK   1_regHadp: 0.2037 0.2226 0.015  1.46  25.0 115.2  49.1 441      0.554
REMARK       2_bss: 0.2035 0.2223 0.015  1.46  25.0 115.2  49.1 441      0.554
REMARK 2_settarget: 0.2035 0.2223 0.015  1.46  25.0 115.2  49.1 441      0.554
REMARK 2_updatecdl: 0.2035 0.2223 0.015  1.46  25.0 115.2  49.1 441      0.554
REMARK       2_nqh: 0.2035 0.2223 0.015  1.46  25.0 115.2  49.1 441      0.555
REMARK    2_weight: 0.2035 0.2223 0.015  1.46  25.0 115.2  49.1 441      0.555
REMARK    2_checkH: 0.2035 0.2222 0.015  1.46  25.0 115.2  49.1 441      0.555
REMARK    2_xyzrec: 0.2020 0.2174 0.014  1.35  25.0 115.2  49.1 441      0.556
REMARK    2_checkH: 0.2020 0.2174 0.014  1.35  25.0 115.2  49.1 441      0.557
REMARK       2_adp: 0.2003 0.2175 0.014  1.35  24.1 119.9  49.8 441      0.557
REMARK   2_regHadp: 0.2007 0.2178 0.014  1.35  24.1 119.9  49.8 441      0.557
REMARK       3_bss: 0.2005 0.2175 0.014  1.35  24.1 119.9  49.8 441      0.557
REMARK 3_settarget: 0.2005 0.2175 0.014  1.35  24.1 119.9  49.8 441      0.557
REMARK 3_updatecdl: 0.2005 0.2175 0.014  1.35  24.1 119.9  49.8 441      0.557
REMARK       3_nqh: 0.2005 0.2175 0.014  1.35  24.1 119.9  49.8 441      0.557
REMARK    3_weight: 0.2005 0.2175 0.014  1.35  24.1 119.9  49.8 441      0.557
REMARK    3_checkH: 0.2005 0.2175 0.014  1.35  24.1 119.9  49.8 441      0.557
REMARK    3_xyzrec: 0.1992 0.2190 0.014  1.36  24.1 119.9  49.8 441      0.567
REMARK    3_checkH: 0.1992 0.2190 0.014  1.36  24.1 119.9  49.8 441      0.567
REMARK       3_adp: 0.1993 0.2187 0.014  1.36  24.3 120.0  49.7 441      0.567
REMARK   3_regHadp: 0.1993 0.2187 0.014  1.36  24.3 120.0  49.7 441      0.567
REMARK         end: 0.1994 0.2209 0.014  1.36  24.3 120.0  49.7 441      0.567
REMARK ------------------------------------------------------------------------
REMARK MODEL CONTENT.
REMARK  ELEMENT        ATOM RECORD COUNT   OCCUPANCY SUM
REMARK        C                     3530         3530.00
REMARK        H                     5814         5814.00
REMARK        O                     1065         1065.00
REMARK        N                      937          937.00
REMARK        S                       22           22.00
REMARK      O1-                       63           63.00
REMARK    TOTAL                    11431        11431.00
REMARK -----------------------------------------------------------------------
REMARK r_free_flags.md5.hexdigest 80e5b90bcfc499358f3bb48a9a940470
REMARK 
REMARK ---------------------------------------------------------------
REMARK  Atom Name   Residue Name    Residue ID     Chain     Charge  
REMARK ---------------------------------------------------------------
REMARK      C1           IXM            451          A      -0.1835  
REMARK     C11           IXM            451          A      -0.0488  
REMARK     C13           IXM            451          A       0.3924  
REMARK     C14           IXM            451          A      -0.4519  
REMARK     C15           IXM            451          A       0.6491  
REMARK     C17           IXM            451          A       0.1384  
REMARK     C18           IXM            451          A       0.0445  
REMARK     C19           IXM            451          A      -0.2667  
REMARK      C2           IXM            451          A      -0.0638  
REMARK     C20           IXM            451          A      -0.1361  
REMARK     C21           IXM            451          A      -0.1767  
REMARK     C22           IXM            451          A      -0.1499  
REMARK      C3           IXM            451          A       0.1982  
REMARK      C5           IXM            451          A      -0.2226  
REMARK      C7           IXM            451          A      -0.0414  
REMARK      C9           IXM            451          A      -0.2137  
REMARK     N16           IXM            451          A      -0.4806  
REMARK     N24           IXM            451          A        0.01   
REMARK      N4           IXM            451          A      -0.3458  
REMARK     O23           IXM            451          A      -0.6332  
REMARK     O39           IXM            451          A      -0.2996  
REMARK     H11           IXM            451          A       0.1442  
REMARK     H16           IXM            451          A       0.3215  
REMARK     H19           IXM            451          A       0.1631  
REMARK     H20           IXM            451          A       0.1296  
REMARK     H21           IXM            451          A       0.1524  
REMARK     H22           IXM            451          A       0.1948  
REMARK     H39           IXM            451          A       0.294   
REMARK     HC5           IXM            451          A       0.2047  
REMARK     HC7           IXM            451          A       0.1748  
REMARK     HC9           IXM            451          A       0.1588  
REMARK     HN4           IXM            451          A       0.3503  
REMARK      C1           IXM            452          B      -0.1774  
REMARK     C11           IXM            452          B       -0.042  
REMARK     C13           IXM            452          B       0.3985  
REMARK     C14           IXM            452          B      -0.4747  
REMARK     C15           IXM            452          B       0.6491  
REMARK     C17           IXM            452          B       0.137   
REMARK     C18           IXM            452          B       0.0699  
REMARK     C19           IXM            452          B      -0.2569  
REMARK      C2           IXM            452          B      -0.0568  
REMARK     C20           IXM            452          B      -0.1458  
REMARK     C21           IXM            452          B      -0.1927  
REMARK     C22           IXM            452          B      -0.1614  
REMARK      C3           IXM            452          B       0.175   
REMARK      C5           IXM            452          B      -0.2118  
REMARK      C7           IXM            452          B      -0.0369  
REMARK      C9           IXM            452          B      -0.1946  
REMARK     N16           IXM            452          B      -0.4776  
REMARK     N24           IXM            452          B       -0.006  
REMARK      N4           IXM            452          B      -0.3249  
REMARK     O23           IXM            452          B       -0.638  
REMARK     O39           IXM            452          B      -0.3043  
REMARK     H11           IXM            452          B       0.1408  
REMARK     H16           IXM            452          B       0.3262  
REMARK     H19           IXM            452          B       0.165   
REMARK     H20           IXM            452          B       0.1242  
REMARK     H21           IXM            452          B        0.13   
REMARK     H22           IXM            452          B       0.1883  
REMARK     H39           IXM            452          B       0.3025  
REMARK     HC5           IXM            452          B       0.2016  
REMARK     HC7           IXM            452          B       0.1831  
REMARK     HC9           IXM            452          B       0.1666  
REMARK     HN4           IXM            452          B       0.3481  
REMARK ---------------------------------------------------------------
REMARK IF THIS FILE IS FOR PDB DEPOSITION: REMOVE ALL FROM THIS LINE UP.
REMARK   3
REMARK   3 REFINEMENT.
REMARK   3   PROGRAM     : PHENIX (1.11.1_2575: ???)
REMARK   3   AUTHORS     : Adams,Afonine,Bunkoczi,Burnley,Chen,Dar,Davis,
REMARK   3               : Draizen,Echols,Gildea,Gros,Grosse-Kunstleve,Headd,
REMARK   3               : Hintze,Hung,Ioerger,Liebschner,McCoy,McKee,Moriarty,
REMARK   3               : Oeffner,Poon,Read,Richardson,Richardson,Sacchettini,
REMARK   3               : Sauter,Sobolev,Storoni,Terwilliger,Williams,Zwart
REMARK   3
REMARK   3  REFINEMENT TARGET : ML
REMARK   3  
REMARK   3  DATA USED IN REFINEMENT.
REMARK   3   RESOLUTION RANGE HIGH (ANGSTROMS) : 2.100   
REMARK   3   RESOLUTION RANGE LOW  (ANGSTROMS) : 28.763  
REMARK   3   MIN(FOBS/SIGMA_FOBS)              : 1.33  
REMARK   3   COMPLETENESS FOR RANGE        (%) : 99.76 
REMARK   3   NUMBER OF REFLECTIONS             : 76013     
REMARK   3   NUMBER OF REFLECTIONS (NON-ANOMALOUS) : 76013     
REMARK   3  
REMARK   3  FIT TO DATA USED IN REFINEMENT.
REMARK   3   R VALUE     (WORKING + TEST SET) : 0.2005
REMARK   3   R VALUE            (WORKING SET) : 0.1994
REMARK   3   FREE R VALUE                     : 0.2209
REMARK   3   FREE R VALUE TEST SET SIZE   (%) : 5.03  
REMARK   3   FREE R VALUE TEST SET COUNT      : 3823      
REMARK   3  
REMARK   3  FIT TO DATA USED IN REFINEMENT (IN BINS).
REMARK   3   BIN  RESOLUTION RANGE  COMPL.    NWORK NFREE   RWORK  RFREE  CCWORK CCFREE
REMARK   3     1 28.7659 -  6.2789    0.97     2802   159  0.1839 0.1902   0.919  0.917
REMARK   3     2  6.2789 -  4.9922    1.00     2752   158  0.1813 0.1977   0.916  0.877
REMARK   3     3  4.9922 -  4.3637    1.00     2730   139  0.1511 0.1427   0.941  0.948
REMARK   3     4  4.3637 -  3.9658    1.00     2722   139  0.1652 0.1696   0.933  0.922
REMARK   3     5  3.9658 -  3.6822    1.00     2706   154  0.1982 0.2457   0.906  0.854
REMARK   3     6  3.6822 -  3.4655    1.00     2688   125  0.2221 0.2741   0.889  0.849
REMARK   3     7  3.4655 -  3.2922    1.00     2696   159  0.2312 0.2636   0.887  0.858
REMARK   3     8  3.2922 -  3.1490    1.00     2654   158  0.2355 0.2401   0.878  0.828
REMARK   3     9  3.1490 -  3.0279    1.00     2703   129  0.2301 0.2441   0.883  0.858
REMARK   3    10  3.0279 -  2.9236    1.00     2675   135  0.2282 0.2559   0.884  0.885
REMARK   3    11  2.9236 -  2.8322    1.00     2675   139  0.2243 0.2580   0.898  0.841
REMARK   3    12  2.8322 -  2.7513    1.00     2657   148  0.2243 0.2540   0.896  0.872
REMARK   3    13  2.7513 -  2.6790    1.00     2644   140  0.2070 0.2417   0.918  0.866
REMARK   3    14  2.6790 -  2.6136    1.00     2638   143  0.2082 0.2102   0.910  0.912
REMARK   3    15  2.6136 -  2.5543    1.00     2678   149  0.1973 0.2163   0.924  0.919
REMARK   3    16  2.5543 -  2.4999    1.00     2644   142  0.1839 0.2004   0.940  0.925
REMARK   3    17  2.4999 -  2.4500    1.00     2656   125  0.1922 0.2363   0.930  0.900
REMARK   3    18  2.4500 -  2.4037    1.00     2656   123  0.2013 0.2734   0.932  0.873
REMARK   3    19  2.4037 -  2.3608    1.00     2650   164  0.2044 0.2633   0.929  0.864
REMARK   3    20  2.3608 -  2.3208    1.00     2649   131  0.2019 0.2512   0.930  0.921
REMARK   3    21  2.3208 -  2.2834    1.00     2653   132  0.2035 0.2432   0.934  0.904
REMARK   3    22  2.2834 -  2.2483    1.00     2650   149  0.2194 0.2674   0.921  0.890
REMARK   3    23  2.2483 -  2.2152    1.00     2628   140  0.2202 0.2768   0.923  0.848
REMARK   3    24  2.2152 -  2.1841    1.00     2613   162  0.2190 0.2405   0.924  0.916
REMARK   3    25  2.1841 -  2.1545    1.00     2662   118  0.2226 0.2439   0.922  0.916
REMARK   3    26  2.1545 -  2.1266    1.00     2653   139  0.2407 0.2477   0.912  0.920
REMARK   3    27  2.1266 -  2.1000    1.00     2656   124  0.2475 0.2612   0.899  0.898
REMARK   3  
REMARK   3  BULK SOLVENT MODELLING.
REMARK   3   METHOD USED        : FLAT BULK SOLVENT MODEL
REMARK   3   SOLVENT RADIUS     : 1.11    
REMARK   3   SHRINKAGE RADIUS   : 0.90    
REMARK   3   GRID STEP FACTOR   : 4.00    
REMARK   3  
REMARK   3  ERROR ESTIMATES.
REMARK   3   COORDINATE ERROR (MAXIMUM-LIKELIHOOD BASED)     : 0.20    
REMARK   3   PHASE ERROR (DEGREES, MAXIMUM-LIKELIHOOD BASED) : 24.18   
REMARK   3  
REMARK   3  STRUCTURE FACTORS CALCULATION ALGORITHM : FFT
REMARK   3  
REMARK   3  RESTRAINTS LIBRARY
REMARK   3    GEOSTD + MON.LIB. + CDL v1.2
REMARK   3  
REMARK   3  DEVIATIONS FROM IDEAL VALUES.
REMARK   3                 RMSD     MAX  COUNT
REMARK   3   BOND      :  0.014   0.120   5612
REMARK   3   ANGLE     :  1.357  12.506   7643
REMARK   3   CHIRALITY :  0.071   0.383    858
REMARK   3   PLANARITY :  0.010   0.084    976
REMARK   3   DIHEDRAL  : 13.571 175.776   3386
REMARK   3   MIN NONBONDED DISTANCE : 2.226 
REMARK   3  
REMARK   3  MOLPROBITY STATISTICS.
REMARK   3   ALL-ATOM CLASHSCORE : 3.92
REMARK   3   RAMACHANDRAN PLOT:
REMARK   3     OUTLIERS : 1.19  %
REMARK   3     ALLOWED  : 2.98  %
REMARK   3     FAVORED  : 95.83 %
REMARK   3   ROTAMER OUTLIERS : 1.66 %
REMARK   3   CBETA DEVIATIONS : 0
REMARK   3   PEPTIDE PLANE:
REMARK   3     CIS-PROLINE     : 0
REMARK   3     CIS-GENERAL     : 0
REMARK   3     TWISTED PROLINE : 0
REMARK   3     TWISTED GENERAL : 0
REMARK   3  
REMARK   3  ATOMIC DISPLACEMENT PARAMETERS.
REMARK   3   WILSON B : 36.69
REMARK   3   RMS(B_ISO_OR_EQUIVALENT_BONDED) : 4.97
REMARK   3   ATOMS          NUMBER OF ATOMS
REMARK   3                    ISO.  ANISO. 
REMARK   3    ALL         :  11431       0
REMARK   3    ALL (NO H)  :   5617       0
REMARK   3    SOLVENT     :    147       0
REMARK   3    NON-SOLVENT :   5470       0
REMARK   3    HYDROGENS   :   5814       0
REMARK   3
REMARK   3
REMARK   3   OTHER REFINEMENT REMARKS:
REMARK   3   XRAY REFINEMENT USING QUANTUM MECHANICAL FUNCTIONAL
REMARK   3   PROGRAM      :QuantumBio DivCon 6 build-7.1.1-b4015.17
REMARK   3   AUTHORS      :BORBULEVYCH O.Y., PLUMLEY J., 
REMARK   3                :MARTIN, R.I., WESTERHOFF L.M. 
REMARK   3
REMARK   3   REFERENCE     :BORBULEVYCH O.Y., PLUMLEY J.A.,
REMARK   3                 :MARTIN, R.I., MERZ, K.M.,  WESTERHOFF L.M.
REMARK   3                 :ACTA CRYSTLLOGRAPHICA SECTION D, 2014, 
REMARK   3                 :V. D70, pp. 1233-1247
REMARK   3   QM METHOD(HAMILTONIAN): PM6
REMARK   3   REGION QM REFINEMENT: 
REMARK   3      MAIN/BUFFER QM REGION RADII (A): 3.0 / 2.5
REMARK   3      LIGAND / STRAIN ENERGY: IXM_A_451 / 1.59 KCAL/MOLE
REMARK   3      LIGAND / STRAIN ENERGY: IXM_B_452 / 1.92 KCAL/MOLE
REMARK   3
HELIX    1   1 ARG A   96  ARG A  102  1               Generated by MOE    7
HELIX    2   2 VAL A  139  SER A  147  1               Generated by MOE    9
HELIX    3   3 VAL A  155  HIS A  173  1               Generated by MOE   19
HELIX    4   4 PRO A  184  ASN A  186  5               Generated by MOE    3
HELIX    5   5 ARG A  220  TYR A  222  5               Generated by MOE    3
HELIX    6   6 PRO A  225  ILE A  228  1               Generated by MOE    4
HELIX    7   7 SER A  237  LEU A  252  1               Generated by MOE   16
HELIX    8   8 GLY A  262  LEU A  273  1               Generated by MOE   12
HELIX    9   9 ARG A  278  GLU A  283  1               Generated by MOE    6
HELIX   10  10 TRP A  301  VAL A  304  1               Generated by MOE    4
HELIX   11  11 PRO A  311  LEU A  320  1               Generated by MOE   10
HELIX   12  12 PRO A  325  ALA A  327  5               Generated by MOE    3
HELIX   13  13 PRO A  331  CYS A  335  1               Generated by MOE    5
HELIX   14  14 SER A  338  ARG A  344  5               Generated by MOE    7
HELIX   15  15 THR A  364  LEU A  367  1               Generated by MOE    4
HELIX   16  16 PRO A  371  LEU A  373  5               Generated by MOE    3
HELIX   17  17 ALA A  374  LEU A  377  1               Generated by MOE    4
HELIX   18  18 PRO A  380  ARG A  383  5               Generated by MOE    4
HELIX   19  19 ARG B   96  LYS B  103  1               Generated by MOE    8
HELIX   20  20 VAL B  139  SER B  147  1               Generated by MOE    9
HELIX   21  21 VAL B  155  HIS B  173  1               Generated by MOE   19
HELIX   22  22 PRO B  184  ASN B  186  5               Generated by MOE    3
HELIX   23  23 ARG B  220  TYR B  222  5               Generated by MOE    3
HELIX   24  24 PRO B  225  ILE B  228  1               Generated by MOE    4
HELIX   25  25 SER B  237  LEU B  252  1               Generated by MOE   16
HELIX   26  26 GLY B  262  LEU B  273  1               Generated by MOE   12
HELIX   27  27 ARG B  278  MET B  284  1               Generated by MOE    7
HELIX   28  28 TRP B  301  LYS B  303  5               Generated by MOE    3
HELIX   29  29 PRO B  311  LEU B  320  1               Generated by MOE   10
HELIX   30  30 PRO B  325  ALA B  327  5               Generated by MOE    3
HELIX   31  31 PRO B  331  CYS B  335  1               Generated by MOE    5
HELIX   32  32 SER B  338  ARG B  344  5               Generated by MOE    7
HELIX   33  33 THR B  364  LEU B  367  1               Generated by MOE    4
HELIX   34  34 PRO B  371  LEU B  373  5               Generated by MOE    3
HELIX   35  35 ALA B  374  LEU B  377  1               Generated by MOE    4
SHEET    1       THR A  38  PRO A  44                  Generated by MOE
SHEET    2       GLN A  52  GLY A  63                  Generated by MOE
SHEET    3       VAL A  70  LEU A  75                  Generated by MOE
SHEET    4       LEU A  81  LEU A  88                  Generated by MOE
SHEET    5       LEU A 112  SER A 118                  Generated by MOE
SHEET    6       TYR A 127  ASP A 133                  Generated by MOE
SHEET    7       GLU A 137  THR A 138                  Generated by MOE
SHEET    8       ILE A 177  CYS A 178                  Generated by MOE
SHEET    9       LEU A 187  LEU A 189                  Generated by MOE
SHEET   10       LEU A 196  LYS A 197                  Generated by MOE
SHEET   11       LEU A 198  LEU A 198                  Generated by MOE
SHEET   12       LYS A 205  GLN A 206                  Generated by MOE
SHEET   13       THR B  38  PRO B  44                  Generated by MOE
SHEET   14       GLN B  52  GLY B  63                  Generated by MOE
SHEET   15       VAL B  69  LEU B  75                  Generated by MOE
SHEET   16       LEU B  81  LEU B  88                  Generated by MOE
SHEET   17       LEU B 112  SER B 118                  Generated by MOE
SHEET   18       TYR B 127  ASP B 133                  Generated by MOE
SHEET   19       GLU B 137  THR B 138                  Generated by MOE
SHEET   20       ILE B 177  CYS B 178                  Generated by MOE
SHEET   21       LEU B 187  ASP B 190                  Generated by MOE
SHEET   22       VAL B 195  LYS B 197                  Generated by MOE
SHEET   23       LEU B 198  LEU B 198                  Generated by MOE
SHEET   24       LYS B 205  GLN B 206                  Generated by MOE
CRYST1   83.438   86.443  178.825  90.00  90.00  90.00 P 21 21 21
SCALE1      0.011985  0.000000  0.000000        0.00000
SCALE2      0.000000  0.011568  0.000000        0.00000
SCALE3      0.000000  0.000000  0.005592        0.00000
ATOM      1  N   SER A  35      63.369  12.838  35.043  1.00 89.85           N
ATOM      2  CA  SER A  35      61.973  12.622  34.653  1.00 92.84           C
ATOM      3  C   SER A  35      61.256  13.964  34.453  1.00 89.86           C
ATOM      4  O   SER A  35      61.395  14.871  35.276  1.00 85.76           O
ATOM      5  CB  SER A  35      61.237  11.767  35.707  1.00 85.39           C
ATOM      6  OG  SER A  35      61.216  12.392  36.979  1.00 90.16           O
ATOM      7  H1  SER A  35      63.825  11.995  35.103  1.00107.82           H
ATOM      8  H2  SER A  35      63.403  13.282  35.893  1.00107.82           H
ATOM      9  HA  SER A  35      61.951  12.141  33.809  1.00111.41           H
ATOM     10  HB2 SER A  35      61.690  10.912  35.790  1.00102.47           H
ATOM     11  HB3 SER A  35      60.322  11.625  35.418  1.00102.47           H
ATOM     12  HG  SER A  35      60.853  13.147  36.925  1.00108.19           H
ATOM     13  N   LYS A  36      60.497  14.076  33.357  1.00 88.51           N
ATOM     14  CA  LYS A  36      59.788  15.312  33.028  1.00 79.79           C
ATOM     15  C   LYS A  36      58.821  15.734  34.139  1.00 84.88           C
ATOM     16  O   LYS A  36      58.088  14.913  34.705  1.00 85.97           O
ATOM     17  CB  LYS A  36      59.032  15.129  31.710  1.00 82.64           C
ATOM     18  CG  LYS A  36      58.227  16.338  31.250  1.00 74.52           C
ATOM     19  CD  LYS A  36      57.449  16.027  29.977  1.00 82.97           C
ATOM     20  CE  LYS A  36      58.391  15.715  28.802  1.00 89.44           C
ATOM     21  NZ  LYS A  36      57.692  15.616  27.484  1.00 91.82           N1+
ATOM     22  H   LYS A  36      60.385  13.447  32.781  1.00106.21           H
ATOM     23  HA  LYS A  36      60.435  16.024  32.905  1.00 95.75           H
ATOM     24  HB2 LYS A  36      59.686  14.934  31.021  1.00 99.17           H
ATOM     25  HB3 LYS A  36      58.421  14.382  31.799  1.00 99.17           H
ATOM     26  HG2 LYS A  36      57.590  16.585  31.938  1.00 89.43           H
ATOM     27  HG3 LYS A  36      58.830  17.077  31.073  1.00 89.43           H
ATOM     28  HD2 LYS A  36      56.880  15.257  30.129  1.00 99.57           H
ATOM     29  HD3 LYS A  36      56.912  16.799  29.738  1.00 99.57           H
ATOM     30  HE2 LYS A  36      59.051  16.424  28.733  1.00107.33           H
ATOM     31  HE3 LYS A  36      58.837  14.869  28.965  1.00107.33           H
ATOM     32  HZ1 LYS A  36      58.282  15.441  26.841  1.00110.18           H
ATOM     33  HZ2 LYS A  36      57.086  14.964  27.507  1.00110.18           H
ATOM     34  HZ3 LYS A  36      57.283  16.385  27.298  1.00110.18           H
ATOM     35  N   VAL A  37      58.826  17.035  34.443  1.00 82.25           N
ATOM     36  CA  VAL A  37      57.975  17.636  35.465  1.00 67.65           C
ATOM     37  C   VAL A  37      57.203  18.784  34.837  1.00 68.57           C
ATOM     38  O   VAL A  37      57.798  19.709  34.276  1.00 65.46           O
ATOM     39  CB  VAL A  37      58.786  18.155  36.663  1.00 67.01           C
ATOM     40  CG1 VAL A  37      57.894  18.990  37.551  1.00 67.80           C
ATOM     41  CG2 VAL A  37      59.385  17.013  37.448  1.00 76.23           C
ATOM     42  H   VAL A  37      59.335  17.607  34.056  1.00 98.71           H
ATOM     43  HA  VAL A  37      57.339  16.978  35.787  1.00 81.19           H
ATOM     44  HB  VAL A  37      59.504  18.720  36.341  1.00 80.41           H
ATOM     45 HG11 VAL A  37      58.388  19.231  38.348  1.00 81.36           H
ATOM     46 HG12 VAL A  37      57.618  19.796  37.085  1.00 81.36           H
ATOM     47 HG13 VAL A  37      57.114  18.465  37.794  1.00 81.36           H
ATOM     48 HG21 VAL A  37      59.886  17.377  38.194  1.00 91.48           H
ATOM     49 HG22 VAL A  37      58.672  16.446  37.778  1.00 91.48           H
ATOM     50 HG23 VAL A  37      59.973  16.506  36.867  1.00 91.48           H
ATOM     51  N   THR A  38      55.887  18.745  34.965  1.00 65.34           N
ATOM     52  CA  THR A  38      55.019  19.780  34.430  1.00 59.01           C
ATOM     53  C   THR A  38      54.499  20.636  35.578  1.00 61.14           C
ATOM     54  O   THR A  38      54.014  20.095  36.578  1.00 59.11           O
ATOM     55  CB  THR A  38      53.855  19.153  33.674  1.00 57.49           C
ATOM     56  OG1 THR A  38      54.374  18.304  32.644  1.00 61.90           O
ATOM     57  CG2 THR A  38      52.978  20.230  33.079  1.00 52.25           C
ATOM     58  H   THR A  38      55.463  18.114  35.366  1.00 78.40           H
ATOM     59  HA  THR A  38      55.514  20.344  33.817  1.00 70.82           H
ATOM     60  HB  THR A  38      53.318  18.626  34.288  1.00 68.99           H
ATOM     61  HG1 THR A  38      53.745  17.958  32.208  1.00 74.29           H
ATOM     62 HG21 THR A  38      52.243  19.828  32.591  1.00 62.70           H
ATOM     63 HG22 THR A  38      52.614  20.795  33.776  1.00 62.70           H
ATOM     64 HG23 THR A  38      53.499  20.775  32.472  1.00 62.70           H
ATOM     65  N   THR A  39      54.587  21.963  35.436  1.00 60.82           N
ATOM     66  CA  THR A  39      54.061  22.886  36.437  1.00 53.25           C
ATOM     67  C   THR A  39      53.066  23.827  35.783  1.00 51.37           C
ATOM     68  O   THR A  39      53.382  24.469  34.783  1.00 49.63           O
ATOM     69  CB  THR A  39      55.176  23.696  37.103  1.00 59.89           C
ATOM     70  OG1 THR A  39      56.181  22.805  37.595  1.00 61.15           O
ATOM     71  CG2 THR A  39      54.604  24.514  38.271  1.00 53.84           C
ATOM     72  H   THR A  39      54.949  22.354  34.760  1.00 72.98           H
ATOM     73  HA  THR A  39      53.593  22.387  37.126  1.00 63.90           H
ATOM     74  HB  THR A  39      55.564  24.306  36.456  1.00 71.87           H
ATOM     75  HG1 THR A  39      55.907  22.425  38.294  1.00 73.38           H
ATOM     76 HG21 THR A  39      55.318  25.004  38.708  1.00 64.61           H
ATOM     77 HG22 THR A  39      53.939  25.146  37.951  1.00 64.61           H
ATOM     78 HG23 THR A  39      54.192  23.922  38.919  1.00 64.61           H
ATOM     79  N   VAL A  40      51.875  23.916  36.363  1.00 48.92           N
ATOM     80  CA  VAL A  40      50.788  24.720  35.831  1.00 43.84           C
ATOM     81  C   VAL A  40      50.265  25.589  36.970  1.00 45.31           C
ATOM     82  O   VAL A  40      50.509  25.319  38.137  1.00 45.19           O
ATOM     83  CB  VAL A  40      49.653  23.836  35.251  1.00 50.34           C
ATOM     84  CG1 VAL A  40      50.210  22.837  34.250  1.00 56.48           C
ATOM     85  CG2 VAL A  40      48.916  23.089  36.371  1.00 50.91           C
ATOM     86  H   VAL A  40      51.671  23.510  37.093  1.00 58.70           H
ATOM     87  HA  VAL A  40      51.129  25.292  35.129  1.00 52.61           H
ATOM     88  HB  VAL A  40      49.009  24.396  34.791  1.00 60.40           H
ATOM     89 HG11 VAL A  40      49.480  22.306  33.896  1.00 67.78           H
ATOM     90 HG12 VAL A  40      50.647  23.321  33.531  1.00 67.78           H
ATOM     91 HG13 VAL A  40      50.850  22.260  34.696  1.00 67.78           H
ATOM     92 HG21 VAL A  40      48.257  22.503  35.963  1.00 61.09           H
ATOM     93 HG22 VAL A  40      49.556  22.565  36.878  1.00 61.09           H
ATOM     94 HG23 VAL A  40      48.471  23.724  36.950  1.00 61.09           H
ATOM     95  N   VAL A  41      49.490  26.605  36.623  1.00 44.29           N
ATOM     96  CA  VAL A  41      48.791  27.414  37.604  1.00 51.60           C
ATOM     97  C   VAL A  41      47.310  27.101  37.462  1.00 51.12           C
ATOM     98  O   VAL A  41      46.706  27.342  36.406  1.00 46.77           O
ATOM     99  CB  VAL A  41      49.097  28.911  37.432  1.00 57.56           C
ATOM    100  CG1 VAL A  41      48.229  29.749  38.348  1.00 50.35           C
ATOM    101  CG2 VAL A  41      50.578  29.186  37.741  1.00 60.48           C
ATOM    102  H   VAL A  41      49.349  26.851  35.813  1.00 53.14           H
ATOM    103  HA  VAL A  41      49.068  27.149  38.494  1.00 61.92           H
ATOM    104  HB  VAL A  41      48.918  29.171  36.516  1.00 69.07           H
ATOM    105 HG11 VAL A  41      48.432  30.684  38.194  1.00 60.41           H
ATOM    106 HG12 VAL A  41      47.293  29.587  38.158  1.00 60.41           H
ATOM    107 HG13 VAL A  41      48.427  29.515  39.270  1.00 60.41           H
ATOM    108 HG21 VAL A  41      50.747  30.134  37.629  1.00 72.57           H
ATOM    109 HG22 VAL A  41      50.767  28.925  38.656  1.00 72.57           H
ATOM    110 HG23 VAL A  41      51.133  28.676  37.131  1.00 72.57           H
ATOM    111  N   ALA A  42      46.728  26.540  38.520  1.00 47.69           N
ATOM    112  CA  ALA A  42      45.385  25.983  38.458  1.00 45.16           C
ATOM    113  C   ALA A  42      44.439  26.623  39.468  1.00 51.91           C
ATOM    114  O   ALA A  42      44.847  27.041  40.560  1.00 47.13           O
ATOM    115  CB  ALA A  42      45.441  24.475  38.702  1.00 54.89           C
ATOM    116  H   ALA A  42      47.100  26.467  39.292  1.00 57.22           H
ATOM    117  HA  ALA A  42      45.017  26.133  37.574  1.00 54.20           H
ATOM    118  HB1 ALA A  42      44.541  24.118  38.646  1.00 65.86           H
ATOM    119  HB2 ALA A  42      45.998  24.076  38.014  1.00 65.86           H
ATOM    120  HB3 ALA A  42      45.820  24.301  39.578  1.00 65.86           H
ATOM    121  N   THR A  43      43.146  26.663  39.093  1.00 46.22           N
ATOM    122  CA  THR A  43      42.049  27.123  39.943  1.00 48.68           C
ATOM    123  C   THR A  43      41.554  25.994  40.839  1.00 55.19           C
ATOM    124  O   THR A  43      41.302  24.889  40.339  1.00 50.23           O
ATOM    125  CB  THR A  43      40.906  27.632  39.089  1.00 48.95           C
ATOM    126  OG1 THR A  43      41.389  28.692  38.276  1.00 57.99           O
ATOM    127  CG2 THR A  43      39.734  28.134  39.951  1.00 55.09           C
ATOM    128  H   THR A  43      42.881  26.422  38.314  1.00 55.46           H
ATOM    129  HA  THR A  43      42.364  27.859  40.482  1.00 58.42           H
ATOM    130  HB  THR A  43      40.587  26.912  38.521  1.00 58.74           H
ATOM    131  HG1 THR A  43      40.826  28.879  37.681  1.00 69.58           H
ATOM    132 HG21 THR A  43      39.009  28.444  39.387  1.00 66.11           H
ATOM    133 HG22 THR A  43      39.403  27.421  40.518  1.00 66.11           H
ATOM    134 HG23 THR A  43      40.026  28.872  40.508  1.00 66.11           H
ATOM    135  N   PRO A  44      41.392  26.235  42.149  1.00 51.15           N
ATOM    136  CA  PRO A  44      40.843  25.200  43.041  1.00 47.24           C
ATOM    137  C   PRO A  44      39.460  24.736  42.612  1.00 49.55           C
ATOM    138  O   PRO A  44      38.640  25.517  42.130  1.00 49.46           O
ATOM    139  CB  PRO A  44      40.787  25.899  44.418  1.00 54.26           C
ATOM    140  CG  PRO A  44      41.831  26.966  44.351  1.00 59.72           C
ATOM    141  CD  PRO A  44      41.841  27.424  42.893  1.00 61.37           C
ATOM    142  HA  PRO A  44      41.443  24.439  43.088  1.00 56.69           H
ATOM    143  HB2 PRO A  44      39.909  26.294  44.550  1.00 65.12           H
ATOM    144  HB3 PRO A  44      40.993  25.263  45.119  1.00 65.12           H
ATOM    145  HG2 PRO A  44      41.605  27.702  44.939  1.00 71.66           H
ATOM    146  HG3 PRO A  44      42.694  26.589  44.587  1.00 71.66           H
ATOM    147  HD2 PRO A  44      41.212  28.154  42.766  1.00 73.64           H
ATOM    148  HD3 PRO A  44      42.738  27.672  42.622  1.00 73.64           H
ATOM    149  N   GLY A  45      39.201  23.441  42.829  1.00 53.27           N
ATOM    150  CA  GLY A  45      37.914  22.870  42.455  1.00 59.52           C
ATOM    151  C   GLY A  45      36.726  23.617  43.026  1.00 62.33           C
ATOM    152  O   GLY A  45      35.746  23.880  42.325  1.00 61.40           O
ATOM    153  H   GLY A  45      39.750  22.882  43.183  1.00 63.93           H
ATOM    154  HA2 GLY A  45      37.831  22.872  41.488  1.00 71.43           H
ATOM    155  HA3 GLY A  45      37.873  21.952  42.768  1.00 71.43           H
ATOM    156  N   GLN A  46      36.794  23.989  44.306  1.00 64.52           N
ATOM    157  CA  GLN A  46      35.601  24.550  44.941  1.00 71.11           C
ATOM    158  C   GLN A  46      35.846  25.711  45.897  1.00 78.34           C
ATOM    159  O   GLN A  46      34.886  26.430  46.202  1.00 86.06           O
ATOM    160  CB  GLN A  46      34.832  23.444  45.686  1.00 71.47           C
ATOM    161  CG  GLN A  46      35.722  22.375  46.325  1.00 75.77           C
ATOM    162  CD  GLN A  46      35.174  20.974  46.136  1.00 79.55           C
ATOM    163  OE1 GLN A  46      34.067  20.788  45.603  1.00 80.02           O
ATOM    164  NE2 GLN A  46      35.947  19.975  46.573  1.00 72.29           N
ATOM    165  H   GLN A  46      37.489  23.932  44.811  1.00 77.43           H
ATOM    166  HA  GLN A  46      35.012  24.881  44.247  1.00 85.33           H
ATOM    167  HB2 GLN A  46      34.313  23.853  46.395  1.00 85.76           H
ATOM    168  HB3 GLN A  46      34.237  23.007  45.057  1.00 85.76           H
ATOM    169  HG2 GLN A  46      36.614  22.388  45.950  1.00 90.92           H
ATOM    170  HG3 GLN A  46      35.772  22.545  47.279  1.00 90.92           H
ATOM    171 HE21 GLN A  46      36.731  20.147  46.886  1.00 86.75           H
ATOM    172 HE22 GLN A  46      35.667  19.162  46.546  1.00 86.75           H
ATOM    173  N   GLY A  47      37.059  25.954  46.376  1.00 67.98           N
ATOM    174  CA  GLY A  47      37.258  27.029  47.320  1.00 79.22           C
ATOM    175  C   GLY A  47      36.966  28.378  46.693  1.00 79.13           C
ATOM    176  O   GLY A  47      36.299  28.479  45.657  1.00 73.19           O
ATOM    177  H   GLY A  47      37.771  25.518  46.166  1.00 81.57           H
ATOM    178  HA2 GLY A  47      36.670  26.908  48.083  1.00 95.07           H
ATOM    179  HA3 GLY A  47      38.178  27.024  47.629  1.00 95.07           H
ATOM    180  N   PRO A  48      37.450  29.446  47.319  1.00 73.05           N
ATOM    181  CA  PRO A  48      37.584  30.721  46.603  1.00 72.44           C
ATOM    182  C   PRO A  48      38.691  30.620  45.558  1.00 65.29           C
ATOM    183  O   PRO A  48      39.593  29.788  45.664  1.00 68.03           O
ATOM    184  CB  PRO A  48      37.943  31.718  47.710  1.00 82.35           C
ATOM    185  CG  PRO A  48      37.677  30.973  49.029  1.00 82.21           C
ATOM    186  CD  PRO A  48      37.907  29.538  48.714  1.00 73.57           C
ATOM    187  HA  PRO A  48      36.748  30.978  46.185  1.00 86.93           H
ATOM    188  HB2 PRO A  48      38.881  31.956  47.641  1.00 98.82           H
ATOM    189  HB3 PRO A  48      37.381  32.506  47.641  1.00 98.82           H
ATOM    190  HG2 PRO A  48      38.292  31.280  49.715  1.00 98.65           H
ATOM    191  HG3 PRO A  48      36.758  31.114  49.305  1.00 98.65           H
ATOM    192  HD2 PRO A  48      38.853  29.330  48.771  1.00 88.28           H
ATOM    193  HD3 PRO A  48      37.384  28.966  49.297  1.00 88.28           H
ATOM    194  N   ASP A  49      38.620  31.486  44.539  1.00 70.75           N
ATOM    195  CA  ASP A  49      39.538  31.418  43.391  1.00 71.49           C
ATOM    196  C   ASP A  49      40.918  31.942  43.777  1.00 66.33           C
ATOM    197  O   ASP A  49      41.298  33.081  43.496  1.00 67.73           O
ATOM    198  CB  ASP A  49      39.006  32.200  42.197  1.00 72.22           C
ATOM    199  CG  ASP A  49      39.824  31.959  40.924  1.00 73.84           C
ATOM    200  OD1 ASP A  49      41.055  31.759  41.005  1.00 73.43           O
ATOM    201  OD2 ASP A  49      39.227  31.968  39.831  1.00 85.58           O1-
ATOM    202  H   ASP A  49      38.050  32.129  44.494  1.00 84.90           H
ATOM    203  HA  ASP A  49      39.639  30.494  43.118  1.00 85.79           H
ATOM    204  HB2 ASP A  49      38.088  31.942  42.024  1.00 86.67           H
ATOM    205  HB3 ASP A  49      39.052  33.147  42.401  1.00 86.67           H
ATOM    206  N   ARG A  50      41.691  31.075  44.410  1.00 65.09           N
ATOM    207  CA  ARG A  50      43.068  31.381  44.778  1.00 63.76           C
ATOM    208  C   ARG A  50      43.989  30.472  43.972  1.00 52.60           C
ATOM    209  O   ARG A  50      44.184  29.302  44.350  1.00 46.57           O
ATOM    210  CB  ARG A  50      43.268  31.190  46.284  1.00 57.56           C
ATOM    211  CG  ARG A  50      42.765  32.385  47.145  1.00 68.70           C
ATOM    212  CD  ARG A  50      43.757  33.568  47.073  1.00 78.91           C
ATOM    213  NE  ARG A  50      43.387  34.761  47.855  1.00 83.70           N
ATOM    214  CZ  ARG A  50      42.645  35.770  47.388  1.00 86.95           C
ATOM    215  NH1 ARG A  50      42.157  35.741  46.144  1.00 84.64           N
ATOM    216  NH2 ARG A  50      42.381  36.811  48.172  1.00 80.04           N1+
ATOM    217  H   ARG A  50      41.441  30.289  44.649  1.00 78.11           H
ATOM    218  HA  ARG A  50      43.264  32.304  44.561  1.00 76.51           H
ATOM    219  HB2 ARG A  50      42.773  30.401  46.556  1.00 69.07           H
ATOM    220  HB3 ARG A  50      44.213  31.062  46.464  1.00 69.07           H
ATOM    221  HG2 ARG A  50      41.907  32.687  46.806  1.00 82.44           H
ATOM    222  HG3 ARG A  50      42.685  32.105  48.071  1.00 82.44           H
ATOM    223  HD2 ARG A  50      44.613  33.264  47.414  1.00 94.70           H
ATOM    224  HD3 ARG A  50      43.858  33.837  46.145  1.00 94.70           H
ATOM    225  HE  ARG A  50      43.821  34.902  48.588  1.00100.44           H
ATOM    226 HH11 ARG A  50      42.319  35.072  45.627  1.00101.57           H
ATOM    227 HH12 ARG A  50      41.674  36.392  45.857  1.00101.57           H
ATOM    228 HH21 ARG A  50      42.692  36.838  48.975  1.00 96.05           H
ATOM    229 HH22 ARG A  50      41.897  37.459  47.875  1.00 96.05           H
ATOM    230  N   PRO A  51      44.586  30.960  42.873  1.00 51.38           N
ATOM    231  CA  PRO A  51      45.397  30.084  42.013  1.00 42.15           C
ATOM    232  C   PRO A  51      46.511  29.401  42.772  1.00 48.42           C
ATOM    233  O   PRO A  51      47.090  29.960  43.707  1.00 48.40           O
ATOM    234  CB  PRO A  51      45.954  31.042  40.950  1.00 49.98           C
ATOM    235  CG  PRO A  51      44.974  32.120  40.887  1.00 51.59           C
ATOM    236  CD  PRO A  51      44.502  32.318  42.310  1.00 52.48           C
ATOM    237  HA  PRO A  51      44.845  29.411  41.588  1.00 50.58           H
ATOM    238  HB2 PRO A  51      46.816  31.380  41.237  1.00 59.98           H
ATOM    239  HB3 PRO A  51      46.031  30.589  40.097  1.00 59.98           H
ATOM    240  HG2 PRO A  51      45.389  32.924  40.538  1.00 61.90           H
ATOM    241  HG3 PRO A  51      44.234  31.849  40.321  1.00 61.90           H
ATOM    242  HD2 PRO A  51      45.095  32.917  42.786  1.00 62.98           H
ATOM    243  HD3 PRO A  51      43.588  32.637  42.322  1.00 62.98           H
ATOM    244  N   GLN A  52      46.811  28.170  42.361  1.00 46.38           N
ATOM    245  CA  GLN A  52      47.838  27.360  42.998  1.00 42.78           C
ATOM    246  C   GLN A  52      48.773  26.763  41.976  1.00 45.14           C
ATOM    247  O   GLN A  52      48.355  26.361  40.881  1.00 47.71           O
ATOM    248  CB  GLN A  52      47.259  26.188  43.783  1.00 57.57           C
ATOM    249  CG  GLN A  52      46.072  26.501  44.665  1.00 77.21           C
ATOM    250  CD  GLN A  52      45.760  25.336  45.608  1.00 82.02           C
ATOM    251  OE1 GLN A  52      46.584  24.415  45.773  1.00 73.71           O
ATOM    252  NE2 GLN A  52      44.590  25.391  46.260  1.00 80.36           N
ATOM    253  H   GLN A  52      46.419  27.780  41.704  1.00 55.66           H
ATOM    254  HA  GLN A  52      48.363  27.914  43.597  1.00 51.33           H
ATOM    255  HB2 GLN A  52      46.982  25.502  43.156  1.00 69.09           H
ATOM    256  HB3 GLN A  52      47.959  25.840  44.359  1.00 69.09           H
ATOM    257  HG2 GLN A  52      46.262  27.287  45.202  1.00 92.65           H
ATOM    258  HG3 GLN A  52      45.296  26.659  44.105  1.00 92.65           H
ATOM    259 HE21 GLN A  52      44.097  26.094  46.199  1.00 96.43           H
ATOM    260 HE22 GLN A  52      44.327  24.726  46.741  1.00 96.43           H
ATOM    261  N   GLU A  53      50.028  26.630  42.374  1.00 43.98           N
ATOM    262  CA  GLU A  53      51.030  25.994  41.540  1.00 55.39           C
ATOM    263  C   GLU A  53      50.954  24.499  41.776  1.00 54.42           C
ATOM    264  O   GLU A  53      51.029  24.045  42.924  1.00 52.42           O
ATOM    265  CB  GLU A  53      52.427  26.522  41.852  1.00 54.90           C
ATOM    266  CG  GLU A  53      53.131  27.081  40.645  1.00 59.28           C
ATOM    267  CD  GLU A  53      54.444  27.780  40.986  1.00 68.19           C
ATOM    268  OE1 GLU A  53      55.322  27.136  41.599  1.00 70.70           O
ATOM    269  OE2 GLU A  53      54.589  28.972  40.628  1.00 65.70           O1-
ATOM    270  H   GLU A  53      50.327  26.894  43.136  1.00 52.78           H
ATOM    271  HA  GLU A  53      50.830  26.165  40.609  1.00 66.47           H
ATOM    272  HB2 GLU A  53      52.353  27.229  42.510  1.00 65.87           H
ATOM    273  HB3 GLU A  53      52.970  25.797  42.198  1.00 65.87           H
ATOM    274  HG2 GLU A  53      53.335  26.352  40.039  1.00 71.14           H
ATOM    275  HG3 GLU A  53      52.549  27.723  40.207  1.00 71.14           H
ATOM    276  N   VAL A  54      50.766  23.745  40.696  1.00 51.74           N
ATOM    277  CA  VAL A  54      50.640  22.292  40.743  1.00 50.38           C
ATOM    278  C   VAL A  54      51.673  21.696  39.797  1.00 50.76           C
ATOM    279  O   VAL A  54      51.682  22.004  38.594  1.00 51.56           O
ATOM    280  CB  VAL A  54      49.226  21.822  40.359  1.00 59.71           C
ATOM    281  CG1 VAL A  54      49.116  20.322  40.525  1.00 54.73           C
ATOM    282  CG2 VAL A  54      48.185  22.517  41.187  1.00 60.38           C
ATOM    283  H   VAL A  54      50.690  24.067  39.903  1.00 62.09           H
ATOM    284  HA  VAL A  54      50.832  21.976  41.639  1.00 60.45           H
ATOM    285  HB  VAL A  54      49.062  22.036  39.428  1.00 71.65           H
ATOM    286 HG11 VAL A  54      48.207  20.051  40.329  1.00 65.68           H
ATOM    287 HG12 VAL A  54      49.729  19.894  39.908  1.00 65.68           H
ATOM    288 HG13 VAL A  54      49.346  20.087  41.437  1.00 65.68           H
ATOM    289 HG21 VAL A  54      47.310  22.189  40.923  1.00 72.46           H
ATOM    290 HG22 VAL A  54      48.344  22.323  42.123  1.00 72.46           H
ATOM    291 HG23 VAL A  54      48.239  23.471  41.030  1.00 72.46           H
ATOM    292  N   SER A  55      52.518  20.824  40.335  1.00 51.51           N
ATOM    293  CA  SER A  55      53.573  20.143  39.593  1.00 53.99           C
ATOM    294  C   SER A  55      53.327  18.641  39.632  1.00 57.42           C
ATOM    295  O   SER A  55      53.100  18.075  40.710  1.00 53.78           O
ATOM    296  CB  SER A  55      54.952  20.445  40.200  1.00 58.60           C
ATOM    297  OG  SER A  55      55.343  21.774  39.933  1.00 67.43           O
ATOM    298  H   SER A  55      52.497  20.603  41.168  1.00 61.81           H
ATOM    299  HA  SER A  55      53.560  20.445  38.678  1.00 64.78           H
ATOM    300  HB2 SER A  55      54.900  20.326  41.162  1.00 70.32           H
ATOM    301  HB3 SER A  55      55.608  19.835  39.828  1.00 70.32           H
ATOM    302  HG  SER A  55      56.082  21.931  40.302  1.00 80.92           H
ATOM    303  N   TYR A  56      53.400  17.989  38.472  1.00 58.53           N
ATOM    304  CA  TYR A  56      53.158  16.554  38.412  1.00 66.24           C
ATOM    305  C   TYR A  56      54.062  15.905  37.375  1.00 60.87           C
ATOM    306  O   TYR A  56      54.655  16.574  36.524  1.00 63.31           O
ATOM    307  CB  TYR A  56      51.689  16.254  38.099  1.00 55.12           C
ATOM    308  CG  TYR A  56      51.200  16.827  36.791  1.00 57.49           C
ATOM    309  CD1 TYR A  56      51.373  16.137  35.594  1.00 59.43           C
ATOM    310  CD2 TYR A  56      50.550  18.052  36.753  1.00 57.64           C
ATOM    311  CE1 TYR A  56      50.919  16.662  34.405  1.00 50.93           C
ATOM    312  CE2 TYR A  56      50.092  18.576  35.572  1.00 50.72           C
ATOM    313  CZ  TYR A  56      50.282  17.874  34.407  1.00 58.78           C
ATOM    314  OH  TYR A  56      49.834  18.407  33.244  1.00 60.61           O
ATOM    315  H   TYR A  56      53.580  18.356  37.715  1.00 70.24           H
ATOM    316  HA  TYR A  56      53.366  16.155  39.273  1.00 79.49           H
ATOM    317  HB2 TYR A  56      51.567  15.293  38.063  1.00 66.15           H
ATOM    318  HB3 TYR A  56      51.142  16.629  38.808  1.00 66.15           H
ATOM    319  HD1 TYR A  56      51.806  15.313  35.596  1.00 71.31           H
ATOM    320  HD2 TYR A  56      50.420  18.526  37.542  1.00 69.17           H
ATOM    321  HE1 TYR A  56      51.040  16.201  33.609  1.00 61.12           H
ATOM    322  HE2 TYR A  56      49.661  19.400  35.554  1.00 60.87           H
ATOM    323  HH  TYR A  56      49.454  19.140  33.401  1.00 72.74           H
ATOM    324  N   THR A  57      54.142  14.577  37.450  1.00 64.93           N
ATOM    325  CA  THR A  57      55.012  13.788  36.580  1.00 68.73           C
ATOM    326  C   THR A  57      54.372  12.420  36.315  1.00 68.33           C
ATOM    327  O   THR A  57      53.219  12.169  36.682  1.00 64.43           O
ATOM    328  CB  THR A  57      56.396  13.660  37.230  1.00 66.88           C
ATOM    329  OG1 THR A  57      57.272  12.941  36.352  1.00 79.45           O
ATOM    330  CG2 THR A  57      56.302  12.964  38.637  1.00 66.20           C
ATOM    331  H   THR A  57      53.695  14.103  38.012  1.00 77.92           H
ATOM    332  HA  THR A  57      55.115  14.243  35.728  1.00 82.47           H
ATOM    333  HB  THR A  57      56.755  14.551  37.358  1.00 80.25           H
ATOM    334  HG1 THR A  57      57.294  13.325  35.603  1.00 95.34           H
ATOM    335 HG21 THR A  57      57.185  12.878  39.027  1.00 79.44           H
ATOM    336 HG22 THR A  57      55.755  13.495  39.238  1.00 79.44           H
ATOM    337 HG23 THR A  57      55.908  12.081  38.564  1.00 79.44           H
ATOM    338  N   ASP A  58      55.141  11.532  35.667  1.00 71.20           N
ATOM    339  CA  ASP A  58      54.787  10.116  35.463  1.00 64.12           C
ATOM    340  C   ASP A  58      53.390   9.952  34.874  1.00 56.74           C
ATOM    341  O   ASP A  58      52.561   9.195  35.383  1.00 59.81           O
ATOM    342  CB  ASP A  58      54.891   9.310  36.763  1.00 64.11           C
ATOM    343  CG  ASP A  58      56.302   9.269  37.340  1.00 79.19           C
ATOM    344  OD1 ASP A  58      57.284   9.274  36.557  1.00 82.61           O
ATOM    345  OD2 ASP A  58      56.419   9.209  38.593  1.00 76.26           O1-
ATOM    346  H   ASP A  58      55.901  11.738  35.323  1.00 85.44           H
ATOM    347  HA  ASP A  58      55.415   9.735  34.830  1.00 76.94           H
ATOM    348  HB2 ASP A  58      54.298   9.693  37.429  1.00 76.93           H
ATOM    349  HB3 ASP A  58      54.631   8.395  36.574  1.00 76.93           H
ATOM    350  N   THR A  59      53.150  10.626  33.760  1.00 59.92           N
ATOM    351  CA  THR A  59      51.838  10.659  33.136  1.00 58.26           C
ATOM    352  C   THR A  59      51.612   9.476  32.205  1.00 68.70           C
ATOM    353  O   THR A  59      52.429   9.211  31.320  1.00 67.69           O
ATOM    354  CB  THR A  59      51.697  11.958  32.359  1.00 62.57           C
ATOM    355  OG1 THR A  59      51.400  13.001  33.293  1.00 69.41           O
ATOM    356  CG2 THR A  59      50.604  11.865  31.325  1.00 66.47           C
ATOM    357  H   THR A  59      53.743  11.090  33.345  1.00 71.90           H
ATOM    358  HA  THR A  59      51.156  10.638  33.822  1.00 69.91           H
ATOM    359  HB  THR A  59      52.530  12.152  31.902  1.00 75.09           H
ATOM    360  HG1 THR A  59      51.166  13.691  32.878  1.00 83.29           H
ATOM    361 HG21 THR A  59      50.417  12.749  30.971  1.00 79.77           H
ATOM    362 HG22 THR A  59      50.873  11.292  30.590  1.00 79.77           H
ATOM    363 HG23 THR A  59      49.795  11.510  31.726  1.00 79.77           H
ATOM    364  N   LYS A  60      50.467   8.810  32.356  1.00 63.91           N
ATOM    365  CA  LYS A  60      50.114   7.723  31.447  1.00 64.87           C
ATOM    366  C   LYS A  60      48.600   7.649  31.294  1.00 63.12           C
ATOM    367  O   LYS A  60      47.848   7.960  32.229  1.00 65.36           O
ATOM    368  CB  LYS A  60      50.672   6.388  31.955  1.00 65.43           C
ATOM    369  CG  LYS A  60      50.048   5.930  33.253  1.00 61.73           C
ATOM    370  CD  LYS A  60      50.656   4.651  33.784  1.00 66.46           C
ATOM    371  CE  LYS A  60      49.857   4.143  34.973  1.00 77.08           C
ATOM    372  NZ  LYS A  60      50.556   3.084  35.767  1.00 89.92           N1+
ATOM    373  H   LYS A  60      49.884   8.970  32.969  1.00 76.69           H
ATOM    374  HA  LYS A  60      50.496   7.898  30.572  1.00 77.84           H
ATOM    375  HB2 LYS A  60      50.514   5.706  31.285  1.00 78.52           H
ATOM    376  HB3 LYS A  60      51.625   6.488  32.107  1.00 78.52           H
ATOM    377  HG2 LYS A  60      50.183   6.622  33.920  1.00 74.07           H
ATOM    378  HG3 LYS A  60      49.101   5.774  33.119  1.00 74.07           H
ATOM    379  HD2 LYS A  60      50.643   3.973  33.093  1.00 79.75           H
ATOM    380  HD3 LYS A  60      51.565   4.826  34.077  1.00 79.75           H
ATOM    381  HE2 LYS A  60      49.679   4.889  35.566  1.00 92.50           H
ATOM    382  HE3 LYS A  60      49.020   3.774  34.650  1.00 92.50           H
ATOM    383  HZ1 LYS A  60      50.053   2.840  36.460  1.00107.91           H
ATOM    384  HZ2 LYS A  60      50.705   2.373  35.253  1.00107.91           H
ATOM    385  HZ3 LYS A  60      51.335   3.391  36.070  1.00107.91           H
ATOM    386  N   VAL A  61      48.161   7.233  30.105  1.00 53.81           N
ATOM    387  CA  VAL A  61      46.737   7.102  29.820  1.00 53.17           C
ATOM    388  C   VAL A  61      46.185   5.901  30.570  1.00 54.33           C
ATOM    389  O   VAL A  61      46.807   4.834  30.596  1.00 55.91           O
ATOM    390  CB  VAL A  61      46.496   6.957  28.314  1.00 60.38           C
ATOM    391  CG1 VAL A  61      45.012   6.757  28.051  1.00 63.16           C
ATOM    392  CG2 VAL A  61      46.998   8.179  27.582  1.00 58.67           C
ATOM    393  H   VAL A  61      48.672   7.024  29.446  1.00 64.57           H
ATOM    394  HA  VAL A  61      46.268   7.894  30.124  1.00 63.81           H
ATOM    395  HB  VAL A  61      46.978   6.184  27.982  1.00 72.46           H
ATOM    396 HG11 VAL A  61      44.867   6.706  27.095  1.00 75.80           H
ATOM    397 HG12 VAL A  61      44.711   5.939  28.476  1.00 75.80           H
ATOM    398 HG13 VAL A  61      44.530   7.513  28.417  1.00 75.80           H
ATOM    399 HG21 VAL A  61      46.823   8.066  26.635  1.00 70.41           H
ATOM    400 HG22 VAL A  61      46.531   8.962  27.912  1.00 70.41           H
ATOM    401 HG23 VAL A  61      47.951   8.270  27.738  1.00 70.41           H
ATOM    402  N   ILE A  62      45.051   6.094  31.244  1.00 57.22           N
ATOM    403  CA  ILE A  62      44.358   5.001  31.919  1.00 54.18           C
ATOM    404  C   ILE A  62      42.980   4.773  31.350  1.00 54.29           C
ATOM    405  O   ILE A  62      42.365   3.734  31.642  1.00 56.64           O
ATOM    406  CB  ILE A  62      44.252   5.224  33.448  1.00 51.10           C
ATOM    407  CG1 ILE A  62      43.419   6.478  33.752  1.00 54.83           C
ATOM    408  CG2 ILE A  62      45.647   5.256  34.123  1.00 54.33           C
ATOM    409  CD1 ILE A  62      43.402   6.881  35.232  1.00 53.79           C
ATOM    410  H   ILE A  62      44.659   6.855  31.324  1.00 68.66           H
ATOM    411  HA  ILE A  62      44.861   4.185  31.780  1.00 65.02           H
ATOM    412  HB  ILE A  62      43.770   4.469  33.820  1.00 61.32           H
ATOM    413 HG12 ILE A  62      43.784   7.223  33.246  1.00 65.80           H
ATOM    414 HG13 ILE A  62      42.502   6.321  33.479  1.00 65.80           H
ATOM    415 HG21 ILE A  62      45.549   5.396  35.077  1.00 65.19           H
ATOM    416 HG22 ILE A  62      46.097   4.411  33.973  1.00 65.19           H
ATOM    417 HG23 ILE A  62      46.168   5.980  33.734  1.00 65.19           H
ATOM    418 HD11 ILE A  62      42.827   7.655  35.339  1.00 64.55           H
ATOM    419 HD12 ILE A  62      43.061   6.142  35.760  1.00 64.55           H
ATOM    420 HD13 ILE A  62      44.302   7.106  35.514  1.00 64.55           H
ATOM    421  N   GLY A  63      42.461   5.705  30.577  1.00 55.21           N
ATOM    422  CA  GLY A  63      41.118   5.609  30.078  1.00 58.00           C
ATOM    423  C   GLY A  63      41.084   6.451  28.837  1.00 71.22           C
ATOM    424  O   GLY A  63      41.819   7.439  28.742  1.00 63.69           O
ATOM    425  H   GLY A  63      42.877   6.409  30.318  1.00 66.25           H
ATOM    426  HA2 GLY A  63      40.895   4.691  29.866  1.00 69.60           H
ATOM    427  HA3 GLY A  63      40.483   5.954  30.726  1.00 69.60           H
ATOM    428  N   ASN A  64      40.293   6.033  27.858  1.00 70.40           N
ATOM    429  CA  ASN A  64      40.083   6.801  26.652  1.00 75.62           C
ATOM    430  C   ASN A  64      38.589   6.821  26.384  1.00 80.89           C
ATOM    431  O   ASN A  64      37.799   6.134  27.043  1.00 83.74           O
ATOM    432  CB  ASN A  64      40.873   6.213  25.469  1.00 79.55           C
ATOM    433  CG  ASN A  64      41.266   7.265  24.443  1.00 90.48           C
ATOM    434  OD1 ASN A  64      40.415   7.989  23.916  1.00 93.94           O
ATOM    435  ND2 ASN A  64      42.570   7.354  24.151  1.00 95.36           N
ATOM    436  H   ASN A  64      39.863   5.289  27.875  1.00 84.47           H
ATOM    437  HA  ASN A  64      40.377   7.714  26.790  1.00 90.74           H
ATOM    438  HB2 ASN A  64      41.686   5.804  25.804  1.00 95.46           H
ATOM    439  HB3 ASN A  64      40.328   5.547  25.024  1.00 95.46           H
ATOM    440 HD21 ASN A  64      42.842   7.912  23.555  1.00114.43           H
ATOM    441 HD22 ASN A  64      43.138   6.852  24.559  1.00114.43           H
ATOM    442  N   GLY A  65      38.210   7.650  25.431  1.00 78.09           N
ATOM    443  CA  GLY A  65      36.820   7.746  25.040  1.00 84.87           C
ATOM    444  C   GLY A  65      36.687   8.749  23.919  1.00 87.00           C
ATOM    445  O   GLY A  65      37.635   9.466  23.574  1.00 76.55           O
ATOM    446  H   GLY A  65      38.743   8.163  24.993  1.00 93.71           H
ATOM    447  HA2 GLY A  65      36.501   6.883  24.732  1.00101.84           H
ATOM    448  HA3 GLY A  65      36.284   8.033  25.797  1.00101.84           H
ATOM    449  N   SER A  66      35.487   8.770  23.336  1.00 82.78           N
ATOM    450  CA  SER A  66      35.120   9.863  22.442  1.00 84.20           C
ATOM    451  C   SER A  66      35.142  11.207  23.181  1.00 93.46           C
ATOM    452  O   SER A  66      35.499  12.238  22.580  1.00 79.12           O
ATOM    453  CB  SER A  66      33.739   9.580  21.831  1.00 75.49           C
ATOM    454  OG  SER A  66      32.746   9.473  22.846  1.00 71.04           O
ATOM    455  H   SER A  66      34.878   8.171  23.443  1.00 99.33           H
ATOM    456  HA  SER A  66      35.763   9.905  21.715  1.00101.03           H
ATOM    457  HB2 SER A  66      33.500  10.295  21.225  1.00 90.59           H
ATOM    458  HB3 SER A  66      33.779   8.742  21.339  1.00 90.59           H
ATOM    459  HG  SER A  66      32.380   8.721  22.799  1.00 85.24           H
ATOM    460  N   PHE A  67      34.799  11.199  24.488  1.00 83.51           N
ATOM    461  CA  PHE A  67      34.815  12.408  25.316  1.00 82.00           C
ATOM    462  C   PHE A  67      36.208  13.012  25.322  1.00 82.74           C
ATOM    463  O   PHE A  67      36.434  14.148  24.886  1.00 77.66           O
ATOM    464  CB  PHE A  67      34.416  12.082  26.777  1.00 85.06           C
ATOM    465  CG  PHE A  67      33.030  11.478  26.947  1.00 95.18           C
ATOM    466  CD1 PHE A  67      32.723  10.215  26.421  1.00 91.22           C
ATOM    467  CD2 PHE A  67      32.038  12.159  27.672  1.00 88.98           C
ATOM    468  CE1 PHE A  67      31.441   9.651  26.579  1.00 86.63           C
ATOM    469  CE2 PHE A  67      30.754  11.604  27.837  1.00 81.57           C
ATOM    470  CZ  PHE A  67      30.458  10.347  27.277  1.00 84.72           C
ATOM    471  H   PHE A  67      34.597  10.488  24.918  1.00100.22           H
ATOM    472  HA  PHE A  67      34.192  13.068  24.965  1.00 98.40           H
ATOM    473  HB2 PHE A  67      35.066  11.463  27.147  1.00102.07           H
ATOM    474  HB3 PHE A  67      34.438  12.909  27.288  1.00102.07           H
ATOM    475  HD1 PHE A  67      33.370   9.745  25.947  1.00109.46           H
ATOM    476  HD2 PHE A  67      32.223  12.998  28.028  1.00106.78           H
ATOM    477  HE1 PHE A  67      31.250   8.815  26.218  1.00103.96           H
ATOM    478  HE2 PHE A  67      30.098  12.069  28.303  1.00 97.89           H
ATOM    479  HZ  PHE A  67      29.615   9.969  27.386  1.00101.66           H
ATOM    480  N   GLY A  68      37.148  12.240  25.821  1.00 88.34           N
ATOM    481  CA  GLY A  68      38.497  12.676  26.062  1.00 79.89           C
ATOM    482  C   GLY A  68      39.129  11.783  27.095  1.00 77.03           C
ATOM    483  O   GLY A  68      38.442  11.165  27.927  1.00 73.49           O
ATOM    484  H   GLY A  68      37.012  11.427  26.063  1.00106.00           H
ATOM    485  HA2 GLY A  68      39.013  12.635  25.242  1.00 95.87           H
ATOM    486  HA3 GLY A  68      38.498  13.590  26.388  1.00 95.87           H
ATOM    487  N   VAL A  69      40.462  11.795  27.066  1.00 63.96           N
ATOM    488  CA  VAL A  69      41.327  10.796  27.691  1.00 64.15           C
ATOM    489  C   VAL A  69      41.313  10.945  29.217  1.00 52.07           C
ATOM    490  O   VAL A  69      41.479  12.077  29.695  1.00 51.48           O
ATOM    491  CB  VAL A  69      42.730  11.061  27.098  1.00 59.87           C
ATOM    492  CG1 VAL A  69      43.746  10.035  27.503  1.00 63.10           C
ATOM    493  CG2 VAL A  69      42.648  11.183  25.572  1.00 71.23           C
ATOM    494  H   VAL A  69      40.903  12.428  26.687  1.00 76.75           H
ATOM    495  HA  VAL A  69      41.044   9.905  27.438  1.00 76.98           H
ATOM    496  HB  VAL A  69      43.045  11.920  27.425  1.00 71.84           H
ATOM    497 HG11 VAL A  69      44.574  10.222  27.032  1.00 75.72           H
ATOM    498 HG12 VAL A  69      43.891  10.097  28.461  1.00 75.72           H
ATOM    499 HG13 VAL A  69      43.417   9.157  27.261  1.00 75.72           H
ATOM    500 HG21 VAL A  69      43.547  11.203  25.212  1.00 85.48           H
ATOM    501 HG22 VAL A  69      42.165  10.420  25.224  1.00 85.48           H
ATOM    502 HG23 VAL A  69      42.187  12.001  25.328  1.00 85.48           H
ATOM    503  N   VAL A  70      41.258   9.831  30.016  1.00 57.85           N
ATOM    504  CA  VAL A  70      41.703  10.008  31.403  1.00 55.04           C
ATOM    505  C   VAL A  70      43.103   9.357  31.471  1.00 57.94           C
ATOM    506  O   VAL A  70      43.429   8.270  31.040  1.00 56.92           O
ATOM    507  CB  VAL A  70      40.663   9.396  32.360  1.00 48.73           C
ATOM    508  CG1 VAL A  70      41.078   9.671  33.804  1.00 47.83           C
ATOM    509  CG2 VAL A  70      39.287  10.014  32.066  1.00 52.40           C
ATOM    510  H   VAL A  70      41.338   8.885  29.639  1.00 69.42           H
ATOM    511  HA  VAL A  70      41.777  11.123  31.630  1.00 66.05           H
ATOM    512  HB  VAL A  70      40.610   8.292  32.188  1.00 58.48           H
ATOM    513 HG11 VAL A  70      40.393   9.168  34.503  1.00 57.40           H
ATOM    514 HG12 VAL A  70      42.089   9.301  34.018  1.00 57.40           H
ATOM    515 HG13 VAL A  70      41.066  10.740  34.038  1.00 57.40           H
ATOM    516 HG21 VAL A  70      38.517   9.555  32.697  1.00 62.88           H
ATOM    517 HG22 VAL A  70      39.284  11.093  32.248  1.00 62.88           H
ATOM    518 HG23 VAL A  70      38.989   9.865  31.021  1.00 62.88           H
ATOM    519  N   TYR A  71      43.991  10.241  32.047  1.00 49.52           N
ATOM    520  CA  TYR A  71      45.373  10.065  32.513  1.00 50.54           C
ATOM    521  C   TYR A  71      45.495   9.922  34.027  1.00 54.78           C
ATOM    522  O   TYR A  71      44.778  10.564  34.808  1.00 50.72           O
ATOM    523  CB  TYR A  71      46.289  11.258  32.194  1.00 52.60           C
ATOM    524  CG  TYR A  71      46.415  11.687  30.762  1.00 54.22           C
ATOM    525  CD1 TYR A  71      45.529  12.602  30.233  1.00 51.65           C
ATOM    526  CD2 TYR A  71      47.435  11.206  29.946  1.00 60.38           C
ATOM    527  CE1 TYR A  71      45.622  13.014  28.944  1.00 57.90           C
ATOM    528  CE2 TYR A  71      47.532  11.610  28.612  1.00 47.16           C
ATOM    529  CZ  TYR A  71      46.619  12.516  28.130  1.00 55.06           C
ATOM    530  OH  TYR A  71      46.670  12.969  26.842  1.00 61.58           O
ATOM    531  H   TYR A  71      43.757  11.060  32.176  1.00 59.43           H
ATOM    532  HA  TYR A  71      45.754   9.266  32.114  1.00 60.64           H
ATOM    533  HB2 TYR A  71      45.969  12.023  32.693  1.00 63.12           H
ATOM    534  HB3 TYR A  71      47.180  11.031  32.504  1.00 63.12           H
ATOM    535  HD1 TYR A  71      44.848  12.938  30.770  1.00 61.98           H
ATOM    536  HD2 TYR A  71      48.042  10.586  30.284  1.00 72.46           H
ATOM    537  HE1 TYR A  71      45.007  13.625  28.608  1.00 69.48           H
ATOM    538  HE2 TYR A  71      48.207  11.286  28.065  1.00 56.59           H
ATOM    539  HH  TYR A  71      47.202  12.502  26.392  1.00 73.89           H
ATOM    540  N   GLN A  72      46.482   9.128  34.418  1.00 47.19           N
ATOM    541  CA  GLN A  72      47.030   9.090  35.758  1.00 56.21           C
ATOM    542  C   GLN A  72      48.285   9.953  35.795  1.00 56.47           C
ATOM    543  O   GLN A  72      49.015  10.055  34.807  1.00 54.07           O
ATOM    544  CB  GLN A  72      47.377   7.661  36.170  1.00 55.26           C
ATOM    545  CG  GLN A  72      48.018   7.549  37.566  1.00 58.11           C
ATOM    546  CD  GLN A  72      48.727   6.220  37.765  1.00 65.90           C
ATOM    547  OE1 GLN A  72      49.935   6.123  37.570  1.00 62.14           O
ATOM    548  NE2 GLN A  72      47.975   5.191  38.151  1.00 64.81           N
ATOM    549  H   GLN A  72      46.880   8.584  33.887  1.00 56.63           H
ATOM    550  HA  GLN A  72      46.390   9.451  36.391  1.00 67.46           H
ATOM    551  HB2 GLN A  72      46.563   7.136  36.177  1.00 66.32           H
ATOM    552  HB3 GLN A  72      47.999   7.286  35.527  1.00 66.32           H
ATOM    553  HG2 GLN A  72      48.683   8.244  37.685  1.00 69.73           H
ATOM    554  HG3 GLN A  72      47.330   7.630  38.244  1.00 69.73           H
ATOM    555 HE21 GLN A  72      47.127   5.291  38.231  1.00 77.77           H
ATOM    556 HE22 GLN A  72      48.333   4.427  38.314  1.00 77.77           H
ATOM    557  N   ALA A  73      48.525  10.576  36.944  1.00 54.36           N
ATOM    558  CA  ALA A  73      49.706  11.401  37.132  1.00 56.70           C
ATOM    559  C   ALA A  73      50.050  11.420  38.609  1.00 55.11           C
ATOM    560  O   ALA A  73      49.209  11.154  39.470  1.00 53.09           O
ATOM    561  CB  ALA A  73      49.497  12.828  36.610  1.00 58.09           C
ATOM    562  H   ALA A  73      48.010  10.540  37.633  1.00 65.24           H
ATOM    563  HA  ALA A  73      50.454  11.007  36.656  1.00 68.03           H
ATOM    564  HB1 ALA A  73      50.317  13.331  36.722  1.00 69.71           H
ATOM    565  HB2 ALA A  73      49.256  12.788  35.672  1.00 69.71           H
ATOM    566  HB3 ALA A  73      48.783  13.243  37.116  1.00 69.71           H
ATOM    567  N   LYS A  74      51.306  11.753  38.889  1.00 56.66           N
ATOM    568  CA  LYS A  74      51.863  11.733  40.233  1.00 57.61           C
ATOM    569  C   LYS A  74      52.224  13.164  40.620  1.00 59.17           C
ATOM    570  O   LYS A  74      52.992  13.831  39.917  1.00 59.53           O
ATOM    571  CB  LYS A  74      53.083  10.807  40.293  1.00 64.70           C
ATOM    572  CG  LYS A  74      53.705  10.661  41.684  1.00 60.75           C
ATOM    573  CD  LYS A  74      54.937   9.748  41.663  1.00 61.36           C
ATOM    574  CE  LYS A  74      55.885  10.030  42.830  1.00 82.01           C
ATOM    575  NZ  LYS A  74      56.555  11.389  42.779  1.00 85.96           N1+
ATOM    576  H   LYS A  74      51.873  12.006  38.295  1.00 67.99           H
ATOM    577  HA  LYS A  74      51.202  11.406  40.863  1.00 69.13           H
ATOM    578  HB2 LYS A  74      52.805   9.924  40.008  1.00 77.64           H
ATOM    579  HB3 LYS A  74      53.764  11.142  39.687  1.00 77.64           H
ATOM    580  HG2 LYS A  74      53.986  11.535  41.996  1.00 72.90           H
ATOM    581  HG3 LYS A  74      53.049  10.283  42.291  1.00 72.90           H
ATOM    582  HD2 LYS A  74      54.648   8.825  41.729  1.00 73.63           H
ATOM    583  HD3 LYS A  74      55.422   9.888  40.834  1.00 73.63           H
ATOM    584  HE2 LYS A  74      55.386   9.975  43.660  1.00 98.41           H
ATOM    585  HE3 LYS A  74      56.585   9.359  42.824  1.00 98.41           H
ATOM    586  HZ1 LYS A  74      57.272  11.396  43.307  1.00103.15           H
ATOM    587  HZ2 LYS A  74      56.810  11.576  41.946  1.00103.15           H
ATOM    588  HZ3 LYS A  74      55.991  12.020  43.056  1.00103.15           H
ATOM    589  N   LEU A  75      51.646  13.641  41.714  1.00 54.12           N
ATOM    590  CA  LEU A  75      51.989  14.959  42.226  1.00 59.25           C
ATOM    591  C   LEU A  75      53.390  14.925  42.835  1.00 62.48           C
ATOM    592  O   LEU A  75      53.689  14.074  43.679  1.00 63.58           O
ATOM    593  CB  LEU A  75      50.954  15.392  43.257  1.00 55.60           C
ATOM    594  CG  LEU A  75      49.515  15.534  42.751  1.00 51.27           C
ATOM    595  CD1 LEU A  75      48.618  16.024  43.881  1.00 56.75           C
ATOM    596  CD2 LEU A  75      49.458  16.477  41.574  1.00 53.66           C
ATOM    597  H   LEU A  75      51.057  13.222  42.178  1.00 64.95           H
ATOM    598  HA  LEU A  75      51.991  15.602  41.500  1.00 71.10           H
ATOM    599  HB2 LEU A  75      50.945  14.736  43.970  1.00 66.72           H
ATOM    600  HB3 LEU A  75      51.220  16.252  43.613  1.00 66.72           H
ATOM    601  HG  LEU A  75      49.189  14.669  42.460  1.00 61.52           H
ATOM    602 HD11 LEU A  75      47.708  16.099  43.555  1.00 68.10           H
ATOM    603 HD12 LEU A  75      48.658  15.392  44.614  1.00 68.10           H
ATOM    604 HD13 LEU A  75      48.933  16.893  44.176  1.00 68.10           H
ATOM    605 HD21 LEU A  75      48.533  16.609  41.319  1.00 64.39           H
ATOM    606 HD22 LEU A  75      49.855  17.325  41.828  1.00 64.39           H
ATOM    607 HD23 LEU A  75      49.952  16.090  40.835  1.00 64.39           H
ATOM    608  N   CYS A  76      54.242  15.860  42.403  1.00 57.87           N
ATOM    609  CA  CYS A  76      55.649  15.871  42.805  1.00 62.52           C
ATOM    610  C   CYS A  76      55.812  15.951  44.318  1.00 75.41           C
ATOM    611  O   CYS A  76      56.515  15.134  44.929  1.00 81.67           O
ATOM    612  CB  CYS A  76      56.348  17.055  42.146  1.00 63.28           C
ATOM    613  SG  CYS A  76      56.525  16.868  40.392  1.00 69.69           S
ATOM    614  H   CYS A  76      54.028  16.499  41.869  1.00 69.44           H
ATOM    615  HA  CYS A  76      56.077  15.058  42.491  1.00 75.03           H
ATOM    616  HB2 CYS A  76      55.823  17.856  42.307  1.00 75.94           H
ATOM    617  HB3 CYS A  76      57.233  17.156  42.527  1.00 75.94           H
ATOM    618  HG  CYS A  76      57.203  17.760  39.965  1.00 83.63           H
ATOM    619  N   ASP A  77      55.192  16.957  44.931  1.00 73.78           N
ATOM    620  CA  ASP A  77      55.293  17.205  46.362  1.00 74.58           C
ATOM    621  C   ASP A  77      54.934  15.958  47.184  1.00 83.44           C
ATOM    622  O   ASP A  77      55.828  15.261  47.682  1.00 85.63           O
ATOM    623  CB  ASP A  77      54.403  18.412  46.742  1.00 78.41           C
ATOM    624  CG  ASP A  77      53.114  18.518  45.888  1.00 86.37           C
ATOM    625  OD1 ASP A  77      53.227  18.621  44.638  1.00 81.99           O
ATOM    626  OD2 ASP A  77      51.992  18.506  46.462  1.00 76.54           O1-
ATOM    627  H   ASP A  77      54.708  17.527  44.511  1.00 88.53           H
ATOM    628  HA  ASP A  77      56.212  17.449  46.568  1.00 89.49           H
ATOM    629  HB2 ASP A  77      54.139  18.339  47.673  1.00 94.09           H
ATOM    630  HB3 ASP A  77      54.909  19.230  46.605  1.00 94.09           H
ATOM    631  N   SER A  78      53.633  15.669  47.335  1.00 75.44           N
ATOM    632  CA  SER A  78      53.147  14.571  48.173  1.00 69.17           C
ATOM    633  C   SER A  78      53.371  13.187  47.564  1.00 70.87           C
ATOM    634  O   SER A  78      53.156  12.185  48.256  1.00 71.90           O
ATOM    635  CB  SER A  78      51.648  14.764  48.451  1.00 76.28           C
ATOM    636  OG  SER A  78      50.908  15.082  47.261  1.00 72.73           O
ATOM    637  H   SER A  78      53.001  16.110  46.955  1.00 90.53           H
ATOM    638  HA  SER A  78      53.612  14.596  49.024  1.00 83.01           H
ATOM    639  HB2 SER A  78      51.301  13.936  48.822  1.00 91.54           H
ATOM    640  HB3 SER A  78      51.538  15.480  49.095  1.00 91.54           H
ATOM    641  HG  SER A  78      50.104  15.234  47.458  1.00 87.27           H
ATOM    642  N   GLY A  79      53.798  13.105  46.304  1.00 72.96           N
ATOM    643  CA  GLY A  79      53.913  11.834  45.608  1.00 73.44           C
ATOM    644  C   GLY A  79      52.595  11.139  45.332  1.00 71.02           C
ATOM    645  O   GLY A  79      52.589  10.001  44.853  1.00 72.77           O
ATOM    646  H   GLY A  79      54.029  13.784  45.829  1.00 87.55           H
ATOM    647  HA2 GLY A  79      54.357  11.985  44.757  1.00 88.13           H
ATOM    648  HA3 GLY A  79      54.470  11.237  46.133  1.00 88.13           H
ATOM    649  N   GLU A  80      51.480  11.798  45.603  1.00 63.24           N
ATOM    650  CA  GLU A  80      50.168  11.200  45.476  1.00 66.24           C
ATOM    651  C   GLU A  80      49.680  11.196  44.023  1.00 58.98           C
ATOM    652  O   GLU A  80      49.963  12.102  43.242  1.00 57.71           O
ATOM    653  CB  GLU A  80      49.223  11.967  46.390  1.00 59.26           C
ATOM    654  CG  GLU A  80      47.780  11.883  46.089  1.00 62.38           C
ATOM    655  CD  GLU A  80      47.009  12.888  46.908  1.00 72.91           C
ATOM    656  OE1 GLU A  80      47.634  13.869  47.383  1.00 77.89           O
ATOM    657  OE2 GLU A  80      45.787  12.697  47.075  1.00 76.84           O1-
ATOM    658  H   GLU A  80      51.460  12.610  45.883  1.00 75.89           H
ATOM    659  HA  GLU A  80      50.209  10.282  45.786  1.00 79.49           H
ATOM    660  HB2 GLU A  80      49.341  11.628  47.291  1.00 71.11           H
ATOM    661  HB3 GLU A  80      49.476  12.904  46.363  1.00 71.11           H
ATOM    662  HG2 GLU A  80      47.614  12.087  45.157  1.00 74.85           H
ATOM    663  HG3 GLU A  80      47.458  10.996  46.307  1.00 74.85           H
ATOM    664  N   LEU A  81      48.914  10.166  43.683  1.00 56.47           N
ATOM    665  CA  LEU A  81      48.371   9.973  42.344  1.00 60.04           C
ATOM    666  C   LEU A  81      47.026  10.684  42.169  1.00 52.00           C
ATOM    667  O   LEU A  81      46.241  10.765  43.112  1.00 54.82           O
ATOM    668  CB  LEU A  81      48.205   8.475  42.098  1.00 62.42           C
ATOM    669  CG  LEU A  81      49.492   7.650  42.101  1.00 65.01           C
ATOM    670  CD1 LEU A  81      49.176   6.168  42.028  1.00 65.12           C
ATOM    671  CD2 LEU A  81      50.345   8.055  40.922  1.00 62.57           C
ATOM    672  H   LEU A  81      48.689   9.543  44.231  1.00 67.76           H
ATOM    673  HA  LEU A  81      48.990  10.330  41.691  1.00 72.05           H
ATOM    674  HB2 LEU A  81      47.644   8.117  42.803  1.00 74.90           H
ATOM    675  HB3 LEU A  81      47.775   8.344  41.239  1.00 74.90           H
ATOM    676  HG  LEU A  81      49.987   7.819  42.920  1.00 78.02           H
ATOM    677 HD11 LEU A  81      50.007   5.668  42.024  1.00 78.15           H
ATOM    678 HD12 LEU A  81      48.647   5.924  42.803  1.00 78.15           H
ATOM    679 HD13 LEU A  81      48.678   5.991  41.215  1.00 78.15           H
ATOM    680 HD21 LEU A  81      51.144   7.507  40.912  1.00 75.08           H
ATOM    681 HD22 LEU A  81      49.837   7.923  40.107  1.00 75.08           H
ATOM    682 HD23 LEU A  81      50.588   8.989  41.014  1.00 75.08           H
ATOM    683  N   VAL A  82      46.758  11.196  40.956  1.00 47.79           N
ATOM    684  CA  VAL A  82      45.480  11.842  40.642  1.00 53.67           C
ATOM    685  C   VAL A  82      44.986  11.377  39.267  1.00 47.87           C
ATOM    686  O   VAL A  82      45.800  10.969  38.436  1.00 51.28           O
ATOM    687  CB  VAL A  82      45.639  13.385  40.682  1.00 50.85           C
ATOM    688  CG1 VAL A  82      45.972  13.865  42.107  1.00 58.36           C
ATOM    689  CG2 VAL A  82      46.706  13.835  39.749  1.00 52.63           C
ATOM    690  H   VAL A  82      47.313  11.194  40.300  1.00 57.35           H
ATOM    691  HA  VAL A  82      44.820  11.589  41.309  1.00 64.41           H
ATOM    692  HB  VAL A  82      44.808  13.800  40.404  1.00 61.02           H
ATOM    693 HG11 VAL A  82      46.029  14.832  42.108  1.00 70.03           H
ATOM    694 HG12 VAL A  82      45.272  13.576  42.716  1.00 70.03           H
ATOM    695 HG13 VAL A  82      46.823  13.489  42.385  1.00 70.03           H
ATOM    696 HG21 VAL A  82      46.752  14.801  39.784  1.00 63.16           H
ATOM    697 HG22 VAL A  82      47.555  13.456  40.027  1.00 63.16           H
ATOM    698 HG23 VAL A  82      46.489  13.549  38.850  1.00 63.16           H
ATOM    699  N   ALA A  83      43.638  11.466  38.996  1.00 54.58           N
ATOM    700  CA  ALA A  83      43.273  11.445  37.579  1.00 43.44           C
ATOM    701  C   ALA A  83      43.268  12.917  37.111  1.00 44.05           C
ATOM    702  O   ALA A  83      42.996  13.959  37.689  1.00 48.50           O
ATOM    703  CB  ALA A  83      41.935  10.785  37.327  1.00 52.75           C
ATOM    704  H   ALA A  83      42.971  11.906  39.650  1.00 65.50           H
ATOM    705  HA  ALA A  83      44.075  10.860  37.003  1.00 52.13           H
ATOM    706  HB1 ALA A  83      41.717  10.707  36.252  1.00 63.30           H
ATOM    707  HB2 ALA A  83      41.950   9.754  37.721  1.00 63.30           H
ATOM    708  HB3 ALA A  83      41.098  11.305  37.809  1.00 63.30           H
ATOM    709  N   ILE A  84      43.680  12.983  35.814  1.00 44.15           N
ATOM    710  CA  ILE A  84      43.565  14.183  34.942  1.00 40.59           C
ATOM    711  C   ILE A  84      42.739  13.865  33.695  1.00 47.67           C
ATOM    712  O   ILE A  84      43.199  13.134  32.805  1.00 49.53           O
ATOM    713  CB  ILE A  84      44.924  14.748  34.489  1.00 43.41           C
ATOM    714  CG1 ILE A  84      45.841  15.090  35.675  1.00 48.54           C
ATOM    715  CG2 ILE A  84      44.700  16.024  33.628  1.00 40.71           C
ATOM    716  CD1 ILE A  84      47.197  15.695  35.255  1.00 54.15           C
ATOM    717  H   ILE A  84      44.049  12.321  35.406  1.00 52.98           H
ATOM    718  HA  ILE A  84      43.108  14.886  35.425  1.00 48.71           H
ATOM    719  HB  ILE A  84      45.365  14.082  33.938  1.00 52.09           H
ATOM    720 HG12 ILE A  84      45.392  15.738  36.241  1.00 58.25           H
ATOM    721 HG13 ILE A  84      46.019  14.281  36.179  1.00 58.25           H
ATOM    722 HG21 ILE A  84      45.553  16.370  33.329  1.00 48.85           H
ATOM    723 HG22 ILE A  84      44.164  15.810  32.849  1.00 48.85           H
ATOM    724 HG23 ILE A  84      44.243  16.690  34.163  1.00 48.85           H
ATOM    725 HD11 ILE A  84      47.746  15.813  36.043  1.00 64.98           H
ATOM    726 HD12 ILE A  84      47.640  15.091  34.641  1.00 64.98           H
ATOM    727 HD13 ILE A  84      47.054  16.553  34.829  1.00 64.98           H
ATOM    728  N   LYS A  85      41.568  14.496  33.576  1.00 48.13           N
ATOM    729  CA  LYS A  85      40.701  14.329  32.412  1.00 43.44           C
ATOM    730  C   LYS A  85      40.830  15.556  31.525  1.00 52.79           C
ATOM    731  O   LYS A  85      40.599  16.681  31.975  1.00 47.34           O
ATOM    732  CB  LYS A  85      39.245  14.115  32.819  1.00 44.83           C
ATOM    733  CG  LYS A  85      38.232  14.079  31.658  1.00 43.61           C
ATOM    734  CD  LYS A  85      36.841  13.579  32.114  1.00 48.77           C
ATOM    735  CE  LYS A  85      35.798  13.627  30.979  1.00 49.46           C
ATOM    736  NZ  LYS A  85      34.503  12.989  31.390  1.00 51.66           N1+
ATOM    737  H   LYS A  85      41.252  15.040  34.161  1.00 57.75           H
ATOM    738  HA  LYS A  85      40.994  13.554  31.906  1.00 52.13           H
ATOM    739  HB2 LYS A  85      39.177  13.271  33.290  1.00 53.79           H
ATOM    740  HB3 LYS A  85      38.991  14.839  33.417  1.00 53.79           H
ATOM    741  HG2 LYS A  85      38.128  14.969  31.290  1.00 52.33           H
ATOM    742  HG3 LYS A  85      38.562  13.470  30.977  1.00 52.33           H
ATOM    743  HD2 LYS A  85      36.911  12.662  32.421  1.00 58.52           H
ATOM    744  HD3 LYS A  85      36.518  14.143  32.833  1.00 58.52           H
ATOM    745  HE2 LYS A  85      35.617  14.553  30.753  1.00 59.35           H
ATOM    746  HE3 LYS A  85      36.144  13.154  30.206  1.00 59.35           H
ATOM    747  HZ1 LYS A  85      33.878  13.142  30.775  1.00 62.00           H
ATOM    748  HZ2 LYS A  85      34.608  12.109  31.484  1.00 62.00           H
ATOM    749  HZ3 LYS A  85      34.232  13.329  32.167  1.00 62.00           H
ATOM    750  N   LYS A  86      41.197  15.334  30.273  1.00 41.21           N
ATOM    751  CA  LYS A  86      41.533  16.399  29.343  1.00 48.81           C
ATOM    752  C   LYS A  86      40.584  16.323  28.157  1.00 49.70           C
ATOM    753  O   LYS A  86      40.496  15.274  27.512  1.00 45.49           O
ATOM    754  CB  LYS A  86      42.984  16.234  28.897  1.00 48.94           C
ATOM    755  CG  LYS A  86      43.459  17.213  27.850  1.00 51.50           C
ATOM    756  CD  LYS A  86      44.965  17.025  27.672  1.00 55.21           C
ATOM    757  CE  LYS A  86      45.595  18.185  26.938  1.00 55.90           C
ATOM    758  NZ  LYS A  86      47.055  17.968  26.876  1.00 62.30           N1+
ATOM    759  H   LYS A  86      41.269  14.548  29.936  1.00 49.45           H
ATOM    760  HA  LYS A  86      41.424  17.263  29.774  1.00 58.57           H
ATOM    761  HB2 LYS A  86      43.557  16.323  29.676  1.00 58.73           H
ATOM    762  HB3 LYS A  86      43.086  15.344  28.524  1.00 58.73           H
ATOM    763  HG2 LYS A  86      43.015  17.034  27.007  1.00 61.80           H
ATOM    764  HG3 LYS A  86      43.285  18.121  28.141  1.00 61.80           H
ATOM    765  HD2 LYS A  86      45.382  16.957  28.545  1.00 66.26           H
ATOM    766  HD3 LYS A  86      45.132  16.217  27.164  1.00 66.26           H
ATOM    767  HE2 LYS A  86      45.247  18.234  26.033  1.00 67.09           H
ATOM    768  HE3 LYS A  86      45.422  19.011  27.417  1.00 67.09           H
ATOM    769  HZ1 LYS A  86      47.443  18.640  26.440  1.00 74.76           H
ATOM    770  HZ2 LYS A  86      47.389  17.923  27.701  1.00 74.76           H
ATOM    771  HZ3 LYS A  86      47.227  17.203  26.454  1.00 74.76           H
ATOM    772  N   VAL A  87      39.854  17.411  27.904  1.00 48.93           N
ATOM    773  CA  VAL A  87      38.888  17.499  26.817  1.00 56.80           C
ATOM    774  C   VAL A  87      39.071  18.826  26.089  1.00 63.01           C
ATOM    775  O   VAL A  87      39.496  19.831  26.670  1.00 49.33           O
ATOM    776  CB  VAL A  87      37.412  17.373  27.287  1.00 58.05           C
ATOM    777  CG1 VAL A  87      37.117  15.985  27.878  1.00 69.50           C
ATOM    778  CG2 VAL A  87      37.067  18.478  28.281  1.00 64.42           C
ATOM    779  H   VAL A  87      39.909  18.131  28.369  1.00 58.72           H
ATOM    780  HA  VAL A  87      39.065  16.784  26.185  1.00 68.16           H
ATOM    781  HB  VAL A  87      36.832  17.493  26.518  1.00 69.65           H
ATOM    782 HG11 VAL A  87      36.194  15.958  28.176  1.00 83.40           H
ATOM    783 HG12 VAL A  87      37.259  15.315  27.192  1.00 83.40           H
ATOM    784 HG13 VAL A  87      37.707  15.821  28.628  1.00 83.40           H
ATOM    785 HG21 VAL A  87      36.147  18.365  28.566  1.00 77.31           H
ATOM    786 HG22 VAL A  87      37.661  18.420  29.045  1.00 77.31           H
ATOM    787 HG23 VAL A  87      37.170  19.339  27.847  1.00 77.31           H
ATOM    788  N   LEU A  88      38.718  18.815  24.802  1.00 62.73           N
ATOM    789  CA  LEU A  88      38.717  20.014  23.972  1.00 62.83           C
ATOM    790  C   LEU A  88      37.670  20.993  24.479  1.00 64.71           C
ATOM    791  O   LEU A  88      36.541  20.597  24.785  1.00 63.69           O
ATOM    792  CB  LEU A  88      38.392  19.629  22.530  1.00 69.03           C
ATOM    793  CG  LEU A  88      39.100  20.324  21.387  1.00 70.86           C
ATOM    794  CD1 LEU A  88      40.546  19.903  21.355  1.00 65.29           C
ATOM    795  CD2 LEU A  88      38.370  19.947  20.097  1.00 71.79           C
ATOM    796  H   LEU A  88      38.466  18.109  24.384  1.00 75.28           H
ATOM    797  HA  LEU A  88      39.588  20.442  23.993  1.00 75.40           H
ATOM    798  HB2 LEU A  88      38.578  18.683  22.424  1.00 82.84           H
ATOM    799  HB3 LEU A  88      37.443  19.777  22.395  1.00 82.84           H
ATOM    800  HG  LEU A  88      39.056  21.286  21.507  1.00 85.03           H
ATOM    801 HD11 LEU A  88      40.980  20.314  20.592  1.00 78.35           H
ATOM    802 HD12 LEU A  88      40.978  20.183  22.175  1.00 78.35           H
ATOM    803 HD13 LEU A  88      40.584  18.936  21.275  1.00 78.35           H
ATOM    804 HD21 LEU A  88      38.805  20.381  19.347  1.00 86.14           H
ATOM    805 HD22 LEU A  88      38.399  18.983  19.990  1.00 86.14           H
ATOM    806 HD23 LEU A  88      37.446  20.240  20.160  1.00 86.14           H
ATOM    807  N   GLN A  89      38.020  22.279  24.544  1.00 63.89           N
ATOM    808  CA  GLN A  89      37.105  23.258  25.122  1.00 70.40           C
ATOM    809  C   GLN A  89      36.731  24.344  24.130  1.00 71.07           C
ATOM    810  O   GLN A  89      37.545  25.221  23.821  1.00 77.63           O
ATOM    811  CB  GLN A  89      37.680  23.890  26.389  1.00 76.31           C
ATOM    812  CG  GLN A  89      36.621  24.686  27.191  1.00 70.17           C
ATOM    813  CD  GLN A  89      35.184  24.123  27.044  1.00 71.78           C
ATOM    814  OE1 GLN A  89      34.961  22.893  27.007  1.00 65.38           O
ATOM    815  NE2 GLN A  89      34.211  25.033  26.926  1.00 71.30           N
ATOM    816  H   GLN A  89      38.770  22.603  24.270  1.00 76.67           H
ATOM    817  HA  GLN A  89      36.298  22.780  25.328  1.00 84.48           H
ATOM    818  HB2 GLN A  89      38.035  23.190  26.961  1.00 91.57           H
ATOM    819  HB3 GLN A  89      38.390  24.502  26.138  1.00 91.57           H
ATOM    820  HG2 GLN A  89      36.860  24.669  28.132  1.00 84.21           H
ATOM    821  HG3 GLN A  89      36.617  25.603  26.867  1.00 84.21           H
ATOM    822 HE21 GLN A  89      34.402  25.873  26.949  1.00 85.57           H
ATOM    823 HE22 GLN A  89      33.395  24.781  26.821  1.00 85.57           H
ATOM    824  N   ASP A  90      35.472  24.319  23.703  1.00 72.53           N
ATOM    825  CA  ASP A  90      34.966  25.294  22.749  1.00 82.33           C
ATOM    826  C   ASP A  90      34.756  26.639  23.430  1.00 83.55           C
ATOM    827  O   ASP A  90      34.427  26.722  24.616  1.00 76.79           O
ATOM    828  H   ASP A  90      34.890  23.736  23.950  1.00 87.04           H
ATOM    829  N   LYS A  91      34.950  27.705  22.666  1.00 87.42           N
ATOM    830  CA  LYS A  91      34.796  29.043  23.212  1.00 91.77           C
ATOM    831  C   LYS A  91      33.378  29.564  23.067  1.00 88.78           C
ATOM    832  O   LYS A  91      33.095  30.679  23.516  1.00 91.31           O
ATOM    833  CB  LYS A  91      35.819  29.983  22.558  1.00 89.20           C
ATOM    834  CG  LYS A  91      37.274  29.515  22.780  1.00 91.88           C
ATOM    835  CD  LYS A  91      37.535  29.171  24.271  1.00 91.54           C
ATOM    836  CE  LYS A  91      38.864  28.471  24.541  1.00 89.41           C
ATOM    837  NZ  LYS A  91      38.916  28.044  25.998  1.00 82.32           N1+
ATOM    838  H   LYS A  91      35.164  27.682  21.833  1.00104.91           H
ATOM    839  HA  LYS A  91      34.962  29.022  24.165  1.00110.13           H
ATOM    840  HB2 LYS A  91      35.658  30.016  21.602  1.00107.04           H
ATOM    841  HB3 LYS A  91      35.729  30.869  22.942  1.00107.04           H
ATOM    842  HG2 LYS A  91      37.444  28.723  22.245  1.00110.25           H
ATOM    843  HG3 LYS A  91      37.879  30.229  22.521  1.00110.25           H
ATOM    844  HD2 LYS A  91      37.517  29.990  24.790  1.00109.84           H
ATOM    845  HD3 LYS A  91      36.862  28.558  24.595  1.00109.84           H
ATOM    846  HE2 LYS A  91      38.934  27.680  23.983  1.00107.29           H
ATOM    847  HE3 LYS A  91      39.600  29.079  24.362  1.00107.29           H
ATOM    848  HZ1 LYS A  91      38.876  28.760  26.525  1.00 98.78           H
ATOM    849  HZ2 LYS A  91      38.228  27.510  26.182  1.00 98.78           H
ATOM    850  HZ3 LYS A  91      39.669  27.607  26.163  1.00 98.78           H
ATOM    851  N   ARG A  92      32.472  28.761  22.503  1.00 83.91           N
ATOM    852  CA  ARG A  92      31.056  29.120  22.502  1.00 88.62           C
ATOM    853  C   ARG A  92      30.458  29.014  23.906  1.00 86.26           C
ATOM    854  O   ARG A  92      29.739  29.918  24.351  1.00 84.29           O
ATOM    855  CB  ARG A  92      30.288  28.236  21.507  1.00 83.89           C
ATOM    856  H   ARG A  92      32.651  28.014  22.117  1.00100.69           H
ATOM    857  HA  ARG A  92      30.970  30.041  22.208  1.00106.34           H
ATOM    858  HB1 ARG A  92      30.729  28.278  20.645  1.00100.66           H
ATOM    859  HB3 ARG A  92      29.378  28.563  21.428  1.00100.66           H
ATOM    860  N   PHE A  93      30.756  27.925  24.629  1.00 80.41           N
ATOM    861  CA  PHE A  93      30.114  27.627  25.908  1.00 82.47           C
ATOM    862  C   PHE A  93      31.162  27.337  26.978  1.00 81.01           C
ATOM    863  O   PHE A  93      32.317  27.007  26.692  1.00 78.94           O
ATOM    864  CB  PHE A  93      29.157  26.401  25.831  1.00 85.01           C
ATOM    865  CG  PHE A  93      28.217  26.408  24.641  1.00 91.53           C
ATOM    866  CD1 PHE A  93      28.587  25.802  23.430  1.00 97.07           C
ATOM    867  CD2 PHE A  93      26.954  27.000  24.736  1.00 96.64           C
ATOM    868  CE1 PHE A  93      27.718  25.804  22.327  1.00 95.18           C
ATOM    869  CE2 PHE A  93      26.075  27.007  23.638  1.00 98.85           C
ATOM    870  CZ  PHE A  93      26.459  26.407  22.431  1.00 98.52           C
ATOM    871  H   PHE A  93      31.338  27.338  24.389  1.00 96.49           H
ATOM    872  HA  PHE A  93      29.599  28.396  26.197  1.00 98.97           H
ATOM    873  HB2 PHE A  93      29.686  25.590  25.790  1.00102.01           H
ATOM    874  HB3 PHE A  93      28.612  26.391  26.633  1.00102.01           H
ATOM    875  HD1 PHE A  93      29.423  25.402  23.351  1.00116.49           H
ATOM    876  HD2 PHE A  93      26.694  27.403  25.534  1.00115.97           H
ATOM    877  HE1 PHE A  93      27.977  25.404  21.528  1.00114.22           H
ATOM    878  HE2 PHE A  93      25.238  27.409  23.714  1.00118.62           H
ATOM    879  HZ  PHE A  93      25.879  26.407  21.703  1.00118.22           H
ATOM    880  N   LYS A  94      30.744  27.447  28.227  1.00 74.40           N
ATOM    881  CA  LYS A  94      31.550  26.950  29.329  1.00 70.97           C
ATOM    882  C   LYS A  94      31.256  25.457  29.486  1.00 59.00           C
ATOM    883  O   LYS A  94      30.136  25.011  29.227  1.00 60.05           O
ATOM    884  CB  LYS A  94      31.234  27.743  30.598  1.00 69.26           C
ATOM    885  CG  LYS A  94      32.174  27.491  31.780  1.00 75.28           C
ATOM    886  CD  LYS A  94      33.452  28.337  31.794  1.00 76.11           C
ATOM    887  CE  LYS A  94      34.120  28.207  33.184  1.00 77.20           C
ATOM    888  NZ  LYS A  94      35.555  28.674  33.307  1.00 71.76           N1+
ATOM    889  H   LYS A  94      29.998  27.800  28.465  1.00 89.28           H
ATOM    890  HA  LYS A  94      32.490  27.064  29.125  1.00 85.16           H
ATOM    891  HB2 LYS A  94      31.278  28.689  30.386  1.00 83.11           H
ATOM    892  HB3 LYS A  94      30.332  27.520  30.879  1.00 83.11           H
ATOM    893  HG2 LYS A  94      31.691  27.683  32.598  1.00 90.34           H
ATOM    894  HG3 LYS A  94      32.443  26.560  31.758  1.00 90.34           H
ATOM    895  HD2 LYS A  94      34.062  28.008  31.115  1.00 91.34           H
ATOM    896  HD3 LYS A  94      33.231  29.269  31.635  1.00 91.34           H
ATOM    897  HE2 LYS A  94      33.592  28.714  33.821  1.00 92.65           H
ATOM    898  HE3 LYS A  94      34.105  27.269  33.432  1.00 92.65           H
ATOM    899  HZ1 LYS A  94      35.823  28.609  34.152  1.00 86.12           H
ATOM    900  HZ2 LYS A  94      36.085  28.175  32.797  1.00 86.12           H
ATOM    901  HZ3 LYS A  94      35.618  29.523  33.049  1.00 86.12           H
ATOM    902  N   ASN A  95      32.282  24.677  29.836  1.00 55.20           N
ATOM    903  CA  ASN A  95      32.143  23.219  29.894  1.00 50.07           C
ATOM    904  C   ASN A  95      31.120  22.798  30.955  1.00 51.04           C
ATOM    905  O   ASN A  95      31.203  23.215  32.115  1.00 51.98           O
ATOM    906  CB  ASN A  95      33.511  22.596  30.182  1.00 56.16           C
ATOM    907  CG  ASN A  95      33.466  21.081  30.258  1.00 59.03           C
ATOM    908  OD1 ASN A  95      33.019  20.505  31.258  1.00 47.95           O
ATOM    909  ND2 ASN A  95      33.947  20.427  29.213  1.00 52.85           N
ATOM    910  H   ASN A  95      33.068  24.969  30.037  1.00 66.24           H
ATOM    911  HA  ASN A  95      31.836  22.889  29.036  1.00 60.08           H
ATOM    912  HB2 ASN A  95      34.130  22.846  29.482  1.00 67.39           H
ATOM    913  HB3 ASN A  95      33.831  22.926  31.036  1.00 67.39           H
ATOM    914 HD21 ASN A  95      33.912  19.569  29.193  1.00 63.42           H
ATOM    915 HD22 ASN A  95      34.295  20.861  28.561  1.00 63.42           H
ATOM    916  N   ARG A  96      30.156  21.954  30.569  1.00 42.87           N
ATOM    917  CA  ARG A  96      29.049  21.629  31.472  1.00 54.29           C
ATOM    918  C   ARG A  96      29.479  20.648  32.571  1.00 50.38           C
ATOM    919  O   ARG A  96      29.010  20.740  33.712  1.00 47.28           O
ATOM    920  CB  ARG A  96      27.860  21.069  30.684  1.00 46.35           C
ATOM    921  CG  ARG A  96      26.634  20.712  31.584  1.00 57.31           C
ATOM    922  CD  ARG A  96      25.462  20.082  30.784  1.00 60.07           C
ATOM    923  NE  ARG A  96      24.638  21.084  30.098  1.00 67.45           N
ATOM    924  CZ  ARG A  96      23.871  20.850  29.029  1.00 60.73           C
ATOM    925  NH1 ARG A  96      23.811  19.641  28.469  1.00 56.08           N
ATOM    926  NH2 ARG A  96      23.164  21.847  28.508  1.00 67.06           N1+
ATOM    927  H   ARG A  96      30.123  21.557  29.810  1.00 51.45           H
ATOM    928  HA  ARG A  96      28.754  22.448  31.902  1.00 65.14           H
ATOM    929  HB2 ARG A  96      27.569  21.737  30.045  1.00 55.62           H
ATOM    930  HB3 ARG A  96      28.142  20.266  30.219  1.00 55.62           H
ATOM    931  HG2 ARG A  96      26.905  20.074  32.262  1.00 68.77           H
ATOM    932  HG3 ARG A  96      26.304  21.518  32.011  1.00 68.77           H
ATOM    933  HD2 ARG A  96      25.821  19.472  30.119  1.00 72.08           H
ATOM    934  HD3 ARG A  96      24.886  19.600  31.401  1.00 72.08           H
ATOM    935  HE  ARG A  96      24.604  21.872  30.445  1.00 80.94           H
ATOM    936 HH11 ARG A  96      24.262  18.985  28.797  1.00 67.30           H
ATOM    937 HH12 ARG A  96      23.313  19.514  27.780  1.00 67.30           H
ATOM    938 HH21 ARG A  96      23.202  22.629  28.862  1.00 80.47           H
ATOM    939 HH22 ARG A  96      22.670  21.711  27.815  1.00 80.47           H
ATOM    940  N   GLU A  97      30.378  19.710  32.249  1.00 44.00           N
ATOM    941  CA  GLU A  97      30.935  18.827  33.262  1.00 46.77           C
ATOM    942  C   GLU A  97      31.631  19.634  34.363  1.00 44.82           C
ATOM    943  O   GLU A  97      31.463  19.350  35.555  1.00 39.00           O
ATOM    944  CB  GLU A  97      31.910  17.834  32.602  1.00 39.13           C
ATOM    945  CG  GLU A  97      32.521  16.836  33.626  1.00 41.98           C
ATOM    946  CD  GLU A  97      33.334  15.692  32.972  1.00 44.18           C
ATOM    947  OE1 GLU A  97      33.706  15.841  31.802  1.00 49.50           O
ATOM    948  OE2 GLU A  97      33.590  14.644  33.625  1.00 46.46           O1-
ATOM    949  H   GLU A  97      30.694  19.583  31.461  1.00 52.81           H
ATOM    950  HA  GLU A  97      30.216  18.322  33.668  1.00 56.13           H
ATOM    951  HB2 GLU A  97      31.430  17.317  31.939  1.00 46.95           H
ATOM    952  HB3 GLU A  97      32.628  18.323  32.175  1.00 46.95           H
ATOM    953  HG2 GLU A  97      33.113  17.316  34.228  1.00 50.38           H
ATOM    954  HG3 GLU A  97      31.800  16.435  34.135  1.00 50.38           H
ATOM    955  N   LEU A  98      32.418  20.639  33.971  1.00 41.87           N
ATOM    956  CA  LEU A  98      33.134  21.468  34.928  1.00 47.25           C
ATOM    957  C   LEU A  98      32.165  22.182  35.856  1.00 48.02           C
ATOM    958  O   LEU A  98      32.323  22.136  37.076  1.00 44.19           O
ATOM    959  CB  LEU A  98      34.010  22.473  34.178  1.00 51.67           C
ATOM    960  CG  LEU A  98      34.718  23.528  35.022  1.00 44.75           C
ATOM    961  CD1 LEU A  98      35.605  22.898  36.081  1.00 45.33           C
ATOM    962  CD2 LEU A  98      35.531  24.421  34.125  1.00 52.80           C
ATOM    963  H   LEU A  98      32.548  20.863  33.152  1.00 50.24           H
ATOM    964  HA  LEU A  98      33.713  20.909  35.468  1.00 56.70           H
ATOM    965  HB2 LEU A  98      34.692  21.983  33.691  1.00 62.01           H
ATOM    966  HB3 LEU A  98      33.451  22.945  33.542  1.00 62.01           H
ATOM    967  HG  LEU A  98      34.051  24.074  35.466  1.00 53.70           H
ATOM    968 HD11 LEU A  98      36.018  23.603  36.603  1.00 54.39           H
ATOM    969 HD12 LEU A  98      35.062  22.336  36.657  1.00 54.39           H
ATOM    970 HD13 LEU A  98      36.291  22.367  35.652  1.00 54.39           H
ATOM    971 HD21 LEU A  98      36.012  25.063  34.666  1.00 63.36           H
ATOM    972 HD22 LEU A  98      36.160  23.874  33.627  1.00 63.36           H
ATOM    973 HD23 LEU A  98      34.933  24.876  33.513  1.00 63.36           H
ATOM    974  N   GLN A  99      31.140  22.837  35.294  1.00 44.59           N
ATOM    975  CA  GLN A  99      30.208  23.601  36.123  1.00 49.84           C
ATOM    976  C   GLN A  99      29.471  22.695  37.099  1.00 49.12           C
ATOM    977  O   GLN A  99      29.153  23.113  38.214  1.00 46.35           O
ATOM    978  CB  GLN A  99      29.197  24.373  35.252  1.00 52.38           C
ATOM    979  CG  GLN A  99      29.816  25.386  34.237  1.00 56.46           C
ATOM    980  CD  GLN A  99      31.236  25.915  34.631  1.00 71.34           C
ATOM    981  OE1 GLN A  99      32.204  25.707  33.890  1.00 80.21           O
ATOM    982  NE2 GLN A  99      31.352  26.592  35.785  1.00 65.87           N
ATOM    983  H   GLN A  99      30.967  22.849  34.452  1.00 53.50           H
ATOM    984  HA  GLN A  99      30.706  24.245  36.646  1.00 59.81           H
ATOM    985  HB2 GLN A  99      28.672  23.733  34.746  1.00 62.85           H
ATOM    986  HB3 GLN A  99      28.605  24.871  35.835  1.00 62.85           H
ATOM    987  HG2 GLN A  99      29.883  24.956  33.370  1.00 67.75           H
ATOM    988  HG3 GLN A  99      29.222  26.151  34.168  1.00 67.75           H
ATOM    989 HE21 GLN A  99      30.661  26.734  36.278  1.00 79.04           H
ATOM    990 HE22 GLN A  99      32.123  26.886  36.035  1.00 79.04           H
ATOM    991  N   ILE A 100      29.156  21.459  36.688  1.00 47.24           N
ATOM    992  CA  ILE A 100      28.484  20.533  37.597  1.00 46.14           C
ATOM    993  C   ILE A 100      29.440  20.046  38.674  1.00 43.71           C
ATOM    994  O   ILE A 100      29.086  19.988  39.852  1.00 49.97           O
ATOM    995  CB  ILE A 100      27.884  19.349  36.830  1.00 43.95           C
ATOM    996  CG1 ILE A 100      26.573  19.786  36.178  1.00 45.99           C
ATOM    997  CG2 ILE A 100      27.683  18.137  37.812  1.00 39.47           C
ATOM    998  CD1 ILE A 100      26.011  18.784  35.188  1.00 48.32           C
ATOM    999  H   ILE A 100      29.320  21.144  35.907  1.00 56.69           H
ATOM   1000  HA  ILE A 100      27.754  20.998  38.037  1.00 55.37           H
ATOM   1001  HB  ILE A 100      28.506  19.084  36.134  1.00 52.74           H
ATOM   1002 HG12 ILE A 100      25.910  19.914  36.875  1.00 55.18           H
ATOM   1003 HG13 ILE A 100      26.724  20.621  35.711  1.00 55.18           H
ATOM   1004 HG21 ILE A 100      27.190  17.438  37.354  1.00 47.36           H
ATOM   1005 HG22 ILE A 100      28.540  17.788  38.102  1.00 47.36           H
ATOM   1006 HG23 ILE A 100      27.171  18.442  38.578  1.00 47.36           H
ATOM   1007 HD11 ILE A 100      25.185  19.136  34.820  1.00 57.98           H
ATOM   1008 HD12 ILE A 100      26.659  18.653  34.477  1.00 57.98           H
ATOM   1009 HD13 ILE A 100      25.838  17.944  35.641  1.00 57.98           H
ATOM   1010  N   MET A 101      30.667  19.701  38.304  1.00 37.74           N
ATOM   1011  CA  MET A 101      31.557  19.123  39.298  1.00 45.44           C
ATOM   1012  C   MET A 101      32.079  20.154  40.306  1.00 52.09           C
ATOM   1013  O   MET A 101      32.516  19.770  41.399  1.00 46.20           O
ATOM   1014  CB  MET A 101      32.690  18.414  38.584  1.00 45.31           C
ATOM   1015  CG  MET A 101      32.173  17.103  37.919  1.00 43.21           C
ATOM   1016  SD  MET A 101      33.443  15.899  37.862  1.00 53.79           S
ATOM   1017  CE  MET A 101      33.671  15.423  39.590  1.00 49.10           C
ATOM   1018  H   MET A 101      31.002  19.794  37.517  1.00 45.29           H
ATOM   1019  HA  MET A 101      31.060  18.444  39.784  1.00 54.53           H
ATOM   1020  HB2 MET A 101      33.051  18.990  37.894  1.00 54.37           H
ATOM   1021  HB3 MET A 101      33.380  18.190  39.224  1.00 54.37           H
ATOM   1022  HG2 MET A 101      31.431  16.728  38.416  1.00 51.86           H
ATOM   1023  HG3 MET A 101      31.899  17.293  37.008  1.00 51.86           H
ATOM   1024  HE1 MET A 101      34.364  14.748  39.637  1.00 58.92           H
ATOM   1025  HE2 MET A 101      33.934  16.207  40.098  1.00 58.92           H
ATOM   1026  HE3 MET A 101      32.836  15.066  39.934  1.00 58.92           H
ATOM   1027  N   ARG A 102      32.011  21.450  39.993  1.00 47.72           N
ATOM   1028  CA  ARG A 102      32.456  22.458  40.954  1.00 52.28           C
ATOM   1029  C   ARG A 102      31.520  22.536  42.154  1.00 47.50           C
ATOM   1030  O   ARG A 102      31.954  22.899  43.248  1.00 55.85           O
ATOM   1031  CB  ARG A 102      32.573  23.825  40.281  1.00 54.13           C
ATOM   1032  CG  ARG A 102      33.682  23.878  39.284  1.00 56.86           C
ATOM   1033  CD  ARG A 102      33.874  25.260  38.732  1.00 59.95           C
ATOM   1034  NE  ARG A 102      34.529  26.098  39.724  1.00 64.85           N
ATOM   1035  CZ  ARG A 102      34.841  27.367  39.519  1.00 64.70           C
ATOM   1036  NH1 ARG A 102      34.553  27.941  38.346  1.00 69.72           N
ATOM   1037  NH2 ARG A 102      35.434  28.046  40.494  1.00 71.56           N1+
ATOM   1038  H   ARG A 102      31.714  21.763  39.251  1.00 57.26           H
ATOM   1039  HA  ARG A 102      33.340  22.218  41.268  1.00 62.74           H
ATOM   1040  HB2 ARG A 102      31.742  24.045  39.832  1.00 64.96           H
ATOM   1041  HB3 ARG A 102      32.768  24.489  40.959  1.00 64.96           H
ATOM   1042  HG2 ARG A 102      34.505  23.600  39.714  1.00 68.23           H
ATOM   1043  HG3 ARG A 102      33.477  23.292  38.543  1.00 68.23           H
ATOM   1044  HD2 ARG A 102      34.432  25.224  37.939  1.00 71.94           H
ATOM   1045  HD3 ARG A 102      33.013  25.653  38.517  1.00 71.94           H
ATOM   1046  HE  ARG A 102      34.775  25.735  40.467  1.00 77.83           H
ATOM   1047 HH11 ARG A 102      34.165  27.491  37.724  1.00 83.67           H
ATOM   1048 HH12 ARG A 102      34.753  28.766  38.210  1.00 83.67           H
ATOM   1049 HH21 ARG A 102      35.610  27.653  41.240  1.00 85.88           H
ATOM   1050 HH22 ARG A 102      35.647  28.871  40.382  1.00 85.88           H
ATOM   1051  N   LYS A 103      30.250  22.165  41.985  1.00 48.70           N
ATOM   1052  CA  LYS A 103      29.294  22.250  43.073  1.00 52.20           C
ATOM   1053  C   LYS A 103      29.075  20.928  43.801  1.00 49.66           C
ATOM   1054  O   LYS A 103      28.235  20.877  44.700  1.00 52.41           O
ATOM   1055  CB  LYS A 103      27.948  22.786  42.568  1.00 52.64           C
ATOM   1056  CG  LYS A 103      27.395  22.192  41.286  1.00 65.67           C
ATOM   1057  CD  LYS A 103      25.967  22.713  41.000  1.00 62.85           C
ATOM   1058  CE  LYS A 103      24.973  22.261  42.121  1.00 73.28           C
ATOM   1059  NZ  LYS A 103      23.523  22.593  41.831  1.00 78.85           N1+
ATOM   1060  H   LYS A 103      29.928  21.858  41.249  1.00 58.44           H
ATOM   1061  HA  LYS A 103      29.626  22.883  43.726  1.00 62.64           H
ATOM   1062  HB2 LYS A 103      27.295  22.639  43.267  1.00 63.17           H
ATOM   1063  HB3 LYS A 103      28.048  23.739  42.411  1.00 63.17           H
ATOM   1064  HG2 LYS A 103      27.967  22.444  40.543  1.00 78.81           H
ATOM   1065  HG3 LYS A 103      27.354  21.225  41.371  1.00 78.81           H
ATOM   1066  HD2 LYS A 103      25.980  23.683  40.961  1.00 75.42           H
ATOM   1067  HD3 LYS A 103      25.662  22.353  40.151  1.00 75.42           H
ATOM   1068  HE2 LYS A 103      25.042  21.299  42.238  1.00 87.94           H
ATOM   1069  HE3 LYS A 103      25.204  22.703  42.953  1.00 87.94           H
ATOM   1070  HZ1 LYS A 103      23.004  22.301  42.493  1.00 94.62           H
ATOM   1071  HZ2 LYS A 103      23.422  23.474  41.751  1.00 94.62           H
ATOM   1072  HZ3 LYS A 103      23.267  22.206  41.071  1.00 94.62           H
ATOM   1073  N   LEU A 104      29.810  19.874  43.465  1.00 44.30           N
ATOM   1074  CA  LEU A 104      29.593  18.565  44.068  1.00 44.65           C
ATOM   1075  C   LEU A 104      30.628  18.306  45.152  1.00 40.05           C
ATOM   1076  O   LEU A 104      31.816  18.578  44.970  1.00 48.58           O
ATOM   1077  CB  LEU A 104      29.658  17.451  43.023  1.00 43.07           C
ATOM   1078  CG  LEU A 104      28.622  17.481  41.892  1.00 40.74           C
ATOM   1079  CD1 LEU A 104      28.789  16.228  41.040  1.00 44.45           C
ATOM   1080  CD2 LEU A 104      27.174  17.632  42.361  1.00 40.28           C
ATOM   1081  H   LEU A 104      30.449  19.891  42.890  1.00 53.16           H
ATOM   1082  HA  LEU A 104      28.715  18.539  44.475  1.00 53.58           H
ATOM   1083  HB2 LEU A 104      30.538  17.483  42.613  1.00 51.69           H
ATOM   1084  HB3 LEU A 104      29.553  16.605  43.483  1.00 51.69           H
ATOM   1085  HG  LEU A 104      28.813  18.241  41.325  1.00 48.89           H
ATOM   1086 HD11 LEU A 104      28.171  16.279  40.295  1.00 53.35           H
ATOM   1087 HD12 LEU A 104      29.700  16.176  40.714  1.00 53.35           H
ATOM   1088 HD13 LEU A 104      28.583  15.453  41.592  1.00 53.35           H
ATOM   1089 HD21 LEU A 104      26.600  17.662  41.583  1.00 48.34           H
ATOM   1090 HD22 LEU A 104      26.936  16.873  42.916  1.00 48.34           H
ATOM   1091 HD23 LEU A 104      27.086  18.458  42.865  1.00 48.34           H
ATOM   1092  N   ASP A 105      30.172  17.757  46.275  1.00 43.65           N
ATOM   1093  CA  ASP A 105      31.076  17.397  47.359  1.00 47.12           C
ATOM   1094  C   ASP A 105      30.468  16.186  48.062  1.00 47.35           C
ATOM   1095  O   ASP A 105      29.447  16.324  48.733  1.00 44.30           O
ATOM   1096  CB  ASP A 105      31.251  18.597  48.307  1.00 50.86           C
ATOM   1097  CG  ASP A 105      32.156  18.306  49.493  1.00 57.92           C
ATOM   1098  OD1 ASP A 105      31.929  18.902  50.568  1.00 62.84           O
ATOM   1099  OD2 ASP A 105      33.083  17.492  49.350  1.00 56.27           O1-
ATOM   1100  H   ASP A 105      29.341  17.597  46.438  1.00 52.38           H
ATOM   1101  HA  ASP A 105      31.940  17.147  46.995  1.00 56.54           H
ATOM   1102  HB2 ASP A 105      31.645  19.331  47.813  1.00 61.03           H
ATOM   1103  HB3 ASP A 105      30.381  18.856  48.649  1.00 61.03           H
ATOM   1104  N   HIS A 106      31.054  14.997  47.881  1.00 43.87           N
ATOM   1105  CA  HIS A 106      30.449  13.783  48.423  1.00 39.69           C
ATOM   1106  C   HIS A 106      31.469  12.655  48.377  1.00 38.15           C
ATOM   1107  O   HIS A 106      32.223  12.528  47.401  1.00 38.11           O
ATOM   1108  CB  HIS A 106      29.189  13.406  47.634  1.00 39.88           C
ATOM   1109  CG  HIS A 106      28.363  12.340  48.269  1.00 37.30           C
ATOM   1110  ND1 HIS A 106      28.663  11.000  48.158  1.00 34.12           N
ATOM   1111  CD2 HIS A 106      27.227  12.415  49.001  1.00 36.47           C
ATOM   1112  CE1 HIS A 106      27.746  10.295  48.801  1.00 39.26           C
ATOM   1113  NE2 HIS A 106      26.851  11.130  49.301  1.00 38.82           N
ATOM   1114  H   HIS A 106      31.792  14.872  47.455  1.00 52.65           H
ATOM   1115  HA  HIS A 106      30.192  13.933  49.346  1.00 47.62           H
ATOM   1116  HB2 HIS A 106      29.458  13.079  46.759  1.00 47.86           H
ATOM   1117  HB3 HIS A 106      28.630  14.191  47.538  1.00 47.86           H
ATOM   1118  HD2 HIS A 106      26.771  13.191  49.234  1.00 43.76           H
ATOM   1119  HE1 HIS A 106      27.724   9.369  48.872  1.00 47.11           H
ATOM   1120  HE2 HIS A 106      26.168  10.905  49.772  1.00 46.59           H
ATOM   1121  N   CYS A 107      31.453  11.816  49.415  1.00 34.30           N
ATOM   1122  CA  CYS A 107      32.448  10.752  49.589  1.00 34.19           C
ATOM   1123  C   CYS A 107      32.372   9.692  48.476  1.00 38.24           C
ATOM   1124  O   CYS A 107      33.353   8.985  48.248  1.00 35.28           O
ATOM   1125  CB  CYS A 107      32.249  10.102  50.979  1.00 43.12           C
ATOM   1126  SG  CYS A 107      30.477   9.521  51.422  1.00 51.46           S
ATOM   1127  H   CYS A 107      30.852  11.828  50.028  1.00 41.16           H
ATOM   1128  HA  CYS A 107      33.332  11.147  49.566  1.00 41.03           H
ATOM   1129  HB2 CYS A 107      32.835   9.330  51.028  1.00 51.74           H
ATOM   1130  HB3 CYS A 107      32.518  10.749  51.654  1.00 51.74           H
ATOM   1131  HG  CYS A 107      30.166   8.575  50.752  1.00 61.75           H
ATOM   1132  N   ASN A 108      31.228   9.554  47.798  1.00 36.88           N
ATOM   1133  CA  ASN A 108      31.048   8.549  46.743  1.00 32.86           C
ATOM   1134  C   ASN A 108      30.977   9.169  45.343  1.00 37.37           C
ATOM   1135  O   ASN A 108      30.384   8.580  44.433  1.00 34.72           O
ATOM   1136  CB  ASN A 108      29.803   7.692  47.007  1.00 30.39           C
ATOM   1137  CG  ASN A 108      29.860   6.943  48.342  1.00 33.58           C
ATOM   1138  OD1 ASN A 108      29.021   7.142  49.189  1.00 38.31           O
ATOM   1139  ND2 ASN A 108      30.818   6.055  48.497  1.00 32.45           N
ATOM   1140  H   ASN A 108      30.531  10.024  47.946  1.00 44.26           H
ATOM   1141  HA  ASN A 108      31.815   7.948  46.753  1.00 39.43           H
ATOM   1142  HB2 ASN A 108      29.006   8.248  47.010  1.00 36.47           H
ATOM   1143  HB3 ASN A 108      29.728   7.023  46.310  1.00 36.47           H
ATOM   1144 HD21 ASN A 108      30.774   5.498  49.147  1.00 38.94           H
ATOM   1145 HD22 ASN A 108      31.474   6.022  47.941  1.00 38.94           H
ATOM   1146  N   ILE A 109      31.632  10.313  45.132  1.00 34.04           N
ATOM   1147  CA  ILE A 109      31.772  10.918  43.817  1.00 36.48           C
ATOM   1148  C   ILE A 109      33.243  11.309  43.679  1.00 43.45           C
ATOM   1149  O   ILE A 109      33.776  11.940  44.608  1.00 42.54           O
ATOM   1150  CB  ILE A 109      30.824  12.136  43.678  1.00 37.30           C
ATOM   1151  CG1 ILE A 109      29.345  11.683  43.832  1.00 35.07           C
ATOM   1152  CG2 ILE A 109      31.040  12.876  42.350  1.00 41.95           C
ATOM   1153  CD1 ILE A 109      28.271  12.785  43.745  1.00 38.66           C
ATOM   1154  H   ILE A 109      32.002  10.777  45.753  1.00 40.85           H
ATOM   1155  HA  ILE A 109      31.539  10.270  43.130  1.00 43.78           H
ATOM   1156  HB  ILE A 109      31.037  12.751  44.394  1.00 44.76           H
ATOM   1157 HG12 ILE A 109      29.140  11.043  43.133  1.00 42.08           H
ATOM   1158 HG13 ILE A 109      29.242  11.262  44.699  1.00 42.08           H
ATOM   1159 HG21 ILE A 109      30.431  13.630  42.306  1.00 50.33           H
ATOM   1160 HG22 ILE A 109      31.957  13.189  42.306  1.00 50.33           H
ATOM   1161 HG23 ILE A 109      30.863  12.267  41.616  1.00 50.33           H
ATOM   1162 HD11 ILE A 109      27.402  12.385  43.913  1.00 46.39           H
ATOM   1163 HD12 ILE A 109      28.445  13.464  44.414  1.00 46.39           H
ATOM   1164 HD13 ILE A 109      28.288  13.180  42.856  1.00 46.39           H
ATOM   1165  N   VAL A 110      33.900  10.982  42.539  1.00 35.27           N
ATOM   1166  CA  VAL A 110      35.233  11.566  42.409  1.00 44.73           C
ATOM   1167  C   VAL A 110      35.052  13.119  42.444  1.00 41.73           C
ATOM   1168  O   VAL A 110      34.235  13.867  41.962  1.00 41.04           O
ATOM   1169  CB  VAL A 110      35.920  10.977  41.154  1.00 44.19           C
ATOM   1170  CG1 VAL A 110      35.464  11.707  39.896  1.00 46.20           C
ATOM   1171  CG2 VAL A 110      37.424  10.982  41.387  1.00 52.28           C
ATOM   1172  H   VAL A 110      33.403  10.676  41.675  1.00 42.33           H
ATOM   1173  HA  VAL A 110      35.823  11.258  43.324  1.00 53.68           H
ATOM   1174  HB  VAL A 110      35.597   9.901  41.052  1.00 53.03           H
ATOM   1175 HG11 VAL A 110      35.853  11.219  38.993  1.00 55.44           H
ATOM   1176 HG12 VAL A 110      34.368  11.725  39.819  1.00 55.44           H
ATOM   1177 HG13 VAL A 110      35.801  12.754  39.860  1.00 55.44           H
ATOM   1178 HG21 VAL A 110      37.971  10.568  40.522  1.00 62.73           H
ATOM   1179 HG22 VAL A 110      37.822  11.990  41.547  1.00 62.73           H
ATOM   1180 HG23 VAL A 110      37.704  10.363  42.246  1.00 62.73           H
ATOM   1181  N   ARG A 111      36.066  13.623  43.238  1.00 39.89           N
ATOM   1182  CA  ARG A 111      36.281  15.040  43.592  1.00 43.26           C
ATOM   1183  C   ARG A 111      37.160  15.788  42.590  1.00 38.07           C
ATOM   1184  O   ARG A 111      38.256  15.342  42.238  1.00 39.69           O
ATOM   1185  CB  ARG A 111      36.938  15.212  44.980  1.00 52.34           C
ATOM   1186  CG  ARG A 111      37.127  16.723  45.407  1.00 50.39           C
ATOM   1187  CD  ARG A 111      37.787  16.975  46.801  1.00 57.59           C
ATOM   1188  NE  ARG A 111      39.102  16.348  46.894  1.00 63.51           N
ATOM   1189  CZ  ARG A 111      40.144  16.853  47.544  1.00 73.88           C
ATOM   1190  NH1 ARG A 111      40.040  18.008  48.190  1.00 95.01           N
ATOM   1191  NH2 ARG A 111      41.299  16.193  47.560  1.00 68.94           N1+
ATOM   1192  H   ARG A 111      36.667  13.120  43.596  1.00 47.86           H
ATOM   1193  HA  ARG A 111      35.419  15.490  43.626  1.00 51.92           H
ATOM   1194  HB2 ARG A 111      36.394  14.776  45.653  1.00 62.80           H
ATOM   1195  HB3 ARG A 111      37.822  14.809  44.956  1.00 62.80           H
ATOM   1196  HG2 ARG A 111      37.681  17.173  44.752  1.00 60.46           H
ATOM   1197  HG3 ARG A 111      36.251  17.146  45.437  1.00 60.46           H
ATOM   1198  HD2 ARG A 111      37.887  17.932  46.927  1.00 69.11           H
ATOM   1199  HD3 ARG A 111      37.223  16.610  47.497  1.00 69.11           H
ATOM   1200  HE  ARG A 111      39.215  15.600  46.484  1.00 76.21           H
ATOM   1201 HH11 ARG A 111      39.298  18.441  48.195  1.00114.01           H
ATOM   1202 HH12 ARG A 111      40.716  18.324  48.619  1.00114.01           H
ATOM   1203 HH21 ARG A 111      41.369  15.446  47.141  1.00 82.72           H
ATOM   1204 HH22 ARG A 111      41.972  16.516  47.984  1.00 82.72           H
ATOM   1205  N   LEU A 112      36.706  16.967  42.204  1.00 36.53           N
ATOM   1206  CA  LEU A 112      37.506  17.877  41.391  1.00 38.47           C
ATOM   1207  C   LEU A 112      38.431  18.689  42.305  1.00 44.12           C
ATOM   1208  O   LEU A 112      37.964  19.518  43.093  1.00 46.99           O
ATOM   1209  CB  LEU A 112      36.581  18.785  40.589  1.00 38.77           C
ATOM   1210  CG  LEU A 112      37.286  19.831  39.726  1.00 43.11           C
ATOM   1211  CD1 LEU A 112      37.868  19.151  38.534  1.00 41.72           C
ATOM   1212  CD2 LEU A 112      36.285  20.886  39.341  1.00 44.00           C
ATOM   1213  H   LEU A 112      35.925  17.268  42.403  1.00 43.83           H
ATOM   1214  HA  LEU A 112      38.054  17.366  40.777  1.00 46.16           H
ATOM   1215  HB2 LEU A 112      36.046  18.235  39.992  1.00 46.53           H
ATOM   1216  HB3 LEU A 112      35.991  19.257  41.197  1.00 46.53           H
ATOM   1217  HG  LEU A 112      38.007  20.253  40.220  1.00 51.73           H
ATOM   1218 HD11 LEU A 112      38.294  19.815  37.970  1.00 50.07           H
ATOM   1219 HD12 LEU A 112      38.522  18.499  38.830  1.00 50.07           H
ATOM   1220 HD13 LEU A 112      37.153  18.707  38.052  1.00 50.07           H
ATOM   1221 HD21 LEU A 112      36.725  21.552  38.789  1.00 52.81           H
ATOM   1222 HD22 LEU A 112      35.569  20.463  38.841  1.00 52.81           H
ATOM   1223 HD23 LEU A 112      35.931  21.293  40.147  1.00 52.81           H
ATOM   1224  N   ARG A 113      39.739  18.444  42.209  1.00 41.35           N
ATOM   1225  CA  ARG A 113      40.716  19.187  43.009  1.00 48.99           C
ATOM   1226  C   ARG A 113      41.048  20.542  42.388  1.00 50.98           C
ATOM   1227  O   ARG A 113      40.984  21.580  43.060  1.00 44.80           O
ATOM   1228  CB  ARG A 113      41.989  18.371  43.153  1.00 46.57           C
ATOM   1229  CG  ARG A 113      41.730  16.997  43.671  1.00 54.40           C
ATOM   1230  CD  ARG A 113      43.007  16.286  43.924  1.00 58.24           C
ATOM   1231  NE  ARG A 113      42.786  15.012  44.595  1.00 63.97           N
ATOM   1232  CZ  ARG A 113      43.695  14.419  45.365  1.00 68.34           C
ATOM   1233  NH1 ARG A 113      44.877  14.995  45.570  1.00 57.19           N
ATOM   1234  NH2 ARG A 113      43.418  13.254  45.931  1.00 65.20           N1+
ATOM   1235  H   ARG A 113      40.080  17.848  41.691  1.00 49.62           H
ATOM   1236  HA  ARG A 113      40.352  19.342  43.891  1.00 58.79           H
ATOM   1237  HB2 ARG A 113      42.411  18.292  42.284  1.00 55.88           H
ATOM   1238  HB3 ARG A 113      42.582  18.828  43.765  1.00 55.88           H
ATOM   1239  HG2 ARG A 113      41.240  17.056  44.505  1.00 65.28           H
ATOM   1240  HG3 ARG A 113      41.228  16.493  43.010  1.00 65.28           H
ATOM   1241  HD2 ARG A 113      43.444  16.105  43.079  1.00 69.89           H
ATOM   1242  HD3 ARG A 113      43.571  16.843  44.480  1.00 69.89           H
ATOM   1243  HE  ARG A 113      42.006  14.651  44.535  1.00 76.77           H
ATOM   1244 HH11 ARG A 113      45.067  15.748  45.205  1.00 68.62           H
ATOM   1245 HH12 ARG A 113      45.458  14.607  46.069  1.00 68.62           H
ATOM   1246 HH21 ARG A 113      42.651  12.885  45.798  1.00 78.24           H
ATOM   1247 HH22 ARG A 113      44.000  12.869  46.432  1.00 78.24           H
ATOM   1248  N   TYR A 114      41.367  20.549  41.100  1.00 43.12           N
ATOM   1249  CA  TYR A 114      41.740  21.761  40.389  1.00 47.33           C
ATOM   1250  C   TYR A 114      41.316  21.629  38.935  1.00 45.95           C
ATOM   1251  O   TYR A 114      41.010  20.534  38.465  1.00 43.94           O
ATOM   1252  CB  TYR A 114      43.242  21.995  40.364  1.00 45.39           C
ATOM   1253  CG  TYR A 114      44.016  21.755  41.580  1.00 48.37           C
ATOM   1254  CD1 TYR A 114      44.714  20.569  41.761  1.00 49.73           C
ATOM   1255  CD2 TYR A 114      44.128  22.741  42.531  1.00 54.89           C
ATOM   1256  CE1 TYR A 114      45.469  20.360  42.894  1.00 49.76           C
ATOM   1257  CE2 TYR A 114      44.881  22.558  43.655  1.00 58.42           C
ATOM   1258  CZ  TYR A 114      45.547  21.369  43.842  1.00 61.20           C
ATOM   1259  OH  TYR A 114      46.290  21.220  44.987  1.00 70.74           O
ATOM   1260  H   TYR A 114      41.370  19.845  40.609  1.00 51.74           H
ATOM   1261  HA  TYR A 114      41.294  22.527  40.781  1.00 56.80           H
ATOM   1262  HB2 TYR A 114      43.620  21.420  39.680  1.00 54.47           H
ATOM   1263  HB3 TYR A 114      43.385  22.918  40.125  1.00 54.47           H
ATOM   1264  HD1 TYR A 114      44.653  19.903  41.117  1.00 59.67           H
ATOM   1265  HD2 TYR A 114      43.673  23.545  42.403  1.00 65.86           H
ATOM   1266  HE1 TYR A 114      45.926  19.560  43.012  1.00 59.71           H
ATOM   1267  HE2 TYR A 114      44.931  23.230  44.294  1.00 70.11           H
ATOM   1268  HH  TYR A 114      46.419  21.972  45.341  1.00 84.88           H
ATOM   1269  N   PHE A 115      41.344  22.756  38.221  1.00 41.13           N
ATOM   1270  CA  PHE A 115      41.231  22.769  36.767  1.00 45.01           C
ATOM   1271  C   PHE A 115      42.095  23.886  36.189  1.00 51.90           C
ATOM   1272  O   PHE A 115      42.375  24.897  36.850  1.00 47.31           O
ATOM   1273  CB  PHE A 115      39.774  22.899  36.301  1.00 43.94           C
ATOM   1274  CG  PHE A 115      39.126  24.217  36.590  1.00 47.66           C
ATOM   1275  CD1 PHE A 115      39.027  25.178  35.590  1.00 51.18           C
ATOM   1276  CD2 PHE A 115      38.551  24.477  37.834  1.00 49.04           C
ATOM   1277  CE1 PHE A 115      38.400  26.395  35.836  1.00 55.62           C
ATOM   1278  CE2 PHE A 115      37.921  25.686  38.091  1.00 48.13           C
ATOM   1279  CZ  PHE A 115      37.842  26.653  37.092  1.00 53.62           C
ATOM   1280  H   PHE A 115      41.427  23.538  38.566  1.00 49.35           H
ATOM   1281  HA  PHE A 115      41.577  21.934  36.424  1.00 54.01           H
ATOM   1282  HB2 PHE A 115      39.739  22.772  35.341  1.00 52.73           H
ATOM   1283  HB3 PHE A 115      39.251  22.213  36.740  1.00 52.73           H
ATOM   1284  HD1 PHE A 115      39.398  25.013  34.754  1.00 61.41           H
ATOM   1285  HD2 PHE A 115      38.602  23.836  38.505  1.00 58.85           H
ATOM   1286  HE1 PHE A 115      38.353  27.034  35.163  1.00 66.75           H
ATOM   1287  HE2 PHE A 115      37.557  25.849  38.929  1.00 57.75           H
ATOM   1288  HZ  PHE A 115      37.426  27.467  37.258  1.00 64.34           H
ATOM   1289  N   PHE A 116      42.570  23.658  34.963  1.00 48.99           N
ATOM   1290  CA  PHE A 116      43.414  24.605  34.242  1.00 46.59           C
ATOM   1291  C   PHE A 116      43.271  24.362  32.745  1.00 56.66           C
ATOM   1292  O   PHE A 116      42.953  23.250  32.309  1.00 50.67           O
ATOM   1293  CB  PHE A 116      44.891  24.495  34.664  1.00 42.67           C
ATOM   1294  CG  PHE A 116      45.525  23.171  34.373  1.00 40.99           C
ATOM   1295  CD1 PHE A 116      46.162  22.958  33.172  1.00 50.54           C
ATOM   1296  CD2 PHE A 116      45.476  22.131  35.279  1.00 42.36           C
ATOM   1297  CE1 PHE A 116      46.751  21.751  32.897  1.00 49.80           C
ATOM   1298  CE2 PHE A 116      46.060  20.910  34.996  1.00 45.14           C
ATOM   1299  CZ  PHE A 116      46.690  20.723  33.806  1.00 49.23           C
ATOM   1300  H   PHE A 116      42.415  22.938  34.521  1.00 58.78           H
ATOM   1301  HA  PHE A 116      43.106  25.506  34.421  1.00 55.91           H
ATOM   1302  HB2 PHE A 116      45.400  25.170  34.194  1.00 51.20           H
ATOM   1303  HB3 PHE A 116      44.950  24.647  35.622  1.00 51.20           H
ATOM   1304  HD1 PHE A 116      46.207  23.647  32.547  1.00 60.64           H
ATOM   1305  HD2 PHE A 116      45.046  22.252  36.093  1.00 50.84           H
ATOM   1306  HE1 PHE A 116      47.177  21.629  32.080  1.00 59.76           H
ATOM   1307  HE2 PHE A 116      46.026  20.217  35.611  1.00 54.17           H
ATOM   1308  HZ  PHE A 116      47.090  19.906  33.614  1.00 59.07           H
ATOM   1309  N   TYR A 117      43.510  25.412  31.972  1.00 53.15           N
ATOM   1310  CA  TYR A 117      43.471  25.326  30.520  1.00 58.33           C
ATOM   1311  C   TYR A 117      44.886  25.236  29.951  1.00 60.22           C
ATOM   1312  O   TYR A 117      45.844  25.728  30.552  1.00 57.14           O
ATOM   1313  CB  TYR A 117      42.737  26.526  29.931  1.00 56.56           C
ATOM   1314  CG  TYR A 117      41.298  26.635  30.374  1.00 57.42           C
ATOM   1315  CD1 TYR A 117      40.965  27.288  31.553  1.00 58.28           C
ATOM   1316  CD2 TYR A 117      40.274  26.088  29.617  1.00 57.81           C
ATOM   1317  CE1 TYR A 117      39.656  27.394  31.962  1.00 50.57           C
ATOM   1318  CE2 TYR A 117      38.965  26.190  30.017  1.00 58.37           C
ATOM   1319  CZ  TYR A 117      38.663  26.842  31.199  1.00 53.50           C
ATOM   1320  OH  TYR A 117      37.353  26.943  31.615  1.00 57.04           O
ATOM   1321  H   TYR A 117      43.699  26.196  32.272  1.00 63.78           H
ATOM   1322  HA  TYR A 117      42.988  24.527  30.261  1.00 69.99           H
ATOM   1323  HB2 TYR A 117      43.192  27.335  30.213  1.00 67.88           H
ATOM   1324  HB3 TYR A 117      42.746  26.458  28.965  1.00 67.88           H
ATOM   1325  HD1 TYR A 117      41.638  27.661  32.074  1.00 69.94           H
ATOM   1326  HD2 TYR A 117      40.474  25.645  28.826  1.00 69.37           H
ATOM   1327  HE1 TYR A 117      39.446  27.831  32.753  1.00 60.69           H
ATOM   1328  HE2 TYR A 117      38.289  25.814  29.500  1.00 70.04           H
ATOM   1329  HH  TYR A 117      36.843  26.565  31.062  1.00 68.44           H
ATOM   1330  N   SER A 118      45.015  24.570  28.801  1.00 58.68           N
ATOM   1331  CA  SER A 118      46.310  24.394  28.145  1.00 60.80           C
ATOM   1332  C   SER A 118      46.095  24.166  26.646  1.00 64.46           C
ATOM   1333  O   SER A 118      44.967  24.210  26.144  1.00 61.16           O
ATOM   1334  CB  SER A 118      47.095  23.229  28.754  1.00 56.21           C
ATOM   1335  OG  SER A 118      46.552  21.969  28.377  1.00 52.97           O
ATOM   1336  H   SER A 118      44.358  24.212  28.378  1.00 70.42           H
ATOM   1337  HA  SER A 118      46.835  25.203  28.260  1.00 72.96           H
ATOM   1338  HB2 SER A 118      48.012  23.276  28.445  1.00 67.45           H
ATOM   1339  HB3 SER A 118      47.065  23.310  29.721  1.00 67.45           H
ATOM   1340  HG  SER A 118      45.818  21.846  28.763  1.00 63.57           H
ATOM   1341  N   SER A 119      47.204  23.912  25.940  1.00 68.17           N
ATOM   1342  CA  SER A 119      47.213  23.577  24.497  1.00 80.04           C
ATOM   1343  C   SER A 119      48.643  23.368  24.021  1.00 78.06           C
ATOM   1344  O   SER A 119      49.272  22.363  24.355  1.00 84.57           O
ATOM   1345  CB  SER A 119      46.545  24.666  23.635  1.00 71.12           C
ATOM   1346  OG  SER A 119      47.065  25.958  23.920  1.00 78.43           O
ATOM   1347  H   SER A 119      47.992  23.922  26.286  1.00 81.80           H
ATOM   1348  HA  SER A 119      46.731  22.745  24.360  1.00 96.04           H
ATOM   1349  HB2 SER A 119      45.592  24.665  23.801  1.00 85.35           H
ATOM   1350  HB3 SER A 119      46.710  24.468  22.699  1.00 85.35           H
ATOM   1351  HG  SER A 119      46.874  26.178  24.710  1.00 94.11           H
ATOM   1352  HC  SER A 119      49.085  24.048  23.435  1.00 93.68           H
ATOM   1353  N   VAL A 126      42.747  24.687  22.371  1.00 63.10           N
ATOM   1354  CA  VAL A 126      42.636  24.833  23.836  1.00 69.32           C
ATOM   1355  C   VAL A 126      41.946  23.654  24.522  1.00 63.46           C
ATOM   1356  O   VAL A 126      40.831  23.260  24.162  1.00 63.90           O
ATOM   1357  CB  VAL A 126      41.883  26.105  24.226  1.00 65.00           C
ATOM   1358  CG1 VAL A 126      41.798  26.205  25.740  1.00 66.67           C
ATOM   1359  CG2 VAL A 126      42.559  27.328  23.643  1.00 73.37           C
ATOM   1360  H1  VAL A 126      43.315  25.371  22.011  1.00 75.72           H
ATOM   1361  H2  VAL A 126      41.877  24.744  21.970  1.00 75.72           H
ATOM   1362  HA  VAL A 126      43.527  24.904  24.205  1.00 83.18           H
ATOM   1363  HB  VAL A 126      40.978  26.059  23.879  1.00 78.00           H
ATOM   1364 HG11 VAL A 126      41.164  25.554  26.077  1.00 80.01           H
ATOM   1365 HG12 VAL A 126      42.678  26.039  26.112  1.00 80.01           H
ATOM   1366 HG13 VAL A 126      41.509  27.098  25.975  1.00 80.01           H
ATOM   1367 HG21 VAL A 126      43.477  27.364  23.953  1.00 88.04           H
ATOM   1368 HG22 VAL A 126      42.537  27.263  22.675  1.00 88.04           H
ATOM   1369 HG23 VAL A 126      42.078  28.120  23.933  1.00 88.04           H
ATOM   1370  N   TYR A 127      42.599  23.141  25.557  1.00 60.87           N
ATOM   1371  CA  TYR A 127      42.113  21.999  26.316  1.00 57.13           C
ATOM   1372  C   TYR A 127      41.762  22.424  27.742  1.00 59.40           C
ATOM   1373  O   TYR A 127      42.495  23.197  28.363  1.00 57.18           O
ATOM   1374  CB  TYR A 127      43.166  20.891  26.347  1.00 55.79           C
ATOM   1375  CG  TYR A 127      43.381  20.189  25.014  1.00 65.26           C
ATOM   1376  CD1 TYR A 127      44.376  20.609  24.121  1.00 65.99           C
ATOM   1377  CD2 TYR A 127      42.598  19.100  24.651  1.00 60.58           C
ATOM   1378  CE1 TYR A 127      44.575  19.962  22.902  1.00 69.84           C
ATOM   1379  CE2 TYR A 127      42.788  18.451  23.426  1.00 69.85           C
ATOM   1380  CZ  TYR A 127      43.776  18.886  22.561  1.00 69.97           C
ATOM   1381  OH  TYR A 127      43.954  18.237  21.355  1.00 72.75           O
ATOM   1382  H   TYR A 127      43.348  23.448  25.847  1.00 73.04           H
ATOM   1383  HA  TYR A 127      41.315  21.645  25.894  1.00 68.56           H
ATOM   1384  HB2 TYR A 127      44.014  21.281  26.616  1.00 66.95           H
ATOM   1385  HB3 TYR A 127      42.896  20.222  26.996  1.00 66.95           H
ATOM   1386  HD1 TYR A 127      44.917  21.333  24.342  1.00 79.18           H
ATOM   1387  HD2 TYR A 127      41.930  18.804  25.227  1.00 72.70           H
ATOM   1388  HE1 TYR A 127      45.237  20.254  22.317  1.00 83.81           H
ATOM   1389  HE2 TYR A 127      42.253  17.727  23.194  1.00 83.82           H
ATOM   1390  HH  TYR A 127      43.343  17.671  21.237  1.00 87.30           H
ATOM   1391  N   LEU A 128      40.616  21.945  28.235  1.00 57.92           N
ATOM   1392  CA  LEU A 128      40.274  21.990  29.653  1.00 50.94           C
ATOM   1393  C   LEU A 128      40.840  20.740  30.321  1.00 57.00           C
ATOM   1394  O   LEU A 128      40.712  19.629  29.789  1.00 47.20           O
ATOM   1395  CB  LEU A 128      38.757  22.076  29.834  1.00 53.81           C
ATOM   1396  CG  LEU A 128      38.201  21.862  31.249  1.00 50.11           C
ATOM   1397  CD1 LEU A 128      38.790  22.840  32.268  1.00 47.24           C
ATOM   1398  CD2 LEU A 128      36.728  22.022  31.212  1.00 50.05           C
ATOM   1399  H   LEU A 128      40.003  21.584  27.750  1.00 69.50           H
ATOM   1400  HA  LEU A 128      40.670  22.771  30.070  1.00 61.12           H
ATOM   1401  HB2 LEU A 128      38.467  22.955  29.540  1.00 64.57           H
ATOM   1402  HB3 LEU A 128      38.345  21.407  29.266  1.00 64.57           H
ATOM   1403  HG  LEU A 128      38.399  20.957  31.536  1.00 60.13           H
ATOM   1404 HD11 LEU A 128      38.416  22.636  33.139  1.00 56.69           H
ATOM   1405 HD12 LEU A 128      39.754  22.730  32.288  1.00 56.69           H
ATOM   1406 HD13 LEU A 128      38.558  23.747  32.014  1.00 56.69           H
ATOM   1407 HD21 LEU A 128      36.363  21.815  32.085  1.00 60.06           H
ATOM   1408 HD22 LEU A 128      36.526  22.942  30.978  1.00 60.06           H
ATOM   1409 HD23 LEU A 128      36.363  21.422  30.541  1.00 60.06           H
ATOM   1410  N   ASN A 129      41.509  20.929  31.458  1.00 44.94           N
ATOM   1411  CA  ASN A 129      42.120  19.844  32.215  1.00 42.95           C
ATOM   1412  C   ASN A 129      41.481  19.813  33.593  1.00 48.80           C
ATOM   1413  O   ASN A 129      41.538  20.807  34.321  1.00 42.33           O
ATOM   1414  CB  ASN A 129      43.632  20.030  32.344  1.00 42.23           C
ATOM   1415  CG  ASN A 129      44.325  20.127  31.004  1.00 52.59           C
ATOM   1416  OD1 ASN A 129      44.302  21.164  30.334  1.00 52.84           O
ATOM   1417  ND2 ASN A 129      44.953  19.044  30.610  1.00 47.08           N
ATOM   1418  H   ASN A 129      41.622  21.698  31.820  1.00 53.93           H
ATOM   1419  HA  ASN A 129      41.952  18.994  31.781  1.00 51.54           H
ATOM   1420  HB2 ASN A 129      43.817  20.838  32.847  1.00 50.68           H
ATOM   1421  HB3 ASN A 129      43.998  19.263  32.811  1.00 50.68           H
ATOM   1422 HD21 ASN A 129      45.394  19.052  29.873  1.00 56.50           H
ATOM   1423 HD22 ASN A 129      44.922  18.333  31.089  1.00 56.50           H
ATOM   1424  N   LEU A 130      40.872  18.686  33.943  1.00 45.73           N
ATOM   1425  CA  LEU A 130      40.237  18.497  35.237  1.00 42.91           C
ATOM   1426  C   LEU A 130      41.094  17.531  36.036  1.00 43.26           C
ATOM   1427  O   LEU A 130      41.328  16.408  35.592  1.00 45.49           O
ATOM   1428  CB  LEU A 130      38.821  17.955  35.075  1.00 44.78           C
ATOM   1429  CG  LEU A 130      37.883  18.665  34.108  1.00 45.72           C
ATOM   1430  CD1 LEU A 130      36.623  17.858  34.002  1.00 48.87           C
ATOM   1431  CD2 LEU A 130      37.538  20.044  34.523  1.00 47.16           C
ATOM   1432  H   LEU A 130      40.824  17.994  33.440  1.00 54.87           H
ATOM   1433  HA  LEU A 130      40.192  19.338  35.715  1.00 51.49           H
ATOM   1434  HB2 LEU A 130      38.898  17.039  34.771  1.00 53.74           H
ATOM   1435  HB3 LEU A 130      38.393  17.962  35.941  1.00 53.74           H
ATOM   1436  HG  LEU A 130      38.300  18.713  33.232  1.00 54.86           H
ATOM   1437 HD11 LEU A 130      35.996  18.332  33.436  1.00 58.65           H
ATOM   1438 HD12 LEU A 130      36.834  16.993  33.618  1.00 58.65           H
ATOM   1439 HD13 LEU A 130      36.254  17.746  34.890  1.00 58.65           H
ATOM   1440 HD21 LEU A 130      36.883  20.407  33.907  1.00 56.59           H
ATOM   1441 HD22 LEU A 130      37.172  20.016  35.422  1.00 56.59           H
ATOM   1442 HD23 LEU A 130      38.345  20.583  34.506  1.00 56.59           H
ATOM   1443  N   VAL A 131      41.564  17.966  37.206  1.00 44.64           N
ATOM   1444  CA  VAL A 131      42.370  17.139  38.108  1.00 42.23           C
ATOM   1445  C   VAL A 131      41.437  16.556  39.181  1.00 44.47           C
ATOM   1446  O   VAL A 131      40.791  17.322  39.917  1.00 42.93           O
ATOM   1447  CB  VAL A 131      43.529  17.961  38.718  1.00 41.98           C
ATOM   1448  CG1 VAL A 131      44.567  17.073  39.328  1.00 47.91           C
ATOM   1449  CG2 VAL A 131      44.213  18.819  37.672  1.00 46.57           C
ATOM   1450  H   VAL A 131      41.429  18.759  37.505  1.00 53.57           H
ATOM   1451  HA  VAL A 131      42.754  16.407  37.606  1.00 50.68           H
ATOM   1452  HB  VAL A 131      43.187  18.548  39.409  1.00 50.37           H
ATOM   1453 HG11 VAL A 131      45.263  17.630  39.705  1.00 57.50           H
ATOM   1454 HG12 VAL A 131      44.152  16.538  40.023  1.00 57.50           H
ATOM   1455 HG13 VAL A 131      44.942  16.501  38.640  1.00 57.50           H
ATOM   1456 HG21 VAL A 131      44.913  19.331  38.103  1.00 55.88           H
ATOM   1457 HG22 VAL A 131      44.601  18.242  36.996  1.00 55.88           H
ATOM   1458 HG23 VAL A 131      43.569  19.417  37.265  1.00 55.88           H
ATOM   1459  N   LEU A 132      41.368  15.202  39.289  1.00 43.02           N
ATOM   1460  CA  LEU A 132      40.308  14.513  40.036  1.00 43.48           C
ATOM   1461  C   LEU A 132      41.065  13.539  40.932  1.00 45.67           C
ATOM   1462  O   LEU A 132      42.234  13.212  40.719  1.00 45.90           O
ATOM   1463  CB  LEU A 132      39.411  13.766  39.031  1.00 44.12           C
ATOM   1464  CG  LEU A 132      38.595  14.775  38.198  1.00 40.32           C
ATOM   1465  CD1 LEU A 132      38.609  14.373  36.718  1.00 49.39           C
ATOM   1466  CD2 LEU A 132      37.168  14.909  38.728  1.00 39.62           C
ATOM   1467  H   LEU A 132      42.089  14.560  38.886  1.00 51.62           H
ATOM   1468  HA  LEU A 132      39.689  15.239  40.646  1.00 52.18           H
ATOM   1469  HB2 LEU A 132      40.039  13.130  38.372  1.00 52.94           H
ATOM   1470  HB3 LEU A 132      38.745  13.065  39.569  1.00 52.94           H
ATOM   1471  HG  LEU A 132      39.070  15.791  38.270  1.00 48.39           H
ATOM   1472 HD11 LEU A 132      38.046  15.089  36.111  1.00 59.27           H
ATOM   1473 HD12 LEU A 132      39.636  14.345  36.334  1.00 59.27           H
ATOM   1474 HD13 LEU A 132      38.168  13.385  36.556  1.00 59.27           H
ATOM   1475 HD21 LEU A 132      36.590  15.635  38.147  1.00 47.54           H
ATOM   1476 HD22 LEU A 132      36.620  13.958  38.700  1.00 47.54           H
ATOM   1477 HD23 LEU A 132      37.168  15.250  39.771  1.00 47.54           H
ATOM   1478  N   ASP A 133      40.398  13.072  42.050  1.00 48.74           N
ATOM   1479  CA  ASP A 133      40.997  11.932  42.775  1.00 54.12           C
ATOM   1480  C   ASP A 133      41.180  10.758  41.754  1.00 46.15           C
ATOM   1481  O   ASP A 133      40.439  10.611  40.791  1.00 47.09           O
ATOM   1482  CB  ASP A 133      40.131  11.511  43.955  1.00 52.17           C
ATOM   1483  CG  ASP A 133      39.859  12.645  44.967  1.00 55.60           C
ATOM   1484  OD1 ASP A 133      40.818  13.394  45.334  1.00 55.94           O
ATOM   1485  OD2 ASP A 133      38.694  12.736  45.377  1.00 66.37           O1-
ATOM   1486  H   ASP A 133      39.427  13.335  42.255  1.00 58.49           H
ATOM   1487  HA  ASP A 133      42.008  12.261  43.144  1.00 64.95           H
ATOM   1488  HB2 ASP A 133      39.151  11.121  43.605  1.00 62.60           H
ATOM   1489  HB3 ASP A 133      40.603  10.668  44.500  1.00 62.60           H
ATOM   1490  N   TYR A 134      42.297   9.974  41.992  1.00 48.46           N
ATOM   1491  CA  TYR A 134      42.566   8.696  41.284  1.00 54.23           C
ATOM   1492  C   TYR A 134      42.080   7.545  42.206  1.00 49.53           C
ATOM   1493  O   TYR A 134      42.182   7.623  43.424  1.00 48.88           O
ATOM   1494  CB  TYR A 134      44.087   8.545  41.096  1.00 59.66           C
ATOM   1495  CG  TYR A 134      44.454   7.181  40.585  1.00 52.36           C
ATOM   1496  CD1 TYR A 134      44.170   6.841  39.253  1.00 52.93           C
ATOM   1497  CD2 TYR A 134      45.080   6.254  41.434  1.00 59.34           C
ATOM   1498  CE1 TYR A 134      44.501   5.584  38.759  1.00 53.70           C
ATOM   1499  CE2 TYR A 134      45.432   4.990  40.958  1.00 58.34           C
ATOM   1500  CZ  TYR A 134      45.122   4.674  39.629  1.00 49.19           C
ATOM   1501  OH  TYR A 134      45.427   3.460  39.061  1.00 66.28           O
ATOM   1502  H   TYR A 134      42.748  10.014  42.912  1.00 58.15           H
ATOM   1503  HA  TYR A 134      42.035   8.689  40.289  1.00 65.08           H
ATOM   1504  HB2 TYR A 134      44.452   9.308  40.377  1.00 71.59           H
ATOM   1505  HB3 TYR A 134      44.613   8.753  42.052  1.00 71.59           H
ATOM   1506  HD1 TYR A 134      43.676   7.564  38.600  1.00 63.52           H
ATOM   1507  HD2 TYR A 134      45.289   6.512  42.473  1.00 71.21           H
ATOM   1508  HE1 TYR A 134      44.263   5.284  37.739  1.00 64.44           H
ATOM   1509  HE2 TYR A 134      45.916   4.268  41.610  1.00 70.01           H
ATOM   1510  HH  TYR A 134      45.814   2.816  39.706  1.00 79.53           H
ATOM   1511  N   VAL A 135      41.529   6.475  41.554  1.00 51.17           N
ATOM   1512  CA  VAL A 135      41.065   5.249  42.245  1.00 46.94           C
ATOM   1513  C   VAL A 135      41.603   4.122  41.326  1.00 46.55           C
ATOM   1514  O   VAL A 135      41.548   4.249  40.102  1.00 46.61           O
ATOM   1515  CB  VAL A 135      39.518   5.249  42.349  1.00 43.70           C
ATOM   1516  CG1 VAL A 135      39.061   4.086  43.219  1.00 42.49           C
ATOM   1517  CG2 VAL A 135      39.007   6.577  42.921  1.00 45.42           C
ATOM   1518  H   VAL A 135      41.464   6.444  40.518  1.00 61.40           H
ATOM   1519  HA  VAL A 135      41.514   5.205  43.275  1.00 56.33           H
ATOM   1520  HB  VAL A 135      39.088   5.117  41.317  1.00 52.44           H
ATOM   1521 HG11 VAL A 135      37.971   4.048  43.298  1.00 50.99           H
ATOM   1522 HG12 VAL A 135      39.380   3.114  42.801  1.00 50.99           H
ATOM   1523 HG13 VAL A 135      39.457   4.142  44.241  1.00 50.99           H
ATOM   1524 HG21 VAL A 135      37.925   6.539  43.072  1.00 54.50           H
ATOM   1525 HG22 VAL A 135      39.491   6.806  43.877  1.00 54.50           H
ATOM   1526 HG23 VAL A 135      39.213   7.411  42.240  1.00 54.50           H
ATOM   1527  N   PRO A 136      42.232   3.010  41.845  1.00 50.54           N
ATOM   1528  CA  PRO A 136      43.116   2.153  40.983  1.00 54.41           C
ATOM   1529  C   PRO A 136      42.397   1.047  40.166  1.00 45.57           C
ATOM   1530  O   PRO A 136      42.956   0.332  39.354  1.00 52.60           O
ATOM   1531  CB  PRO A 136      44.071   1.484  41.993  1.00 53.56           C
ATOM   1532  CG  PRO A 136      43.316   1.471  43.325  1.00 51.41           C
ATOM   1533  CD  PRO A 136      42.366   2.673  43.292  1.00 51.60           C
ATOM   1534  HA  PRO A 136      43.637   2.801  40.230  1.00 65.29           H
ATOM   1535  HB2 PRO A 136      44.356   0.461  41.678  1.00 64.27           H
ATOM   1536  HB3 PRO A 136      45.012   2.055  42.081  1.00 64.27           H
ATOM   1537  HG2 PRO A 136      42.747   0.527  43.431  1.00 61.70           H
ATOM   1538  HG3 PRO A 136      43.995   1.520  44.197  1.00 61.70           H
ATOM   1539  HD2 PRO A 136      41.369   2.423  43.721  1.00 61.92           H
ATOM   1540  HD3 PRO A 136      42.774   3.535  43.861  1.00 61.92           H
ATOM   1541  N   GLU A 137      41.056   0.927  40.446  1.00 39.89           N
ATOM   1542  CA  GLU A 137      40.140  -0.091  39.894  1.00 40.05           C
ATOM   1543  C   GLU A 137      38.760   0.479  39.518  1.00 40.59           C
ATOM   1544  O   GLU A 137      38.348   1.556  39.949  1.00 38.60           O
ATOM   1545  CB  GLU A 137      39.884  -1.246  40.861  1.00 45.27           C
ATOM   1546  CG  GLU A 137      40.965  -2.296  40.905  1.00 57.00           C
ATOM   1547  CD  GLU A 137      41.209  -2.934  39.546  1.00 56.03           C
ATOM   1548  OE1 GLU A 137      40.353  -2.787  38.645  1.00 48.56           O
ATOM   1549  OE2 GLU A 137      42.255  -3.585  39.374  1.00 58.39           O1-
ATOM   1550  H   GLU A 137      40.648   1.457  40.982  1.00 47.86           H
ATOM   1551  HA  GLU A 137      40.535  -0.457  39.091  1.00 48.06           H
ATOM   1552  HB2 GLU A 137      39.785  -0.886  41.752  1.00 54.32           H
ATOM   1553  HB3 GLU A 137      39.062  -1.688  40.599  1.00 54.32           H
ATOM   1554  HG2 GLU A 137      41.792  -1.889  41.208  1.00 68.40           H
ATOM   1555  HG3 GLU A 137      40.694  -2.996  41.520  1.00 68.40           H
ATOM   1556  N   THR A 138      38.037  -0.293  38.709  1.00 39.53           N
ATOM   1557  CA  THR A 138      36.661  -0.012  38.314  1.00 42.67           C
ATOM   1558  C   THR A 138      35.820  -1.276  38.464  1.00 40.45           C
ATOM   1559  O   THR A 138      36.335  -2.398  38.416  1.00 37.88           O
ATOM   1560  CB  THR A 138      36.570   0.455  36.844  1.00 38.66           C
ATOM   1561  OG1 THR A 138      36.838  -0.645  35.968  1.00 39.05           O
ATOM   1562  CG2 THR A 138      37.561   1.576  36.544  1.00 33.76           C
ATOM   1563  H   THR A 138      38.345  -1.009  38.349  1.00 47.43           H
ATOM   1564  HA  THR A 138      36.288   0.682  38.880  1.00 51.20           H
ATOM   1565  HB  THR A 138      35.678   0.793  36.669  1.00 46.39           H
ATOM   1566  HG1 THR A 138      36.575  -0.472  35.183  1.00 46.86           H
ATOM   1567 HG21 THR A 138      37.496   1.813  35.608  1.00 40.51           H
ATOM   1568 HG22 THR A 138      37.364   2.358  37.079  1.00 40.51           H
ATOM   1569 HG23 THR A 138      38.467   1.281  36.731  1.00 40.51           H
ATOM   1570  N   VAL A 139      34.506  -1.093  38.588  1.00 34.94           N
ATOM   1571  CA  VAL A 139      33.589  -2.234  38.637  1.00 35.70           C
ATOM   1572  C   VAL A 139      33.709  -3.067  37.366  1.00 38.38           C
ATOM   1573  O   VAL A 139      33.573  -4.298  37.392  1.00 38.89           O
ATOM   1574  CB  VAL A 139      32.132  -1.762  38.854  1.00 35.93           C
ATOM   1575  CG1 VAL A 139      31.127  -2.921  38.591  1.00 35.74           C
ATOM   1576  CG2 VAL A 139      31.939  -1.223  40.286  1.00 35.52           C
ATOM   1577  H   VAL A 139      34.132  -0.322  38.639  1.00 41.93           H
ATOM   1578  HA  VAL A 139      33.841  -2.800  39.383  1.00 42.84           H
ATOM   1579  HB  VAL A 139      31.933  -1.045  38.229  1.00 43.12           H
ATOM   1580 HG11 VAL A 139      30.229  -2.625  38.798  1.00 42.89           H
ATOM   1581 HG12 VAL A 139      31.173  -3.189  37.665  1.00 42.89           H
ATOM   1582 HG13 VAL A 139      31.359  -3.670  39.163  1.00 42.89           H
ATOM   1583 HG21 VAL A 139      31.014  -0.950  40.402  1.00 42.62           H
ATOM   1584 HG22 VAL A 139      32.147  -1.926  40.924  1.00 42.62           H
ATOM   1585 HG23 VAL A 139      32.531  -0.465  40.433  1.00 42.62           H
ATOM   1586  N   TYR A 140      33.932  -2.406  36.234  1.00 34.89           N
ATOM   1587  CA  TYR A 140      34.132  -3.105  34.976  1.00 35.54           C
ATOM   1588  C   TYR A 140      35.309  -4.101  35.033  1.00 34.43           C
ATOM   1589  O   TYR A 140      35.081  -5.279  34.770  1.00 35.85           O
ATOM   1590  CB  TYR A 140      34.319  -2.108  33.841  1.00 36.87           C
ATOM   1591  CG  TYR A 140      34.469  -2.804  32.484  1.00 40.16           C
ATOM   1592  CD1 TYR A 140      33.356  -3.243  31.767  1.00 45.38           C
ATOM   1593  CD2 TYR A 140      35.718  -3.043  31.953  1.00 47.83           C
ATOM   1594  CE1 TYR A 140      33.485  -3.879  30.546  1.00 51.95           C
ATOM   1595  CE2 TYR A 140      35.854  -3.690  30.726  1.00 49.49           C
ATOM   1596  CZ  TYR A 140      34.734  -4.096  30.034  1.00 52.96           C
ATOM   1597  OH  TYR A 140      34.874  -4.738  28.835  1.00 67.02           O
ATOM   1598  H   TYR A 140      33.969  -1.549  36.170  1.00 41.87           H
ATOM   1599  HA  TYR A 140      33.332  -3.616  34.785  1.00 42.64           H
ATOM   1600  HB2 TYR A 140      33.544  -1.532  33.806  1.00 44.25           H
ATOM   1601  HB3 TYR A 140      35.122  -1.583  34.003  1.00 44.25           H
ATOM   1602  HD1 TYR A 140      32.501  -3.098  32.104  1.00 54.46           H
ATOM   1603  HD2 TYR A 140      36.475  -2.764  32.416  1.00 57.39           H
ATOM   1604  HE1 TYR A 140      32.732  -4.161  30.080  1.00 62.34           H
ATOM   1605  HE2 TYR A 140      36.697  -3.841  30.371  1.00 59.39           H
ATOM   1606  HH  TYR A 140      35.689  -4.840  28.659  1.00 80.43           H
ATOM   1607  N   ARG A 141      36.568  -3.679  35.384  1.00 36.97           N
ATOM   1608  CA  ARG A 141      37.689  -4.666  35.315  1.00 44.41           C
ATOM   1609  C   ARG A 141      37.495  -5.900  36.244  1.00 37.07           C
ATOM   1610  O   ARG A 141      37.776  -7.051  36.021  1.00 49.39           O
ATOM   1611  CB  ARG A 141      38.958  -3.909  35.696  1.00 41.59           C
ATOM   1612  CG  ARG A 141      39.354  -2.914  34.593  1.00 46.37           C
ATOM   1613  CD  ARG A 141      40.108  -1.716  35.180  1.00 46.07           C
ATOM   1614  NE  ARG A 141      41.123  -2.133  36.175  1.00 48.11           N
ATOM   1615  CZ  ARG A 141      42.413  -2.426  35.863  1.00 58.59           C
ATOM   1616  NH1 ARG A 141      42.969  -1.983  34.640  1.00 59.81           N
ATOM   1617  NH2 ARG A 141      43.198  -3.084  36.781  1.00 72.64           N1+
ATOM   1618  H   ARG A 141      36.729  -2.796  35.882  1.00 44.36           H
ATOM   1619  HA  ARG A 141      37.736  -5.080  34.269  1.00 53.29           H
ATOM   1620  HB2 ARG A 141      38.817  -3.399  36.680  1.00 49.91           H
ATOM   1621  HB3 ARG A 141      39.785  -4.627  35.884  1.00 49.91           H
ATOM   1622  HG2 ARG A 141      39.959  -3.435  33.826  1.00 55.64           H
ATOM   1623  HG3 ARG A 141      38.459  -2.541  34.049  1.00 55.64           H
ATOM   1624  HD2 ARG A 141      40.532  -1.076  34.377  1.00 55.28           H
ATOM   1625  HD3 ARG A 141      39.380  -1.070  35.743  1.00 55.28           H
ATOM   1626  HE  ARG A 141      40.730  -2.508  37.180  1.00 57.73           H
ATOM   1627 HH11 ARG A 141      42.333  -1.897  33.852  1.00 71.77           H
ATOM   1628 HH12 ARG A 141      43.862  -2.379  34.365  1.00 71.77           H
ATOM   1629 HH21 ARG A 141      42.796  -3.348  37.755  1.00 87.17           H
ATOM   1630 HH22 ARG A 141      44.202  -2.961  36.774  1.00 87.17           H
ATOM   1631  N   VAL A 142      36.947  -5.523  37.456  1.00 41.78           N
ATOM   1632  CA  VAL A 142      36.685  -6.434  38.590  1.00 40.51           C
ATOM   1633  C   VAL A 142      35.601  -7.434  38.239  1.00 40.19           C
ATOM   1634  O   VAL A 142      35.789  -8.640  38.401  1.00 42.02           O
ATOM   1635  CB  VAL A 142      36.298  -5.685  39.892  1.00 52.73           C
ATOM   1636  CG1 VAL A 142      35.922  -6.696  41.030  1.00 42.82           C
ATOM   1637  CG2 VAL A 142      37.414  -4.835  40.419  1.00 47.36           C
ATOM   1638  H   VAL A 142      36.719  -4.714  37.634  1.00 50.14           H
ATOM   1639  HA  VAL A 142      37.494  -6.930  38.777  1.00 48.61           H
ATOM   1640  HB  VAL A 142      35.527  -5.118  39.733  1.00 63.27           H
ATOM   1641 HG11 VAL A 142      35.698  -6.202  41.832  1.00 51.38           H
ATOM   1642 HG12 VAL A 142      35.161  -7.233  40.761  1.00 51.38           H
ATOM   1643 HG13 VAL A 142      36.680  -7.273  41.208  1.00 51.38           H
ATOM   1644 HG21 VAL A 142      37.113  -4.437  41.250  1.00 56.83           H
ATOM   1645 HG22 VAL A 142      38.190  -5.389  40.574  1.00 56.83           H
ATOM   1646 HG23 VAL A 142      37.619  -4.141  39.777  1.00 56.83           H
ATOM   1647  N   ALA A 143      34.447  -6.966  37.757  1.00 34.50           N
ATOM   1648  CA  ALA A 143      33.444  -7.921  37.296  1.00 38.01           C
ATOM   1649  C   ALA A 143      34.004  -8.834  36.197  1.00 46.98           C
ATOM   1650  O   ALA A 143      33.629 -10.009  36.107  1.00 43.72           O
ATOM   1651  CB  ALA A 143      32.197  -7.205  36.772  1.00 39.47           C
ATOM   1652  H   ALA A 143      34.230  -6.139  37.685  1.00 41.40           H
ATOM   1653  HA  ALA A 143      33.186  -8.468  38.051  1.00 45.61           H
ATOM   1654  HB1 ALA A 143      31.555  -7.875  36.483  1.00 47.36           H
ATOM   1655  HB2 ALA A 143      31.821  -6.667  37.485  1.00 47.36           H
ATOM   1656  HB3 ALA A 143      32.447  -6.644  36.021  1.00 47.36           H
ATOM   1657  N   ARG A 144      34.876  -8.303  35.328  1.00 45.90           N
ATOM   1658  CA  ARG A 144      35.419  -9.106  34.233  1.00 47.78           C
ATOM   1659  C   ARG A 144      36.442 -10.129  34.747  1.00 47.78           C
ATOM   1660  O   ARG A 144      36.510 -11.252  34.240  1.00 49.92           O
ATOM   1661  CB  ARG A 144      36.044  -8.195  33.169  1.00 53.43           C
ATOM   1662  CG  ARG A 144      36.794  -8.958  32.100  1.00 62.39           C
ATOM   1663  CD  ARG A 144      37.366  -8.060  31.013  1.00 69.44           C
ATOM   1664  NE  ARG A 144      38.293  -7.068  31.573  1.00 70.34           N
ATOM   1665  CZ  ARG A 144      38.736  -5.998  30.914  1.00 76.40           C
ATOM   1666  NH1 ARG A 144      38.341  -5.773  29.646  1.00 76.20           N
ATOM   1667  NH2 ARG A 144      39.570  -5.154  31.527  1.00 61.42           N1+
ATOM   1668  H   ARG A 144      35.166  -7.492  35.355  1.00 55.08           H
ATOM   1669  HA  ARG A 144      34.689  -9.594  33.812  1.00 57.34           H
ATOM   1670  HB2 ARG A 144      35.344  -7.685  32.734  1.00 64.12           H
ATOM   1671  HB3 ARG A 144      36.674  -7.597  33.602  1.00 64.12           H
ATOM   1672  HG2 ARG A 144      37.543  -9.414  32.514  1.00 74.87           H
ATOM   1673  HG3 ARG A 144      36.197  -9.600  31.687  1.00 74.87           H
ATOM   1674  HD2 ARG A 144      37.850  -8.606  30.372  1.00 83.32           H
ATOM   1675  HD3 ARG A 144      36.642  -7.594  30.565  1.00 83.32           H
ATOM   1676  HE  ARG A 144      38.625  -7.222  32.353  1.00 84.41           H
ATOM   1677 HH11 ARG A 144      37.798  -6.319  29.257  1.00 91.44           H
ATOM   1678 HH12 ARG A 144      38.624  -5.082  29.219  1.00 91.44           H
ATOM   1679 HH21 ARG A 144      39.818  -5.305  32.337  1.00 73.70           H
ATOM   1680 HH22 ARG A 144      39.865  -4.460  31.110  1.00 73.70           H
ATOM   1681  N   HIS A 145      37.235  -9.763  35.755  1.00 47.34           N
ATOM   1682  CA  HIS A 145      38.105 -10.734  36.421  1.00 53.43           C
ATOM   1683  C   HIS A 145      37.300 -11.916  36.949  1.00 51.76           C
ATOM   1684  O   HIS A 145      37.661 -13.074  36.727  1.00 51.68           O
ATOM   1685  CB  HIS A 145      38.883 -10.060  37.559  1.00 54.03           C
ATOM   1686  CG  HIS A 145      39.986  -9.143  37.092  1.00 67.82           C
ATOM   1687  ND1 HIS A 145      40.839  -9.466  36.051  1.00 77.08           N
ATOM   1688  CD2 HIS A 145      40.380  -7.917  37.530  1.00 66.08           C
ATOM   1689  CE1 HIS A 145      41.702  -8.481  35.864  1.00 70.97           C
ATOM   1690  NE2 HIS A 145      41.443  -7.527  36.743  1.00 75.00           N
ATOM   1691  H   HIS A 145      37.279  -8.968  36.077  1.00 56.81           H
ATOM   1692  HA  HIS A 145      38.745 -11.084  35.785  1.00 64.12           H
ATOM   1693  HB2 HIS A 145      39.286 -10.749  38.112  1.00 64.84           H
ATOM   1694  HB3 HIS A 145      38.266  -9.541  38.098  1.00 64.84           H
ATOM   1695  HD2 HIS A 145      39.998  -7.425  38.222  1.00 79.29           H
ATOM   1696  HE1 HIS A 145      42.375  -8.466  35.219  1.00 85.16           H
ATOM   1697  HE2 HIS A 145      41.874  -6.785  36.817  1.00 89.99           H
ATOM   1698  N   TYR A 146      36.198 -11.651  37.652  1.00 48.64           N
ATOM   1699  CA  TYR A 146      35.404 -12.754  38.177  1.00 44.37           C
ATOM   1700  C   TYR A 146      34.756 -13.540  37.054  1.00 54.76           C
ATOM   1701  O   TYR A 146      34.740 -14.773  37.086  1.00 58.34           O
ATOM   1702  CB  TYR A 146      34.347 -12.253  39.159  1.00 50.86           C
ATOM   1703  CG  TYR A 146      34.938 -11.967  40.523  1.00 40.48           C
ATOM   1704  CD1 TYR A 146      35.606 -10.782  40.765  1.00 41.79           C
ATOM   1705  CD2 TYR A 146      34.852 -12.888  41.552  1.00 43.34           C
ATOM   1706  CE1 TYR A 146      36.160 -10.507  42.005  1.00 44.49           C
ATOM   1707  CE2 TYR A 146      35.401 -12.614  42.815  1.00 39.80           C
ATOM   1708  CZ  TYR A 146      36.043 -11.428  43.027  1.00 43.41           C
ATOM   1709  OH  TYR A 146      36.623 -11.141  44.247  1.00 43.28           O
ATOM   1710  H   TYR A 146      35.897 -10.870  37.828  1.00 58.36           H
ATOM   1711  HA  TYR A 146      35.992 -13.349  38.663  1.00 53.25           H
ATOM   1712  HB2 TYR A 146      33.946 -11.438  38.820  1.00 61.03           H
ATOM   1713  HB3 TYR A 146      33.666 -12.934  39.259  1.00 61.03           H
ATOM   1714  HD1 TYR A 146      35.678 -10.155  40.083  1.00 50.14           H
ATOM   1715  HD2 TYR A 146      34.404 -13.692  41.410  1.00 52.00           H
ATOM   1716  HE1 TYR A 146      36.603  -9.701  42.150  1.00 53.39           H
ATOM   1717  HE2 TYR A 146      35.338 -13.238  43.501  1.00 47.76           H
ATOM   1718  HH  TYR A 146      36.491 -11.772  44.785  1.00 51.94           H
ATOM   1719  N   SER A 147      34.224 -12.847  36.046  1.00 47.74           N
ATOM   1720  CA  SER A 147      33.436 -13.519  35.016  1.00 51.76           C
ATOM   1721  C   SER A 147      34.293 -14.464  34.170  1.00 55.83           C
ATOM   1722  O   SER A 147      33.846 -15.559  33.801  1.00 47.92           O
ATOM   1723  CB  SER A 147      32.761 -12.484  34.115  1.00 51.90           C
ATOM   1724  OG  SER A 147      31.752 -13.105  33.349  1.00 68.17           O
ATOM   1725  H   SER A 147      34.305 -11.999  35.937  1.00 57.29           H
ATOM   1726  HA  SER A 147      32.740 -14.039  35.447  1.00 62.11           H
ATOM   1727  HB2 SER A 147      32.359 -11.792  34.664  1.00 62.28           H
ATOM   1728  HB3 SER A 147      33.426 -12.095  33.523  1.00 62.28           H
ATOM   1729  HG  SER A 147      31.044 -12.655  33.400  1.00 81.80           H
ATOM   1730  N   ARG A 148      35.514 -14.064  33.840  1.00 49.26           N
ATOM   1731  CA  ARG A 148      36.335 -14.965  33.047  1.00 67.72           C
ATOM   1732  C   ARG A 148      37.066 -15.990  33.901  1.00 67.54           C
ATOM   1733  O   ARG A 148      37.797 -16.821  33.362  1.00 67.38           O
ATOM   1734  CB  ARG A 148      37.312 -14.175  32.170  1.00 60.66           C
ATOM   1735  CG  ARG A 148      38.361 -13.355  32.848  1.00 65.18           C
ATOM   1736  CD  ARG A 148      39.037 -12.430  31.803  1.00 74.95           C
ATOM   1737  NE  ARG A 148      39.707 -11.283  32.422  1.00 89.59           N
ATOM   1738  CZ  ARG A 148      40.222 -10.249  31.751  1.00 89.19           C
ATOM   1739  NH1 ARG A 148      40.156 -10.193  30.414  1.00 84.20           N
ATOM   1740  NH2 ARG A 148      40.799  -9.259  32.432  1.00 86.27           N1+
ATOM   1741  H   ARG A 148      35.873 -13.311  34.046  1.00 59.11           H
ATOM   1742  HA  ARG A 148      35.753 -15.455  32.446  1.00 81.27           H
ATOM   1743  HB2 ARG A 148      37.783 -14.809  31.607  1.00 72.79           H
ATOM   1744  HB3 ARG A 148      36.795 -13.573  31.612  1.00 72.79           H
ATOM   1745  HG2 ARG A 148      37.959 -12.811  33.540  1.00 78.21           H
ATOM   1746  HG3 ARG A 148      39.033 -13.940  33.232  1.00 78.21           H
ATOM   1747  HD2 ARG A 148      39.701 -12.936  31.309  1.00 89.94           H
ATOM   1748  HD3 ARG A 148      38.366 -12.088  31.191  1.00 89.94           H
ATOM   1749  HE  ARG A 148      39.788 -11.280  33.281  1.00107.51           H
ATOM   1750 HH11 ARG A 148      39.781 -10.828  29.972  1.00101.04           H
ATOM   1751 HH12 ARG A 148      40.492  -9.520  29.994  1.00101.04           H
ATOM   1752 HH21 ARG A 148      40.842  -9.295  33.293  1.00103.53           H
ATOM   1753 HH22 ARG A 148      41.138  -8.587  32.014  1.00103.53           H
ATOM   1754  N   ALA A 149      36.865 -15.973  35.210  1.00 57.41           N
ATOM   1755  CA  ALA A 149      37.249 -17.081  36.067  1.00 57.94           C
ATOM   1756  C   ALA A 149      36.049 -17.931  36.471  1.00 56.47           C
ATOM   1757  O   ALA A 149      36.152 -18.728  37.403  1.00 64.68           O
ATOM   1758  CB  ALA A 149      37.976 -16.556  37.306  1.00 62.28           C
ATOM   1759  H   ALA A 149      36.508 -15.315  35.632  1.00 68.89           H
ATOM   1760  HA  ALA A 149      37.863 -17.654  35.584  1.00 69.53           H
ATOM   1761  HB1 ALA A 149      38.289 -17.306  37.833  1.00 74.74           H
ATOM   1762  HB2 ALA A 149      38.725 -16.011  37.022  1.00 74.74           H
ATOM   1763  HB3 ALA A 149      37.358 -16.018  37.825  1.00 74.74           H
ATOM   1764  N   LYS A 150      34.917 -17.782  35.780  1.00 65.34           N
ATOM   1765  CA  LYS A 150      33.714 -18.561  36.067  1.00 71.23           C
ATOM   1766  C   LYS A 150      33.243 -18.415  37.517  1.00 64.13           C
ATOM   1767  O   LYS A 150      32.703 -19.360  38.100  1.00 70.33           O
ATOM   1768  CB  LYS A 150      33.949 -20.035  35.738  1.00 76.91           C
ATOM   1769  CG  LYS A 150      34.276 -20.285  34.270  1.00 73.05           C
ATOM   1770  CD  LYS A 150      33.046 -20.202  33.405  1.00 71.82           C
ATOM   1771  CE  LYS A 150      33.403 -20.527  31.956  1.00 85.88           C
ATOM   1772  NZ  LYS A 150      32.226 -20.791  31.092  1.00 82.27           N1+
ATOM   1773  H   LYS A 150      34.821 -17.234  35.123  1.00 78.41           H
ATOM   1774  HA  LYS A 150      32.997 -18.242  35.496  1.00 85.47           H
ATOM   1775  HB2 LYS A 150      34.695 -20.358  36.270  1.00 92.29           H
ATOM   1776  HB3 LYS A 150      33.147 -20.539  35.959  1.00 92.29           H
ATOM   1777  HG2 LYS A 150      34.910 -19.618  33.963  1.00 87.66           H
ATOM   1778  HG3 LYS A 150      34.649 -21.175  34.172  1.00 87.66           H
ATOM   1779  HD2 LYS A 150      32.391 -20.845  33.717  1.00 86.19           H
ATOM   1780  HD3 LYS A 150      32.684 -19.303  33.444  1.00 86.19           H
ATOM   1781  HE2 LYS A 150      33.890 -19.779  31.576  1.00103.06           H
ATOM   1782  HE3 LYS A 150      33.960 -21.321  31.947  1.00103.06           H
ATOM   1783  HZ1 LYS A 150      32.493 -20.984  30.265  1.00 98.73           H
ATOM   1784  HZ2 LYS A 150      31.762 -21.479  31.414  1.00 98.73           H
ATOM   1785  HZ3 LYS A 150      31.702 -20.073  31.070  1.00 98.73           H
ATOM   1786  N   GLN A 151      33.422 -17.234  38.112  1.00 65.68           N
ATOM   1787  CA  GLN A 151      32.938 -16.950  39.461  1.00 58.70           C
ATOM   1788  C   GLN A 151      32.182 -15.623  39.482  1.00 55.18           C
ATOM   1789  O   GLN A 151      32.321 -14.792  38.579  1.00 53.72           O
ATOM   1790  CB  GLN A 151      34.081 -16.856  40.457  1.00 63.79           C
ATOM   1791  CG  GLN A 151      35.144 -17.913  40.334  1.00 64.02           C
ATOM   1792  CD  GLN A 151      36.475 -17.358  40.789  1.00 75.65           C
ATOM   1793  OE1 GLN A 151      37.517 -17.591  40.173  1.00 74.48           O
ATOM   1794  NE2 GLN A 151      36.439 -16.583  41.873  1.00 79.76           N
ATOM   1795  H   GLN A 151      33.833 -16.573  37.747  1.00 78.81           H
ATOM   1796  HA  GLN A 151      32.339 -17.655  39.751  1.00 70.44           H
ATOM   1797  HB2 GLN A 151      34.520 -16.000  40.326  1.00 76.55           H
ATOM   1798  HB3 GLN A 151      33.718 -16.897  41.355  1.00 76.55           H
ATOM   1799  HG2 GLN A 151      34.912 -18.668  40.899  1.00 76.82           H
ATOM   1800  HG3 GLN A 151      35.227 -18.200  39.416  1.00 76.82           H
ATOM   1801 HE21 GLN A 151      35.730 -16.553  42.360  1.00 95.71           H
ATOM   1802 HE22 GLN A 151      37.130 -16.121  42.094  1.00 95.71           H
ATOM   1803  N   THR A 152      31.420 -15.404  40.554  1.00 59.82           N
ATOM   1804  CA  THR A 152      30.757 -14.125  40.782  1.00 56.33           C
ATOM   1805  C   THR A 152      31.325 -13.452  42.028  1.00 51.28           C
ATOM   1806  O   THR A 152      31.788 -14.109  42.968  1.00 47.25           O
ATOM   1807  CB  THR A 152      29.239 -14.281  40.915  1.00 54.56           C
ATOM   1808  OG1 THR A 152      28.960 -15.348  41.801  1.00 61.04           O
ATOM   1809  CG2 THR A 152      28.578 -14.587  39.531  1.00 56.85           C
ATOM   1810  H   THR A 152      31.279 -15.984  41.172  1.00 71.78           H
ATOM   1811  HA  THR A 152      30.927 -13.536  40.029  1.00 67.60           H
ATOM   1812  HB  THR A 152      28.858 -13.463  41.270  1.00 65.47           H
ATOM   1813  HG1 THR A 152      28.922 -15.058  42.589  1.00 73.25           H
ATOM   1814 HG21 THR A 152      27.617 -14.674  39.636  1.00 68.22           H
ATOM   1815 HG22 THR A 152      28.767 -13.876  38.901  1.00 68.22           H
ATOM   1816 HG23 THR A 152      28.926 -15.421  39.181  1.00 68.22           H
ATOM   1817  N   LEU A 153      31.343 -12.127  41.984  1.00 45.27           N
ATOM   1818  CA  LEU A 153      31.771 -11.319  43.113  1.00 49.02           C
ATOM   1819  C   LEU A 153      31.001 -11.722  44.377  1.00 48.46           C
ATOM   1820  O   LEU A 153      29.777 -11.878  44.323  1.00 43.52           O
ATOM   1821  CB  LEU A 153      31.516  -9.857  42.769  1.00 45.58           C
ATOM   1822  CG  LEU A 153      31.922  -8.732  43.701  1.00 46.97           C
ATOM   1823  CD1 LEU A 153      33.436  -8.550  43.713  1.00 43.73           C
ATOM   1824  CD2 LEU A 153      31.230  -7.476  43.207  1.00 46.76           C
ATOM   1825  H   LEU A 153      31.106 -11.668  41.296  1.00 54.32           H
ATOM   1826  HA  LEU A 153      32.722 -11.438  43.246  1.00 58.82           H
ATOM   1827  HB2 LEU A 153      31.988  -9.687  41.938  1.00 54.70           H
ATOM   1828  HB3 LEU A 153      30.566  -9.756  42.603  1.00 54.70           H
ATOM   1829  HG  LEU A 153      31.620  -8.928  44.603  1.00 56.36           H
ATOM   1830 HD11 LEU A 153      33.665  -7.846  44.342  1.00 52.48           H
ATOM   1831 HD12 LEU A 153      33.847  -9.385  43.992  1.00 52.48           H
ATOM   1832 HD13 LEU A 153      33.745  -8.315  42.829  1.00 52.48           H
ATOM   1833 HD21 LEU A 153      31.458  -6.742  43.802  1.00 56.11           H
ATOM   1834 HD22 LEU A 153      31.538  -7.285  42.310  1.00 56.11           H
ATOM   1835 HD23 LEU A 153      30.271  -7.616  43.207  1.00 56.11           H
ATOM   1836  N   PRO A 154      31.680 -11.910  45.525  1.00 42.72           N
ATOM   1837  CA  PRO A 154      30.961 -12.211  46.757  1.00 46.25           C
ATOM   1838  C   PRO A 154      29.928 -11.146  47.072  1.00 52.26           C
ATOM   1839  O   PRO A 154      30.138  -9.949  46.847  1.00 42.35           O
ATOM   1840  CB  PRO A 154      32.062 -12.233  47.825  1.00 52.65           C
ATOM   1841  CG  PRO A 154      33.286 -12.515  47.069  1.00 48.89           C
ATOM   1842  CD  PRO A 154      33.129 -11.843  45.766  1.00 47.06           C
ATOM   1843  HA  PRO A 154      30.537 -13.075  46.696  1.00 55.50           H
ATOM   1844  HB2 PRO A 154      32.122 -11.369  48.261  1.00 63.18           H
ATOM   1845  HB3 PRO A 154      31.886 -12.931  48.474  1.00 63.18           H
ATOM   1846  HG2 PRO A 154      34.046 -12.158  47.551  1.00 58.67           H
ATOM   1847  HG3 PRO A 154      33.365 -13.473  46.941  1.00 58.67           H
ATOM   1848  HD2 PRO A 154      33.405 -10.916  45.832  1.00 56.47           H
ATOM   1849  HD3 PRO A 154      33.619 -12.321  45.081  1.00 56.47           H
ATOM   1850  N   VAL A 155      28.822 -11.606  47.652  1.00 46.05           N
ATOM   1851  CA  VAL A 155      27.633 -10.778  47.779  1.00 50.64           C
ATOM   1852  C   VAL A 155      27.870  -9.611  48.718  1.00 42.64           C
ATOM   1853  O   VAL A 155      27.279  -8.546  48.534  1.00 44.28           O
ATOM   1854  CB  VAL A 155      26.444 -11.648  48.209  1.00 50.67           C
ATOM   1855  CG1 VAL A 155      25.217 -10.802  48.457  1.00 54.76           C
ATOM   1856  CG2 VAL A 155      26.146 -12.663  47.089  1.00 54.52           C
ATOM   1857  H   VAL A 155      28.732 -12.397  47.969  1.00 55.26           H
ATOM   1858  HA  VAL A 155      27.416 -10.415  46.907  1.00 60.77           H
ATOM   1859  HB  VAL A 155      26.664 -12.126  49.024  1.00 60.80           H
ATOM   1860 HG11 VAL A 155      24.479 -11.379  48.706  1.00 65.71           H
ATOM   1861 HG12 VAL A 155      25.398 -10.177  49.172  1.00 65.71           H
ATOM   1862 HG13 VAL A 155      24.993 -10.320  47.646  1.00 65.71           H
ATOM   1863 HG21 VAL A 155      25.361 -13.177  47.328  1.00 65.42           H
ATOM   1864 HG22 VAL A 155      25.982 -12.188  46.259  1.00 65.42           H
ATOM   1865 HG23 VAL A 155      26.908 -13.254  46.984  1.00 65.42           H
ATOM   1866  N   ILE A 156      28.764  -9.754  49.692  1.00 37.87           N
ATOM   1867  CA  ILE A 156      29.034  -8.648  50.591  1.00 39.71           C
ATOM   1868  C   ILE A 156      29.587  -7.449  49.818  1.00 38.67           C
ATOM   1869  O   ILE A 156      29.297  -6.292  50.150  1.00 36.64           O
ATOM   1870  CB  ILE A 156      29.972  -9.102  51.726  1.00 46.08           C
ATOM   1871  CG1 ILE A 156      30.276  -7.958  52.685  1.00 42.47           C
ATOM   1872  CG2 ILE A 156      31.254  -9.646  51.185  1.00 45.61           C
ATOM   1873  CD1 ILE A 156      29.048  -7.466  53.407  1.00 47.40           C
ATOM   1874  H   ILE A 156      29.212 -10.466  49.848  1.00 45.44           H
ATOM   1875  HA  ILE A 156      28.196  -8.377  50.985  1.00 47.65           H
ATOM   1876  HB  ILE A 156      29.532  -9.807  52.224  1.00 55.30           H
ATOM   1877 HG12 ILE A 156      30.915  -8.263  53.345  1.00 50.97           H
ATOM   1878 HG13 ILE A 156      30.655  -7.216  52.192  1.00 50.97           H
ATOM   1879 HG21 ILE A 156      31.829  -9.877  51.929  1.00 54.73           H
ATOM   1880 HG22 ILE A 156      31.068 -10.433  50.654  1.00 54.73           H
ATOM   1881 HG23 ILE A 156      31.683  -8.968  50.642  1.00 54.73           H
ATOM   1882 HD11 ILE A 156      29.321  -6.798  54.057  1.00 56.88           H
ATOM   1883 HD12 ILE A 156      28.442  -7.069  52.764  1.00 56.88           H
ATOM   1884 HD13 ILE A 156      28.618  -8.212  53.850  1.00 56.88           H
ATOM   1885  N   TYR A 157      30.383  -7.698  48.776  1.00 36.93           N
ATOM   1886  CA  TYR A 157      30.882  -6.594  47.942  1.00 39.60           C
ATOM   1887  C   TYR A 157      29.794  -6.032  47.020  1.00 37.75           C
ATOM   1888  O   TYR A 157      29.794  -4.830  46.714  1.00 36.73           O
ATOM   1889  CB  TYR A 157      32.072  -7.037  47.093  1.00 37.10           C
ATOM   1890  CG  TYR A 157      33.274  -7.315  47.895  1.00 38.44           C
ATOM   1891  CD1 TYR A 157      33.909  -6.297  48.601  1.00 47.52           C
ATOM   1892  CD2 TYR A 157      33.768  -8.601  47.993  1.00 41.57           C
ATOM   1893  CE1 TYR A 157      35.006  -6.554  49.369  1.00 47.18           C
ATOM   1894  CE2 TYR A 157      34.861  -8.865  48.760  1.00 45.58           C
ATOM   1895  CZ  TYR A 157      35.474  -7.841  49.444  1.00 46.34           C
ATOM   1896  OH  TYR A 157      36.581  -8.118  50.188  1.00 58.18           O
ATOM   1897  H   TYR A 157      30.635  -8.479  48.531  1.00 44.32           H
ATOM   1898  HA  TYR A 157      31.178  -5.880  48.524  1.00 47.53           H
ATOM   1899  HB2 TYR A 157      31.834  -7.851  46.621  1.00 44.52           H
ATOM   1900  HB3 TYR A 157      32.298  -6.335  46.459  1.00 44.52           H
ATOM   1901  HD1 TYR A 157      33.586  -5.428  48.549  1.00 57.02           H
ATOM   1902  HD2 TYR A 157      33.348  -9.291  47.537  1.00 49.88           H
ATOM   1903  HE1 TYR A 157      35.430  -5.869  49.828  1.00 56.62           H
ATOM   1904  HE2 TYR A 157      35.191  -9.729  48.819  1.00 54.70           H
ATOM   1905  HH  TYR A 157      36.842  -8.901  50.022  1.00 69.82           H
ATOM   1906  N   VAL A 158      28.883  -6.877  46.536  1.00 33.85           N
ATOM   1907  CA  VAL A 158      27.753  -6.361  45.770  1.00 38.72           C
ATOM   1908  C   VAL A 158      26.967  -5.367  46.624  1.00 42.43           C
ATOM   1909  O   VAL A 158      26.588  -4.273  46.170  1.00 34.47           O
ATOM   1910  CB  VAL A 158      26.860  -7.518  45.285  1.00 36.90           C
ATOM   1911  CG1 VAL A 158      25.631  -6.992  44.513  1.00 38.35           C
ATOM   1912  CG2 VAL A 158      27.657  -8.520  44.457  1.00 40.51           C
ATOM   1913  H   VAL A 158      28.875  -7.725  46.659  1.00 40.62           H
ATOM   1914  HA  VAL A 158      28.091  -5.893  44.995  1.00 46.47           H
ATOM   1915  HB  VAL A 158      26.530  -7.994  46.060  1.00 44.29           H
ATOM   1916 HG11 VAL A 158      25.063  -7.742  44.279  1.00 46.02           H
ATOM   1917 HG12 VAL A 158      25.131  -6.371  45.067  1.00 46.02           H
ATOM   1918 HG13 VAL A 158      25.933  -6.540  43.709  1.00 46.02           H
ATOM   1919 HG21 VAL A 158      27.066  -9.238  44.184  1.00 48.61           H
ATOM   1920 HG22 VAL A 158      28.012  -8.071  43.673  1.00 48.61           H
ATOM   1921 HG23 VAL A 158      28.381  -8.874  44.992  1.00 48.61           H
ATOM   1922  N   LYS A 159      26.680  -5.756  47.874  1.00 33.51           N
ATOM   1923  CA  LYS A 159      25.970  -4.879  48.804  1.00 31.03           C
ATOM   1924  C   LYS A 159      26.701  -3.560  48.974  1.00 31.69           C
ATOM   1925  O   LYS A 159      26.113  -2.489  48.819  1.00 31.67           O
ATOM   1926  CB  LYS A 159      25.821  -5.555  50.174  1.00 35.42           C
ATOM   1927  CG  LYS A 159      24.739  -6.592  50.202  1.00 36.13           C
ATOM   1928  CD  LYS A 159      24.673  -7.314  51.520  1.00 40.41           C
ATOM   1929  CE  LYS A 159      23.838  -8.571  51.348  1.00 37.24           C
ATOM   1930  NZ  LYS A 159      23.636  -9.218  52.638  1.00 41.85           N1+
ATOM   1931  H   LYS A 159      26.888  -6.521  48.197  1.00 40.22           H
ATOM   1932  HA  LYS A 159      25.085  -4.687  48.461  1.00 37.23           H
ATOM   1933  HB2 LYS A 159      26.661  -5.991  50.395  1.00 42.50           H
ATOM   1934  HB3 LYS A 159      25.612  -4.878  50.838  1.00 42.50           H
ATOM   1935  HG2 LYS A 159      23.882  -6.166  50.048  1.00 43.36           H
ATOM   1936  HG3 LYS A 159      24.917  -7.249  49.511  1.00 43.36           H
ATOM   1937  HD2 LYS A 159      25.563  -7.568  51.803  1.00 48.50           H
ATOM   1938  HD3 LYS A 159      24.251  -6.750  52.187  1.00 48.50           H
ATOM   1939  HE2 LYS A 159      22.967  -8.336  50.992  1.00 44.69           H
ATOM   1940  HE3 LYS A 159      24.284  -9.192  50.752  1.00 44.69           H
ATOM   1941  HZ1 LYS A 159      23.383 -10.062  52.510  1.00 50.22           H
ATOM   1942  HZ2 LYS A 159      24.392  -9.210  53.111  1.00 50.22           H
ATOM   1943  HZ3 LYS A 159      23.002  -8.789  53.092  1.00 50.22           H
ATOM   1944  N   LEU A 160      27.988  -3.621  49.289  1.00 30.13           N
ATOM   1945  CA  LEU A 160      28.743  -2.411  49.583  1.00 33.46           C
ATOM   1946  C   LEU A 160      28.803  -1.497  48.373  1.00 36.07           C
ATOM   1947  O   LEU A 160      28.656  -0.271  48.490  1.00 33.51           O
ATOM   1948  CB  LEU A 160      30.165  -2.770  50.022  1.00 35.60           C
ATOM   1949  CG  LEU A 160      30.423  -3.189  51.449  1.00 42.65           C
ATOM   1950  CD1 LEU A 160      31.829  -3.843  51.600  1.00 40.60           C
ATOM   1951  CD2 LEU A 160      30.330  -1.945  52.300  1.00 45.30           C
ATOM   1952  H   LEU A 160      28.443  -4.348  49.330  1.00 36.16           H
ATOM   1953  HA  LEU A 160      28.306  -1.933  50.305  1.00 40.15           H
ATOM   1954  HB2 LEU A 160      30.475  -3.496  49.462  1.00 42.72           H
ATOM   1955  HB3 LEU A 160      30.722  -1.993  49.867  1.00 42.72           H
ATOM   1956  HG  LEU A 160      29.740  -3.822  51.729  1.00 51.18           H
ATOM   1957 HD11 LEU A 160      31.924  -4.146  52.513  1.00 48.72           H
ATOM   1958 HD12 LEU A 160      31.899  -4.601  50.996  1.00 48.72           H
ATOM   1959 HD13 LEU A 160      32.520  -3.188  51.400  1.00 48.72           H
ATOM   1960 HD21 LEU A 160      30.493  -2.184  53.227  1.00 54.36           H
ATOM   1961 HD22 LEU A 160      31.002  -1.315  51.996  1.00 54.36           H
ATOM   1962 HD23 LEU A 160      29.447  -1.561  52.204  1.00 54.36           H
ATOM   1963  N   TYR A 161      29.116  -2.063  47.204  1.00 33.47           N
ATOM   1964  CA  TYR A 161      29.286  -1.219  46.031  1.00 31.20           C
ATOM   1965  C   TYR A 161      27.955  -0.618  45.610  1.00 29.65           C
ATOM   1966  O   TYR A 161      27.869   0.578  45.309  1.00 31.29           O
ATOM   1967  CB  TYR A 161      29.910  -2.041  44.881  1.00 34.13           C
ATOM   1968  CG  TYR A 161      31.301  -2.567  45.167  1.00 32.58           C
ATOM   1969  CD1 TYR A 161      32.109  -1.986  46.120  1.00 35.69           C
ATOM   1970  CD2 TYR A 161      31.803  -3.654  44.456  1.00 40.47           C
ATOM   1971  CE1 TYR A 161      33.395  -2.483  46.368  1.00 43.25           C
ATOM   1972  CE2 TYR A 161      33.043  -4.141  44.686  1.00 41.16           C
ATOM   1973  CZ  TYR A 161      33.840  -3.570  45.633  1.00 44.13           C
ATOM   1974  OH  TYR A 161      35.086  -4.105  45.810  1.00 51.73           O
ATOM   1975  H   TYR A 161      29.221  -2.908  47.062  1.00 40.17           H
ATOM   1976  HA  TYR A 161      29.876  -0.479  46.245  1.00 37.44           H
ATOM   1977  HB2 TYR A 161      29.342  -2.806  44.692  1.00 40.95           H
ATOM   1978  HB3 TYR A 161      29.968  -1.482  44.087  1.00 40.95           H
ATOM   1979  HD1 TYR A 161      31.796  -1.259  46.605  1.00 42.83           H
ATOM   1980  HD2 TYR A 161      31.275  -4.056  43.808  1.00 48.57           H
ATOM   1981  HE1 TYR A 161      33.937  -2.091  47.009  1.00 51.90           H
ATOM   1982  HE2 TYR A 161      33.350  -4.866  44.201  1.00 49.39           H
ATOM   1983  HH  TYR A 161      35.219  -4.711  45.242  1.00 62.08           H
ATOM   1984  N   MET A 162      26.896  -1.421  45.602  1.00 29.14           N
ATOM   1985  CA  MET A 162      25.603  -0.912  45.151  1.00 28.73           C
ATOM   1986  C   MET A 162      25.032   0.105  46.133  1.00 33.65           C
ATOM   1987  O   MET A 162      24.373   1.073  45.730  1.00 28.23           O
ATOM   1988  CB  MET A 162      24.626  -2.064  44.957  1.00 28.61           C
ATOM   1989  CG  MET A 162      24.961  -2.962  43.729  1.00 35.95           C
ATOM   1990  SD  MET A 162      25.112  -2.046  42.175  1.00 34.37           S
ATOM   1991  CE  MET A 162      23.525  -1.224  42.195  1.00 35.22           C
ATOM   1992  H   MET A 162      26.897  -2.242  45.851  1.00 34.97           H
ATOM   1993  HA  MET A 162      25.730  -0.472  44.298  1.00 34.47           H
ATOM   1994  HB2 MET A 162      24.671  -2.627  45.739  1.00 34.33           H
ATOM   1995  HB3 MET A 162      23.729  -1.709  44.864  1.00 34.33           H
ATOM   1996  HG2 MET A 162      25.811  -3.404  43.876  1.00 43.14           H
ATOM   1997  HG3 MET A 162      24.261  -3.622  43.611  1.00 43.14           H
ATOM   1998  HE1 MET A 162      23.419  -0.714  41.372  1.00 42.26           H
ATOM   1999  HE2 MET A 162      22.814  -1.879  42.268  1.00 42.26           H
ATOM   2000  HE3 MET A 162      23.495  -0.617  42.954  1.00 42.26           H
ATOM   2001  N   TYR A 163      25.248  -0.099  47.437  1.00 30.41           N
ATOM   2002  CA  TYR A 163      24.766   0.883  48.397  1.00 28.64           C
ATOM   2003  C   TYR A 163      25.404   2.229  48.161  1.00 28.38           C
ATOM   2004  O   TYR A 163      24.726   3.262  48.204  1.00 29.59           O
ATOM   2005  CB  TYR A 163      25.063   0.417  49.824  1.00 32.02           C
ATOM   2006  CG  TYR A 163      24.651   1.382  50.934  1.00 33.43           C
ATOM   2007  CD1 TYR A 163      23.433   1.259  51.554  1.00 30.73           C
ATOM   2008  CD2 TYR A 163      25.518   2.377  51.378  1.00 30.85           C
ATOM   2009  CE1 TYR A 163      23.067   2.112  52.642  1.00 34.88           C
ATOM   2010  CE2 TYR A 163      25.164   3.227  52.415  1.00 34.47           C
ATOM   2011  CZ  TYR A 163      23.927   3.095  53.037  1.00 35.54           C
ATOM   2012  OH  TYR A 163      23.585   3.953  54.077  1.00 38.81           O
ATOM   2013  H   TYR A 163      25.654  -0.772  47.781  1.00 36.49           H
ATOM   2014  HA  TYR A 163      23.809   0.994  48.292  1.00 34.37           H
ATOM   2015  HB2 TYR A 163      24.586  -0.414  49.991  1.00 38.42           H
ATOM   2016  HB3 TYR A 163      26.025   0.272  49.907  1.00 38.42           H
ATOM   2017  HD1 TYR A 163      22.849   0.584  51.272  1.00 36.87           H
ATOM   2018  HD2 TYR A 163      26.352   2.467  50.973  1.00 37.02           H
ATOM   2019  HE1 TYR A 163      22.233   2.033  53.044  1.00 41.85           H
ATOM   2020  HE2 TYR A 163      25.758   3.888  52.698  1.00 41.36           H
ATOM   2021  HH  TYR A 163      24.247   4.419  54.305  1.00 46.58           H
ATOM   2022  N   GLN A 164      26.724   2.242  47.958  1.00 26.82           N
ATOM   2023  CA  GLN A 164      27.441   3.498  47.748  1.00 31.80           C
ATOM   2024  C   GLN A 164      27.016   4.167  46.440  1.00 34.86           C
ATOM   2025  O   GLN A 164      26.985   5.407  46.339  1.00 27.17           O
ATOM   2026  CB  GLN A 164      28.951   3.247  47.768  1.00 29.58           C
ATOM   2027  CG  GLN A 164      29.454   2.820  49.210  1.00 36.03           C
ATOM   2028  CD  GLN A 164      30.908   2.429  49.211  1.00 34.89           C
ATOM   2029  OE1 GLN A 164      31.781   3.272  49.304  1.00 34.32           O
ATOM   2030  NE2 GLN A 164      31.172   1.146  49.047  1.00 37.61           N
ATOM   2031  H   GLN A 164      27.216   1.539  47.926  1.00 32.19           H
ATOM   2032  HA  GLN A 164      27.227   4.101  48.475  1.00 38.16           H
ATOM   2033  HB2 GLN A 164      29.166   2.539  47.143  1.00 35.49           H
ATOM   2034  HB3 GLN A 164      29.410   4.062  47.515  1.00 35.49           H
ATOM   2035  HG2 GLN A 164      29.355   3.569  49.818  1.00 43.23           H
ATOM   2036  HG3 GLN A 164      28.936   2.064  49.526  1.00 43.23           H
ATOM   2037 HE21 GLN A 164      30.531   0.570  49.056  1.00 45.13           H
ATOM   2038 HE22 GLN A 164      31.982   0.891  48.916  1.00 45.13           H
ATOM   2039  N   LEU A 165      26.696   3.369  45.421  1.00 31.15           N
ATOM   2040  CA  LEU A 165      26.248   3.965  44.159  1.00 31.62           C
ATOM   2041  C   LEU A 165      24.908   4.675  44.375  1.00 28.58           C
ATOM   2042  O   LEU A 165      24.690   5.790  43.884  1.00 31.52           O
ATOM   2043  CB  LEU A 165      26.126   2.894  43.067  1.00 25.85           C
ATOM   2044  CG  LEU A 165      25.300   3.278  41.834  1.00 32.25           C
ATOM   2045  CD1 LEU A 165      25.819   4.553  41.209  1.00 31.63           C
ATOM   2046  CD2 LEU A 165      25.300   2.107  40.804  1.00 32.15           C
ATOM   2047  H   LEU A 165      26.704   2.509  45.447  1.00 37.38           H
ATOM   2048  HA  LEU A 165      26.902   4.616  43.856  1.00 37.94           H
ATOM   2049  HB2 LEU A 165      27.013   2.667  42.760  1.00 31.02           H
ATOM   2050  HB3 LEU A 165      25.712   2.102  43.439  1.00 31.02           H
ATOM   2051  HG  LEU A 165      24.383   3.426  42.107  1.00 38.70           H
ATOM   2052 HD11 LEU A 165      25.286   4.763  40.428  1.00 37.96           H
ATOM   2053 HD12 LEU A 165      25.764   5.275  41.847  1.00 37.96           H
ATOM   2054 HD13 LEU A 165      26.746   4.412  40.952  1.00 37.96           H
ATOM   2055 HD21 LEU A 165      24.743   2.352  40.053  1.00 38.58           H
ATOM   2056 HD22 LEU A 165      26.209   1.955  40.499  1.00 38.58           H
ATOM   2057 HD23 LEU A 165      24.951   1.303  41.224  1.00 38.58           H
ATOM   2058  N   PHE A 166      24.005   4.039  45.115  1.00 29.06           N
ATOM   2059  CA  PHE A 166      22.706   4.648  45.377  1.00 36.64           C
ATOM   2060  C   PHE A 166      22.809   5.906  46.254  1.00 33.90           C
ATOM   2061  O   PHE A 166      22.039   6.851  46.040  1.00 33.58           O
ATOM   2062  CB  PHE A 166      21.766   3.630  46.006  1.00 33.00           C
ATOM   2063  CG  PHE A 166      21.208   2.629  45.031  1.00 35.36           C
ATOM   2064  CD1 PHE A 166      20.518   3.038  43.883  1.00 33.57           C
ATOM   2065  CD2 PHE A 166      21.306   1.276  45.293  1.00 36.24           C
ATOM   2066  CE1 PHE A 166      19.979   2.112  43.013  1.00 35.56           C
ATOM   2067  CE2 PHE A 166      20.785   0.357  44.416  1.00 35.63           C
ATOM   2068  CZ  PHE A 166      20.134   0.770  43.273  1.00 36.02           C
ATOM   2069  H   PHE A 166      24.111   3.254  45.450  1.00 34.87           H
ATOM   2070  HA  PHE A 166      22.323   4.924  44.527  1.00 43.97           H
ATOM   2071  HB2 PHE A 166      22.261   3.138  46.670  1.00 39.60           H
ATOM   2072  HB3 PHE A 166      21.021   4.093  46.421  1.00 39.60           H
ATOM   2073  HD1 PHE A 166      20.428   3.947  43.693  1.00 40.28           H
ATOM   2074  HD2 PHE A 166      21.754   0.984  46.051  1.00 43.48           H
ATOM   2075  HE1 PHE A 166      19.542   2.391  42.240  1.00 42.67           H
ATOM   2076  HE2 PHE A 166      20.873  -0.550  44.599  1.00 42.75           H
ATOM   2077  HZ  PHE A 166      19.769   0.144  42.693  1.00 43.22           H
ATOM   2078  N   ARG A 167      23.761   5.960  47.193  1.00 30.40           N
ATOM   2079  CA  ARG A 167      24.027   7.204  47.941  1.00 35.78           C
ATOM   2080  C   ARG A 167      24.489   8.324  47.012  1.00 34.92           C
ATOM   2081  O   ARG A 167      24.053   9.474  47.150  1.00 33.13           O
ATOM   2082  CB  ARG A 167      25.109   7.006  49.019  1.00 31.80           C
ATOM   2083  CG  ARG A 167      24.682   6.616  50.426  1.00 49.29           C
ATOM   2084  CD  ARG A 167      25.841   6.840  51.451  1.00 37.84           C
ATOM   2085  NE  ARG A 167      25.926   8.206  51.940  1.00 39.00           N
ATOM   2086  CZ  ARG A 167      26.741   8.595  52.922  1.00 48.96           C
ATOM   2087  NH1 ARG A 167      27.594   7.738  53.482  1.00 37.40           N
ATOM   2088  NH2 ARG A 167      26.713   9.847  53.348  1.00 51.06           N1+
ATOM   2089  H   ARG A 167      24.249   5.293  47.422  1.00 36.48           H
ATOM   2090  HA  ARG A 167      23.218   7.502  48.390  1.00 42.94           H
ATOM   2091  HB2 ARG A 167      25.743   6.337  48.714  1.00 38.16           H
ATOM   2092  HB3 ARG A 167      25.569   7.858  49.114  1.00 38.16           H
ATOM   2093  HG2 ARG A 167      23.921   7.151  50.705  1.00 59.14           H
ATOM   2094  HG3 ARG A 167      24.454   5.671  50.436  1.00 59.14           H
ATOM   2095  HD2 ARG A 167      25.691   6.254  52.207  1.00 45.41           H
ATOM   2096  HD3 ARG A 167      26.683   6.631  51.026  1.00 45.41           H
ATOM   2097  HE  ARG A 167      25.385   8.782  51.598  1.00 46.81           H
ATOM   2098 HH11 ARG A 167      27.619   6.919  53.223  1.00 44.88           H
ATOM   2099 HH12 ARG A 167      28.125   8.007  54.096  1.00 44.88           H
ATOM   2100 HH21 ARG A 167      26.172  10.405  52.981  1.00 61.28           H
ATOM   2101 HH22 ARG A 167      27.257  10.110  53.957  1.00 61.28           H
ATOM   2102  N   SER A 168      25.435   8.029  46.110  1.00 31.15           N
ATOM   2103  CA  SER A 168      25.892   9.049  45.175  1.00 31.41           C
ATOM   2104  C   SER A 168      24.734   9.588  44.325  1.00 32.80           C
ATOM   2105  O   SER A 168      24.659  10.794  44.072  1.00 30.33           O
ATOM   2106  CB  SER A 168      27.018   8.508  44.278  1.00 34.26           C
ATOM   2107  OG  SER A 168      26.531   7.575  43.325  1.00 35.75           O
ATOM   2108  H   SER A 168      25.820   7.267  46.022  1.00 37.38           H
ATOM   2109  HA  SER A 168      26.254   9.787  45.689  1.00 37.69           H
ATOM   2110  HB2 SER A 168      27.417   9.249  43.802  1.00 41.12           H
ATOM   2111  HB3 SER A 168      27.689   8.077  44.825  1.00 41.12           H
ATOM   2112  HG  SER A 168      26.170   6.923  43.709  1.00 42.90           H
ATOM   2113  N   LEU A 169      23.809   8.713  43.901  1.00 31.28           N
ATOM   2114  CA  LEU A 169      22.651   9.143  43.122  1.00 31.30           C
ATOM   2115  C   LEU A 169      21.658   9.963  43.956  1.00 34.27           C
ATOM   2116  O   LEU A 169      21.121  10.968  43.475  1.00 32.70           O
ATOM   2117  CB  LEU A 169      21.961   7.918  42.525  1.00 28.05           C
ATOM   2118  CG  LEU A 169      22.768   7.131  41.449  1.00 33.94           C
ATOM   2119  CD1 LEU A 169      21.927   5.977  40.926  1.00 29.82           C
ATOM   2120  CD2 LEU A 169      23.265   8.034  40.333  1.00 31.29           C
ATOM   2121  H   LEU A 169      23.833   7.864  44.037  1.00 37.54           H
ATOM   2122  HA  LEU A 169      22.948   9.716  42.397  1.00 37.57           H
ATOM   2123  HB2 LEU A 169      21.756   7.298  43.247  1.00 33.66           H
ATOM   2124  HB3 LEU A 169      21.130   8.206  42.115  1.00 33.66           H
ATOM   2125  HG  LEU A 169      23.556   6.747  41.872  1.00 40.73           H
ATOM   2126 HD11 LEU A 169      22.456   5.463  40.304  1.00 35.79           H
ATOM   2127 HD12 LEU A 169      21.670   5.414  41.674  1.00 35.79           H
ATOM   2128 HD13 LEU A 169      21.136   6.326  40.489  1.00 35.79           H
ATOM   2129 HD21 LEU A 169      23.726   7.495  39.681  1.00 37.55           H
ATOM   2130 HD22 LEU A 169      22.505   8.476  39.924  1.00 37.55           H
ATOM   2131 HD23 LEU A 169      23.881   8.692  40.694  1.00 37.55           H
ATOM   2132  N   ALA A 170      21.339   9.520  45.180  1.00 34.28           N
ATOM   2133  CA  ALA A 170      20.509  10.344  46.067  1.00 30.70           C
ATOM   2134  C   ALA A 170      21.076  11.765  46.158  1.00 33.88           C
ATOM   2135  O   ALA A 170      20.337  12.752  46.042  1.00 35.99           O
ATOM   2136  CB  ALA A 170      20.384   9.675  47.467  1.00 32.78           C
ATOM   2137  H   ALA A 170      21.593   8.773  45.511  1.00 41.14           H
ATOM   2138  HA  ALA A 170      19.615  10.410  45.703  1.00 36.84           H
ATOM   2139  HB1 ALA A 170      19.810  10.216  48.031  1.00 39.33           H
ATOM   2140  HB2 ALA A 170      19.997   8.790  47.386  1.00 39.33           H
ATOM   2141  HB3 ALA A 170      21.263   9.602  47.872  1.00 39.33           H
ATOM   2142  N   TYR A 171      22.398  11.891  46.277  1.00 30.32           N
ATOM   2143  CA  TYR A 171      23.013  13.220  46.355  1.00 32.52           C
ATOM   2144  C   TYR A 171      22.863  14.035  45.072  1.00 43.07           C
ATOM   2145  O   TYR A 171      22.432  15.201  45.125  1.00 37.02           O
ATOM   2146  CB  TYR A 171      24.475  13.086  46.737  1.00 32.54           C
ATOM   2147  CG  TYR A 171      25.232  14.397  46.822  1.00 33.75           C
ATOM   2148  CD1 TYR A 171      26.100  14.769  45.810  1.00 34.91           C
ATOM   2149  CD2 TYR A 171      25.112  15.259  47.955  1.00 39.37           C
ATOM   2150  CE1 TYR A 171      26.801  15.938  45.832  1.00 38.91           C
ATOM   2151  CE2 TYR A 171      25.854  16.466  48.011  1.00 37.78           C
ATOM   2152  CZ  TYR A 171      26.687  16.798  46.940  1.00 42.89           C
ATOM   2153  OH  TYR A 171      27.438  17.943  46.884  1.00 41.20           O
ATOM   2154  H   TYR A 171      22.951  11.233  46.320  1.00 36.38           H
ATOM   2155  HA  TYR A 171      22.580  13.719  47.060  1.00 39.03           H
ATOM   2156  HB2 TYR A 171      24.501  12.677  47.620  1.00 39.05           H
ATOM   2157  HB3 TYR A 171      24.918  12.513  46.100  1.00 39.05           H
ATOM   2158  HD1 TYR A 171      26.184  14.221  45.064  1.00 41.90           H
ATOM   2159  HD2 TYR A 171      24.549  15.029  48.651  1.00 47.25           H
ATOM   2160  HE1 TYR A 171      27.365  16.151  45.128  1.00 46.70           H
ATOM   2161  HE2 TYR A 171      25.771  17.035  48.732  1.00 45.33           H
ATOM   2162  HH  TYR A 171      27.282  18.428  47.552  1.00 49.45           H
ATOM   2163  N   ILE A 172      23.294  13.496  43.910  1.00 35.91           N
ATOM   2164  CA  ILE A 172      23.232  14.344  42.705  1.00 31.40           C
ATOM   2165  C   ILE A 172      21.789  14.605  42.336  1.00 31.62           C
ATOM   2166  O   ILE A 172      21.445  15.688  41.845  1.00 36.70           O
ATOM   2167  CB  ILE A 172      24.024  13.770  41.505  1.00 29.91           C
ATOM   2168  CG1 ILE A 172      23.510  12.400  41.104  1.00 33.03           C
ATOM   2169  CG2 ILE A 172      25.500  13.730  41.840  1.00 37.87           C
ATOM   2170  CD1 ILE A 172      24.060  11.903  39.702  1.00 35.99           C
ATOM   2171  H   ILE A 172      23.595  12.698  43.805  1.00 43.09           H
ATOM   2172  HA  ILE A 172      23.641  15.202  42.906  1.00 37.68           H
ATOM   2173  HB  ILE A 172      23.904  14.368  40.751  1.00 35.89           H
ATOM   2174 HG12 ILE A 172      23.797  11.753  41.769  1.00 39.64           H
ATOM   2175 HG13 ILE A 172      22.543  12.416  41.059  1.00 39.64           H
ATOM   2176 HG21 ILE A 172      25.990  13.366  41.085  1.00 45.44           H
ATOM   2177 HG22 ILE A 172      25.804  14.633  42.024  1.00 45.44           H
ATOM   2178 HG23 ILE A 172      25.637  13.171  42.623  1.00 45.44           H
ATOM   2179 HD11 ILE A 172      23.679  11.032  39.506  1.00 43.19           H
ATOM   2180 HD12 ILE A 172      23.798  12.533  39.013  1.00 43.19           H
ATOM   2181 HD13 ILE A 172      25.030  11.846  39.745  1.00 43.19           H
ATOM   2182  N   HIS A 173      20.907  13.662  42.612  1.00 30.15           N
ATOM   2183  CA  HIS A 173      19.518  13.881  42.261  1.00 28.65           C
ATOM   2184  C   HIS A 173      18.820  14.902  43.156  1.00 40.94           C
ATOM   2185  O   HIS A 173      17.811  15.468  42.725  1.00 33.40           O
ATOM   2186  CB  HIS A 173      18.709  12.600  42.336  1.00 32.17           C
ATOM   2187  CG  HIS A 173      19.036  11.590  41.266  1.00 30.72           C
ATOM   2188  ND1 HIS A 173      18.357  10.396  41.149  1.00 33.44           N
ATOM   2189  CD2 HIS A 173      19.979  11.585  40.295  1.00 33.39           C
ATOM   2190  CE1 HIS A 173      18.867   9.703  40.149  1.00 33.94           C
ATOM   2191  NE2 HIS A 173      19.859  10.398  39.624  1.00 30.57           N
ATOM   2192  H   HIS A 173      21.083  12.910  43.001  1.00 36.18           H
ATOM   2193  HA  HIS A 173      19.488  14.218  41.358  1.00 34.38           H
ATOM   2194  HB2 HIS A 173      17.770  12.826  42.250  1.00 38.60           H
ATOM   2195  HB3 HIS A 173      18.867  12.192  43.203  1.00 38.60           H
ATOM   2196  HD2 HIS A 173      20.605  12.251  40.123  1.00 40.07           H
ATOM   2197  HE1 HIS A 173      18.579   8.863  39.865  1.00 40.73           H
ATOM   2198  HE2 HIS A 173      20.340  10.162  38.953  1.00 36.68           H
ATOM   2199  N   SER A 174      19.286  15.106  44.405  1.00 38.03           N
ATOM   2200  CA  SER A 174      18.699  16.131  45.263  1.00 41.61           C
ATOM   2201  C   SER A 174      18.943  17.531  44.716  1.00 49.28           C
ATOM   2202  O   SER A 174      18.244  18.463  45.127  1.00 42.78           O
ATOM   2203  CB  SER A 174      19.282  16.037  46.678  1.00 32.87           C
ATOM   2204  OG  SER A 174      20.583  16.634  46.721  1.00 37.62           O
ATOM   2205  H   SER A 174      19.943  14.683  44.764  1.00 45.64           H
ATOM   2206  HA  SER A 174      17.740  15.987  45.312  1.00 49.93           H
ATOM   2207  HB2 SER A 174      18.697  16.507  47.289  1.00 39.45           H
ATOM   2208  HB3 SER A 174      19.346  15.105  46.941  1.00 39.45           H
ATOM   2209  HG  SER A 174      21.133  16.182  46.282  1.00 45.14           H
ATOM   2210  N   PHE A 175      19.946  17.694  43.837  1.00 45.84           N
ATOM   2211  CA  PHE A 175      20.183  18.910  43.053  1.00 44.51           C
ATOM   2212  C   PHE A 175      19.477  18.910  41.705  1.00 40.09           C
ATOM   2213  O   PHE A 175      19.634  19.869  40.948  1.00 42.64           O
ATOM   2214  CB  PHE A 175      21.682  19.118  42.806  1.00 43.97           C
ATOM   2215  CG  PHE A 175      22.457  19.346  44.051  1.00 52.87           C
ATOM   2216  CD1 PHE A 175      23.337  18.387  44.522  1.00 45.21           C
ATOM   2217  CD2 PHE A 175      22.278  20.513  44.781  1.00 57.42           C
ATOM   2218  CE1 PHE A 175      24.023  18.585  45.698  1.00 51.58           C
ATOM   2219  CE2 PHE A 175      22.964  20.721  45.973  1.00 56.87           C
ATOM   2220  CZ  PHE A 175      23.842  19.758  46.426  1.00 51.76           C
ATOM   2221  H   PHE A 175      20.535  17.085  43.687  1.00 55.00           H
ATOM   2222  HA  PHE A 175      19.853  19.675  43.554  1.00 53.42           H
ATOM   2223  HB2 PHE A 175      22.043  18.330  42.373  1.00 52.76           H
ATOM   2224  HB3 PHE A 175      21.806  19.892  42.237  1.00 52.76           H
ATOM   2225  HD1 PHE A 175      23.459  17.597  44.047  1.00 54.25           H
ATOM   2226  HD2 PHE A 175      21.681  21.157  44.474  1.00 68.90           H
ATOM   2227  HE1 PHE A 175      24.613  17.936  46.003  1.00 61.90           H
ATOM   2228  HE2 PHE A 175      22.841  21.509  46.450  1.00 68.25           H
ATOM   2229  HZ  PHE A 175      24.314  19.892  47.213  1.00 62.11           H
ATOM   2230  N   GLY A 176      18.701  17.875  41.395  1.00 46.67           N
ATOM   2231  CA  GLY A 176      18.110  17.710  40.076  1.00 44.61           C
ATOM   2232  C   GLY A 176      19.060  17.280  38.969  1.00 41.82           C
ATOM   2233  O   GLY A 176      18.670  17.309  37.797  1.00 44.85           O
ATOM   2234  H   GLY A 176      18.504  17.241  41.944  1.00 56.00           H
ATOM   2235  HA2 GLY A 176      17.411  17.040  40.140  1.00 53.53           H
ATOM   2236  HA3 GLY A 176      17.708  18.548  39.798  1.00 53.53           H
ATOM   2237  N   ILE A 177      20.301  16.913  39.305  1.00 37.74           N
ATOM   2238  CA  ILE A 177      21.309  16.486  38.349  1.00 37.11           C
ATOM   2239  C   ILE A 177      21.147  14.985  38.104  1.00 40.19           C
ATOM   2240  O   ILE A 177      21.092  14.184  39.054  1.00 35.18           O
ATOM   2241  CB  ILE A 177      22.711  16.829  38.856  1.00 38.47           C
ATOM   2242  CG1 ILE A 177      22.873  18.350  39.006  1.00 42.14           C
ATOM   2243  CG2 ILE A 177      23.774  16.291  37.932  1.00 39.21           C
ATOM   2244  CD1 ILE A 177      24.162  18.751  39.707  1.00 45.01           C
ATOM   2245  H   ILE A 177      20.592  16.906  40.113  1.00 45.28           H
ATOM   2246  HA  ILE A 177      21.182  16.960  37.513  1.00 44.53           H
ATOM   2247  HB  ILE A 177      22.823  16.417  39.726  1.00 46.17           H
ATOM   2248 HG12 ILE A 177      22.868  18.760  38.126  1.00 50.56           H
ATOM   2249 HG13 ILE A 177      22.132  18.689  39.528  1.00 50.56           H
ATOM   2250 HG21 ILE A 177      24.645  16.544  38.269  1.00 47.05           H
ATOM   2251 HG22 ILE A 177      23.702  15.325  37.909  1.00 47.05           H
ATOM   2252 HG23 ILE A 177      23.642  16.662  37.045  1.00 47.05           H
ATOM   2253 HD11 ILE A 177      24.178  19.715  39.809  1.00 54.02           H
ATOM   2254 HD12 ILE A 177      24.187  18.328  40.576  1.00 54.02           H
ATOM   2255 HD13 ILE A 177      24.924  18.467  39.176  1.00 54.02           H
ATOM   2256  N   CYS A 178      21.001  14.617  36.829  1.00 38.64           N
ATOM   2257  CA  CYS A 178      20.907  13.226  36.391  1.00 33.98           C
ATOM   2258  C   CYS A 178      22.222  12.891  35.715  1.00 33.81           C
ATOM   2259  O   CYS A 178      22.721  13.689  34.916  1.00 37.55           O
ATOM   2260  CB  CYS A 178      19.736  13.017  35.428  1.00 40.35           C
ATOM   2261  SG  CYS A 178      19.493  11.286  34.819  1.00 36.37           S
ATOM   2262  H   CYS A 178      20.952  15.184  36.182  1.00 46.36           H
ATOM   2263  HA  CYS A 178      20.787  12.640  37.152  1.00 40.77           H
ATOM   2264  HB2 CYS A 178      18.930  13.283  35.897  1.00 48.42           H
ATOM   2265  HB3 CYS A 178      19.871  13.583  34.652  1.00 48.42           H
ATOM   2266  HG  CYS A 178      18.455  11.248  34.225  1.00 43.64           H
ATOM   2267  N   HIS A 179      22.801  11.726  36.046  1.00 29.24           N
ATOM   2268  CA  HIS A 179      24.127  11.401  35.512  1.00 28.00           C
ATOM   2269  C   HIS A 179      24.046  11.006  34.029  1.00 29.62           C
ATOM   2270  O   HIS A 179      24.903  11.405  33.220  1.00 31.78           O
ATOM   2271  CB  HIS A 179      24.746  10.280  36.367  1.00 31.19           C
ATOM   2272  CG  HIS A 179      26.132   9.877  35.946  1.00 33.92           C
ATOM   2273  ND1 HIS A 179      26.373   9.102  34.828  1.00 34.92           N
ATOM   2274  CD2 HIS A 179      27.351  10.161  36.473  1.00 33.64           C
ATOM   2275  CE1 HIS A 179      27.671   8.879  34.726  1.00 29.24           C
ATOM   2276  NE2 HIS A 179      28.289   9.515  35.701  1.00 32.76           N
ATOM   2277  H   HIS A 179      22.448  11.113  36.538  1.00 35.09           H
ATOM   2278  HA  HIS A 179      24.698  12.183  35.579  1.00 33.60           H
ATOM   2279  HB2 HIS A 179      24.173   9.508  36.312  1.00 37.42           H
ATOM   2280  HB3 HIS A 179      24.798  10.582  37.283  1.00 37.42           H
ATOM   2281  HD2 HIS A 179      27.528  10.673  37.231  1.00 40.37           H
ATOM   2282  HE1 HIS A 179      28.076   8.382  34.057  1.00 35.08           H
ATOM   2283  HE2 HIS A 179      29.141   9.541  35.823  1.00 39.31           H
ATOM   2284  N   ARG A 180      23.021  10.227  33.664  1.00 28.40           N
ATOM   2285  CA  ARG A 180      22.659   9.794  32.298  1.00 35.63           C
ATOM   2286  C   ARG A 180      23.641   8.811  31.658  1.00 32.97           C
ATOM   2287  O   ARG A 180      23.420   8.439  30.483  1.00 38.15           O
ATOM   2288  CB  ARG A 180      22.449  10.982  31.338  1.00 32.69           C
ATOM   2289  CG  ARG A 180      21.375  11.975  31.874  1.00 34.96           C
ATOM   2290  CD  ARG A 180      20.769  12.873  30.788  1.00 34.64           C
ATOM   2291  NE  ARG A 180      21.780  13.718  30.149  1.00 33.80           N
ATOM   2292  CZ  ARG A 180      21.523  14.574  29.168  1.00 32.81           C
ATOM   2293  NH1 ARG A 180      20.306  14.692  28.701  1.00 35.46           N
ATOM   2294  NH2 ARG A 180      22.491  15.302  28.649  1.00 33.49           N1+
ATOM   2295  H   ARG A 180      22.476   9.904  34.250  1.00 34.09           H
ATOM   2296  HA  ARG A 180      21.804   9.340  32.351  1.00 42.76           H
ATOM   2297  HB2 ARG A 180      23.285  11.462  31.228  1.00 39.23           H
ATOM   2298  HB3 ARG A 180      22.137  10.647  30.487  1.00 39.23           H
ATOM   2299  HG2 ARG A 180      20.650  11.462  32.267  1.00 41.95           H
ATOM   2300  HG3 ARG A 180      21.781  12.547  32.542  1.00 41.95           H
ATOM   2301  HD2 ARG A 180      20.354  12.320  30.108  1.00 41.56           H
ATOM   2302  HD3 ARG A 180      20.102  13.450  31.190  1.00 41.56           H
ATOM   2303  HE  ARG A 180      22.568  13.740  30.497  1.00 40.56           H
ATOM   2304 HH11 ARG A 180      19.655  14.226  29.020  1.00 42.55           H
ATOM   2305 HH12 ARG A 180      20.162  15.246  28.057  1.00 42.55           H
ATOM   2306 HH21 ARG A 180      23.297  15.237  28.938  1.00 40.18           H
ATOM   2307 HH22 ARG A 180      22.304  15.842  28.010  1.00 40.18           H
ATOM   2308  N   ASP A 181      24.664   8.326  32.366  1.00 33.81           N
ATOM   2309  CA  ASP A 181      25.579   7.313  31.816  1.00 30.10           C
ATOM   2310  C   ASP A 181      26.098   6.362  32.896  1.00 30.91           C
ATOM   2311  O   ASP A 181      27.302   6.117  33.007  1.00 36.20           O
ATOM   2312  CB  ASP A 181      26.746   7.985  31.101  1.00 35.53           C
ATOM   2313  CG  ASP A 181      27.429   7.061  30.027  1.00 41.88           C
ATOM   2314  OD1 ASP A 181      26.878   5.991  29.660  1.00 37.56           O
ATOM   2315  OD2 ASP A 181      28.535   7.427  29.583  1.00 45.67           O1-
ATOM   2316  H   ASP A 181      24.856   8.568  33.169  1.00 40.57           H
ATOM   2317  HA  ASP A 181      25.096   6.782  31.167  1.00 36.12           H
ATOM   2318  HB2 ASP A 181      26.410   8.779  30.654  1.00 42.63           H
ATOM   2319  HB3 ASP A 181      27.415   8.235  31.761  1.00 42.63           H
ATOM   2320  N   ILE A 182      25.196   5.801  33.703  1.00 31.78           N
ATOM   2321  CA  ILE A 182      25.601   4.878  34.758  1.00 31.97           C
ATOM   2322  C   ILE A 182      25.931   3.548  34.089  1.00 34.60           C
ATOM   2323  O   ILE A 182      25.092   2.982  33.383  1.00 30.36           O
ATOM   2324  CB  ILE A 182      24.508   4.715  35.822  1.00 31.16           C
ATOM   2325  CG1 ILE A 182      24.211   6.065  36.523  1.00 31.51           C
ATOM   2326  CG2 ILE A 182      24.891   3.622  36.851  1.00 29.59           C
ATOM   2327  CD1 ILE A 182      25.305   6.600  37.367  1.00 31.88           C
ATOM   2328  H   ILE A 182      24.346   5.925  33.654  1.00 38.14           H
ATOM   2329  HA  ILE A 182      26.392   5.213  35.198  1.00 38.36           H
ATOM   2330  HB  ILE A 182      23.698   4.429  35.381  1.00 37.39           H
ATOM   2331 HG12 ILE A 182      24.013   6.734  35.851  1.00 37.81           H
ATOM   2332 HG13 ILE A 182      23.446   5.957  37.108  1.00 37.81           H
ATOM   2333 HG21 ILE A 182      24.219   3.596  37.553  1.00 35.51           H
ATOM   2334 HG22 ILE A 182      24.926   2.764  36.408  1.00 35.51           H
ATOM   2335 HG23 ILE A 182      25.759   3.827  37.232  1.00 35.51           H
ATOM   2336 HD11 ILE A 182      24.991   7.404  37.804  1.00 38.25           H
ATOM   2337 HD12 ILE A 182      25.543   5.947  38.044  1.00 38.25           H
ATOM   2338 HD13 ILE A 182      26.073   6.805  36.811  1.00 38.25           H
ATOM   2339  N   LYS A 183      27.144   3.057  34.312  1.00 33.08           N
ATOM   2340  CA  LYS A 183      27.602   1.783  33.770  1.00 39.32           C
ATOM   2341  C   LYS A 183      28.856   1.378  34.526  1.00 33.67           C
ATOM   2342  O   LYS A 183      29.509   2.233  35.119  1.00 32.99           O
ATOM   2343  CB  LYS A 183      27.901   1.894  32.263  1.00 34.04           C
ATOM   2344  CG  LYS A 183      29.059   2.833  31.964  1.00 33.13           C
ATOM   2345  CD  LYS A 183      29.178   3.098  30.461  1.00 42.17           C
ATOM   2346  CE  LYS A 183      30.232   4.119  30.141  1.00 42.67           C
ATOM   2347  NZ  LYS A 183      30.354   4.207  28.678  1.00 50.81           N1+
ATOM   2348  H   LYS A 183      27.749   3.461  34.768  1.00 39.69           H
ATOM   2349  HA  LYS A 183      26.915   1.120  33.899  1.00 47.18           H
ATOM   2350  HB2 LYS A 183      28.137   1.017  31.919  1.00 40.85           H
ATOM   2351  HB3 LYS A 183      27.116   2.224  31.801  1.00 40.85           H
ATOM   2352  HG2 LYS A 183      28.901   3.678  32.412  1.00 39.76           H
ATOM   2353  HG3 LYS A 183      29.883   2.440  32.279  1.00 39.76           H
ATOM   2354  HD2 LYS A 183      29.414   2.277  30.000  1.00 50.60           H
ATOM   2355  HD3 LYS A 183      28.333   3.443  30.136  1.00 50.60           H
ATOM   2356  HE2 LYS A 183      29.969   4.987  30.480  1.00 51.21           H
ATOM   2357  HE3 LYS A 183      31.080   3.841  30.520  1.00 51.21           H
ATOM   2358  HZ1 LYS A 183      30.737   4.977  28.455  1.00 60.97           H
ATOM   2359  HZ2 LYS A 183      30.852   3.531  28.376  1.00 60.97           H
ATOM   2360  HZ3 LYS A 183      29.551   4.162  28.299  1.00 60.97           H
ATOM   2361  N   PRO A 184      29.244   0.093  34.463  1.00 32.75           N
ATOM   2362  CA  PRO A 184      30.386  -0.371  35.284  1.00 34.52           C
ATOM   2363  C   PRO A 184      31.692   0.357  35.039  1.00 34.54           C
ATOM   2364  O   PRO A 184      32.471   0.532  35.985  1.00 32.54           O
ATOM   2365  CB  PRO A 184      30.500  -1.854  34.920  1.00 35.64           C
ATOM   2366  CG  PRO A 184      29.106  -2.222  34.527  1.00 33.34           C
ATOM   2367  CD  PRO A 184      28.498  -1.033  33.876  1.00 28.73           C
ATOM   2368  HA  PRO A 184      30.153  -0.296  36.225  1.00 41.42           H
ATOM   2369  HB2 PRO A 184      31.122  -1.978  34.187  1.00 42.77           H
ATOM   2370  HB3 PRO A 184      30.776  -2.362  35.695  1.00 42.77           H
ATOM   2371  HG2 PRO A 184      29.131  -2.969  33.904  1.00 40.00           H
ATOM   2372  HG3 PRO A 184      28.613  -2.463  35.331  1.00 40.00           H
ATOM   2373  HD2 PRO A 184      28.644  -1.066  32.922  1.00 34.48           H
ATOM   2374  HD3 PRO A 184      27.552  -0.990  34.087  1.00 34.48           H
ATOM   2375  N   GLN A 185      31.960   0.840  33.827  1.00 34.10           N
ATOM   2376  CA  GLN A 185      33.209   1.577  33.636  1.00 36.09           C
ATOM   2377  C   GLN A 185      33.229   2.911  34.381  1.00 31.51           C
ATOM   2378  O   GLN A 185      34.301   3.480  34.550  1.00 33.05           O
ATOM   2379  CB  GLN A 185      33.459   1.818  32.141  1.00 43.45           C
ATOM   2380  CG  GLN A 185      33.653   0.500  31.339  1.00 44.20           C
ATOM   2381  CD  GLN A 185      33.437   0.680  29.865  1.00 58.21           C
ATOM   2382  OE1 GLN A 185      32.387   0.324  29.338  1.00 61.10           O
ATOM   2383  NE2 GLN A 185      34.431   1.236  29.188  1.00 69.71           N
ATOM   2384  H   GLN A 185      31.467   0.754  33.126  1.00 40.92           H
ATOM   2385  HA  GLN A 185      33.941   1.037  33.965  1.00 43.30           H
ATOM   2386  HB2 GLN A 185      32.702   2.286  31.759  1.00 52.14           H
ATOM   2387  HB3 GLN A 185      34.265   2.347  32.040  1.00 52.14           H
ATOM   2388  HG2 GLN A 185      34.554   0.166  31.470  1.00 53.04           H
ATOM   2389  HG3 GLN A 185      33.010  -0.162  31.640  1.00 53.04           H
ATOM   2390 HE21 GLN A 185      35.144   1.483  29.601  1.00 83.65           H
ATOM   2391 HE22 GLN A 185      34.371   1.346  28.339  1.00 83.65           H
ATOM   2392  N   ASN A 186      32.076   3.455  34.770  1.00 32.08           N
ATOM   2393  CA  ASN A 186      32.036   4.752  35.447  1.00 33.54           C
ATOM   2394  C   ASN A 186      31.903   4.636  36.969  1.00 33.78           C
ATOM   2395  O   ASN A 186      31.624   5.641  37.629  1.00 31.91           O
ATOM   2396  CB  ASN A 186      30.904   5.610  34.867  1.00 30.49           C
ATOM   2397  CG  ASN A 186      31.247   6.140  33.488  1.00 34.71           C
ATOM   2398  OD1 ASN A 186      32.422   6.274  33.143  1.00 35.90           O
ATOM   2399  ND2 ASN A 186      30.236   6.444  32.702  1.00 36.95           N
ATOM   2400  H   ASN A 186      31.305   3.094  34.641  1.00 38.50           H
ATOM   2401  HA  ASN A 186      32.865   5.222  35.266  1.00 40.25           H
ATOM   2402  HB2 ASN A 186      30.091   5.086  34.789  1.00 36.58           H
ATOM   2403  HB3 ASN A 186      30.768   6.372  35.446  1.00 36.58           H
ATOM   2404 HD21 ASN A 186      30.390   6.698  31.896  1.00 44.35           H
ATOM   2405 HD22 ASN A 186      29.425   6.383  32.993  1.00 44.35           H
ATOM   2406  N   LEU A 187      32.158   3.463  37.529  1.00 33.40           N
ATOM   2407  CA  LEU A 187      32.094   3.216  38.963  1.00 32.90           C
ATOM   2408  C   LEU A 187      33.510   2.897  39.427  1.00 39.03           C
ATOM   2409  O   LEU A 187      34.003   1.791  39.161  1.00 35.68           O
ATOM   2410  CB  LEU A 187      31.101   2.093  39.263  1.00 31.71           C
ATOM   2411  CG  LEU A 187      29.731   2.347  38.640  1.00 33.19           C
ATOM   2412  CD1 LEU A 187      28.798   1.158  38.801  1.00 29.65           C
ATOM   2413  CD2 LEU A 187      29.090   3.615  39.224  1.00 33.90           C
ATOM   2414  H   LEU A 187      32.378   2.765  37.080  1.00 40.08           H
ATOM   2415  HA  LEU A 187      31.806   4.016  39.422  1.00 39.48           H
ATOM   2416  HB2 LEU A 187      31.435   1.256  38.906  1.00 38.05           H
ATOM   2417  HB3 LEU A 187      30.983   2.015  40.220  1.00 38.05           H
ATOM   2418  HG  LEU A 187      29.856   2.493  37.689  1.00 39.82           H
ATOM   2419 HD11 LEU A 187      27.968   1.352  38.343  1.00 35.58           H
ATOM   2420 HD12 LEU A 187      29.226   0.378  38.414  1.00 35.58           H
ATOM   2421 HD13 LEU A 187      28.630   1.004  39.742  1.00 35.58           H
ATOM   2422 HD21 LEU A 187      28.192   3.708  38.870  1.00 40.68           H
ATOM   2423 HD22 LEU A 187      29.053   3.528  40.191  1.00 40.68           H
ATOM   2424 HD23 LEU A 187      29.622   4.386  38.975  1.00 40.68           H
ATOM   2425  N   LEU A 188      34.180   3.892  40.071  1.00 33.99           N
ATOM   2426  CA  LEU A 188      35.525   3.638  40.583  1.00 33.48           C
ATOM   2427  C   LEU A 188      35.310   2.968  41.960  1.00 37.29           C
ATOM   2428  O   LEU A 188      34.406   3.142  42.756  1.00 38.53           O
ATOM   2429  CB  LEU A 188      36.351   4.919  40.692  1.00 34.33           C
ATOM   2430  CG  LEU A 188      36.320   5.738  39.375  1.00 40.06           C
ATOM   2431  CD1 LEU A 188      37.092   7.045  39.593  1.00 42.50           C
ATOM   2432  CD2 LEU A 188      36.908   4.933  38.214  1.00 41.04           C
ATOM   2433  H   LEU A 188      33.764   4.814  40.254  1.00 40.79           H
ATOM   2434  HA  LEU A 188      36.055   2.915  39.883  1.00 40.18           H
ATOM   2435  HB2 LEU A 188      35.984   5.549  41.525  1.00 41.19           H
ATOM   2436  HB3 LEU A 188      37.403   4.651  40.935  1.00 41.19           H
ATOM   2437  HG  LEU A 188      35.260   5.998  39.130  1.00 48.07           H
ATOM   2438 HD11 LEU A 188      37.116   7.642  38.675  1.00 51.00           H
ATOM   2439 HD12 LEU A 188      36.646   7.655  40.383  1.00 51.00           H
ATOM   2440 HD13 LEU A 188      38.137   6.851  39.873  1.00 51.00           H
ATOM   2441 HD21 LEU A 188      36.985   5.536  37.303  1.00 49.25           H
ATOM   2442 HD22 LEU A 188      37.914   4.561  38.444  1.00 49.25           H
ATOM   2443 HD23 LEU A 188      36.279   4.067  37.974  1.00 49.25           H
ATOM   2444  N   LEU A 189      36.340   2.099  42.203  1.00 39.23           N
ATOM   2445  CA  LEU A 189      36.495   1.172  43.341  1.00 42.54           C
ATOM   2446  C   LEU A 189      37.900   1.181  43.934  1.00 38.51           C
ATOM   2447  O   LEU A 189      38.873   0.927  43.219  1.00 38.59           O
ATOM   2448  CB  LEU A 189      36.283  -0.289  42.936  1.00 44.27           C
ATOM   2449  CG  LEU A 189      34.946  -0.787  42.473  1.00 48.44           C
ATOM   2450  CD1 LEU A 189      35.076  -2.233  42.073  1.00 44.39           C
ATOM   2451  CD2 LEU A 189      34.016  -0.602  43.676  1.00 48.02           C
ATOM   2452  H   LEU A 189      37.004   2.034  41.661  1.00 47.08           H
ATOM   2453  HA  LEU A 189      35.859   1.397  44.039  1.00 51.04           H
ATOM   2454  HB2 LEU A 189      36.924  -0.503  42.239  1.00 53.13           H
ATOM   2455  HB3 LEU A 189      36.493  -0.824  43.722  1.00 53.13           H
ATOM   2456  HG  LEU A 189      34.625  -0.265  41.719  1.00 58.13           H
ATOM   2457 HD11 LEU A 189      34.230  -2.537  41.710  1.00 53.27           H
ATOM   2458 HD12 LEU A 189      35.775  -2.320  41.408  1.00 53.27           H
ATOM   2459 HD13 LEU A 189      35.305  -2.751  42.863  1.00 53.27           H
ATOM   2460 HD21 LEU A 189      33.132  -0.938  43.448  1.00 57.63           H
ATOM   2461 HD22 LEU A 189      34.381  -1.088  44.424  1.00 57.63           H
ATOM   2462 HD23 LEU A 189      33.964   0.344  43.891  1.00 57.63           H
ATOM   2463  N   ASP A 190      37.999   1.314  45.256  1.00 43.37           N
ATOM   2464  CA  ASP A 190      39.259   1.029  45.943  1.00 46.17           C
ATOM   2465  C   ASP A 190      39.256  -0.399  46.472  1.00 43.88           C
ATOM   2466  O   ASP A 190      38.413  -0.740  47.317  1.00 46.33           O
ATOM   2467  CB  ASP A 190      39.493   1.996  47.076  1.00 47.33           C
ATOM   2468  CG  ASP A 190      40.851   1.787  47.722  1.00 58.55           C
ATOM   2469  OD1 ASP A 190      41.077   0.716  48.312  1.00 57.63           O
ATOM   2470  OD2 ASP A 190      41.708   2.675  47.597  1.00 59.46           O1-
ATOM   2471  H   ASP A 190      37.363   1.572  45.771  1.00 52.05           H
ATOM   2472  HA  ASP A 190      39.990   1.152  45.322  1.00 55.40           H
ATOM   2473  HB2 ASP A 190      39.446   2.903  46.736  1.00 56.80           H
ATOM   2474  HB3 ASP A 190      38.809   1.859  47.749  1.00 56.80           H
ATOM   2475  N   PRO A 191      40.165  -1.255  46.014  1.00 52.85           N
ATOM   2476  CA  PRO A 191      40.118  -2.676  46.407  1.00 57.45           C
ATOM   2477  C   PRO A 191      40.242  -2.936  47.894  1.00 59.07           C
ATOM   2478  O   PRO A 191      39.629  -3.877  48.414  1.00 60.36           O
ATOM   2479  CB  PRO A 191      41.323  -3.267  45.667  1.00 66.67           C
ATOM   2480  CG  PRO A 191      41.494  -2.410  44.488  1.00 58.32           C
ATOM   2481  CD  PRO A 191      41.135  -1.015  44.932  1.00 49.53           C
ATOM   2482  HA  PRO A 191      39.303  -3.082  46.074  1.00 68.94           H
ATOM   2483  HB2 PRO A 191      42.104  -3.208  46.242  1.00 80.01           H
ATOM   2484  HB3 PRO A 191      41.141  -4.186  45.416  1.00 80.01           H
ATOM   2485  HG2 PRO A 191      42.414  -2.449  44.180  1.00 69.98           H
ATOM   2486  HG3 PRO A 191      40.888  -2.705  43.789  1.00 69.98           H
ATOM   2487  HD2 PRO A 191      41.914  -0.538  45.259  1.00 59.43           H
ATOM   2488  HD3 PRO A 191      40.709  -0.537  44.201  1.00 59.43           H
ATOM   2489  N   ASP A 192      41.030  -2.141  48.603  1.00 53.67           N
ATOM   2490  CA  ASP A 192      41.298  -2.452  49.997  1.00 54.92           C
ATOM   2491  C   ASP A 192      40.265  -1.868  50.951  1.00 60.48           C
ATOM   2492  O   ASP A 192      39.938  -2.516  51.953  1.00 53.71           O
ATOM   2493  CB  ASP A 192      42.704  -1.972  50.357  1.00 51.88           C
ATOM   2494  CG  ASP A 192      43.781  -2.646  49.496  1.00 68.17           C
ATOM   2495  OD1 ASP A 192      43.684  -3.873  49.259  1.00 60.32           O
ATOM   2496  OD2 ASP A 192      44.698  -1.939  49.033  1.00 74.54           O1-
ATOM   2497  H   ASP A 192      41.417  -1.435  48.302  1.00 64.41           H
ATOM   2498  HA  ASP A 192      41.288  -3.415  50.107  1.00 65.90           H
ATOM   2499  HB2 ASP A 192      42.764  -1.012  50.222  1.00 62.26           H
ATOM   2500  HB3 ASP A 192      42.885  -2.186  51.286  1.00 62.26           H
ATOM   2501  N   THR A 193      39.716  -0.685  50.654  1.00 51.49           N
ATOM   2502  CA  THR A 193      38.754  -0.035  51.539  1.00 48.89           C
ATOM   2503  C   THR A 193      37.308  -0.273  51.130  1.00 43.58           C
ATOM   2504  O   THR A 193      36.405   0.091  51.889  1.00 42.71           O
ATOM   2505  CB  THR A 193      39.001   1.474  51.583  1.00 52.19           C
ATOM   2506  OG1 THR A 193      38.829   2.035  50.265  1.00 47.47           O
ATOM   2507  CG2 THR A 193      40.388   1.757  52.061  1.00 52.74           C
ATOM   2508  H   THR A 193      39.879  -0.246  49.934  1.00 61.79           H
ATOM   2509  HA  THR A 193      38.872  -0.378  52.439  1.00 58.67           H
ATOM   2510  HB  THR A 193      38.372   1.888  52.198  1.00 62.62           H
ATOM   2511  HG1 THR A 193      38.984   2.863  50.279  1.00 56.97           H
ATOM   2512 HG21 THR A 193      40.528   2.717  52.104  1.00 63.28           H
ATOM   2513 HG22 THR A 193      40.513   1.377  52.942  1.00 63.28           H
ATOM   2514 HG23 THR A 193      41.038   1.371  51.453  1.00 63.28           H
ATOM   2515  N   ALA A 194      37.079  -0.830  49.937  1.00 44.33           N
ATOM   2516  CA  ALA A 194      35.762  -1.094  49.354  1.00 41.75           C
ATOM   2517  C   ALA A 194      34.950   0.176  49.146  1.00 37.68           C
ATOM   2518  O   ALA A 194      33.721   0.120  49.057  1.00 36.48           O
ATOM   2519  CB  ALA A 194      34.963  -2.101  50.174  1.00 42.01           C
ATOM   2520  H   ALA A 194      37.717  -1.077  49.413  1.00 53.20           H
ATOM   2521  HA  ALA A 194      35.900  -1.490  48.483  1.00 50.10           H
ATOM   2522  HB1 ALA A 194      34.106  -2.234  49.742  1.00 50.41           H
ATOM   2523  HB2 ALA A 194      35.447  -2.943  50.203  1.00 50.41           H
ATOM   2524  HB3 ALA A 194      34.841  -1.749  51.070  1.00 50.41           H
ATOM   2525  N   VAL A 195      35.629   1.315  49.061  1.00 38.02           N
ATOM   2526  CA  VAL A 195      34.998   2.574  48.694  1.00 39.02           C
ATOM   2527  C   VAL A 195      34.729   2.576  47.192  1.00 36.96           C
ATOM   2528  O   VAL A 195      35.608   2.221  46.392  1.00 36.79           O
ATOM   2529  CB  VAL A 195      35.894   3.756  49.085  1.00 42.40           C
ATOM   2530  CG1 VAL A 195      35.397   5.071  48.470  1.00 41.32           C
ATOM   2531  CG2 VAL A 195      35.954   3.881  50.585  1.00 43.61           C
ATOM   2532  H   VAL A 195      36.474   1.387  49.204  1.00 45.62           H
ATOM   2533  HA  VAL A 195      34.156   2.654  49.170  1.00 46.83           H
ATOM   2534  HB  VAL A 195      36.787   3.591  48.754  1.00 50.88           H
ATOM   2535 HG11 VAL A 195      36.004   5.777  48.736  1.00 49.58           H
ATOM   2536 HG12 VAL A 195      35.379   5.000  47.506  1.00 49.58           H
ATOM   2537 HG13 VAL A 195      34.507   5.265  48.805  1.00 49.58           H
ATOM   2538 HG21 VAL A 195      36.518   4.637  50.811  1.00 52.33           H
ATOM   2539 HG22 VAL A 195      35.055   4.024  50.924  1.00 52.33           H
ATOM   2540 HG23 VAL A 195      36.329   3.067  50.959  1.00 52.33           H
ATOM   2541  N   LEU A 196      33.515   2.972  46.814  1.00 34.48           N
ATOM   2542  CA  LEU A 196      33.132   3.191  45.429  1.00 31.73           C
ATOM   2543  C   LEU A 196      32.909   4.684  45.195  1.00 39.56           C
ATOM   2544  O   LEU A 196      32.275   5.361  46.016  1.00 35.67           O
ATOM   2545  CB  LEU A 196      31.867   2.392  45.066  1.00 33.68           C
ATOM   2546  CG  LEU A 196      31.263   2.601  43.655  1.00 35.12           C
ATOM   2547  CD1 LEU A 196      30.577   1.310  43.167  1.00 34.95           C
ATOM   2548  CD2 LEU A 196      30.253   3.745  43.681  1.00 31.11           C
ATOM   2549  H   LEU A 196      32.872   3.114  47.366  1.00 41.38           H
ATOM   2550  HA  LEU A 196      33.847   2.885  44.860  1.00 38.08           H
ATOM   2551  HB2 LEU A 196      32.052   1.443  45.164  1.00 40.41           H
ATOM   2552  HB3 LEU A 196      31.178   2.643  45.702  1.00 40.41           H
ATOM   2553  HG  LEU A 196      31.966   2.836  43.032  1.00 42.15           H
ATOM   2554 HD11 LEU A 196      30.186   1.487  42.298  1.00 41.94           H
ATOM   2555 HD12 LEU A 196      31.232   0.598  43.101  1.00 41.94           H
ATOM   2556 HD13 LEU A 196      29.881   1.057  43.792  1.00 41.94           H
ATOM   2557 HD21 LEU A 196      29.793   3.783  42.830  1.00 37.33           H
ATOM   2558 HD22 LEU A 196      29.611   3.579  44.387  1.00 37.33           H
ATOM   2559 HD23 LEU A 196      30.720   4.579  43.841  1.00 37.33           H
ATOM   2560  N   LYS A 197      33.382   5.183  44.046  1.00 35.29           N
ATOM   2561  CA  LYS A 197      33.165   6.565  43.648  1.00 32.41           C
ATOM   2562  C   LYS A 197      32.590   6.605  42.229  1.00 32.98           C
ATOM   2563  O   LYS A 197      33.142   6.010  41.298  1.00 32.63           O
ATOM   2564  CB  LYS A 197      34.472   7.388  43.724  1.00 36.36           C
ATOM   2565  CG  LYS A 197      35.064   7.637  45.136  1.00 38.46           C
ATOM   2566  CD  LYS A 197      36.388   8.495  45.086  1.00 43.41           C
ATOM   2567  CE  LYS A 197      37.056   8.635  46.518  1.00 43.44           C
ATOM   2568  NZ  LYS A 197      36.096   9.146  47.466  1.00 55.48           N1+
ATOM   2569  H   LYS A 197      33.843   4.731  43.481  1.00 42.35           H
ATOM   2570  HA  LYS A 197      32.514   6.974  44.241  1.00 38.89           H
ATOM   2571  HB2 LYS A 197      35.153   6.934  43.198  1.00 43.64           H
ATOM   2572  HB3 LYS A 197      34.312   8.258  43.326  1.00 43.64           H
ATOM   2573  HG2 LYS A 197      34.409   8.110  45.679  1.00 46.15           H
ATOM   2574  HG3 LYS A 197      35.270   6.781  45.540  1.00 46.15           H
ATOM   2575  HD2 LYS A 197      37.025   8.082  44.485  1.00 52.09           H
ATOM   2576  HD3 LYS A 197      36.176   9.387  44.774  1.00 52.09           H
ATOM   2577  HE2 LYS A 197      37.348   7.765  46.826  1.00 52.13           H
ATOM   2578  HE3 LYS A 197      37.801   9.257  46.485  1.00 52.13           H
ATOM   2579  HZ1 LYS A 197      36.487   9.265  48.256  1.00 66.58           H
ATOM   2580  HZ2 LYS A 197      35.775   9.926  47.180  1.00 66.58           H
ATOM   2581  HZ3 LYS A 197      35.425   8.567  47.557  1.00 66.58           H
ATOM   2582  N   LEU A 198      31.489   7.325  42.074  1.00 30.04           N
ATOM   2583  CA  LEU A 198      30.908   7.599  40.768  1.00 31.19           C
ATOM   2584  C   LEU A 198      31.797   8.562  39.992  1.00 37.24           C
ATOM   2585  O   LEU A 198      32.319   9.540  40.568  1.00 36.44           O
ATOM   2586  CB  LEU A 198      29.514   8.178  40.998  1.00 29.84           C
ATOM   2587  CG  LEU A 198      28.660   8.571  39.796  1.00 34.81           C
ATOM   2588  CD1 LEU A 198      28.470   7.378  38.882  1.00 37.26           C
ATOM   2589  CD2 LEU A 198      27.312   9.064  40.298  1.00 41.79           C
ATOM   2590  H   LEU A 198      31.059   7.683  42.731  1.00 36.05           H
ATOM   2591  HA  LEU A 198      30.841   6.788  40.239  1.00 37.42           H
ATOM   2592  HB2 LEU A 198      29.007   7.520  41.502  1.00 35.81           H
ATOM   2593  HB3 LEU A 198      29.607   8.975  41.543  1.00 35.81           H
ATOM   2594  HG  LEU A 198      29.096   9.283  39.303  1.00 41.77           H
ATOM   2595 HD11 LEU A 198      27.943   7.647  38.114  1.00 44.71           H
ATOM   2596 HD12 LEU A 198      29.340   7.058  38.594  1.00 44.71           H
ATOM   2597 HD13 LEU A 198      28.005   6.681  39.374  1.00 44.71           H
ATOM   2598 HD21 LEU A 198      26.785   9.366  39.541  1.00 50.15           H
ATOM   2599 HD22 LEU A 198      26.862   8.333  40.751  1.00 50.15           H
ATOM   2600 HD23 LEU A 198      27.454   9.797  40.918  1.00 50.15           H
ATOM   2601  N   CYS A 199      32.006   8.284  38.686  1.00 32.14           N
ATOM   2602  CA  CYS A 199      32.722   9.258  37.885  1.00 35.20           C
ATOM   2603  C   CYS A 199      31.937   9.296  36.512  1.00 33.88           C
ATOM   2604  O   CYS A 199      30.951   8.701  36.177  1.00 39.46           O
ATOM   2605  CB  CYS A 199      34.210   8.942  37.782  1.00 42.77           C
ATOM   2606  SG  CYS A 199      34.443   7.571  36.604  1.00 38.07           S
ATOM   2607  H   CYS A 199      31.650   7.432  38.192  1.00 38.57           H
ATOM   2608  HA  CYS A 199      32.620  10.274  38.383  1.00 42.24           H
ATOM   2609  HB2 CYS A 199      34.793   9.815  37.442  1.00 51.33           H
ATOM   2610  HB3 CYS A 199      34.606   8.658  38.780  1.00 51.33           H
ATOM   2611  HG  CYS A 199      35.797   7.514  36.632  1.00 45.68           H
ATOM   2612  N   ASP A 200      32.559  10.288  35.812  1.00 33.20           N
ATOM   2613  CA  ASP A 200      32.422  10.766  34.406  1.00 34.10           C
ATOM   2614  C   ASP A 200      31.126  11.523  34.255  1.00 38.46           C
ATOM   2615  O   ASP A 200      30.080  10.909  34.017  1.00 40.13           O
ATOM   2616  CB  ASP A 200      32.478   9.616  33.415  1.00 35.35           C
ATOM   2617  CG  ASP A 200      32.416  10.096  31.934  1.00 59.20           C
ATOM   2618  OD1 ASP A 200      32.195  11.313  31.672  1.00 47.73           O
ATOM   2619  OD2 ASP A 200      32.600   9.238  31.038  1.00 54.65           O1-
ATOM   2620  H   ASP A 200      33.158  10.759  36.215  1.00 39.85           H
ATOM   2621  HA  ASP A 200      33.144  11.380  34.201  1.00 40.92           H
ATOM   2622  HB2 ASP A 200      33.311   9.129  33.544  1.00 42.42           H
ATOM   2623  HB3 ASP A 200      31.715   9.036  33.573  1.00 42.42           H
ATOM   2624  N   PHE A 201      31.155  12.838  34.486  1.00 32.77           N
ATOM   2625  CA  PHE A 201      29.933  13.630  34.433  1.00 33.19           C
ATOM   2626  C   PHE A 201      29.765  14.326  33.076  1.00 37.60           C
ATOM   2627  O   PHE A 201      29.052  15.335  32.970  1.00 37.78           O
ATOM   2628  CB  PHE A 201      29.882  14.626  35.607  1.00 37.01           C
ATOM   2629  CG  PHE A 201      29.527  13.950  36.934  1.00 34.59           C
ATOM   2630  CD1 PHE A 201      30.461  13.196  37.584  1.00 39.01           C
ATOM   2631  CD2 PHE A 201      28.254  14.013  37.463  1.00 34.05           C
ATOM   2632  CE1 PHE A 201      30.148  12.548  38.770  1.00 39.47           C
ATOM   2633  CE2 PHE A 201      27.938  13.371  38.676  1.00 33.19           C
ATOM   2634  CZ  PHE A 201      28.876  12.633  39.299  1.00 36.59           C
ATOM   2635  H   PHE A 201      31.868  13.291  34.657  1.00 39.33           H
ATOM   2636  HA  PHE A 201      29.185  13.023  34.562  1.00 39.82           H
ATOM   2637  HB2 PHE A 201      30.750  15.049  35.694  1.00 44.41           H
ATOM   2638  HB3 PHE A 201      29.202  15.297  35.429  1.00 44.41           H
ATOM   2639  HD1 PHE A 201      31.319  13.130  37.229  1.00 46.81           H
ATOM   2640  HD2 PHE A 201      27.607  14.517  37.030  1.00 40.86           H
ATOM   2641  HE1 PHE A 201      30.799  12.046  39.207  1.00 47.36           H
ATOM   2642  HE2 PHE A 201      27.082  13.420  39.037  1.00 39.83           H
ATOM   2643  HZ  PHE A 201      28.671  12.205  40.096  1.00 43.91           H
ATOM   2644  N   GLY A 202      30.377  13.764  32.029  1.00 39.79           N
ATOM   2645  CA  GLY A 202      30.305  14.315  30.676  1.00 39.37           C
ATOM   2646  C   GLY A 202      28.932  14.279  30.048  1.00 41.22           C
ATOM   2647  O   GLY A 202      28.689  15.027  29.109  1.00 37.86           O
ATOM   2648  H   GLY A 202      30.861  13.055  32.082  1.00 47.74           H
ATOM   2649  HA2 GLY A 202      30.602  15.236  30.688  1.00 47.25           H
ATOM   2650  HA3 GLY A 202      30.908  13.824  30.102  1.00 47.25           H
ATOM   2651  N   SER A 203      28.025  13.431  30.532  1.00 39.27           N
ATOM   2652  CA  SER A 203      26.646  13.405  30.043  1.00 37.61           C
ATOM   2653  C   SER A 203      25.651  14.019  31.015  1.00 39.80           C
ATOM   2654  O   SER A 203      24.462  14.094  30.692  1.00 34.73           O
ATOM   2655  CB  SER A 203      26.204  11.958  29.763  1.00 38.09           C
ATOM   2656  OG  SER A 203      27.044  11.346  28.804  1.00 39.94           O
ATOM   2657  H   SER A 203      28.189  12.854  31.147  1.00 47.13           H
ATOM   2658  HA  SER A 203      26.594  13.904  29.214  1.00 45.14           H
ATOM   2659  HB2 SER A 203      26.227  11.446  30.588  1.00 45.71           H
ATOM   2660  HB3 SER A 203      25.298  11.981  29.416  1.00 45.71           H
ATOM   2661  HG  SER A 203      26.630  10.719  28.428  1.00 47.92           H
ATOM   2662  N   ALA A 204      26.094  14.415  32.206  1.00 35.68           N
ATOM   2663  CA  ALA A 204      25.167  14.783  33.265  1.00 40.24           C
ATOM   2664  C   ALA A 204      24.475  16.084  32.919  1.00 39.22           C
ATOM   2665  O   ALA A 204      25.044  16.941  32.241  1.00 36.29           O
ATOM   2666  CB  ALA A 204      25.903  14.954  34.604  1.00 35.04           C
ATOM   2667  H   ALA A 204      26.923  14.485  32.423  1.00 42.82           H
ATOM   2668  HA  ALA A 204      24.487  14.096  33.352  1.00 48.29           H
ATOM   2669  HB1 ALA A 204      25.264  15.227  35.285  1.00 42.05           H
ATOM   2670  HB2 ALA A 204      26.312  14.112  34.858  1.00 42.05           H
ATOM   2671  HB3 ALA A 204      26.590  15.636  34.500  1.00 42.05           H
ATOM   2672  N   LYS A 205      23.272  16.257  33.468  1.00 38.76           N
ATOM   2673  CA  LYS A 205      22.508  17.456  33.190  1.00 39.02           C
ATOM   2674  C   LYS A 205      21.410  17.663  34.210  1.00 39.92           C
ATOM   2675  O   LYS A 205      20.755  16.709  34.646  1.00 38.09           O
ATOM   2676  CB  LYS A 205      21.879  17.377  31.799  1.00 42.96           C
ATOM   2677  CG  LYS A 205      21.278  18.679  31.331  1.00 45.72           C
ATOM   2678  CD  LYS A 205      20.417  18.432  30.098  1.00 54.32           C
ATOM   2679  CE  LYS A 205      19.632  19.669  29.721  1.00 51.73           C
ATOM   2680  NZ  LYS A 205      18.561  19.221  28.820  1.00 60.62           N1+
ATOM   2681  H   LYS A 205      22.878  15.692  33.981  1.00 46.52           H
ATOM   2682  HA  LYS A 205      23.098  18.226  33.219  1.00 46.83           H
ATOM   2683  HB2 LYS A 205      22.565  17.107  31.167  1.00 51.56           H
ATOM   2684  HB3 LYS A 205      21.165  16.721  31.817  1.00 51.56           H
ATOM   2685  HG2 LYS A 205      20.715  19.051  32.025  1.00 54.86           H
ATOM   2686  HG3 LYS A 205      21.989  19.296  31.100  1.00 54.86           H
ATOM   2687  HD2 LYS A 205      20.984  18.190  29.350  1.00 65.19           H
ATOM   2688  HD3 LYS A 205      19.783  17.720  30.285  1.00 65.19           H
ATOM   2689  HE2 LYS A 205      19.232  20.070  30.508  1.00 62.07           H
ATOM   2690  HE3 LYS A 205      20.207  20.300  29.257  1.00 62.07           H
ATOM   2691  HZ1 LYS A 205      17.935  19.850  28.760  1.00 72.74           H
ATOM   2692  HZ2 LYS A 205      18.894  19.068  28.009  1.00 72.74           H
ATOM   2693  HZ3 LYS A 205      18.203  18.477  29.131  1.00 72.74           H
ATOM   2694  N   GLN A 206      21.161  18.926  34.536  1.00 42.86           N
ATOM   2695  CA  GLN A 206      20.004  19.236  35.363  1.00 42.30           C
ATOM   2696  C   GLN A 206      18.735  19.060  34.562  1.00 40.29           C
ATOM   2697  O   GLN A 206      18.528  19.736  33.551  1.00 53.58           O
ATOM   2698  CB  GLN A 206      20.082  20.655  35.913  1.00 49.78           C
ATOM   2699  CG  GLN A 206      18.841  20.944  36.732  1.00 64.08           C
ATOM   2700  CD  GLN A 206      19.003  22.070  37.706  1.00 63.77           C
ATOM   2701  OE1 GLN A 206      18.379  22.058  38.759  1.00 65.75           O
ATOM   2702  NE2 GLN A 206      19.828  23.051  37.366  1.00 60.49           N
ATOM   2703  H   GLN A 206      21.639  19.602  34.304  1.00 51.43           H
ATOM   2704  HA  GLN A 206      19.966  18.619  36.107  1.00 50.76           H
ATOM   2705  HB2 GLN A 206      20.862  20.748  36.485  1.00 59.74           H
ATOM   2706  HB3 GLN A 206      20.124  21.287  35.181  1.00 59.74           H
ATOM   2707  HG2 GLN A 206      18.112  21.167  36.132  1.00 76.89           H
ATOM   2708  HG3 GLN A 206      18.615  20.152  37.247  1.00 76.89           H
ATOM   2709 HE21 GLN A 206      20.240  23.027  36.611  1.00 72.58           H
ATOM   2710 HE22 GLN A 206      19.951  23.714  37.897  1.00 72.58           H
ATOM   2711  N   LEU A 207      17.876  18.166  35.011  1.00 42.49           N
ATOM   2712  CA  LEU A 207      16.627  17.910  34.334  1.00 41.38           C
ATOM   2713  C   LEU A 207      15.560  18.839  34.890  1.00 51.11           C
ATOM   2714  O   LEU A 207      15.367  18.897  36.098  1.00 53.01           O
ATOM   2715  CB  LEU A 207      16.218  16.450  34.508  1.00 40.43           C
ATOM   2716  CG  LEU A 207      17.239  15.456  33.882  1.00 40.18           C
ATOM   2717  CD1 LEU A 207      16.640  14.078  33.794  1.00 39.56           C
ATOM   2718  CD2 LEU A 207      17.759  15.881  32.509  1.00 44.57           C
ATOM   2719  H   LEU A 207      17.995  17.689  35.716  1.00 50.99           H
ATOM   2720  HA  LEU A 207      16.736  18.106  33.394  1.00 49.65           H
ATOM   2721  HB2 LEU A 207      16.149  16.261  35.453  1.00 48.51           H
ATOM   2722  HB3 LEU A 207      15.361  16.308  34.078  1.00 48.51           H
ATOM   2723  HG  LEU A 207      18.008  15.400  34.469  1.00 48.22           H
ATOM   2724 HD11 LEU A 207      17.307  13.458  33.466  1.00 47.48           H
ATOM   2725 HD12 LEU A 207      16.327  13.801  34.673  1.00 47.48           H
ATOM   2726 HD13 LEU A 207      15.889  14.112  33.173  1.00 47.48           H
ATOM   2727 HD21 LEU A 207      18.368  15.200  32.183  1.00 53.48           H
ATOM   2728 HD22 LEU A 207      17.005  15.965  31.902  1.00 53.48           H
ATOM   2729 HD23 LEU A 207      18.228  16.726  32.581  1.00 53.48           H
ATOM   2730  N   VAL A 208      14.892  19.583  34.009  1.00 52.95           N
ATOM   2731  CA  VAL A 208      13.859  20.536  34.395  1.00 55.88           C
ATOM   2732  C   VAL A 208      12.541  20.132  33.752  1.00 50.30           C
ATOM   2733  O   VAL A 208      12.456  19.998  32.521  1.00 51.48           O
ATOM   2734  CB  VAL A 208      14.240  21.966  33.986  1.00 62.26           C
ATOM   2735  CG1 VAL A 208      13.095  22.922  34.283  1.00 65.74           C
ATOM   2736  CG2 VAL A 208      15.478  22.398  34.702  1.00 57.48           C
ATOM   2737  H   VAL A 208      15.031  19.557  33.161  1.00 63.54           H
ATOM   2738  HA  VAL A 208      13.742  20.518  35.357  1.00 67.05           H
ATOM   2739  HB  VAL A 208      14.421  21.985  33.035  1.00 74.71           H
ATOM   2740 HG11 VAL A 208      13.383  23.821  34.065  1.00 78.89           H
ATOM   2741 HG12 VAL A 208      12.326  22.689  33.741  1.00 78.89           H
ATOM   2742 HG13 VAL A 208      12.867  22.866  35.221  1.00 78.89           H
ATOM   2743 HG21 VAL A 208      15.698  23.301  34.431  1.00 68.97           H
ATOM   2744 HG22 VAL A 208      15.318  22.365  35.656  1.00 68.97           H
ATOM   2745 HG23 VAL A 208      16.199  21.795  34.468  1.00 68.97           H
ATOM   2746  N   ARG A 209      11.513  19.971  34.583  1.00 48.70           N
ATOM   2747  CA  ARG A 209      10.147  19.734  34.129  1.00 64.69           C
ATOM   2748  C   ARG A 209       9.848  20.554  32.891  1.00 62.20           C
ATOM   2749  O   ARG A 209      10.183  21.740  32.815  1.00 62.11           O
ATOM   2750  CB  ARG A 209       9.138  20.106  35.217  1.00 72.58           C
ATOM   2751  CG  ARG A 209       8.973  19.098  36.306  1.00 73.15           C
ATOM   2752  CD  ARG A 209       8.084  17.963  35.852  1.00 84.18           C
ATOM   2753  NE  ARG A 209       7.402  17.353  36.995  1.00 94.67           N
ATOM   2754  CZ  ARG A 209       6.446  16.430  36.896  1.00 96.40           C
ATOM   2755  NH1 ARG A 209       6.053  16.007  35.693  1.00 92.67           N
ATOM   2756  NH2 ARG A 209       5.882  15.934  37.999  1.00 91.84           N1+
ATOM   2757  H   ARG A 209      11.583  20.006  35.439  1.00 58.44           H
ATOM   2758  HA  ARG A 209      10.027  18.795  33.915  1.00 77.63           H
ATOM   2759  HB2 ARG A 209       9.420  20.936  35.630  1.00 87.10           H
ATOM   2760  HB3 ARG A 209       8.271  20.233  34.799  1.00 87.10           H
ATOM   2761  HG2 ARG A 209       9.839  18.735  36.549  1.00 87.78           H
ATOM   2762  HG3 ARG A 209       8.560  19.521  37.076  1.00 87.78           H
ATOM   2763  HD2 ARG A 209       7.417  18.291  35.229  1.00101.01           H
ATOM   2764  HD3 ARG A 209       8.631  17.285  35.427  1.00101.01           H
ATOM   2765  HE  ARG A 209       7.668  17.575  37.785  1.00113.61           H
ATOM   2766 HH11 ARG A 209       6.419  16.323  34.983  1.00111.20           H
ATOM   2767 HH12 ARG A 209       5.440  15.408  35.628  1.00111.20           H
ATOM   2768 HH21 ARG A 209       6.136  16.209  38.775  1.00110.21           H
ATOM   2769 HH22 ARG A 209       5.267  15.337  37.938  1.00110.21           H
ATOM   2770  N   GLY A 210       9.229  19.902  31.914  1.00 61.26           N
ATOM   2771  CA  GLY A 210       8.826  20.578  30.712  1.00 59.34           C
ATOM   2772  C   GLY A 210       9.943  20.929  29.763  1.00 59.69           C
ATOM   2773  O   GLY A 210       9.664  21.474  28.691  1.00 62.37           O
ATOM   2774  H   GLY A 210       9.037  19.063  31.932  1.00 73.52           H
ATOM   2775  HA2 GLY A 210       8.196  20.014  30.238  1.00 71.20           H
ATOM   2776  HA3 GLY A 210       8.373  21.400  30.956  1.00 71.20           H
ATOM   2777  N   GLU A 211      11.182  20.672  30.114  1.00 55.61           N
ATOM   2778  CA  GLU A 211      12.229  20.936  29.139  1.00 52.86           C
ATOM   2779  C   GLU A 211      12.656  19.625  28.484  1.00 57.22           C
ATOM   2780  O   GLU A 211      12.921  18.642  29.202  1.00 50.23           O
ATOM   2781  CB  GLU A 211      13.426  21.620  29.794  1.00 56.30           C
ATOM   2782  CG  GLU A 211      13.054  22.912  30.522  1.00 69.24           C
ATOM   2783  CD  GLU A 211      14.266  23.725  31.017  1.00 75.06           C
ATOM   2784  OE1 GLU A 211      15.416  23.239  30.899  1.00 76.05           O
ATOM   2785  OE2 GLU A 211      14.055  24.853  31.527  1.00 78.98           O1-
ATOM   2786  H   GLU A 211      11.440  20.367  30.876  1.00 66.73           H
ATOM   2787  HA  GLU A 211      11.892  21.544  28.469  1.00 63.44           H
ATOM   2788  HB2 GLU A 211      13.827  21.010  30.433  1.00 67.55           H
ATOM   2789  HB3 GLU A 211      14.068  21.844  29.102  1.00 67.55           H
ATOM   2790  HG2 GLU A 211      12.536  23.474  29.924  1.00 83.09           H
ATOM   2791  HG3 GLU A 211      12.522  22.679  31.301  1.00 83.09           H
ATOM   2792  N   PRO A 212      12.697  19.541  27.150  1.00 50.09           N
ATOM   2793  CA  PRO A 212      13.039  18.268  26.507  1.00 43.11           C
ATOM   2794  C   PRO A 212      14.508  17.930  26.683  1.00 42.86           C
ATOM   2795  O   PRO A 212      15.368  18.816  26.714  1.00 37.29           O
ATOM   2796  CB  PRO A 212      12.718  18.519  25.018  1.00 53.43           C
ATOM   2797  CG  PRO A 212      11.875  19.738  24.998  1.00 60.61           C
ATOM   2798  CD  PRO A 212      12.343  20.562  26.146  1.00 53.19           C
ATOM   2799  HA  PRO A 212      12.490  17.544  26.850  1.00 51.73           H
ATOM   2800  HB2 PRO A 212      13.539  18.695  24.543  1.00 64.12           H
ATOM   2801  HB3 PRO A 212      12.248  17.762  24.634  1.00 64.12           H
ATOM   2802  HG2 PRO A 212      12.001  20.208  24.161  1.00 72.73           H
ATOM   2803  HG3 PRO A 212      10.942  19.492  25.117  1.00 72.73           H
ATOM   2804  HD2 PRO A 212      13.128  21.073  25.897  1.00 63.83           H
ATOM   2805  HD3 PRO A 212      11.621  21.130  26.452  1.00 63.83           H
ATOM   2806  N   ASN A 213      14.793  16.620  26.723  1.00 42.38           N
ATOM   2807  CA  ASN A 213      16.165  16.123  26.733  1.00 40.51           C
ATOM   2808  C   ASN A 213      16.390  15.035  25.672  1.00 36.98           C
ATOM   2809  O   ASN A 213      15.485  14.267  25.331  1.00 37.97           O
ATOM   2810  CB  ASN A 213      16.502  15.596  28.165  1.00 36.52           C
ATOM   2811  CG  ASN A 213      16.307  16.683  29.224  1.00 40.98           C
ATOM   2812  OD1 ASN A 213      17.111  17.609  29.322  1.00 42.91           O
ATOM   2813  ND2 ASN A 213      15.207  16.606  29.962  1.00 42.46           N
ATOM   2814  H   ASN A 213      14.196  15.999  26.764  1.00 50.86           H
ATOM   2815  HA  ASN A 213      16.769  16.858  26.542  1.00 48.61           H
ATOM   2816  HB2 ASN A 213      15.923  14.846  28.383  1.00 43.82           H
ATOM   2817  HB3 ASN A 213      17.436  15.327  28.200  1.00 43.82           H
ATOM   2818 HD21 ASN A 213      15.082  17.185  30.584  1.00 50.95           H
ATOM   2819 HD22 ASN A 213      14.614  15.989  29.825  1.00 50.95           H
ATOM   2820  N   VAL A 214      17.637  14.909  25.227  1.00 40.58           N
ATOM   2821  CA  VAL A 214      17.947  13.966  24.150  1.00 41.15           C
ATOM   2822  C   VAL A 214      17.865  12.531  24.654  1.00 41.15           C
ATOM   2823  O   VAL A 214      18.240  12.209  25.794  1.00 37.58           O
ATOM   2824  CB  VAL A 214      19.324  14.250  23.532  1.00 43.40           C
ATOM   2825  CG1 VAL A 214      19.352  15.647  22.896  1.00 49.13           C
ATOM   2826  CG2 VAL A 214      20.440  14.075  24.527  1.00 43.60           C
ATOM   2827  H   VAL A 214      18.312  15.339  25.546  1.00 48.70           H
ATOM   2828  HA  VAL A 214      17.285  14.065  23.449  1.00 49.37           H
ATOM   2829  HB  VAL A 214      19.471  13.604  22.831  1.00 52.07           H
ATOM   2830 HG11 VAL A 214      20.229  15.791  22.507  1.00 58.95           H
ATOM   2831 HG12 VAL A 214      18.671  15.694  22.210  1.00 58.95           H
ATOM   2832 HG13 VAL A 214      19.182  16.312  23.576  1.00 58.95           H
ATOM   2833 HG21 VAL A 214      21.279  14.230  24.072  1.00 52.32           H
ATOM   2834 HG22 VAL A 214      20.331  14.717  25.247  1.00 52.32           H
ATOM   2835 HG23 VAL A 214      20.422  13.170  24.875  1.00 52.32           H
ATOM   2836  N   SER A 215      17.390  11.642  23.799  1.00 38.90           N
ATOM   2837  CA  SER A 215      17.214  10.268  24.217  1.00 38.46           C
ATOM   2838  C   SER A 215      18.395   9.387  23.847  1.00 36.24           C
ATOM   2839  O   SER A 215      18.372   8.192  24.163  1.00 42.58           O
ATOM   2840  CB  SER A 215      15.932   9.701  23.620  1.00 47.78           C
ATOM   2841  OG  SER A 215      15.991   9.764  22.217  1.00 54.21           O
ATOM   2842  H   SER A 215      17.165  11.804  22.991  1.00 46.68           H
ATOM   2843  HA  SER A 215      17.112  10.242  25.180  1.00 46.15           H
ATOM   2844  HB2 SER A 215      15.835   8.776  23.898  1.00 57.33           H
ATOM   2845  HB3 SER A 215      15.180  10.229  23.929  1.00 57.33           H
ATOM   2846  HG  SER A 215      15.230   9.602  21.902  1.00 65.05           H
ATOM   2847  N   TYR A 216      19.438   9.933  23.218  1.00 36.26           N
ATOM   2848  CA  TYR A 216      20.546   9.093  22.763  1.00 38.88           C
ATOM   2849  C   TYR A 216      21.739   9.081  23.721  1.00 35.68           C
ATOM   2850  O   TYR A 216      22.851   8.691  23.313  1.00 33.29           O
ATOM   2851  CB  TYR A 216      21.018   9.508  21.366  1.00 32.97           C
ATOM   2852  CG  TYR A 216      21.280  10.988  21.154  1.00 38.87           C
ATOM   2853  CD1 TYR A 216      22.489  11.551  21.498  1.00 37.83           C
ATOM   2854  CD2 TYR A 216      20.304  11.810  20.596  1.00 36.07           C
ATOM   2855  CE1 TYR A 216      22.733  12.895  21.286  1.00 42.21           C
ATOM   2856  CE2 TYR A 216      20.536  13.149  20.403  1.00 34.34           C
ATOM   2857  CZ  TYR A 216      21.753  13.672  20.729  1.00 45.62           C
ATOM   2858  OH  TYR A 216      21.983  15.000  20.518  1.00 48.32           O
ATOM   2859  H   TYR A 216      19.527  10.771  23.044  1.00 43.51           H
ATOM   2860  HA  TYR A 216      20.223   8.176  22.700  1.00 46.66           H
ATOM   2861  HB2 TYR A 216      21.848   9.051  21.159  1.00 39.57           H
ATOM   2862  HB3 TYR A 216      20.332   9.243  20.726  1.00 39.57           H
ATOM   2863  HD1 TYR A 216      23.163  11.014  21.857  1.00 45.40           H
ATOM   2864  HD2 TYR A 216      19.474  11.450  20.371  1.00 43.29           H
ATOM   2865  HE1 TYR A 216      23.560  13.270  21.508  1.00 50.65           H
ATOM   2866  HE2 TYR A 216      19.879  13.695  20.030  1.00 41.20           H
ATOM   2867  HH  TYR A 216      21.355  15.325  20.062  1.00 57.99           H
ATOM   2868  N   ILE A 217      21.544   9.517  24.962  1.00 36.74           N
ATOM   2869  CA  ILE A 217      22.552   9.315  25.997  1.00 34.84           C
ATOM   2870  C   ILE A 217      22.414   7.903  26.571  1.00 32.95           C
ATOM   2871  O   ILE A 217      21.452   7.175  26.278  1.00 31.86           O
ATOM   2872  CB  ILE A 217      22.453  10.394  27.117  1.00 33.41           C
ATOM   2873  CG1 ILE A 217      21.024  10.745  27.514  1.00 31.97           C
ATOM   2874  CG2 ILE A 217      23.135  11.685  26.690  1.00 39.18           C
ATOM   2875  CD1 ILE A 217      20.231   9.631  28.142  1.00 32.88           C
ATOM   2876  H   ILE A 217      20.832   9.924  25.220  1.00 44.09           H
ATOM   2877  HA  ILE A 217      23.440   9.379  25.607  1.00 41.80           H
ATOM   2878  HB  ILE A 217      22.905  10.063  27.909  1.00 40.09           H
ATOM   2879 HG12 ILE A 217      21.072  11.461  28.163  1.00 38.37           H
ATOM   2880 HG13 ILE A 217      20.542  11.067  26.736  1.00 38.37           H
ATOM   2881 HG21 ILE A 217      23.064  12.331  27.411  1.00 47.02           H
ATOM   2882 HG22 ILE A 217      24.071  11.507  26.491  1.00 47.02           H
ATOM   2883 HG23 ILE A 217      22.684  12.022  25.900  1.00 47.02           H
ATOM   2884 HD11 ILE A 217      19.352   9.956  28.391  1.00 39.45           H
ATOM   2885 HD12 ILE A 217      20.137   8.915  27.499  1.00 39.45           H
ATOM   2886 HD13 ILE A 217      20.703   9.312  28.929  1.00 39.45           H
ATOM   2887  N   CYS A 218      23.384   7.524  27.402  1.00 34.92           N
ATOM   2888  CA  CYS A 218      23.384   6.286  28.174  1.00 30.47           C
ATOM   2889  C   CYS A 218      23.837   5.115  27.307  1.00 39.19           C
ATOM   2890  O   CYS A 218      23.464   5.014  26.131  1.00 37.10           O
ATOM   2891  CB  CYS A 218      22.027   5.989  28.788  1.00 33.27           C
ATOM   2892  SG  CYS A 218      22.188   4.756  30.088  1.00 39.87           S
ATOM   2893  H   CYS A 218      24.101   7.986  27.528  1.00 41.90           H
ATOM   2894  HA  CYS A 218      24.010   6.376  28.903  1.00 36.57           H
ATOM   2895  HB2 CYS A 218      21.645   6.793  29.175  1.00 39.93           H
ATOM   2896  HB3 CYS A 218      21.437   5.626  28.110  1.00 39.93           H
ATOM   2897  HG  CYS A 218      21.488   5.102  31.001  1.00 47.84           H
ATOM   2898  N   SER A 219      24.631   4.230  27.889  1.00 33.75           N
ATOM   2899  CA  SER A 219      25.279   3.155  27.156  1.00 40.51           C
ATOM   2900  C   SER A 219      24.369   1.949  27.015  1.00 41.89           C
ATOM   2901  O   SER A 219      23.633   1.590  27.931  1.00 33.34           O
ATOM   2902  CB  SER A 219      26.569   2.784  27.845  1.00 36.31           C
ATOM   2903  OG  SER A 219      27.436   3.898  27.619  1.00 46.04           O
ATOM   2904  H   SER A 219      24.821   4.240  28.725  1.00 40.50           H
ATOM   2905  HA  SER A 219      25.520   3.464  26.268  1.00 48.61           H
ATOM   2906  HB2 SER A 219      26.399   2.666  28.785  1.00 43.58           H
ATOM   2907  HB3 SER A 219      26.941   1.974  27.463  1.00 43.58           H
ATOM   2908  HG  SER A 219      27.047   4.614  27.821  1.00 55.25           H
ATOM   2909  N   ARG A 220      24.502   1.294  25.858  1.00 37.31           N
ATOM   2910  CA  ARG A 220      23.643   0.245  25.302  1.00 52.73           C
ATOM   2911  C   ARG A 220      22.807  -0.591  26.284  1.00 41.22           C
ATOM   2912  O   ARG A 220      21.560  -0.462  26.399  1.00 45.75           O
ATOM   2913  CB  ARG A 220      24.561  -0.685  24.451  1.00 57.87           C
ATOM   2914  CG  ARG A 220      26.063  -0.823  24.997  1.00 65.43           C
ATOM   2915  CD  ARG A 220      26.167  -0.986  26.611  1.00 57.20           C
ATOM   2916  NE  ARG A 220      27.343  -0.495  27.320  1.00 63.87           N
ATOM   2917  CZ  ARG A 220      28.522  -1.106  27.340  1.00 72.50           C
ATOM   2918  NH1 ARG A 220      28.707  -2.224  26.624  1.00 80.40           N
ATOM   2919  NH2 ARG A 220      29.518  -0.566  28.058  1.00 68.12           N1+
ATOM   2920  H   ARG A 220      25.163   1.459  25.339  1.00 44.77           H
ATOM   2921  HA  ARG A 220      23.020   0.668  24.689  1.00 63.27           H
ATOM   2922  HB2 ARG A 220      24.171  -1.573  24.402  1.00 69.45           H
ATOM   2923  HB3 ARG A 220      24.622  -0.320  23.554  1.00 69.45           H
ATOM   2924  HG2 ARG A 220      26.464  -1.607  24.584  1.00 78.51           H
ATOM   2925  HG3 ARG A 220      26.560  -0.032  24.737  1.00 78.51           H
ATOM   2926  HD2 ARG A 220      25.463  -0.486  27.035  1.00 68.64           H
ATOM   2927  HD3 ARG A 220      26.095  -1.927  26.832  1.00 68.64           H
ATOM   2928  HE  ARG A 220      27.196   0.067  27.957  1.00 76.64           H
ATOM   2929 HH11 ARG A 220      28.056  -2.557  26.166  1.00 96.49           H
ATOM   2930 HH12 ARG A 220      29.472  -2.616  26.617  1.00 96.49           H
ATOM   2931 HH21 ARG A 220      29.382   0.156  28.504  1.00 81.75           H
ATOM   2932 HH22 ARG A 220      30.295  -0.937  28.066  1.00 81.75           H
ATOM   2933  N   TYR A 221      23.477  -1.553  26.888  1.00 32.01           N
ATOM   2934  CA  TYR A 221      22.876  -2.481  27.838  1.00 34.57           C
ATOM   2935  C   TYR A 221      22.221  -1.809  29.046  1.00 36.42           C
ATOM   2936  O   TYR A 221      21.446  -2.469  29.762  1.00 32.43           O
ATOM   2937  CB  TYR A 221      23.969  -3.452  28.348  1.00 41.77           C
ATOM   2938  CG  TYR A 221      24.733  -4.215  27.263  1.00 42.61           C
ATOM   2939  CD1 TYR A 221      25.903  -4.911  27.560  1.00 52.18           C
ATOM   2940  CD2 TYR A 221      24.304  -4.206  25.943  1.00 48.00           C
ATOM   2941  CE1 TYR A 221      26.619  -5.605  26.547  1.00 50.36           C
ATOM   2942  CE2 TYR A 221      25.010  -4.890  24.929  1.00 62.79           C
ATOM   2943  CZ  TYR A 221      26.156  -5.588  25.246  1.00 58.92           C
ATOM   2944  OH  TYR A 221      26.819  -6.246  24.225  1.00 75.13           O
ATOM   2945  H   TYR A 221      24.261  -1.758  26.722  1.00 38.41           H
ATOM   2946  HA  TYR A 221      22.200  -2.992  27.376  1.00 41.48           H
ATOM   2947  HB2 TYR A 221      24.624  -2.936  28.847  1.00 50.12           H
ATOM   2948  HB3 TYR A 221      23.555  -4.106  28.934  1.00 50.12           H
ATOM   2949  HD1 TYR A 221      26.212  -4.923  28.437  1.00 62.62           H
ATOM   2950  HD2 TYR A 221      23.528  -3.742  25.721  1.00 57.60           H
ATOM   2951  HE1 TYR A 221      27.395  -6.069  26.762  1.00 60.44           H
ATOM   2952  HE2 TYR A 221      24.703  -4.882  24.049  1.00 75.35           H
ATOM   2953  HH  TYR A 221      26.394  -6.161  23.505  1.00 90.16           H
ATOM   2954  N   TYR A 222      22.560  -0.557  29.354  1.00 34.52           N
ATOM   2955  CA  TYR A 222      22.145   0.041  30.641  1.00 33.23           C
ATOM   2956  C   TYR A 222      21.012   1.051  30.490  1.00 34.38           C
ATOM   2957  O   TYR A 222      20.582   1.646  31.501  1.00 32.75           O
ATOM   2958  CB  TYR A 222      23.347   0.667  31.351  1.00 28.76           C
ATOM   2959  CG  TYR A 222      24.419  -0.368  31.499  1.00 31.85           C
ATOM   2960  CD1 TYR A 222      24.384  -1.306  32.538  1.00 29.95           C
ATOM   2961  CD2 TYR A 222      25.433  -0.456  30.552  1.00 31.38           C
ATOM   2962  CE1 TYR A 222      25.323  -2.273  32.628  1.00 33.05           C
ATOM   2963  CE2 TYR A 222      26.376  -1.424  30.618  1.00 36.44           C
ATOM   2964  CZ  TYR A 222      26.333  -2.324  31.672  1.00 37.76           C
ATOM   2965  OH  TYR A 222      27.285  -3.295  31.723  1.00 37.55           O
ATOM   2966  H   TYR A 222      23.022  -0.034  28.851  1.00 41.43           H
ATOM   2967  HA  TYR A 222      21.822  -0.669  31.219  1.00 39.87           H
ATOM   2968  HB2 TYR A 222      23.699   1.401  30.831  1.00 34.51           H
ATOM   2969  HB3 TYR A 222      23.090   0.964  32.236  1.00 34.51           H
ATOM   2970  HD1 TYR A 222      23.710  -1.276  33.178  1.00 35.94           H
ATOM   2971  HD2 TYR A 222      25.445   0.154  29.851  1.00 37.66           H
ATOM   2972  HE1 TYR A 222      25.295  -2.886  33.329  1.00 39.66           H
ATOM   2973  HE2 TYR A 222      27.055  -1.464  29.989  1.00 43.73           H
ATOM   2974  HH  TYR A 222      26.969  -3.992  32.081  1.00 45.06           H
ATOM   2975  N   ARG A 223      20.416   1.134  29.289  1.00 30.79           N
ATOM   2976  CA  ARG A 223      19.424   2.167  28.981  1.00 33.18           C
ATOM   2977  C   ARG A 223      18.043   1.766  29.432  1.00 31.45           C
ATOM   2978  O   ARG A 223      17.593   0.643  29.201  1.00 31.05           O
ATOM   2979  CB  ARG A 223      19.373   2.453  27.471  1.00 31.74           C
ATOM   2980  CG  ARG A 223      20.709   2.549  26.915  1.00 42.95           C
ATOM   2981  CD  ARG A 223      20.823   3.542  25.787  1.00 56.96           C
ATOM   2982  NE  ARG A 223      19.872   3.354  24.719  1.00 50.83           N
ATOM   2983  CZ  ARG A 223      19.275   4.362  24.071  1.00 56.93           C
ATOM   2984  NH1 ARG A 223      19.509   5.630  24.410  1.00 45.45           N
ATOM   2985  NH2 ARG A 223      18.432   4.106  23.079  1.00 47.29           N1+
ATOM   2986  H   ARG A 223      20.565   0.584  28.644  1.00 36.95           H
ATOM   2987  HA  ARG A 223      19.650   2.991  29.442  1.00 39.81           H
ATOM   2988  HB2 ARG A 223      18.902   1.735  27.029  1.00 38.08           H
ATOM   2989  HB3 ARG A 223      18.926   3.298  27.299  1.00 38.08           H
ATOM   2990  HG2 ARG A 223      21.324   2.812  27.615  1.00 51.54           H
ATOM   2991  HG3 ARG A 223      20.957   1.683  26.557  1.00 51.54           H
ATOM   2992  HD2 ARG A 223      20.726   4.432  26.154  1.00 68.35           H
ATOM   2993  HD3 ARG A 223      21.702   3.444  25.387  1.00 68.35           H
ATOM   2994  HE  ARG A 223      19.698   2.546  24.473  1.00 61.00           H
ATOM   2995 HH11 ARG A 223      20.057   5.826  25.042  1.00 54.54           H
ATOM   2996 HH12 ARG A 223      19.112   6.263  23.981  1.00 54.54           H
ATOM   2997 HH21 ARG A 223      18.257   3.295  22.849  1.00 56.75           H
ATOM   2998 HH22 ARG A 223      18.040   4.763  22.678  1.00 56.75           H
ATOM   2999  N   ALA A 224      17.367   2.705  30.064  1.00 31.67           N
ATOM   3000  CA  ALA A 224      16.002   2.494  30.506  1.00 32.80           C
ATOM   3001  C   ALA A 224      15.087   2.338  29.294  1.00 32.31           C
ATOM   3002  O   ALA A 224      15.343   2.914  28.254  1.00 32.79           O
ATOM   3003  CB  ALA A 224      15.531   3.674  31.364  1.00 32.72           C
ATOM   3004  H   ALA A 224      17.685   3.479  30.260  1.00 38.00           H
ATOM   3005  HA  ALA A 224      15.959   1.686  31.036  1.00 39.36           H
ATOM   3006  HB1 ALA A 224      14.640   3.485  31.706  1.00 39.27           H
ATOM   3007  HB2 ALA A 224      16.153   3.791  32.097  1.00 39.27           H
ATOM   3008  HB3 ALA A 224      15.516   4.482  30.825  1.00 39.27           H
ATOM   3009  N   PRO A 225      14.029   1.542  29.413  1.00 32.49           N
ATOM   3010  CA  PRO A 225      13.159   1.305  28.259  1.00 37.40           C
ATOM   3011  C   PRO A 225      12.625   2.584  27.639  1.00 44.29           C
ATOM   3012  O   PRO A 225      12.524   2.679  26.406  1.00 38.02           O
ATOM   3013  CB  PRO A 225      12.030   0.446  28.827  1.00 40.21           C
ATOM   3014  CG  PRO A 225      12.382   0.120  30.213  1.00 38.87           C
ATOM   3015  CD  PRO A 225      13.517   0.951  30.658  1.00 35.13           C
ATOM   3016  HA  PRO A 225      13.632   0.794  27.589  1.00 44.88           H
ATOM   3017  HB2 PRO A 225      11.226   0.981  28.793  1.00 48.25           H
ATOM   3018  HB3 PRO A 225      11.930  -0.364  28.302  1.00 48.25           H
ATOM   3019  HG2 PRO A 225      11.616   0.273  30.789  1.00 46.64           H
ATOM   3020  HG3 PRO A 225      12.646  -0.813  30.246  1.00 46.64           H
ATOM   3021  HD2 PRO A 225      13.210   1.650  31.258  1.00 42.15           H
ATOM   3022  HD3 PRO A 225      14.189   0.392  31.074  1.00 42.15           H
ATOM   3023  N   GLU A 226      12.341   3.600  28.457  1.00 38.55           N
ATOM   3024  CA  GLU A 226      11.823   4.849  27.906  1.00 39.34           C
ATOM   3025  C   GLU A 226      12.852   5.550  27.033  1.00 40.39           C
ATOM   3026  O   GLU A 226      12.472   6.232  26.086  1.00 39.36           O
ATOM   3027  CB  GLU A 226      11.328   5.792  29.025  1.00 38.31           C
ATOM   3028  CG  GLU A 226      12.398   6.257  30.044  1.00 40.36           C
ATOM   3029  CD  GLU A 226      12.492   5.383  31.283  1.00 37.17           C
ATOM   3030  OE1 GLU A 226      12.153   4.181  31.183  1.00 35.94           O
ATOM   3031  OE2 GLU A 226      12.936   5.909  32.351  1.00 36.55           O1-
ATOM   3032  H   GLU A 226      12.442   3.587  29.309  1.00 46.27           H
ATOM   3033  HA  GLU A 226      11.073   4.643  27.332  1.00 47.21           H
ATOM   3034  HB2 GLU A 226      10.975   6.592  28.609  1.00 45.97           H
ATOM   3035  HB3 GLU A 226      10.620   5.347  29.522  1.00 45.97           H
ATOM   3036  HG2 GLU A 226      13.270   6.255  29.612  1.00 48.43           H
ATOM   3037  HG3 GLU A 226      12.183   7.159  30.339  1.00 48.43           H
ATOM   3038  N   LEU A 227      14.155   5.396  27.312  1.00 31.98           N
ATOM   3039  CA  LEU A 227      15.142   5.928  26.382  1.00 32.14           C
ATOM   3040  C   LEU A 227      15.141   5.127  25.084  1.00 40.64           C
ATOM   3041  O   LEU A 227      15.280   5.698  24.003  1.00 34.37           O
ATOM   3042  CB  LEU A 227      16.552   5.929  26.972  1.00 36.10           C
ATOM   3043  CG  LEU A 227      16.832   6.805  28.214  1.00 36.34           C
ATOM   3044  CD1 LEU A 227      18.323   6.670  28.604  1.00 32.40           C
ATOM   3045  CD2 LEU A 227      16.511   8.248  27.943  1.00 32.36           C
ATOM   3046  H   LEU A 227      14.470   5.007  28.005  1.00 38.38           H
ATOM   3047  HA  LEU A 227      14.897   6.846  26.180  1.00 38.57           H
ATOM   3048  HB2 LEU A 227      16.795   5.015  27.203  1.00 43.32           H
ATOM   3049  HB3 LEU A 227      17.158   6.240  26.279  1.00 43.32           H
ATOM   3050  HG  LEU A 227      16.282   6.505  28.955  1.00 43.61           H
ATOM   3051 HD11 LEU A 227      18.474   7.172  29.418  1.00 38.87           H
ATOM   3052 HD12 LEU A 227      18.530   5.733  28.747  1.00 38.87           H
ATOM   3053 HD13 LEU A 227      18.876   7.025  27.895  1.00 38.87           H
ATOM   3054 HD21 LEU A 227      16.611   8.750  28.766  1.00 38.83           H
ATOM   3055 HD22 LEU A 227      17.134   8.581  27.274  1.00 38.83           H
ATOM   3056 HD23 LEU A 227      15.600   8.319  27.623  1.00 38.83           H
ATOM   3057  N   ILE A 228      15.000   3.805  25.174  1.00 40.46           N
ATOM   3058  CA  ILE A 228      14.956   2.985  23.964  1.00 36.60           C
ATOM   3059  C   ILE A 228      13.783   3.415  23.103  1.00 36.24           C
ATOM   3060  O   ILE A 228      13.910   3.580  21.885  1.00 39.95           O
ATOM   3061  CB  ILE A 228      14.870   1.487  24.323  1.00 33.10           C
ATOM   3062  CG1 ILE A 228      16.081   1.073  25.166  1.00 32.57           C
ATOM   3063  CG2 ILE A 228      14.890   0.612  23.061  1.00 38.49           C
ATOM   3064  CD1 ILE A 228      15.965  -0.328  25.725  1.00 36.61           C
ATOM   3065  H   ILE A 228      14.912   3.368  25.912  1.00 48.56           H
ATOM   3066  HA  ILE A 228      15.773   3.125  23.458  1.00 43.92           H
ATOM   3067  HB  ILE A 228      14.051   1.320  24.812  1.00 39.72           H
ATOM   3068 HG12 ILE A 228      16.879   1.105  24.621  1.00 39.08           H
ATOM   3069 HG13 ILE A 228      16.180   1.684  25.912  1.00 39.08           H
ATOM   3070 HG21 ILE A 228      14.837  -0.322  23.320  1.00 46.18           H
ATOM   3071 HG22 ILE A 228      14.129   0.843  22.507  1.00 46.18           H
ATOM   3072 HG23 ILE A 228      15.715   0.778  22.578  1.00 46.18           H
ATOM   3073 HD11 ILE A 228      16.748  -0.518  26.270  1.00 43.93           H
ATOM   3074 HD12 ILE A 228      15.159  -0.391  26.264  1.00 43.93           H
ATOM   3075 HD13 ILE A 228      15.918  -0.963  24.996  1.00 43.93           H
ATOM   3076  N   PHE A 229      12.627   3.598  23.717  1.00 37.32           N
ATOM   3077  CA  PHE A 229      11.434   4.114  23.037  1.00 38.69           C
ATOM   3078  C   PHE A 229      11.548   5.580  22.633  1.00 39.75           C
ATOM   3079  O   PHE A 229      10.537   6.113  22.129  1.00 42.59           O
ATOM   3080  CB  PHE A 229      10.192   3.920  23.904  1.00 40.61           C
ATOM   3081  CG  PHE A 229       9.761   2.480  24.056  1.00 40.24           C
ATOM   3082  CD1 PHE A 229       9.293   1.750  22.971  1.00 46.42           C
ATOM   3083  CD2 PHE A 229       9.766   1.872  25.294  1.00 42.73           C
ATOM   3084  CE1 PHE A 229       8.878   0.415  23.117  1.00 43.60           C
ATOM   3085  CE2 PHE A 229       9.355   0.540  25.439  1.00 39.75           C
ATOM   3086  CZ  PHE A 229       8.916  -0.183  24.347  1.00 41.15           C
ATOM   3087  H   PHE A 229      12.497   3.421  24.548  1.00 44.78           H
ATOM   3088  HA  PHE A 229      11.305   3.606  22.218  1.00 46.43           H
ATOM   3089  HB2 PHE A 229      10.363   4.271  24.790  1.00 48.74           H
ATOM   3090  HB3 PHE A 229       9.463   4.404  23.490  1.00 48.74           H
ATOM   3091  HD1 PHE A 229       9.274   2.146  22.131  1.00 55.70           H
ATOM   3092  HD2 PHE A 229      10.069   2.349  26.031  1.00 51.28           H
ATOM   3093  HE1 PHE A 229       8.581  -0.065  22.382  1.00 52.32           H
ATOM   3094  HE2 PHE A 229       9.378   0.138  26.274  1.00 47.69           H
ATOM   3095  HZ  PHE A 229       8.640  -1.062  24.447  1.00 49.38           H
ATOM   3096  N   GLY A 230      12.699   6.233  22.775  1.00 36.26           N
ATOM   3097  CA  GLY A 230      12.872   7.600  22.311  1.00 36.10           C
ATOM   3098  C   GLY A 230      12.266   8.717  23.156  1.00 43.45           C
ATOM   3099  O   GLY A 230      12.087   9.818  22.639  1.00 40.81           O
ATOM   3100  H   GLY A 230      13.405   5.898  23.139  1.00 43.52           H
ATOM   3101  HA2 GLY A 230      13.823   7.784  22.243  1.00 43.32           H
ATOM   3102  HA3 GLY A 230      12.483   7.675  21.424  1.00 43.32           H
ATOM   3103  N   ALA A 231      11.987   8.509  24.443  1.00 39.38           N
ATOM   3104  CA  ALA A 231      11.367   9.588  25.213  1.00 40.45           C
ATOM   3105  C   ALA A 231      12.359  10.725  25.402  1.00 36.41           C
ATOM   3106  O   ALA A 231      13.571  10.518  25.504  1.00 36.01           O
ATOM   3107  CB  ALA A 231      10.846   9.096  26.568  1.00 45.25           C
ATOM   3108  H   ALA A 231      12.143   7.790  24.880  1.00 47.26           H
ATOM   3109  HA  ALA A 231      10.608   9.934  24.717  1.00 48.54           H
ATOM   3110  HB1 ALA A 231      10.469   9.845  27.054  1.00 54.30           H
ATOM   3111  HB2 ALA A 231      10.154   8.434  26.426  1.00 54.30           H
ATOM   3112  HB3 ALA A 231      11.570   8.710  27.081  1.00 54.30           H
ATOM   3113  N   THR A 232      11.836  11.951  25.378  1.00 36.75           N
ATOM   3114  CA  THR A 232      12.609  13.145  25.693  1.00 41.58           C
ATOM   3115  C   THR A 232      12.083  13.834  26.961  1.00 37.69           C
ATOM   3116  O   THR A 232      12.603  14.887  27.338  1.00 35.81           O
ATOM   3117  CB  THR A 232      12.581  14.147  24.528  1.00 47.05           C
ATOM   3118  OG1 THR A 232      11.245  14.624  24.380  1.00 45.20           O
ATOM   3119  CG2 THR A 232      13.046  13.523  23.203  1.00 42.44           C
ATOM   3120  H   THR A 232      11.013  12.115  25.191  1.00 44.10           H
ATOM   3121  HA  THR A 232      13.537  12.898  25.830  1.00 49.90           H
ATOM   3122  HB  THR A 232      13.171  14.890  24.733  1.00 56.46           H
ATOM   3123  HG1 THR A 232      11.196  15.126  23.707  1.00 54.24           H
ATOM   3124 HG21 THR A 232      12.988  14.190  22.505  1.00 50.93           H
ATOM   3125 HG22 THR A 232      13.968  13.224  23.258  1.00 50.93           H
ATOM   3126 HG23 THR A 232      12.483  12.768  22.975  1.00 50.93           H
ATOM   3127  N   ASP A 233      11.049  13.288  27.599  1.00 37.55           N
ATOM   3128  CA  ASP A 233      10.524  13.803  28.858  1.00 48.88           C
ATOM   3129  C   ASP A 233      10.865  12.887  30.046  1.00 41.21           C
ATOM   3130  O   ASP A 233      10.129  12.850  31.034  1.00 39.74           O
ATOM   3131  CB  ASP A 233       9.009  13.982  28.748  1.00 47.46           C
ATOM   3132  CG  ASP A 233       8.298  12.674  28.627  1.00 49.45           C
ATOM   3133  OD1 ASP A 233       7.105  12.591  29.000  1.00 60.00           O
ATOM   3134  OD2 ASP A 233       8.960  11.704  28.194  1.00 54.11           O1-
ATOM   3135  H   ASP A 233      10.624  12.594  27.316  1.00 45.06           H
ATOM   3136  HA  ASP A 233      10.914  14.678  29.033  1.00 58.66           H
ATOM   3137  HB2 ASP A 233       8.681  14.438  29.542  1.00 56.95           H
ATOM   3138  HB3 ASP A 233       8.809  14.501  27.957  1.00 56.95           H
ATOM   3139  N   TYR A 234      11.979  12.154  29.967  1.00 35.52           N
ATOM   3140  CA  TYR A 234      12.382  11.253  31.032  1.00 36.70           C
ATOM   3141  C   TYR A 234      12.887  12.032  32.264  1.00 37.18           C
ATOM   3142  O   TYR A 234      13.251  13.212  32.189  1.00 34.04           O
ATOM   3143  CB  TYR A 234      13.481  10.304  30.559  1.00 32.76           C
ATOM   3144  CG  TYR A 234      14.678  10.987  29.971  1.00 32.71           C
ATOM   3145  CD1 TYR A 234      15.704  11.389  30.762  1.00 33.68           C
ATOM   3146  CD2 TYR A 234      14.796  11.196  28.592  1.00 36.41           C
ATOM   3147  CE1 TYR A 234      16.820  12.012  30.226  1.00 36.81           C
ATOM   3148  CE2 TYR A 234      15.901  11.833  28.054  1.00 28.70           C
ATOM   3149  CZ  TYR A 234      16.923  12.205  28.879  1.00 33.17           C
ATOM   3150  OH  TYR A 234      18.052  12.839  28.384  1.00 34.60           O
ATOM   3151  H   TYR A 234      12.521  12.165  29.303  1.00 42.62           H
ATOM   3152  HA  TYR A 234      11.614  10.710  31.271  1.00 44.04           H
ATOM   3153  HB2 TYR A 234      13.807   9.802  31.319  1.00 39.31           H
ATOM   3154  HB3 TYR A 234      13.127   9.700  29.893  1.00 39.31           H
ATOM   3155  HD1 TYR A 234      15.651  11.256  31.681  1.00 40.41           H
ATOM   3156  HD2 TYR A 234      14.100  10.927  28.039  1.00 43.69           H
ATOM   3157  HE1 TYR A 234      17.511  12.285  30.787  1.00 44.17           H
ATOM   3158  HE2 TYR A 234      15.973  11.967  27.136  1.00 34.44           H
ATOM   3159  HH  TYR A 234      18.082  12.737  27.558  1.00 41.51           H
ATOM   3160  N   THR A 235      12.969  11.323  33.397  1.00 38.39           N
ATOM   3161  CA  THR A 235      13.461  11.882  34.654  1.00 41.21           C
ATOM   3162  C   THR A 235      14.739  11.168  35.118  1.00 41.37           C
ATOM   3163  O   THR A 235      15.284  10.288  34.451  1.00 35.96           O
ATOM   3164  CB  THR A 235      12.410  11.747  35.742  1.00 39.16           C
ATOM   3165  OG1 THR A 235      12.295  10.356  36.087  1.00 41.79           O
ATOM   3166  CG2 THR A 235      11.022  12.291  35.266  1.00 41.23           C
ATOM   3167  H   THR A 235      12.732  10.493  33.463  1.00 46.07           H
ATOM   3168  HA  THR A 235      13.671  12.826  34.541  1.00 49.46           H
ATOM   3169  HB  THR A 235      12.686  12.264  36.512  1.00 46.99           H
ATOM   3170  HG1 THR A 235      11.879   9.931  35.492  1.00 50.15           H
ATOM   3171 HG21 THR A 235      10.362  12.164  35.962  1.00 49.48           H
ATOM   3172 HG22 THR A 235      11.093  13.236  35.069  1.00 49.48           H
ATOM   3173 HG23 THR A 235      10.731  11.818  34.472  1.00 49.48           H
ATOM   3174  N   SER A 236      15.187  11.562  36.307  1.00 35.09           N
ATOM   3175  CA  SER A 236      16.378  11.003  36.940  1.00 33.70           C
ATOM   3176  C   SER A 236      16.222   9.516  37.222  1.00 30.94           C
ATOM   3177  O   SER A 236      17.206   8.835  37.521  1.00 33.51           O
ATOM   3178  CB  SER A 236      16.659  11.755  38.254  1.00 40.75           C
ATOM   3179  OG  SER A 236      17.171  13.068  38.011  1.00 43.91           O
ATOM   3180  H   SER A 236      14.795  12.162  36.782  1.00 42.10           H
ATOM   3181  HA  SER A 236      17.145  11.123  36.362  1.00 40.44           H
ATOM   3182  HB2 SER A 236      15.839  11.812  38.770  1.00 48.90           H
ATOM   3183  HB3 SER A 236      17.317  11.261  38.760  1.00 48.90           H
ATOM   3184  HG  SER A 236      16.558  13.584  37.766  1.00 52.69           H
ATOM   3185  N   SER A 237      15.006   8.998  37.175  1.00 28.71           N
ATOM   3186  CA  SER A 237      14.833   7.569  37.384  1.00 32.96           C
ATOM   3187  C   SER A 237      15.432   6.692  36.247  1.00 32.86           C
ATOM   3188  O   SER A 237      15.461   5.452  36.416  1.00 34.37           O
ATOM   3189  CB  SER A 237      13.352   7.266  37.571  1.00 32.03           C
ATOM   3190  OG  SER A 237      12.615   7.418  36.347  1.00 36.29           O
ATOM   3191  H   SER A 237      14.283   9.440  37.030  1.00 34.45           H
ATOM   3192  HA  SER A 237      15.289   7.322  38.201  1.00 39.55           H
ATOM   3193  HB2 SER A 237      13.254   6.355  37.890  1.00 38.43           H
ATOM   3194  HB3 SER A 237      12.994   7.890  38.219  1.00 38.43           H
ATOM   3195  HG  SER A 237      12.705   8.205  36.060  1.00 43.55           H
ATOM   3196  N   ILE A 238      15.959   7.281  35.164  1.00 30.39           N
ATOM   3197  CA  ILE A 238      16.729   6.480  34.206  1.00 31.78           C
ATOM   3198  C   ILE A 238      18.024   5.998  34.852  1.00 35.99           C
ATOM   3199  O   ILE A 238      18.510   4.911  34.514  1.00 29.10           O
ATOM   3200  CB  ILE A 238      17.029   7.240  32.890  1.00 28.32           C
ATOM   3201  CG1 ILE A 238      17.937   8.450  33.122  1.00 33.66           C
ATOM   3202  CG2 ILE A 238      15.712   7.631  32.174  1.00 33.27           C
ATOM   3203  CD1 ILE A 238      18.567   9.041  31.869  1.00 39.12           C
ATOM   3204  H   ILE A 238      15.902   8.116  34.973  1.00 36.47           H
ATOM   3205  HA  ILE A 238      16.211   5.693  33.977  1.00 38.14           H
ATOM   3206  HB  ILE A 238      17.514   6.642  32.303  1.00 33.98           H
ATOM   3207 HG12 ILE A 238      17.413   9.142  33.550  1.00 40.39           H
ATOM   3208 HG13 ILE A 238      18.671   8.194  33.702  1.00 40.39           H
ATOM   3209 HG21 ILE A 238      15.937   8.058  31.331  1.00 39.93           H
ATOM   3210 HG22 ILE A 238      15.182   6.835  32.008  1.00 39.93           H
ATOM   3211 HG23 ILE A 238      15.208   8.245  32.730  1.00 39.93           H
ATOM   3212 HD11 ILE A 238      19.119   9.798  32.120  1.00 46.94           H
ATOM   3213 HD12 ILE A 238      19.112   8.367  31.435  1.00 46.94           H
ATOM   3214 HD13 ILE A 238      17.867   9.328  31.263  1.00 46.94           H
ATOM   3215  N   ASP A 239      18.592   6.781  35.797  1.00 32.10           N
ATOM   3216  CA  ASP A 239      19.793   6.365  36.526  1.00 31.92           C
ATOM   3217  C   ASP A 239      19.516   5.172  37.427  1.00 34.54           C
ATOM   3218  O   ASP A 239      20.410   4.340  37.655  1.00 32.24           O
ATOM   3219  CB  ASP A 239      20.328   7.490  37.396  1.00 34.31           C
ATOM   3220  CG  ASP A 239      21.040   8.577  36.628  1.00 35.14           C
ATOM   3221  OD1 ASP A 239      21.423   8.416  35.456  1.00 31.44           O
ATOM   3222  OD2 ASP A 239      21.286   9.641  37.253  1.00 35.76           O1-
ATOM   3223  H   ASP A 239      18.291   7.547  36.036  1.00 38.52           H
ATOM   3224  HA  ASP A 239      20.493   6.111  35.904  1.00 38.30           H
ATOM   3225  HB2 ASP A 239      19.584   7.902  37.854  1.00 41.18           H
ATOM   3226  HB3 ASP A 239      20.942   7.114  38.046  1.00 41.18           H
ATOM   3227  N   VAL A 240      18.300   5.096  37.970  1.00 29.91           N
ATOM   3228  CA  VAL A 240      17.919   3.989  38.829  1.00 29.94           C
ATOM   3229  C   VAL A 240      17.814   2.705  38.037  1.00 33.01           C
ATOM   3230  O   VAL A 240      18.273   1.653  38.497  1.00 29.68           O
ATOM   3231  CB  VAL A 240      16.598   4.287  39.560  1.00 33.43           C
ATOM   3232  CG1 VAL A 240      16.132   3.036  40.271  1.00 34.26           C
ATOM   3233  CG2 VAL A 240      16.830   5.384  40.561  1.00 37.63           C
ATOM   3234  H   VAL A 240      17.675   5.672  37.839  1.00 35.89           H
ATOM   3235  HA  VAL A 240      18.612   3.861  39.491  1.00 35.93           H
ATOM   3236  HB  VAL A 240      15.915   4.578  38.942  1.00 40.12           H
ATOM   3237 HG11 VAL A 240      15.382   3.260  40.840  1.00 41.12           H
ATOM   3238 HG12 VAL A 240      15.851   2.373  39.624  1.00 41.12           H
ATOM   3239 HG13 VAL A 240      16.861   2.691  40.807  1.00 41.12           H
ATOM   3240 HG21 VAL A 240      15.991   5.577  41.011  1.00 45.16           H
ATOM   3241 HG22 VAL A 240      17.488   5.076  41.208  1.00 45.16           H
ATOM   3242 HG23 VAL A 240      17.153   6.176  40.102  1.00 45.16           H
ATOM   3243  N   TRP A 241      17.159   2.763  36.861  1.00 31.06           N
ATOM   3244  CA  TRP A 241      17.168   1.627  35.920  1.00 29.14           C
ATOM   3245  C   TRP A 241      18.590   1.174  35.650  1.00 25.84           C
ATOM   3246  O   TRP A 241      18.903  -0.018  35.764  1.00 31.21           O
ATOM   3247  CB  TRP A 241      16.481   1.978  34.579  1.00 32.43           C
ATOM   3248  CG  TRP A 241      16.497   0.771  33.580  1.00 29.48           C
ATOM   3249  CD1 TRP A 241      17.524   0.377  32.786  1.00 29.39           C
ATOM   3250  CD2 TRP A 241      15.455  -0.212  33.387  1.00 30.69           C
ATOM   3251  NE1 TRP A 241      17.182  -0.755  32.089  1.00 32.07           N
ATOM   3252  CE2 TRP A 241      15.923  -1.144  32.444  1.00 28.71           C
ATOM   3253  CE3 TRP A 241      14.184  -0.379  33.911  1.00 31.69           C
ATOM   3254  CZ2 TRP A 241      15.150  -2.224  31.998  1.00 29.57           C
ATOM   3255  CZ3 TRP A 241      13.407  -1.469  33.475  1.00 37.88           C
ATOM   3256  CH2 TRP A 241      13.898  -2.369  32.523  1.00 36.58           C
ATOM   3257  H   TRP A 241      16.703   3.440  36.594  1.00 37.28           H
ATOM   3258  HA  TRP A 241      16.688   0.875  36.299  1.00 34.96           H
ATOM   3259  HB2 TRP A 241      15.555   2.215  34.749  1.00 38.91           H
ATOM   3260  HB3 TRP A 241      16.951   2.719  34.165  1.00 38.91           H
ATOM   3261  HD1 TRP A 241      18.344   0.809  32.710  1.00 35.27           H
ATOM   3262  HE1 TRP A 241      17.683  -1.162  31.522  1.00 38.48           H
ATOM   3263  HE3 TRP A 241      13.861   0.225  34.540  1.00 38.02           H
ATOM   3264  HZ2 TRP A 241      15.474  -2.829  31.367  1.00 35.49           H
ATOM   3265  HZ3 TRP A 241      12.548  -1.589  33.813  1.00 45.46           H
ATOM   3266  HH2 TRP A 241      13.364  -3.085  32.248  1.00 43.89           H
ATOM   3267  N   SER A 242      19.473   2.111  35.274  1.00 26.09           N
ATOM   3268  CA  SER A 242      20.851   1.739  34.978  1.00 25.88           C
ATOM   3269  C   SER A 242      21.518   1.076  36.174  1.00 32.59           C
ATOM   3270  O   SER A 242      22.231   0.080  36.002  1.00 29.39           O
ATOM   3271  CB  SER A 242      21.674   2.945  34.515  1.00 29.32           C
ATOM   3272  OG  SER A 242      21.082   3.599  33.407  1.00 31.70           O
ATOM   3273  H   SER A 242      19.307   2.955  35.187  1.00 31.30           H
ATOM   3274  HA  SER A 242      20.837   1.094  34.255  1.00 31.06           H
ATOM   3275  HB2 SER A 242      21.739   3.575  35.249  1.00 35.19           H
ATOM   3276  HB3 SER A 242      22.557   2.639  34.250  1.00 35.19           H
ATOM   3277  HG  SER A 242      20.970   3.049  32.779  1.00 38.03           H
ATOM   3278  N   ALA A 243      21.293   1.602  37.398  1.00 29.62           N
ATOM   3279  CA  ALA A 243      21.910   1.007  38.577  1.00 28.55           C
ATOM   3280  C   ALA A 243      21.370  -0.403  38.821  1.00 26.83           C
ATOM   3281  O   ALA A 243      22.136  -1.309  39.198  1.00 30.18           O
ATOM   3282  CB  ALA A 243      21.710   1.901  39.820  1.00 29.56           C
ATOM   3283  H   ALA A 243      20.784   2.274  37.566  1.00 35.55           H
ATOM   3284  HA  ALA A 243      22.863   0.941  38.410  1.00 34.26           H
ATOM   3285  HB1 ALA A 243      22.163   1.482  40.569  1.00 35.47           H
ATOM   3286  HB2 ALA A 243      22.103   2.774  39.656  1.00 35.47           H
ATOM   3287  HB3 ALA A 243      20.764   1.991  40.018  1.00 35.47           H
ATOM   3288  N   GLY A 244      20.078  -0.616  38.564  1.00 27.60           N
ATOM   3289  CA  GLY A 244      19.515  -1.962  38.609  1.00 27.59           C
ATOM   3290  C   GLY A 244      20.184  -2.929  37.633  1.00 32.58           C
ATOM   3291  O   GLY A 244      20.376  -4.117  37.944  1.00 31.11           O
ATOM   3292  H   GLY A 244      19.513  -0.001  38.359  1.00 33.12           H
ATOM   3293  HA2 GLY A 244      19.617  -2.307  39.511  1.00 33.11           H
ATOM   3294  HA3 GLY A 244      18.566  -1.913  38.412  1.00 33.11           H
ATOM   3295  N   CYS A 245      20.522  -2.446  36.431  1.00 31.39           N
ATOM   3296  CA  CYS A 245      21.202  -3.284  35.446  1.00 33.00           C
ATOM   3297  C   CYS A 245      22.582  -3.690  35.946  1.00 34.60           C
ATOM   3298  O   CYS A 245      23.018  -4.827  35.714  1.00 31.12           O
ATOM   3299  CB  CYS A 245      21.305  -2.547  34.106  1.00 31.00           C
ATOM   3300  SG  CYS A 245      19.778  -2.441  33.194  1.00 34.08           S
ATOM   3301  H   CYS A 245      20.372  -1.642  36.159  1.00 37.67           H
ATOM   3302  HA  CYS A 245      20.679  -4.084  35.295  1.00 39.60           H
ATOM   3303  HB2 CYS A 245      21.621  -1.644  34.270  1.00 37.20           H
ATOM   3304  HB3 CYS A 245      21.939  -3.019  33.538  1.00 37.20           H
ATOM   3305  HG  CYS A 245      18.977  -1.810  33.828  1.00 40.89           H
ATOM   3306  N   VAL A 246      23.249  -2.796  36.699  1.00 26.80           N
ATOM   3307  CA  VAL A 246      24.574  -3.099  37.225  1.00 28.13           C
ATOM   3308  C   VAL A 246      24.465  -4.151  38.334  1.00 31.44           C
ATOM   3309  O   VAL A 246      25.249  -5.113  38.386  1.00 32.94           O
ATOM   3310  CB  VAL A 246      25.266  -1.810  37.710  1.00 31.05           C
ATOM   3311  CG1 VAL A 246      26.524  -2.112  38.581  1.00 32.39           C
ATOM   3312  CG2 VAL A 246      25.591  -0.863  36.538  1.00 30.81           C
ATOM   3313  H   VAL A 246      22.944  -2.027  36.926  1.00 32.16           H
ATOM   3314  HA  VAL A 246      25.109  -3.468  36.505  1.00 33.75           H
ATOM   3315  HB  VAL A 246      24.638  -1.341  38.280  1.00 37.26           H
ATOM   3316 HG11 VAL A 246      26.921  -1.279  38.886  1.00 38.87           H
ATOM   3317 HG12 VAL A 246      26.262  -2.632  39.354  1.00 38.87           H
ATOM   3318 HG13 VAL A 246      27.163  -2.612  38.041  1.00 38.87           H
ATOM   3319 HG21 VAL A 246      26.062  -0.082  36.871  1.00 36.97           H
ATOM   3320 HG22 VAL A 246      26.139  -1.333  35.891  1.00 36.97           H
ATOM   3321 HG23 VAL A 246      24.761  -0.594  36.119  1.00 36.97           H
ATOM   3322  N   LEU A 247      23.499  -3.993  39.239  1.00 32.08           N
ATOM   3323  CA  LEU A 247      23.266  -4.996  40.283  1.00 29.38           C
ATOM   3324  C   LEU A 247      23.011  -6.372  39.661  1.00 35.39           C
ATOM   3325  O   LEU A 247      23.685  -7.360  39.974  1.00 34.50           O
ATOM   3326  CB  LEU A 247      22.078  -4.574  41.141  1.00 31.77           C
ATOM   3327  CG  LEU A 247      21.561  -5.596  42.196  1.00 31.44           C
ATOM   3328  CD1 LEU A 247      22.599  -5.989  43.184  1.00 32.55           C
ATOM   3329  CD2 LEU A 247      20.266  -5.130  42.885  1.00 34.27           C
ATOM   3330  H   LEU A 247      22.975  -3.317  39.277  1.00 38.49           H
ATOM   3331  HA  LEU A 247      24.048  -5.051  40.858  1.00 35.26           H
ATOM   3332  HB2 LEU A 247      22.334  -3.775  41.614  1.00 38.13           H
ATOM   3333  HB3 LEU A 247      21.334  -4.362  40.549  1.00 38.13           H
ATOM   3334  HG  LEU A 247      21.325  -6.406  41.717  1.00 37.72           H
ATOM   3335 HD11 LEU A 247      22.223  -6.662  43.775  1.00 39.06           H
ATOM   3336 HD12 LEU A 247      23.359  -6.361  42.715  1.00 39.06           H
ATOM   3337 HD13 LEU A 247      22.875  -5.214  43.698  1.00 39.06           H
ATOM   3338 HD21 LEU A 247      19.950  -5.839  43.464  1.00 41.12           H
ATOM   3339 HD22 LEU A 247      20.441  -4.320  43.394  1.00 41.12           H
ATOM   3340 HD23 LEU A 247      19.598  -4.955  42.203  1.00 41.12           H
ATOM   3341  N   ALA A 248      22.033  -6.447  38.773  1.00 31.37           N
ATOM   3342  CA  ALA A 248      21.714  -7.715  38.134  1.00 32.98           C
ATOM   3343  C   ALA A 248      22.943  -8.324  37.469  1.00 36.08           C
ATOM   3344  O   ALA A 248      23.185  -9.525  37.605  1.00 38.83           O
ATOM   3345  CB  ALA A 248      20.581  -7.517  37.147  1.00 37.41           C
ATOM   3346  H   ALA A 248      21.535  -5.785  38.529  1.00 37.65           H
ATOM   3347  HA  ALA A 248      21.410  -8.332  38.813  1.00 39.58           H
ATOM   3348  HB1 ALA A 248      20.310  -8.379  36.799  1.00 44.89           H
ATOM   3349  HB2 ALA A 248      19.842  -7.098  37.615  1.00 44.89           H
ATOM   3350  HB3 ALA A 248      20.884  -6.944  36.422  1.00 44.89           H
ATOM   3351  N   GLU A 249      23.780  -7.492  36.819  1.00 35.33           N
ATOM   3352  CA  GLU A 249      24.982  -7.984  36.151  1.00 36.78           C
ATOM   3353  C   GLU A 249      26.007  -8.543  37.146  1.00 37.71           C
ATOM   3354  O   GLU A 249      26.668  -9.551  36.869  1.00 35.81           O
ATOM   3355  CB  GLU A 249      25.616  -6.860  35.320  1.00 39.63           C
ATOM   3356  CG  GLU A 249      26.847  -7.282  34.521  1.00 36.55           C
ATOM   3357  CD  GLU A 249      27.315  -6.215  33.526  1.00 41.10           C
ATOM   3358  OE1 GLU A 249      26.506  -5.344  33.154  1.00 39.51           O
ATOM   3359  OE2 GLU A 249      28.492  -6.233  33.119  1.00 41.14           O1-
ATOM   3360  H   GLU A 249      23.680  -6.641  36.762  1.00 42.40           H
ATOM   3361  HA  GLU A 249      24.726  -8.692  35.549  1.00 44.13           H
ATOM   3362  HB2 GLU A 249      24.958  -6.541  34.683  1.00 47.56           H
ATOM   3363  HB3 GLU A 249      25.881  -6.138  35.912  1.00 47.56           H
ATOM   3364  HG2 GLU A 249      27.569  -7.446  35.147  1.00 43.86           H
ATOM   3365  HG3 GLU A 249      26.640  -8.090  34.031  1.00 43.86           H
ATOM   3366  N   LEU A 250      26.182  -7.889  38.289  1.00 34.67           N
ATOM   3367  CA  LEU A 250      27.124  -8.390  39.274  1.00 32.45           C
ATOM   3368  C   LEU A 250      26.636  -9.708  39.876  1.00 38.14           C
ATOM   3369  O   LEU A 250      27.445 -10.583  40.200  1.00 41.04           O
ATOM   3370  CB  LEU A 250      27.331  -7.343  40.354  1.00 33.29           C
ATOM   3371  CG  LEU A 250      28.069  -6.071  39.949  1.00 31.47           C
ATOM   3372  CD1 LEU A 250      28.088  -5.119  41.092  1.00 38.01           C
ATOM   3373  CD2 LEU A 250      29.480  -6.334  39.471  1.00 35.52           C
ATOM   3374  H   LEU A 250      25.765  -7.171  38.520  1.00 41.60           H
ATOM   3375  HA  LEU A 250      27.972  -8.552  38.838  1.00 38.94           H
ATOM   3376  HB2 LEU A 250      26.457  -7.077  40.668  1.00 39.95           H
ATOM   3377  HB3 LEU A 250      27.830  -7.744  41.083  1.00 39.95           H
ATOM   3378  HG  LEU A 250      27.588  -5.660  39.219  1.00 37.76           H
ATOM   3379 HD11 LEU A 250      28.561  -4.317  40.820  1.00 45.61           H
ATOM   3380 HD12 LEU A 250      27.178  -4.903  41.347  1.00 45.61           H
ATOM   3381 HD13 LEU A 250      28.547  -5.542  41.833  1.00 45.61           H
ATOM   3382 HD21 LEU A 250      29.902  -5.490  39.247  1.00 42.62           H
ATOM   3383 HD22 LEU A 250      29.964  -6.771  40.190  1.00 42.62           H
ATOM   3384 HD23 LEU A 250      29.451  -6.909  38.692  1.00 42.62           H
ATOM   3385  N   LEU A 251      25.323  -9.890  39.961  1.00 36.23           N
ATOM   3386  CA  LEU A 251      24.757 -11.115  40.511  1.00 39.24           C
ATOM   3387  C   LEU A 251      24.839 -12.250  39.509  1.00 38.43           C
ATOM   3388  O   LEU A 251      25.170 -13.384  39.868  1.00 40.50           O
ATOM   3389  CB  LEU A 251      23.294 -10.877  40.920  1.00 34.17           C
ATOM   3390  CG  LEU A 251      23.073  -9.938  42.111  1.00 37.17           C
ATOM   3391  CD1 LEU A 251      21.573  -9.662  42.213  1.00 38.77           C
ATOM   3392  CD2 LEU A 251      23.576 -10.555  43.448  1.00 40.19           C
ATOM   3393  H   LEU A 251      24.738  -9.318  39.694  1.00 43.47           H
ATOM   3394  HA  LEU A 251      25.259 -11.369  41.299  1.00 47.09           H
ATOM   3395  HB2 LEU A 251      22.833 -10.486  40.160  1.00 41.01           H
ATOM   3396  HB3 LEU A 251      22.878 -11.729  41.130  1.00 41.01           H
ATOM   3397  HG  LEU A 251      23.537  -9.099  41.963  1.00 44.60           H
ATOM   3398 HD11 LEU A 251      21.422  -9.019  42.925  1.00 46.53           H
ATOM   3399 HD12 LEU A 251      21.248  -9.313  41.368  1.00 46.53           H
ATOM   3400 HD13 LEU A 251      21.120 -10.494  42.416  1.00 46.53           H
ATOM   3401 HD21 LEU A 251      23.429  -9.919  44.165  1.00 48.23           H
ATOM   3402 HD22 LEU A 251      23.073 -11.367  43.621  1.00 48.23           H
ATOM   3403 HD23 LEU A 251      24.523 -10.754  43.369  1.00 48.23           H
ATOM   3404  N   LEU A 252      24.625 -11.947  38.238  1.00 40.60           N
ATOM   3405  CA  LEU A 252      24.537 -12.959  37.199  1.00 39.58           C
ATOM   3406  C   LEU A 252      25.867 -13.362  36.602  1.00 44.77           C
ATOM   3407  O   LEU A 252      26.003 -14.499  36.159  1.00 44.74           O
ATOM   3408  CB  LEU A 252      23.685 -12.453  36.046  1.00 46.43           C
ATOM   3409  CG  LEU A 252      22.225 -12.823  36.097  1.00 61.08           C
ATOM   3410  CD1 LEU A 252      21.457 -11.880  35.169  1.00 59.55           C
ATOM   3411  CD2 LEU A 252      22.047 -14.271  35.684  1.00 59.28           C
ATOM   3412  H   LEU A 252      24.537 -11.143  37.948  1.00 48.72           H
ATOM   3413  HA  LEU A 252      24.122 -13.749  37.558  1.00 47.50           H
ATOM   3414  HB2 LEU A 252      23.745 -11.489  36.019  1.00 55.72           H
ATOM   3415  HB3 LEU A 252      24.039 -12.819  35.219  1.00 55.72           H
ATOM   3416  HG  LEU A 252      21.911 -12.712  37.004  1.00 73.29           H
ATOM   3417 HD11 LEU A 252      20.509 -12.073  35.232  1.00 71.47           H
ATOM   3418 HD12 LEU A 252      21.625 -10.965  35.450  1.00 71.47           H
ATOM   3419 HD13 LEU A 252      21.766 -12.005  34.257  1.00 71.47           H
ATOM   3420 HD21 LEU A 252      21.109 -14.500  35.762  1.00 71.14           H
ATOM   3421 HD22 LEU A 252      22.341 -14.380  34.768  1.00 71.14           H
ATOM   3422 HD23 LEU A 252      22.576 -14.831  36.273  1.00 71.14           H
ATOM   3423  N   GLY A 253      26.815 -12.444  36.493  1.00 41.76           N
ATOM   3424  CA  GLY A 253      28.071 -12.713  35.840  1.00 40.72           C
ATOM   3425  C   GLY A 253      28.137 -12.243  34.399  1.00 47.51           C
ATOM   3426  O   GLY A 253      29.182 -12.409  33.763  1.00 45.45           O
ATOM   3427  H   GLY A 253      26.742 -11.647  36.797  1.00 50.11           H
ATOM   3428  HA2 GLY A 253      28.776 -12.269  36.339  1.00 48.86           H
ATOM   3429  HA3 GLY A 253      28.240 -13.666  35.871  1.00 48.86           H
ATOM   3430  N   GLN A 254      27.051 -11.689  33.865  1.00 41.12           N
ATOM   3431  CA  GLN A 254      27.023 -11.090  32.542  1.00 38.33           C
ATOM   3432  C   GLN A 254      25.911 -10.062  32.516  1.00 39.76           C
ATOM   3433  O   GLN A 254      25.059 -10.026  33.426  1.00 35.10           O
ATOM   3434  CB  GLN A 254      26.787 -12.153  31.458  1.00 38.88           C
ATOM   3435  CG  GLN A 254      25.576 -13.023  31.742  1.00 46.26           C
ATOM   3436  CD  GLN A 254      25.451 -14.214  30.772  1.00 62.37           C
ATOM   3437  OE1 GLN A 254      25.973 -15.302  31.023  1.00 59.28           O
ATOM   3438  NE2 GLN A 254      24.735 -14.009  29.684  1.00 50.70           N
ATOM   3439  H   GLN A 254      26.291 -11.662  34.270  1.00 49.34           H
ATOM   3440  HA  GLN A 254      27.869 -10.646  32.363  1.00 46.00           H
ATOM   3441  HB2 GLN A 254      26.635 -11.712  30.610  1.00 46.65           H
ATOM   3442  HB3 GLN A 254      27.562 -12.731  31.395  1.00 46.65           H
ATOM   3443  HG2 GLN A 254      25.645 -13.379  32.641  1.00 55.51           H
ATOM   3444  HG3 GLN A 254      24.781 -12.476  31.660  1.00 55.51           H
ATOM   3445 HE21 GLN A 254      24.357 -13.246  29.551  1.00 60.84           H
ATOM   3446 HE22 GLN A 254      24.637 -14.639  29.109  1.00 60.84           H
ATOM   3447  N   PRO A 255      25.847  -9.223  31.493  1.00 35.69           N
ATOM   3448  CA  PRO A 255      24.765  -8.234  31.411  1.00 35.40           C
ATOM   3449  C   PRO A 255      23.402  -8.897  31.333  1.00 36.29           C
ATOM   3450  O   PRO A 255      23.241  -9.955  30.736  1.00 40.24           O
ATOM   3451  CB  PRO A 255      25.096  -7.447  30.145  1.00 40.06           C
ATOM   3452  CG  PRO A 255      26.542  -7.583  29.997  1.00 47.14           C
ATOM   3453  CD  PRO A 255      26.913  -8.939  30.514  1.00 38.11           C
ATOM   3454  HA  PRO A 255      24.781  -7.641  32.174  1.00 42.48           H
ATOM   3455  HB2 PRO A 255      24.646  -7.841  29.382  1.00 48.08           H
ATOM   3456  HB3 PRO A 255      24.848  -6.515  30.263  1.00 48.08           H
ATOM   3457  HG2 PRO A 255      26.777  -7.497  29.061  1.00 56.57           H
ATOM   3458  HG3 PRO A 255      26.982  -6.896  30.527  1.00 56.57           H
ATOM   3459  HD2 PRO A 255      26.890  -9.589  29.796  1.00 45.74           H
ATOM   3460  HD3 PRO A 255      27.775  -8.911  30.953  1.00 45.74           H
ATOM   3461  N   ILE A 256      22.414  -8.292  31.982  1.00 35.24           N
ATOM   3462  CA  ILE A 256      21.106  -8.923  32.021  1.00 38.97           C
ATOM   3463  C   ILE A 256      20.274  -8.640  30.765  1.00 40.42           C
ATOM   3464  O   ILE A 256      19.470  -9.491  30.370  1.00 38.40           O
ATOM   3465  CB  ILE A 256      20.335  -8.526  33.290  1.00 41.08           C
ATOM   3466  CG1 ILE A 256      19.072  -9.383  33.420  1.00 40.54           C
ATOM   3467  CG2 ILE A 256      19.989  -7.004  33.340  1.00 39.86           C
ATOM   3468  CD1 ILE A 256      18.332  -9.187  34.692  1.00 49.74           C
ATOM   3469  H   ILE A 256      22.473  -7.551  32.410  1.00 42.29           H
ATOM   3470  HA  ILE A 256      21.242  -9.883  32.059  1.00 46.76           H
ATOM   3471  HB  ILE A 256      20.914  -8.727  34.041  1.00 49.29           H
ATOM   3472 HG12 ILE A 256      18.467  -9.166  32.696  1.00 48.65           H
ATOM   3473 HG13 ILE A 256      19.322 -10.321  33.373  1.00 48.65           H
ATOM   3474 HG21 ILE A 256      19.483  -6.817  34.145  1.00 47.84           H
ATOM   3475 HG22 ILE A 256      20.809  -6.487  33.349  1.00 47.84           H
ATOM   3476 HG23 ILE A 256      19.456  -6.779  32.566  1.00 47.84           H
ATOM   3477 HD11 ILE A 256      17.555  -9.769  34.686  1.00 59.68           H
ATOM   3478 HD12 ILE A 256      18.911  -9.416  35.435  1.00 59.68           H
ATOM   3479 HD13 ILE A 256      18.045  -8.264  34.759  1.00 59.68           H
ATOM   3480  N   PHE A 257      20.446  -7.477  30.125  1.00 33.02           N
ATOM   3481  CA  PHE A 257      19.625  -7.080  28.974  1.00 42.11           C
ATOM   3482  C   PHE A 257      20.496  -6.749  27.762  1.00 38.74           C
ATOM   3483  O   PHE A 257      20.465  -5.623  27.249  1.00 41.07           O
ATOM   3484  CB  PHE A 257      18.749  -5.878  29.336  1.00 38.13           C
ATOM   3485  CG  PHE A 257      17.747  -6.143  30.447  1.00 37.17           C
ATOM   3486  CD1 PHE A 257      17.016  -7.333  30.479  1.00 39.90           C
ATOM   3487  CD2 PHE A 257      17.502  -5.192  31.426  1.00 35.42           C
ATOM   3488  CE1 PHE A 257      16.079  -7.580  31.472  1.00 36.15           C
ATOM   3489  CE2 PHE A 257      16.555  -5.434  32.467  1.00 36.20           C
ATOM   3490  CZ  PHE A 257      15.842  -6.615  32.482  1.00 36.31           C
ATOM   3491  H   PHE A 257      21.037  -6.890  30.336  1.00 39.62           H
ATOM   3492  HA  PHE A 257      19.039  -7.811  28.722  1.00 50.54           H
ATOM   3493  HB2 PHE A 257      19.318  -5.150  29.629  1.00 45.76           H
ATOM   3494  HB3 PHE A 257      18.259  -5.607  28.545  1.00 45.76           H
ATOM   3495  HD1 PHE A 257      17.163  -7.973  29.816  1.00 47.89           H
ATOM   3496  HD2 PHE A 257      17.977  -4.395  31.414  1.00 42.51           H
ATOM   3497  HE1 PHE A 257      15.613  -8.384  31.470  1.00 43.37           H
ATOM   3498  HE2 PHE A 257      16.402  -4.790  33.117  1.00 43.44           H
ATOM   3499  HZ  PHE A 257      15.222  -6.774  33.153  1.00 43.57           H
ATOM   3500  N   PRO A 258      21.310  -7.686  27.291  1.00 39.63           N
ATOM   3501  CA  PRO A 258      22.159  -7.399  26.124  1.00 41.23           C
ATOM   3502  C   PRO A 258      21.326  -7.346  24.851  1.00 32.78           C
ATOM   3503  O   PRO A 258      20.152  -7.698  24.835  1.00 36.47           O
ATOM   3504  CB  PRO A 258      23.141  -8.572  26.082  1.00 42.57           C
ATOM   3505  CG  PRO A 258      22.312  -9.708  26.587  1.00 44.30           C
ATOM   3506  CD  PRO A 258      21.473  -9.083  27.738  1.00 43.04           C
ATOM   3507  HA  PRO A 258      22.642  -6.568  26.254  1.00 49.48           H
ATOM   3508  HB2 PRO A 258      23.440  -8.732  25.177  1.00 51.08           H
ATOM   3509  HB3 PRO A 258      23.892  -8.397  26.670  1.00 51.08           H
ATOM   3510  HG2 PRO A 258      21.731 -10.017  25.875  1.00 53.16           H
ATOM   3511  HG3 PRO A 258      22.883 -10.418  26.913  1.00 53.16           H
ATOM   3512  HD2 PRO A 258      20.607  -9.519  27.805  1.00 51.65           H
ATOM   3513  HD3 PRO A 258      21.961  -9.126  28.575  1.00 51.65           H
ATOM   3514  N   GLY A 259      21.958  -6.846  23.798  1.00 40.52           N
ATOM   3515  CA  GLY A 259      21.399  -6.772  22.455  1.00 38.96           C
ATOM   3516  C   GLY A 259      22.128  -5.723  21.638  1.00 41.48           C
ATOM   3517  O   GLY A 259      22.518  -4.683  22.179  1.00 43.00           O
ATOM   3518  H   GLY A 259      22.748  -6.517  23.843  1.00 48.63           H
ATOM   3519  HA2 GLY A 259      21.485  -7.625  22.012  1.00 46.75           H
ATOM   3520  HA3 GLY A 259      20.461  -6.541  22.500  1.00 46.75           H
ATOM   3521  N   ASP A 260      22.313  -5.969  20.335  1.00 44.08           N
ATOM   3522  CA  ASP A 260      22.960  -4.994  19.453  1.00 46.68           C
ATOM   3523  C   ASP A 260      21.992  -3.943  18.907  1.00 37.37           C
ATOM   3524  O   ASP A 260      22.433  -2.871  18.486  1.00 38.65           O
ATOM   3525  CB  ASP A 260      23.633  -5.695  18.254  1.00 60.53           C
ATOM   3526  CG  ASP A 260      24.756  -6.649  18.672  1.00 66.76           C
ATOM   3527  OD1 ASP A 260      25.142  -7.505  17.844  1.00 75.51           O
ATOM   3528  OD2 ASP A 260      25.226  -6.559  19.829  1.00 65.98           O1-
ATOM   3529  H   ASP A 260      22.062  -6.694  19.941  1.00 52.89           H
ATOM   3530  HA  ASP A 260      23.651  -4.534  19.960  1.00 56.01           H
ATOM   3531  HB2 ASP A 260      22.963  -6.212  17.786  1.00 72.64           H
ATOM   3532  HB3 ASP A 260      24.004  -5.026  17.661  1.00 72.64           H
ATOM   3533  N   SER A 261      20.696  -4.220  18.901  1.00 40.33           N
ATOM   3534  CA  SER A 261      19.677  -3.243  18.558  1.00 38.15           C
ATOM   3535  C   SER A 261      18.752  -3.004  19.747  1.00 32.61           C
ATOM   3536  O   SER A 261      18.648  -3.826  20.658  1.00 35.90           O
ATOM   3537  CB  SER A 261      18.829  -3.718  17.360  1.00 32.33           C
ATOM   3538  OG  SER A 261      18.060  -4.840  17.750  1.00 37.21           O
ATOM   3539  H   SER A 261      20.373  -4.996  19.096  1.00 48.39           H
ATOM   3540  HA  SER A 261      20.084  -2.396  18.325  1.00 45.78           H
ATOM   3541  HB2 SER A 261      18.237  -2.999  17.082  1.00 38.79           H
ATOM   3542  HB3 SER A 261      19.407  -3.983  16.631  1.00 38.79           H
ATOM   3543  HG  SER A 261      17.468  -4.989  17.174  1.00 44.66           H
ATOM   3544  N   GLY A 262      18.042  -1.872  19.692  1.00 34.39           N
ATOM   3545  CA  GLY A 262      16.958  -1.624  20.621  1.00 31.53           C
ATOM   3546  C   GLY A 262      15.942  -2.749  20.666  1.00 37.61           C
ATOM   3547  O   GLY A 262      15.471  -3.131  21.733  1.00 33.43           O
ATOM   3548  H   GLY A 262      18.169  -1.245  19.120  1.00 41.27           H
ATOM   3549  HA2 GLY A 262      17.327  -1.520  21.511  1.00 37.84           H
ATOM   3550  HA3 GLY A 262      16.508  -0.797  20.377  1.00 37.84           H
ATOM   3551  N   VAL A 263      15.568  -3.272  19.500  1.00 35.45           N
ATOM   3552  CA  VAL A 263      14.631  -4.390  19.419  1.00 35.80           C
ATOM   3553  C   VAL A 263      15.133  -5.572  20.240  1.00 34.38           C
ATOM   3554  O   VAL A 263      14.388  -6.169  21.016  1.00 40.13           O
ATOM   3555  CB  VAL A 263      14.425  -4.808  17.937  1.00 45.40           C
ATOM   3556  CG1 VAL A 263      13.403  -5.917  17.836  1.00 45.78           C
ATOM   3557  CG2 VAL A 263      14.000  -3.651  17.099  1.00 41.80           C
ATOM   3558  H   VAL A 263      15.851  -2.988  18.741  1.00 42.54           H
ATOM   3559  HA  VAL A 263      13.771  -4.112  19.787  1.00 42.96           H
ATOM   3560  HB  VAL A 263      15.261  -5.139  17.571  1.00 54.48           H
ATOM   3561 HG11 VAL A 263      13.273  -6.122  16.901  1.00 54.93           H
ATOM   3562 HG12 VAL A 263      13.732  -6.704  18.297  1.00 54.93           H
ATOM   3563 HG13 VAL A 263      12.568  -5.614  18.227  1.00 54.93           H
ATOM   3564 HG21 VAL A 263      13.842  -3.961  16.196  1.00 50.16           H
ATOM   3565 HG22 VAL A 263      13.180  -3.288  17.475  1.00 50.16           H
ATOM   3566 HG23 VAL A 263      14.695  -2.973  17.095  1.00 50.16           H
ATOM   3567  N   ASP A 264      16.377  -5.987  20.013  1.00 37.36           N
ATOM   3568  CA  ASP A 264      16.924  -7.133  20.754  1.00 38.16           C
ATOM   3569  C   ASP A 264      16.972  -6.854  22.258  1.00 39.73           C
ATOM   3570  O   ASP A 264      16.709  -7.748  23.073  1.00 37.43           O
ATOM   3571  CB  ASP A 264      18.324  -7.480  20.238  1.00 37.65           C
ATOM   3572  CG  ASP A 264      18.321  -7.988  18.767  1.00 47.66           C
ATOM   3573  OD1 ASP A 264      17.270  -8.483  18.279  1.00 48.07           O
ATOM   3574  OD2 ASP A 264      19.378  -7.865  18.118  1.00 51.01           O1-
ATOM   3575  H   ASP A 264      16.913  -5.643  19.432  1.00 44.83           H
ATOM   3576  HA  ASP A 264      16.352  -7.904  20.619  1.00 45.80           H
ATOM   3577  HB2 ASP A 264      18.880  -6.681  20.277  1.00 45.17           H
ATOM   3578  HB3 ASP A 264      18.707  -8.167  20.800  1.00 45.17           H
ATOM   3579  N   GLN A 265      17.289  -5.619  22.642  1.00 36.80           N
ATOM   3580  CA  GLN A 265      17.297  -5.264  24.062  1.00 37.12           C
ATOM   3581  C   GLN A 265      15.909  -5.413  24.663  1.00 36.11           C
ATOM   3582  O   GLN A 265      15.741  -6.004  25.742  1.00 38.48           O
ATOM   3583  CB  GLN A 265      17.832  -3.830  24.258  1.00 35.03           C
ATOM   3584  CG  GLN A 265      19.332  -3.717  24.003  1.00 35.33           C
ATOM   3585  CD  GLN A 265      19.867  -2.283  23.790  1.00 43.58           C
ATOM   3586  OE1 GLN A 265      19.194  -1.284  24.054  1.00 42.35           O
ATOM   3587  NE2 GLN A 265      21.073  -2.195  23.241  1.00 54.54           N
ATOM   3588  H   GLN A 265      17.490  -4.977  22.103  1.00 44.16           H
ATOM   3589  HA  GLN A 265      17.889  -5.873  24.536  1.00 44.55           H
ATOM   3590  HB2 GLN A 265      17.363  -3.226  23.664  1.00 42.04           H
ATOM   3591  HB3 GLN A 265      17.685  -3.563  25.178  1.00 42.04           H
ATOM   3592  HG2 GLN A 265      19.792  -4.073  24.782  1.00 42.40           H
ATOM   3593  HG3 GLN A 265      19.559  -4.245  23.224  1.00 42.40           H
ATOM   3594 HE21 GLN A 265      21.490  -2.907  22.999  1.00 65.45           H
ATOM   3595 HE22 GLN A 265      21.432  -1.425  23.113  1.00 65.45           H
ATOM   3596  N   LEU A 266      14.906  -4.836  23.998  1.00 33.74           N
ATOM   3597  CA  LEU A 266      13.524  -4.918  24.465  1.00 40.01           C
ATOM   3598  C   LEU A 266      13.037  -6.366  24.567  1.00 43.03           C
ATOM   3599  O   LEU A 266      12.298  -6.725  25.497  1.00 40.49           O
ATOM   3600  CB  LEU A 266      12.618  -4.113  23.540  1.00 41.94           C
ATOM   3601  CG  LEU A 266      12.762  -2.598  23.710  1.00 42.05           C
ATOM   3602  CD1 LEU A 266      11.998  -1.846  22.621  1.00 45.74           C
ATOM   3603  CD2 LEU A 266      12.282  -2.151  25.075  1.00 40.74           C
ATOM   3604  H   LEU A 266      15.004  -4.382  23.276  1.00 40.49           H
ATOM   3605  HA  LEU A 266      13.476  -4.527  25.349  1.00 48.01           H
ATOM   3606  HB2 LEU A 266      12.850  -4.330  22.629  1.00 50.33           H
ATOM   3607  HB3 LEU A 266      11.693  -4.351  23.713  1.00 50.33           H
ATOM   3608  HG  LEU A 266      13.698  -2.357  23.641  1.00 50.46           H
ATOM   3609 HD11 LEU A 266      12.130  -0.891  22.738  1.00 54.89           H
ATOM   3610 HD12 LEU A 266      12.331  -2.121  21.753  1.00 54.89           H
ATOM   3611 HD13 LEU A 266      11.055  -2.059  22.695  1.00 54.89           H
ATOM   3612 HD21 LEU A 266      12.334  -1.184  25.120  1.00 48.89           H
ATOM   3613 HD22 LEU A 266      11.365  -2.438  25.200  1.00 48.89           H
ATOM   3614 HD23 LEU A 266      12.845  -2.542  25.757  1.00 48.89           H
ATOM   3615  N   VAL A 267      13.440  -7.216  23.635  1.00 41.75           N
ATOM   3616  CA  VAL A 267      13.085  -8.631  23.731  1.00 49.74           C
ATOM   3617  C   VAL A 267      13.638  -9.250  25.010  1.00 40.20           C
ATOM   3618  O   VAL A 267      12.946 -10.018  25.683  1.00 44.63           O
ATOM   3619  CB  VAL A 267      13.575  -9.393  22.492  1.00 43.38           C
ATOM   3620  CG1 VAL A 267      13.542 -10.885  22.765  1.00 43.22           C
ATOM   3621  CG2 VAL A 267      12.721  -8.988  21.284  1.00 49.63           C
ATOM   3622  H   VAL A 267      13.907  -7.006  22.946  1.00 50.09           H
ATOM   3623  HA  VAL A 267      12.120  -8.709  23.756  1.00 59.69           H
ATOM   3624  HB  VAL A 267      14.494  -9.148  22.309  1.00 52.05           H
ATOM   3625 HG11 VAL A 267      13.677 -11.353  21.932  1.00 51.86           H
ATOM   3626 HG12 VAL A 267      14.246 -11.127  23.383  1.00 51.86           H
ATOM   3627 HG13 VAL A 267      12.673 -11.113  23.135  1.00 51.86           H
ATOM   3628 HG21 VAL A 267      13.022  -9.481  20.507  1.00 59.56           H
ATOM   3629 HG22 VAL A 267      11.794  -9.192  21.477  1.00 59.56           H
ATOM   3630 HG23 VAL A 267      12.824  -8.037  21.126  1.00 59.56           H
ATOM   3631  N   GLU A 268      14.916  -8.985  25.329  1.00 41.88           N
ATOM   3632  CA  GLU A 268      15.496  -9.504  26.575  1.00 40.52           C
ATOM   3633  C   GLU A 268      14.785  -8.948  27.802  1.00 42.17           C
ATOM   3634  O   GLU A 268      14.634  -9.652  28.812  1.00 43.72           O
ATOM   3635  CB  GLU A 268      16.994  -9.185  26.643  1.00 38.91           C
ATOM   3636  CG  GLU A 268      17.845  -9.860  25.562  1.00 40.67           C
ATOM   3637  CD  GLU A 268      17.636 -11.381  25.520  1.00 57.95           C
ATOM   3638  OE1 GLU A 268      17.576 -11.943  24.409  1.00 59.87           O
ATOM   3639  OE2 GLU A 268      17.500 -12.016  26.594  1.00 53.31           O1-
ATOM   3640  H   GLU A 268      15.458  -8.527  24.841  1.00 50.26           H
ATOM   3641  HA  GLU A 268      15.390 -10.467  26.603  1.00 48.62           H
ATOM   3642  HB2 GLU A 268      17.106  -8.225  26.543  1.00 46.69           H
ATOM   3643  HB3 GLU A 268      17.328  -9.476  27.505  1.00 46.69           H
ATOM   3644  HG2 GLU A 268      17.596  -9.496  24.697  1.00 48.80           H
ATOM   3645  HG3 GLU A 268      18.783  -9.687  25.731  1.00 48.80           H
ATOM   3646  N   ILE A 269      14.362  -7.682  27.747  1.00 37.66           N
ATOM   3647  CA  ILE A 269      13.656  -7.076  28.871  1.00 36.36           C
ATOM   3648  C   ILE A 269      12.307  -7.751  29.060  1.00 44.90           C
ATOM   3649  O   ILE A 269      11.895  -8.046  30.193  1.00 39.10           O
ATOM   3650  CB  ILE A 269      13.506  -5.558  28.671  1.00 34.10           C
ATOM   3651  CG1 ILE A 269      14.861  -4.857  28.837  1.00 33.91           C
ATOM   3652  CG2 ILE A 269      12.473  -4.984  29.652  1.00 37.86           C
ATOM   3653  CD1 ILE A 269      14.910  -3.461  28.274  1.00 31.76           C
ATOM   3654  H   ILE A 269      14.475  -7.159  27.074  1.00 45.19           H
ATOM   3655  HA  ILE A 269      14.169  -7.207  29.679  1.00 43.64           H
ATOM   3656  HB  ILE A 269      13.184  -5.398  27.771  1.00 40.92           H
ATOM   3657 HG12 ILE A 269      15.059  -4.789  29.782  1.00 40.70           H
ATOM   3658 HG13 ILE A 269      15.553  -5.379  28.400  1.00 40.70           H
ATOM   3659 HG21 ILE A 269      12.446  -4.020  29.542  1.00 45.43           H
ATOM   3660 HG22 ILE A 269      11.599  -5.354  29.464  1.00 45.43           H
ATOM   3661 HG23 ILE A 269      12.739  -5.209  30.556  1.00 45.43           H
ATOM   3662 HD11 ILE A 269      15.812  -3.119  28.364  1.00 38.11           H
ATOM   3663 HD12 ILE A 269      14.673  -3.484  27.336  1.00 38.11           H
ATOM   3664 HD13 ILE A 269      14.283  -2.902  28.766  1.00 38.11           H
ATOM   3665  N   ILE A 270      11.622  -8.037  27.952  1.00 37.86           N
ATOM   3666  CA  ILE A 270      10.270  -8.595  27.985  1.00 41.04           C
ATOM   3667  C   ILE A 270      10.300 -10.031  28.474  1.00 39.30           C
ATOM   3668  O   ILE A 270       9.425 -10.452  29.232  1.00 49.14           O
ATOM   3669  CB  ILE A 270       9.605  -8.475  26.596  1.00 50.38           C
ATOM   3670  CG1 ILE A 270       9.282  -7.016  26.295  1.00 49.36           C
ATOM   3671  CG2 ILE A 270       8.304  -9.293  26.510  1.00 53.12           C
ATOM   3672  CD1 ILE A 270       8.995  -6.740  24.828  1.00 53.20           C
ATOM   3673  H   ILE A 270      11.932  -7.921  27.161  1.00 45.43           H
ATOM   3674  HA  ILE A 270       9.731  -8.089  28.613  1.00 49.25           H
ATOM   3675  HB  ILE A 270      10.227  -8.800  25.924  1.00 60.45           H
ATOM   3676 HG12 ILE A 270       8.500  -6.762  26.804  1.00 59.24           H
ATOM   3677 HG13 ILE A 270      10.035  -6.464  26.556  1.00 59.24           H
ATOM   3678 HG21 ILE A 270       7.909  -9.161  25.637  1.00 63.75           H
ATOM   3679 HG22 ILE A 270       8.504 -10.232  26.639  1.00 63.75           H
ATOM   3680 HG23 ILE A 270       7.690  -8.983  27.193  1.00 63.75           H
ATOM   3681 HD11 ILE A 270       8.823  -5.793  24.716  1.00 63.84           H
ATOM   3682 HD12 ILE A 270       9.763  -7.007  24.301  1.00 63.84           H
ATOM   3683 HD13 ILE A 270       8.215  -7.247  24.556  1.00 63.84           H
ATOM   3684  N   LYS A 271      11.321 -10.796  28.091  1.00 39.50           N
ATOM   3685  CA  LYS A 271      11.502 -12.121  28.683  1.00 43.91           C
ATOM   3686  C   LYS A 271      11.493 -12.086  30.216  1.00 57.07           C
ATOM   3687  O   LYS A 271      10.980 -13.007  30.862  1.00 47.46           O
ATOM   3688  CB  LYS A 271      12.802 -12.741  28.193  1.00 43.91           C
ATOM   3689  CG  LYS A 271      12.770 -13.155  26.711  1.00 51.70           C
ATOM   3690  CD  LYS A 271      14.113 -13.804  26.327  1.00 61.38           C
ATOM   3691  CE  LYS A 271      14.190 -14.154  24.854  1.00 66.52           C
ATOM   3692  NZ  LYS A 271      15.545 -14.602  24.450  1.00 77.21           N1+
ATOM   3693  H   LYS A 271      11.910 -10.575  27.504  1.00 47.40           H
ATOM   3694  HA  LYS A 271      10.768 -12.690  28.398  1.00 52.69           H
ATOM   3695  HB2 LYS A 271      13.515 -12.098  28.311  1.00 52.69           H
ATOM   3696  HB3 LYS A 271      12.983 -13.533  28.719  1.00 52.69           H
ATOM   3697  HG2 LYS A 271      12.057 -13.795  26.561  1.00 62.04           H
ATOM   3698  HG3 LYS A 271      12.632 -12.369  26.161  1.00 62.04           H
ATOM   3699  HD2 LYS A 271      14.834 -13.185  26.524  1.00 73.66           H
ATOM   3700  HD3 LYS A 271      14.225 -14.620  26.839  1.00 73.66           H
ATOM   3701  HE2 LYS A 271      13.568 -14.874  24.666  1.00 79.83           H
ATOM   3702  HE3 LYS A 271      13.962 -13.372  24.326  1.00 79.83           H
ATOM   3703  HZ1 LYS A 271      15.547 -14.805  23.583  1.00 92.65           H
ATOM   3704  HZ2 LYS A 271      16.136 -13.953  24.597  1.00 92.65           H
ATOM   3705  HZ3 LYS A 271      15.780 -15.321  24.919  1.00 92.65           H
ATOM   3706  N   VAL A 272      12.071 -11.054  30.825  1.00 48.65           N
ATOM   3707  CA  VAL A 272      12.124 -11.013  32.281  1.00 48.89           C
ATOM   3708  C   VAL A 272      10.902 -10.327  32.854  1.00 50.64           C
ATOM   3709  O   VAL A 272      10.240 -10.874  33.734  1.00 49.23           O
ATOM   3710  CB  VAL A 272      13.425 -10.349  32.779  1.00 42.30           C
ATOM   3711  CG1 VAL A 272      13.399 -10.249  34.295  1.00 50.08           C
ATOM   3712  CG2 VAL A 272      14.606 -11.183  32.337  1.00 45.25           C
ATOM   3713  H   VAL A 272      12.424 -10.377  30.435  1.00 58.38           H
ATOM   3714  HA  VAL A 272      12.139 -11.921  32.611  1.00 58.67           H
ATOM   3715  HB  VAL A 272      13.522  -9.457  32.413  1.00 50.76           H
ATOM   3716 HG11 VAL A 272      14.262  -9.930  34.607  1.00 60.09           H
ATOM   3717 HG12 VAL A 272      12.704  -9.628  34.561  1.00 60.09           H
ATOM   3718 HG13 VAL A 272      13.221 -11.126  34.666  1.00 60.09           H
ATOM   3719 HG21 VAL A 272      15.424 -10.773  32.651  1.00 54.30           H
ATOM   3720 HG22 VAL A 272      14.517 -12.073  32.716  1.00 54.30           H
ATOM   3721 HG23 VAL A 272      14.615 -11.236  31.371  1.00 54.30           H
ATOM   3722  N   LEU A 273      10.558  -9.144  32.352  1.00 44.62           N
ATOM   3723  CA  LEU A 273       9.513  -8.342  32.964  1.00 42.73           C
ATOM   3724  C   LEU A 273       8.134  -8.675  32.425  1.00 52.83           C
ATOM   3725  O   LEU A 273       7.146  -8.157  32.940  1.00 56.68           O
ATOM   3726  CB  LEU A 273       9.759  -6.844  32.737  1.00 42.61           C
ATOM   3727  CG  LEU A 273      11.078  -6.171  33.176  1.00 46.03           C
ATOM   3728  CD1 LEU A 273      10.815  -4.683  33.320  1.00 35.77           C
ATOM   3729  CD2 LEU A 273      11.616  -6.705  34.427  1.00 53.56           C
ATOM   3730  H   LEU A 273      10.905  -8.794  31.650  1.00 53.54           H
ATOM   3731  HA  LEU A 273       9.511  -8.506  33.919  1.00 51.27           H
ATOM   3732  HB2 LEU A 273       9.699  -6.699  31.778  1.00 51.13           H
ATOM   3733  HB3 LEU A 273       9.035  -6.358  33.159  1.00 51.13           H
ATOM   3734  HG  LEU A 273      11.754  -6.296  32.492  1.00 55.24           H
ATOM   3735 HD11 LEU A 273      11.639  -4.249  33.586  1.00 42.92           H
ATOM   3736 HD12 LEU A 273      10.508  -4.327  32.475  1.00 42.92           H
ATOM   3737 HD13 LEU A 273      10.133  -4.545  33.991  1.00 42.92           H
ATOM   3738 HD21 LEU A 273      12.425  -6.219  34.647  1.00 64.28           H
ATOM   3739 HD22 LEU A 273      10.953  -6.591  35.128  1.00 64.28           H
ATOM   3740 HD23 LEU A 273      11.816  -7.645  34.304  1.00 64.28           H
ATOM   3741  N   GLY A 274       8.047  -9.484  31.381  1.00 56.92           N
ATOM   3742  CA  GLY A 274       6.792  -9.666  30.687  1.00 66.83           C
ATOM   3743  C   GLY A 274       6.481  -8.509  29.749  1.00 64.33           C
ATOM   3744  O   GLY A 274       7.185  -7.493  29.674  1.00 51.30           O
ATOM   3745  H   GLY A 274       8.702  -9.937  31.054  1.00 68.30           H
ATOM   3746  HA2 GLY A 274       6.833 -10.478  30.161  1.00 80.19           H
ATOM   3747  HA3 GLY A 274       6.072  -9.759  31.330  1.00 80.19           H
ATOM   3748  N   THR A 275       5.391  -8.678  29.014  1.00 63.89           N
ATOM   3749  CA  THR A 275       5.043  -7.718  27.977  1.00 62.54           C
ATOM   3750  C   THR A 275       4.509  -6.442  28.620  1.00 58.91           C
ATOM   3751  O   THR A 275       3.674  -6.520  29.531  1.00 58.09           O
ATOM   3752  CB  THR A 275       3.998  -8.308  27.022  1.00 76.25           C
ATOM   3753  OG1 THR A 275       4.601  -9.345  26.234  1.00 66.73           O
ATOM   3754  CG2 THR A 275       3.431  -7.237  26.095  1.00 66.87           C
ATOM   3755  H   THR A 275       4.843  -9.335  29.100  1.00 76.67           H
ATOM   3756  HA  THR A 275       5.838  -7.521  27.464  1.00 75.05           H
ATOM   3757  HB  THR A 275       3.263  -8.679  27.538  1.00 91.51           H
ATOM   3758  HG1 THR A 275       4.833  -9.987  26.724  1.00 80.08           H
ATOM   3759 HG21 THR A 275       2.816  -7.646  25.467  1.00 80.25           H
ATOM   3760 HG22 THR A 275       2.951  -6.559  26.594  1.00 80.25           H
ATOM   3761 HG23 THR A 275       4.152  -6.820  25.599  1.00 80.25           H
ATOM   3762  N   PRO A 276       4.960  -5.263  28.183  1.00 53.55           N
ATOM   3763  CA  PRO A 276       4.422  -4.012  28.741  1.00 62.00           C
ATOM   3764  C   PRO A 276       2.937  -3.870  28.455  1.00 65.59           C
ATOM   3765  O   PRO A 276       2.489  -4.068  27.324  1.00 70.18           O
ATOM   3766  CB  PRO A 276       5.221  -2.917  28.017  1.00 58.20           C
ATOM   3767  CG  PRO A 276       6.350  -3.594  27.364  1.00 55.59           C
ATOM   3768  CD  PRO A 276       5.961  -5.008  27.135  1.00 54.50           C
ATOM   3769  HA  PRO A 276       4.579  -3.961  29.697  1.00 74.40           H
ATOM   3770  HB2 PRO A 276       4.655  -2.499  27.347  1.00 69.84           H
ATOM   3771  HB3 PRO A 276       5.533  -2.258  28.656  1.00 69.84           H
ATOM   3772  HG2 PRO A 276       6.540  -3.156  26.522  1.00 66.70           H
ATOM   3773  HG3 PRO A 276       7.123  -3.555  27.951  1.00 66.70           H
ATOM   3774  HD2 PRO A 276       5.562  -5.106  26.257  1.00 65.40           H
ATOM   3775  HD3 PRO A 276       6.728  -5.587  27.249  1.00 65.40           H
ATOM   3776  N   THR A 277       2.180  -3.486  29.480  1.00 74.07           N
ATOM   3777  CA  THR A 277       0.795  -3.103  29.263  1.00 69.87           C
ATOM   3778  C   THR A 277       0.746  -1.792  28.480  1.00 72.87           C
ATOM   3779  O   THR A 277       1.693  -0.998  28.477  1.00 68.60           O
ATOM   3780  CB  THR A 277       0.044  -2.952  30.590  1.00 70.34           C
ATOM   3781  OG1 THR A 277       0.375  -1.692  31.189  1.00 70.14           O
ATOM   3782  CG2 THR A 277       0.389  -4.096  31.568  1.00 67.58           C
ATOM   3783  H   THR A 277       2.449  -3.434  30.295  1.00 88.88           H
ATOM   3784  HA  THR A 277       0.350  -3.786  28.738  1.00 83.85           H
ATOM   3785  HB  THR A 277      -0.910  -2.978  30.416  1.00 84.41           H
ATOM   3786  HG1 THR A 277      -0.014  -1.609  31.930  1.00 84.17           H
ATOM   3787 HG21 THR A 277      -0.105  -3.977  32.396  1.00 81.09           H
ATOM   3788 HG22 THR A 277       0.150  -4.952  31.182  1.00 81.09           H
ATOM   3789 HG23 THR A 277       1.334  -4.101  31.777  1.00 81.09           H
ATOM   3790  N   ARG A 278      -0.374  -1.573  27.790  1.00 74.75           N
ATOM   3791  CA  ARG A 278      -0.541  -0.328  27.046  1.00 76.02           C
ATOM   3792  C   ARG A 278      -0.320   0.881  27.947  1.00 70.64           C
ATOM   3793  O   ARG A 278       0.242   1.896  27.515  1.00 76.44           O
ATOM   3794  CB  ARG A 278      -1.939  -0.270  26.422  1.00 86.45           C
ATOM   3795  CG  ARG A 278      -2.131   0.873  25.421  1.00 89.23           C
ATOM   3796  CD  ARG A 278      -3.607   1.248  25.286  1.00 99.09           C
ATOM   3797  NE  ARG A 278      -4.446   0.073  25.053  1.00103.11           N
ATOM   3798  CZ  ARG A 278      -5.773   0.100  24.961  1.00100.58           C
ATOM   3799  NH1 ARG A 278      -6.429   1.252  25.083  1.00 98.95           N
ATOM   3800  NH2 ARG A 278      -6.443  -1.031  24.745  1.00 98.00           N1+
ATOM   3801  H   ARG A 278      -1.038  -2.116  27.743  1.00 89.69           H
ATOM   3802  HA  ARG A 278       0.114  -0.296  26.330  1.00 91.22           H
ATOM   3803  HB2 ARG A 278      -2.104  -1.106  25.957  1.00103.74           H
ATOM   3804  HB3 ARG A 278      -2.592  -0.159  27.132  1.00103.74           H
ATOM   3805  HG2 ARG A 278      -1.646   1.655  25.725  1.00107.07           H
ATOM   3806  HG3 ARG A 278      -1.807   0.595  24.549  1.00107.07           H
ATOM   3807  HD2 ARG A 278      -3.905   1.677  26.104  1.00118.91           H
ATOM   3808  HD3 ARG A 278      -3.715   1.854  24.535  1.00118.91           H
ATOM   3809  HE  ARG A 278      -4.056  -0.692  24.983  1.00123.73           H
ATOM   3810 HH11 ARG A 278      -5.999   1.984  25.224  1.00118.74           H
ATOM   3811 HH12 ARG A 278      -7.287   1.267  25.026  1.00118.74           H
ATOM   3812 HH21 ARG A 278      -6.017  -1.776  24.668  1.00117.60           H
ATOM   3813 HH22 ARG A 278      -7.301  -1.021  24.688  1.00117.60           H
ATOM   3814  N   GLU A 279      -0.754   0.784  29.208  1.00 69.87           N
ATOM   3815  CA  GLU A 279      -0.604   1.892  30.145  1.00 77.40           C
ATOM   3816  C   GLU A 279       0.854   2.065  30.574  1.00 70.97           C
ATOM   3817  O   GLU A 279       1.295   3.184  30.866  1.00 70.19           O
ATOM   3818  CB  GLU A 279      -1.507   1.670  31.368  1.00 72.51           C
ATOM   3819  CG  GLU A 279      -1.579   2.875  32.321  1.00 81.73           C
ATOM   3820  CD  GLU A 279      -1.819   4.210  31.591  1.00 90.45           C
ATOM   3821  OE1 GLU A 279      -2.491   4.206  30.534  1.00 92.25           O
ATOM   3822  OE2 GLU A 279      -1.321   5.263  32.067  1.00 94.23           O1-
ATOM   3823  H   GLU A 279      -1.131   0.087  29.543  1.00 83.84           H
ATOM   3824  HA  GLU A 279      -0.882   2.705  29.696  1.00 92.89           H
ATOM   3825  HB2 GLU A 279      -2.405   1.460  31.073  1.00 87.01           H
ATOM   3826  HB3 GLU A 279      -1.151   0.922  31.875  1.00 87.01           H
ATOM   3827  HG2 GLU A 279      -2.304   2.737  32.950  1.00 98.08           H
ATOM   3828  HG3 GLU A 279      -0.738   2.944  32.802  1.00 98.08           H
ATOM   3829  N   GLN A 280       1.612   0.969  30.640  1.00 65.76           N
ATOM   3830  CA  GLN A 280       3.046   1.082  30.888  1.00 63.19           C
ATOM   3831  C   GLN A 280       3.759   1.780  29.726  1.00 62.41           C
ATOM   3832  O   GLN A 280       4.610   2.650  29.946  1.00 57.05           O
ATOM   3833  CB  GLN A 280       3.627  -0.307  31.165  1.00 59.28           C
ATOM   3834  CG  GLN A 280       3.237  -0.854  32.555  1.00 62.43           C
ATOM   3835  CD  GLN A 280       3.687  -2.284  32.783  1.00 59.77           C
ATOM   3836  OE1 GLN A 280       3.634  -3.119  31.871  1.00 60.77           O
ATOM   3837  NE2 GLN A 280       4.132  -2.580  34.004  1.00 57.10           N
ATOM   3838  H   GLN A 280       1.323   0.163  30.561  1.00 78.92           H
ATOM   3839  HA  GLN A 280       3.181   1.619  31.686  1.00 75.83           H
ATOM   3840  HB2 GLN A 280       3.309  -0.929  30.494  1.00 71.14           H
ATOM   3841  HB3 GLN A 280       4.595  -0.251  31.133  1.00 71.14           H
ATOM   3842  HG2 GLN A 280       3.634  -0.297  33.244  1.00 74.92           H
ATOM   3843  HG3 GLN A 280       2.271  -0.840  32.634  1.00 74.92           H
ATOM   3844 HE21 GLN A 280       4.220  -1.961  34.593  1.00 68.52           H
ATOM   3845 HE22 GLN A 280       4.337  -3.393  34.199  1.00 68.52           H
ATOM   3846  N   ILE A 281       3.398   1.443  28.479  1.00 63.54           N
ATOM   3847  CA  ILE A 281       4.040   2.065  27.319  1.00 62.27           C
ATOM   3848  C   ILE A 281       3.797   3.567  27.317  1.00 61.66           C
ATOM   3849  O   ILE A 281       4.695   4.365  27.009  1.00 56.35           O
ATOM   3850  CB  ILE A 281       3.533   1.403  26.020  1.00 67.79           C
ATOM   3851  CG1 ILE A 281       4.003  -0.058  25.968  1.00 73.53           C
ATOM   3852  CG2 ILE A 281       4.036   2.159  24.796  1.00 64.59           C
ATOM   3853  CD1 ILE A 281       3.495  -0.860  24.785  1.00 70.33           C
ATOM   3854  H   ILE A 281       2.792   0.866  28.282  1.00 76.25           H
ATOM   3855  HA  ILE A 281       4.998   1.926  27.375  1.00 74.72           H
ATOM   3856  HB  ILE A 281       2.563   1.417  26.024  1.00 81.35           H
ATOM   3857 HG12 ILE A 281       4.973  -0.075  25.928  1.00 88.24           H
ATOM   3858 HG13 ILE A 281       3.701  -0.509  26.773  1.00 88.24           H
ATOM   3859 HG21 ILE A 281       3.716   1.712  23.999  1.00 77.51           H
ATOM   3860 HG22 ILE A 281       3.703   3.068  24.813  1.00 77.51           H
ATOM   3861 HG23 ILE A 281       5.006   2.159  24.805  1.00 77.51           H
ATOM   3862 HD11 ILE A 281       3.832  -1.768  24.855  1.00 84.39           H
ATOM   3863 HD12 ILE A 281       2.525  -0.867  24.812  1.00 84.39           H
ATOM   3864 HD13 ILE A 281       3.804  -0.455  23.961  1.00 84.39           H
ATOM   3865  N   ARG A 282       2.578   3.972  27.674  1.00 66.87           N
ATOM   3866  CA  ARG A 282       2.236   5.389  27.744  1.00 66.29           C
ATOM   3867  C   ARG A 282       3.108   6.124  28.761  1.00 68.18           C
ATOM   3868  O   ARG A 282       3.575   7.240  28.504  1.00 62.16           O
ATOM   3869  CB  ARG A 282       0.756   5.521  28.101  1.00 77.92           C
ATOM   3870  CG  ARG A 282       0.272   6.934  28.413  1.00 83.00           C
ATOM   3871  CD  ARG A 282      -1.141   6.901  28.988  1.00 86.25           C
ATOM   3872  NE  ARG A 282      -2.110   6.409  28.008  1.00 90.35           N
ATOM   3873  CZ  ARG A 282      -3.415   6.265  28.239  1.00 99.29           C
ATOM   3874  NH1 ARG A 282      -3.930   6.574  29.429  1.00101.57           N
ATOM   3875  NH2 ARG A 282      -4.212   5.812  27.275  1.00 94.70           N1+
ATOM   3876  H   ARG A 282       1.931   3.444  27.886  1.00 80.25           H
ATOM   3877  HA  ARG A 282       2.381   5.797  26.874  1.00 79.55           H
ATOM   3878  HB2 ARG A 282       0.231   5.181  27.360  1.00 93.50           H
ATOM   3879  HB3 ARG A 282       0.594   4.981  28.892  1.00 93.50           H
ATOM   3880  HG2 ARG A 282       0.849   7.339  29.077  1.00 99.60           H
ATOM   3881  HG3 ARG A 282       0.264   7.461  27.599  1.00 99.60           H
ATOM   3882  HD2 ARG A 282      -1.159   6.312  29.759  1.00103.50           H
ATOM   3883  HD3 ARG A 282      -1.396   7.799  29.249  1.00103.50           H
ATOM   3884  HE  ARG A 282      -1.804   6.132  27.252  1.00108.42           H
ATOM   3885 HH11 ARG A 282      -3.423   6.871  30.057  1.00121.89           H
ATOM   3886 HH12 ARG A 282      -4.774   6.481  29.569  1.00121.89           H
ATOM   3887 HH21 ARG A 282      -3.883   5.610  26.505  1.00113.64           H
ATOM   3888 HH22 ARG A 282      -5.054   5.717  27.419  1.00113.64           H
ATOM   3889  N   GLU A 283       3.342   5.506  29.928  1.00 65.60           N
ATOM   3890  CA  GLU A 283       4.138   6.154  30.973  1.00 64.73           C
ATOM   3891  C   GLU A 283       5.612   6.249  30.593  1.00 62.56           C
ATOM   3892  O   GLU A 283       6.294   7.183  31.029  1.00 56.77           O
ATOM   3893  CB  GLU A 283       3.962   5.411  32.294  1.00 65.02           C
ATOM   3894  CG  GLU A 283       2.536   5.539  32.825  1.00 72.67           C
ATOM   3895  CD  GLU A 283       2.186   4.500  33.864  1.00 84.94           C
ATOM   3896  OE1 GLU A 283       2.467   3.297  33.614  1.00 78.77           O
ATOM   3897  OE2 GLU A 283       1.634   4.890  34.928  1.00 86.43           O1-
ATOM   3898  H   GLU A 283       3.058   4.720  30.135  1.00 78.72           H
ATOM   3899  HA  GLU A 283       3.809   7.057  31.101  1.00 77.68           H
ATOM   3900  HB2 GLU A 283       4.159   4.470  32.167  1.00 78.02           H
ATOM   3901  HB3 GLU A 283       4.562   5.792  32.954  1.00 78.02           H
ATOM   3902  HG2 GLU A 283       2.416   6.421  33.211  1.00 87.20           H
ATOM   3903  HG3 GLU A 283       1.922   5.417  32.083  1.00 87.20           H
ATOM   3904  N   MET A 284       6.104   5.323  29.760  1.00 62.42           N
ATOM   3905  CA  MET A 284       7.467   5.382  29.223  1.00 56.93           C
ATOM   3906  C   MET A 284       7.596   6.389  28.081  1.00 64.10           C
ATOM   3907  O   MET A 284       8.470   7.255  28.111  1.00 55.92           O
ATOM   3908  CB  MET A 284       7.901   3.993  28.737  1.00 55.86           C
ATOM   3909  CG  MET A 284       8.013   2.978  29.878  1.00 54.37           C
ATOM   3910  SD  MET A 284       8.740   1.390  29.430  1.00 52.14           S
ATOM   3911  CE  MET A 284       7.367   0.516  28.626  1.00 50.25           C
ATOM   3912  H   MET A 284       5.658   4.638  29.487  1.00 74.91           H
ATOM   3913  HA  MET A 284       8.072   5.646  29.934  1.00 68.32           H
ATOM   3914  HB2 MET A 284       8.773   4.072  28.324  1.00 67.04           H
ATOM   3915  HB3 MET A 284       7.260   3.656  28.091  1.00 67.04           H
ATOM   3916  HG2 MET A 284       7.122   2.804  30.222  1.00 65.25           H
ATOM   3917  HG3 MET A 284       8.566   3.360  30.574  1.00 65.25           H
ATOM   3918  HE1 MET A 284       7.685  -0.343  28.308  1.00 60.30           H
ATOM   3919  HE2 MET A 284       7.037   1.044  27.885  1.00 60.30           H
ATOM   3920  HE3 MET A 284       6.662   0.377  29.280  1.00 60.30           H
ATOM   3921  HC  MET A 284       6.984   6.360  27.288  1.00 76.92           H
ATOM   3922  N   LYS A 292       4.869  -3.865  18.727  1.00 91.96           N
ATOM   3923  CA  LYS A 292       4.577  -5.025  17.892  1.00 96.64           C
ATOM   3924  C   LYS A 292       5.333  -6.275  18.328  1.00100.49           C
ATOM   3925  O   LYS A 292       5.756  -7.068  17.482  1.00 99.15           O
ATOM   3926  CB  LYS A 292       4.924  -4.723  16.441  1.00 94.18           C
ATOM   3927  H1  LYS A 292       4.312  -3.131  18.455  1.00110.35           H
ATOM   3928  H2  LYS A 292       5.790  -3.621  18.616  1.00110.35           H
ATOM   3929  HA  LYS A 292       3.629  -5.216  17.938  1.00115.97           H
ATOM   3930  HB1 LYS A 292       4.370  -3.992  16.129  1.00113.02           H
ATOM   3931  HB3 LYS A 292       4.762  -5.518  15.911  1.00113.02           H
ATOM   3932  N   PHE A 293       5.492  -6.468  19.691  1.00100.77           N
ATOM   3933  CA  PHE A 293       6.336  -7.525  20.232  1.00 99.08           C
ATOM   3934  C   PHE A 293       5.512  -8.746  20.636  1.00104.35           C
ATOM   3935  O   PHE A 293       4.357  -8.614  21.057  1.00 98.89           O
ATOM   3936  CB  PHE A 293       7.109  -7.038  21.463  1.00 99.43           C
ATOM   3937  CG  PHE A 293       8.252  -6.126  21.151  1.00 95.85           C
ATOM   3938  CD1 PHE A 293       8.047  -4.769  21.030  1.00 93.77           C
ATOM   3939  CD2 PHE A 293       9.537  -6.626  21.006  1.00 91.72           C
ATOM   3940  CE1 PHE A 293       9.086  -3.932  20.751  1.00 92.08           C
ATOM   3941  CE2 PHE A 293      10.583  -5.791  20.726  1.00 88.57           C
ATOM   3942  CZ  PHE A 293      10.360  -4.442  20.596  1.00 90.03           C
ATOM   3943  H   PHE A 293       5.110  -5.987  20.295  1.00120.92           H
ATOM   3944  HA  PHE A 293       6.982  -7.773  19.557  1.00118.90           H
ATOM   3945  HB2 PHE A 293       6.502  -6.560  22.049  1.00119.31           H
ATOM   3946  HB3 PHE A 293       7.475  -7.809  21.924  1.00119.31           H
ATOM   3947  HD1 PHE A 293       7.190  -4.422  21.125  1.00112.53           H
ATOM   3948  HD2 PHE A 293       9.692  -7.538  21.092  1.00110.06           H
ATOM   3949  HE1 PHE A 293       8.933  -3.020  20.660  1.00110.49           H
ATOM   3950  HE2 PHE A 293      11.441  -6.133  20.627  1.00106.28           H
ATOM   3951  HZ  PHE A 293      11.068  -3.870  20.407  1.00108.04           H
ATOM   3952  N   PRO A 294       6.100  -9.940  20.531  1.00104.72           N
ATOM   3953  CA  PRO A 294       5.414 -11.159  20.996  1.00108.08           C
ATOM   3954  C   PRO A 294       5.074 -11.131  22.485  1.00106.85           C
ATOM   3955  O   PRO A 294       5.917 -10.821  23.331  1.00100.76           O
ATOM   3956  CB  PRO A 294       6.418 -12.267  20.656  1.00106.79           C
ATOM   3957  CG  PRO A 294       7.114 -11.728  19.420  1.00107.40           C
ATOM   3958  CD  PRO A 294       7.271 -10.259  19.691  1.00104.43           C
ATOM   3959  HA  PRO A 294       4.599 -11.300  20.494  1.00129.69           H
ATOM   3960  HB2 PRO A 294       7.046 -12.383  21.388  1.00128.15           H
ATOM   3961  HB3 PRO A 294       5.952 -13.093  20.464  1.00128.15           H
ATOM   3962  HG2 PRO A 294       7.980 -12.150  19.318  1.00128.88           H
ATOM   3963  HG3 PRO A 294       6.564 -11.872  18.635  1.00128.88           H
ATOM   3964  HD2 PRO A 294       8.089 -10.096  20.188  1.00125.32           H
ATOM   3965  HD3 PRO A 294       7.254  -9.762  18.858  1.00125.32           H
ATOM   3966  N   GLN A 295       3.826 -11.511  22.797  1.00109.54           N
ATOM   3967  CA  GLN A 295       3.232 -11.382  24.136  1.00105.13           C
ATOM   3968  C   GLN A 295       3.656 -12.536  25.055  1.00104.19           C
ATOM   3969  O   GLN A 295       2.864 -13.396  25.447  1.00103.13           O
ATOM   3970  CB  GLN A 295       1.715 -11.312  24.011  1.00103.39           C
ATOM   3971  CG  GLN A 295       0.983 -11.005  25.309  1.00109.71           C
ATOM   3972  CD  GLN A 295      -0.518 -11.152  25.172  1.00116.20           C
ATOM   3973  OE1 GLN A 295      -1.159 -11.823  25.981  1.00120.04           O
ATOM   3974  NE2 GLN A 295      -1.090 -10.519  24.149  1.00109.14           N
ATOM   3975  H   GLN A 295       3.286 -11.858  22.222  1.00131.44           H
ATOM   3976  HA  GLN A 295       3.536 -10.552  24.542  1.00126.16           H
ATOM   3977  HB2 GLN A 295       1.493 -10.624  23.374  1.00124.07           H
ATOM   3978  HB3 GLN A 295       1.387 -12.176  23.686  1.00124.07           H
ATOM   3979  HG2 GLN A 295       1.284 -11.620  25.995  1.00131.65           H
ATOM   3980  HG3 GLN A 295       1.176 -10.092  25.573  1.00131.65           H
ATOM   3981 HE21 GLN A 295      -0.612 -10.039  23.619  1.00130.97           H
ATOM   3982 HE22 GLN A 295      -1.939 -10.584  24.025  1.00130.97           H
ATOM   3983  N   ILE A 296       4.947 -12.527  25.417  1.00103.50           N
ATOM   3984  CA  ILE A 296       5.444 -13.379  26.495  1.00107.60           C
ATOM   3985  C   ILE A 296       5.079 -12.722  27.831  1.00100.89           C
ATOM   3986  O   ILE A 296       4.910 -11.501  27.918  1.00 96.63           O
ATOM   3987  CB  ILE A 296       6.968 -13.629  26.330  1.00101.19           C
ATOM   3988  CG1 ILE A 296       7.243 -14.377  25.006  1.00 98.80           C
ATOM   3989  CG2 ILE A 296       7.552 -14.408  27.518  1.00101.28           C
ATOM   3990  CD1 ILE A 296       8.671 -14.839  24.795  1.00 93.20           C
ATOM   3991  H   ILE A 296       5.554 -12.026  25.061  1.00124.20           H
ATOM   3992  HA  ILE A 296       4.996 -14.236  26.449  1.00129.12           H
ATOM   3993  HB  ILE A 296       7.419 -12.771  26.286  1.00121.43           H
ATOM   3994 HG12 ILE A 296       6.683 -15.165  24.972  1.00118.57           H
ATOM   3995 HG13 ILE A 296       7.028 -13.791  24.265  1.00118.57           H
ATOM   3996 HG21 ILE A 296       8.513 -14.504  27.405  1.00121.54           H
ATOM   3997 HG22 ILE A 296       7.378 -13.927  28.343  1.00121.54           H
ATOM   3998 HG23 ILE A 296       7.140 -15.286  27.554  1.00121.54           H
ATOM   3999 HD11 ILE A 296       8.742 -15.235  23.914  1.00111.84           H
ATOM   4000 HD12 ILE A 296       9.263 -14.073  24.860  1.00111.84           H
ATOM   4001 HD13 ILE A 296       8.903 -15.498  25.468  1.00111.84           H
ATOM   4002  N   LYS A 297       4.908 -13.532  28.882  1.00104.67           N
ATOM   4003  CA  LYS A 297       4.363 -13.066  30.156  1.00107.10           C
ATOM   4004  C   LYS A 297       5.464 -12.940  31.224  1.00109.30           C
ATOM   4005  O   LYS A 297       6.666 -12.981  30.922  1.00104.65           O
ATOM   4006  CB  LYS A 297       3.240 -14.006  30.624  1.00106.69           C
ATOM   4007  CG  LYS A 297       1.972 -13.942  29.784  1.00108.27           C
ATOM   4008  CD  LYS A 297       0.853 -14.756  30.413  1.00105.76           C
ATOM   4009  CE  LYS A 297      -0.437 -14.629  29.622  1.00101.81           C
ATOM   4010  NZ  LYS A 297      -1.515 -15.450  30.226  1.00100.92           N1+
ATOM   4011  H   LYS A 297       5.096 -14.371  28.872  1.00125.60           H
ATOM   4012  HA  LYS A 297       3.970 -12.188  30.027  1.00128.51           H
ATOM   4013  HB2 LYS A 297       3.563 -14.922  30.602  1.00128.03           H
ATOM   4014  HB3 LYS A 297       2.983 -13.778  31.530  1.00128.03           H
ATOM   4015  HG2 LYS A 297       1.677 -13.022  29.716  1.00129.92           H
ATOM   4016  HG3 LYS A 297       2.153 -14.306  28.903  1.00129.92           H
ATOM   4017  HD2 LYS A 297       1.111 -15.691  30.429  1.00126.91           H
ATOM   4018  HD3 LYS A 297       0.693 -14.440  31.316  1.00126.91           H
ATOM   4019  HE2 LYS A 297      -0.723 -13.703  29.614  1.00122.17           H
ATOM   4020  HE3 LYS A 297      -0.287 -14.944  28.717  1.00122.17           H
ATOM   4021  HZ1 LYS A 297      -2.262 -15.369  29.750  1.00121.10           H
ATOM   4022  HZ2 LYS A 297      -1.272 -16.307  30.238  1.00121.10           H
ATOM   4023  HZ3 LYS A 297      -1.671 -15.185  31.060  1.00121.10           H
ATOM   4024  N   ALA A 298       5.044 -12.800  32.494  1.00102.74           N
ATOM   4025  CA  ALA A 298       5.945 -12.456  33.595  1.00 98.15           C
ATOM   4026  C   ALA A 298       6.861 -13.627  33.953  1.00 99.98           C
ATOM   4027  O   ALA A 298       6.387 -14.709  34.318  1.00 99.61           O
ATOM   4028  CB  ALA A 298       5.128 -12.028  34.815  1.00 95.58           C
ATOM   4029  H   ALA A 298       4.229 -12.898  32.747  1.00123.28           H
ATOM   4030  HA  ALA A 298       6.501 -11.706  33.332  1.00117.78           H
ATOM   4031  HB1 ALA A 298       5.733 -11.846  35.551  1.00114.70           H
ATOM   4032  HB2 ALA A 298       4.627 -11.228  34.593  1.00114.70           H
ATOM   4033  HB3 ALA A 298       4.520 -12.744  35.056  1.00114.70           H
ATOM   4034  N   HIS A 299       8.177 -13.396  33.871  1.00 96.95           N
ATOM   4035  CA  HIS A 299       9.184 -14.424  34.147  1.00 97.82           C
ATOM   4036  C   HIS A 299       9.606 -14.375  35.612  1.00 97.32           C
ATOM   4037  O   HIS A 299      10.211 -13.374  36.040  1.00 88.88           O
ATOM   4038  CB  HIS A 299      10.389 -14.216  33.257  1.00 95.03           C
ATOM   4039  CG  HIS A 299      11.468 -15.239  33.414  1.00 92.60           C
ATOM   4040  ND1 HIS A 299      12.655 -14.970  34.058  1.00 93.32           N
ATOM   4041  CD2 HIS A 299      11.563 -16.511  32.961  1.00 98.51           C
ATOM   4042  CE1 HIS A 299      13.425 -16.044  34.022  1.00 99.49           C
ATOM   4043  NE2 HIS A 299      12.787 -16.992  33.358  1.00104.35           N
ATOM   4044  H   HIS A 299       8.516 -12.636  33.647  1.00116.34           H
ATOM   4045  HA  HIS A 299       8.816 -15.294  33.939  1.00117.39           H
ATOM   4046  HB2 HIS A 299      10.773 -13.347  33.446  1.00114.03           H
ATOM   4047  HB3 HIS A 299      10.080 -14.264  32.343  1.00114.03           H
ATOM   4048  HD1 HIS A 299      12.862 -14.225  34.437  1.00111.99           H
ATOM   4049  HD2 HIS A 299      10.915 -16.977  32.484  1.00118.22           H
ATOM   4050  HE1 HIS A 299      14.274 -16.119  34.396  1.00119.39           H
ATOM   4051  N   PRO A 300       9.327 -15.424  36.412  1.00100.36           N
ATOM   4052  CA  PRO A 300       9.715 -15.391  37.831  1.00102.71           C
ATOM   4053  C   PRO A 300      11.195 -15.085  37.985  1.00 94.46           C
ATOM   4054  O   PRO A 300      12.060 -15.935  37.737  1.00 96.12           O
ATOM   4055  CB  PRO A 300       9.357 -16.797  38.336  1.00 94.04           C
ATOM   4056  CG  PRO A 300       8.296 -17.272  37.391  1.00100.90           C
ATOM   4057  CD  PRO A 300       8.696 -16.704  36.051  1.00100.76           C
ATOM   4058  HA  PRO A 300       9.192 -14.731  38.314  1.00123.25           H
ATOM   4059  HB2 PRO A 300      10.137 -17.371  38.287  1.00112.85           H
ATOM   4060  HB3 PRO A 300       9.021 -16.747  39.245  1.00112.85           H
ATOM   4061  HG2 PRO A 300       8.280 -18.240  37.366  1.00121.08           H
ATOM   4062  HG3 PRO A 300       7.436 -16.917  37.668  1.00121.08           H
ATOM   4063  HD2 PRO A 300       9.339 -17.282  35.609  1.00120.91           H
ATOM   4064  HD3 PRO A 300       7.914 -16.550  35.498  1.00120.91           H
ATOM   4065  N   TRP A 301      11.481 -13.842  38.356  1.00 85.72           N
ATOM   4066  CA  TRP A 301      12.834 -13.375  38.591  1.00 70.19           C
ATOM   4067  C   TRP A 301      13.721 -14.401  39.310  1.00 72.90           C
ATOM   4068  O   TRP A 301      14.950 -14.321  39.202  1.00 71.54           O
ATOM   4069  CB  TRP A 301      12.769 -12.099  39.410  1.00 66.12           C
ATOM   4070  CG  TRP A 301      12.643 -10.803  38.692  1.00 61.27           C
ATOM   4071  CD1 TRP A 301      11.513 -10.055  38.539  1.00 59.56           C
ATOM   4072  CD2 TRP A 301      13.707 -10.046  38.105  1.00 53.21           C
ATOM   4073  NE1 TRP A 301      11.811  -8.882  37.883  1.00 52.77           N
ATOM   4074  CE2 TRP A 301      13.151  -8.855  37.614  1.00 50.23           C
ATOM   4075  CE3 TRP A 301      15.078 -10.262  37.957  1.00 52.16           C
ATOM   4076  CZ2 TRP A 301      13.908  -7.893  36.981  1.00 51.79           C
ATOM   4077  CZ3 TRP A 301      15.830  -9.311  37.330  1.00 52.45           C
ATOM   4078  CH2 TRP A 301      15.246  -8.142  36.836  1.00 53.63           C
ATOM   4079  H   TRP A 301      10.888 -13.230  38.474  1.00102.87           H
ATOM   4080  HA  TRP A 301      13.245 -13.161  37.738  1.00 84.23           H
ATOM   4081  HB2 TRP A 301      12.014 -12.165  40.012  1.00 79.35           H
ATOM   4082  HB3 TRP A 301      13.587 -12.043  39.927  1.00 79.35           H
ATOM   4083  HD1 TRP A 301      10.670 -10.296  38.845  1.00 71.48           H
ATOM   4084  HE1 TRP A 301      11.247  -8.269  37.679  1.00 63.32           H
ATOM   4085  HE3 TRP A 301      15.477 -11.034  38.289  1.00 62.60           H
ATOM   4086  HZ2 TRP A 301      13.516  -7.120  36.643  1.00 62.14           H
ATOM   4087  HZ3 TRP A 301      16.743  -9.449  37.223  1.00 62.94           H
ATOM   4088  HH2 TRP A 301      15.780  -7.514  36.405  1.00 64.36           H
ATOM   4089  N   THR A 302      13.134 -15.356  40.059  1.00 78.93           N
ATOM   4090  CA  THR A 302      13.945 -16.364  40.756  1.00 75.63           C
ATOM   4091  C   THR A 302      14.654 -17.273  39.768  1.00 80.37           C
ATOM   4092  O   THR A 302      15.811 -17.664  39.989  1.00 81.08           O
ATOM   4093  CB  THR A 302      13.088 -17.211  41.699  1.00 85.67           C
ATOM   4094  OG1 THR A 302      12.399 -16.358  42.620  1.00 77.09           O
ATOM   4095  CG2 THR A 302      13.963 -18.200  42.497  1.00 84.54           C
ATOM   4096  H   THR A 302      12.287 -15.439  40.180  1.00 94.72           H
ATOM   4097  HA  THR A 302      14.622 -15.918  41.290  1.00 90.76           H
ATOM   4098  HB  THR A 302      12.443 -17.717  41.180  1.00102.80           H
ATOM   4099  HG1 THR A 302      11.819 -16.798  43.040  1.00 92.51           H
ATOM   4100 HG21 THR A 302      13.403 -18.748  43.069  1.00101.44           H
ATOM   4101 HG22 THR A 302      14.457 -18.782  41.899  1.00101.44           H
ATOM   4102 HG23 THR A 302      14.590 -17.712  43.052  1.00101.44           H
ATOM   4103  N   LYS A 303      13.967 -17.617  38.675  1.00 83.12           N
ATOM   4104  CA  LYS A 303      14.536 -18.350  37.549  1.00 74.55           C
ATOM   4105  C   LYS A 303      15.705 -17.610  36.888  1.00 70.74           C
ATOM   4106  O   LYS A 303      16.448 -18.216  36.112  1.00 69.52           O
ATOM   4107  CB  LYS A 303      13.400 -18.610  36.536  1.00 85.97           C
ATOM   4108  CG  LYS A 303      13.578 -19.813  35.587  1.00 93.73           C
ATOM   4109  CD  LYS A 303      13.252 -21.167  36.254  1.00 89.85           C
ATOM   4110  CE  LYS A 303      13.496 -22.349  35.291  1.00 85.76           C
ATOM   4111  NZ  LYS A 303      13.314 -23.686  35.948  1.00 84.59           N1+
ATOM   4112  H   LYS A 303      13.137 -17.423  38.564  1.00 99.75           H
ATOM   4113  HA  LYS A 303      14.865 -19.208  37.863  1.00 89.46           H
ATOM   4114  HB2 LYS A 303      12.579 -18.755  37.031  1.00103.17           H
ATOM   4115  HB3 LYS A 303      13.296 -17.821  35.985  1.00103.17           H
ATOM   4116  HG2 LYS A 303      12.976 -19.705  34.834  1.00112.48           H
ATOM   4117  HG3 LYS A 303      14.497 -19.839  35.276  1.00112.48           H
ATOM   4118  HD2 LYS A 303      13.820 -21.287  37.032  1.00107.82           H
ATOM   4119  HD3 LYS A 303      12.318 -21.178  36.519  1.00107.82           H
ATOM   4120  HE2 LYS A 303      12.872 -22.292  34.551  1.00102.91           H
ATOM   4121  HE3 LYS A 303      14.407 -22.305  34.957  1.00102.91           H
ATOM   4122  HZ1 LYS A 303      13.464 -24.339  35.362  1.00101.51           H
ATOM   4123  HZ2 LYS A 303      13.884 -23.770  36.627  1.00101.51           H
ATOM   4124  HZ3 LYS A 303      12.484 -23.761  36.260  1.00101.51           H
ATOM   4125  N   VAL A 304      15.891 -16.324  37.172  1.00 59.78           N
ATOM   4126  CA  VAL A 304      16.938 -15.566  36.499  1.00 53.00           C
ATOM   4127  C   VAL A 304      18.305 -15.887  37.087  1.00 53.23           C
ATOM   4128  O   VAL A 304      19.276 -16.077  36.346  1.00 48.66           O
ATOM   4129  CB  VAL A 304      16.617 -14.059  36.571  1.00 58.42           C
ATOM   4130  CG1 VAL A 304      17.767 -13.238  36.081  1.00 51.71           C
ATOM   4131  CG2 VAL A 304      15.354 -13.730  35.762  1.00 56.23           C
ATOM   4132  H   VAL A 304      15.429 -15.871  37.735  1.00 71.74           H
ATOM   4133  HA  VAL A 304      16.961 -15.820  35.565  1.00 63.60           H
ATOM   4134  HB  VAL A 304      16.460 -13.808  37.493  1.00 70.11           H
ATOM   4135 HG11 VAL A 304      17.520 -12.304  36.141  1.00 62.05           H
ATOM   4136 HG12 VAL A 304      18.552 -13.403  36.623  1.00 62.05           H
ATOM   4137 HG13 VAL A 304      17.942 -13.478  35.158  1.00 62.05           H
ATOM   4138 HG21 VAL A 304      15.176 -12.780  35.838  1.00 67.47           H
ATOM   4139 HG22 VAL A 304      15.506 -13.962  34.835  1.00 67.47           H
ATOM   4140 HG23 VAL A 304      14.604 -14.237  36.112  1.00 67.47           H
ATOM   4141  N   PHE A 305      18.416 -15.951  38.419  1.00 53.89           N
ATOM   4142  CA  PHE A 305      19.717 -16.001  39.064  1.00 52.47           C
ATOM   4143  C   PHE A 305      20.045 -17.420  39.515  1.00 55.74           C
ATOM   4144  O   PHE A 305      19.197 -18.311  39.525  1.00 52.55           O
ATOM   4145  CB  PHE A 305      19.753 -15.010  40.234  1.00 52.08           C
ATOM   4146  CG  PHE A 305      19.530 -13.575  39.800  1.00 45.50           C
ATOM   4147  CD1 PHE A 305      20.545 -12.857  39.183  1.00 45.70           C
ATOM   4148  CD2 PHE A 305      18.294 -12.976  39.956  1.00 48.54           C
ATOM   4149  CE1 PHE A 305      20.330 -11.539  38.748  1.00 40.41           C
ATOM   4150  CE2 PHE A 305      18.074 -11.666  39.555  1.00 47.62           C
ATOM   4151  CZ  PHE A 305      19.093 -10.947  38.946  1.00 42.67           C
ATOM   4152  H   PHE A 305      17.754 -15.969  38.969  1.00 64.67           H
ATOM   4153  HA  PHE A 305      20.402 -15.740  38.431  1.00 62.97           H
ATOM   4154  HB2 PHE A 305      19.061 -15.242  40.872  1.00 62.50           H
ATOM   4155  HB3 PHE A 305      20.622 -15.061  40.661  1.00 62.50           H
ATOM   4156  HD1 PHE A 305      21.375 -13.254  39.055  1.00 54.84           H
ATOM   4157  HD2 PHE A 305      17.609 -13.449  40.367  1.00 58.25           H
ATOM   4158  HE1 PHE A 305      21.020 -11.063  38.350  1.00 48.49           H
ATOM   4159  HE2 PHE A 305      17.239 -11.278  39.679  1.00 57.14           H
ATOM   4160  HZ  PHE A 305      18.941 -10.074  38.667  1.00 51.21           H
ATOM   4161  N   ARG A 306      21.311 -17.620  39.871  1.00 50.35           N
ATOM   4162  CA  ARG A 306      21.793 -18.929  40.256  1.00 58.29           C
ATOM   4163  C   ARG A 306      21.164 -19.331  41.586  1.00 57.45           C
ATOM   4164  O   ARG A 306      20.696 -18.477  42.350  1.00 56.21           O
ATOM   4165  CB  ARG A 306      23.317 -18.921  40.354  1.00 60.72           C
ATOM   4166  CG  ARG A 306      23.830 -18.150  41.548  1.00 61.55           C
ATOM   4167  CD  ARG A 306      25.326 -18.073  41.590  1.00 62.50           C
ATOM   4168  NE  ARG A 306      25.729 -17.328  42.783  1.00 73.02           N
ATOM   4169  CZ  ARG A 306      26.987 -17.100  43.140  1.00 82.46           C
ATOM   4170  NH1 ARG A 306      27.983 -17.560  42.376  1.00 89.36           N
ATOM   4171  NH2 ARG A 306      27.249 -16.414  44.259  1.00 84.72           N1+
ATOM   4172  H   ARG A 306      21.907 -17.004  39.903  1.00 60.42           H
ATOM   4173  HA  ARG A 306      21.530 -19.579  39.582  1.00 69.95           H
ATOM   4174  HB2 ARG A 306      23.654 -19.825  40.418  1.00 72.86           H
ATOM   4175  HB3 ARG A 306      23.674 -18.497  39.558  1.00 72.86           H
ATOM   4176  HG2 ARG A 306      23.490 -17.241  41.510  1.00 73.86           H
ATOM   4177  HG3 ARG A 306      23.537 -18.579  42.365  1.00 73.86           H
ATOM   4178  HD2 ARG A 306      25.693 -18.970  41.647  1.00 75.00           H
ATOM   4179  HD3 ARG A 306      25.665 -17.622  40.800  1.00 75.00           H
ATOM   4180  HE  ARG A 306      25.107 -17.048  43.308  1.00 87.62           H
ATOM   4181 HH11 ARG A 306      27.811 -18.005  41.657  1.00107.23           H
ATOM   4182 HH12 ARG A 306      28.801 -17.416  42.599  1.00107.23           H
ATOM   4183 HH21 ARG A 306      26.602 -16.119  44.744  1.00101.66           H
ATOM   4184 HH22 ARG A 306      28.063 -16.260  44.490  1.00101.66           H
ATOM   4185  N   PRO A 307      21.108 -20.628  41.878  1.00 58.91           N
ATOM   4186  CA  PRO A 307      20.535 -21.041  43.159  1.00 64.24           C
ATOM   4187  C   PRO A 307      21.373 -20.479  44.298  1.00 61.86           C
ATOM   4188  O   PRO A 307      22.600 -20.381  44.200  1.00 64.49           O
ATOM   4189  CB  PRO A 307      20.600 -22.568  43.098  1.00 72.28           C
ATOM   4190  CG  PRO A 307      21.799 -22.828  42.276  1.00 73.20           C
ATOM   4191  CD  PRO A 307      21.768 -21.763  41.204  1.00 61.32           C
ATOM   4192  HA  PRO A 307      19.613 -20.752  43.239  1.00 77.09           H
ATOM   4193  HB2 PRO A 307      20.697 -22.937  43.989  1.00 86.74           H
ATOM   4194  HB3 PRO A 307      19.807 -22.917  42.661  1.00 86.74           H
ATOM   4195  HG2 PRO A 307      22.589 -22.732  42.832  1.00 87.84           H
ATOM   4196  HG3 PRO A 307      21.755 -23.715  41.887  1.00 87.84           H
ATOM   4197  HD2 PRO A 307      22.671 -21.538  40.942  1.00 73.58           H
ATOM   4198  HD3 PRO A 307      21.241 -22.069  40.449  1.00 73.58           H
ATOM   4199  N   ARG A 308      20.692 -20.079  45.368  1.00 59.23           N
ATOM   4200  CA  ARG A 308      21.241 -19.518  46.611  1.00 65.58           C
ATOM   4201  C   ARG A 308      21.433 -18.006  46.485  1.00 57.40           C
ATOM   4202  O   ARG A 308      21.928 -17.380  47.430  1.00 56.32           O
ATOM   4203  CB  ARG A 308      22.570 -20.180  47.061  1.00 68.63           C
ATOM   4204  CG  ARG A 308      22.507 -21.728  47.288  1.00 78.48           C
ATOM   4205  CD  ARG A 308      21.450 -22.130  48.354  1.00 90.89           C
ATOM   4206  NE  ARG A 308      20.768 -23.421  48.110  1.00105.77           N
ATOM   4207  CZ  ARG A 308      19.569 -23.577  47.524  1.00 94.98           C
ATOM   4208  NH1 ARG A 308      18.865 -22.531  47.084  1.00 89.68           N
ATOM   4209  NH2 ARG A 308      19.061 -24.799  47.372  1.00 92.27           N1+
ATOM   4210  H   ARG A 308      19.836 -20.129  45.393  1.00 71.08           H
ATOM   4211  HA  ARG A 308      20.589 -19.655  47.314  1.00 78.69           H
ATOM   4212  HB2 ARG A 308      23.255 -20.015  46.393  1.00 82.36           H
ATOM   4213  HB3 ARG A 308      22.840 -19.786  47.902  1.00 82.36           H
ATOM   4214  HG2 ARG A 308      22.264 -22.150  46.450  1.00 94.17           H
ATOM   4215  HG3 ARG A 308      23.378 -22.052  47.579  1.00 94.17           H
ATOM   4216  HD2 ARG A 308      21.897 -22.200  49.213  1.00109.07           H
ATOM   4217  HD3 ARG A 308      20.772 -21.442  48.410  1.00109.07           H
ATOM   4218  HE  ARG A 308      21.127 -24.123  48.457  1.00126.93           H
ATOM   4219 HH11 ARG A 308      19.171 -21.733  47.165  1.00107.62           H
ATOM   4220 HH12 ARG A 308      18.102 -22.658  46.705  1.00107.62           H
ATOM   4221 HH21 ARG A 308      19.497 -25.485  47.651  1.00110.73           H
ATOM   4222 HH22 ARG A 308      18.295 -24.902  46.994  1.00110.73           H
ATOM   4223  N   THR A 309      21.056 -17.401  45.373  1.00 59.08           N
ATOM   4224  CA  THR A 309      21.047 -15.951  45.296  1.00 56.96           C
ATOM   4225  C   THR A 309      20.132 -15.424  46.393  1.00 50.09           C
ATOM   4226  O   THR A 309      18.997 -15.894  46.520  1.00 54.82           O
ATOM   4227  CB  THR A 309      20.563 -15.470  43.927  1.00 55.17           C
ATOM   4228  OG1 THR A 309      21.432 -15.975  42.913  1.00 47.51           O
ATOM   4229  CG2 THR A 309      20.546 -13.944  43.854  1.00 52.44           C
ATOM   4230  H   THR A 309      20.807 -17.803  44.659  1.00 70.89           H
ATOM   4231  HA  THR A 309      21.946 -15.625  45.430  1.00 68.35           H
ATOM   4232  HB  THR A 309      19.658 -15.791  43.771  1.00 66.20           H
ATOM   4233  HG1 THR A 309      21.444 -16.814  42.935  1.00 57.01           H
ATOM   4234 HG21 THR A 309      20.279 -13.664  42.964  1.00 62.93           H
ATOM   4235 HG22 THR A 309      19.915 -13.584  44.497  1.00 62.93           H
ATOM   4236 HG23 THR A 309      21.428 -13.591  44.041  1.00 62.93           H
ATOM   4237  N   PRO A 310      20.581 -14.476  47.204  1.00 51.42           N
ATOM   4238  CA  PRO A 310      19.731 -13.957  48.278  1.00 53.17           C
ATOM   4239  C   PRO A 310      18.384 -13.493  47.749  1.00 52.71           C
ATOM   4240  O   PRO A 310      18.310 -12.707  46.792  1.00 48.01           O
ATOM   4241  CB  PRO A 310      20.553 -12.789  48.839  1.00 48.54           C
ATOM   4242  CG  PRO A 310      21.959 -13.217  48.598  1.00 48.21           C
ATOM   4243  CD  PRO A 310      21.946 -13.923  47.267  1.00 51.58           C
ATOM   4244  HA  PRO A 310      19.630 -14.620  48.972  1.00 63.81           H
ATOM   4245  HB2 PRO A 310      20.343 -11.975  48.355  1.00 58.25           H
ATOM   4246  HB3 PRO A 310      20.370 -12.688  49.787  1.00 58.25           H
ATOM   4247  HG2 PRO A 310      22.543 -12.443  48.573  1.00 57.85           H
ATOM   4248  HG3 PRO A 310      22.230 -13.833  49.297  1.00 57.85           H
ATOM   4249  HD2 PRO A 310      22.087 -13.289  46.546  1.00 61.90           H
ATOM   4250  HD3 PRO A 310      22.605 -14.634  47.253  1.00 61.90           H
ATOM   4251  N   PRO A 311      17.288 -13.933  48.362  1.00 49.06           N
ATOM   4252  CA  PRO A 311      15.971 -13.476  47.894  1.00 48.80           C
ATOM   4253  C   PRO A 311      15.796 -11.972  47.947  1.00 47.39           C
ATOM   4254  O   PRO A 311      15.027 -11.429  47.144  1.00 48.85           O
ATOM   4255  CB  PRO A 311      14.993 -14.166  48.863  1.00 57.67           C
ATOM   4256  CG  PRO A 311      15.806 -15.248  49.549  1.00 59.43           C
ATOM   4257  CD  PRO A 311      17.185 -14.712  49.611  1.00 56.97           C
ATOM   4258  HA  PRO A 311      15.816 -13.792  46.990  1.00 58.56           H
ATOM   4259  HB2 PRO A 311      14.678 -13.522  49.517  1.00 69.20           H
ATOM   4260  HB3 PRO A 311      14.251 -14.543  48.365  1.00 69.20           H
ATOM   4261  HG2 PRO A 311      15.455 -15.418  50.436  1.00 71.32           H
ATOM   4262  HG3 PRO A 311      15.788 -16.053  49.005  1.00 71.32           H
ATOM   4263  HD2 PRO A 311      17.291 -14.136  50.385  1.00 68.37           H
ATOM   4264  HD3 PRO A 311      17.815 -15.449  49.622  1.00 68.37           H
ATOM   4265  N   GLU A 312      16.434 -11.291  48.910  1.00 47.24           N
ATOM   4266  CA  GLU A 312      16.324  -9.838  48.997  1.00 47.05           C
ATOM   4267  C   GLU A 312      17.017  -9.154  47.813  1.00 42.36           C
ATOM   4268  O   GLU A 312      16.652  -8.032  47.450  1.00 38.58           O
ATOM   4269  CB  GLU A 312      16.936  -9.335  50.305  1.00 44.74           C
ATOM   4270  CG  GLU A 312      16.326  -9.905  51.624  1.00 51.69           C
ATOM   4271  CD  GLU A 312      16.832 -11.322  51.999  1.00 65.57           C
ATOM   4272  OE1 GLU A 312      16.244 -11.892  52.943  1.00 75.27           O
ATOM   4273  OE2 GLU A 312      17.791 -11.872  51.374  1.00 54.53           O1-
ATOM   4274  H   GLU A 312      16.942 -11.642  49.509  1.00 56.68           H
ATOM   4275  HA  GLU A 312      15.384  -9.594  48.986  1.00 56.46           H
ATOM   4276  HB2 GLU A 312      17.881  -9.555  50.292  1.00 53.69           H
ATOM   4277  HB3 GLU A 312      16.836  -8.370  50.333  1.00 53.69           H
ATOM   4278  HG2 GLU A 312      16.548  -9.306  52.353  1.00 62.03           H
ATOM   4279  HG3 GLU A 312      15.362  -9.953  51.525  1.00 62.03           H
ATOM   4280  N   ALA A 313      18.037  -9.804  47.235  1.00 41.83           N
ATOM   4281  CA  ALA A 313      18.721  -9.264  46.055  1.00 43.70           C
ATOM   4282  C   ALA A 313      17.802  -9.319  44.858  1.00 39.89           C
ATOM   4283  O   ALA A 313      17.665  -8.340  44.120  1.00 42.56           O
ATOM   4284  CB  ALA A 313      20.011 -10.048  45.779  1.00 40.68           C
ATOM   4285  H   ALA A 313      18.345 -10.559  47.511  1.00 50.20           H
ATOM   4286  HA  ALA A 313      18.961  -8.333  46.201  1.00 52.44           H
ATOM   4287  HB1 ALA A 313      20.457  -9.657  45.011  1.00 48.82           H
ATOM   4288  HB2 ALA A 313      20.595 -10.006  46.551  1.00 48.82           H
ATOM   4289  HB3 ALA A 313      19.781 -10.972  45.587  1.00 48.82           H
ATOM   4290  N   ILE A 314      17.094 -10.434  44.703  1.00 44.45           N
ATOM   4291  CA  ILE A 314      16.116 -10.560  43.632  1.00 45.61           C
ATOM   4292  C   ILE A 314      14.999  -9.534  43.787  1.00 47.83           C
ATOM   4293  O   ILE A 314      14.544  -8.943  42.800  1.00 42.73           O
ATOM   4294  CB  ILE A 314      15.564 -11.992  43.602  1.00 52.27           C
ATOM   4295  CG1 ILE A 314      16.712 -12.982  43.438  1.00 51.88           C
ATOM   4296  CG2 ILE A 314      14.567 -12.139  42.493  1.00 61.26           C
ATOM   4297  CD1 ILE A 314      16.304 -14.437  43.537  1.00 58.25           C
ATOM   4298  H   ILE A 314      17.161 -11.126  45.206  1.00 53.34           H
ATOM   4299  HA  ILE A 314      16.556 -10.394  42.787  1.00 54.73           H
ATOM   4300  HB  ILE A 314      15.116 -12.166  44.443  1.00 62.73           H
ATOM   4301 HG12 ILE A 314      17.119 -12.847  42.568  1.00 62.26           H
ATOM   4302 HG13 ILE A 314      17.366 -12.822  44.134  1.00 62.26           H
ATOM   4303 HG21 ILE A 314      14.251 -13.054  42.472  1.00 73.51           H
ATOM   4304 HG22 ILE A 314      13.819 -11.543  42.656  1.00 73.51           H
ATOM   4305 HG23 ILE A 314      14.997 -11.916  41.653  1.00 73.51           H
ATOM   4306 HD11 ILE A 314      17.091 -14.988  43.402  1.00 69.90           H
ATOM   4307 HD12 ILE A 314      15.937 -14.598  44.420  1.00 69.90           H
ATOM   4308 HD13 ILE A 314      15.646 -14.639  42.856  1.00 69.90           H
ATOM   4309  N   ALA A 315      14.517  -9.324  45.014  1.00 44.39           N
ATOM   4310  CA  ALA A 315      13.415  -8.380  45.222  1.00 46.10           C
ATOM   4311  C   ALA A 315      13.853  -6.950  44.925  1.00 44.44           C
ATOM   4312  O   ALA A 315      13.126  -6.185  44.275  1.00 39.56           O
ATOM   4313  CB  ALA A 315      12.891  -8.490  46.655  1.00 48.14           C
ATOM   4314  H   ALA A 315      14.814  -9.696  45.729  1.00 53.27           H
ATOM   4315  HA  ALA A 315      12.686  -8.597  44.618  1.00 55.32           H
ATOM   4316  HB1 ALA A 315      12.150  -7.873  46.768  1.00 57.77           H
ATOM   4317  HB2 ALA A 315      12.595  -9.399  46.819  1.00 57.77           H
ATOM   4318  HB3 ALA A 315      13.605  -8.264  47.273  1.00 57.77           H
ATOM   4319  N   LEU A 316      15.041  -6.565  45.391  1.00 39.08           N
ATOM   4320  CA  LEU A 316      15.578  -5.261  45.010  1.00 40.36           C
ATOM   4321  C   LEU A 316      15.642  -5.111  43.481  1.00 39.06           C
ATOM   4322  O   LEU A 316      15.152  -4.120  42.927  1.00 35.36           O
ATOM   4323  CB  LEU A 316      16.953  -5.047  45.652  1.00 33.20           C
ATOM   4324  CG  LEU A 316      17.581  -3.709  45.278  1.00 38.36           C
ATOM   4325  CD1 LEU A 316      16.659  -2.528  45.604  1.00 37.78           C
ATOM   4326  CD2 LEU A 316      18.859  -3.590  46.006  1.00 39.55           C
ATOM   4327  H   LEU A 316      15.538  -7.029  45.915  1.00 46.90           H
ATOM   4328  HA  LEU A 316      14.986  -4.577  45.354  1.00 48.44           H
ATOM   4329  HB2 LEU A 316      16.856  -5.059  46.615  1.00 39.84           H
ATOM   4330  HB3 LEU A 316      17.561  -5.751  45.386  1.00 39.84           H
ATOM   4331  HG  LEU A 316      17.774  -3.694  44.326  1.00 46.03           H
ATOM   4332 HD11 LEU A 316      17.120  -1.704  45.389  1.00 45.33           H
ATOM   4333 HD12 LEU A 316      15.846  -2.593  45.080  1.00 45.33           H
ATOM   4334 HD13 LEU A 316      16.446  -2.546  46.549  1.00 45.33           H
ATOM   4335 HD21 LEU A 316      19.283  -2.749  45.769  1.00 47.47           H
ATOM   4336 HD22 LEU A 316      18.674  -3.614  46.956  1.00 47.47           H
ATOM   4337 HD23 LEU A 316      19.430  -4.335  45.757  1.00 47.47           H
ATOM   4338  N   CYS A 317      16.217  -6.094  42.777  1.00 40.47           N
ATOM   4339  CA  CYS A 317      16.268  -6.003  41.314  1.00 37.67           C
ATOM   4340  C   CYS A 317      14.892  -5.723  40.728  1.00 41.39           C
ATOM   4341  O   CYS A 317      14.749  -4.852  39.865  1.00 38.25           O
ATOM   4342  CB  CYS A 317      16.810  -7.275  40.674  1.00 45.07           C
ATOM   4343  SG  CYS A 317      18.543  -7.471  40.760  1.00 46.83           S
ATOM   4344  H   CYS A 317      16.584  -6.796  43.109  1.00 48.57           H
ATOM   4345  HA  CYS A 317      16.861  -5.276  41.078  1.00 45.20           H
ATOM   4346  HB2 CYS A 317      16.402  -8.042  41.101  1.00 54.08           H
ATOM   4347  HB3 CYS A 317      16.561  -7.262  39.736  1.00 54.08           H
ATOM   4348  HG  CYS A 317      18.835  -8.511  40.236  1.00 56.20           H
ATOM   4349  N   SER A 318      13.863  -6.462  41.174  1.00 39.14           N
ATOM   4350  CA  SER A 318      12.527  -6.297  40.599  1.00 44.13           C
ATOM   4351  C   SER A 318      11.899  -4.940  40.910  1.00 41.87           C
ATOM   4352  O   SER A 318      11.012  -4.498  40.170  1.00 43.33           O
ATOM   4353  CB  SER A 318      11.578  -7.394  41.079  1.00 45.48           C
ATOM   4354  OG  SER A 318      11.294  -7.289  42.461  1.00 49.20           O
ATOM   4355  H   SER A 318      13.920  -7.054  41.791  1.00 46.96           H
ATOM   4356  HA  SER A 318      12.602  -6.375  39.636  1.00 52.95           H
ATOM   4357  HB2 SER A 318      10.742  -7.301  40.596  1.00 54.58           H
ATOM   4358  HB3 SER A 318      11.975  -8.263  40.897  1.00 54.58           H
ATOM   4359  HG  SER A 318      11.679  -6.618  42.790  1.00 59.04           H
ATOM   4360  N   ARG A 319      12.352  -4.247  41.953  1.00 38.54           N
ATOM   4361  CA  ARG A 319      11.806  -2.927  42.279  1.00 41.20           C
ATOM   4362  C   ARG A 319      12.577  -1.789  41.626  1.00 38.34           C
ATOM   4363  O   ARG A 319      12.105  -0.638  41.633  1.00 37.84           O
ATOM   4364  CB  ARG A 319      11.791  -2.732  43.802  1.00 41.53           C
ATOM   4365  CG  ARG A 319      10.904  -3.714  44.529  1.00 44.93           C
ATOM   4366  CD  ARG A 319       9.414  -3.568  44.195  1.00 49.26           C
ATOM   4367  NE  ARG A 319       8.938  -2.191  43.985  1.00 67.37           N
ATOM   4368  CZ  ARG A 319       8.723  -1.297  44.953  1.00 53.53           C
ATOM   4369  NH1 ARG A 319       8.976  -1.586  46.226  1.00 77.12           N
ATOM   4370  NH2 ARG A 319       8.271  -0.085  44.629  1.00 64.89           N1+
ATOM   4371  H   ARG A 319      12.978  -4.510  42.476  1.00 46.25           H
ATOM   4372  HA  ARG A 319      10.891  -2.873  41.962  1.00 49.44           H
ATOM   4373  HB2 ARG A 319      12.694  -2.840  44.144  1.00 49.84           H
ATOM   4374  HB3 ARG A 319      11.482  -1.836  43.998  1.00 49.84           H
ATOM   4375  HG2 ARG A 319      11.176  -4.617  44.302  1.00 53.91           H
ATOM   4376  HG3 ARG A 319      10.995  -3.566  45.481  1.00 53.91           H
ATOM   4377  HD2 ARG A 319       9.230  -4.068  43.385  1.00 59.11           H
ATOM   4378  HD3 ARG A 319       8.901  -3.932  44.931  1.00 59.11           H
ATOM   4379  HE  ARG A 319       8.792  -1.938  43.173  1.00 80.84           H
ATOM   4380 HH11 ARG A 319       9.267  -2.364  46.444  1.00 92.54           H
ATOM   4381 HH12 ARG A 319       8.839  -0.992  46.836  1.00 92.54           H
ATOM   4382 HH21 ARG A 319       8.115   0.104  43.803  1.00 77.86           H
ATOM   4383 HH22 ARG A 319       8.139   0.508  45.237  1.00 77.86           H
ATOM   4384  N   LEU A 320      13.738  -2.081  41.051  1.00 35.26           N
ATOM   4385  CA  LEU A 320      14.482  -1.082  40.319  1.00 34.44           C
ATOM   4386  C   LEU A 320      14.146  -1.135  38.833  1.00 33.00           C
ATOM   4387  O   LEU A 320      14.005  -0.094  38.185  1.00 35.74           O
ATOM   4388  CB  LEU A 320      15.973  -1.318  40.529  1.00 32.71           C
ATOM   4389  CG  LEU A 320      16.512  -1.293  41.945  1.00 35.73           C
ATOM   4390  CD1 LEU A 320      17.970  -1.775  41.907  1.00 31.70           C
ATOM   4391  CD2 LEU A 320      16.431   0.095  42.506  1.00 32.92           C
ATOM   4392  H   LEU A 320      14.113  -2.857  41.051  1.00 42.32           H
ATOM   4393  HA  LEU A 320      14.259  -0.198  40.649  1.00 41.33           H
ATOM   4394  HB2 LEU A 320      16.181  -2.191  40.170  1.00 39.26           H
ATOM   4395  HB3 LEU A 320      16.452  -0.635  40.035  1.00 39.26           H
ATOM   4396  HG  LEU A 320      15.996  -1.887  42.505  1.00 42.87           H
ATOM   4397 HD11 LEU A 320      18.331  -1.764  42.811  1.00 38.04           H
ATOM   4398 HD12 LEU A 320      17.992  -2.676  41.550  1.00 38.04           H
ATOM   4399 HD13 LEU A 320      18.486  -1.179  41.339  1.00 38.04           H
ATOM   4400 HD21 LEU A 320      16.808   0.095  43.401  1.00 39.50           H
ATOM   4401 HD22 LEU A 320      16.937   0.693  41.932  1.00 39.50           H
ATOM   4402 HD23 LEU A 320      15.499   0.367  42.538  1.00 39.50           H
ATOM   4403  N   LEU A 321      14.017  -2.348  38.312  1.00 35.34           N
ATOM   4404  CA  LEU A 321      13.814  -2.611  36.896  1.00 38.38           C
ATOM   4405  C   LEU A 321      12.325  -2.816  36.627  1.00 39.47           C
ATOM   4406  O   LEU A 321      11.832  -3.913  36.370  1.00 38.47           O
ATOM   4407  CB  LEU A 321      14.642  -3.816  36.469  1.00 36.29           C
ATOM   4408  CG  LEU A 321      16.142  -3.655  36.708  1.00 37.02           C
ATOM   4409  CD1 LEU A 321      16.859  -4.970  36.435  1.00 38.97           C
ATOM   4410  CD2 LEU A 321      16.741  -2.532  35.845  1.00 35.30           C
ATOM   4411  H   LEU A 321      14.037  -3.064  38.785  1.00 42.41           H
ATOM   4412  HA  LEU A 321      14.100  -1.837  36.385  1.00 46.05           H
ATOM   4413  HB2 LEU A 321      14.339  -4.589  36.970  1.00 43.55           H
ATOM   4414  HB3 LEU A 321      14.513  -3.965  35.521  1.00 43.55           H
ATOM   4415  HG  LEU A 321      16.284  -3.423  37.640  1.00 44.42           H
ATOM   4416 HD11 LEU A 321      17.809  -4.855  36.599  1.00 46.76           H
ATOM   4417 HD12 LEU A 321      16.503  -5.649  37.030  1.00 46.76           H
ATOM   4418 HD13 LEU A 321      16.712  -5.230  35.515  1.00 46.76           H
ATOM   4419 HD21 LEU A 321      17.695  -2.470  36.016  1.00 42.36           H
ATOM   4420 HD22 LEU A 321      16.589  -2.736  34.908  1.00 42.36           H
ATOM   4421 HD23 LEU A 321      16.307  -1.697  36.076  1.00 42.36           H
ATOM   4422  N   GLU A 322      11.635  -1.694  36.655  1.00 35.77           N
ATOM   4423  CA  GLU A 322      10.204  -1.595  36.410  1.00 44.47           C
ATOM   4424  C   GLU A 322       9.975  -0.730  35.182  1.00 37.81           C
ATOM   4425  O   GLU A 322      10.662   0.274  34.994  1.00 38.36           O
ATOM   4426  CB  GLU A 322       9.470  -0.947  37.607  1.00 39.69           C
ATOM   4427  CG  GLU A 322       9.659  -1.654  38.917  1.00 49.06           C
ATOM   4428  CD  GLU A 322       8.513  -2.622  39.275  1.00 51.64           C
ATOM   4429  OE1 GLU A 322       8.343  -2.870  40.489  1.00 52.36           O
ATOM   4430  OE2 GLU A 322       7.841  -3.151  38.349  1.00 56.51           O1-
ATOM   4431  H   GLU A 322      12.003  -0.931  36.814  1.00 42.93           H
ATOM   4432  HA  GLU A 322       9.836  -2.479  36.240  1.00 53.36           H
ATOM   4433  HB2 GLU A 322       9.808  -0.045  37.716  1.00 47.63           H
ATOM   4434  HB3 GLU A 322       8.519  -0.910  37.411  1.00 47.63           H
ATOM   4435  HG2 GLU A 322      10.486  -2.161  38.885  1.00 58.88           H
ATOM   4436  HG3 GLU A 322       9.707  -0.984  39.619  1.00 58.88           H
ATOM   4437  N   TYR A 323       8.989  -1.101  34.362  1.00 42.91           N
ATOM   4438  CA  TYR A 323       8.670  -0.312  33.170  1.00 41.51           C
ATOM   4439  C   TYR A 323       8.242   1.106  33.526  1.00 40.43           C
ATOM   4440  O   TYR A 323       8.758   2.093  32.977  1.00 38.97           O
ATOM   4441  CB  TYR A 323       7.545  -0.988  32.375  1.00 43.64           C
ATOM   4442  CG  TYR A 323       7.926  -2.206  31.585  1.00 42.01           C
ATOM   4443  CD1 TYR A 323       7.285  -3.423  31.795  1.00 48.50           C
ATOM   4444  CD2 TYR A 323       8.919  -2.139  30.619  1.00 39.93           C
ATOM   4445  CE1 TYR A 323       7.622  -4.540  31.039  1.00 47.24           C
ATOM   4446  CE2 TYR A 323       9.263  -3.242  29.874  1.00 46.37           C
ATOM   4447  CZ  TYR A 323       8.614  -4.435  30.087  1.00 50.45           C
ATOM   4448  OH  TYR A 323       8.962  -5.522  29.333  1.00 51.03           O
ATOM   4449  H   TYR A 323       8.494  -1.796  34.476  1.00 51.49           H
ATOM   4450  HA  TYR A 323       9.459  -0.254  32.607  1.00 49.81           H
ATOM   4451  HB2 TYR A 323       6.855  -1.266  32.999  1.00 52.36           H
ATOM   4452  HB3 TYR A 323       7.176  -0.340  31.752  1.00 52.36           H
ATOM   4453  HD1 TYR A 323       6.613  -3.484  32.436  1.00 58.20           H
ATOM   4454  HD2 TYR A 323       9.353  -1.330  30.470  1.00 47.91           H
ATOM   4455  HE1 TYR A 323       7.194  -5.352  31.177  1.00 56.69           H
ATOM   4456  HE2 TYR A 323       9.927  -3.183  29.228  1.00 55.64           H
ATOM   4457  HH  TYR A 323       8.427  -6.152  29.488  1.00 61.24           H
ATOM   4458  N   THR A 324       7.270   1.221  34.401  1.00 42.47           N
ATOM   4459  CA  THR A 324       6.723   2.511  34.779  1.00 45.60           C
ATOM   4460  C   THR A 324       7.770   3.282  35.566  1.00 41.79           C
ATOM   4461  O   THR A 324       8.163   2.837  36.646  1.00 41.49           O
ATOM   4462  CB  THR A 324       5.457   2.321  35.616  1.00 49.02           C
ATOM   4463  OG1 THR A 324       4.471   1.607  34.841  1.00 50.94           O
ATOM   4464  CG2 THR A 324       4.909   3.683  36.076  1.00 49.09           C
ATOM   4465  H   THR A 324       6.901   0.556  34.806  1.00 50.97           H
ATOM   4466  HA  THR A 324       6.477   2.996  33.979  1.00 54.72           H
ATOM   4467  HB  THR A 324       5.677   1.801  36.405  1.00 58.82           H
ATOM   4468  HG1 THR A 324       3.830   2.110  34.638  1.00 61.12           H
ATOM   4469 HG21 THR A 324       4.085   3.560  36.570  1.00 58.91           H
ATOM   4470 HG22 THR A 324       5.543   4.142  36.647  1.00 58.91           H
ATOM   4471 HG23 THR A 324       4.728   4.239  35.301  1.00 58.91           H
ATOM   4472  N   PRO A 325       8.245   4.422  35.069  1.00 43.35           N
ATOM   4473  CA  PRO A 325       9.409   5.038  35.694  1.00 37.43           C
ATOM   4474  C   PRO A 325       9.164   5.530  37.124  1.00 41.13           C
ATOM   4475  O   PRO A 325      10.071   5.411  37.956  1.00 38.48           O
ATOM   4476  CB  PRO A 325       9.743   6.178  34.730  1.00 35.30           C
ATOM   4477  CG  PRO A 325       9.271   5.729  33.402  1.00 45.23           C
ATOM   4478  CD  PRO A 325       8.011   4.949  33.706  1.00 44.60           C
ATOM   4479  HA  PRO A 325      10.144   4.406  35.687  1.00 44.92           H
ATOM   4480  HB2 PRO A 325       9.259   6.973  35.003  1.00 42.36           H
ATOM   4481  HB3 PRO A 325      10.699   6.342  34.719  1.00 42.36           H
ATOM   4482  HG2 PRO A 325       9.085   6.502  32.849  1.00 54.27           H
ATOM   4483  HG3 PRO A 325       9.940   5.162  32.986  1.00 54.27           H
ATOM   4484  HD2 PRO A 325       7.236   5.530  33.691  1.00 53.52           H
ATOM   4485  HD3 PRO A 325       7.923   4.227  33.069  1.00 53.52           H
ATOM   4486  N   THR A 326       7.969   6.063  37.430  1.00 41.12           N
ATOM   4487  CA  THR A 326       7.613   6.523  38.778  1.00 42.04           C
ATOM   4488  C   THR A 326       7.417   5.373  39.758  1.00 38.28           C
ATOM   4489  O   THR A 326       7.370   5.608  40.973  1.00 43.15           O
ATOM   4490  CB  THR A 326       6.299   7.322  38.730  1.00 46.62           C
ATOM   4491  OG1 THR A 326       5.286   6.486  38.154  1.00 51.97           O
ATOM   4492  CG2 THR A 326       6.414   8.580  37.890  1.00 47.16           C
ATOM   4493  H   THR A 326       7.338   6.172  36.857  1.00 49.35           H
ATOM   4494  HA  THR A 326       8.318   7.099  39.125  1.00 50.45           H
ATOM   4495  HB  THR A 326       6.049   7.575  39.631  1.00 55.94           H
ATOM   4496  HG1 THR A 326       4.582   6.926  38.019  1.00 62.37           H
ATOM   4497 HG21 THR A 326       5.557   9.029  37.854  1.00 56.59           H
ATOM   4498 HG22 THR A 326       7.068   9.182  38.278  1.00 56.59           H
ATOM   4499 HG23 THR A 326       6.676   8.355  36.982  1.00 56.59           H
ATOM   4500  N   ALA A 327       7.276   4.145  39.257  1.00 41.11           N
ATOM   4501  CA  ALA A 327       7.163   2.962  40.105  1.00 41.22           C
ATOM   4502  C   ALA A 327       8.513   2.485  40.657  1.00 45.91           C
ATOM   4503  O   ALA A 327       8.547   1.792  41.686  1.00 43.41           O
ATOM   4504  CB  ALA A 327       6.498   1.834  39.309  1.00 38.72           C
ATOM   4505  H   ALA A 327       7.237   3.970  38.417  1.00 49.33           H
ATOM   4506  HA  ALA A 327       6.590   3.180  40.855  1.00 49.46           H
ATOM   4507  HB1 ALA A 327       6.407   1.052  39.874  1.00 46.47           H
ATOM   4508  HB2 ALA A 327       5.625   2.138  39.022  1.00 46.47           H
ATOM   4509  HB3 ALA A 327       7.050   1.625  38.540  1.00 46.47           H
ATOM   4510  N   ARG A 328       9.622   2.879  40.040  1.00 38.15           N
ATOM   4511  CA  ARG A 328      10.931   2.476  40.533  1.00 40.15           C
ATOM   4512  C   ARG A 328      11.236   3.123  41.893  1.00 41.28           C
ATOM   4513  O   ARG A 328      10.898   4.281  42.158  1.00 39.13           O
ATOM   4514  CB  ARG A 328      12.027   2.868  39.526  1.00 34.94           C
ATOM   4515  CG  ARG A 328      11.801   2.323  38.123  1.00 33.65           C
ATOM   4516  CD  ARG A 328      12.836   2.795  37.088  1.00 35.54           C
ATOM   4517  NE  ARG A 328      12.349   2.362  35.772  1.00 31.32           N
ATOM   4518  CZ  ARG A 328      12.493   3.036  34.651  1.00 34.61           C
ATOM   4519  NH1 ARG A 328      13.179   4.170  34.627  1.00 31.81           N
ATOM   4520  NH2 ARG A 328      11.941   2.548  33.530  1.00 37.58           N1+
ATOM   4521  H   ARG A 328       9.640   3.386  39.349  1.00 45.78           H
ATOM   4522  HA  ARG A 328      10.945   1.509  40.636  1.00 48.18           H
ATOM   4523  HB2 ARG A 328      12.084   3.836  39.479  1.00 41.93           H
ATOM   4524  HB3 ARG A 328      12.877   2.518  39.834  1.00 41.93           H
ATOM   4525  HG2 ARG A 328      11.843   1.353  38.158  1.00 40.38           H
ATOM   4526  HG3 ARG A 328      10.926   2.600  37.812  1.00 40.38           H
ATOM   4527  HD2 ARG A 328      12.907   3.762  37.110  1.00 42.65           H
ATOM   4528  HD3 ARG A 328      13.692   2.380  37.274  1.00 42.65           H
ATOM   4529  HE  ARG A 328      11.986   1.581  35.715  1.00 37.59           H
ATOM   4530 HH11 ARG A 328      13.524   4.483  35.346  1.00 38.17           H
ATOM   4531 HH12 ARG A 328      13.278   4.593  33.885  1.00 38.17           H
ATOM   4532 HH21 ARG A 328      11.504   1.806  33.552  1.00 45.10           H
ATOM   4533 HH22 ARG A 328      12.048   2.960  32.783  1.00 45.10           H
ATOM   4534  N   LEU A 329      11.963   2.395  42.727  1.00 37.95           N
ATOM   4535  CA  LEU A 329      12.493   2.988  43.958  1.00 35.76           C
ATOM   4536  C   LEU A 329      13.330   4.224  43.643  1.00 36.94           C
ATOM   4537  O   LEU A 329      14.022   4.293  42.618  1.00 35.63           O
ATOM   4538  CB  LEU A 329      13.364   1.980  44.700  1.00 34.99           C
ATOM   4539  CG  LEU A 329      12.759   0.661  45.124  1.00 41.13           C
ATOM   4540  CD1 LEU A 329      13.879  -0.153  45.763  1.00 45.59           C
ATOM   4541  CD2 LEU A 329      11.614   0.835  46.155  1.00 50.60           C
ATOM   4542  H   LEU A 329      12.155   1.567  42.607  1.00 45.54           H
ATOM   4543  HA  LEU A 329      11.762   3.242  44.546  1.00 42.91           H
ATOM   4544  HB2 LEU A 329      14.121   1.770  44.137  1.00 41.98           H
ATOM   4545  HB3 LEU A 329      13.690   2.407  45.505  1.00 41.98           H
ATOM   4546  HG  LEU A 329      12.424   0.186  44.347  1.00 49.35           H
ATOM   4547 HD11 LEU A 329      13.529  -1.016  46.037  1.00 54.71           H
ATOM   4548 HD12 LEU A 329      14.591  -0.274  45.115  1.00 54.71           H
ATOM   4549 HD13 LEU A 329      14.212   0.326  46.538  1.00 54.71           H
ATOM   4550 HD21 LEU A 329      11.286  -0.039  46.418  1.00 60.71           H
ATOM   4551 HD22 LEU A 329      11.955   1.302  46.934  1.00 60.71           H
ATOM   4552 HD23 LEU A 329      10.899   1.347  45.747  1.00 60.71           H
ATOM   4553  N   THR A 330      13.305   5.190  44.555  1.00 34.61           N
ATOM   4554  CA  THR A 330      14.255   6.292  44.514  1.00 29.80           C
ATOM   4555  C   THR A 330      15.575   5.779  45.051  1.00 32.33           C
ATOM   4556  O   THR A 330      15.628   4.713  45.651  1.00 34.62           O
ATOM   4557  CB  THR A 330      13.799   7.459  45.380  1.00 38.07           C
ATOM   4558  OG1 THR A 330      13.787   7.012  46.756  1.00 37.51           O
ATOM   4559  CG2 THR A 330      12.394   7.966  44.958  1.00 38.25           C
ATOM   4560  H   THR A 330      12.761   5.203  45.226  1.00 41.53           H
ATOM   4561  HA  THR A 330      14.360   6.590  43.600  1.00 35.76           H
ATOM   4562  HB  THR A 330      14.428   8.192  45.280  1.00 45.68           H
ATOM   4563  HG1 THR A 330      14.282   7.510  47.217  1.00 45.02           H
ATOM   4564 HG21 THR A 330      12.161   8.761  45.463  1.00 45.90           H
ATOM   4565 HG22 THR A 330      12.400   8.189  44.015  1.00 45.90           H
ATOM   4566 HG23 THR A 330      11.722   7.286  45.124  1.00 45.90           H
ATOM   4567  N   PRO A 331      16.648   6.528  44.859  1.00 31.86           N
ATOM   4568  CA  PRO A 331      17.944   6.088  45.378  1.00 34.21           C
ATOM   4569  C   PRO A 331      17.964   5.934  46.895  1.00 37.94           C
ATOM   4570  O   PRO A 331      18.503   4.939  47.399  1.00 33.11           O
ATOM   4571  CB  PRO A 331      18.880   7.198  44.901  1.00 32.27           C
ATOM   4572  CG  PRO A 331      18.231   7.713  43.675  1.00 31.99           C
ATOM   4573  CD  PRO A 331      16.784   7.583  43.842  1.00 39.05           C
ATOM   4574  HA  PRO A 331      18.212   5.253  44.963  1.00 41.05           H
ATOM   4575  HB2 PRO A 331      18.934   7.894  45.575  1.00 38.73           H
ATOM   4576  HB3 PRO A 331      19.756   6.835  44.707  1.00 38.73           H
ATOM   4577  HG2 PRO A 331      18.463   8.647  43.548  1.00 38.39           H
ATOM   4578  HG3 PRO A 331      18.524   7.185  42.912  1.00 38.39           H
ATOM   4579  HD2 PRO A 331      16.411   8.414  44.171  1.00 46.86           H
ATOM   4580  HD3 PRO A 331      16.374   7.307  43.005  1.00 46.86           H
ATOM   4581  N   LEU A 332      17.390   6.894  47.637  1.00 36.14           N
ATOM   4582  CA  LEU A 332      17.316   6.775  49.106  1.00 35.65           C
ATOM   4583  C   LEU A 332      16.477   5.576  49.520  1.00 31.84           C
ATOM   4584  O   LEU A 332      16.875   4.783  50.386  1.00 37.91           O
ATOM   4585  CB  LEU A 332      16.760   8.076  49.677  1.00 41.24           C
ATOM   4586  CG  LEU A 332      17.295   8.598  50.978  1.00 47.46           C
ATOM   4587  CD1 LEU A 332      18.792   8.816  50.929  1.00 40.32           C
ATOM   4588  CD2 LEU A 332      16.532   9.898  51.284  1.00 49.41           C
ATOM   4589  H   LEU A 332      17.044   7.615  47.318  1.00 43.37           H
ATOM   4590  HA  LEU A 332      18.199   6.641  49.477  1.00 42.78           H
ATOM   4591  HB2 LEU A 332      16.927   8.784  49.035  1.00 49.49           H
ATOM   4592  HB3 LEU A 332      15.808   7.965  49.793  1.00 49.49           H
ATOM   4593  HG  LEU A 332      17.093   7.958  51.674  1.00 56.95           H
ATOM   4594 HD11 LEU A 332      19.077   9.179  51.781  1.00 48.38           H
ATOM   4595 HD12 LEU A 332      19.230   7.970  50.766  1.00 48.38           H
ATOM   4596 HD13 LEU A 332      18.991   9.444  50.219  1.00 48.38           H
ATOM   4597 HD21 LEU A 332      16.803  10.228  52.154  1.00 59.29           H
ATOM   4598 HD22 LEU A 332      16.733  10.554  50.598  1.00 59.29           H
ATOM   4599 HD23 LEU A 332      15.578   9.708  51.292  1.00 59.29           H
ATOM   4600  N   GLU A 333      15.332   5.378  48.889  1.00 35.10           N
ATOM   4601  CA  GLU A 333      14.577   4.157  49.178  1.00 31.74           C
ATOM   4602  C   GLU A 333      15.358   2.874  48.865  1.00 43.36           C
ATOM   4603  O   GLU A 333      15.151   1.858  49.533  1.00 38.30           O
ATOM   4604  CB  GLU A 333      13.267   4.141  48.406  1.00 31.15           C
ATOM   4605  CG  GLU A 333      12.218   5.203  48.859  1.00 38.83           C
ATOM   4606  CD  GLU A 333      11.073   5.403  47.857  1.00 44.87           C
ATOM   4607  OE1 GLU A 333      10.159   6.183  48.205  1.00 42.60           O
ATOM   4608  OE2 GLU A 333      11.116   4.840  46.707  1.00 39.03           O1-
ATOM   4609  H   GLU A 333      14.973   5.917  48.327  1.00 42.12           H
ATOM   4610  HA  GLU A 333      14.388   4.141  50.128  1.00 38.09           H
ATOM   4611  HB2 GLU A 333      13.472   4.296  47.473  1.00 37.38           H
ATOM   4612  HB3 GLU A 333      12.871   3.262  48.502  1.00 37.38           H
ATOM   4613  HG2 GLU A 333      11.828   4.923  49.698  1.00 46.60           H
ATOM   4614  HG3 GLU A 333      12.668   6.059  48.963  1.00 46.60           H
ATOM   4615  N   ALA A 334      16.210   2.869  47.832  1.00 37.27           N
ATOM   4616  CA  ALA A 334      17.006   1.671  47.555  1.00 40.60           C
ATOM   4617  C   ALA A 334      18.017   1.435  48.678  1.00 31.80           C
ATOM   4618  O   ALA A 334      18.198   0.306  49.148  1.00 29.76           O
ATOM   4619  CB  ALA A 334      17.730   1.811  46.196  1.00 34.24           C
ATOM   4620  H   ALA A 334      16.352   3.535  47.304  1.00 44.73           H
ATOM   4621  HA  ALA A 334      16.412   0.899  47.505  1.00 48.72           H
ATOM   4622  HB1 ALA A 334      18.254   1.012  46.036  1.00 41.09           H
ATOM   4623  HB2 ALA A 334      17.069   1.914  45.496  1.00 41.09           H
ATOM   4624  HB3 ALA A 334      18.318   2.588  46.210  1.00 41.09           H
ATOM   4625  N   CYS A 335      18.683   2.497  49.119  1.00 32.38           N
ATOM   4626  CA  CYS A 335      19.623   2.391  50.233  1.00 35.82           C
ATOM   4627  C   CYS A 335      18.986   1.766  51.460  1.00 37.41           C
ATOM   4628  O   CYS A 335      19.670   1.086  52.263  1.00 36.51           O
ATOM   4629  CB  CYS A 335      20.156   3.776  50.625  1.00 38.17           C
ATOM   4630  SG  CYS A 335      21.392   4.462  49.522  1.00 37.93           S
ATOM   4631  H   CYS A 335      18.598   3.293  48.803  1.00 38.86           H
ATOM   4632  HA  CYS A 335      20.370   1.836  49.962  1.00 42.99           H
ATOM   4633  HB2 CYS A 335      19.411   4.394  50.642  1.00 45.81           H
ATOM   4634  HB3 CYS A 335      20.566   3.719  51.499  1.00 45.81           H
ATOM   4635  HG  CYS A 335      21.755   5.543  49.901  1.00 45.51           H
ATOM   4636  N   ALA A 336      17.700   2.023  51.653  1.00 38.92           N
ATOM   4637  CA  ALA A 336      16.967   1.578  52.831  1.00 38.63           C
ATOM   4638  C   ALA A 336      16.403   0.181  52.649  1.00 41.95           C
ATOM   4639  O   ALA A 336      15.786  -0.330  53.565  1.00 35.53           O
ATOM   4640  CB  ALA A 336      15.820   2.554  53.143  1.00 37.56           C
ATOM   4641  H   ALA A 336      17.219   2.473  51.102  1.00 46.71           H
ATOM   4642  HA  ALA A 336      17.564   1.577  53.595  1.00 46.36           H
ATOM   4643  HB1 ALA A 336      15.319   2.207  53.899  1.00 45.07           H
ATOM   4644  HB2 ALA A 336      16.184   3.430  53.353  1.00 45.07           H
ATOM   4645  HB3 ALA A 336      15.238   2.618  52.371  1.00 45.07           H
ATOM   4646  N   HIS A 337      16.633  -0.456  51.502  1.00 37.43           N
ATOM   4647  CA  HIS A 337      16.103  -1.791  51.235  1.00 38.49           C
ATOM   4648  C   HIS A 337      16.768  -2.850  52.122  1.00 37.87           C
ATOM   4649  O   HIS A 337      17.927  -2.721  52.511  1.00 34.11           O
ATOM   4650  CB  HIS A 337      16.309  -2.133  49.746  1.00 38.61           C
ATOM   4651  CG  HIS A 337      15.542  -3.332  49.271  1.00 35.58           C
ATOM   4652  ND1 HIS A 337      16.054  -4.612  49.328  1.00 38.65           N
ATOM   4653  CD2 HIS A 337      14.301  -3.447  48.731  1.00 34.44           C
ATOM   4654  CE1 HIS A 337      15.160  -5.467  48.843  1.00 38.00           C
ATOM   4655  NE2 HIS A 337      14.088  -4.785  48.476  1.00 39.76           N
ATOM   4656  H   HIS A 337      17.100  -0.132  50.858  1.00 44.92           H
ATOM   4657  HA  HIS A 337      15.157  -1.795  51.426  1.00 46.19           H
ATOM   4658  HB2 HIS A 337      17.253  -2.320  49.605  1.00 46.33           H
ATOM   4659  HB3 HIS A 337      16.031  -1.376  49.209  1.00 46.33           H
ATOM   4660  HD2 HIS A 337      13.697  -2.756  48.575  1.00 41.33           H
ATOM   4661  HE1 HIS A 337      15.268  -6.387  48.769  1.00 45.61           H
ATOM   4662  HE2 HIS A 337      13.372  -5.126  48.140  1.00 47.71           H
ATOM   4663  N   SER A 338      16.032  -3.938  52.386  1.00 38.49           N
ATOM   4664  CA  SER A 338      16.501  -5.014  53.271  1.00 45.51           C
ATOM   4665  C   SER A 338      17.746  -5.732  52.760  1.00 45.25           C
ATOM   4666  O   SER A 338      18.506  -6.284  53.571  1.00 41.08           O
ATOM   4667  CB  SER A 338      15.381  -6.033  53.431  1.00 49.74           C
ATOM   4668  OG  SER A 338      14.923  -6.375  52.128  1.00 51.89           O
ATOM   4669  H   SER A 338      15.249  -4.081  52.060  1.00 46.19           H
ATOM   4670  HA  SER A 338      16.709  -4.651  54.143  1.00 54.62           H
ATOM   4671  HB2 SER A 338      15.715  -6.822  53.881  1.00 59.69           H
ATOM   4672  HB3 SER A 338      14.653  -5.631  53.932  1.00 59.69           H
ATOM   4673  HG  SER A 338      14.348  -6.984  52.175  1.00 62.26           H
ATOM   4674  N   PHE A 339      17.961  -5.761  51.438  1.00 42.12           N
ATOM   4675  CA  PHE A 339      19.198  -6.307  50.880  1.00 36.93           C
ATOM   4676  C   PHE A 339      20.406  -5.666  51.537  1.00 35.42           C
ATOM   4677  O   PHE A 339      21.449  -6.313  51.701  1.00 33.76           O
ATOM   4678  CB  PHE A 339      19.206  -6.106  49.326  1.00 40.19           C
ATOM   4679  CG  PHE A 339      20.482  -6.564  48.631  1.00 40.12           C
ATOM   4680  CD1 PHE A 339      20.895  -7.889  48.685  1.00 37.50           C
ATOM   4681  CD2 PHE A 339      21.264  -5.659  47.921  1.00 39.49           C
ATOM   4682  CE1 PHE A 339      22.084  -8.292  48.067  1.00 41.66           C
ATOM   4683  CE2 PHE A 339      22.433  -6.054  47.299  1.00 40.27           C
ATOM   4684  CZ  PHE A 339      22.838  -7.365  47.352  1.00 35.46           C
ATOM   4685  H   PHE A 339      17.405  -5.469  50.855  1.00 50.54           H
ATOM   4686  HA  PHE A 339      19.235  -7.259  51.060  1.00 44.31           H
ATOM   4687  HB2 PHE A 339      18.466  -6.597  48.935  1.00 48.23           H
ATOM   4688  HB3 PHE A 339      19.107  -5.163  49.129  1.00 48.23           H
ATOM   4689  HD1 PHE A 339      20.390  -8.506  49.158  1.00 45.00           H
ATOM   4690  HD2 PHE A 339      21.004  -4.767  47.873  1.00 47.39           H
ATOM   4691  HE1 PHE A 339      22.351  -9.181  48.107  1.00 49.99           H
ATOM   4692  HE2 PHE A 339      22.939  -5.432  46.831  1.00 48.32           H
ATOM   4693  HZ  PHE A 339      23.626  -7.622  46.934  1.00 42.56           H
ATOM   4694  N   PHE A 340      20.293  -4.408  51.953  1.00 36.26           N
ATOM   4695  CA  PHE A 340      21.419  -3.753  52.609  1.00 40.08           C
ATOM   4696  C   PHE A 340      21.407  -3.885  54.147  1.00 36.50           C
ATOM   4697  O   PHE A 340      22.295  -3.332  54.801  1.00 40.96           O
ATOM   4698  CB  PHE A 340      21.487  -2.274  52.208  1.00 35.00           C
ATOM   4699  CG  PHE A 340      21.615  -2.067  50.682  1.00 33.80           C
ATOM   4700  CD1 PHE A 340      22.729  -2.539  50.010  1.00 31.25           C
ATOM   4701  CD2 PHE A 340      20.615  -1.462  49.943  1.00 30.54           C
ATOM   4702  CE1 PHE A 340      22.870  -2.384  48.628  1.00 33.85           C
ATOM   4703  CE2 PHE A 340      20.766  -1.317  48.554  1.00 36.72           C
ATOM   4704  CZ  PHE A 340      21.916  -1.784  47.926  1.00 29.04           C
ATOM   4705  H   PHE A 340      19.587  -3.925  51.870  1.00 43.51           H
ATOM   4706  HA  PHE A 340      22.235  -4.169  52.283  1.00 48.10           H
ATOM   4707  HB2 PHE A 340      20.673  -1.837  52.509  1.00 42.00           H
ATOM   4708  HB3 PHE A 340      22.252  -1.862  52.640  1.00 42.00           H
ATOM   4709  HD1 PHE A 340      23.407  -2.952  50.494  1.00 37.50           H
ATOM   4710  HD2 PHE A 340      19.852  -1.140  50.357  1.00 36.64           H
ATOM   4711  HE1 PHE A 340      23.634  -2.695  48.196  1.00 40.62           H
ATOM   4712  HE2 PHE A 340      20.102  -0.899  48.057  1.00 44.06           H
ATOM   4713  HZ  PHE A 340      22.015  -1.693  47.010  1.00 34.84           H
ATOM   4714  N   ASP A 341      20.492  -4.652  54.741  1.00 39.53           N
ATOM   4715  CA  ASP A 341      20.457  -4.696  56.225  1.00 40.64           C
ATOM   4716  C   ASP A 341      21.793  -5.145  56.828  1.00 40.66           C
ATOM   4717  O   ASP A 341      22.247  -4.575  57.830  1.00 38.20           O
ATOM   4718  CB  ASP A 341      19.347  -5.612  56.729  1.00 40.85           C
ATOM   4719  CG  ASP A 341      17.956  -5.018  56.551  1.00 43.46           C
ATOM   4720  OD1 ASP A 341      17.829  -3.775  56.362  1.00 43.95           O
ATOM   4721  OD2 ASP A 341      16.999  -5.826  56.576  1.00 49.37           O1-
ATOM   4722  H   ASP A 341      19.909  -5.138  54.338  1.00 47.43           H
ATOM   4723  HA  ASP A 341      20.269  -3.801  56.555  1.00 48.77           H
ATOM   4724  HB2 ASP A 341      19.382  -6.452  56.244  1.00 49.01           H
ATOM   4725  HB3 ASP A 341      19.480  -5.761  57.675  1.00 49.01           H
ATOM   4726  N   GLU A 342      22.454  -6.140  56.221  1.00 41.41           N
ATOM   4727  CA  GLU A 342      23.759  -6.568  56.710  1.00 39.58           C
ATOM   4728  C   GLU A 342      24.727  -5.403  56.909  1.00 42.15           C
ATOM   4729  O   GLU A 342      25.544  -5.429  57.843  1.00 36.77           O
ATOM   4730  CB  GLU A 342      24.380  -7.584  55.754  1.00 44.22           C
ATOM   4731  CG  GLU A 342      25.639  -8.209  56.330  1.00 49.16           C
ATOM   4732  CD  GLU A 342      26.295  -9.235  55.423  1.00 50.61           C
ATOM   4733  OE1 GLU A 342      25.787  -9.504  54.311  1.00 50.58           O
ATOM   4734  OE2 GLU A 342      27.342  -9.757  55.840  1.00 56.65           O1-
ATOM   4735  H   GLU A 342      22.170  -6.585  55.541  1.00 49.69           H
ATOM   4736  HA  GLU A 342      23.645  -7.002  57.566  1.00 47.50           H
ATOM   4737  HB2 GLU A 342      23.736  -8.282  55.565  1.00 53.06           H
ATOM   4738  HB3 GLU A 342      24.637  -7.129  54.937  1.00 53.06           H
ATOM   4739  HG2 GLU A 342      26.288  -7.509  56.502  1.00 59.00           H
ATOM   4740  HG3 GLU A 342      25.404  -8.658  57.156  1.00 59.00           H
ATOM   4741  N   LEU A 343      24.646  -4.363  56.073  1.00 34.92           N
ATOM   4742  CA  LEU A 343      25.588  -3.248  56.190  1.00 34.87           C
ATOM   4743  C   LEU A 343      25.304  -2.382  57.413  1.00 32.25           C
ATOM   4744  O   LEU A 343      26.170  -1.602  57.827  1.00 33.16           O
ATOM   4745  CB  LEU A 343      25.530  -2.358  54.937  1.00 35.43           C
ATOM   4746  CG  LEU A 343      25.809  -3.024  53.583  1.00 36.90           C
ATOM   4747  CD1 LEU A 343      25.784  -1.926  52.478  1.00 33.56           C
ATOM   4748  CD2 LEU A 343      27.142  -3.757  53.628  1.00 29.04           C
ATOM   4749  H   LEU A 343      24.053  -4.271  55.454  1.00 41.91           H
ATOM   4750  HA  LEU A 343      26.489  -3.598  56.291  1.00 41.84           H
ATOM   4751  HB2 LEU A 343      24.636  -1.988  54.879  1.00 42.51           H
ATOM   4752  HB3 LEU A 343      26.174  -1.638  55.035  1.00 42.51           H
ATOM   4753  HG  LEU A 343      25.116  -3.679  53.389  1.00 44.28           H
ATOM   4754 HD11 LEU A 343      25.951  -2.337  51.612  1.00 40.28           H
ATOM   4755 HD12 LEU A 343      24.915  -1.493  52.476  1.00 40.28           H
ATOM   4756 HD13 LEU A 343      26.474  -1.272  52.669  1.00 40.28           H
ATOM   4757 HD21 LEU A 343      27.322  -4.124  52.752  1.00 34.85           H
ATOM   4758 HD22 LEU A 343      27.832  -3.120  53.865  1.00 34.85           H
ATOM   4759 HD23 LEU A 343      27.105  -4.479  54.269  1.00 34.85           H
ATOM   4760  N   ARG A 344      24.097  -2.461  57.941  1.00 32.64           N
ATOM   4761  CA  ARG A 344      23.700  -1.699  59.114  1.00 44.38           C
ATOM   4762  C   ARG A 344      23.932  -2.477  60.405  1.00 44.33           C
ATOM   4763  O   ARG A 344      23.732  -1.923  61.489  1.00 42.18           O
ATOM   4764  CB  ARG A 344      22.221  -1.301  58.990  1.00 40.52           C
ATOM   4765  CG  ARG A 344      21.966  -0.185  57.950  1.00 34.89           C
ATOM   4766  CD  ARG A 344      20.501   0.142  57.791  1.00 35.23           C
ATOM   4767  NE  ARG A 344      19.791  -0.784  56.913  1.00 38.17           N
ATOM   4768  CZ  ARG A 344      19.601  -0.608  55.619  1.00 34.76           C
ATOM   4769  NH1 ARG A 344      20.097   0.456  55.003  1.00 33.18           N
ATOM   4770  NH2 ARG A 344      18.928  -1.528  54.966  1.00 40.20           N1+
ATOM   4771  H   ARG A 344      23.470  -2.969  57.642  1.00 39.17           H
ATOM   4772  HA  ARG A 344      24.227  -0.888  59.158  1.00 53.26           H
ATOM   4773  HB2 ARG A 344      21.709  -2.081  58.717  1.00 48.63           H
ATOM   4774  HB3 ARG A 344      21.909  -0.987  59.855  1.00 48.63           H
ATOM   4775  HG2 ARG A 344      22.437   0.626  58.215  1.00 41.86           H
ATOM   4776  HG3 ARG A 344      22.287  -0.485  57.085  1.00 41.86           H
ATOM   4777  HD2 ARG A 344      20.072   0.101  58.664  1.00 42.27           H
ATOM   4778  HD3 ARG A 344      20.419   1.037  57.435  1.00 42.27           H
ATOM   4779  HE  ARG A 344      19.322  -1.400  57.283  1.00 45.80           H
ATOM   4780 HH11 ARG A 344      20.537   1.052  55.440  1.00 39.82           H
ATOM   4781 HH12 ARG A 344      19.975   0.557  54.160  1.00 39.82           H
ATOM   4782 HH21 ARG A 344      18.624  -2.209  55.398  1.00 48.24           H
ATOM   4783 HH22 ARG A 344      18.787  -1.457  54.120  1.00 48.24           H
ATOM   4784  N   ASP A 345      24.352  -3.738  60.300  1.00 44.59           N
ATOM   4785  CA  ASP A 345      24.680  -4.528  61.486  1.00 43.24           C
ATOM   4786  C   ASP A 345      25.886  -3.913  62.187  1.00 43.17           C
ATOM   4787  O   ASP A 345      26.885  -3.611  61.528  1.00 45.32           O
ATOM   4788  CB  ASP A 345      24.962  -5.988  61.097  1.00 46.95           C
ATOM   4789  CG  ASP A 345      25.242  -6.887  62.326  1.00 50.65           C
ATOM   4790  OD1 ASP A 345      26.156  -6.574  63.108  1.00 45.99           O
ATOM   4791  OD2 ASP A 345      24.556  -7.903  62.493  1.00 51.43           O1-
ATOM   4792  H   ASP A 345      24.446  -4.168  59.559  1.00 53.50           H
ATOM   4793  HA  ASP A 345      23.911  -4.521  62.078  1.00 51.89           H
ATOM   4794  HB2 ASP A 345      24.195  -6.351  60.626  1.00 56.34           H
ATOM   4795  HB3 ASP A 345      25.750  -6.028  60.533  1.00 56.34           H
ATOM   4796  N   PRO A 346      25.844  -3.742  63.523  1.00 43.53           N
ATOM   4797  CA  PRO A 346      26.977  -3.130  64.234  1.00 41.22           C
ATOM   4798  C   PRO A 346      28.295  -3.885  64.082  1.00 38.02           C
[truncated: 524,188 more chars]
