# Supplementary material for: High-throughput quantum-mechanics/molecular-mechanics (ONIOM) macromolecular crystallographic refinement with PHENIX/DivCon: the impact of mixed Hamiltonian methods on ligand and protein structure
Source: Acta Crystallogr D Struct Biol. 2018 Oct 29;74(Pt 11):1063–77. doi: 10.1107/S2059798318012913 (PMC6213575; doi:10.1107/S2059798318012913)
Supplement: Supplementary file 3 [file d-74-01063-sup3.gz › results_regionQM/1Q4G-H_refine_001.pdb]

REMARK Date 2017-01-12 Time 08:41:15 EST -0500 (1484228475.87 s)
REMARK PHENIX refinement
REMARK 
REMARK ****************** INPUT FILES AND LABELS ******************************
REMARK Reflections:
REMARK   file name      : 1Q4G.mtz
REMARK   labels         : ['F-obs,SIGF-obs']
REMARK R-free flags:
REMARK   file name      : 1Q4G.mtz
REMARK   label          : R-free-flags
REMARK   test_flag_value: 1
REMARK Model file name(s): 
REMARK   /scratch/oleg/2711319.gondor.quantumbioinc.com/1Q4G-H.pdb
REMARK 
REMARK ******************** REFINEMENT SUMMARY: QUICK FACTS *******************
REMARK Start: r_work = 0.2071 r_free = 0.1995 bonds = 0.018 angles = 2.219
REMARK Final: r_work = 0.1785 r_free = 0.1984 bonds = 0.015 angles = 1.574
REMARK ************************************************************************
REMARK 
REMARK ****************** REFINEMENT STATISTICS STEP BY STEP ******************
REMARK leading digit, like 1_, means number of macro-cycle                     
REMARK 0    : statistics at the very beginning when nothing is done yet        
REMARK 1_bss: bulk solvent correction and/or (anisotropic) scaling             
REMARK 1_xyz: refinement of coordinates                                        
REMARK 1_adp: refinement of ADPs (Atomic Displacement Parameters)              
REMARK 1_occ: refinement of occupancies                                        
REMARK ------------------------------------------------------------------------
REMARK  stage       r-work r-free bonds angles b_min b_max b_ave n_water shift
REMARK       0    : 0.3458 0.3748 0.018  2.22  27.1 117.4  44.1 1962      0.000
REMARK       1_bss: 0.2071 0.1995 0.018  2.22  27.3 117.6  44.3 1962      0.000
REMARK 1_settarget: 0.2071 0.1995 0.018  2.22  27.3 117.6  44.3 1962      0.000
REMARK       1_nqh: 0.2072 0.1996 0.018  2.22  27.3 117.6  44.3 1962      0.002
REMARK    1_weight: 0.2072 0.1996 0.018  2.22  27.3 117.6  44.3 1962      0.002
REMARK    1_checkH: 0.2075 0.2006 0.018  2.22  27.3 117.6  44.3 1962      0.396
REMARK    1_xyzrec: 0.1997 0.2078 0.017  1.60  27.3 117.6  44.3 1962      0.471
REMARK    1_checkH: 0.1998 0.2078 0.017  1.60  27.3 117.6  44.3 1962      0.471
REMARK       1_adp: 0.1889 0.2052 0.017  1.60  24.9 116.7  44.6 1962      0.471
REMARK   1_regHadp: 0.1881 0.2039 0.017  1.60  24.9 116.7  44.6 1962      0.471
REMARK       1_occ: 0.1854 0.2001 0.017  1.60  24.9 116.7  44.6 1962      0.471
REMARK       2_bss: 0.1865 0.2010 0.017  1.60  25.1 116.9  44.8 1962      0.471
REMARK 2_settarget: 0.1865 0.2010 0.017  1.60  25.1 116.9  44.8 1962      0.471
REMARK 2_updatecdl: 0.1865 0.2010 0.017  1.61  25.1 116.9  44.8 1962      0.471
REMARK       2_nqh: 0.1865 0.2010 0.017  1.61  25.1 116.9  44.8 1962      0.471
REMARK    2_weight: 0.1865 0.2010 0.017  1.61  25.1 116.9  44.8 1962      0.471
REMARK    2_checkH: 0.1865 0.2011 0.017  1.61  25.1 116.9  44.8 1962      0.471
REMARK    2_xyzrec: 0.1836 0.2021 0.015  1.53  25.1 116.9  44.8 1962      0.479
REMARK    2_checkH: 0.1836 0.2021 0.015  1.53  25.1 116.9  44.8 1962      0.479
REMARK       2_adp: 0.1810 0.1985 0.015  1.53  25.1 117.5  45.0 1962      0.479
REMARK   2_regHadp: 0.1814 0.1988 0.015  1.53  25.1 117.5  45.0 1962      0.479
REMARK       2_occ: 0.1813 0.1984 0.015  1.53  25.1 117.5  45.0 1962      0.479
REMARK       3_bss: 0.1812 0.1980 0.015  1.53  25.5 117.8  45.3 1962      0.479
REMARK 3_settarget: 0.1812 0.1980 0.015  1.53  25.5 117.8  45.3 1962      0.479
REMARK 3_updatecdl: 0.1812 0.1980 0.015  1.54  25.5 117.8  45.3 1962      0.479
REMARK       3_nqh: 0.1812 0.1980 0.015  1.54  25.5 117.8  45.3 1962      0.479
REMARK    3_weight: 0.1812 0.1980 0.015  1.54  25.5 117.8  45.3 1962      0.479
REMARK    3_checkH: 0.1813 0.1980 0.015  1.54  25.5 117.8  45.3 1962      0.479
REMARK    3_xyzrec: 0.1786 0.1986 0.015  1.57  25.5 117.8  45.3 1962      0.491
REMARK    3_checkH: 0.1786 0.1986 0.015  1.57  25.5 117.8  45.3 1962      0.492
REMARK       3_adp: 0.1785 0.1986 0.015  1.57  25.4 117.8  45.3 1962      0.492
REMARK   3_regHadp: 0.1785 0.1986 0.015  1.57  25.4 117.8  45.3 1962      0.492
REMARK       3_occ: 0.1785 0.1987 0.015  1.57  25.4 117.8  45.3 1962      0.492
REMARK         end: 0.1785 0.1984 0.015  1.57  25.5 117.9  45.4 1962      0.492
REMARK ------------------------------------------------------------------------
REMARK MODEL CONTENT.
REMARK  ELEMENT        ATOM RECORD COUNT   OCCUPANCY SUM
REMARK        C                     6205         6197.52
REMARK        H                    10722        10713.09
REMARK        O                     2308         2305.94
REMARK        N                     1540         1538.93
REMARK        S                       56           55.83
REMARK       Fe                        2            1.79
REMARK      O1-                      115          114.59
REMARK    TOTAL                    20948        20927.70
REMARK -----------------------------------------------------------------------
REMARK r_free_flags.md5.hexdigest 4a0bcac7906c027c49f790a671b2b5c8
REMARK 
REMARK ---------------------------------------------------------------
REMARK  Atom Name   Residue Name    Residue ID     Chain     Charge  
REMARK ---------------------------------------------------------------
REMARK      C1           BFL            701          A      -0.1555  
REMARK     C10           BFL            701          A      -0.1627  
REMARK     C11           BFL            701          A      -0.1653  
REMARK     C12           BFL            701          A      -0.0123  
REMARK     C13           BFL            701          A       0.0161  
REMARK     C14           BFL            701          A      -0.1762  
REMARK     C15           BFL            701          A      -0.1591  
REMARK      C2           BFL            701          A      -0.1463  
REMARK      C3           BFL            701          A       -0.126  
REMARK      C4           BFL            701          A       -0.185  
REMARK      C5           BFL            701          A      -0.2372  
REMARK      C6           BFL            701          A       0.7127  
REMARK      C7           BFL            701          A      -0.4518  
REMARK      C8           BFL            701          A       -0.198  
REMARK      C9           BFL            701          A       0.0519  
REMARK      O1           BFL            701          A      -0.7781  
REMARK      O2           BFL            701          A      -0.6746  
REMARK      H1           BFL            701          A        0.15   
REMARK      H2           BFL            701          A       0.1651  
REMARK      H3           BFL            701          A       0.1772  
REMARK     H10           BFL            701          A       0.1662  
REMARK     H11           BFL            701          A       0.1651  
REMARK     H14           BFL            701          A       0.1487  
REMARK     H15           BFL            701          A       0.1426  
REMARK      H4           BFL            701          A       0.1514  
REMARK      H5           BFL            701          A       0.1646  
REMARK     H71           BFL            701          A       0.1682  
REMARK     H72           BFL            701          A       0.1508  
REMARK     H73           BFL            701          A       0.1538  
REMARK      H8           BFL            701          A       0.1541  
REMARK      C1           BFL           1701          B      -0.1463  
REMARK     C10           BFL           1701          B      -0.1654  
REMARK     C11           BFL           1701          B      -0.1667  
REMARK     C12           BFL           1701          B      -0.0176  
REMARK     C13           BFL           1701          B        0.02   
REMARK     C14           BFL           1701          B      -0.1647  
REMARK     C15           BFL           1701          B      -0.1467  
REMARK      C2           BFL           1701          B      -0.1343  
REMARK      C3           BFL           1701          B      -0.1405  
REMARK      C4           BFL           1701          B      -0.1973  
REMARK      C5           BFL           1701          B      -0.2435  
REMARK      C6           BFL           1701          B       0.7134  
REMARK      C7           BFL           1701          B      -0.4498  
REMARK      C8           BFL           1701          B      -0.1979  
REMARK      C9           BFL           1701          B       0.0592  
REMARK      O1           BFL           1701          B      -0.7762  
REMARK      O2           BFL           1701          B      -0.6906  
REMARK      H1           BFL           1701          B       0.152   
REMARK      H2           BFL           1701          B       0.1698  
REMARK      H3           BFL           1701          B       0.1511  
REMARK     H10           BFL           1701          B       0.1625  
REMARK     H11           BFL           1701          B       0.1534  
REMARK     H14           BFL           1701          B       0.1602  
REMARK     H15           BFL           1701          B       0.1527  
REMARK      H4           BFL           1701          B       0.1405  
REMARK      H5           BFL           1701          B       0.1656  
REMARK     H71           BFL           1701          B       0.1643  
REMARK     H72           BFL           1701          B       0.1433  
REMARK     H73           BFL           1701          B       0.1516  
REMARK      H8           BFL           1701          B       0.1609  
REMARK ---------------------------------------------------------------
REMARK IF THIS FILE IS FOR PDB DEPOSITION: REMOVE ALL FROM THIS LINE UP.
REMARK   3
REMARK   3 REFINEMENT.
REMARK   3   PROGRAM     : PHENIX (1.11.1_2575: ???)
REMARK   3   AUTHORS     : Adams,Afonine,Bunkoczi,Burnley,Chen,Dar,Davis,
REMARK   3               : Draizen,Echols,Gildea,Gros,Grosse-Kunstleve,Headd,
REMARK   3               : Hintze,Hung,Ioerger,Liebschner,McCoy,McKee,Moriarty,
REMARK   3               : Oeffner,Poon,Read,Richardson,Richardson,Sacchettini,
REMARK   3               : Sauter,Sobolev,Storoni,Terwilliger,Williams,Zwart
REMARK   3
REMARK   3  REFINEMENT TARGET : ML
REMARK   3  
REMARK   3  DATA USED IN REFINEMENT.
REMARK   3   RESOLUTION RANGE HIGH (ANGSTROMS) : 1.982   
REMARK   3   RESOLUTION RANGE LOW  (ANGSTROMS) : 43.681  
REMARK   3   MIN(FOBS/SIGMA_FOBS)              : 1.33  
REMARK   3   COMPLETENESS FOR RANGE        (%) : 93.10 
REMARK   3   NUMBER OF REFLECTIONS             : 144129    
REMARK   3   NUMBER OF REFLECTIONS (NON-ANOMALOUS) : 144129    
REMARK   3  
REMARK   3  FIT TO DATA USED IN REFINEMENT.
REMARK   3   R VALUE     (WORKING + TEST SET) : 0.1788
REMARK   3   R VALUE            (WORKING SET) : 0.1785
REMARK   3   FREE R VALUE                     : 0.1984
REMARK   3   FREE R VALUE TEST SET SIZE   (%) : 1.39  
REMARK   3   FREE R VALUE TEST SET COUNT      : 2000      
REMARK   3  
REMARK   3  FIT TO DATA USED IN REFINEMENT (IN BINS).
REMARK   3   BIN  RESOLUTION RANGE  COMPL.    NWORK NFREE   RWORK  RFREE  CCWORK CCFREE
REMARK   3     1 43.6917 -  4.7749    0.99    11237   158  0.1627 0.1621   0.933  0.941
REMARK   3     2  4.7749 -  3.7907    1.00    10957   155  0.1457 0.1690   0.944  0.936
REMARK   3     3  3.7907 -  3.3117    1.00    10949   154  0.1681 0.1940   0.931  0.900
REMARK   3     4  3.3117 -  3.0090    0.99    10862   152  0.1950 0.2342   0.906  0.865
REMARK   3     5  3.0090 -  2.7934    0.99    10802   152  0.1987 0.1937   0.903  0.893
REMARK   3     6  2.7934 -  2.6287    1.00    10863   153  0.1902 0.2143   0.908  0.871
REMARK   3     7  2.6287 -  2.4971    1.00    10811   153  0.1871 0.2036   0.899  0.887
REMARK   3     8  2.4971 -  2.3884    1.00    10803   151  0.1839 0.2269   0.902  0.862
REMARK   3     9  2.3884 -  2.2964    1.00    10777   152  0.1964 0.2317   0.886  0.873
REMARK   3    10  2.2964 -  2.2172    0.99    10767   152  0.2104 0.2287   0.866  0.857
REMARK   3    11  2.2172 -  2.1479    0.95    10254   144  0.2344 0.2745   0.816  0.818
REMARK   3    12  2.1479 -  2.0865    0.84     9092   127  0.2544 0.3164   0.785  0.670
REMARK   3    13  2.0865 -  2.0315    0.75     8090   115  0.2649 0.2957   0.753  0.656
REMARK   3    14  2.0315 -  1.9820    0.54     5865    82  0.2709 0.2938   0.738  0.648
REMARK   3  
REMARK   3  BULK SOLVENT MODELLING.
REMARK   3   METHOD USED        : FLAT BULK SOLVENT MODEL
REMARK   3   SOLVENT RADIUS     : 1.11    
REMARK   3   SHRINKAGE RADIUS   : 0.90    
REMARK   3   GRID STEP FACTOR   : 4.00    
REMARK   3  
REMARK   3  ERROR ESTIMATES.
REMARK   3   COORDINATE ERROR (MAXIMUM-LIKELIHOOD BASED)     : 0.23    
REMARK   3   PHASE ERROR (DEGREES, MAXIMUM-LIKELIHOOD BASED) : 21.61   
REMARK   3  
REMARK   3  STRUCTURE FACTORS CALCULATION ALGORITHM : FFT
REMARK   3  
REMARK   3  RESTRAINTS LIBRARY
REMARK   3    GEOSTD + MON.LIB. + CDL v1.2
REMARK   3  
REMARK   3  DEVIATIONS FROM IDEAL VALUES.
REMARK   3                 RMSD     MAX  COUNT
REMARK   3   BOND      :  0.015   0.175   9893
REMARK   3   ANGLE     :  1.574  26.524  13449
REMARK   3   CHIRALITY :  0.087   1.899   1462
REMARK   3   PLANARITY :  0.009   0.092   1660
REMARK   3   DIHEDRAL  : 17.539 179.526   5586
REMARK   3   MIN NONBONDED DISTANCE : 2.185 
REMARK   3  
REMARK   3  MOLPROBITY STATISTICS.
REMARK   3   ALL-ATOM CLASHSCORE : 5.25
REMARK   3   RAMACHANDRAN PLOT:
REMARK   3     OUTLIERS : 0.00  %
REMARK   3     ALLOWED  : 2.27  %
REMARK   3     FAVORED  : 97.73 %
REMARK   3   ROTAMER OUTLIERS : 6.25 %
REMARK   3   CBETA DEVIATIONS : 0
REMARK   3   PEPTIDE PLANE:
REMARK   3     CIS-PROLINE     : 2
REMARK   3     CIS-GENERAL     : 0
REMARK   3     TWISTED PROLINE : 0
REMARK   3     TWISTED GENERAL : 0
REMARK   3  
REMARK   3  ATOMIC DISPLACEMENT PARAMETERS.
REMARK   3   WILSON B : 39.82
REMARK   3   RMS(B_ISO_OR_EQUIVALENT_BONDED) : 4.85
REMARK   3   ATOMS          NUMBER OF ATOMS
REMARK   3                    ISO.  ANISO. 
REMARK   3    ALL         :  20948       0
REMARK   3    ALL (NO H)  :  10226       0
REMARK   3    SOLVENT     :    654       0
REMARK   3    NON-SOLVENT :   9572       0
REMARK   3    HYDROGENS   :  10722       0
REMARK   3
REMARK   3
REMARK   3   OTHER REFINEMENT REMARKS:
REMARK   3   XRAY REFINEMENT USING QUANTUM MECHANICAL FUNCTIONAL
REMARK   3   PROGRAM      :QuantumBio DivCon 6 build-7.1.1-b4015.17
REMARK   3   AUTHORS      :BORBULEVYCH O.Y., PLUMLEY J., 
REMARK   3                :MARTIN, R.I., WESTERHOFF L.M. 
REMARK   3
REMARK   3   REFERENCE     :BORBULEVYCH O.Y., PLUMLEY J.A.,
REMARK   3                 :MARTIN, R.I., MERZ, K.M.,  WESTERHOFF L.M.
REMARK   3                 :ACTA CRYSTLLOGRAPHICA SECTION D, 2014, 
REMARK   3                 :V. D70, pp. 1233-1247
REMARK   3   QM METHOD(HAMILTONIAN): PM6
REMARK   3   REGION QM REFINEMENT: 
REMARK   3      MAIN/BUFFER QM REGION RADII (A): 3.0 / 2.5
REMARK   3      LIGAND / STRAIN ENERGY: BFL_A_701 / 3.97 KCAL/MOLE
REMARK   3      LIGAND / STRAIN ENERGY: BFL_B_1701 / 3.76 KCAL/MOLE
REMARK   3
HELIX    1   1 PRO A   35  TYR A   38  5               Generated by MOE    4
HELIX    2   2 ILE A   74  LEU A   82  1               Generated by MOE    9
HELIX    3   3 PRO A   86  LEU A   93  1               Generated by MOE    8
HELIX    4   4 ARG A   97  VAL A  103  1               Generated by MOE    7
HELIX    5   5 ILE A  108  SER A  121  1               Generated by MOE   14
HELIX    6   6 TRP A  139  SER A  143  1               Generated by MOE    5
HELIX    7   7 ALA A  174  PHE A  181  1               Generated by MOE    8
HELIX    8   8 LEU A  196  THR A  206  1               Generated by MOE   11
HELIX    9   9 GLY A  231  TYR A  234  1               Generated by MOE    4
HELIX   10  10 LEU A  238  LEU A  244  1               Generated by MOE    7
HELIX   11  11 PRO A  281  SER A  283  5               Generated by MOE    3
HELIX   12  12 PHE A  292  LEU A  294  5               Generated by MOE    3
HELIX   13  13 PRO A  296  GLU A  319  1               Generated by MOE   24
HELIX   14  14 ASP A  325  GLU A  346  1               Generated by MOE   22
HELIX   15  15 TYR A  348  SER A  353  1               Generated by MOE    6
HELIX   16  16 PRO A  363  LEU A  366  5               Generated by MOE    4
HELIX   17  17 MET A  379  LEU A  384  1               Generated by MOE    6
HELIX   18  18 HIS A  388  LEU A  390  5               Generated by MOE    3
HELIX   19  19 TYR A  404  PHE A  407  1               Generated by MOE    4
HELIX   20  20 MET A  413  TYR A  417  1               Generated by MOE    5
HELIX   21  21 VAL A  419  ARG A  428  1               Generated by MOE   10
HELIX   22  22 LEU A  445  VAL A  457  1               Generated by MOE   13
HELIX   23  23 PHE A  463  ARG A  469  1               Generated by MOE    7
HELIX   24  24 PHE A  478  THR A  482  1               Generated by MOE    5
HELIX   25  25 GLU A  486  TYR A  495  1               Generated by MOE   10
HELIX   26  26 ILE A  498  ALA A  500  5               Generated by MOE    3
HELIX   27  27 PHE A  503  LEU A  509  1               Generated by MOE    7
HELIX   28  28 GLU A  520  LEU A  535  1               Generated by MOE   16
HELIX   29  29 PRO A  538  CYS A  540  5               Generated by MOE    3
HELIX   30  30 ALA A  547  PHE A  550  5               Generated by MOE    4
HELIX   31  31 GLU A  553  LYS A  560  1               Generated by MOE    8
HELIX   32  32 LEU A  564  CYS A  569  1               Generated by MOE    6
HELIX   33  33 PRO B   35  TYR B   38  5               Generated by MOE    4
HELIX   34  34 ILE B   74  LEU B   82  1               Generated by MOE    9
HELIX   35  35 PRO B   86  LEU B   93  1               Generated by MOE    8
HELIX   36  36 ARG B   97  ASN B  104  1               Generated by MOE    8
HELIX   37  37 ILE B  108  SER B  121  1               Generated by MOE   14
HELIX   38  38 TRP B  139  SER B  143  1               Generated by MOE    5
HELIX   39  39 ALA B  174  PHE B  181  1               Generated by MOE    8
HELIX   40  40 LEU B  196  THR B  206  1               Generated by MOE   11
HELIX   41  41 GLY B  231  TYR B  234  1               Generated by MOE    4
HELIX   42  42 LEU B  238  LEU B  244  1               Generated by MOE    7
HELIX   43  43 PRO B  281  SER B  283  5               Generated by MOE    3
HELIX   44  44 PHE B  292  LEU B  294  5               Generated by MOE    3
HELIX   45  45 PRO B  296  GLU B  319  1               Generated by MOE   24
HELIX   46  46 ASP B  325  GLU B  346  1               Generated by MOE   22
HELIX   47  47 TYR B  348  SER B  353  1               Generated by MOE    6
HELIX   48  48 PRO B  363  LEU B  366  5               Generated by MOE    4
HELIX   49  49 MET B  379  LEU B  384  1               Generated by MOE    6
HELIX   50  50 HIS B  388  LEU B  390  5               Generated by MOE    3
HELIX   51  51 TYR B  404  PHE B  407  1               Generated by MOE    4
HELIX   52  52 MET B  413  TYR B  417  1               Generated by MOE    5
HELIX   53  53 VAL B  419  ARG B  428  1               Generated by MOE   10
HELIX   54  54 HIS B  442  ILE B  444  5               Generated by MOE    3
HELIX   55  55 LEU B  445  VAL B  457  1               Generated by MOE   13
HELIX   56  56 PHE B  463  ARG B  469  1               Generated by MOE    7
HELIX   57  57 PHE B  478  THR B  482  1               Generated by MOE    5
HELIX   58  58 GLU B  486  TYR B  495  1               Generated by MOE   10
HELIX   59  59 ILE B  498  ALA B  500  5               Generated by MOE    3
HELIX   60  60 PHE B  503  LEU B  509  1               Generated by MOE    7
HELIX   61  61 GLU B  520  LEU B  535  1               Generated by MOE   16
HELIX   62  62 PRO B  538  CYS B  540  5               Generated by MOE    3
HELIX   63  63 ALA B  547  PHE B  550  5               Generated by MOE    4
HELIX   64  64 GLU B  553  LYS B  560  1               Generated by MOE    8
HELIX   65  65 LEU B  564  CYS B  569  1               Generated by MOE    6
SHEET    1       ILE A  46  PHE A  50                  Generated by MOE
SHEET    2       ARG A  54  ASP A  58                  Generated by MOE
SHEET    3       TYR A  64  SER A  65                  Generated by MOE
SHEET    4       ILE A  71  PRO A  72                  Generated by MOE
SHEET    5       TYR A 130  ASN A 131                  Generated by MOE
SHEET    6       THR A 149  THR A 149                  Generated by MOE
SHEET    7       ARG A 150  ARG A 150                  Generated by MOE
SHEET    8       GLN A 255  LEU A 257                  Generated by MOE
SHEET    9       GLU A 260  TYR A 262                  Generated by MOE
SHEET   10       PHE A 395  VAL A 397                  Generated by MOE
SHEET   11       GLN A 400  TYR A 402                  Generated by MOE
SHEET   12       ILE B  46  PHE B  50                  Generated by MOE
SHEET   13       ARG B  54  ASP B  58                  Generated by MOE
SHEET   14       TYR B  64  SER B  65                  Generated by MOE
SHEET   15       ILE B  71  PRO B  72                  Generated by MOE
SHEET   16       TYR B 130  ASN B 131                  Generated by MOE
SHEET   17       THR B 149  THR B 149                  Generated by MOE
SHEET   18       ARG B 150  ARG B 150                  Generated by MOE
SHEET   19       GLN B 255  LEU B 257                  Generated by MOE
SHEET   20       GLU B 260  TYR B 262                  Generated by MOE
SHEET   21       PHE B 395  VAL B 397                  Generated by MOE
SHEET   22       GLN B 400  TYR B 402                  Generated by MOE
LINK         O6  BMA A 683                 C1  BMA A 684 
LINK         O4  NAG A 671                 C1  NDG A 672 
LINK         O4  NDG A 672                 C1  BMA A 673 
LINK         O6  MAN A 674                 C1  BMA A 675 
LINK         O6  BMA B1683                 C1  BMA B1684 
LINK         O4  NAG B1671                 C1  NDG B1672 
LINK         O4  NDG B1672                 C1  BMA B1673 
LINK         O6  BMA B1674                 C1  BMA B1675 
LINK         C1  NDG A 662                 O4  NAG A 661 
LINK         C1  NDG B1662                 O4  NAG B1661 
LINK         C1  MAN A 674                 O6  BMA A 673 
LINK         C1  NAG A 682                 O4  NAG A 681 
LINK         C1  BMA A 683                 O4  NAG A 682 
LINK         C1  NAG B1682                 O4  NAG B1681 
LINK         C1  BMA B1683                 O4  NAG B1682 
LINK         C1  BMA B1674                 O6  BMA B1673 
LINK         C1  NAG A 661                 ND2 ASN A  68 
LINK         C1  NAG A 671                 ND2 ASN A 144 
LINK         C1  NAG A 681                 ND2 ASN A 410 
LINK         C1  NAG B1661                 ND2 ASN B  68 
LINK         C1  NAG B1671                 ND2 ASN B 144 
LINK         C1  NAG B1681                 ND2 ASN B 410 
SSBOND   1 CYS A   36    CYS A   47 
SSBOND   2 CYS A   37    CYS A  159 
SSBOND   3 CYS A   41    CYS A   57 
SSBOND   4 CYS A   59    CYS A   69 
SSBOND   5 CYS A  569    CYS A  575 
SSBOND   6 CYS B   36    CYS B   47 
SSBOND   7 CYS B   37    CYS B  159 
SSBOND   8 CYS B   41    CYS B   57 
SSBOND   9 CYS B   59    CYS B   69 
SSBOND  10 CYS B  569    CYS B  575 
CRYST1   98.147  203.859  223.599  90.00  90.00  90.00 I 2 2 2
SCALE1      0.010189  0.000000  0.000000        0.00000
SCALE2      0.000000  0.004905  0.000000        0.00000
SCALE3      0.000000  0.000000  0.004472        0.00000
ATOM      1  N   PRO A  32      23.223   8.422 167.025  1.00 68.23           N1+
ATOM      2  CA  PRO A  32      23.501   8.018 168.418  1.00 70.04           C
ATOM      3  C   PRO A  32      23.410   9.206 169.384  1.00 63.58           C
ATOM      4  O   PRO A  32      24.135  10.186 169.164  1.00 65.41           O
ATOM      5  CB  PRO A  32      24.942   7.475 168.365  1.00 62.96           C
ATOM      6  CG  PRO A  32      25.217   7.221 166.913  1.00 69.01           C
ATOM      7  CD  PRO A  32      24.411   8.261 166.164  1.00 68.53           C
ATOM      8  H2  PRO A  32      23.042   9.364 166.985  1.00 81.86           H
ATOM      9  H3  PRO A  32      22.486   7.937 166.648  1.00 81.86           H
ATOM     10  HA  PRO A  32      22.895   7.314 168.698  1.00 84.03           H
ATOM     11  HB2 PRO A  32      25.003   6.654 168.877  1.00 75.54           H
ATOM     12  HB3 PRO A  32      25.560   8.140 168.712  1.00 75.54           H
ATOM     13  HG2 PRO A  32      24.910   6.329 166.686  1.00 82.79           H
ATOM     14  HG3 PRO A  32      26.167   7.311 166.734  1.00 82.79           H
ATOM     15  HD2 PRO A  32      24.909   9.090 166.104  1.00 82.22           H
ATOM     16  HD3 PRO A  32      24.153   7.935 165.287  1.00 82.22           H
ATOM     17  N   VAL A  33      22.536   9.141 170.400  1.00 64.65           N
ATOM     18  CA  VAL A  33      22.384  10.263 171.329  1.00 57.68           C
ATOM     19  C   VAL A  33      23.659  10.418 172.146  1.00 57.26           C
ATOM     20  O   VAL A  33      24.278   9.431 172.564  1.00 55.37           O
ATOM     21  CB  VAL A  33      21.179  10.066 172.262  1.00 58.79           C
ATOM     22  CG1 VAL A  33      19.882  10.028 171.464  1.00 61.78           C
ATOM     23  CG2 VAL A  33      21.370   8.794 173.099  1.00 72.71           C
ATOM     24  H   VAL A  33      22.026   8.466 170.570  1.00 77.56           H
ATOM     25  HA  VAL A  33      22.235  11.084 170.825  1.00 69.20           H
ATOM     26  HB  VAL A  33      21.120  10.821 172.870  1.00 70.54           H
ATOM     27 HG11 VAL A  33      19.134   9.919 172.071  1.00 74.12           H
ATOM     28 HG12 VAL A  33      19.785  10.857 170.969  1.00 74.12           H
ATOM     29 HG13 VAL A  33      19.928   9.279 170.847  1.00 74.12           H
ATOM     30 HG21 VAL A  33      20.598   8.673 173.673  1.00 87.24           H
ATOM     31 HG22 VAL A  33      21.462   8.034 172.502  1.00 87.24           H
ATOM     32 HG23 VAL A  33      22.169   8.883 173.643  1.00 87.24           H
ATOM     33  N   ASN A  34      24.060  11.662 172.364  1.00 55.88           N
ATOM     34  CA  ASN A  34      25.231  11.976 173.170  1.00 51.70           C
ATOM     35  C   ASN A  34      24.988  11.469 174.593  1.00 43.34           C
ATOM     36  O   ASN A  34      24.088  11.951 175.282  1.00 43.05           O
ATOM     37  CB  ASN A  34      25.486  13.484 173.136  1.00 48.82           C
ATOM     38  CG  ASN A  34      26.787  13.882 173.799  1.00 50.83           C
ATOM     39  OD1 ASN A  34      27.383  13.123 174.577  1.00 45.11           O
ATOM     40  ND2 ASN A  34      27.225  15.087 173.501  1.00 46.54           N
ATOM     41  H   ASN A  34      23.656  12.357 172.053  1.00 67.04           H
ATOM     42  HA  ASN A  34      26.007  11.544 172.781  1.00 62.02           H
ATOM     43  HB2 ASN A  34      25.503  13.807 172.221  1.00 58.57           H
ATOM     44  HB3 ASN A  34      24.779  13.921 173.616  1.00 58.57           H
ATOM     45 HD21 ASN A  34      27.970  15.366 173.832  1.00 55.83           H
ATOM     46 HD22 ASN A  34      26.766  15.591 172.968  1.00 55.83           H
ATOM     47  N   PRO A  35      25.734  10.472 175.056  1.00 44.50           N
ATOM     48  CA  PRO A  35      25.497   9.950 176.413  1.00 47.44           C
ATOM     49  C   PRO A  35      25.676  10.982 177.506  1.00 50.16           C
ATOM     50  O   PRO A  35      25.078  10.824 178.581  1.00 42.10           O
ATOM     51  CB  PRO A  35      26.521   8.810 176.536  1.00 48.46           C
ATOM     52  CG  PRO A  35      27.563   9.128 175.515  1.00 47.94           C
ATOM     53  CD  PRO A  35      26.815   9.750 174.363  1.00 42.98           C
ATOM     54  HA  PRO A  35      24.604   9.576 176.481  1.00 56.91           H
ATOM     55  HB2 PRO A  35      26.899   8.796 177.429  1.00 58.13           H
ATOM     56  HB3 PRO A  35      26.099   7.966 176.322  1.00 58.13           H
ATOM     57  HG2 PRO A  35      28.179   9.776 175.892  1.00 57.51           H
ATOM     58  HG3 PRO A  35      28.029   8.322 175.244  1.00 57.51           H
ATOM     59  HD2 PRO A  35      27.377  10.374 173.882  1.00 51.56           H
ATOM     60  HD3 PRO A  35      26.457   9.069 173.776  1.00 51.56           H
ATOM     61  N   CYS A  36      26.443  12.058 177.274  1.00 45.26           N
ATOM     62  CA  CYS A  36      26.577  13.061 178.328  1.00 47.08           C
ATOM     63  C   CYS A  36      25.367  13.990 178.424  1.00 47.66           C
ATOM     64  O   CYS A  36      25.266  14.746 179.401  1.00 43.48           O
ATOM     65  CB  CYS A  36      27.902  13.849 178.168  1.00 62.02           C
ATOM     66  SG  CYS A  36      29.490  12.769 178.496  1.00 88.89           S
ATOM     67  H   CYS A  36      26.881  12.218 176.546  1.00 54.29           H
ATOM     68  HA  CYS A  36      26.625  12.593 179.173  1.00 56.48           H
ATOM     69  HB2 CYS A  36      27.954  14.217 177.273  1.00 74.40           H
ATOM     70  HB3 CYS A  36      27.903  14.569 178.816  1.00 74.40           H
ATOM     71  N   CYS A  37      24.405  13.885 177.493  1.00 46.11           N
ATOM     72  CA  CYS A  37      23.130  14.600 177.600  1.00 46.81           C
ATOM     73  C   CYS A  37      22.269  14.144 178.767  1.00 43.57           C
ATOM     74  O   CYS A  37      21.372  14.893 179.170  1.00 45.27           O
ATOM     75  CB  CYS A  37      22.320  14.431 176.316  1.00 49.83           C
ATOM     76  SG  CYS A  37      23.065  15.280 174.903  1.00 61.45           S
ATOM     77  H   CYS A  37      24.465  13.395 176.783  1.00 55.31           H
ATOM     78  HA  CYS A  37      23.312  15.545 177.721  1.00 56.15           H
ATOM     79  HB2 CYS A  37      22.250  13.489 176.102  1.00 59.78           H
ATOM     80  HB3 CYS A  37      21.440  14.810 176.452  1.00 59.78           H
ATOM     81  N   TYR A  38      22.506  12.931 179.288  1.00 44.28           N
ATOM     82  CA  TYR A  38      21.816  12.354 180.431  1.00 39.12           C
ATOM     83  C   TYR A  38      22.484  12.682 181.758  1.00 43.33           C
ATOM     84  O   TYR A  38      22.062  12.138 182.780  1.00 40.00           O
ATOM     85  CB  TYR A  38      21.774  10.827 180.322  1.00 46.48           C
ATOM     86  CG  TYR A  38      21.045  10.292 179.126  1.00 50.58           C
ATOM     87  CD1 TYR A  38      21.706  10.085 177.928  1.00 51.26           C
ATOM     88  CD2 TYR A  38      19.698   9.973 179.199  1.00 58.86           C
ATOM     89  CE1 TYR A  38      21.046   9.584 176.826  1.00 53.31           C
ATOM     90  CE2 TYR A  38      19.024   9.467 178.098  1.00 54.41           C
ATOM     91  CZ  TYR A  38      19.712   9.280 176.918  1.00 59.11           C
ATOM     92  OH  TYR A  38      19.056   8.794 175.829  1.00 61.45           O
ATOM     93  H   TYR A  38      23.107  12.399 178.979  1.00 53.12           H
ATOM     94  HA  TYR A  38      20.905  12.685 180.449  1.00 46.93           H
ATOM     95  HB2 TYR A  38      22.683  10.494 180.276  1.00 55.76           H
ATOM     96  HB3 TYR A  38      21.339  10.479 181.114  1.00 55.76           H
ATOM     97  HD1 TYR A  38      22.612  10.290 177.865  1.00 61.49           H
ATOM     98  HD2 TYR A  38      19.242  10.101 179.996  1.00 70.61           H
ATOM     99  HE1 TYR A  38      21.500   9.456 176.027  1.00 63.95           H
ATOM    100  HE2 TYR A  38      18.122   9.261 178.151  1.00 65.27           H
ATOM    101  HH  TYR A  38      18.247   8.669 176.013  1.00 73.72           H
ATOM    102  N   TYR A  39      23.537  13.503 181.758  1.00 43.91           N
ATOM    103  CA  TYR A  39      24.250  13.898 182.970  1.00 43.58           C
ATOM    104  C   TYR A  39      24.516  12.682 183.859  1.00 41.74           C
ATOM    105  O   TYR A  39      24.159  12.680 185.041  1.00 41.48           O
ATOM    106  CB  TYR A  39      23.484  14.967 183.736  1.00 42.62           C
ATOM    107  CG  TYR A  39      23.051  16.112 182.855  1.00 42.61           C
ATOM    108  CD1 TYR A  39      23.978  16.816 182.097  1.00 41.88           C
ATOM    109  CD2 TYR A  39      21.712  16.471 182.759  1.00 41.11           C
ATOM    110  CE1 TYR A  39      23.596  17.843 181.266  1.00 42.11           C
ATOM    111  CE2 TYR A  39      21.324  17.514 181.959  1.00 41.60           C
ATOM    112  CZ  TYR A  39      22.273  18.184 181.193  1.00 43.91           C
ATOM    113  OH  TYR A  39      21.895  19.216 180.370  1.00 39.89           O
ATOM    114  H   TYR A  39      23.867  13.857 181.043  1.00 52.67           H
ATOM    115  HA  TYR A  39      25.112  14.274 182.724  1.00 52.28           H
ATOM    116  HB2 TYR A  39      22.687  14.578 184.133  1.00 51.13           H
ATOM    117  HB3 TYR A  39      24.065  15.326 184.423  1.00 51.13           H
ATOM    118  HD1 TYR A  39      24.877  16.578 182.137  1.00 50.24           H
ATOM    119  HD2 TYR A  39      21.079  16.015 183.266  1.00 49.32           H
ATOM    120  HE1 TYR A  39      24.225  18.306 180.767  1.00 50.52           H
ATOM    121  HE2 TYR A  39      20.426  17.750 181.893  1.00 49.90           H
ATOM    122  HH  TYR A  39      21.062  19.317 180.402  1.00 47.85           H
ATOM    123  N   PRO A  40      25.168  11.643 183.330  1.00 37.74           N
ATOM    124  CA  PRO A  40      25.257  10.397 184.095  1.00 38.74           C
ATOM    125  C   PRO A  40      26.154  10.492 185.294  1.00 42.46           C
ATOM    126  O   PRO A  40      25.912   9.791 186.284  1.00 41.95           O
ATOM    127  CB  PRO A  40      25.806   9.397 183.070  1.00 38.41           C
ATOM    128  CG  PRO A  40      26.505  10.235 182.085  1.00 40.39           C
ATOM    129  CD  PRO A  40      25.707  11.478 181.975  1.00 38.14           C
ATOM    130  HA  PRO A  40      24.375  10.114 184.373  1.00 46.47           H
ATOM    131  HB2 PRO A  40      26.404   8.768 183.501  1.00 46.08           H
ATOM    132  HB3 PRO A  40      25.080   8.938 182.645  1.00 46.08           H
ATOM    133  HG2 PRO A  40      27.396  10.436 182.413  1.00 48.45           H
ATOM    134  HG3 PRO A  40      26.550   9.784 181.228  1.00 48.45           H
ATOM    135  HD2 PRO A  40      26.273  12.229 181.738  1.00 45.75           H
ATOM    136  HD3 PRO A  40      24.991  11.345 181.334  1.00 45.75           H
ATOM    137  N   CYS A  41      27.197  11.311 185.245  1.00 41.27           N
ATOM    138  CA  CYS A  41      28.204  11.274 186.302  1.00 39.45           C
ATOM    139  C   CYS A  41      27.781  12.117 187.489  1.00 43.42           C
ATOM    140  O   CYS A  41      27.519  13.311 187.343  1.00 39.13           O
ATOM    141  CB  CYS A  41      29.561  11.778 185.815  1.00 42.13           C
ATOM    142  SG  CYS A  41      30.179  10.941 184.334  1.00 52.58           S
ATOM    143  H   CYS A  41      27.346  11.882 184.614  1.00 49.51           H
ATOM    144  HA  CYS A  41      28.311  10.355 186.596  1.00 47.32           H
ATOM    145  HB2 CYS A  41      29.489  12.727 185.627  1.00 50.53           H
ATOM    146  HB3 CYS A  41      30.220  11.635 186.519  1.00 50.53           H
ATOM    147  N   GLN A  42      27.799  11.497 188.669  1.00 36.97           N
ATOM    148  CA  GLN A  42      27.443  12.122 189.931  1.00 39.18           C
ATOM    149  C   GLN A  42      28.681  12.565 190.695  1.00 38.92           C
ATOM    150  O   GLN A  42      29.810  12.163 190.398  1.00 36.21           O
ATOM    151  CB  GLN A  42      26.638  11.150 190.803  1.00 37.05           C
ATOM    152  CG  GLN A  42      25.489  10.508 190.059  1.00 45.09           C
ATOM    153  CD  GLN A  42      24.566  11.558 189.560  1.00 47.47           C
ATOM    154  OE1 GLN A  42      24.182  12.453 190.322  1.00 58.07           O
ATOM    155  NE2 GLN A  42      24.272  11.534 188.256  1.00 50.36           N
ATOM    156  H   GLN A  42      28.028  10.672 188.759  1.00 44.34           H
ATOM    157  HA  GLN A  42      26.907  12.910 189.755  1.00 47.00           H
ATOM    158  HB2 GLN A  42      27.215  10.448 191.142  1.00 44.44           H
ATOM    159  HB3 GLN A  42      26.268  11.648 191.543  1.00 44.44           H
ATOM    160  HG2 GLN A  42      25.831  10.015 189.299  1.00 54.09           H
ATOM    161  HG3 GLN A  42      24.999   9.922 190.654  1.00 54.09           H
ATOM    162 HE21 GLN A  42      24.610  10.932 187.745  1.00 60.42           H
ATOM    163 HE22 GLN A  42      23.732  12.120 187.928  1.00 60.42           H
ATOM    164  N   HIS A  43      28.422  13.405 191.700  1.00 35.30           N
ATOM    165  CA  HIS A  43      29.355  13.769 192.746  1.00 38.32           C
ATOM    166  C   HIS A  43      30.649  14.331 192.185  1.00 37.23           C
ATOM    167  O   HIS A  43      31.726  14.049 192.711  1.00 37.77           O
ATOM    168  CB  HIS A  43      29.627  12.573 193.662  1.00 36.82           C
ATOM    169  CG  HIS A  43      28.404  12.086 194.363  1.00 39.57           C
ATOM    170  ND1 HIS A  43      27.802  10.882 194.060  1.00 44.04           N
ATOM    171  CD2 HIS A  43      27.639  12.663 195.324  1.00 35.95           C
ATOM    172  CE1 HIS A  43      26.730  10.724 194.817  1.00 40.45           C
ATOM    173  NE2 HIS A  43      26.609  11.790 195.590  1.00 40.29           N
ATOM    174  H   HIS A  43      27.663  13.797 191.791  1.00 42.34           H
ATOM    175  HA  HIS A  43      28.948  14.459 193.289  1.00 45.96           H
ATOM    176  HB2 HIS A  43      30.254  12.848 194.349  1.00 44.17           H
ATOM    177  HB3 HIS A  43      29.997  11.841 193.145  1.00 44.17           H
ATOM    178  HD1 HIS A  43      28.088  10.318 193.471  1.00 52.83           H
ATOM    179  HD2 HIS A  43      27.791  13.490 195.731  1.00 43.12           H
ATOM    180  HE1 HIS A  43      26.166   9.983 194.803  1.00 48.52           H
ATOM    181  N   GLN A  44      30.533  15.146 191.125  1.00 36.28           N
ATOM    182  CA  GLN A  44      31.631  15.844 190.470  1.00 36.72           C
ATOM    183  C   GLN A  44      32.496  14.897 189.656  1.00 41.00           C
ATOM    184  O   GLN A  44      33.568  15.287 189.194  1.00 38.95           O
ATOM    185  CB  GLN A  44      32.489  16.620 191.477  1.00 39.50           C
ATOM    186  CG  GLN A  44      31.682  17.654 192.247  1.00 43.66           C
ATOM    187  CD  GLN A  44      32.512  18.496 193.253  1.00 49.80           C
ATOM    188  OE1 GLN A  44      32.078  18.713 194.389  1.00 48.20           O
ATOM    189  NE2 GLN A  44      33.677  18.989 192.828  1.00 47.64           N
ATOM    190  H   GLN A  44      29.783  15.318 190.743  1.00 43.52           H
ATOM    191  HA  GLN A  44      31.253  16.496 189.862  1.00 44.05           H
ATOM    192  HB2 GLN A  44      32.871  16.008 192.120  1.00 47.39           H
ATOM    193  HB3 GLN A  44      33.179  17.084 190.995  1.00 47.39           H
ATOM    194  HG2 GLN A  44      31.304  18.267 191.599  1.00 52.37           H
ATOM    195  HG3 GLN A  44      30.968  17.209 192.733  1.00 52.37           H
ATOM    196 HE21 GLN A  44      33.935  18.860 192.018  1.00 57.15           H
ATOM    197 HE22 GLN A  44      34.167  19.447 193.368  1.00 57.15           H
ATOM    198  N   GLY A  45      32.054  13.660 189.434  1.00 38.59           N
ATOM    199  CA  GLY A  45      32.698  12.851 188.415  1.00 33.68           C
ATOM    200  C   GLY A  45      32.649  13.542 187.060  1.00 39.51           C
ATOM    201  O   GLY A  45      31.717  14.285 186.745  1.00 39.09           O
ATOM    202  H   GLY A  45      31.402  13.273 189.846  1.00 46.28           H
ATOM    203  HA2 GLY A  45      33.623  12.708 188.657  1.00 40.40           H
ATOM    204  HA3 GLY A  45      32.265  11.985 188.355  1.00 40.40           H
ATOM    205  N   ILE A  46      33.667  13.307 186.238  1.00 39.55           N
ATOM    206  CA  ILE A  46      33.799  13.990 184.944  1.00 37.12           C
ATOM    207  C   ILE A  46      33.453  13.014 183.818  1.00 37.65           C
ATOM    208  O   ILE A  46      34.142  12.004 183.620  1.00 38.16           O
ATOM    209  CB  ILE A  46      35.210  14.578 184.781  1.00 30.53           C
ATOM    210  CG1 ILE A  46      35.441  15.568 185.944  1.00 39.75           C
ATOM    211  CG2 ILE A  46      35.408  15.238 183.396  1.00 35.70           C
ATOM    212  CD1 ILE A  46      36.825  15.844 186.125  1.00 48.09           C
ATOM    213  H   ILE A  46      34.309  12.760 186.410  1.00 47.44           H
ATOM    214  HA  ILE A  46      33.173  14.728 184.902  1.00 44.53           H
ATOM    215  HB  ILE A  46      35.852  13.856 184.856  1.00 36.62           H
ATOM    216 HG12 ILE A  46      34.972  16.400 185.783  1.00 47.68           H
ATOM    217 HG13 ILE A  46      35.135  15.179 186.775  1.00 47.68           H
ATOM    218 HG21 ILE A  46      36.305  15.598 183.346  1.00 42.83           H
ATOM    219 HG22 ILE A  46      35.284  14.584 182.692  1.00 42.83           H
ATOM    220 HG23 ILE A  46      34.766  15.958 183.292  1.00 42.83           H
ATOM    221 HD11 ILE A  46      36.932  16.464 186.865  1.00 57.70           H
ATOM    222 HD12 ILE A  46      37.291  15.010 186.313  1.00 57.70           H
ATOM    223 HD13 ILE A  46      37.172  16.232 185.302  1.00 57.70           H
ATOM    224  N   CYS A  47      32.424  13.356 183.056  1.00 40.39           N
ATOM    225  CA  CYS A  47      31.928  12.559 181.933  1.00 44.86           C
ATOM    226  C   CYS A  47      32.774  12.801 180.688  1.00 40.13           C
ATOM    227  O   CYS A  47      32.820  13.926 180.186  1.00 42.63           O
ATOM    228  CB  CYS A  47      30.476  12.948 181.616  1.00 46.11           C
ATOM    229  SG  CYS A  47      29.594  11.861 180.435  1.00 55.18           S
ATOM    230  H   CYS A  47      31.979  14.082 183.175  1.00 48.46           H
ATOM    231  HA  CYS A  47      31.963  11.615 182.154  1.00 53.82           H
ATOM    232  HB2 CYS A  47      29.964  12.979 182.438  1.00 55.31           H
ATOM    233  HB3 CYS A  47      30.480  13.830 181.208  1.00 55.31           H
ATOM    234  N   VAL A  48      33.374  11.745 180.150  1.00 38.88           N
ATOM    235  CA  VAL A  48      34.160  11.824 178.920  1.00 37.35           C
ATOM    236  C   VAL A  48      33.621  10.819 177.889  1.00 37.65           C
ATOM    237  O   VAL A  48      33.378   9.648 178.203  1.00 43.68           O
ATOM    238  CB  VAL A  48      35.655  11.558 179.196  1.00 41.99           C
ATOM    239  CG1 VAL A  48      36.458  11.635 177.899  1.00 42.01           C
ATOM    240  CG2 VAL A  48      36.221  12.561 180.230  1.00 42.09           C
ATOM    241  H   VAL A  48      33.338  10.952 180.483  1.00 46.64           H
ATOM    242  HA  VAL A  48      34.077  12.714 178.547  1.00 44.81           H
ATOM    243  HB  VAL A  48      35.754  10.665 179.557  1.00 50.37           H
ATOM    244 HG11 VAL A  48      37.388  11.466 178.110  1.00 50.39           H
ATOM    245 HG12 VAL A  48      36.139  10.960 177.283  1.00 50.39           H
ATOM    246 HG13 VAL A  48      36.355  12.519 177.514  1.00 50.39           H
ATOM    247 HG21 VAL A  48      37.147  12.340 180.403  1.00 50.49           H
ATOM    248 HG22 VAL A  48      36.158  13.466 179.882  1.00 50.49           H
ATOM    249 HG23 VAL A  48      35.712  12.491 181.051  1.00 50.49           H
ATOM    250  N   ARG A  49      33.481  11.279 176.655  1.00 37.53           N
ATOM    251  CA  ARG A  49      33.042  10.463 175.532  1.00 42.21           C
ATOM    252  C   ARG A  49      34.203   9.635 174.999  1.00 45.82           C
ATOM    253  O   ARG A  49      35.280  10.168 174.725  1.00 37.78           O
ATOM    254  CB  ARG A  49      32.518  11.384 174.444  1.00 46.11           C
ATOM    255  CG  ARG A  49      31.376  10.943 173.676  1.00 60.03           C
ATOM    256  CD  ARG A  49      30.344  12.002 173.738  1.00 50.08           C
ATOM    257  NE  ARG A  49      29.673  12.316 172.487  1.00 57.40           N
ATOM    258  CZ  ARG A  49      29.078  11.467 171.669  1.00 48.21           C
ATOM    259  NH1 ARG A  49      29.110  10.182 171.828  1.00 55.12           N
ATOM    260  NH2 ARG A  49      28.463  11.951 170.646  1.00 51.65           N1+
ATOM    261  H   ARG A  49      33.645  12.095 176.434  1.00 45.02           H
ATOM    262  HA  ARG A  49      32.318   9.878 175.818  1.00 50.63           H
ATOM    263  HB2 ARG A  49      32.276  12.212 174.888  1.00 55.31           H
ATOM    264  HB3 ARG A  49      33.237  11.554 173.814  1.00 55.31           H
ATOM    265  HG2 ARG A  49      31.626  10.799 172.751  1.00 72.02           H
ATOM    266  HG3 ARG A  49      31.012  10.141 174.074  1.00 72.02           H
ATOM    267  HD2 ARG A  49      29.663  11.717 174.363  1.00 60.08           H
ATOM    268  HD3 ARG A  49      30.722  12.840 174.043  1.00 60.08           H
ATOM    269  HE  ARG A  49      29.705  13.135 172.217  1.00 68.86           H
ATOM    270 HH11 ARG A  49      29.501   9.850 172.521  1.00 66.13           H
ATOM    271 HH12 ARG A  49      28.716   9.673 171.254  1.00 66.13           H
ATOM    272 HH21 ARG A  49      28.455  12.803 170.513  1.00 61.96           H
ATOM    273 HH22 ARG A  49      28.108  11.406 170.081  1.00 61.96           H
ATOM    274  N   PHE A  50      33.979   8.329 174.868  1.00 39.09           N
ATOM    275  CA  PHE A  50      34.914   7.398 174.265  1.00 39.70           C
ATOM    276  C   PHE A  50      34.241   6.664 173.104  1.00 42.23           C
ATOM    277  O   PHE A  50      33.050   6.335 173.168  1.00 40.24           O
ATOM    278  CB  PHE A  50      35.383   6.394 175.317  1.00 40.13           C
ATOM    279  CG  PHE A  50      36.422   6.927 176.270  1.00 40.26           C
ATOM    280  CD1 PHE A  50      37.771   6.736 176.014  1.00 40.69           C
ATOM    281  CD2 PHE A  50      36.043   7.588 177.438  1.00 37.74           C
ATOM    282  CE1 PHE A  50      38.727   7.211 176.897  1.00 40.56           C
ATOM    283  CE2 PHE A  50      36.984   8.059 178.313  1.00 40.56           C
ATOM    284  CZ  PHE A  50      38.333   7.875 178.035  1.00 45.56           C
ATOM    285  H   PHE A  50      33.262   7.946 175.142  1.00 46.89           H
ATOM    286  HA  PHE A  50      35.687   7.885 173.926  1.00 47.63           H
ATOM    287  HB2 PHE A  50      34.612   6.155 175.855  1.00 48.14           H
ATOM    288  HB3 PHE A  50      35.744   5.610 174.883  1.00 48.14           H
ATOM    289  HD1 PHE A  50      38.035   6.294 175.243  1.00 48.82           H
ATOM    290  HD2 PHE A  50      35.145   7.717 177.628  1.00 45.27           H
ATOM    291  HE1 PHE A  50      39.630   7.091 176.718  1.00 48.65           H
ATOM    292  HE2 PHE A  50      36.722   8.504 179.082  1.00 48.65           H
ATOM    293  HZ  PHE A  50      38.972   8.192 178.626  1.00 54.65           H
ATOM    294  N   GLY A  51      35.003   6.386 172.053  1.00 40.08           N
ATOM    295  CA  GLY A  51      34.394   5.733 170.905  1.00 40.13           C
ATOM    296  C   GLY A  51      33.266   6.550 170.301  1.00 40.76           C
ATOM    297  O   GLY A  51      33.089   7.736 170.583  1.00 39.19           O
ATOM    298  H   GLY A  51      35.848   6.553 171.982  1.00 48.08           H
ATOM    299  HA2 GLY A  51      35.068   5.603 170.222  1.00 48.14           H
ATOM    300  HA3 GLY A  51      34.045   4.867 171.158  1.00 48.14           H
ATOM    301  N   LEU A  52      32.439   5.877 169.489  1.00 46.90           N
ATOM    302  CA  LEU A  52      31.328   6.578 168.847  1.00 46.12           C
ATOM    303  C   LEU A  52      30.138   6.773 169.771  1.00 45.89           C
ATOM    304  O   LEU A  52      29.374   7.716 169.566  1.00 47.81           O
ATOM    305  CB  LEU A  52      30.871   5.839 167.596  1.00 53.70           C
ATOM    306  CG  LEU A  52      31.851   5.811 166.424  1.00 56.08           C
ATOM    307  CD1 LEU A  52      31.318   4.877 165.379  1.00 59.29           C
ATOM    308  CD2 LEU A  52      32.038   7.190 165.821  1.00 48.41           C
ATOM    309  H   LEU A  52      32.498   5.039 169.288  1.00 56.27           H
ATOM    310  HA  LEU A  52      31.621   7.460 168.559  1.00 55.33           H
ATOM    311  HB2 LEU A  52      30.691   4.917 167.838  1.00 64.42           H
ATOM    312  HB3 LEU A  52      30.060   6.266 167.280  1.00 64.42           H
ATOM    313  HG  LEU A  52      32.707   5.473 166.726  1.00 67.28           H
ATOM    314 HD11 LEU A  52      31.943   4.857 164.639  1.00 71.13           H
ATOM    315 HD12 LEU A  52      31.225   3.992 165.764  1.00 71.13           H
ATOM    316 HD13 LEU A  52      30.456   5.205 165.074  1.00 71.13           H
ATOM    317 HD21 LEU A  52      32.634   7.119 165.059  1.00 58.07           H
ATOM    318 HD22 LEU A  52      31.175   7.531 165.540  1.00 58.07           H
ATOM    319 HD23 LEU A  52      32.419   7.780 166.490  1.00 58.07           H
ATOM    320  N   ASP A  53      29.941   5.924 170.781  1.00 42.03           N
ATOM    321  CA  ASP A  53      28.716   6.043 171.565  1.00 52.34           C
ATOM    322  C   ASP A  53      28.846   5.756 173.057  1.00 51.69           C
ATOM    323  O   ASP A  53      27.840   5.858 173.773  1.00 48.68           O
ATOM    324  CB  ASP A  53      27.637   5.129 170.963  1.00 56.87           C
ATOM    325  CG  ASP A  53      27.987   3.640 171.059  1.00 64.35           C
ATOM    326  OD1 ASP A  53      27.056   2.794 170.963  1.00 81.31           O
ATOM    327  OD2 ASP A  53      29.174   3.302 171.237  1.00 64.43           O1-
ATOM    328  H   ASP A  53      30.478   5.286 171.012  1.00 50.42           H
ATOM    329  HA  ASP A  53      28.399   6.960 171.497  1.00 62.79           H
ATOM    330  HB2 ASP A  53      26.818   5.280 171.457  1.00 68.22           H
ATOM    331  HB3 ASP A  53      27.510   5.375 170.029  1.00 68.22           H
ATOM    332  N   ARG A  54      30.039   5.449 173.554  1.00 42.05           N
ATOM    333  CA  ARG A  54      30.280   5.151 174.957  1.00 43.13           C
ATOM    334  C   ARG A  54      30.710   6.401 175.744  1.00 49.17           C
ATOM    335  O   ARG A  54      31.032   7.451 175.177  1.00 40.37           O
ATOM    336  CB  ARG A  54      31.333   4.064 175.048  1.00 44.23           C
ATOM    337  CG  ARG A  54      30.923   2.757 174.306  1.00 53.78           C
ATOM    338  CD  ARG A  54      32.085   1.753 174.269  1.00 61.38           C
ATOM    339  NE  ARG A  54      32.978   2.016 175.395  1.00 65.81           N
ATOM    340  CZ  ARG A  54      34.168   2.618 175.315  1.00 72.09           C
ATOM    341  NH1 ARG A  54      34.680   2.977 174.116  1.00 60.00           N
ATOM    342  NH2 ARG A  54      34.847   2.844 176.458  1.00 58.88           N1+
ATOM    343  H   ARG A  54      30.757   5.399 173.080  1.00 50.44           H
ATOM    344  HA  ARG A  54      29.467   4.800 175.357  1.00 51.74           H
ATOM    345  HB2 ARG A  54      32.145   4.391 174.632  1.00 53.06           H
ATOM    346  HB3 ARG A  54      31.494   3.870 175.985  1.00 53.06           H
ATOM    347  HG2 ARG A  54      30.188   2.346 174.789  1.00 64.51           H
ATOM    348  HG3 ARG A  54      30.652   2.960 173.397  1.00 64.51           H
ATOM    349  HD2 ARG A  54      31.732   0.853 174.364  1.00 73.64           H
ATOM    350  HD3 ARG A  54      32.570   1.833 173.433  1.00 73.64           H
ATOM    351  HE  ARG A  54      32.776   1.640 176.144  1.00 78.95           H
ATOM    352 HH11 ARG A  54      34.230   2.840 173.391  1.00 71.98           H
ATOM    353 HH12 ARG A  54      35.453   3.355 174.076  1.00 71.98           H
ATOM    354 HH21 ARG A  54      34.516   2.595 177.216  1.00 70.64           H
ATOM    355 HH22 ARG A  54      35.629   3.202 176.434  1.00 70.64           H
ATOM    356  N   TYR A  55      30.701   6.272 177.077  1.00 44.09           N
ATOM    357  CA  TYR A  55      31.227   7.300 177.964  1.00 41.04           C
ATOM    358  C   TYR A  55      31.922   6.629 179.139  1.00 44.85           C
ATOM    359  O   TYR A  55      31.749   5.432 179.388  1.00 40.77           O
ATOM    360  CB  TYR A  55      30.120   8.254 178.464  1.00 42.87           C
ATOM    361  CG  TYR A  55      29.209   7.642 179.524  1.00 39.66           C
ATOM    362  CD1 TYR A  55      29.495   7.767 180.879  1.00 38.54           C
ATOM    363  CD2 TYR A  55      28.074   6.924 179.162  1.00 42.62           C
ATOM    364  CE1 TYR A  55      28.680   7.208 181.833  1.00 41.29           C
ATOM    365  CE2 TYR A  55      27.252   6.381 180.119  1.00 47.53           C
ATOM    366  CZ  TYR A  55      27.565   6.513 181.444  1.00 45.14           C
ATOM    367  OH  TYR A  55      26.748   5.949 182.395  1.00 46.48           O
ATOM    368  H   TYR A  55      30.395   5.584 177.490  1.00 52.89           H
ATOM    369  HA  TYR A  55      31.888   7.825 177.489  1.00 49.22           H
ATOM    370  HB2 TYR A  55      30.520   9.063 178.814  1.00 51.43           H
ATOM    371  HB3 TYR A  55      29.556   8.472 177.707  1.00 51.43           H
ATOM    372  HD1 TYR A  55      30.251   8.233 181.150  1.00 46.23           H
ATOM    373  HD2 TYR A  55      27.851   6.827 178.263  1.00 51.13           H
ATOM    374  HE1 TYR A  55      28.876   7.294 182.737  1.00 49.53           H
ATOM    375  HE2 TYR A  55      26.496   5.903 179.877  1.00 57.01           H
ATOM    376  HH  TYR A  55      27.105   6.007 183.156  1.00 55.75           H
ATOM    377  N   GLN A  56      32.744   7.413 179.844  1.00 42.66           N
ATOM    378  CA  GLN A  56      33.379   6.980 181.082  1.00 42.14           C
ATOM    379  C   GLN A  56      33.379   8.136 182.068  1.00 39.97           C
ATOM    380  O   GLN A  56      33.504   9.286 181.657  1.00 37.84           O
ATOM    381  CB  GLN A  56      34.790   6.517 180.814  1.00 39.27           C
ATOM    382  CG  GLN A  56      34.823   5.352 179.842  1.00 49.21           C
ATOM    383  CD  GLN A  56      36.211   4.786 179.574  1.00 58.92           C
ATOM    384  OE1 GLN A  56      36.377   3.959 178.659  1.00 58.71           O
ATOM    385  NE2 GLN A  56      37.207   5.208 180.362  1.00 54.20           N
ATOM    386  H   GLN A  56      32.964   8.212 179.613  1.00 51.18           H
ATOM    387  HA  GLN A  56      32.883   6.239 181.469  1.00 50.55           H
ATOM    388  HB2 GLN A  56      35.284   7.247 180.414  1.00 47.11           H
ATOM    389  HB3 GLN A  56      35.188   6.235 181.649  1.00 47.11           H
ATOM    390  HG2 GLN A  56      34.269   4.638 180.194  1.00 59.03           H
ATOM    391  HG3 GLN A  56      34.472   5.656 178.990  1.00 59.03           H
ATOM    392 HE21 GLN A  56      37.057   5.730 181.028  1.00 65.02           H
ATOM    393 HE22 GLN A  56      38.011   4.952 180.195  1.00 65.02           H
ATOM    394  N   CYS A  57      33.187   7.846 183.354  1.00 41.99           N
ATOM    395  CA  CYS A  57      33.222   8.878 184.388  1.00 44.10           C
ATOM    396  C   CYS A  57      34.557   8.792 185.104  1.00 42.57           C
ATOM    397  O   CYS A  57      34.956   7.714 185.550  1.00 44.65           O
ATOM    398  CB  CYS A  57      32.086   8.743 185.409  1.00 46.37           C
ATOM    399  SG  CYS A  57      30.420   8.950 184.652  1.00 55.64           S
ATOM    400  H   CYS A  57      33.043   7.050 183.658  1.00 50.37           H
ATOM    401  HA  CYS A  57      33.151   9.755 183.979  1.00 52.90           H
ATOM    402  HB2 CYS A  57      32.130   7.863 185.816  1.00 55.63           H
ATOM    403  HB3 CYS A  57      32.181   9.421 186.100  1.00 55.63           H
ATOM    404  N   ASP A  58      35.253   9.918 185.178  1.00 42.14           N
ATOM    405  CA  ASP A  58      36.483  10.005 185.946  1.00 40.42           C
ATOM    406  C   ASP A  58      36.093  10.372 187.375  1.00 35.16           C
ATOM    407  O   ASP A  58      35.663  11.498 187.629  1.00 33.52           O
ATOM    408  CB  ASP A  58      37.430  11.042 185.346  1.00 38.06           C
ATOM    409  CG  ASP A  58      38.751  11.156 186.124  1.00 35.76           C
ATOM    410  OD1 ASP A  58      38.967  10.469 187.148  1.00 39.94           O
ATOM    411  OD2 ASP A  58      39.585  11.962 185.712  1.00 41.86           O1-
ATOM    412  H   ASP A  58      35.031  10.653 184.787  1.00 50.55           H
ATOM    413  HA  ASP A  58      36.928   9.143 185.945  1.00 48.48           H
ATOM    414  HB2 ASP A  58      37.637  10.791 184.435  1.00 45.65           H
ATOM    415  HB3 ASP A  58      36.998  11.913 185.351  1.00 45.65           H
ATOM    416  N   CYS A  59      36.224   9.416 188.298  1.00 34.53           N
ATOM    417  CA  CYS A  59      35.823   9.576 189.693  1.00 39.33           C
ATOM    418  C   CYS A  59      36.976  10.036 190.595  1.00 39.48           C
ATOM    419  O   CYS A  59      36.830  10.054 191.826  1.00 31.29           O
ATOM    420  CB  CYS A  59      35.289   8.250 190.242  1.00 36.87           C
ATOM    421  SG  CYS A  59      33.908   7.508 189.297  1.00 46.71           S
ATOM    422  H   CYS A  59      36.564   8.646 188.129  1.00 41.42           H
ATOM    423  HA  CYS A  59      35.117  10.239 189.735  1.00 47.18           H
ATOM    424  HB2 CYS A  59      36.024   7.607 190.236  1.00 44.22           H
ATOM    425  HB3 CYS A  59      34.984   8.392 191.150  1.00 44.22           H
ATOM    426  N   THR A  60      38.116  10.373 190.018  1.00 34.63           N
ATOM    427  CA  THR A  60      39.294  10.715 190.817  1.00 32.82           C
ATOM    428  C   THR A  60      38.949  11.708 191.916  1.00 32.05           C
ATOM    429  O   THR A  60      38.401  12.777 191.652  1.00 33.45           O
ATOM    430  CB  THR A  60      40.377  11.311 189.921  1.00 35.79           C
ATOM    431  OG1 THR A  60      40.666  10.416 188.847  1.00 37.88           O
ATOM    432  CG2 THR A  60      41.632  11.557 190.716  1.00 34.43           C
ATOM    433  H   THR A  60      38.238  10.425 189.163  1.00 41.53           H
ATOM    434  HA  THR A  60      39.648   9.917 191.236  1.00 39.37           H
ATOM    435  HB  THR A  60      40.065  12.153 189.557  1.00 42.93           H
ATOM    436  HG1 THR A  60      39.996  10.332 188.355  1.00 45.43           H
ATOM    437 HG21 THR A  60      42.319  11.924 190.138  1.00 41.30           H
ATOM    438 HG22 THR A  60      41.454  12.182 191.436  1.00 41.30           H
ATOM    439 HG23 THR A  60      41.954  10.723 191.087  1.00 41.30           H
ATOM    440  N   ARG A  61      39.296  11.338 193.149  1.00 32.44           N
ATOM    441  CA  ARG A  61      39.162  12.156 194.353  1.00 39.88           C
ATOM    442  C   ARG A  61      37.745  12.668 194.572  1.00 40.55           C
ATOM    443  O   ARG A  61      37.564  13.628 195.298  1.00 34.83           O
ATOM    444  CB  ARG A  61      40.167  13.329 194.352  1.00 41.49           C
ATOM    445  CG  ARG A  61      41.615  12.900 194.666  1.00 39.52           C
ATOM    446  CD  ARG A  61      42.627  14.072 194.699  1.00 42.66           C
ATOM    447  NE  ARG A  61      42.725  14.703 193.391  1.00 40.28           N
ATOM    448  CZ  ARG A  61      43.429  14.194 192.384  1.00 38.72           C
ATOM    449  NH1 ARG A  61      44.088  13.056 192.544  1.00 41.00           N
ATOM    450  NH2 ARG A  61      43.436  14.807 191.203  1.00 35.49           N1+
ATOM    451  H   ARG A  61      39.637  10.569 193.326  1.00 38.91           H
ATOM    452  HA  ARG A  61      39.383  11.607 195.117  1.00 47.84           H
ATOM    453  HB2 ARG A  61      40.157  13.744 193.478  1.00 49.77           H
ATOM    454  HB3 ARG A  61      39.900  13.977 195.021  1.00 49.77           H
ATOM    455  HG2 ARG A  61      41.633  12.455 195.524  1.00 47.41           H
ATOM    456  HG3 ARG A  61      41.909  12.295 193.969  1.00 47.41           H
ATOM    457  HD2 ARG A  61      42.312  14.742 195.324  1.00 51.17           H
ATOM    458  HD3 ARG A  61      43.504  13.745 194.958  1.00 51.17           H
ATOM    459  HE  ARG A  61      42.331  15.463 193.277  1.00 48.32           H
ATOM    460 HH11 ARG A  61      44.069  12.653 193.305  1.00 49.19           H
ATOM    461 HH12 ARG A  61      44.544  12.726 191.887  1.00 49.19           H
ATOM    462 HH21 ARG A  61      43.009  15.548 191.104  1.00 42.57           H
ATOM    463 HH22 ARG A  61      43.896  14.489 190.551  1.00 42.57           H
ATOM    464  N   THR A  62      36.707  12.044 193.986  1.00 38.68           N
ATOM    465  CA  THR A  62      35.348  12.423 194.355  1.00 34.38           C
ATOM    466  C   THR A  62      34.913  11.846 195.688  1.00 43.47           C
ATOM    467  O   THR A  62      33.933  12.339 196.267  1.00 37.49           O
ATOM    468  CB  THR A  62      34.338  11.966 193.300  1.00 37.35           C
ATOM    469  OG1 THR A  62      34.370  10.530 193.185  1.00 33.22           O
ATOM    470  CG2 THR A  62      34.663  12.585 191.965  1.00 39.26           C
ATOM    471  H   THR A  62      36.766  11.418 193.392  1.00 46.40           H
ATOM    472  HA  THR A  62      35.293  13.385 194.425  1.00 41.24           H
ATOM    473  HB  THR A  62      33.454  12.260 193.555  1.00 44.80           H
ATOM    474  HG1 THR A  62      35.131  10.269 192.962  1.00 39.84           H
ATOM    475 HG21 THR A  62      34.026  12.285 191.299  1.00 47.10           H
ATOM    476 HG22 THR A  62      34.625  13.555 192.020  1.00 47.10           H
ATOM    477 HG23 THR A  62      35.557  12.319 191.692  1.00 47.10           H
ATOM    478  N   GLY A  63      35.592  10.802 196.165  1.00 37.11           N
ATOM    479  CA  GLY A  63      35.091  10.027 197.280  1.00 39.76           C
ATOM    480  C   GLY A  63      34.150   8.901 196.907  1.00 38.32           C
ATOM    481  O   GLY A  63      33.652   8.216 197.803  1.00 39.90           O
ATOM    482  H   GLY A  63      36.345  10.527 195.855  1.00 44.51           H
ATOM    483  HA2 GLY A  63      35.846   9.641 197.747  1.00 47.69           H
ATOM    484  HA3 GLY A  63      34.615  10.617 197.883  1.00 47.69           H
ATOM    485  N   TYR A  64      33.927   8.673 195.617  1.00 35.40           N
ATOM    486  CA  TYR A  64      33.004   7.686 195.101  1.00 36.11           C
ATOM    487  C   TYR A  64      33.668   6.882 193.991  1.00 41.26           C
ATOM    488  O   TYR A  64      34.636   7.321 193.371  1.00 38.09           O
ATOM    489  CB  TYR A  64      31.731   8.339 194.542  1.00 36.91           C
ATOM    490  CG  TYR A  64      30.872   9.046 195.583  1.00 38.60           C
ATOM    491  CD1 TYR A  64      31.185  10.312 196.001  1.00 35.93           C
ATOM    492  CD2 TYR A  64      29.750   8.431 196.148  1.00 38.72           C
ATOM    493  CE1 TYR A  64      30.423  10.967 196.947  1.00 40.31           C
ATOM    494  CE2 TYR A  64      29.001   9.064 197.107  1.00 36.93           C
ATOM    495  CZ  TYR A  64      29.341  10.340 197.501  1.00 41.98           C
ATOM    496  OH  TYR A  64      28.614  11.021 198.438  1.00 45.09           O
ATOM    497  H   TYR A  64      34.319   9.109 194.987  1.00 42.46           H
ATOM    498  HA  TYR A  64      32.765   7.087 195.826  1.00 43.31           H
ATOM    499  HB2 TYR A  64      31.990   9.005 193.881  1.00 44.27           H
ATOM    500  HB3 TYR A  64      31.198   7.650 194.118  1.00 44.27           H
ATOM    501  HD1 TYR A  64      31.927  10.735 195.631  1.00 43.10           H
ATOM    502  HD2 TYR A  64      29.518   7.568 195.891  1.00 46.44           H
ATOM    503  HE1 TYR A  64      30.646  11.826 197.228  1.00 48.35           H
ATOM    504  HE2 TYR A  64      28.259   8.645 197.466  1.00 44.29           H
ATOM    505  HH  TYR A  64      27.815  11.102 198.190  1.00 54.09           H
ATOM    506  N   SER A  65      33.093   5.725 193.683  1.00 35.90           N
ATOM    507  CA  SER A  65      33.576   4.927 192.570  1.00 34.15           C
ATOM    508  C   SER A  65      32.368   4.422 191.805  1.00 44.67           C
ATOM    509  O   SER A  65      31.225   4.758 192.127  1.00 37.99           O
ATOM    510  CB  SER A  65      34.443   3.765 193.047  1.00 40.33           C
ATOM    511  OG  SER A  65      33.673   2.864 193.827  1.00 46.29           O
ATOM    512  H   SER A  65      32.420   5.383 194.089  1.00 43.06           H
ATOM    513  HA  SER A  65      34.108   5.478 191.977  1.00 40.96           H
ATOM    514  HB2 SER A  65      34.790   3.300 192.270  1.00 48.38           H
ATOM    515  HB3 SER A  65      35.180   4.106 193.583  1.00 48.38           H
ATOM    516  HG  SER A  65      34.157   2.231 194.095  1.00 55.53           H
ATOM    517  N   GLY A  66      32.627   3.596 190.793  1.00 39.57           N
ATOM    518  CA  GLY A  66      31.588   3.048 189.955  1.00 38.40           C
ATOM    519  C   GLY A  66      31.388   3.777 188.643  1.00 41.36           C
ATOM    520  O   GLY A  66      31.869   4.900 188.434  1.00 41.22           O
ATOM    521  H   GLY A  66      33.421   3.330 190.590  1.00 47.47           H
ATOM    522  HA2 GLY A  66      31.818   2.127 189.754  1.00 46.06           H
ATOM    523  HA3 GLY A  66      30.742   3.050 190.431  1.00 46.06           H
ATOM    524  N   PRO A  67      30.653   3.131 187.729  1.00 41.43           N
ATOM    525  CA  PRO A  67      30.445   3.704 186.384  1.00 42.38           C
ATOM    526  C   PRO A  67      29.902   5.119 186.392  1.00 40.67           C
ATOM    527  O   PRO A  67      30.223   5.876 185.476  1.00 39.41           O
ATOM    528  CB  PRO A  67      29.416   2.750 185.757  1.00 46.44           C
ATOM    529  CG  PRO A  67      29.506   1.534 186.534  1.00 48.38           C
ATOM    530  CD  PRO A  67      29.854   1.904 187.916  1.00 44.15           C
ATOM    531  HA  PRO A  67      31.257   3.663 185.857  1.00 50.84           H
ATOM    532  HB2 PRO A  67      28.530   3.125 185.875  1.00 55.71           H
ATOM    533  HB3 PRO A  67      29.604   2.608 184.819  1.00 55.71           H
ATOM    534  HG2 PRO A  67      28.656   1.069 186.516  1.00 58.03           H
ATOM    535  HG3 PRO A  67      30.211   0.982 186.161  1.00 58.03           H
ATOM    536  HD2 PRO A  67      29.051   2.090 188.417  1.00 52.97           H
ATOM    537  HD3 PRO A  67      30.382   1.198 188.326  1.00 52.97           H
ATOM    538  N   ASN A  68      29.032   5.481 187.348  1.00 41.04           N
ATOM    539  CA  ASN A  68      28.512   6.848 187.425  1.00 37.04           C
ATOM    540  C   ASN A  68      28.986   7.616 188.670  1.00 37.37           C
ATOM    541  O   ASN A  68      28.386   8.631 189.024  1.00 35.94           O
ATOM    542  CB  ASN A  68      26.991   6.849 187.394  1.00 44.59           C
ATOM    543  CG  ASN A  68      26.430   6.329 186.103  1.00 40.34           C
ATOM    544  OD1 ASN A  68      27.044   6.434 185.040  1.00 41.73           O
ATOM    545  ND2 ASN A  68      25.250   5.742 186.190  1.00 50.46           N
ATOM    546  H   ASN A  68      28.730   4.945 187.956  1.00 49.23           H
ATOM    547  HA  ASN A  68      28.804   7.338 186.642  1.00 44.44           H
ATOM    548  HB2 ASN A  68      26.674   7.760 187.507  1.00 53.49           H
ATOM    549  HB3 ASN A  68      26.659   6.288 188.113  1.00 53.49           H
ATOM    550 HD21 ASN A  68      24.856   5.699 186.953  1.00 60.54           H
ATOM    551  N   CYS A  69      30.042   7.145 189.335  0.91 33.03           N
ATOM    552  CA  CYS A  69      30.610   7.769 190.543  0.91 33.55           C
ATOM    553  C   CYS A  69      29.553   7.912 191.642  0.91 34.72           C
ATOM    554  O   CYS A  69      29.398   8.968 192.245  0.91 29.49           O
ATOM    555  CB  CYS A  69      31.292   9.120 190.251  0.91 42.24           C
ATOM    556  SG  CYS A  69      32.522   9.067 188.994  0.91 71.87           S
ATOM    557  H   CYS A  69      30.461   6.429 189.102  0.91 39.61           H
ATOM    558  HA  CYS A  69      31.300   7.186 190.882  0.91 40.24           H
ATOM    559  HB2 CYS A  69      30.619   9.743 189.957  0.91 50.67           H
ATOM    560  HB3 CYS A  69      31.733   9.464 191.048  0.91 50.67           H
ATOM    561  N   THR A  70      28.888   6.794 191.967  1.00 36.85           N
ATOM    562  CA  THR A  70      27.865   6.750 193.003  1.00 36.94           C
ATOM    563  C   THR A  70      28.146   5.805 194.170  1.00 40.45           C
ATOM    564  O   THR A  70      27.362   5.807 195.122  1.00 41.70           O
ATOM    565  CB  THR A  70      26.500   6.325 192.425  1.00 40.83           C
ATOM    566  OG1 THR A  70      26.670   5.063 191.795  1.00 43.62           O
ATOM    567  CG2 THR A  70      26.043   7.269 191.363  1.00 42.36           C
ATOM    568  H   THR A  70      29.031   6.030 191.581  1.00 44.20           H
ATOM    569  HA  THR A  70      27.746   7.647 193.357  1.00 44.30           H
ATOM    570  HB  THR A  70      25.812   6.281 193.135  1.00 48.97           H
ATOM    571  HG1 THR A  70      26.006   4.576 191.960  1.00 52.32           H
ATOM    572 HG21 THR A  70      25.190   6.983 190.993  1.00 50.81           H
ATOM    573 HG22 THR A  70      25.948   8.155 191.742  1.00 50.81           H
ATOM    574 HG23 THR A  70      26.690   7.290 190.639  1.00 50.81           H
ATOM    575  N   ILE A  71      29.189   4.980 194.132  1.00 40.68           N
ATOM    576  CA  ILE A  71      29.482   4.040 195.215  1.00 39.95           C
ATOM    577  C   ILE A  71      30.402   4.749 196.208  1.00 36.79           C
ATOM    578  O   ILE A  71      31.558   5.036 195.861  1.00 36.08           O
ATOM    579  CB  ILE A  71      30.139   2.752 194.697  1.00 43.44           C
ATOM    580  CG1 ILE A  71      29.470   2.195 193.428  1.00 42.40           C
ATOM    581  CG2 ILE A  71      30.182   1.696 195.813  1.00 46.04           C
ATOM    582  CD1 ILE A  71      28.049   1.978 193.549  1.00 52.34           C
ATOM    583  H   ILE A  71      29.760   4.949 193.489  1.00 48.80           H
ATOM    584  HA  ILE A  71      28.651   3.796 195.659  1.00 47.92           H
ATOM    585  HB  ILE A  71      31.055   2.975 194.462  1.00 52.11           H
ATOM    586 HG12 ILE A  71      29.597   2.825 192.706  1.00 50.86           H
ATOM    587 HG13 ILE A  71      29.884   1.345 193.197  1.00 50.86           H
ATOM    588 HG21 ILE A  71      30.635   0.908 195.475  1.00 55.23           H
ATOM    589 HG22 ILE A  71      30.667   2.057 196.572  1.00 55.23           H
ATOM    590 HG23 ILE A  71      29.276   1.471 196.076  1.00 55.23           H
ATOM    591 HD11 ILE A  71      27.699   1.607 192.723  1.00 62.79           H
ATOM    592 HD12 ILE A  71      27.889   1.370 194.288  1.00 62.79           H
ATOM    593 HD13 ILE A  71      27.651   2.837 193.723  1.00 62.79           H
ATOM    594  N   PRO A  72      29.959   5.022 197.434  1.00 35.69           N
ATOM    595  CA  PRO A  72      30.788   5.788 198.364  1.00 37.24           C
ATOM    596  C   PRO A  72      31.887   4.947 198.990  1.00 38.07           C
ATOM    597  O   PRO A  72      31.722   3.756 199.230  1.00 42.43           O
ATOM    598  CB  PRO A  72      29.795   6.232 199.444  1.00 42.29           C
ATOM    599  CG  PRO A  72      28.799   5.114 199.470  1.00 45.20           C
ATOM    600  CD  PRO A  72      28.656   4.673 198.018  1.00 46.77           C
ATOM    601  HA  PRO A  72      31.163   6.564 197.917  1.00 44.67           H
ATOM    602  HB2 PRO A  72      30.247   6.321 200.297  1.00 50.73           H
ATOM    603  HB3 PRO A  72      29.375   7.068 199.180  1.00 50.73           H
ATOM    604  HG2 PRO A  72      29.149   4.391 200.015  1.00 54.22           H
ATOM    605  HG3 PRO A  72      27.953   5.436 199.825  1.00 54.22           H
ATOM    606  HD2 PRO A  72      28.484   3.720 197.954  1.00 56.11           H
ATOM    607  HD3 PRO A  72      27.959   5.185 197.579  1.00 56.11           H
ATOM    608  N   GLU A  73      33.014   5.591 199.268  1.00 38.90           N
ATOM    609  CA  GLU A  73      33.977   5.033 200.211  1.00 41.22           C
ATOM    610  C   GLU A  73      33.425   5.153 201.635  1.00 41.69           C
ATOM    611  O   GLU A  73      32.497   5.925 201.908  1.00 37.97           O
ATOM    612  CB  GLU A  73      35.307   5.763 200.084  1.00 43.58           C
ATOM    613  CG  GLU A  73      35.875   5.686 198.682  1.00 51.57           C
ATOM    614  CD  GLU A  73      36.943   6.747 198.387  1.00 60.77           C
ATOM    615  OE1 GLU A  73      37.365   6.847 197.203  1.00 65.79           O
ATOM    616  OE2 GLU A  73      37.341   7.484 199.325  1.00 65.90           O1-
ATOM    617  H   GLU A  73      33.250   6.342 198.921  1.00 46.67           H
ATOM    618  HA  GLU A  73      34.120   4.095 200.006  1.00 49.44           H
ATOM    619  HB2 GLU A  73      35.181   6.696 200.317  1.00 52.28           H
ATOM    620  HB3 GLU A  73      35.944   5.356 200.690  1.00 52.28           H
ATOM    621  HG2 GLU A  73      36.264   4.810 198.540  1.00 61.87           H
ATOM    622  HG3 GLU A  73      35.148   5.837 198.054  1.00 61.87           H
ATOM    623  N   ILE A  74      34.008   4.377 202.552  1.00 41.01           N
ATOM    624  CA  ILE A  74      33.464   4.302 203.911  1.00 41.84           C
ATOM    625  C   ILE A  74      33.399   5.688 204.560  1.00 45.30           C
ATOM    626  O   ILE A  74      32.405   6.033 205.213  1.00 45.93           O
ATOM    627  CB  ILE A  74      34.277   3.329 204.790  1.00 50.89           C
ATOM    628  CG1 ILE A  74      33.639   3.213 206.172  1.00 50.80           C
ATOM    629  CG2 ILE A  74      35.716   3.777 204.968  1.00 47.70           C
ATOM    630  CD1 ILE A  74      32.219   2.662 206.137  1.00 56.48           C
ATOM    631  H   ILE A  74      34.704   3.888 202.417  1.00 49.20           H
ATOM    632  HA  ILE A  74      32.562   3.958 203.848  1.00 50.19           H
ATOM    633  HB  ILE A  74      34.271   2.451 204.375  1.00 61.04           H
ATOM    634 HG12 ILE A  74      34.174   2.605 206.703  1.00 60.94           H
ATOM    635 HG13 ILE A  74      33.618   4.084 206.597  1.00 60.94           H
ATOM    636 HG21 ILE A  74      36.188   3.115 205.493  1.00 57.22           H
ATOM    637 HG22 ILE A  74      36.133   3.861 204.094  1.00 57.22           H
ATOM    638 HG23 ILE A  74      35.736   4.628 205.433  1.00 57.22           H
ATOM    639 HD11 ILE A  74      31.888   2.600 207.045  1.00 67.75           H
ATOM    640 HD12 ILE A  74      31.650   3.250 205.620  1.00 67.75           H
ATOM    641 HD13 ILE A  74      32.243   1.779 205.736  1.00 67.75           H
ATOM    642  N   TRP A  75      34.467   6.489 204.430  1.00 43.58           N
ATOM    643  CA  TRP A  75      34.481   7.798 205.086  1.00 44.12           C
ATOM    644  C   TRP A  75      33.505   8.742 204.409  1.00 47.62           C
ATOM    645  O   TRP A  75      32.808   9.511 205.082  1.00 46.65           O
ATOM    646  CB  TRP A  75      35.896   8.378 205.108  1.00 53.66           C
ATOM    647  CG  TRP A  75      36.763   7.630 206.099  1.00 55.19           C
ATOM    648  CD1 TRP A  75      37.810   6.794 205.829  1.00 63.25           C
ATOM    649  CD2 TRP A  75      36.608   7.630 207.516  1.00 63.97           C
ATOM    650  NE1 TRP A  75      38.314   6.269 207.000  1.00 62.72           N
ATOM    651  CE2 TRP A  75      37.589   6.768 208.048  1.00 65.72           C
ATOM    652  CE3 TRP A  75      35.723   8.272 208.394  1.00 69.65           C
ATOM    653  CZ2 TRP A  75      37.713   6.539 209.411  1.00 68.64           C
ATOM    654  CZ3 TRP A  75      35.846   8.042 209.733  1.00 66.52           C
ATOM    655  CH2 TRP A  75      36.834   7.179 210.236  1.00 63.98           C
ATOM    656  H   TRP A  75      35.175   6.306 203.972  1.00 52.28           H
ATOM    657  HA  TRP A  75      34.194   7.701 206.005  1.00 52.93           H
ATOM    658  HB2 TRP A  75      36.295   8.293 204.229  1.00 64.37           H
ATOM    659  HB3 TRP A  75      35.856   9.309 205.377  1.00 64.37           H
ATOM    660  HD1 TRP A  75      38.129   6.600 204.979  1.00 75.88           H
ATOM    661  HE1 TRP A  75      38.976   5.724 207.066  1.00 75.24           H
ATOM    662  HE3 TRP A  75      35.057   8.834 208.071  1.00 83.57           H
ATOM    663  HZ2 TRP A  75      38.371   5.977 209.749  1.00 82.36           H
ATOM    664  HZ3 TRP A  75      35.262   8.465 210.318  1.00 79.80           H
ATOM    665  HH2 TRP A  75      36.900   7.051 211.154  1.00 76.76           H
ATOM    666  N   THR A  76      33.400   8.643 203.082  1.00 41.52           N
ATOM    667  CA  THR A  76      32.408   9.416 202.344  1.00 39.82           C
ATOM    668  C   THR A  76      31.013   9.121 202.861  1.00 42.68           C
ATOM    669  O   THR A  76      30.195  10.026 203.038  1.00 41.06           O
ATOM    670  CB  THR A  76      32.464   9.066 200.854  1.00 37.13           C
ATOM    671  OG1 THR A  76      33.770   9.304 200.336  1.00 43.97           O
ATOM    672  CG2 THR A  76      31.451   9.871 200.086  1.00 41.77           C
ATOM    673  H   THR A  76      33.888   8.129 202.591  1.00 49.81           H
ATOM    674  HA  THR A  76      32.586  10.363 202.451  1.00 47.76           H
ATOM    675  HB  THR A  76      32.247   8.129 200.733  1.00 44.54           H
ATOM    676  HG1 THR A  76      33.789   9.080 199.528  1.00 52.74           H
ATOM    677 HG21 THR A  76      31.515   9.646 199.146  1.00 50.10           H
ATOM    678 HG22 THR A  76      30.553   9.675 200.388  1.00 50.10           H
ATOM    679 HG23 THR A  76      31.623  10.818 200.201  1.00 50.10           H
ATOM    680  N   TRP A  77      30.705   7.837 203.033  1.00 43.70           N
ATOM    681  CA  TRP A  77      29.391   7.441 203.527  1.00 45.19           C
ATOM    682  C   TRP A  77      29.167   7.946 204.948  1.00 43.27           C
ATOM    683  O   TRP A  77      28.097   8.454 205.282  1.00 46.84           O
ATOM    684  CB  TRP A  77      29.252   5.921 203.468  1.00 46.23           C
ATOM    685  CG  TRP A  77      27.953   5.446 203.984  1.00 55.56           C
ATOM    686  CD1 TRP A  77      26.774   5.368 203.299  1.00 56.54           C
ATOM    687  CD2 TRP A  77      27.690   4.974 205.305  1.00 53.01           C
ATOM    688  NE1 TRP A  77      25.785   4.884 204.124  1.00 54.20           N
ATOM    689  CE2 TRP A  77      26.328   4.627 205.357  1.00 57.57           C
ATOM    690  CE3 TRP A  77      28.475   4.828 206.458  1.00 60.23           C
ATOM    691  CZ2 TRP A  77      25.735   4.138 206.508  1.00 55.03           C
ATOM    692  CZ3 TRP A  77      27.882   4.346 207.591  1.00 61.77           C
ATOM    693  CH2 TRP A  77      26.528   4.006 207.611  1.00 49.73           C
ATOM    694  H   TRP A  77      31.241   7.184 202.863  1.00 52.43           H
ATOM    695  HA  TRP A  77      28.714   7.822 202.951  1.00 54.21           H
ATOM    696  HB2 TRP A  77      29.332   5.627 202.546  1.00 55.46           H
ATOM    697  HB3 TRP A  77      29.953   5.512 204.006  1.00 55.46           H
ATOM    698  HD1 TRP A  77      26.657   5.607 202.410  1.00 67.83           H
ATOM    699  HE1 TRP A  77      24.965   4.745 203.897  1.00 65.02           H
ATOM    700  HE3 TRP A  77      29.377   5.049 206.459  1.00 72.26           H
ATOM    701  HZ2 TRP A  77      24.833   3.916 206.528  1.00 66.02           H
ATOM    702  HZ3 TRP A  77      28.390   4.234 208.360  1.00 74.10           H
ATOM    703  HH2 TRP A  77      26.159   3.677 208.396  1.00 59.66           H
ATOM    704  N   LEU A  78      30.165   7.789 205.800  1.00 47.02           N
ATOM    705  CA  LEU A  78      30.102   8.310 207.158  1.00 50.40           C
ATOM    706  C   LEU A  78      29.742   9.790 207.175  1.00 54.37           C
ATOM    707  O   LEU A  78      28.825  10.228 207.885  1.00 54.74           O
ATOM    708  CB  LEU A  78      31.462   8.100 207.811  1.00 55.85           C
ATOM    709  CG  LEU A  78      31.494   7.641 209.243  1.00 66.38           C
ATOM    710  CD1 LEU A  78      30.525   8.490 210.041  1.00 65.04           C
ATOM    711  CD2 LEU A  78      31.168   6.169 209.283  1.00 66.12           C
ATOM    712  H   LEU A  78      30.890   7.366 205.616  1.00 56.41           H
ATOM    713  HA  LEU A  78      29.428   7.818 207.651  1.00 60.46           H
ATOM    714  HB2 LEU A  78      31.939   7.423 207.305  1.00 67.00           H
ATOM    715  HB3 LEU A  78      31.947   8.936 207.765  1.00 67.00           H
ATOM    716  HG  LEU A  78      32.387   7.771 209.600  1.00 79.64           H
ATOM    717 HD11 LEU A  78      30.596   8.253 210.979  1.00 78.02           H
ATOM    718 HD12 LEU A  78      30.770   9.422 209.915  1.00 78.02           H
ATOM    719 HD13 LEU A  78      29.621   8.341 209.729  1.00 78.02           H
ATOM    720 HD21 LEU A  78      31.196   5.882 210.210  1.00 79.33           H
ATOM    721 HD22 LEU A  78      30.281   6.024 208.916  1.00 79.33           H
ATOM    722 HD23 LEU A  78      31.831   5.685 208.766  1.00 79.33           H
ATOM    723  N   ARG A  79      30.467  10.580 206.389  1.00 51.17           N
ATOM    724  CA  ARG A  79      30.262  12.017 206.393  1.00 52.62           C
ATOM    725  C   ARG A  79      28.873  12.377 205.881  1.00 53.90           C
ATOM    726  O   ARG A  79      28.190  13.221 206.471  1.00 53.06           O
ATOM    727  CB  ARG A  79      31.370  12.662 205.567  1.00 59.19           C
ATOM    728  CG  ARG A  79      31.317  14.158 205.432  1.00 69.78           C
ATOM    729  CD  ARG A  79      32.507  14.697 204.585  1.00 77.07           C
ATOM    730  NE  ARG A  79      32.617  14.085 203.242  1.00 85.24           N
ATOM    731  CZ  ARG A  79      31.710  14.200 202.255  1.00 82.75           C
ATOM    732  NH1 ARG A  79      30.574  14.896 202.431  1.00 81.26           N
ATOM    733  NH2 ARG A  79      31.936  13.603 201.076  1.00 71.27           N1+
ATOM    734  H   ARG A  79      31.085  10.308 205.852  1.00 61.39           H
ATOM    735  HA  ARG A  79      30.337  12.346 207.302  1.00 63.13           H
ATOM    736  HB2 ARG A  79      32.227  12.438 205.972  1.00 71.01           H
ATOM    737  HB3 ARG A  79      31.319  12.283 204.674  1.00 71.01           H
ATOM    738  HG2 ARG A  79      30.487  14.403 204.994  1.00 83.71           H
ATOM    739  HG3 ARG A  79      31.366  14.554 206.317  1.00 83.71           H
ATOM    740  HD2 ARG A  79      32.414  15.657 204.473  1.00 92.46           H
ATOM    741  HD3 ARG A  79      33.332  14.499 205.064  1.00 92.46           H
ATOM    742  HE  ARG A  79      33.307  13.587 203.094  1.00102.27           H
ATOM    743 HH11 ARG A  79      30.416  15.287 203.184  1.00 97.49           H
ATOM    744 HH12 ARG A  79      30.002  14.954 201.785  1.00 97.49           H
ATOM    745 HH21 ARG A  79      32.660  13.149 200.951  1.00 85.51           H
ATOM    746 HH22 ARG A  79      31.357  13.665 200.441  1.00 85.51           H
ATOM    747  N   THR A  80      28.395  11.704 204.832  1.00 50.32           N
ATOM    748  CA  THR A  80      27.090  12.080 204.306  1.00 54.62           C
ATOM    749  C   THR A  80      25.960  11.633 205.228  1.00 54.73           C
ATOM    750  O   THR A  80      24.944  12.331 205.328  1.00 56.02           O
ATOM    751  CB  THR A  80      26.867  11.520 202.891  1.00 53.06           C
ATOM    752  OG1 THR A  80      26.946  10.095 202.912  1.00 53.53           O
ATOM    753  CG2 THR A  80      27.897  12.085 201.904  1.00 53.63           C
ATOM    754  H   THR A  80      28.788  11.057 204.424  1.00 60.37           H
ATOM    755  HA  THR A  80      27.061  13.049 204.246  1.00 65.53           H
ATOM    756  HB  THR A  80      25.985  11.776 202.584  1.00 63.65           H
ATOM    757  HG1 THR A  80      27.191   9.840 203.675  1.00 64.22           H
ATOM    758 HG21 THR A  80      27.739  11.710 201.024  1.00 64.33           H
ATOM    759 HG22 THR A  80      27.817  13.050 201.852  1.00 64.33           H
ATOM    760 HG23 THR A  80      28.801  11.866 202.181  1.00 64.33           H
ATOM    761  N   THR A  81      26.108  10.498 205.918  1.00 51.51           N
ATOM    762  CA  THR A  81      25.033  10.064 206.807  1.00 59.77           C
ATOM    763  C   THR A  81      24.966  10.947 208.049  1.00 57.79           C
ATOM    764  O   THR A  81      23.872  11.272 208.519  1.00 62.13           O
ATOM    765  CB  THR A  81      25.191   8.593 207.197  1.00 54.65           C
ATOM    766  OG1 THR A  81      26.412   8.385 207.910  1.00 70.43           O
ATOM    767  CG2 THR A  81      25.188   7.747 205.977  1.00 56.51           C
ATOM    768  H   THR A  81      26.802   9.987 205.897  1.00 61.79           H
ATOM    769  HA  THR A  81      24.190  10.144 206.333  1.00 71.70           H
ATOM    770  HB  THR A  81      24.451   8.325 207.762  1.00 65.57           H
ATOM    771  HG1 THR A  81      27.065   8.676 207.467  1.00 84.49           H
ATOM    772 HG21 THR A  81      25.335   6.832 206.238  1.00 67.80           H
ATOM    773 HG22 THR A  81      24.333   7.820 205.523  1.00 67.80           H
ATOM    774 HG23 THR A  81      25.887   8.024 205.371  1.00 67.80           H
ATOM    775  N   LEU A  82      26.116  11.377 208.572  1.00 55.56           N
ATOM    776  CA  LEU A  82      26.146  12.281 209.716  1.00 59.12           C
ATOM    777  C   LEU A  82      25.893  13.743 209.361  1.00 60.56           C
ATOM    778  O   LEU A  82      25.669  14.553 210.267  1.00 60.53           O
ATOM    779  CB  LEU A  82      27.498  12.182 210.424  1.00 56.80           C
ATOM    780  CG  LEU A  82      27.618  11.027 211.412  1.00 62.20           C
ATOM    781  CD1 LEU A  82      27.166   9.727 210.806  1.00 64.00           C
ATOM    782  CD2 LEU A  82      29.057  10.947 211.886  1.00 63.24           C
ATOM    783  H   LEU A  82      26.898  11.157 208.282  1.00 66.66           H
ATOM    784  HA  LEU A  82      25.462  12.003 210.345  1.00 70.93           H
ATOM    785  HB2 LEU A  82      28.191  12.070 209.759  1.00 68.15           H
ATOM    786  HB3 LEU A  82      27.647  13.004 210.917  1.00 68.15           H
ATOM    787  HG  LEU A  82      27.053  11.200 212.182  1.00 74.62           H
ATOM    788 HD11 LEU A  82      27.271   9.025 211.466  1.00 76.79           H
ATOM    789 HD12 LEU A  82      26.234   9.791 210.548  1.00 76.79           H
ATOM    790 HD13 LEU A  82      27.714   9.539 210.027  1.00 76.79           H
ATOM    791 HD21 LEU A  82      29.137  10.203 212.502  1.00 75.87           H
ATOM    792 HD22 LEU A  82      29.641  10.819 211.126  1.00 75.87           H
ATOM    793 HD23 LEU A  82      29.285  11.775 212.340  1.00 75.87           H
ATOM    794  N   ARG A  83      25.921  14.112 208.096  1.00 62.45           N
ATOM    795  CA  ARG A  83      25.788  15.523 207.751  1.00 57.66           C
ATOM    796  C   ARG A  83      24.357  15.979 207.999  1.00 61.48           C
ATOM    797  O   ARG A  83      23.426  15.404 207.415  1.00 59.69           O
ATOM    798  CB  ARG A  83      26.166  15.753 206.297  1.00 64.67           C
ATOM    799  CG  ARG A  83      25.807  17.137 205.746  1.00 61.35           C
ATOM    800  CD  ARG A  83      26.082  17.215 204.242  1.00 68.28           C
ATOM    801  NE  ARG A  83      27.524  17.123 203.935  1.00 90.50           N
ATOM    802  CZ  ARG A  83      28.383  18.148 204.019  1.00 90.74           C
ATOM    803  NH1 ARG A  83      27.936  19.351 204.401  1.00 83.70           N
ATOM    804  NH2 ARG A  83      29.681  17.976 203.724  1.00 77.27           N1+
ATOM    805  H   ARG A  83      26.014  13.580 207.423  1.00 74.92           H
ATOM    806  HA  ARG A  83      26.403  16.035 208.301  1.00 69.17           H
ATOM    807  HB2 ARG A  83      27.129  15.649 206.217  1.00 77.58           H
ATOM    808  HB3 ARG A  83      25.716  15.084 205.755  1.00 77.58           H
ATOM    809  HG2 ARG A  83      24.864  17.306 205.878  1.00 73.60           H
ATOM    810  HG3 ARG A  83      26.338  17.811 206.195  1.00 73.60           H
ATOM    811  HD2 ARG A  83      25.635  16.468 203.809  1.00 81.91           H
ATOM    812  HD3 ARG A  83      25.732  18.049 203.900  1.00 81.91           H
ATOM    813  HE  ARG A  83      27.819  16.374 203.623  1.00108.58           H
ATOM    814 HH11 ARG A  83      27.097  19.455 204.594  1.00100.42           H
ATOM    815 HH12 ARG A  83      28.476  20.020 204.462  1.00100.42           H
ATOM    816 HH21 ARG A  83      29.974  17.206 203.474  1.00 92.71           H
ATOM    817 HH22 ARG A  83      30.223  18.643 203.778  1.00 92.71           H
ATOM    818  N   PRO A  84      24.125  16.988 208.840  1.00 57.17           N
ATOM    819  CA  PRO A  84      22.772  17.544 208.967  1.00 57.72           C
ATOM    820  C   PRO A  84      22.428  18.354 207.726  1.00 59.23           C
ATOM    821  O   PRO A  84      23.309  18.796 206.983  1.00 57.91           O
ATOM    822  CB  PRO A  84      22.870  18.425 210.217  1.00 51.52           C
ATOM    823  CG  PRO A  84      24.290  18.836 210.243  1.00 65.28           C
ATOM    824  CD  PRO A  84      25.068  17.651 209.759  1.00 61.18           C
ATOM    825  HA  PRO A  84      22.119  16.844 209.109  1.00 69.24           H
ATOM    826  HB2 PRO A  84      22.284  19.191 210.132  1.00 61.81           H
ATOM    827  HB3 PRO A  84      22.659  17.904 211.007  1.00 61.81           H
ATOM    828  HG2 PRO A  84      24.405  19.578 209.633  1.00 78.32           H
ATOM    829  HG3 PRO A  84      24.558  19.086 211.140  1.00 78.32           H
ATOM    830  HD2 PRO A  84      25.864  17.938 209.284  1.00 73.40           H
ATOM    831  HD3 PRO A  84      25.286  17.073 210.506  1.00 73.40           H
ATOM    832  N   SER A  85      21.129  18.518 207.484  1.00 55.41           N
ATOM    833  CA  SER A  85      20.680  19.175 206.269  1.00 53.18           C
ATOM    834  C   SER A  85      20.954  20.681 206.312  1.00 56.38           C
ATOM    835  O   SER A  85      21.094  21.271 207.386  1.00 52.02           O
ATOM    836  CB  SER A  85      19.196  18.942 206.053  1.00 49.13           C
ATOM    837  OG  SER A  85      18.384  19.735 206.905  1.00 62.84           O
ATOM    838  H   SER A  85      20.494  18.250 208.000  1.00 66.47           H
ATOM    839  HA  SER A  85      21.160  18.790 205.519  1.00 63.79           H
ATOM    840  HB2 SER A  85      18.987  19.179 205.136  1.00 58.94           H
ATOM    841  HB3 SER A  85      19.007  18.006 206.210  1.00 58.94           H
ATOM    842  HG  SER A  85      17.576  19.527 206.803  1.00 75.39           H
ATOM    843  N   PRO A  86      21.023  21.327 205.145  1.00 53.71           N
ATOM    844  CA  PRO A  86      21.176  22.793 205.136  1.00 61.48           C
ATOM    845  C   PRO A  86      20.101  23.503 205.943  1.00 55.32           C
ATOM    846  O   PRO A  86      20.377  24.537 206.559  1.00 50.26           O
ATOM    847  CB  PRO A  86      21.091  23.140 203.631  1.00 58.39           C
ATOM    848  CG  PRO A  86      21.548  21.881 202.920  1.00 57.95           C
ATOM    849  CD  PRO A  86      20.970  20.772 203.776  1.00 59.86           C
ATOM    850  HA  PRO A  86      22.048  23.041 205.480  1.00 73.75           H
ATOM    851  HB2 PRO A  86      20.175  23.346 203.390  1.00 70.05           H
ATOM    852  HB3 PRO A  86      21.675  23.888 203.426  1.00 70.05           H
ATOM    853  HG2 PRO A  86      21.194  21.859 202.017  1.00 69.52           H
ATOM    854  HG3 PRO A  86      22.516  21.834 202.916  1.00 69.52           H
ATOM    855  HD2 PRO A  86      20.047  20.605 203.525  1.00 71.81           H
ATOM    856  HD3 PRO A  86      21.516  19.975 203.709  1.00 71.81           H
ATOM    857  N   SER A  87      18.872  22.971 205.928  1.00 56.25           N
ATOM    858  CA  SER A  87      17.739  23.569 206.636  1.00 63.84           C
ATOM    859  C   SER A  87      17.940  23.522 208.148  1.00 50.72           C
ATOM    860  O   SER A  87      17.618  24.482 208.859  1.00 49.16           O
ATOM    861  CB  SER A  87      16.460  22.817 206.267  1.00 50.06           C
ATOM    862  OG  SER A  87      16.460  22.482 204.892  1.00 74.99           O
ATOM    863  H   SER A  87      18.665  22.247 205.510  1.00 67.48           H
ATOM    864  HA  SER A  87      17.632  24.496 206.358  1.00 76.59           H
ATOM    865  HB2 SER A  87      16.429  21.989 206.774  1.00 60.06           H
ATOM    866  HB3 SER A  87      15.690  23.366 206.474  1.00 60.06           H
ATOM    867  HG  SER A  87      15.787  22.005 204.717  1.00 89.97           H
ATOM    868  N   PHE A  88      18.433  22.388 208.649  1.00 50.32           N
ATOM    869  CA  PHE A  88      18.731  22.251 210.070  1.00 53.06           C
ATOM    870  C   PHE A  88      19.888  23.164 210.488  1.00 50.03           C
ATOM    871  O   PHE A  88      19.822  23.829 211.528  1.00 47.95           O
ATOM    872  CB  PHE A  88      19.045  20.788 210.373  1.00 47.68           C
ATOM    873  CG  PHE A  88      19.306  20.518 211.804  1.00 59.80           C
ATOM    874  CD1 PHE A  88      20.602  20.427 212.279  1.00 55.47           C
ATOM    875  CD2 PHE A  88      18.259  20.355 212.684  1.00 59.15           C
ATOM    876  CE1 PHE A  88      20.841  20.176 213.600  1.00 60.52           C
ATOM    877  CE2 PHE A  88      18.504  20.109 214.008  1.00 59.34           C
ATOM    878  CZ  PHE A  88      19.796  20.015 214.463  1.00 54.80           C
ATOM    879  H   PHE A  88      18.599  21.682 208.186  1.00 60.36           H
ATOM    880  HA  PHE A  88      17.945  22.500 210.582  1.00 63.65           H
ATOM    881  HB2 PHE A  88      18.284  20.245 210.110  1.00 57.20           H
ATOM    882  HB3 PHE A  88      19.830  20.513 209.877  1.00 57.20           H
ATOM    883  HD1 PHE A  88      21.318  20.536 211.695  1.00 66.54           H
ATOM    884  HD2 PHE A  88      17.382  20.410 212.383  1.00 70.96           H
ATOM    885  HE1 PHE A  88      21.712  20.118 213.916  1.00 72.61           H
ATOM    886  HE2 PHE A  88      17.793  19.996 214.595  1.00 71.19           H
ATOM    887  HZ  PHE A  88      19.961  19.850 215.361  1.00 65.74           H
ATOM    888  N   ILE A  89      20.960  23.206 209.698  1.00 49.26           N
ATOM    889  CA  ILE A  89      22.080  24.087 210.020  1.00 52.64           C
ATOM    890  C   ILE A  89      21.609  25.533 210.030  1.00 50.48           C
ATOM    891  O   ILE A  89      21.927  26.307 210.945  1.00 47.91           O
ATOM    892  CB  ILE A  89      23.223  23.848 209.021  1.00 52.06           C
ATOM    893  CG1 ILE A  89      23.707  22.395 209.179  1.00 58.01           C
ATOM    894  CG2 ILE A  89      24.339  24.842 209.233  1.00 54.07           C
ATOM    895  CD1 ILE A  89      24.767  21.989 208.209  1.00 60.03           C
ATOM    896  H   ILE A  89      21.060  22.749 208.976  1.00 59.10           H
ATOM    897  HA  ILE A  89      22.414  23.873 210.905  1.00 63.15           H
ATOM    898  HB  ILE A  89      22.887  23.961 208.119  1.00 62.46           H
ATOM    899 HG12 ILE A  89      24.057  22.277 210.074  1.00 69.60           H
ATOM    900 HG13 ILE A  89      22.956  21.797 209.036  1.00 69.60           H
ATOM    901 HG21 ILE A  89      25.052  24.665 208.602  1.00 64.86           H
ATOM    902 HG22 ILE A  89      23.997  25.735 209.088  1.00 64.86           H
ATOM    903 HG23 ILE A  89      24.672  24.751 210.139  1.00 64.86           H
ATOM    904 HD11 ILE A  89      25.017  21.067 208.365  1.00 72.02           H
ATOM    905 HD12 ILE A  89      24.433  22.085 207.303  1.00 72.02           H
ATOM    906 HD13 ILE A  89      25.541  22.560 208.344  1.00 72.02           H
ATOM    907  N   HIS A  90      20.790  25.899 209.046  1.00 49.69           N
ATOM    908  CA  HIS A  90      20.197  27.229 209.024  1.00 53.70           C
ATOM    909  C   HIS A  90      19.411  27.500 210.301  1.00 54.39           C
ATOM    910  O   HIS A  90      19.478  28.594 210.865  1.00 48.70           O
ATOM    911  CB  HIS A  90      19.284  27.377 207.817  1.00 48.26           C
ATOM    912  CG  HIS A  90      18.761  28.762 207.645  1.00 47.08           C
ATOM    913  ND1 HIS A  90      19.530  29.779 207.122  1.00 52.80           N
ATOM    914  CD2 HIS A  90      17.568  29.313 207.967  1.00 48.91           C
ATOM    915  CE1 HIS A  90      18.825  30.896 207.107  1.00 56.19           C
ATOM    916  NE2 HIS A  90      17.632  30.640 207.615  1.00 57.74           N
ATOM    917  H   HIS A  90      20.560  25.400 208.383  1.00 59.61           H
ATOM    918  HA  HIS A  90      20.899  27.894 208.943  1.00 64.42           H
ATOM    919  HB2 HIS A  90      18.524  26.776 207.907  1.00 57.89           H
ATOM    920  HB3 HIS A  90      19.796  27.166 207.018  1.00 57.89           H
ATOM    921  HD2 HIS A  90      16.840  28.871 208.346  1.00 58.67           H
ATOM    922  HE1 HIS A  90      19.115  31.726 206.794  1.00 67.41           H
ATOM    923  HE2 HIS A  90      16.994  31.212 207.708  1.00 69.27           H
ATOM    924  N   PHE A  91      18.630  26.527 210.748  1.00 46.82           N
ATOM    925  CA  PHE A  91      17.926  26.674 212.014  1.00 49.54           C
ATOM    926  C   PHE A  91      18.897  26.925 213.172  1.00 48.46           C
ATOM    927  O   PHE A  91      18.691  27.828 213.990  1.00 50.76           O
ATOM    928  CB  PHE A  91      17.106  25.417 212.253  1.00 52.64           C
ATOM    929  CG  PHE A  91      16.367  25.425 213.552  1.00 57.07           C
ATOM    930  CD1 PHE A  91      15.141  26.053 213.652  1.00 56.56           C
ATOM    931  CD2 PHE A  91      16.904  24.822 214.672  1.00 51.78           C
ATOM    932  CE1 PHE A  91      14.455  26.070 214.853  1.00 66.64           C
ATOM    933  CE2 PHE A  91      16.217  24.843 215.870  1.00 60.14           C
ATOM    934  CZ  PHE A  91      15.001  25.457 215.958  1.00 59.33           C
ATOM    935  H   PHE A  91      18.487  25.777 210.348  1.00 56.17           H
ATOM    936  HA  PHE A  91      17.319  27.425 211.960  1.00 59.43           H
ATOM    937  HB2 PHE A  91      16.462  25.331 211.535  1.00 63.15           H
ATOM    938  HB3 PHE A  91      17.705  24.654 212.250  1.00 63.15           H
ATOM    939  HD1 PHE A  91      14.777  26.465 212.902  1.00 67.85           H
ATOM    940  HD2 PHE A  91      17.727  24.395 214.619  1.00 62.12           H
ATOM    941  HE1 PHE A  91      13.628  26.491 214.919  1.00 79.95           H
ATOM    942  HE2 PHE A  91      16.575  24.429 216.616  1.00 72.14           H
ATOM    943  HZ  PHE A  91      14.545  25.466 216.764  1.00 71.17           H
ATOM    944  N   LEU A  92      19.960  26.123 213.268  1.00 44.65           N
ATOM    945  CA  LEU A  92      20.900  26.277 214.386  1.00 46.10           C
ATOM    946  C   LEU A  92      21.522  27.660 214.401  1.00 46.16           C
ATOM    947  O   LEU A  92      21.736  28.240 215.475  1.00 48.45           O
ATOM    948  CB  LEU A  92      21.995  25.216 214.324  1.00 51.31           C
ATOM    949  CG  LEU A  92      21.765  23.907 215.075  1.00 56.11           C
ATOM    950  CD1 LEU A  92      20.493  23.298 214.644  1.00 67.81           C
ATOM    951  CD2 LEU A  92      22.886  22.953 214.778  1.00 61.37           C
ATOM    952  H   LEU A  92      20.148  25.491 212.715  1.00 53.56           H
ATOM    953  HA  LEU A  92      20.426  26.169 215.224  1.00 55.30           H
ATOM    954  HB2 LEU A  92      22.151  24.985 213.394  1.00 61.56           H
ATOM    955  HB3 LEU A  92      22.803  25.605 214.697  1.00 61.56           H
ATOM    956  HG  LEU A  92      21.732  24.067 216.032  1.00 67.31           H
ATOM    957 HD11 LEU A  92      20.351  22.483 215.145  1.00 81.35           H
ATOM    958 HD12 LEU A  92      19.772  23.923 214.817  1.00 81.35           H
ATOM    959 HD13 LEU A  92      20.547  23.105 213.694  1.00 81.35           H
ATOM    960 HD21 LEU A  92      22.709  22.113 215.228  1.00 73.63           H
ATOM    961 HD22 LEU A  92      22.923  22.812 213.820  1.00 73.63           H
ATOM    962 HD23 LEU A  92      23.719  23.336 215.095  1.00 73.63           H
ATOM    963  N   LEU A  93      21.798  28.215 213.219  1.00 43.95           N
ATOM    964  CA  LEU A  93      22.454  29.513 213.092  1.00 49.57           C
ATOM    965  C   LEU A  93      21.516  30.684 213.356  1.00 46.07           C
ATOM    966  O   LEU A  93      21.999  31.809 213.538  1.00 50.34           O
ATOM    967  CB  LEU A  93      23.070  29.650 211.689  1.00 50.83           C
ATOM    968  CG  LEU A  93      24.249  28.720 211.411  1.00 47.60           C
ATOM    969  CD1 LEU A  93      24.448  28.579 209.897  1.00 51.02           C
ATOM    970  CD2 LEU A  93      25.512  29.255 212.092  1.00 52.11           C
ATOM    971  H   LEU A  93      21.605  27.851 212.463  1.00 52.72           H
ATOM    972  HA  LEU A  93      23.182  29.566 213.732  1.00 59.47           H
ATOM    973  HB2 LEU A  93      22.389  29.451 211.025  1.00 60.98           H
ATOM    974  HB3 LEU A  93      23.386  30.559 211.566  1.00 60.98           H
ATOM    975  HG  LEU A  93      24.052  27.842 211.778  1.00 57.10           H
ATOM    976 HD11 LEU A  93      25.177  27.963 209.727  1.00 61.20           H
ATOM    977 HD12 LEU A  93      23.631  28.251 209.492  1.00 61.20           H
ATOM    978 HD13 LEU A  93      24.659  29.449 209.523  1.00 61.20           H
ATOM    979 HD21 LEU A  93      26.260  28.689 211.850  1.00 62.52           H
ATOM    980 HD22 LEU A  93      25.672  30.162 211.789  1.00 62.52           H
ATOM    981 HD23 LEU A  93      25.386  29.248 213.054  1.00 62.52           H
ATOM    982  N   THR A  94      20.198  30.448 213.407  1.00 45.97           N
ATOM    983  CA  THR A  94      19.218  31.524 213.561  1.00 49.62           C
ATOM    984  C   THR A  94      18.383  31.365 214.823  1.00 50.91           C
ATOM    985  O   THR A  94      17.297  31.947 214.921  1.00 50.63           O
ATOM    986  CB  THR A  94      18.318  31.603 212.325  1.00 48.55           C
ATOM    987  OG1 THR A  94      17.666  30.346 212.098  1.00 49.77           O
ATOM    988  CG2 THR A  94      19.138  31.943 211.097  1.00 53.04           C
ATOM    989  H   THR A  94      19.847  29.661 213.347  1.00 55.15           H
ATOM    990  HA  THR A  94      19.680  32.374 213.637  1.00 59.52           H
ATOM    991  HB  THR A  94      17.659  32.301 212.456  1.00 58.25           H
ATOM    992  HG1 THR A  94      18.233  29.774 211.860  1.00 59.71           H
ATOM    993 HG21 THR A  94      18.556  31.987 210.323  1.00 63.63           H
ATOM    994 HG22 THR A  94      19.573  32.805 211.216  1.00 63.63           H
ATOM    995 HG23 THR A  94      19.814  31.265 210.938  1.00 63.63           H
ATOM    996  N   HIS A  95      18.867  30.587 215.787  1.00 47.61           N
ATOM    997  CA  HIS A  95      18.148  30.362 217.029  1.00 53.15           C
ATOM    998  C   HIS A  95      19.159  30.222 218.159  1.00 59.09           C
ATOM    999  O   HIS A  95      20.361  30.035 217.931  1.00 50.11           O
ATOM   1000  CB  HIS A  95      17.232  29.135 216.902  1.00 58.35           C
ATOM   1001  CG  HIS A  95      16.127  29.325 215.899  1.00 64.08           C
ATOM   1002  ND1 HIS A  95      14.889  29.829 216.243  1.00 61.72           N1+
ATOM   1003  CD2 HIS A  95      16.089  29.124 214.557  1.00 58.23           C
ATOM   1004  CE1 HIS A  95      14.127  29.906 215.164  1.00 58.31           C
ATOM   1005  NE2 HIS A  95      14.834  29.493 214.127  1.00 63.30           N
ATOM   1006  H   HIS A  95      19.620  30.172 215.744  1.00 57.11           H
ATOM   1007  HA  HIS A  95      17.589  31.130 217.219  1.00 63.76           H
ATOM   1008  HB2 HIS A  95      16.825  28.954 217.765  1.00 70.01           H
ATOM   1009  HB3 HIS A  95      17.764  28.375 216.610  1.00 70.01           H
ATOM   1010  HD1 HIS A  95      14.648  30.050 217.042  1.00 74.05           H
ATOM   1011  HD2 HIS A  95      16.779  28.794 214.025  1.00 69.86           H
ATOM   1012  HE1 HIS A  95      13.244  30.211 215.137  1.00 69.96           H
ATOM   1013  HE2 HIS A  95      14.550  29.449 213.316  1.00 75.94           H
ATOM   1014  N   GLY A  96      18.658  30.371 219.386  1.00 62.09           N
ATOM   1015  CA  GLY A  96      19.456  30.219 220.589  1.00 55.97           C
ATOM   1016  C   GLY A  96      20.417  31.364 220.827  1.00 48.05           C
ATOM   1017  O   GLY A  96      21.609  31.122 221.042  1.00 54.41           O
ATOM   1018  H   GLY A  96      17.836  30.575 219.549  1.00 74.49           H
ATOM   1019  HA2 GLY A  96      18.868  30.158 221.356  1.00 67.15           H
ATOM   1020  HA3 GLY A  96      19.965  29.395 220.532  1.00 67.15           H
ATOM   1021  N   ARG A  97      19.913  32.603 220.783  1.00 52.19           N
ATOM   1022  CA  ARG A  97      20.759  33.784 220.966  1.00 56.41           C
ATOM   1023  C   ARG A  97      21.682  33.626 222.170  1.00 64.35           C
ATOM   1024  O   ARG A  97      22.881  33.921 222.092  1.00 62.29           O
ATOM   1025  CB  ARG A  97      19.898  35.041 221.136  1.00 55.63           C
ATOM   1026  CG  ARG A  97      19.971  36.100 220.011  1.00 64.11           C
ATOM   1027  CD  ARG A  97      21.381  36.587 219.790  1.00 66.13           C
ATOM   1028  NE  ARG A  97      21.566  37.392 218.565  1.00 70.97           N
ATOM   1029  CZ  ARG A  97      22.734  37.498 217.905  1.00 77.24           C
ATOM   1030  NH1 ARG A  97      23.852  36.842 218.320  1.00 66.49           N
ATOM   1031  NH2 ARG A  97      22.796  38.250 216.801  1.00 78.39           N1+
ATOM   1032  H   ARG A  97      19.080  32.784 220.650  1.00 62.61           H
ATOM   1033  HA  ARG A  97      21.306  33.894 220.175  1.00 67.67           H
ATOM   1034  HB2 ARG A  97      18.969  34.768 221.214  1.00 66.74           H
ATOM   1035  HB3 ARG A  97      20.184  35.477 221.952  1.00 66.74           H
ATOM   1036  HG2 ARG A  97      19.649  35.715 219.185  1.00 76.91           H
ATOM   1037  HG3 ARG A  97      19.430  36.866 220.257  1.00 76.91           H
ATOM   1038  HD2 ARG A  97      21.657  37.115 220.555  1.00 79.33           H
ATOM   1039  HD3 ARG A  97      21.953  35.810 219.703  1.00 79.33           H
ATOM   1040  HE  ARG A  97      20.855  37.673 218.167  1.00 85.15           H
ATOM   1041 HH11 ARG A  97      23.839  36.348 219.031  1.00 79.77           H
ATOM   1042 HH12 ARG A  97      24.593  36.927 217.878  1.00 79.77           H
ATOM   1043 HH21 ARG A  97      22.096  38.669 216.522  1.00 94.06           H
ATOM   1044 HH22 ARG A  97      23.540  38.326 216.367  1.00 94.06           H
ATOM   1045  N   TRP A  98      21.134  33.158 223.301  1.00 60.35           N
ATOM   1046  CA  TRP A  98      21.919  33.022 224.526  1.00 61.82           C
ATOM   1047  C   TRP A  98      23.172  32.175 224.284  1.00 63.88           C
ATOM   1048  O   TRP A  98      24.260  32.479 224.792  1.00 61.93           O
ATOM   1049  CB  TRP A  98      21.038  32.419 225.651  1.00 65.90           C
ATOM   1050  CG  TRP A  98      20.640  30.984 225.391  1.00 68.86           C
ATOM   1051  CD1 TRP A  98      19.637  30.543 224.558  1.00 74.16           C
ATOM   1052  CD2 TRP A  98      21.259  29.803 225.934  1.00 67.50           C
ATOM   1053  NE1 TRP A  98      19.597  29.155 224.557  1.00 77.91           N
ATOM   1054  CE2 TRP A  98      20.581  28.681 225.391  1.00 76.87           C
ATOM   1055  CE3 TRP A  98      22.316  29.583 226.829  1.00 76.00           C
ATOM   1056  CZ2 TRP A  98      20.930  27.366 225.720  1.00 76.63           C
ATOM   1057  CZ3 TRP A  98      22.660  28.282 227.150  1.00 73.41           C
ATOM   1058  CH2 TRP A  98      21.967  27.190 226.599  1.00 77.78           C
ATOM   1059  H   TRP A  98      20.311  32.921 223.382  1.00 72.41           H
ATOM   1060  HA  TRP A  98      22.209  33.905 224.810  1.00 74.16           H
ATOM   1061  HB2 TRP A  98      21.528  32.439 226.489  1.00 79.06           H
ATOM   1062  HB3 TRP A  98      20.226  32.946 225.743  1.00 79.06           H
ATOM   1063  HD1 TRP A  98      19.075  31.096 224.063  1.00 88.97           H
ATOM   1064  HE1 TRP A  98      19.047  28.671 224.107  1.00 93.48           H
ATOM   1065  HE3 TRP A  98      22.783  30.297 227.200  1.00 91.18           H
ATOM   1066  HZ2 TRP A  98      20.480  26.639 225.367  1.00 91.93           H
ATOM   1067  HZ3 TRP A  98      23.360  28.130 227.744  1.00 88.08           H
ATOM   1068  HH2 TRP A  98      22.218  26.329 226.835  1.00 93.32           H
ATOM   1069  N   LEU A  99      23.050  31.119 223.489  1.00 60.16           N
ATOM   1070  CA  LEU A  99      24.212  30.280 223.260  1.00 57.65           C
ATOM   1071  C   LEU A  99      25.219  30.937 222.304  1.00 55.27           C
ATOM   1072  O   LEU A  99      26.430  30.868 222.543  1.00 50.29           O
ATOM   1073  CB  LEU A  99      23.750  28.937 222.730  1.00 57.57           C
ATOM   1074  CG  LEU A  99      24.844  27.900 222.657  1.00 67.87           C
ATOM   1075  CD1 LEU A  99      25.402  27.626 224.057  1.00 69.34           C
ATOM   1076  CD2 LEU A  99      24.245  26.654 222.065  1.00 75.63           C
ATOM   1077  H   LEU A  99      22.327  30.870 223.088  1.00 72.18           H
ATOM   1078  HA  LEU A  99      24.648  30.145 224.113  1.00 69.16           H
ATOM   1079  HB2 LEU A  99      23.055  28.596 223.319  1.00 69.06           H
ATOM   1080  HB3 LEU A  99      23.393  29.060 221.835  1.00 69.06           H
ATOM   1081  HG  LEU A  99      25.558  28.217 222.079  1.00 81.43           H
ATOM   1082 HD11 LEU A  99      26.052  26.909 223.993  1.00 83.19           H
ATOM   1083 HD12 LEU A  99      25.830  28.425 224.402  1.00 83.19           H
ATOM   1084 HD13 LEU A  99      24.670  27.363 224.641  1.00 83.19           H
ATOM   1085 HD21 LEU A  99      24.930  25.971 222.000  1.00 90.73           H
ATOM   1086 HD22 LEU A  99      23.522  26.354 222.642  1.00 90.73           H
ATOM   1087 HD23 LEU A  99      23.899  26.862 221.194  1.00 90.73           H
ATOM   1088  N   TRP A 100      24.734  31.575 221.220  1.00 49.96           N
ATOM   1089  CA  TRP A 100      25.621  32.277 220.291  1.00 50.63           C
ATOM   1090  C   TRP A 100      26.315  33.451 220.968  1.00 50.22           C
ATOM   1091  O   TRP A 100      27.457  33.780 220.626  1.00 46.67           O
ATOM   1092  CB  TRP A 100      24.836  32.748 219.045  1.00 46.28           C
ATOM   1093  CG  TRP A 100      24.442  31.598 218.208  1.00 41.50           C
ATOM   1094  CD1 TRP A 100      23.191  31.092 218.059  1.00 45.59           C
ATOM   1095  CD2 TRP A 100      25.308  30.757 217.442  1.00 41.69           C
ATOM   1096  NE1 TRP A 100      23.217  29.988 217.251  1.00 47.18           N
ATOM   1097  CE2 TRP A 100      24.504  29.757 216.853  1.00 47.95           C
ATOM   1098  CE3 TRP A 100      26.672  30.745 217.205  1.00 45.78           C
ATOM   1099  CZ2 TRP A 100      25.018  28.761 216.039  1.00 53.67           C
ATOM   1100  CZ3 TRP A 100      27.188  29.745 216.391  1.00 45.59           C
ATOM   1101  CH2 TRP A 100      26.361  28.770 215.820  1.00 49.63           C
ATOM   1102  H   TRP A 100      23.901  31.618 221.004  1.00 59.94           H
ATOM   1103  HA  TRP A 100      26.305  31.663 219.988  1.00 60.74           H
ATOM   1104  HB2 TRP A 100      24.030  33.207 219.322  1.00 55.52           H
ATOM   1105  HB3 TRP A 100      25.389  33.338 218.513  1.00 55.52           H
ATOM   1106  HD1 TRP A 100      22.428  31.440 218.456  1.00 54.69           H
ATOM   1107  HE1 TRP A 100      22.535  29.519 217.016  1.00 56.60           H
ATOM   1108  HE3 TRP A 100      27.224  31.381 217.593  1.00 54.92           H
ATOM   1109  HZ2 TRP A 100      24.469  28.120 215.652  1.00 64.38           H
ATOM   1110  HZ3 TRP A 100      28.101  29.722 216.219  1.00 54.70           H
ATOM   1111  HH2 TRP A 100      26.731  28.121 215.270  1.00 59.54           H
ATOM   1112  N   ASP A 101      25.661  34.088 221.948  1.00 51.55           N
ATOM   1113  CA  ASP A 101      26.313  35.195 222.637  1.00 55.81           C
ATOM   1114  C   ASP A 101      27.535  34.724 223.423  1.00 53.80           C
ATOM   1115  O   ASP A 101      28.516  35.467 223.546  1.00 53.72           O
ATOM   1116  CB  ASP A 101      25.314  35.891 223.541  1.00 63.58           C
ATOM   1117  CG  ASP A 101      24.236  36.616 222.741  1.00 67.62           C
ATOM   1118  OD1 ASP A 101      24.551  37.118 221.628  1.00 62.71           O
ATOM   1119  OD2 ASP A 101      23.078  36.657 223.216  1.00 77.48           O1-
ATOM   1120  H   ASP A 101      24.866  33.904 222.229  1.00 61.84           H
ATOM   1121  HA  ASP A 101      26.609  35.842 221.976  1.00 66.95           H
ATOM   1122  HB2 ASP A 101      24.885  35.230 224.111  1.00 76.28           H
ATOM   1123  HB3 ASP A 101      25.784  36.545 224.086  1.00 76.28           H
ATOM   1124  N   PHE A 102      27.487  33.497 223.952  1.00 48.14           N
ATOM   1125  CA  PHE A 102      28.663  32.871 224.544  1.00 50.24           C
ATOM   1126  C   PHE A 102      29.685  32.512 223.466  1.00 53.01           C
ATOM   1127  O   PHE A 102      30.864  32.855 223.585  1.00 47.60           O
ATOM   1128  CB  PHE A 102      28.247  31.621 225.327  1.00 54.38           C
ATOM   1129  CG  PHE A 102      29.362  30.624 225.505  1.00 51.77           C
ATOM   1130  CD1 PHE A 102      29.318  29.374 224.879  1.00 50.94           C
ATOM   1131  CD2 PHE A 102      30.473  30.954 226.274  1.00 49.63           C
ATOM   1132  CE1 PHE A 102      30.369  28.457 225.028  1.00 53.31           C
ATOM   1133  CE2 PHE A 102      31.531  30.064 226.430  1.00 54.28           C
ATOM   1134  CZ  PHE A 102      31.489  28.804 225.807  1.00 53.52           C
ATOM   1135  H   PHE A 102      26.781  33.005 223.978  1.00 57.75           H
ATOM   1136  HA  PHE A 102      29.082  33.495 225.157  1.00 60.27           H
ATOM   1137  HB2 PHE A 102      27.936  31.885 226.210  1.00 65.23           H
ATOM   1138  HB3 PHE A 102      27.530  31.174 224.848  1.00 65.23           H
ATOM   1139  HD1 PHE A 102      28.582  29.147 224.360  1.00 61.11           H
ATOM   1140  HD2 PHE A 102      30.510  31.786 226.685  1.00 59.54           H
ATOM   1141  HE1 PHE A 102      30.330  27.626 224.612  1.00 63.95           H
ATOM   1142  HE2 PHE A 102      32.262  30.308 226.956  1.00 65.12           H
ATOM   1143  HZ  PHE A 102      32.193  28.203 225.921  1.00 64.21           H
ATOM   1144  N   VAL A 103      29.241  31.805 222.414  1.00 46.76           N
ATOM   1145  CA  VAL A 103      30.136  31.369 221.337  1.00 46.86           C
ATOM   1146  C   VAL A 103      30.898  32.554 220.765  1.00 40.69           C
ATOM   1147  O   VAL A 103      32.106  32.477 220.542  1.00 43.26           O
ATOM   1148  CB  VAL A 103      29.335  30.654 220.237  1.00 50.16           C
ATOM   1149  CG1 VAL A 103      30.130  30.562 218.948  1.00 46.25           C
ATOM   1150  CG2 VAL A 103      28.932  29.276 220.700  1.00 56.13           C
ATOM   1151  H   VAL A 103      28.420  31.568 222.295  1.00 56.10           H
ATOM   1152  HA  VAL A 103      30.779  30.733 221.691  1.00 56.22           H
ATOM   1153  HB  VAL A 103      28.529  31.162 220.055  1.00 60.17           H
ATOM   1154 HG11 VAL A 103      29.622  30.038 218.310  1.00 55.48           H
ATOM   1155 HG12 VAL A 103      30.285  31.449 218.585  1.00 55.48           H
ATOM   1156 HG13 VAL A 103      30.974  30.121 219.133  1.00 55.48           H
ATOM   1157 HG21 VAL A 103      28.442  28.831 219.989  1.00 67.34           H
ATOM   1158 HG22 VAL A 103      29.732  28.774 220.921  1.00 67.34           H
ATOM   1159 HG23 VAL A 103      28.367  29.368 221.485  1.00 67.34           H
ATOM   1160  N   ASN A 104      30.197  33.680 220.524  1.00 42.97           N
ATOM   1161  CA  ASN A 104      30.771  34.803 219.786  1.00 41.93           C
ATOM   1162  C   ASN A 104      31.854  35.547 220.561  1.00 49.17           C
ATOM   1163  O   ASN A 104      32.629  36.287 219.941  1.00 45.55           O
ATOM   1164  CB  ASN A 104      29.679  35.782 219.381  1.00 40.90           C
ATOM   1165  CG  ASN A 104      28.873  35.269 218.212  1.00 43.87           C
ATOM   1166  OD1 ASN A 104      29.372  34.448 217.454  1.00 44.40           O
ATOM   1167  ND2 ASN A 104      27.637  35.711 218.074  1.00 42.79           N
ATOM   1168  H   ASN A 104      29.383  33.812 220.772  1.00 51.55           H
ATOM   1169  HA  ASN A 104      31.170  34.463 218.972  1.00 50.30           H
ATOM   1170  HB2 ASN A 104      29.085  35.924 220.133  1.00 49.07           H
ATOM   1171  HB3 ASN A 104      30.091  36.622 219.118  1.00 49.07           H
ATOM   1172 HD21 ASN A 104      27.136  35.391 217.447  1.00 51.33           H
ATOM   1173 HD22 ASN A 104      27.326  36.313 218.610  1.00 51.33           H
ATOM   1174  N   ALA A 105      31.927  35.359 221.885  1.00 44.60           N
ATOM   1175  CA  ALA A 105      32.946  35.978 222.735  1.00 47.77           C
ATOM   1176  C   ALA A 105      34.120  35.069 223.016  1.00 50.26           C
ATOM   1177  O   ALA A 105      34.968  35.416 223.842  1.00 54.85           O
ATOM   1178  CB  ALA A 105      32.326  36.423 224.066  1.00 47.43           C
ATOM   1179  H   ALA A 105      31.367  34.878 222.331  1.00 53.50           H
ATOM   1180  HA  ALA A 105      33.301  36.764 222.290  1.00 57.31           H
ATOM   1181  HB1 ALA A 105      33.020  36.844 224.596  1.00 56.90           H
ATOM   1182  HB2 ALA A 105      31.605  37.049 223.894  1.00 56.90           H
ATOM   1183  HB3 ALA A 105      31.982  35.644 224.529  1.00 56.90           H
ATOM   1184  N   THR A 106      34.185  33.916 222.354  1.00 48.94           N
ATOM   1185  CA  THR A 106      35.237  32.935 222.542  1.00 44.73           C
ATOM   1186  C   THR A 106      35.850  32.542 221.201  1.00 47.45           C
ATOM   1187  O   THR A 106      35.399  32.961 220.127  1.00 44.44           O
ATOM   1188  CB  THR A 106      34.709  31.678 223.209  1.00 44.79           C
ATOM   1189  OG1 THR A 106      33.930  30.941 222.258  1.00 44.38           O
ATOM   1190  CG2 THR A 106      33.869  32.033 224.436  1.00 56.91           C
ATOM   1191  H   THR A 106      33.604  33.672 221.773  1.00 58.71           H
ATOM   1192  HA  THR A 106      35.938  33.306 223.108  1.00 53.66           H
ATOM   1193  HB  THR A 106      35.471  31.159 223.499  1.00 53.73           H
ATOM   1194  HG1 THR A 106      33.223  31.354 222.073  1.00 53.24           H
ATOM   1195 HG21 THR A 106      33.520  31.227 224.844  1.00 68.28           H
ATOM   1196 HG22 THR A 106      34.408  32.507 225.090  1.00 68.28           H
ATOM   1197 HG23 THR A 106      33.126  32.598 224.177  1.00 68.28           H
ATOM   1198  N   PHE A 107      36.871  31.693 221.306  1.00 49.11           N
ATOM   1199  CA  PHE A 107      37.579  31.121 220.173  1.00 49.39           C
ATOM   1200  C   PHE A 107      36.698  30.181 219.361  1.00 52.08           C
ATOM   1201  O   PHE A 107      37.100  29.801 218.256  1.00 42.27           O
ATOM   1202  CB  PHE A 107      38.858  30.373 220.653  1.00 50.44           C
ATOM   1203  CG  PHE A 107      38.641  28.873 220.997  1.00 68.33           C
ATOM   1204  CD1 PHE A 107      38.570  27.890 219.990  1.00 65.93           C
ATOM   1205  CD2 PHE A 107      38.545  28.444 222.332  1.00 77.67           C
ATOM   1206  CE1 PHE A 107      38.364  26.520 220.301  1.00 60.68           C
ATOM   1207  CE2 PHE A 107      38.358  27.067 222.643  1.00 73.54           C
ATOM   1208  CZ  PHE A 107      38.272  26.112 221.612  1.00 64.78           C
ATOM   1209  H   PHE A 107      37.170  31.417 222.063  1.00 58.91           H
ATOM   1210  HA  PHE A 107      37.859  31.842 219.589  1.00 59.25           H
ATOM   1211  HB2 PHE A 107      39.523  30.408 219.948  1.00 60.51           H
ATOM   1212  HB3 PHE A 107      39.214  30.814 221.442  1.00 60.51           H
ATOM   1213  HD1 PHE A 107      38.626  28.145 219.099  1.00 79.09           H
ATOM   1214  HD2 PHE A 107      38.599  29.067 223.022  1.00 93.19           H
ATOM   1215  HE1 PHE A 107      38.311  25.889 219.621  1.00 72.79           H
ATOM   1216  HE2 PHE A 107      38.286  26.799 223.531  1.00 88.23           H
ATOM   1217  HZ  PHE A 107      38.142  25.212 221.808  1.00 77.72           H
ATOM   1218  N   ILE A 108      35.537  29.766 219.883  1.00 46.49           N
ATOM   1219  CA  ILE A 108      34.634  28.926 219.100  1.00 41.94           C
ATOM   1220  C   ILE A 108      34.155  29.684 217.863  1.00 38.15           C
ATOM   1221  O   ILE A 108      33.860  29.079 216.830  1.00 44.22           O
ATOM   1222  CB  ILE A 108      33.439  28.467 219.968  1.00 42.80           C
ATOM   1223  CG1 ILE A 108      33.926  27.623 221.143  1.00 45.95           C
ATOM   1224  CG2 ILE A 108      32.366  27.709 219.154  1.00 42.68           C
ATOM   1225  CD1 ILE A 108      32.809  27.371 222.203  1.00 53.36           C
ATOM   1226  H   ILE A 108      35.243  29.959 220.672  1.00 55.77           H
ATOM   1227  HA  ILE A 108      35.117  28.133 218.818  1.00 50.31           H
ATOM   1228  HB  ILE A 108      33.018  29.262 220.328  1.00 51.34           H
ATOM   1229 HG12 ILE A 108      34.251  26.773 220.812  1.00 55.12           H
ATOM   1230 HG13 ILE A 108      34.641  28.104 221.586  1.00 55.12           H
ATOM   1231 HG21 ILE A 108      31.613  27.498 219.728  1.00 51.20           H
ATOM   1232 HG22 ILE A 108      32.058  28.263 218.424  1.00 51.20           H
ATOM   1233 HG23 ILE A 108      32.761  26.892 218.819  1.00 51.20           H
ATOM   1234 HD11 ILE A 108      33.184  26.863 222.937  1.00 64.01           H
ATOM   1235 HD12 ILE A 108      32.460  28.217 222.527  1.00 64.01           H
ATOM   1236 HD13 ILE A 108      32.092  26.862 221.792  1.00 64.01           H
ATOM   1237  N   ARG A 109      33.988  31.008 217.983  1.00 40.51           N
ATOM   1238  CA  ARG A 109      33.604  31.844 216.850  1.00 45.45           C
ATOM   1239  C   ARG A 109      34.588  31.645 215.698  1.00 47.26           C
ATOM   1240  O   ARG A 109      34.183  31.405 214.559  1.00 41.37           O
ATOM   1241  CB  ARG A 109      33.556  33.320 217.285  1.00 40.24           C
ATOM   1242  CG  ARG A 109      33.200  34.353 216.199  1.00 42.88           C
ATOM   1243  CD  ARG A 109      33.601  35.787 216.600  1.00 42.91           C
ATOM   1244  NE  ARG A 109      33.379  36.761 215.531  1.00 40.48           N
ATOM   1245  CZ  ARG A 109      33.905  37.985 215.473  1.00 42.62           C
ATOM   1246  NH1 ARG A 109      34.706  38.451 216.438  1.00 43.83           N
ATOM   1247  NH2 ARG A 109      33.645  38.751 214.422  1.00 46.39           N1+
ATOM   1248  H   ARG A 109      34.099  31.445 218.715  1.00 48.59           H
ATOM   1249  HA  ARG A 109      32.718  31.588 216.550  1.00 54.52           H
ATOM   1250  HB2 ARG A 109      32.902  33.404 217.999  1.00 48.27           H
ATOM   1251  HB3 ARG A 109      34.431  33.576 217.618  1.00 48.27           H
ATOM   1252  HG2 ARG A 109      33.671  34.131 215.385  1.00 51.44           H
ATOM   1253  HG3 ARG A 109      32.242  34.342 216.052  1.00 51.44           H
ATOM   1254  HD2 ARG A 109      33.055  36.061 217.353  1.00 51.47           H
ATOM   1255  HD3 ARG A 109      34.542  35.797 216.840  1.00 51.47           H
ATOM   1256  HE  ARG A 109      32.830  36.541 214.908  1.00 48.56           H
ATOM   1257 HH11 ARG A 109      34.896  37.961 217.125  1.00 52.58           H
ATOM   1258 HH12 ARG A 109      35.033  39.249 216.375  1.00 52.58           H
ATOM   1259 HH21 ARG A 109      33.131  38.453 213.801  1.00 55.65           H
ATOM   1260 HH22 ARG A 109      33.969  39.547 214.371  1.00 55.65           H
ATOM   1261  N   ASP A 110      35.893  31.706 216.006  1.00 43.53           N
ATOM   1262  CA  ASP A 110      36.955  31.492 215.019  1.00 40.52           C
ATOM   1263  C   ASP A 110      36.947  30.065 214.458  1.00 45.75           C
ATOM   1264  O   ASP A 110      37.122  29.859 213.244  1.00 41.09           O
ATOM   1265  CB  ASP A 110      38.295  31.835 215.673  1.00 44.01           C
ATOM   1266  CG  ASP A 110      38.301  33.255 216.256  1.00 55.13           C
ATOM   1267  OD1 ASP A 110      39.014  34.130 215.718  1.00 61.50           O
ATOM   1268  OD2 ASP A 110      37.537  33.518 217.229  1.00 68.91           O1-
ATOM   1269  H   ASP A 110      36.191  31.879 216.796  1.00 52.22           H
ATOM   1270  HA  ASP A 110      36.824  32.115 214.287  1.00 48.60           H
ATOM   1271  HB2 ASP A 110      38.457  31.212 216.398  1.00 52.79           H
ATOM   1272  HB3 ASP A 110      39.003  31.768 215.019  1.00 52.79           H
ATOM   1273  N   THR A 111      36.701  29.069 215.310  1.00 44.13           N
ATOM   1274  CA  THR A 111      36.665  27.689 214.838  1.00 41.93           C
ATOM   1275  C   THR A 111      35.550  27.506 213.814  1.00 43.03           C
ATOM   1276  O   THR A 111      35.746  26.879 212.759  1.00 40.86           O
ATOM   1277  CB  THR A 111      36.456  26.737 216.019  1.00 49.41           C
ATOM   1278  OG1 THR A 111      37.513  26.925 216.966  1.00 51.73           O
ATOM   1279  CG2 THR A 111      36.455  25.316 215.576  1.00 51.89           C
ATOM   1280  H   THR A 111      36.528  29.168 216.149  1.00 52.94           H
ATOM   1281  HA  THR A 111      37.510  27.473 214.414  1.00 50.30           H
ATOM   1282  HB  THR A 111      35.602  26.921 216.435  1.00 59.27           H
ATOM   1283  HG1 THR A 111      37.483  27.711 217.260  1.00 62.06           H
ATOM   1284 HG21 THR A 111      36.347  24.742 216.347  1.00 62.25           H
ATOM   1285 HG22 THR A 111      35.728  25.157 214.958  1.00 62.25           H
ATOM   1286 HG23 THR A 111      37.302  25.112 215.151  1.00 62.25           H
ATOM   1287  N   LEU A 112      34.377  28.059 214.113  1.00 39.50           N
ATOM   1288  CA  LEU A 112      33.229  27.920 213.230  1.00 41.58           C
ATOM   1289  C   LEU A 112      33.409  28.727 211.947  1.00 43.93           C
ATOM   1290  O   LEU A 112      33.019  28.270 210.870  1.00 41.72           O
ATOM   1291  CB  LEU A 112      31.967  28.370 213.947  1.00 42.21           C
ATOM   1292  CG  LEU A 112      31.558  27.461 215.100  1.00 51.06           C
ATOM   1293  CD1 LEU A 112      30.342  28.071 215.830  1.00 44.58           C
ATOM   1294  CD2 LEU A 112      31.252  26.056 214.582  1.00 46.28           C
ATOM   1295  H   LEU A 112      34.223  28.535 214.818  1.00 47.38           H
ATOM   1296  HA  LEU A 112      33.135  26.988 212.987  1.00 49.88           H
ATOM   1297  HB2 LEU A 112      32.126  29.254 214.311  1.00 50.63           H
ATOM   1298  HB3 LEU A 112      31.233  28.401 213.311  1.00 50.63           H
ATOM   1299  HG  LEU A 112      32.294  27.401 215.730  1.00 61.25           H
ATOM   1300 HD11 LEU A 112      30.099  27.501 216.576  1.00 53.47           H
ATOM   1301 HD12 LEU A 112      30.576  28.953 216.157  1.00 53.47           H
ATOM   1302 HD13 LEU A 112      29.601  28.139 215.205  1.00 53.47           H
ATOM   1303 HD21 LEU A 112      30.955  25.510 215.326  1.00 55.52           H
ATOM   1304 HD22 LEU A 112      30.549  26.114 213.915  1.00 55.52           H
ATOM   1305 HD23 LEU A 112      32.046  25.669 214.189  1.00 55.52           H
ATOM   1306  N   MET A 113      33.949  29.943 212.049  1.00 37.23           N
ATOM   1307  CA  MET A 113      34.193  30.727 210.852  1.00 40.61           C
ATOM   1308  C   MET A 113      35.133  29.988 209.917  1.00 44.45           C
ATOM   1309  O   MET A 113      34.932  29.999 208.700  1.00 40.22           O
ATOM   1310  CB  MET A 113      34.769  32.088 211.211  1.00 38.85           C
ATOM   1311  CG  MET A 113      34.795  33.091 210.048  1.00 44.87           C
ATOM   1312  SD  MET A 113      33.111  33.537 209.460  1.00 45.06           S
ATOM   1313  CE  MET A 113      33.506  33.851 207.736  1.00 48.34           C
ATOM   1314  H   MET A 113      34.182  30.323 212.786  1.00 44.66           H
ATOM   1315  HA  MET A 113      33.344  30.874 210.406  1.00 48.71           H
ATOM   1316  HB2 MET A 113      34.208  32.467 211.910  1.00 46.60           H
ATOM   1317  HB3 MET A 113      35.679  31.978 211.525  1.00 46.60           H
ATOM   1318  HG2 MET A 113      35.226  33.912 210.342  1.00 53.83           H
ATOM   1319  HG3 MET A 113      35.287  32.710 209.306  1.00 53.83           H
ATOM   1320  HE1 MET A 113      32.698  34.096 207.255  1.00 57.99           H
ATOM   1321  HE2 MET A 113      34.173  34.556 207.674  1.00 57.99           H
ATOM   1322  HE3 MET A 113      33.864  33.025 207.382  1.00 57.99           H
ATOM   1323  N   ARG A 114      36.179  29.347 210.471  1.00 37.80           N
ATOM   1324  CA  ARG A 114      37.124  28.634 209.639  1.00 40.48           C
ATOM   1325  C   ARG A 114      36.412  27.504 208.943  1.00 44.61           C
ATOM   1326  O   ARG A 114      36.666  27.219 207.767  1.00 38.54           O
ATOM   1327  CB  ARG A 114      38.302  28.103 210.481  1.00 38.46           C
ATOM   1328  CG  ARG A 114      39.273  27.219 209.708  1.00 48.90           C
ATOM   1329  CD  ARG A 114      40.593  26.995 210.476  1.00 47.05           C
ATOM   1330  NE  ARG A 114      40.327  26.783 211.868  1.00 61.55           N
ATOM   1331  CZ  ARG A 114      40.712  27.577 212.856  1.00 55.71           C
ATOM   1332  NH1 ARG A 114      41.465  28.643 212.661  1.00 58.95           N
ATOM   1333  NH2 ARG A 114      40.344  27.251 214.075  1.00 61.95           N1+
ATOM   1334  H   ARG A 114      36.350  29.299 211.311  1.00 45.35           H
ATOM   1335  HA  ARG A 114      37.461  29.234 208.957  1.00 48.56           H
ATOM   1336  HB2 ARG A 114      38.806  28.852 210.843  1.00 46.13           H
ATOM   1337  HB3 ARG A 114      37.944  27.567 211.202  1.00 46.13           H
ATOM   1338  HG2 ARG A 114      38.862  26.352 209.566  1.00 58.66           H
ATOM   1339  HG3 ARG A 114      39.479  27.632 208.853  1.00 58.66           H
ATOM   1340  HD2 ARG A 114      41.044  26.211 210.122  1.00 56.45           H
ATOM   1341  HD3 ARG A 114      41.152  27.772 210.406  1.00 56.45           H
ATOM   1342  HE  ARG A 114      40.005  26.016 212.089  1.00 73.84           H
ATOM   1343 HH11 ARG A 114      41.701  28.873 211.864  1.00 70.72           H
ATOM   1344 HH12 ARG A 114      41.700  29.126 213.338  1.00 70.72           H
ATOM   1345 HH21 ARG A 114      39.871  26.542 214.202  1.00 74.32           H
ATOM   1346 HH22 ARG A 114      40.601  27.727 214.744  1.00 74.32           H
ATOM   1347  N   LEU A 115      35.464  26.888 209.651  1.00 44.97           N
ATOM   1348  CA  LEU A 115      34.673  25.809 209.088  1.00 45.61           C
ATOM   1349  C   LEU A 115      33.739  26.290 207.963  1.00 43.97           C
ATOM   1350  O   LEU A 115      33.829  25.750 206.856  1.00 42.61           O
ATOM   1351  CB  LEU A 115      33.916  25.132 210.218  1.00 45.98           C
ATOM   1352  CG  LEU A 115      33.152  23.876 209.816  1.00 51.89           C
ATOM   1353  CD1 LEU A 115      34.115  22.781 209.426  1.00 50.24           C
ATOM   1354  CD2 LEU A 115      32.275  23.461 210.970  1.00 57.80           C
ATOM   1355  H   LEU A 115      35.264  27.075 210.470  1.00 53.94           H
ATOM   1356  HA  LEU A 115      35.281  25.154 208.703  1.00 54.71           H
ATOM   1357  HB2 LEU A 115      34.560  24.871 210.897  1.00 55.16           H
ATOM   1358  HB3 LEU A 115      33.280  25.767 210.582  1.00 55.16           H
ATOM   1359  HG  LEU A 115      32.586  24.066 209.054  1.00 62.24           H
ATOM   1360 HD11 LEU A 115      33.609  21.985 209.200  1.00 60.26           H
ATOM   1361 HD12 LEU A 115      34.633  23.070 208.658  1.00 60.26           H
ATOM   1362 HD13 LEU A 115      34.706  22.607 210.175  1.00 60.26           H
ATOM   1363 HD21 LEU A 115      31.771  22.675 210.712  1.00 69.34           H
ATOM   1364 HD22 LEU A 115      32.842  23.255 211.730  1.00 69.34           H
ATOM   1365 HD23 LEU A 115      31.671  24.188 211.189  1.00 69.34           H
ATOM   1366  N   VAL A 116      32.870  27.325 208.200  1.00 43.26           N
ATOM   1367  CA  VAL A 116      32.029  27.906 207.121  1.00 44.01           C
ATOM   1368  C   VAL A 116      32.805  28.014 205.787  1.00 46.95           C
ATOM   1369  O   VAL A 116      32.395  27.750 204.669  1.00 48.06           O
ATOM   1370  CB  VAL A 116      31.569  29.330 207.572  1.00 46.33           C
ATOM   1371  CG1 VAL A 116      30.912  30.064 206.406  1.00 45.76           C
ATOM   1372  CG2 VAL A 116      30.628  29.196 208.771  1.00 46.69           C
ATOM   1373  H   VAL A 116      33.020  27.935 209.035  1.00 51.90           H
ATOM   1374  HA  VAL A 116      31.147  27.235 206.944  1.00 52.80           H
ATOM   1375  HB  VAL A 116      32.476  29.917 207.895  1.00 55.58           H
ATOM   1376 HG11 VAL A 116      30.479  31.016 206.734  1.00 54.90           H
ATOM   1377 HG12 VAL A 116      31.632  30.303 205.613  1.00 54.90           H
ATOM   1378 HG13 VAL A 116      30.098  29.493 205.938  1.00 54.90           H
ATOM   1379 HG21 VAL A 116      30.261  30.178 209.086  1.00 56.01           H
ATOM   1380 HG22 VAL A 116      29.758  28.571 208.543  1.00 56.01           H
ATOM   1381 HG23 VAL A 116      31.145  28.754 209.637  1.00 56.01           H
ATOM   1382  N   LEU A 117      34.053  28.546 206.016  1.00 39.56           N
ATOM   1383  CA  LEU A 117      34.985  29.077 205.010  1.00 44.05           C
ATOM   1384  C   LEU A 117      35.606  27.961 204.188  1.00 42.25           C
ATOM   1385  O   LEU A 117      35.549  27.973 202.951  1.00 42.28           O
ATOM   1386  CB  LEU A 117      36.134  29.879 205.651  1.00 45.77           C
ATOM   1387  CG  LEU A 117      36.469  31.372 205.457  1.00 54.04           C
ATOM   1388  CD1 LEU A 117      35.288  32.227 205.168  1.00 52.90           C
ATOM   1389  CD2 LEU A 117      37.204  31.947 206.675  1.00 49.03           C
ATOM   1390  H   LEU A 117      34.381  28.614 206.808  1.00 47.45           H
ATOM   1391  HA  LEU A 117      34.525  29.679 204.408  1.00 52.84           H
ATOM   1392  HB2 LEU A 117      36.113  29.734 206.608  1.00 54.91           H
ATOM   1393  HB3 LEU A 117      36.941  29.453 205.309  1.00 54.91           H
ATOM   1394  HG  LEU A 117      37.074  31.462 204.705  1.00 64.83           H
ATOM   1395 HD11 LEU A 117      35.540  33.166 205.204  1.00 63.46           H
ATOM   1396 HD12 LEU A 117      34.947  32.001 204.289  1.00 63.46           H
ATOM   1397 HD13 LEU A 117      34.624  32.021 205.843  1.00 63.46           H
ATOM   1398 HD21 LEU A 117      37.315  32.903 206.550  1.00 58.82           H
ATOM   1399 HD22 LEU A 117      36.672  31.778 207.466  1.00 58.82           H
ATOM   1400 HD23 LEU A 117      38.075  31.527 206.763  1.00 58.82           H
ATOM   1401  N   THR A 118      36.274  27.024 204.852  1.00 39.99           N
ATOM   1402  CA  THR A 118      36.875  25.920 204.123  1.00 43.18           C
ATOM   1403  C   THR A 118      35.805  25.094 203.439  1.00 44.16           C
ATOM   1404  O   THR A 118      35.993  24.656 202.302  1.00 40.03           O
ATOM   1405  CB  THR A 118      37.724  25.048 205.050  1.00 43.17           C
ATOM   1406  OG1 THR A 118      36.900  24.523 206.094  1.00 51.00           O
ATOM   1407  CG2 THR A 118      38.829  25.881 205.694  1.00 41.96           C
ATOM   1408  H   THR A 118      36.394  27.012 205.708  1.00 47.97           H
ATOM   1409  HA  THR A 118      37.456  26.282 203.438  1.00 51.80           H
ATOM   1410  HB  THR A 118      38.125  24.325 204.547  1.00 51.79           H
ATOM   1411  HG1 THR A 118      36.558  25.151 206.535  1.00 61.19           H
ATOM   1412 HG21 THR A 118      39.369  25.311 206.264  1.00 50.34           H
ATOM   1413 HG22 THR A 118      39.392  26.289 205.019  1.00 50.34           H
ATOM   1414 HG23 THR A 118      38.438  26.579 206.242  1.00 50.34           H
ATOM   1415  N   VAL A 119      34.658  24.900 204.104  1.00 42.78           N
ATOM   1416  CA  VAL A 119      33.601  24.059 203.549  1.00 40.44           C
ATOM   1417  C   VAL A 119      32.876  24.729 202.347  1.00 40.14           C
ATOM   1418  O   VAL A 119      32.691  24.058 201.331  1.00 45.30           O
ATOM   1419  CB  VAL A 119      32.645  23.615 204.674  1.00 42.93           C
ATOM   1420  CG1 VAL A 119      31.585  22.683 204.148  1.00 47.67           C
ATOM   1421  CG2 VAL A 119      33.426  22.886 205.759  1.00 49.33           C
ATOM   1422  H   VAL A 119      34.481  25.221 204.883  1.00 51.32           H
ATOM   1423  HA  VAL A 119      34.019  23.246 203.222  1.00 48.51           H
ATOM   1424  HB  VAL A 119      32.216  24.389 205.069  1.00 51.50           H
ATOM   1425 HG11 VAL A 119      31.003  22.419 204.874  1.00 57.19           H
ATOM   1426 HG12 VAL A 119      31.073  23.136 203.465  1.00 57.19           H
ATOM   1427 HG13 VAL A 119      32.027  21.901 203.779  1.00 57.19           H
ATOM   1428 HG21 VAL A 119      32.811  22.618 206.459  1.00 59.18           H
ATOM   1429 HG22 VAL A 119      33.834  22.097 205.369  1.00 59.18           H
ATOM   1430 HG23 VAL A 119      34.116  23.465 206.123  1.00 59.18           H
ATOM   1431  N   ARG A 120      32.441  26.020 202.412  1.00 41.03           N
ATOM   1432  CA  ARG A 120      31.742  26.607 201.244  1.00 37.02           C
ATOM   1433  C   ARG A 120      32.622  26.539 199.964  1.00 39.29           C
ATOM   1434  O   ARG A 120      32.285  26.229 198.843  1.00 42.84           O
ATOM   1435  CB  ARG A 120      31.391  28.059 201.597  1.00 44.44           C
ATOM   1436  CG  ARG A 120      29.894  28.241 201.850  1.00 61.97           C
ATOM   1437  CD  ARG A 120      29.383  27.298 202.942  1.00 48.94           C
ATOM   1438  NE  ARG A 120      28.063  27.760 203.430  1.00 47.47           N
ATOM   1439  CZ  ARG A 120      26.868  27.207 203.038  1.00 41.45           C
ATOM   1440  NH1 ARG A 120      26.797  26.253 202.029  1.00 46.63           N
ATOM   1441  NH2 ARG A 120      25.708  27.619 203.645  1.00 48.04           N1+
ATOM   1442  H   ARG A 120      32.623  26.630 203.229  1.00 49.21           H
ATOM   1443  HA  ARG A 120      30.823  25.993 201.020  1.00 44.41           H
ATOM   1444  HB2 ARG A 120      31.960  28.387 202.504  1.00 53.32           H
ATOM   1445  HB3 ARG A 120      31.713  28.753 200.795  1.00 53.32           H
ATOM   1446  HG2 ARG A 120      29.707  29.297 202.160  1.00 74.35           H
ATOM   1447  HG3 ARG A 120      29.317  28.097 200.918  1.00 74.35           H
ATOM   1448  HD2 ARG A 120      29.341  26.235 202.596  1.00 58.71           H
ATOM   1449  HD3 ARG A 120      30.081  27.307 203.822  1.00 58.71           H
ATOM   1450  HE  ARG A 120      28.068  28.703 203.928  1.00 56.94           H
ATOM   1451 HH11 ARG A 120      27.663  25.746 201.779  1.00 55.94           H
ATOM   1452 HH12 ARG A 120      25.944  25.673 201.937  1.00 55.94           H
ATOM   1453 HH21 ARG A 120      25.718  28.428 204.283  1.00 57.63           H
ATOM   1454 HH22 ARG A 120      24.796  27.183 203.408  1.00 57.63           H
ATOM   1455  N   SER A 121      33.919  26.966 200.222  1.00 41.68           N
ATOM   1456  CA  SER A 121      34.901  27.335 199.190  1.00 42.46           C
ATOM   1457  C   SER A 121      35.523  26.104 198.546  1.00 40.12           C
ATOM   1458  O   SER A 121      35.871  26.157 197.362  1.00 40.24           O
ATOM   1459  CB  SER A 121      36.015  28.266 199.708  1.00 37.51           C
ATOM   1460  OG  SER A 121      36.976  27.621 200.514  1.00 47.76           O
ATOM   1461  H   SER A 121      34.235  27.047 201.021  1.00 50.00           H
ATOM   1462  HA  SER A 121      34.456  27.842 198.501  1.00 50.94           H
ATOM   1463  HB2 SER A 121      36.508  28.599 198.939  1.00 45.00           H
ATOM   1464  HB3 SER A 121      35.646  29.024 200.194  1.00 45.00           H
ATOM   1465  HG  SER A 121      36.620  27.381 201.237  1.00 57.29           H
ATOM   1466  N   ASN A 122      35.605  24.982 199.269  1.00 39.81           N
ATOM   1467  CA  ASN A 122      35.952  23.702 198.644  1.00 50.08           C
ATOM   1468  C   ASN A 122      34.996  23.294 197.528  1.00 45.14           C
ATOM   1469  O   ASN A 122      35.332  22.373 196.782  1.00 43.39           O
ATOM   1470  CB  ASN A 122      35.978  22.563 199.669  1.00 47.10           C
ATOM   1471  CG  ASN A 122      37.348  22.388 200.297  1.00 68.46           C
ATOM   1472  OD1 ASN A 122      38.375  22.446 199.598  1.00 71.51           O
ATOM   1473  ND2 ASN A 122      37.382  22.200 201.622  1.00 63.98           N
ATOM   1474  H   ASN A 122      35.459  24.940 200.117  1.00 47.76           H
ATOM   1475  HA  ASN A 122      36.835  23.771 198.253  1.00 60.08           H
ATOM   1476  HB2 ASN A 122      35.332  22.756 200.372  1.00 56.50           H
ATOM   1477  HB3 ASN A 122      35.749  21.726 199.234  1.00 56.50           H
ATOM   1478 HD21 ASN A 122      38.143  22.124 202.028  1.00 76.76           H
ATOM   1479 HD22 ASN A 122      36.645  22.168 202.076  1.00 76.76           H
ATOM   1480  N   LEU A 123      33.804  23.899 197.425  1.00 41.20           N
ATOM   1481  CA  LEU A 123      32.900  23.528 196.333  1.00 41.15           C
ATOM   1482  C   LEU A 123      33.282  24.198 195.007  1.00 38.51           C
ATOM   1483  O   LEU A 123      32.755  23.818 193.955  1.00 40.96           O
ATOM   1484  CB  LEU A 123      31.432  23.868 196.684  1.00 37.21           C
ATOM   1485  CG  LEU A 123      30.580  22.984 197.607  1.00 46.16           C
ATOM   1486  CD1 LEU A 123      30.295  21.672 196.942  1.00 56.30           C
ATOM   1487  CD2 LEU A 123      31.299  22.725 198.903  1.00 55.50           C
ATOM   1488  H   LEU A 123      33.501  24.510 197.955  1.00 49.43           H
ATOM   1489  HA  LEU A 123      32.953  22.571 196.197  1.00 49.36           H
ATOM   1490  HB2 LEU A 123      31.429  24.749 197.081  1.00 44.64           H
ATOM   1491  HB3 LEU A 123      30.937  23.911 195.848  1.00 44.64           H
ATOM   1492  HG  LEU A 123      29.740  23.428 197.793  1.00 55.38           H
ATOM   1493 HD11 LEU A 123      29.776  21.123 197.549  1.00 67.54           H
ATOM   1494 HD12 LEU A 123      29.794  21.828 196.125  1.00 67.54           H
ATOM   1495 HD13 LEU A 123      31.141  21.236 196.743  1.00 67.54           H
ATOM   1496 HD21 LEU A 123      30.769  22.143 199.466  1.00 66.58           H
ATOM   1497 HD22 LEU A 123      32.151  22.300 198.709  1.00 66.58           H
ATOM   1498 HD23 LEU A 123      31.444  23.574 199.348  1.00 66.58           H
ATOM   1499  N   ILE A 124      34.180  25.173 195.029  1.00 35.03           N
ATOM   1500  CA  ILE A 124      34.519  25.980 193.859  1.00 37.25           C
ATOM   1501  C   ILE A 124      35.857  25.486 193.312  1.00 39.07           C
ATOM   1502  O   ILE A 124      36.863  25.533 194.044  1.00 38.05           O
ATOM   1503  CB  ILE A 124      34.602  27.475 194.200  1.00 37.86           C
ATOM   1504  CG1 ILE A 124      33.300  27.931 194.857  1.00 41.62           C
ATOM   1505  CG2 ILE A 124      34.914  28.303 192.921  1.00 45.93           C
ATOM   1506  CD1 ILE A 124      32.030  27.692 194.004  1.00 42.56           C
ATOM   1507  H   ILE A 124      34.622  25.397 195.732  1.00 42.02           H
ATOM   1508  HA  ILE A 124      33.817  25.870 193.204  1.00 44.68           H
ATOM   1509  HB  ILE A 124      35.332  27.615 194.826  1.00 45.41           H
ATOM   1510 HG12 ILE A 124      33.183  27.440 195.688  1.00 49.92           H
ATOM   1511 HG13 ILE A 124      33.359  28.884 195.039  1.00 49.92           H
ATOM   1512 HG21 ILE A 124      34.941  29.243 193.152  1.00 55.10           H
ATOM   1513 HG22 ILE A 124      35.774  28.032 192.567  1.00 55.10           H
ATOM   1514 HG23 ILE A 124      34.221  28.141 192.264  1.00 55.10           H
ATOM   1515 HD11 ILE A 124      31.256  28.014 194.491  1.00 51.05           H
ATOM   1516 HD12 ILE A 124      32.115  28.180 193.171  1.00 51.05           H
ATOM   1517 HD13 ILE A 124      31.928  26.743 193.827  1.00 51.05           H
ATOM   1518  N   PRO A 125      35.924  25.030 192.054  1.00 42.71           N
ATOM   1519  CA  PRO A 125      37.199  24.552 191.502  1.00 41.99           C
ATOM   1520  C   PRO A 125      38.219  25.679 191.390  1.00 40.70           C
ATOM   1521  O   PRO A 125      37.894  26.812 191.026  1.00 39.09           O
ATOM   1522  CB  PRO A 125      36.799  23.990 190.130  1.00 48.15           C
ATOM   1523  CG  PRO A 125      35.498  24.601 189.817  1.00 50.80           C
ATOM   1524  CD  PRO A 125      34.810  24.797 191.120  1.00 42.49           C
ATOM   1525  HA  PRO A 125      37.552  23.830 192.048  1.00 50.36           H
ATOM   1526  HB2 PRO A 125      37.462  24.227 189.467  1.00 57.76           H
ATOM   1527  HB3 PRO A 125      36.702  23.025 190.194  1.00 57.76           H
ATOM   1528  HG2 PRO A 125      35.651  25.461 189.393  1.00 60.94           H
ATOM   1529  HG3 PRO A 125      34.986  24.019 189.237  1.00 60.94           H
ATOM   1530  HD2 PRO A 125      34.232  25.574 191.089  1.00 50.97           H
ATOM   1531  HD3 PRO A 125      34.325  23.993 191.358  1.00 50.97           H
ATOM   1532  N   SER A 126      39.454  25.360 191.732  1.00 40.91           N
ATOM   1533  CA  SER A 126      40.566  26.301 191.734  1.00 39.83           C
ATOM   1534  C   SER A 126      41.843  25.496 191.566  1.00 42.27           C
ATOM   1535  O   SER A 126      42.134  24.662 192.424  1.00 37.60           O
ATOM   1536  CB  SER A 126      40.601  27.096 193.040  1.00 41.21           C
ATOM   1537  OG  SER A 126      41.458  28.217 192.906  1.00 45.38           O
ATOM   1538  H   SER A 126      39.685  24.570 191.982  1.00 49.08           H
ATOM   1539  HA  SER A 126      40.462  26.936 191.013  1.00 47.77           H
ATOM   1540  HB2 SER A 126      39.701  27.406 193.243  1.00 49.43           H
ATOM   1541  HB3 SER A 126      40.922  26.526 193.757  1.00 49.43           H
ATOM   1542  HG  SER A 126      41.172  28.725 192.299  1.00 54.44           H
ATOM   1543  N   PRO A 127      42.595  25.651 190.459  1.00 37.64           N
ATOM   1544  CA  PRO A 127      42.302  26.582 189.355  1.00 34.85           C
ATOM   1545  C   PRO A 127      40.999  26.274 188.598  1.00 34.71           C
ATOM   1546  O   PRO A 127      40.403  25.200 188.781  1.00 33.14           O
ATOM   1547  CB  PRO A 127      43.522  26.413 188.410  1.00 34.79           C
ATOM   1548  CG  PRO A 127      44.036  25.016 188.725  1.00 43.02           C
ATOM   1549  CD  PRO A 127      43.819  24.857 190.206  1.00 37.07           C
ATOM   1550  HA  PRO A 127      42.272  27.490 189.703  1.00 41.80           H
ATOM   1551  HB2 PRO A 127      43.250  26.484 187.481  1.00 41.73           H
ATOM   1552  HB3 PRO A 127      44.188  27.084 188.612  1.00 41.73           H
ATOM   1553  HG2 PRO A 127      43.506  24.359 188.239  1.00 51.61           H
ATOM   1554  HG3 PRO A 127      44.973  24.934 188.501  1.00 51.61           H
ATOM   1555  HD2 PRO A 127      43.666  23.927 190.428  1.00 44.47           H
ATOM   1556  HD3 PRO A 127      44.569  25.230 190.687  1.00 44.47           H
ATOM   1557  N   PRO A 128      40.526  27.256 187.830  1.00 35.66           N
ATOM   1558  CA  PRO A 128      39.196  27.154 187.226  1.00 37.32           C
ATOM   1559  C   PRO A 128      39.177  26.153 186.093  1.00 36.26           C
ATOM   1560  O   PRO A 128      40.203  25.839 185.499  1.00 34.70           O
ATOM   1561  CB  PRO A 128      38.939  28.555 186.688  1.00 35.20           C
ATOM   1562  CG  PRO A 128      40.274  29.110 186.444  1.00 39.76           C
ATOM   1563  CD  PRO A 128      41.132  28.569 187.566  1.00 37.29           C
ATOM   1564  HA  PRO A 128      38.523  26.931 187.892  1.00 44.77           H
ATOM   1565  HB2 PRO A 128      38.449  28.485 185.861  1.00 42.23           H
ATOM   1566  HB3 PRO A 128      38.448  29.072 187.340  1.00 42.23           H
ATOM   1567  HG2 PRO A 128      40.610  28.788 185.593  1.00 47.69           H
ATOM   1568  HG3 PRO A 128      40.250  30.079 186.464  1.00 47.69           H
ATOM   1569  HD2 PRO A 128      42.051  28.463 187.280  1.00 44.72           H
ATOM   1570  HD3 PRO A 128      41.060  29.141 188.347  1.00 44.72           H
ATOM   1571  N   THR A 129      37.970  25.676 185.777  1.00 35.96           N
ATOM   1572  CA  THR A 129      37.847  24.573 184.834  1.00 36.05           C
ATOM   1573  C   THR A 129      37.339  25.019 183.460  1.00 32.69           C
ATOM   1574  O   THR A 129      38.132  25.197 182.533  1.00 36.36           O
ATOM   1575  CB  THR A 129      36.957  23.502 185.456  1.00 31.04           C
ATOM   1576  OG1 THR A 129      35.728  24.097 185.899  1.00 39.05           O
ATOM   1577  CG2 THR A 129      37.669  22.899 186.655  1.00 39.04           C
ATOM   1578  H   THR A 129      37.225  25.953 186.103  1.00 43.13           H
ATOM   1579  HA  THR A 129      38.711  24.166 184.704  1.00 43.25           H
ATOM   1580  HB  THR A 129      36.777  22.796 184.816  1.00 37.23           H
ATOM   1581  HG1 THR A 129      35.816  24.366 186.690  1.00 46.84           H
ATOM   1582 HG21 THR A 129      37.114  22.188 187.014  1.00 46.83           H
ATOM   1583 HG22 THR A 129      38.531  22.541 186.389  1.00 46.83           H
ATOM   1584 HG23 THR A 129      37.806  23.568 187.342  1.00 46.83           H
ATOM   1585  N   TYR A 130      36.042  25.211 183.298  1.00 32.75           N
ATOM   1586  CA  TYR A 130      35.467  25.333 181.962  1.00 30.96           C
ATOM   1587  C   TYR A 130      35.135  26.785 181.619  1.00 34.42           C
ATOM   1588  O   TYR A 130      35.167  27.669 182.473  1.00 32.22           O
ATOM   1589  CB  TYR A 130      34.230  24.472 181.841  1.00 34.80           C
ATOM   1590  CG  TYR A 130      34.394  23.084 182.395  1.00 30.69           C
ATOM   1591  CD1 TYR A 130      33.423  22.524 183.219  1.00 42.80           C
ATOM   1592  CD2 TYR A 130      35.521  22.321 182.098  1.00 37.25           C
ATOM   1593  CE1 TYR A 130      33.566  21.234 183.735  1.00 44.12           C
ATOM   1594  CE2 TYR A 130      35.675  21.013 182.610  1.00 36.93           C
ATOM   1595  CZ  TYR A 130      34.691  20.495 183.423  1.00 39.70           C
ATOM   1596  OH  TYR A 130      34.848  19.253 183.932  1.00 43.32           O
ATOM   1597  H   TYR A 130      35.468  25.280 183.939  1.00 39.28           H
ATOM   1598  HA  TYR A 130      36.108  25.012 181.303  1.00 37.13           H
ATOM   1599  HB2 TYR A 130      33.514  24.893 182.328  1.00 41.74           H
ATOM   1600  HB3 TYR A 130      34.008  24.398 180.898  1.00 41.74           H
ATOM   1601  HD1 TYR A 130      32.663  23.013 183.432  1.00 51.34           H
ATOM   1602  HD2 TYR A 130      36.178  22.680 181.547  1.00 44.68           H
ATOM   1603  HE1 TYR A 130      32.910  20.883 184.284  1.00 52.93           H
ATOM   1604  HE2 TYR A 130      36.433  20.505 182.415  1.00 44.30           H
ATOM   1605  HH  TYR A 130      35.553  18.909 183.636  1.00 51.97           H
ATOM   1606  N   ASN A 131      34.839  27.027 180.340  1.00 30.55           N
ATOM   1607  CA  ASN A 131      34.306  28.321 179.933  1.00 37.28           C
ATOM   1608  C   ASN A 131      33.379  28.093 178.751  1.00 35.74           C
ATOM   1609  O   ASN A 131      33.150  26.959 178.341  1.00 33.38           O
ATOM   1610  CB  ASN A 131      35.449  29.312 179.611  1.00 29.80           C
ATOM   1611  CG  ASN A 131      36.304  28.856 178.420  1.00 34.96           C
ATOM   1612  OD1 ASN A 131      35.839  28.192 177.483  1.00 33.88           O
ATOM   1613  ND2 ASN A 131      37.539  29.266 178.437  1.00 34.91           N
ATOM   1614  H   ASN A 131      34.938  26.470 179.696  1.00 36.64           H
ATOM   1615  HA  ASN A 131      33.769  28.703 180.648  1.00 44.72           H
ATOM   1616  HB2 ASN A 131      35.072  30.170 179.392  1.00 35.74           H
ATOM   1617  HB3 ASN A 131      36.018  29.407 180.390  1.00 35.74           H
ATOM   1618 HD21 ASN A 131      38.074  29.017 177.817  1.00 41.87           H
ATOM   1619 HD22 ASN A 131      37.810  29.779 179.072  1.00 41.87           H
ATOM   1620  N   ILE A 132      32.864  29.187 178.190  1.00 33.52           N
ATOM   1621  CA  ILE A 132      31.847  29.073 177.155  1.00 35.18           C
ATOM   1622  C   ILE A 132      32.369  28.342 175.926  1.00 38.34           C
ATOM   1623  O   ILE A 132      31.589  27.710 175.214  1.00 40.17           O
ATOM   1624  CB  ILE A 132      31.262  30.461 176.795  1.00 33.45           C
ATOM   1625  CG1 ILE A 132      30.034  30.323 175.862  1.00 40.10           C
ATOM   1626  CG2 ILE A 132      32.283  31.357 176.093  1.00 32.76           C
ATOM   1627  CD1 ILE A 132      28.992  29.239 176.324  1.00 45.90           C
ATOM   1628  H   ILE A 132      33.083  29.996 178.387  1.00 40.21           H
ATOM   1629  HA  ILE A 132      31.141  28.528 177.526  1.00 42.20           H
ATOM   1630  HB  ILE A 132      30.970  30.904 177.607  1.00 40.12           H
ATOM   1631 HG12 ILE A 132      29.585  31.181 175.816  1.00 48.10           H
ATOM   1632 HG13 ILE A 132      30.353  30.054 174.988  1.00 48.10           H
ATOM   1633 HG21 ILE A 132      31.867  32.203 175.873  1.00 39.30           H
ATOM   1634 HG22 ILE A 132      33.044  31.506 176.679  1.00 39.30           H
ATOM   1635 HG23 ILE A 132      32.587  30.930 175.280  1.00 39.30           H
ATOM   1636 HD11 ILE A 132      28.256  29.216 175.688  1.00 55.06           H
ATOM   1637 HD12 ILE A 132      29.405  28.357 176.347  1.00 55.06           H
ATOM   1638 HD13 ILE A 132      28.654  29.475 177.205  1.00 55.06           H
ATOM   1639  N   ALA A 133      33.682  28.385 175.660  1.00 36.06           N
ATOM   1640  CA  ALA A 133      34.222  27.687 174.491  1.00 39.07           C
ATOM   1641  C   ALA A 133      34.630  26.251 174.780  1.00 43.00           C
ATOM   1642  O   ALA A 133      34.559  25.408 173.881  1.00 36.38           O
ATOM   1643  CB  ALA A 133      35.443  28.439 173.934  1.00 39.28           C
ATOM   1644  H   ALA A 133      34.272  28.810 176.132  1.00 43.26           H
ATOM   1645  HA  ALA A 133      33.553  27.660 173.790  1.00 46.87           H
ATOM   1646  HB1 ALA A 133      35.754  27.954 173.158  1.00 47.12           H
ATOM   1647  HB2 ALA A 133      35.190  29.339 173.679  1.00 47.12           H
ATOM   1648  HB3 ALA A 133      36.136  28.469 174.607  1.00 47.12           H
ATOM   1649  N   HIS A 134      35.053  25.944 176.011  1.00 36.52           N
ATOM   1650  CA  HIS A 134      35.637  24.644 176.331  1.00 33.74           C
ATOM   1651  C   HIS A 134      34.901  24.007 177.503  1.00 31.89           C
ATOM   1652  O   HIS A 134      35.005  24.485 178.639  1.00 30.06           O
ATOM   1653  CB  HIS A 134      37.114  24.779 176.677  1.00 32.57           C
ATOM   1654  CG  HIS A 134      37.928  25.326 175.554  1.00 38.78           C
ATOM   1655  ND1 HIS A 134      39.051  26.091 175.744  1.00 44.94           N
ATOM   1656  CD2 HIS A 134      37.754  25.239 174.212  1.00 45.11           C
ATOM   1657  CE1 HIS A 134      39.565  26.414 174.569  1.00 46.03           C
ATOM   1658  NE2 HIS A 134      38.777  25.939 173.626  1.00 39.37           N
ATOM   1659  H   HIS A 134      35.004  26.478 176.687  1.00 43.80           H
ATOM   1660  HA  HIS A 134      35.563  24.059 175.562  1.00 40.47           H
ATOM   1661  HB2 HIS A 134      37.455  23.897 176.901  1.00 39.07           H
ATOM   1662  HB3 HIS A 134      37.210  25.371 177.439  1.00 39.07           H
ATOM   1663  HD2 HIS A 134      37.060  24.798 173.774  1.00 54.11           H
ATOM   1664  HE1 HIS A 134      40.323  26.927 174.427  1.00 55.22           H
ATOM   1665  HE2 HIS A 134      38.905  26.022 172.781  1.00 47.22           H
ATOM   1666  N   ASP A 135      34.219  22.892 177.243  1.00 33.71           N
ATOM   1667  CA  ASP A 135      33.624  22.071 178.302  1.00 31.80           C
ATOM   1668  C   ASP A 135      34.580  21.010 178.754  1.00 33.07           C
ATOM   1669  O   ASP A 135      34.211  19.875 179.020  1.00 34.29           O
ATOM   1670  CB  ASP A 135      32.330  21.463 177.799  1.00 34.83           C
ATOM   1671  CG  ASP A 135      31.255  22.527 177.562  1.00 44.49           C
ATOM   1672  OD1 ASP A 135      31.004  23.356 178.484  1.00 39.14           O
ATOM   1673  OD2 ASP A 135      30.686  22.547 176.441  1.00 48.11           O1-
ATOM   1674  H   ASP A 135      34.081  22.582 176.453  1.00 40.43           H
ATOM   1675  HA  ASP A 135      33.424  22.623 179.072  1.00 38.14           H
ATOM   1676  HB2 ASP A 135      32.509  21.026 176.953  1.00 41.78           H
ATOM   1677  HB3 ASP A 135      32.016  20.808 178.447  1.00 41.78           H
ATOM   1678  N   TYR A 136      35.849  21.381 178.812  1.00 35.73           N
ATOM   1679  CA  TYR A 136      36.909  20.524 179.300  1.00 28.89           C
ATOM   1680  C   TYR A 136      38.042  21.423 179.731  1.00 30.61           C
ATOM   1681  O   TYR A 136      38.158  22.575 179.293  1.00 29.31           O
ATOM   1682  CB  TYR A 136      37.412  19.560 178.226  1.00 31.06           C
ATOM   1683  CG  TYR A 136      37.611  20.291 176.888  1.00 28.35           C
ATOM   1684  CD1 TYR A 136      38.829  20.860 176.559  1.00 34.43           C
ATOM   1685  CD2 TYR A 136      36.555  20.424 175.989  1.00 35.81           C
ATOM   1686  CE1 TYR A 136      38.988  21.523 175.375  1.00 29.98           C
ATOM   1687  CE2 TYR A 136      36.707  21.099 174.794  1.00 31.66           C
ATOM   1688  CZ  TYR A 136      37.936  21.626 174.493  1.00 32.48           C
ATOM   1689  OH  TYR A 136      38.063  22.293 173.307  1.00 33.60           O
ATOM   1690  H   TYR A 136      36.139  22.152 178.568  1.00 42.86           H
ATOM   1691  HA  TYR A 136      36.597  20.020 180.064  1.00 34.65           H
ATOM   1692  HB2 TYR A 136      38.266  19.192 178.507  1.00 37.25           H
ATOM   1693  HB3 TYR A 136      36.772  18.844 178.104  1.00 37.25           H
ATOM   1694  HD1 TYR A 136      39.547  20.791 177.141  1.00 41.29           H
ATOM   1695  HD2 TYR A 136      35.722  20.058 176.197  1.00 42.96           H
ATOM   1696  HE1 TYR A 136      39.808  21.893 175.163  1.00 35.96           H
ATOM   1697  HE2 TYR A 136      36.006  21.180 174.196  1.00 37.97           H
ATOM   1698  HH  TYR A 136      37.593  21.904 172.734  1.00 40.31           H
ATOM   1699  N   ILE A 137      38.888  20.868 180.582  1.00 29.64           N
ATOM   1700  CA  ILE A 137      40.047  21.622 181.029  1.00 31.09           C
ATOM   1701  C   ILE A 137      40.931  21.878 179.823  1.00 34.44           C
ATOM   1702  O   ILE A 137      41.105  21.002 178.976  1.00 29.67           O
ATOM   1703  CB  ILE A 137      40.763  20.854 182.151  1.00 32.18           C
ATOM   1704  CG1 ILE A 137      39.871  20.913 183.417  1.00 42.25           C
ATOM   1705  CG2 ILE A 137      42.162  21.438 182.420  1.00 32.14           C
ATOM   1706  CD1 ILE A 137      40.438  20.143 184.556  1.00 43.48           C
ATOM   1707  H   ILE A 137      38.812  20.072 180.903  1.00 35.55           H
ATOM   1708  HA  ILE A 137      39.745  22.474 181.380  1.00 37.29           H
ATOM   1709  HB  ILE A 137      40.863  19.925 181.880  1.00 38.60           H
ATOM   1710 HG12 ILE A 137      39.762  21.836 183.700  1.00 50.68           H
ATOM   1711 HG13 ILE A 137      39.000  20.542 183.207  1.00 50.68           H
ATOM   1712 HG21 ILE A 137      42.610  20.937 183.123  1.00 38.54           H
ATOM   1713 HG22 ILE A 137      42.694  21.385 181.612  1.00 38.54           H
ATOM   1714 HG23 ILE A 137      42.065  22.364 182.689  1.00 38.54           H
ATOM   1715 HD11 ILE A 137      39.814  20.171 185.302  1.00 52.16           H
ATOM   1716 HD12 ILE A 137      40.580  19.223 184.270  1.00 52.16           H
ATOM   1717 HD13 ILE A 137      41.285  20.535 184.824  1.00 52.16           H
ATOM   1718  N   SER A 138      41.456  23.093 179.726  1.00 32.39           N
ATOM   1719  CA  SER A 138      42.350  23.458 178.633  1.00 31.87           C
ATOM   1720  C   SER A 138      43.248  24.586 179.079  1.00 29.25           C
ATOM   1721  O   SER A 138      42.890  25.376 179.964  1.00 28.12           O
ATOM   1722  CB  SER A 138      41.587  23.909 177.390  1.00 35.21           C
ATOM   1723  OG  SER A 138      41.107  25.232 177.507  1.00 36.84           O
ATOM   1724  H   SER A 138      41.314  23.712 180.300  1.00 38.85           H
ATOM   1725  HA  SER A 138      42.912  22.703 178.408  1.00 38.22           H
ATOM   1726  HB2 SER A 138      42.181  23.864 176.633  1.00 42.23           H
ATOM   1727  HB3 SER A 138      40.822  23.322 177.270  1.00 42.23           H
ATOM   1728  HG  SER A 138      40.868  25.509 176.753  1.00 44.20           H
ATOM   1729  N   TRP A 139      44.418  24.652 178.446  1.00 32.80           N
ATOM   1730  CA  TRP A 139      45.335  25.752 178.712  1.00 34.54           C
ATOM   1731  C   TRP A 139      44.691  27.107 178.381  1.00 30.19           C
ATOM   1732  O   TRP A 139      44.890  28.090 179.100  1.00 32.03           O
ATOM   1733  CB  TRP A 139      46.679  25.552 177.960  1.00 28.63           C
ATOM   1734  CG  TRP A 139      47.581  26.596 178.511  1.00 37.41           C
ATOM   1735  CD1 TRP A 139      47.791  27.804 177.986  1.00 32.16           C
ATOM   1736  CD2 TRP A 139      48.259  26.565 179.773  1.00 32.62           C
ATOM   1737  NE1 TRP A 139      48.578  28.548 178.828  1.00 37.70           N
ATOM   1738  CE2 TRP A 139      48.870  27.802 179.938  1.00 33.27           C
ATOM   1739  CE3 TRP A 139      48.413  25.589 180.778  1.00 38.89           C
ATOM   1740  CZ2 TRP A 139      49.637  28.115 181.066  1.00 43.43           C
ATOM   1741  CZ3 TRP A 139      49.173  25.881 181.866  1.00 38.05           C
ATOM   1742  CH2 TRP A 139      49.771  27.154 182.016  1.00 38.85           C
ATOM   1743  H   TRP A 139      44.706  24.069 177.881  1.00 39.34           H
ATOM   1744  HA  TRP A 139      45.543  25.765 179.661  1.00 41.43           H
ATOM   1745  HB2 TRP A 139      47.063  24.681 178.153  1.00 34.34           H
ATOM   1746  HB3 TRP A 139      46.552  25.676 177.006  1.00 34.34           H
ATOM   1747  HD1 TRP A 139      47.421  28.101 177.189  1.00 38.58           H
ATOM   1748  HE1 TRP A 139      48.836  29.357 178.683  1.00 45.22           H
ATOM   1749  HE3 TRP A 139      48.001  24.758 180.709  1.00 46.65           H
ATOM   1750  HZ2 TRP A 139      50.069  28.934 181.154  1.00 52.10           H
ATOM   1751  HZ3 TRP A 139      49.263  25.246 182.544  1.00 45.64           H
ATOM   1752  HH2 TRP A 139      50.295  27.332 182.765  1.00 46.60           H
ATOM   1753  N   GLU A 140      43.875  27.166 177.332  1.00 30.86           N
ATOM   1754  CA  GLU A 140      43.246  28.419 176.943  1.00 31.91           C
ATOM   1755  C   GLU A 140      42.223  28.854 177.999  1.00 34.99           C
ATOM   1756  O   GLU A 140      42.077  30.046 178.295  1.00 36.30           O
ATOM   1757  CB  GLU A 140      42.584  28.238 175.565  1.00 33.63           C
ATOM   1758  CG  GLU A 140      41.777  29.422 175.040  1.00 34.81           C
ATOM   1759  CD  GLU A 140      42.610  30.674 174.786  1.00 44.95           C
ATOM   1760  OE1 GLU A 140      43.837  30.608 174.984  1.00 43.68           O
ATOM   1761  OE2 GLU A 140      42.039  31.727 174.385  1.00 36.72           O1-
ATOM   1762  H   GLU A 140      43.652  26.495 176.845  1.00 37.01           H
ATOM   1763  HA  GLU A 140      43.917  29.110 176.882  1.00 38.28           H
ATOM   1764  HB2 GLU A 140      43.271  28.038 174.908  1.00 40.33           H
ATOM   1765  HB3 GLU A 140      41.970  27.491 175.623  1.00 40.33           H
ATOM   1766  HG2 GLU A 140      41.379  29.167 174.191  1.00 41.75           H
ATOM   1767  HG3 GLU A 140      41.090  29.651 175.685  1.00 41.75           H
ATOM   1768  N   SER A 141      41.514  27.896 178.586  1.00 34.75           N
ATOM   1769  CA  SER A 141      40.554  28.224 179.640  1.00 33.40           C
ATOM   1770  C   SER A 141      41.282  28.696 180.888  1.00 32.12           C
ATOM   1771  O   SER A 141      40.858  29.648 181.557  1.00 35.04           O
ATOM   1772  CB  SER A 141      39.670  26.999 179.943  1.00 33.25           C
ATOM   1773  OG  SER A 141      38.754  27.292 180.983  1.00 43.08           O
ATOM   1774  H   SER A 141      41.580  27.055 178.417  1.00 41.68           H
ATOM   1775  HA  SER A 141      39.982  28.949 179.348  1.00 40.06           H
ATOM   1776  HB2 SER A 141      39.173  26.742 179.150  1.00 39.88           H
ATOM   1777  HB3 SER A 141      40.230  26.261 180.228  1.00 39.88           H
ATOM   1778  HG  SER A 141      38.285  26.614 181.158  1.00 51.68           H
ATOM   1779  N   PHE A 142      42.392  28.051 181.212  1.00 28.13           N
ATOM   1780  CA  PHE A 142      43.177  28.526 182.333  1.00 32.25           C
ATOM   1781  C   PHE A 142      43.694  29.948 182.087  1.00 30.81           C
ATOM   1782  O   PHE A 142      43.600  30.795 182.975  1.00 32.07           O
ATOM   1783  CB  PHE A 142      44.330  27.576 182.645  1.00 32.35           C
ATOM   1784  CG  PHE A 142      45.240  28.104 183.723  1.00 30.41           C
ATOM   1785  CD1 PHE A 142      44.853  28.048 185.052  1.00 34.97           C
ATOM   1786  CD2 PHE A 142      46.437  28.728 183.386  1.00 33.41           C
ATOM   1787  CE1 PHE A 142      45.672  28.592 186.050  1.00 38.28           C
ATOM   1788  CE2 PHE A 142      47.265  29.250 184.347  1.00 34.30           C
ATOM   1789  CZ  PHE A 142      46.892  29.192 185.687  1.00 38.87           C
ATOM   1790  H   PHE A 142      42.688  27.349 180.816  1.00 33.74           H
ATOM   1791  HA  PHE A 142      42.619  28.542 183.121  1.00 38.68           H
ATOM   1792  HB2 PHE A 142      43.960  26.732 182.942  1.00 38.80           H
ATOM   1793  HB3 PHE A 142      44.857  27.450 181.841  1.00 38.80           H
ATOM   1794  HD1 PHE A 142      44.045  27.657 185.284  1.00 41.94           H
ATOM   1795  HD2 PHE A 142      46.696  28.773 182.498  1.00 40.08           H
ATOM   1796  HE1 PHE A 142      45.414  28.540 186.946  1.00 45.92           H
ATOM   1797  HE2 PHE A 142      48.065  29.646 184.102  1.00 41.14           H
ATOM   1798  HZ  PHE A 142      47.457  29.548 186.334  1.00 46.63           H
ATOM   1799  N   SER A 143      44.227  30.244 180.891  1.00 30.60           N
ATOM   1800  CA  SER A 143      45.035  31.457 180.758  1.00 34.26           C
ATOM   1801  C   SER A 143      44.252  32.666 180.255  1.00 34.97           C
ATOM   1802  O   SER A 143      44.653  33.804 180.529  1.00 35.90           O
ATOM   1803  CB  SER A 143      46.213  31.226 179.823  1.00 38.12           C
ATOM   1804  OG  SER A 143      45.785  30.857 178.571  1.00 42.38           O
ATOM   1805  H   SER A 143      44.143  29.783 180.170  1.00 36.71           H
ATOM   1806  HA  SER A 143      45.401  31.684 181.629  1.00 41.09           H
ATOM   1807  HB2 SER A 143      46.684  32.066 179.722  1.00 45.72           H
ATOM   1808  HB3 SER A 143      46.789  30.538 180.189  1.00 45.72           H
ATOM   1809  HG  SER A 143      45.402  30.113 178.636  1.00 50.84           H
ATOM   1810  N   ASN A 144      43.136  32.480 179.552  1.00 37.40           N
ATOM   1811  CA  ASN A 144      42.463  33.620 178.917  1.00 32.18           C
ATOM   1812  C   ASN A 144      41.383  34.142 179.871  1.00 31.32           C
ATOM   1813  O   ASN A 144      40.263  33.617 179.932  1.00 32.33           O
ATOM   1814  CB  ASN A 144      41.904  33.216 177.562  1.00 33.63           C
ATOM   1815  CG  ASN A 144      41.259  34.402 176.806  1.00 33.69           C
ATOM   1816  OD1 ASN A 144      40.832  35.374 177.405  1.00 29.85           O
ATOM   1817  ND2 ASN A 144      41.214  34.303 175.484  1.00 37.05           N
ATOM   1818  H   ASN A 144      42.747  31.721 179.432  1.00 44.87           H
ATOM   1819  HA  ASN A 144      43.090  34.343 178.771  1.00 38.60           H
ATOM   1820  HB2 ASN A 144      41.215  32.541 177.707  1.00 40.34           H
ATOM   1821  HB3 ASN A 144      42.624  32.847 177.021  1.00 40.34           H
ATOM   1822 HD21 ASN A 144      41.513  33.591 175.102  1.00 44.44           H
ATOM   1823  N   VAL A 145      41.707  35.231 180.565  1.00 29.55           N
ATOM   1824  CA  VAL A 145      40.849  35.756 181.621  1.00 31.19           C
ATOM   1825  C   VAL A 145      39.750  36.634 181.072  1.00 29.26           C
ATOM   1826  O   VAL A 145      38.957  37.144 181.868  1.00 30.23           O
ATOM   1827  CB  VAL A 145      41.642  36.540 182.690  1.00 30.50           C
ATOM   1828  CG1 VAL A 145      42.482  35.594 183.462  1.00 35.78           C
ATOM   1829  CG2 VAL A 145      42.541  37.620 182.044  1.00 31.70           C
ATOM   1830  H   VAL A 145      42.422  35.684 180.422  1.00 35.44           H
ATOM   1831  HA  VAL A 145      40.433  35.010 182.075  1.00 37.41           H
ATOM   1832  HB  VAL A 145      41.035  36.981 183.302  1.00 36.59           H
ATOM   1833 HG11 VAL A 145      42.985  36.091 184.127  1.00 42.92           H
ATOM   1834 HG12 VAL A 145      41.913  34.936 183.896  1.00 42.92           H
ATOM   1835 HG13 VAL A 145      43.090  35.155 182.846  1.00 42.92           H
ATOM   1836 HG21 VAL A 145      42.988  38.114 182.747  1.00 38.02           H
ATOM   1837 HG22 VAL A 145      43.196  37.189 181.476  1.00 38.02           H
ATOM   1838 HG23 VAL A 145      41.996  38.222 181.516  1.00 38.02           H
ATOM   1839  N   SER A 146      39.655  36.797 179.730  1.00 29.35           N
ATOM   1840  CA  SER A 146      38.496  37.460 179.153  1.00 32.55           C
ATOM   1841  C   SER A 146      37.254  36.596 179.268  1.00 31.03           C
ATOM   1842  O   SER A 146      36.135  37.091 179.089  1.00 28.49           O
ATOM   1843  CB  SER A 146      38.734  37.829 177.678  1.00 33.27           C
ATOM   1844  OG  SER A 146      39.601  38.944 177.623  1.00 33.18           O
ATOM   1845  H   SER A 146      40.242  36.522 179.155  1.00 35.20           H
ATOM   1846  HA  SER A 146      38.339  38.285 179.640  1.00 39.04           H
ATOM   1847  HB2 SER A 146      39.129  37.088 177.194  1.00 39.91           H
ATOM   1848  HB3 SER A 146      37.883  38.069 177.272  1.00 39.91           H
ATOM   1849  HG  SER A 146      39.357  39.450 177.000  1.00 39.80           H
ATOM   1850  N   TYR A 147      37.423  35.338 179.580  1.00 34.03           N
ATOM   1851  CA  TYR A 147      36.295  34.442 179.753  1.00 32.58           C
ATOM   1852  C   TYR A 147      35.842  34.403 181.205  1.00 32.40           C
ATOM   1853  O   TYR A 147      36.666  34.383 182.127  1.00 29.50           O
ATOM   1854  CB  TYR A 147      36.672  33.024 179.398  1.00 32.60           C
ATOM   1855  CG  TYR A 147      36.872  32.652 177.962  1.00 31.81           C
ATOM   1856  CD1 TYR A 147      35.791  32.243 177.161  1.00 36.23           C
ATOM   1857  CD2 TYR A 147      38.137  32.604 177.420  1.00 33.52           C
ATOM   1858  CE1 TYR A 147      35.994  31.809 175.881  1.00 36.58           C
ATOM   1859  CE2 TYR A 147      38.343  32.168 176.132  1.00 38.13           C
ATOM   1860  CZ  TYR A 147      37.273  31.778 175.380  1.00 38.38           C
ATOM   1861  OH  TYR A 147      37.529  31.347 174.114  1.00 40.13           O
ATOM   1862  H   TYR A 147      38.192  34.958 179.703  1.00 40.81           H
ATOM   1863  HA  TYR A 147      35.561  34.715 179.185  1.00 39.08           H
ATOM   1864  HB2 TYR A 147      37.505  32.837 179.853  1.00 39.11           H
ATOM   1865  HB3 TYR A 147      35.989  32.440 179.760  1.00 39.11           H
ATOM   1866  HD1 TYR A 147      34.922  32.243 177.499  1.00 43.45           H
ATOM   1867  HD2 TYR A 147      38.875  32.845 177.930  1.00 40.20           H
ATOM   1868  HE1 TYR A 147      35.277  31.543 175.360  1.00 43.88           H
ATOM   1869  HE2 TYR A 147      39.195  32.129 175.759  1.00 45.74           H
ATOM   1870  HH  TYR A 147      38.357  31.365 173.974  1.00 48.14           H
ATOM   1871  N   TYR A 148      34.529  34.380 181.400  1.00 30.88           N
ATOM   1872  CA  TYR A 148      33.984  33.892 182.648  1.00 30.97           C
ATOM   1873  C   TYR A 148      34.233  32.392 182.701  1.00 30.09           C
ATOM   1874  O   TYR A 148      34.223  31.718 181.678  1.00 33.43           O
ATOM   1875  CB  TYR A 148      32.480  34.142 182.732  1.00 31.42           C
ATOM   1876  CG  TYR A 148      32.029  35.560 182.935  1.00 33.60           C
ATOM   1877  CD1 TYR A 148      32.394  36.257 184.067  1.00 35.66           C
ATOM   1878  CD2 TYR A 148      31.194  36.181 182.006  1.00 30.92           C
ATOM   1879  CE1 TYR A 148      31.955  37.544 184.284  1.00 36.64           C
ATOM   1880  CE2 TYR A 148      30.735  37.477 182.209  1.00 31.43           C
ATOM   1881  CZ  TYR A 148      31.099  38.151 183.349  1.00 34.11           C
ATOM   1882  OH  TYR A 148      30.676  39.439 183.577  1.00 37.26           O
ATOM   1883  H   TYR A 148      33.939  34.640 180.837  1.00 37.04           H
ATOM   1884  HA  TYR A 148      34.425  34.318 183.403  1.00 37.15           H
ATOM   1885  HB2 TYR A 148      32.076  33.841 181.904  1.00 37.68           H
ATOM   1886  HB3 TYR A 148      32.115  33.628 183.469  1.00 37.68           H
ATOM   1887  HD1 TYR A 148      32.943  35.840 184.688  1.00 42.77           H
ATOM   1888  HD2 TYR A 148      30.941  35.709 181.249  1.00 37.09           H
ATOM   1889  HE1 TYR A 148      32.212  37.997 185.055  1.00 43.96           H
ATOM   1890  HE2 TYR A 148      30.182  37.879 181.586  1.00 37.70           H
ATOM   1891  HH  TYR A 148      30.154  39.680 182.969  1.00 44.69           H
ATOM   1892  N   THR A 149      34.435  31.861 183.895  1.00 28.51           N
ATOM   1893  CA  THR A 149      34.534  30.421 184.025  1.00 28.97           C
ATOM   1894  C   THR A 149      33.119  29.871 184.168  1.00 30.45           C
ATOM   1895  O   THR A 149      32.138  30.614 184.205  1.00 31.81           O
ATOM   1896  CB  THR A 149      35.455  30.027 185.189  1.00 28.85           C
ATOM   1897  OG1 THR A 149      35.715  28.633 185.145  1.00 32.28           O
ATOM   1898  CG2 THR A 149      34.865  30.360 186.591  1.00 31.97           C
ATOM   1899  H   THR A 149      34.524  32.297 184.630  1.00 34.19           H
ATOM   1900  HA  THR A 149      34.922  30.065 183.217  1.00 34.75           H
ATOM   1901  HB  THR A 149      36.300  30.489 185.100  1.00 34.61           H
ATOM   1902  HG1 THR A 149      35.984  28.408 184.383  1.00 38.72           H
ATOM   1903 HG21 THR A 149      35.500  30.091 187.264  1.00 38.35           H
ATOM   1904 HG22 THR A 149      34.697  31.309 186.680  1.00 38.35           H
ATOM   1905 HG23 THR A 149      34.036  29.876 186.734  1.00 38.35           H
ATOM   1906  N   ARG A 150      33.011  28.552 184.277  1.00 33.54           N
ATOM   1907  CA  ARG A 150      31.757  27.941 184.666  1.00 36.52           C
ATOM   1908  C   ARG A 150      32.020  26.669 185.457  1.00 35.49           C
ATOM   1909  O   ARG A 150      33.047  26.002 185.278  1.00 32.16           O
ATOM   1910  CB  ARG A 150      30.898  27.677 183.420  1.00 31.17           C
ATOM   1911  CG  ARG A 150      31.408  26.617 182.479  1.00 32.94           C
ATOM   1912  CD  ARG A 150      30.179  25.939 181.773  1.00 47.29           C
ATOM   1913  NE  ARG A 150      29.870  26.585 180.580  1.00 47.05           N
ATOM   1914  CZ  ARG A 150      28.653  26.734 180.063  1.00 41.61           C
ATOM   1915  NH1 ARG A 150      27.512  26.297 180.619  1.00 40.00           N
ATOM   1916  NH2 ARG A 150      28.626  27.357 178.910  1.00 37.85           N1+
ATOM   1917  H   ARG A 150      33.645  27.994 184.115  1.00 40.23           H
ATOM   1918  HA  ARG A 150      31.277  28.550 185.242  1.00 43.80           H
ATOM   1919  HB2 ARG A 150      30.010  27.433 183.709  1.00 37.38           H
ATOM   1920  HB3 ARG A 150      30.857  28.493 182.903  1.00 37.38           H
ATOM   1921  HG2 ARG A 150      31.960  27.025 181.799  1.00 39.51           H
ATOM   1922  HG3 ARG A 150      31.882  25.940 182.977  1.00 39.51           H
ATOM   1923  HD2 ARG A 150      30.398  25.023 181.541  1.00 56.73           H
ATOM   1924  HD3 ARG A 150      29.382  26.003 182.312  1.00 56.73           H
ATOM   1925  HE  ARG A 150      30.525  26.990 180.189  1.00 56.45           H
ATOM   1926 HH11 ARG A 150      27.535  25.883 181.369  1.00 47.98           H
ATOM   1927 HH12 ARG A 150      26.758  26.431 180.225  1.00 47.98           H
ATOM   1928 HH21 ARG A 150      29.368  27.640 178.560  1.00 45.40           H
ATOM   1929 HH22 ARG A 150      27.873  27.496 178.523  1.00 45.40           H
ATOM   1930  N   ILE A 151      31.068  26.336 186.325  1.00 36.95           N
ATOM   1931  CA  ILE A 151      31.215  25.202 187.238  1.00 34.86           C
ATOM   1932  C   ILE A 151      30.747  23.903 186.595  1.00 38.52           C
ATOM   1933  O   ILE A 151      31.381  22.857 186.763  1.00 36.65           O
ATOM   1934  CB  ILE A 151      30.449  25.471 188.553  1.00 42.02           C
ATOM   1935  CG1 ILE A 151      30.874  26.785 189.162  1.00 47.52           C
ATOM   1936  CG2 ILE A 151      30.687  24.355 189.567  1.00 48.55           C
ATOM   1937  CD1 ILE A 151      32.349  26.916 189.339  1.00 50.25           C
ATOM   1938  H   ILE A 151      30.323  26.762 186.403  1.00 44.32           H
ATOM   1939  HA  ILE A 151      32.154  25.093 187.452  1.00 41.82           H
ATOM   1940  HB  ILE A 151      29.494  25.508 188.371  1.00 50.40           H
ATOM   1941 HG12 ILE A 151      30.571  27.502 188.580  1.00 57.01           H
ATOM   1942 HG13 ILE A 151      30.466  26.866 190.042  1.00 57.01           H
ATOM   1943 HG21 ILE A 151      30.177  24.551 190.371  1.00 58.24           H
ATOM   1944 HG22 ILE A 151      30.394  23.508 189.191  1.00 58.24           H
ATOM   1945 HG23 ILE A 151      31.633  24.312 189.780  1.00 58.24           H
ATOM   1946 HD11 ILE A 151      32.526  27.769 189.771  1.00 60.28           H
ATOM   1947 HD12 ILE A 151      32.654  26.189 189.898  1.00 60.28           H
ATOM   1948 HD13 ILE A 151      32.786  26.893 188.476  1.00 60.28           H
ATOM   1949  N   LEU A 152      29.630  23.936 185.918  1.00 35.13           N
ATOM   1950  CA  LEU A 152      29.168  22.771 185.151  1.00 36.39           C
ATOM   1951  C   LEU A 152      29.327  23.012 183.656  1.00 38.12           C
ATOM   1952  O   LEU A 152      29.070  24.124 183.200  1.00 36.81           O
ATOM   1953  CB  LEU A 152      27.686  22.453 185.435  1.00 37.20           C
ATOM   1954  CG  LEU A 152      27.342  21.927 186.841  1.00 36.81           C
ATOM   1955  CD1 LEU A 152      25.828  21.709 186.932  1.00 35.81           C
ATOM   1956  CD2 LEU A 152      28.086  20.670 187.154  1.00 34.57           C
ATOM   1957  H   LEU A 152      29.116  24.626 185.884  1.00 42.14           H
ATOM   1958  HA  LEU A 152      29.701  22.000 185.401  1.00 43.65           H
ATOM   1959  HB2 LEU A 152      27.169  23.263 185.292  1.00 44.62           H
ATOM   1960  HB3 LEU A 152      27.390  21.787 184.796  1.00 44.62           H
ATOM   1961  HG  LEU A 152      27.592  22.582 187.509  1.00 44.15           H
ATOM   1962 HD11 LEU A 152      25.606  21.384 187.819  1.00 42.96           H
ATOM   1963 HD12 LEU A 152      25.395  22.562 186.779  1.00 42.96           H
ATOM   1964 HD13 LEU A 152      25.548  21.070 186.258  1.00 42.96           H
ATOM   1965 HD21 LEU A 152      27.839  20.375 188.045  1.00 41.47           H
ATOM   1966 HD22 LEU A 152      27.843  19.998 186.499  1.00 41.47           H
ATOM   1967 HD23 LEU A 152      29.036  20.850 187.120  1.00 41.47           H
ATOM   1968  N   PRO A 153      29.673  21.991 182.871  1.00 35.92           N
ATOM   1969  CA  PRO A 153      29.762  22.166 181.422  1.00 40.30           C
ATOM   1970  C   PRO A 153      28.414  22.526 180.826  1.00 37.82           C
ATOM   1971  O   PRO A 153      27.362  22.403 181.458  1.00 33.25           O
ATOM   1972  CB  PRO A 153      30.237  20.797 180.931  1.00 39.12           C
ATOM   1973  CG  PRO A 153      29.787  19.874 181.957  1.00 44.05           C
ATOM   1974  CD  PRO A 153      29.909  20.588 183.250  1.00 41.46           C
ATOM   1975  HA  PRO A 153      30.423  22.841 181.203  1.00 48.35           H
ATOM   1976  HB2 PRO A 153      29.832  20.597 180.075  1.00 46.93           H
ATOM   1977  HB3 PRO A 153      31.204  20.793 180.869  1.00 46.93           H
ATOM   1978  HG2 PRO A 153      28.857  19.646 181.789  1.00 52.84           H
ATOM   1979  HG3 PRO A 153      30.337  19.080 181.945  1.00 52.84           H
ATOM   1980  HD2 PRO A 153      29.226  20.275 183.868  1.00 49.74           H
ATOM   1981  HD3 PRO A 153      30.806  20.476 183.606  1.00 49.74           H
ATOM   1982  N   SER A 154      28.462  23.009 179.598  1.00 35.94           N
ATOM   1983  CA  SER A 154      27.239  23.404 178.932  1.00 37.34           C
ATOM   1984  C   SER A 154      26.400  22.180 178.599  1.00 38.41           C
ATOM   1985  O   SER A 154      26.873  21.033 178.610  1.00 37.85           O
ATOM   1986  CB  SER A 154      27.544  24.191 177.658  1.00 34.73           C
ATOM   1987  OG  SER A 154      28.037  23.337 176.679  1.00 40.96           O
ATOM   1988  H   SER A 154      29.178  23.108 179.138  1.00 43.11           H
ATOM   1989  HA  SER A 154      26.727  23.968 179.522  1.00 44.79           H
ATOM   1990  HB2 SER A 154      26.728  24.588 177.330  1.00 41.66           H
ATOM   1991  HB3 SER A 154      28.197  24.885 177.834  1.00 41.66           H
ATOM   1992  HG  SER A 154      28.800  23.073 176.908  1.00 49.14           H
ATOM   1993  N   VAL A 155      25.126  22.432 178.321  1.00 39.77           N
ATOM   1994  CA  VAL A 155      24.267  21.408 177.717  1.00 38.14           C
ATOM   1995  C   VAL A 155      24.888  21.143 176.345  1.00 36.90           C
ATOM   1996  O   VAL A 155      25.024  22.084 175.554  1.00 36.79           O
ATOM   1997  CB  VAL A 155      22.801  21.871 177.591  1.00 40.07           C
ATOM   1998  CG1 VAL A 155      21.977  20.756 176.994  1.00 41.70           C
ATOM   1999  CG2 VAL A 155      22.246  22.294 178.950  1.00 33.69           C
ATOM   2000  H   VAL A 155      24.740  23.186 178.477  1.00 47.71           H
ATOM   2001  HA  VAL A 155      24.285  20.606 178.273  1.00 45.75           H
ATOM   2002  HB  VAL A 155      22.742  22.632 176.996  1.00 48.07           H
ATOM   2003 HG11 VAL A 155      21.062  21.054 176.901  1.00 50.02           H
ATOM   2004 HG12 VAL A 155      22.338  20.527 176.126  1.00 50.02           H
ATOM   2005 HG13 VAL A 155      22.018  19.985 177.578  1.00 50.02           H
ATOM   2006 HG21 VAL A 155      21.312  22.556 178.866  1.00 40.41           H
ATOM   2007 HG22 VAL A 155      22.328  21.544 179.555  1.00 40.41           H
ATOM   2008 HG23 VAL A 155      22.765  23.044 179.280  1.00 40.41           H
ATOM   2009  N   PRO A 156      25.295  19.920 176.022  1.00 37.75           N
ATOM   2010  CA  PRO A 156      25.849  19.657 174.685  1.00 45.89           C
ATOM   2011  C   PRO A 156      24.911  20.117 173.575  1.00 45.44           C
ATOM   2012  O   PRO A 156      23.694  19.986 173.673  1.00 43.19           O
ATOM   2013  CB  PRO A 156      26.015  18.141 174.672  1.00 45.27           C
ATOM   2014  CG  PRO A 156      26.191  17.763 176.091  1.00 44.29           C
ATOM   2015  CD  PRO A 156      25.297  18.711 176.864  1.00 38.85           C
ATOM   2016  HA  PRO A 156      26.717  20.083 174.577  1.00 55.05           H
ATOM   2017  HB2 PRO A 156      25.216  17.740 174.304  1.00 54.31           H
ATOM   2018  HB3 PRO A 156      26.791  17.899 174.148  1.00 54.31           H
ATOM   2019  HG2 PRO A 156      25.918  16.841 176.235  1.00 53.13           H
ATOM   2020  HG3 PRO A 156      27.120  17.882 176.340  1.00 53.13           H
ATOM   2021  HD2 PRO A 156      24.404  18.357 176.934  1.00 46.60           H
ATOM   2022  HD3 PRO A 156      25.672  18.898 177.734  1.00 46.60           H
ATOM   2023  N   ARG A 157      25.491  20.664 172.510  1.00 40.72           N
ATOM   2024  CA  ARG A 157      24.713  21.230 171.419  1.00 46.41           C
ATOM   2025  C   ARG A 157      23.931  20.189 170.626  1.00 55.94           C
ATOM   2026  O   ARG A 157      23.024  20.573 169.887  1.00 50.19           O
ATOM   2027  CB  ARG A 157      25.618  22.008 170.472  1.00 45.49           C
ATOM   2028  CG  ARG A 157      25.915  23.417 170.953  1.00 60.65           C
ATOM   2029  CD  ARG A 157      26.675  24.209 169.913  1.00 59.13           C
ATOM   2030  NE  ARG A 157      26.939  25.572 170.356  1.00 70.83           N
ATOM   2031  CZ  ARG A 157      26.006  26.521 170.482  1.00 75.59           C
ATOM   2032  NH1 ARG A 157      24.721  26.265 170.214  1.00 77.01           N
ATOM   2033  NH2 ARG A 157      26.361  27.736 170.891  1.00 75.64           N1+
ATOM   2034  H   ARG A 157      26.341  20.713 172.400  1.00 48.84           H
ATOM   2035  HA  ARG A 157      24.069  21.856 171.784  1.00 55.68           H
ATOM   2036  HB2 ARG A 157      26.465  21.543 170.383  1.00 54.57           H
ATOM   2037  HB3 ARG A 157      25.185  22.080 169.609  1.00 54.57           H
ATOM   2038  HG2 ARG A 157      25.080  23.876 171.127  1.00 72.77           H
ATOM   2039  HG3 ARG A 157      26.457  23.376 171.757  1.00 72.77           H
ATOM   2040  HD2 ARG A 157      27.527  23.773 169.745  1.00 70.94           H
ATOM   2041  HD3 ARG A 157      26.152  24.251 169.097  1.00 70.94           H
ATOM   2042  HE  ARG A 157      27.763  25.818 170.392  1.00 84.98           H
ATOM   2043 HH11 ARG A 157      24.482  25.478 169.954  1.00 92.40           H
ATOM   2044 HH12 ARG A 157      24.131  26.890 170.309  1.00 92.40           H
ATOM   2045 HH21 ARG A 157      27.188  27.907 171.059  1.00 90.75           H
ATOM   2046 HH22 ARG A 157      25.767  28.354 170.976  1.00 90.75           H
ATOM   2047  N   ASP A 158      24.228  18.900 170.780  1.00 46.34           N
ATOM   2048  CA  ASP A 158      23.565  17.847 170.023  1.00 55.53           C
ATOM   2049  C   ASP A 158      22.585  17.041 170.880  1.00 58.27           C
ATOM   2050  O   ASP A 158      22.341  15.862 170.611  1.00 57.59           O
ATOM   2051  CB  ASP A 158      24.602  16.916 169.398  1.00 52.63           C
ATOM   2052  CG  ASP A 158      25.441  16.185 170.429  1.00 62.84           C
ATOM   2053  OD1 ASP A 158      25.561  16.679 171.580  1.00 58.26           O
ATOM   2054  OD2 ASP A 158      25.998  15.114 170.072  1.00 69.52           O1-
ATOM   2055  H   ASP A 158      24.822  18.610 171.331  1.00 55.59           H
ATOM   2056  HA  ASP A 158      23.061  18.258 169.300  1.00 66.61           H
ATOM   2057  HB2 ASP A 158      24.146  16.246 168.870  1.00 63.14           H
ATOM   2058  HB3 ASP A 158      25.198  17.435 168.834  1.00 63.14           H
ATOM   2059  N   CYS A 159      22.033  17.648 171.928  1.00 51.24           N
ATOM   2060  CA  CYS A 159      21.114  16.938 172.802  1.00 50.82           C
ATOM   2061  C   CYS A 159      19.699  16.906 172.229  1.00 46.59           C
ATOM   2062  O   CYS A 159      19.306  17.783 171.472  1.00 49.18           O
ATOM   2063  CB  CYS A 159      21.089  17.587 174.184  1.00 54.56           C
ATOM   2064  SG  CYS A 159      22.625  17.290 175.143  1.00 69.45           S
ATOM   2065  H   CYS A 159      22.179  18.464 172.160  1.00 61.47           H
ATOM   2066  HA  CYS A 159      21.428  16.023 172.889  1.00 60.97           H
ATOM   2067  HB2 CYS A 159      20.936  18.547 174.111  1.00 65.46           H
ATOM   2068  HB3 CYS A 159      20.367  17.189 174.690  1.00 65.46           H
ATOM   2069  N   PRO A 160      18.898  15.911 172.618  1.00 47.65           N
ATOM   2070  CA  PRO A 160      17.498  15.868 172.148  1.00 52.42           C
ATOM   2071  C   PRO A 160      16.698  17.104 172.486  1.00 54.49           C
ATOM   2072  O   PRO A 160      15.882  17.541 171.670  1.00 52.59           O
ATOM   2073  CB  PRO A 160      16.933  14.639 172.876  1.00 54.74           C
ATOM   2074  CG  PRO A 160      18.114  13.798 173.161  1.00 47.71           C
ATOM   2075  CD  PRO A 160      19.223  14.739 173.449  1.00 46.52           C
ATOM   2076  HA  PRO A 160      17.473  15.710 171.195  1.00 62.89           H
ATOM   2077  HB2 PRO A 160      16.523  14.916 173.709  1.00 65.67           H
ATOM   2078  HB3 PRO A 160      16.299  14.172 172.313  1.00 65.67           H
ATOM   2079  HG2 PRO A 160      17.940  13.220 173.925  1.00 57.23           H
ATOM   2080  HG3 PRO A 160      18.328  13.268 172.375  1.00 57.23           H
ATOM   2081  HD2 PRO A 160      19.209  14.968 174.389  1.00 55.81           H
ATOM   2082  HD3 PRO A 160      20.071  14.350 173.186  1.00 55.81           H
ATOM   2083  N   THR A 161      16.876  17.665 173.675  1.00 48.55           N
ATOM   2084  CA  THR A 161      16.118  18.826 174.117  1.00 49.12           C
ATOM   2085  C   THR A 161      17.077  19.912 174.570  1.00 47.88           C
ATOM   2086  O   THR A 161      18.243  19.641 174.861  1.00 44.38           O
ATOM   2087  CB  THR A 161      15.160  18.513 175.281  1.00 45.69           C
ATOM   2088  OG1 THR A 161      15.908  18.143 176.450  1.00 52.09           O
ATOM   2089  CG2 THR A 161      14.184  17.378 174.912  1.00 47.05           C
ATOM   2090  H   THR A 161      17.441  17.380 174.261  1.00 58.24           H
ATOM   2091  HA  THR A 161      15.584  19.153 173.375  1.00 58.93           H
ATOM   2092  HB  THR A 161      14.642  19.308 175.485  1.00 54.81           H
ATOM   2093  HG1 THR A 161      15.381  17.935 177.072  1.00 62.49           H
ATOM   2094 HG21 THR A 161      13.584  17.207 175.658  1.00 56.44           H
ATOM   2095 HG22 THR A 161      13.659  17.630 174.134  1.00 56.44           H
ATOM   2096 HG23 THR A 161      14.671  16.563 174.710  1.00 56.44           H
ATOM   2097  N   PRO A 162      16.601  21.151 174.657  1.00 43.94           N
ATOM   2098  CA  PRO A 162      17.469  22.245 175.097  1.00 42.52           C
ATOM   2099  C   PRO A 162      18.124  22.024 176.465  1.00 40.82           C
ATOM   2100  O   PRO A 162      19.236  22.506 176.668  1.00 45.52           O
ATOM   2101  CB  PRO A 162      16.513  23.436 175.118  1.00 49.46           C
ATOM   2102  CG  PRO A 162      15.466  23.081 174.068  1.00 47.02           C
ATOM   2103  CD  PRO A 162      15.287  21.621 174.181  1.00 50.65           C
ATOM   2104  HA  PRO A 162      18.150  22.411 174.429  1.00 51.00           H
ATOM   2105  HB2 PRO A 162      16.106  23.499 175.994  1.00 59.33           H
ATOM   2106  HB3 PRO A 162      16.986  24.255 174.892  1.00 59.33           H
ATOM   2107  HG2 PRO A 162      14.635  23.558 174.226  1.00 56.40           H
ATOM   2108  HG3 PRO A 162      15.817  23.283 173.187  1.00 56.40           H
ATOM   2109  HD2 PRO A 162      14.600  21.422 174.832  1.00 60.76           H
ATOM   2110  HD3 PRO A 162      15.067  21.243 173.315  1.00 60.76           H
ATOM   2111  N   MET A 163      17.484  21.337 177.414  1.00 40.49           N
ATOM   2112  CA  MET A 163      18.047  21.165 178.752  1.00 50.03           C
ATOM   2113  C   MET A 163      18.758  19.833 178.918  1.00 45.17           C
ATOM   2114  O   MET A 163      19.209  19.510 180.027  1.00 43.16           O
ATOM   2115  CB  MET A 163      16.955  21.318 179.816  1.00 39.74           C
ATOM   2116  CG  MET A 163      16.385  22.703 179.895  1.00 39.56           C
ATOM   2117  SD  MET A 163      17.550  24.010 180.322  1.00 57.03           S
ATOM   2118  CE  MET A 163      17.940  24.559 178.714  1.00 59.59           C
ATOM   2119  H   MET A 163      16.721  20.954 177.310  1.00 48.56           H
ATOM   2120  HA  MET A 163      18.698  21.867 178.914  1.00 60.02           H
ATOM   2121  HB2 MET A 163      16.226  20.714 179.604  1.00 47.68           H
ATOM   2122  HB3 MET A 163      17.323  21.096 180.687  1.00 47.68           H
ATOM   2123  HG2 MET A 163      16.018  22.930 179.028  1.00 47.45           H
ATOM   2124  HG3 MET A 163      15.675  22.708 180.555  1.00 47.45           H
ATOM   2125  HE1 MET A 163      18.360  25.430 178.754  1.00 71.49           H
ATOM   2126  HE2 MET A 163      18.539  23.919 178.306  1.00 71.49           H
ATOM   2127  HE3 MET A 163      17.117  24.610 178.201  1.00 71.49           H
ATOM   2128  N   GLY A 164      18.898  19.073 177.834  1.00 44.49           N
ATOM   2129  CA  GLY A 164      19.516  17.758 177.867  1.00 43.81           C
ATOM   2130  C   GLY A 164      18.646  16.716 177.193  1.00 48.24           C
ATOM   2131  O   GLY A 164      18.602  16.605 175.960  1.00 48.78           O
ATOM   2132  H   GLY A 164      18.637  19.306 177.046  1.00 53.37           H
ATOM   2133  HA2 GLY A 164      20.378  17.785 177.422  1.00 52.55           H
ATOM   2134  HA3 GLY A 164      19.654  17.487 178.790  1.00 52.55           H
ATOM   2135  N   THR A 165      17.954  15.942 178.009  1.00 44.91           N
ATOM   2136  CA  THR A 165      16.981  14.975 177.529  1.00 51.64           C
ATOM   2137  C   THR A 165      15.587  15.195 178.089  1.00 49.70           C
ATOM   2138  O   THR A 165      14.654  14.540 177.626  1.00 53.55           O
ATOM   2139  CB  THR A 165      17.420  13.544 177.876  1.00 43.25           C
ATOM   2140  OG1 THR A 165      17.328  13.348 179.294  1.00 48.36           O
ATOM   2141  CG2 THR A 165      18.858  13.291 177.405  1.00 51.51           C
ATOM   2142  H   THR A 165      18.029  15.960 178.867  1.00 53.87           H
ATOM   2143  HA  THR A 165      16.913  15.047 176.562  1.00 61.95           H
ATOM   2144  HB  THR A 165      16.836  12.917 177.423  1.00 51.88           H
ATOM   2145  HG1 THR A 165      17.574  12.567 179.487  1.00 58.01           H
ATOM   2146 HG21 THR A 165      19.126  12.385 177.614  1.00 61.80           H
ATOM   2147 HG22 THR A 165      18.922  13.427 176.447  1.00 61.80           H
ATOM   2148 HG23 THR A 165      19.465  13.906 177.844  1.00 61.80           H
ATOM   2149  N   LYS A 166      15.413  16.087 179.059  1.00 47.53           N
ATOM   2150  CA  LYS A 166      14.126  16.275 179.703  1.00 49.55           C
ATOM   2151  C   LYS A 166      13.444  17.547 179.196  1.00 51.97           C
ATOM   2152  O   LYS A 166      14.074  18.446 178.633  1.00 45.23           O
ATOM   2153  CB  LYS A 166      14.301  16.332 181.221  1.00 52.21           C
ATOM   2154  CG  LYS A 166      14.836  15.040 181.855  1.00 54.36           C
ATOM   2155  CD  LYS A 166      13.808  13.983 181.830  1.00 54.23           C
ATOM   2156  CE  LYS A 166      14.189  12.838 182.717  1.00 59.57           C
ATOM   2157  NZ  LYS A 166      15.502  12.352 182.287  1.00 71.36           N1+
ATOM   2158  H   LYS A 166      16.031  16.603 179.372  1.00 57.01           H
ATOM   2159  HA  LYS A 166      13.556  15.511 179.507  1.00 59.44           H
ATOM   2160  HB2 LYS A 166      14.931  17.040 181.432  1.00 62.63           H
ATOM   2161  HB3 LYS A 166      13.438  16.523 181.624  1.00 62.63           H
ATOM   2162  HG2 LYS A 166      15.610  14.727 181.359  1.00 65.21           H
ATOM   2163  HG3 LYS A 166      15.071  15.204 182.784  1.00 65.21           H
ATOM   2164  HD2 LYS A 166      12.964  14.346 182.144  1.00 65.06           H
ATOM   2165  HD3 LYS A 166      13.721  13.658 180.921  1.00 65.06           H
ATOM   2166  HE2 LYS A 166      14.246  13.132 183.641  1.00 71.47           H
ATOM   2167  HE3 LYS A 166      13.543  12.119 182.619  1.00 71.47           H
ATOM   2168  HZ1 LYS A 166      15.644  11.535 182.614  1.00 85.61           H
ATOM   2169  HZ2 LYS A 166      15.531  12.316 181.396  1.00 85.61           H
ATOM   2170  HZ3 LYS A 166      16.141  12.902 182.575  1.00 85.61           H
ATOM   2171  N   GLY A 167      12.127  17.599 179.382  1.00 49.95           N
ATOM   2172  CA  GLY A 167      11.373  18.769 178.987  1.00 48.78           C
ATOM   2173  C   GLY A 167      10.972  18.710 177.525  1.00 46.72           C
ATOM   2174  O   GLY A 167      11.044  17.674 176.862  1.00 43.98           O
ATOM   2175  H   GLY A 167      11.651  16.967 179.718  1.00 59.92           H
ATOM   2176  HA2 GLY A 167      10.574  18.846 179.531  1.00 58.52           H
ATOM   2177  HA3 GLY A 167      11.911  19.564 179.132  1.00 58.52           H
ATOM   2178  N   LYS A 168      10.583  19.873 177.018  1.00 39.77           N
ATOM   2179  CA  LYS A 168      10.089  20.039 175.660  1.00 50.50           C
ATOM   2180  C   LYS A 168      11.197  20.471 174.700  1.00 44.13           C
ATOM   2181  O   LYS A 168      12.269  20.938 175.099  1.00 50.56           O
ATOM   2182  CB  LYS A 168       8.964  21.073 175.641  1.00 48.69           C
ATOM   2183  CG  LYS A 168       7.835  20.761 176.577  1.00 48.16           C
ATOM   2184  CD  LYS A 168       6.799  21.828 176.557  1.00 47.27           C
ATOM   2185  CE  LYS A 168       5.673  21.456 177.526  1.00 50.51           C
ATOM   2186  NZ  LYS A 168       4.756  22.604 177.661  1.00 56.96           N1+
ATOM   2187  H   LYS A 168      10.591  20.608 177.466  1.00 47.71           H
ATOM   2188  HA  LYS A 168       9.734  19.194 175.344  1.00 60.58           H
ATOM   2189  HB2 LYS A 168       9.317  21.944 175.890  1.00 58.41           H
ATOM   2190  HB3 LYS A 168       8.603  21.110 174.742  1.00 58.41           H
ATOM   2191  HG2 LYS A 168       7.413  19.934 176.298  1.00 57.78           H
ATOM   2192  HG3 LYS A 168       8.164  20.686 177.484  1.00 57.78           H
ATOM   2193  HD2 LYS A 168       7.194  22.669 176.836  1.00 56.70           H
ATOM   2194  HD3 LYS A 168       6.424  21.906 175.667  1.00 56.70           H
ATOM   2195  HE2 LYS A 168       5.179  20.697 177.183  1.00 60.59           H
ATOM   2196  HE3 LYS A 168       6.044  21.251 178.399  1.00 60.59           H
ATOM   2197  HZ1 LYS A 168       4.531  22.715 178.516  1.00 68.34           H
ATOM   2198  HZ2 LYS A 168       5.150  23.348 177.364  1.00 68.34           H
ATOM   2199  HZ3 LYS A 168       4.019  22.461 177.182  1.00 68.34           H
ATOM   2200  N   LYS A 169      10.901  20.338 173.406  1.00 51.89           N
ATOM   2201  CA  LYS A 169      11.845  20.713 172.366  1.00 56.70           C
ATOM   2202  C   LYS A 169      12.087  22.211 172.303  1.00 48.50           C
ATOM   2203  O   LYS A 169      13.095  22.634 171.732  1.00 50.85           O
ATOM   2204  CB  LYS A 169      11.337  20.216 171.016  1.00 59.54           C
ATOM   2205  CG  LYS A 169      11.590  18.745 170.794  1.00 62.44           C
ATOM   2206  CD  LYS A 169      13.055  18.474 170.473  1.00 64.56           C
ATOM   2207  CE  LYS A 169      13.336  16.962 170.309  1.00 71.33           C
ATOM   2208  NZ  LYS A 169      13.179  16.197 171.620  1.00 72.12           N1+
ATOM   2209  H   LYS A 169      10.159  20.022 173.103  1.00 62.25           H
ATOM   2210  HA  LYS A 169      12.692  20.282 172.548  1.00 68.02           H
ATOM   2211  HB2 LYS A 169      10.382  20.366 170.977  1.00 71.43           H
ATOM   2212  HB3 LYS A 169      11.794  20.709 170.315  1.00 71.43           H
ATOM   2213  HG2 LYS A 169      11.358  18.261 171.603  1.00 74.91           H
ATOM   2214  HG3 LYS A 169      11.053  18.437 170.047  1.00 74.91           H
ATOM   2215  HD2 LYS A 169      13.294  18.926 169.646  1.00 77.46           H
ATOM   2216  HD3 LYS A 169      13.602  18.803 171.203  1.00 77.46           H
ATOM   2217  HE2 LYS A 169      12.711  16.592 169.664  1.00 85.58           H
ATOM   2218  HE3 LYS A 169      14.247  16.837 169.996  1.00 85.58           H
ATOM   2219  HZ1 LYS A 169      13.335  15.332 171.480  1.00 86.53           H
ATOM   2220  HZ2 LYS A 169      13.760  16.509 172.218  1.00 86.53           H
ATOM   2221  HZ3 LYS A 169      12.351  16.303 171.928  1.00 86.53           H
ATOM   2222  N   GLN A 170      11.202  23.010 172.890  1.00 49.88           N
ATOM   2223  CA  GLN A 170      11.320  24.461 172.904  1.00 47.97           C
ATOM   2224  C   GLN A 170      11.061  24.941 174.326  1.00 51.04           C
ATOM   2225  O   GLN A 170      10.074  24.536 174.950  1.00 45.36           O
ATOM   2226  CB  GLN A 170      10.313  25.067 171.932  1.00 60.21           C
ATOM   2227  CG  GLN A 170      10.489  26.514 171.658  1.00 64.18           C
ATOM   2228  CD  GLN A 170       9.281  27.068 170.930  1.00 76.64           C
ATOM   2229  OE1 GLN A 170       8.737  26.424 170.022  1.00 81.56           O
ATOM   2230  NE2 GLN A 170       8.817  28.243 171.358  1.00 85.09           N
ATOM   2231  H   GLN A 170      10.503  22.721 173.303  1.00 59.83           H
ATOM   2232  HA  GLN A 170      12.214  24.733 172.635  1.00 57.54           H
ATOM   2233  HB2 GLN A 170      10.380  24.596 171.086  1.00 72.23           H
ATOM   2234  HB3 GLN A 170       9.420  24.945 172.297  1.00 72.23           H
ATOM   2235  HG2 GLN A 170      10.590  26.987 172.502  1.00 77.00           H
ATOM   2236  HG3 GLN A 170      11.271  26.640 171.100  1.00 77.00           H
ATOM   2237 HE21 GLN A 170       9.184  28.628 172.038  1.00102.09           H
ATOM   2238 HE22 GLN A 170       8.146  28.611 170.964  1.00102.09           H
ATOM   2239  N   LEU A 171      11.947  25.777 174.851  1.00 50.90           N
ATOM   2240  CA  LEU A 171      11.747  26.304 176.198  1.00 44.85           C
ATOM   2241  C   LEU A 171      10.672  27.393 176.200  1.00 49.88           C
ATOM   2242  O   LEU A 171      10.399  27.998 175.173  1.00 41.37           O
ATOM   2243  CB  LEU A 171      13.043  26.903 176.721  1.00 45.49           C
ATOM   2244  CG  LEU A 171      13.952  26.081 177.645  1.00 51.34           C
ATOM   2245  CD1 LEU A 171      13.932  24.622 177.365  1.00 64.59           C
ATOM   2246  CD2 LEU A 171      15.377  26.621 177.446  1.00 52.43           C
ATOM   2247  H   LEU A 171      12.658  26.052 174.453  1.00 61.07           H
ATOM   2248  HA  LEU A 171      11.469  25.587 176.791  1.00 53.81           H
ATOM   2249  HB2 LEU A 171      13.578  27.127 175.943  1.00 54.57           H
ATOM   2250  HB3 LEU A 171      12.826  27.732 177.178  1.00 54.57           H
ATOM   2251  HG  LEU A 171      13.689  26.206 178.573  1.00 61.59           H
ATOM   2252 HD11 LEU A 171      14.555  24.189 177.967  1.00 77.49           H
ATOM   2253 HD12 LEU A 171      13.040  24.262 177.489  1.00 77.49           H
ATOM   2254 HD13 LEU A 171      14.220  24.501 176.446  1.00 77.49           H
ATOM   2255 HD21 LEU A 171      15.937  26.251 178.139  1.00 62.90           H
ATOM   2256 HD22 LEU A 171      15.711  26.381 176.566  1.00 62.90           H
ATOM   2257 HD23 LEU A 171      15.354  27.588 177.541  1.00 62.90           H
ATOM   2258  N   PRO A 172      10.107  27.712 177.364  1.00 46.84           N
ATOM   2259  CA  PRO A 172       9.135  28.808 177.431  1.00 45.39           C
ATOM   2260  C   PRO A 172       9.745  30.141 177.039  1.00 47.88           C
ATOM   2261  O   PRO A 172      10.898  30.436 177.327  1.00 39.35           O
ATOM   2262  CB  PRO A 172       8.716  28.816 178.905  1.00 44.50           C
ATOM   2263  CG  PRO A 172       9.124  27.451 179.431  1.00 45.64           C
ATOM   2264  CD  PRO A 172      10.327  27.088 178.683  1.00 43.08           C
ATOM   2265  HA  PRO A 172       8.371  28.619 176.870  1.00 54.45           H
ATOM   2266  HB2 PRO A 172       9.205  29.510 179.377  1.00 53.38           H
ATOM   2267  HB3 PRO A 172       7.763  28.965 178.969  1.00 53.38           H
ATOM   2268  HG2 PRO A 172       9.305  27.494 180.386  1.00 54.75           H
ATOM   2269  HG3 PRO A 172       8.420  26.811 179.238  1.00 54.75           H
ATOM   2270  HD2 PRO A 172      11.098  27.468 179.129  1.00 51.68           H
ATOM   2271  HD3 PRO A 172      10.397  26.124 178.609  1.00 51.68           H
ATOM   2272  N   ASP A 173       8.926  30.978 176.437  1.00 40.28           N
ATOM   2273  CA  ASP A 173       9.349  32.319 176.072  1.00 41.94           C
ATOM   2274  C   ASP A 173       9.839  33.099 177.291  1.00 39.83           C
ATOM   2275  O   ASP A 173       9.167  33.157 178.317  1.00 38.81           O
ATOM   2276  CB  ASP A 173       8.167  33.043 175.428  1.00 46.26           C
ATOM   2277  CG  ASP A 173       8.519  34.433 174.981  1.00 53.20           C
ATOM   2278  OD1 ASP A 173       9.263  34.559 173.982  1.00 60.87           O
ATOM   2279  OD2 ASP A 173       8.045  35.398 175.624  1.00 60.74           O1-
ATOM   2280  H   ASP A 173       8.110  30.798 176.234  1.00 48.31           H
ATOM   2281  HA  ASP A 173      10.073  32.269 175.430  1.00 50.31           H
ATOM   2282  HB2 ASP A 173       7.867  32.547 174.654  1.00 55.50           H
ATOM   2283  HB3 ASP A 173       7.449  33.110 176.079  1.00 55.50           H
ATOM   2284  N   ALA A 174      10.987  33.746 177.160  1.00 43.41           N
ATOM   2285  CA  ALA A 174      11.609  34.401 178.311  1.00 38.43           C
ATOM   2286  C   ALA A 174      10.753  35.554 178.837  1.00 42.31           C
ATOM   2287  O   ALA A 174      10.627  35.742 180.057  1.00 38.67           O
ATOM   2288  CB  ALA A 174      13.006  34.901 177.941  1.00 41.37           C
ATOM   2289  H   ALA A 174      11.420  33.822 176.422  1.00 52.07           H
ATOM   2290  HA  ALA A 174      11.712  33.753 179.026  1.00 46.10           H
ATOM   2291  HB1 ALA A 174      13.391  35.375 178.697  1.00 49.63           H
ATOM   2292  HB2 ALA A 174      13.567  34.143 177.709  1.00 49.63           H
ATOM   2293  HB3 ALA A 174      12.934  35.504 177.183  1.00 49.63           H
ATOM   2294  N   GLU A 175      10.153  36.334 177.932  1.00 43.15           N
ATOM   2295  CA  GLU A 175       9.310  37.460 178.328  1.00 46.73           C
ATOM   2296  C   GLU A 175       8.078  36.969 179.087  1.00 42.05           C
ATOM   2297  O   GLU A 175       7.695  37.533 180.117  1.00 44.68           O
ATOM   2298  CB  GLU A 175       8.933  38.261 177.065  1.00 49.53           C
ATOM   2299  CG  GLU A 175       7.658  39.098 177.111  1.00 62.45           C
ATOM   2300  CD  GLU A 175       7.717  40.308 178.060  1.00 82.14           C
ATOM   2301  OE1 GLU A 175       6.652  40.996 178.209  1.00 80.71           O
ATOM   2302  OE2 GLU A 175       8.813  40.565 178.647  1.00 80.47           O1-
ATOM   2303  H   GLU A 175      10.215  36.225 177.082  1.00 51.76           H
ATOM   2304  HA  GLU A 175       9.813  38.048 178.915  1.00 56.06           H
ATOM   2305  HB2 GLU A 175       9.661  38.859 176.844  1.00 59.42           H
ATOM   2306  HB3 GLU A 175       8.816  37.625 176.342  1.00 59.42           H
ATOM   2307  HG2 GLU A 175       7.491  39.441 176.214  1.00 74.92           H
ATOM   2308  HG3 GLU A 175       6.914  38.531 177.376  1.00 74.92           H
ATOM   2309  N   PHE A 176       7.461  35.908 178.593  1.00 41.57           N
ATOM   2310  CA  PHE A 176       6.290  35.346 179.244  1.00 40.05           C
ATOM   2311  C   PHE A 176       6.630  34.860 180.647  1.00 42.17           C
ATOM   2312  O   PHE A 176       5.930  35.161 181.614  1.00 44.16           O
ATOM   2313  CB  PHE A 176       5.740  34.207 178.384  1.00 39.08           C
ATOM   2314  CG  PHE A 176       4.469  33.606 178.888  1.00 47.35           C
ATOM   2315  CD1 PHE A 176       3.279  34.323 178.858  1.00 40.99           C
ATOM   2316  CD2 PHE A 176       4.453  32.308 179.355  1.00 49.49           C
ATOM   2317  CE1 PHE A 176       2.124  33.759 179.297  1.00 45.21           C
ATOM   2318  CE2 PHE A 176       3.275  31.738 179.819  1.00 47.65           C
ATOM   2319  CZ  PHE A 176       2.112  32.468 179.779  1.00 42.89           C
ATOM   2320  H   PHE A 176       7.698  35.495 177.878  1.00 49.87           H
ATOM   2321  HA  PHE A 176       5.615  36.035 179.327  1.00 48.05           H
ATOM   2322  HB2 PHE A 176       5.568  34.556 177.493  1.00 46.87           H
ATOM   2323  HB3 PHE A 176       6.393  33.496 178.342  1.00 46.87           H
ATOM   2324  HD1 PHE A 176       3.266  35.192 178.535  1.00 49.17           H
ATOM   2325  HD2 PHE A 176       5.243  31.818 179.376  1.00 59.37           H
ATOM   2326  HE1 PHE A 176       1.341  34.253 179.282  1.00 54.23           H
ATOM   2327  HE2 PHE A 176       3.266  30.864 180.141  1.00 57.16           H
ATOM   2328  HZ  PHE A 176       1.319  32.096 180.089  1.00 51.46           H
ATOM   2329  N   LEU A 177       7.684  34.068 180.766  1.00 38.92           N
ATOM   2330  CA  LEU A 177       8.153  33.643 182.080  1.00 43.92           C
ATOM   2331  C   LEU A 177       8.305  34.833 183.025  1.00 39.44           C
ATOM   2332  O   LEU A 177       7.847  34.803 184.178  1.00 40.98           O
ATOM   2333  CB  LEU A 177       9.478  32.920 181.895  1.00 41.68           C
ATOM   2334  CG  LEU A 177       9.704  31.520 182.396  1.00 57.03           C
ATOM   2335  CD1 LEU A 177       8.506  30.629 182.183  1.00 58.78           C
ATOM   2336  CD2 LEU A 177      10.931  30.932 181.665  1.00 51.04           C
ATOM   2337  H   LEU A 177       8.140  33.765 180.105  1.00 46.68           H
ATOM   2338  HA  LEU A 177       7.503  33.042 182.467  1.00 52.69           H
ATOM   2339  HB2 LEU A 177       9.620  32.845 180.940  1.00 50.00           H
ATOM   2340  HB3 LEU A 177      10.175  33.477 182.275  1.00 50.00           H
ATOM   2341  HG  LEU A 177       9.891  31.571 183.345  1.00 68.42           H
ATOM   2342 HD11 LEU A 177       8.710  29.744 182.523  1.00 70.52           H
ATOM   2343 HD12 LEU A 177       7.742  30.993 182.656  1.00 70.52           H
ATOM   2344 HD13 LEU A 177       8.327  30.589 181.229  1.00 70.52           H
ATOM   2345 HD21 LEU A 177      11.114  30.047 182.019  1.00 61.24           H
ATOM   2346 HD22 LEU A 177      10.739  30.873 180.716  1.00 61.24           H
ATOM   2347 HD23 LEU A 177      11.696  31.509 181.819  1.00 61.24           H
ATOM   2348  N   SER A 178       8.930  35.910 182.550  1.00 36.61           N
ATOM   2349  CA  SER A 178       9.227  37.015 183.451  1.00 39.55           C
ATOM   2350  C   SER A 178       7.948  37.726 183.880  1.00 47.15           C
ATOM   2351  O   SER A 178       7.787  38.094 185.059  1.00 36.41           O
ATOM   2352  CB  SER A 178      10.174  38.001 182.792  1.00 41.15           C
ATOM   2353  OG  SER A 178      11.412  37.369 182.539  1.00 44.97           O
ATOM   2354  H   SER A 178       9.179  36.028 181.731  1.00 43.91           H
ATOM   2355  HA  SER A 178       9.666  36.661 184.236  1.00 47.45           H
ATOM   2356  HB2 SER A 178       9.787  38.314 181.957  1.00 49.36           H
ATOM   2357  HB3 SER A 178      10.319  38.753 183.392  1.00 49.36           H
ATOM   2358  HG  SER A 178      11.300  36.702 182.043  1.00 53.95           H
ATOM   2359  N   ARG A 179       7.022  37.918 182.932  1.00 41.03           N
ATOM   2360  CA  ARG A 179       5.781  38.591 183.268  1.00 46.47           C
ATOM   2361  C   ARG A 179       4.969  37.714 184.211  1.00 36.24           C
ATOM   2362  O   ARG A 179       4.452  38.188 185.231  1.00 40.68           O
ATOM   2363  CB  ARG A 179       4.992  38.928 181.985  1.00 45.03           C
ATOM   2364  CG  ARG A 179       5.597  40.018 181.050  1.00 58.83           C
ATOM   2365  CD  ARG A 179       5.433  41.490 181.575  1.00 76.28           C
ATOM   2366  NE  ARG A 179       6.407  42.448 180.972  1.00 87.62           N
ATOM   2367  CZ  ARG A 179       6.554  43.743 181.319  1.00 83.23           C
ATOM   2368  NH1 ARG A 179       5.767  44.284 182.252  1.00 83.93           N
ATOM   2369  NH2 ARG A 179       7.502  44.503 180.742  1.00 75.12           N1+
ATOM   2370  H   ARG A 179       7.080  37.658 182.115  1.00 49.22           H
ATOM   2371  HA  ARG A 179       5.989  39.417 183.734  1.00 55.75           H
ATOM   2372  HB2 ARG A 179       4.924  38.117 181.456  1.00 54.01           H
ATOM   2373  HB3 ARG A 179       4.106  39.235 182.235  1.00 54.01           H
ATOM   2374  HG2 ARG A 179       6.542  39.831 180.928  1.00 70.58           H
ATOM   2375  HG3 ARG A 179       5.136  39.976 180.194  1.00 70.58           H
ATOM   2376  HD2 ARG A 179       4.527  41.801 181.408  1.00 91.52           H
ATOM   2377  HD3 ARG A 179       5.607  41.467 182.533  1.00 91.52           H
ATOM   2378  HE  ARG A 179       6.940  42.136 180.369  1.00105.13           H
ATOM   2379 HH11 ARG A 179       5.169  43.792 182.640  1.00100.70           H
ATOM   2380 HH12 ARG A 179       5.864  45.112 182.477  1.00100.70           H
ATOM   2381 HH21 ARG A 179       8.012  44.172 180.130  1.00 90.13           H
ATOM   2382 HH22 ARG A 179       7.581  45.334 180.960  1.00 90.13           H
ATOM   2383  N   ARG A 180       4.898  36.413 183.916  1.00 36.95           N
ATOM   2384  CA  ARG A 180       4.091  35.508 184.725  1.00 41.50           C
ATOM   2385  C   ARG A 180       4.639  35.375 186.145  1.00 44.75           C
ATOM   2386  O   ARG A 180       3.876  35.437 187.118  1.00 38.07           O
ATOM   2387  CB  ARG A 180       4.013  34.150 184.039  1.00 36.36           C
ATOM   2388  CG  ARG A 180       3.101  34.096 182.809  1.00 42.98           C
ATOM   2389  CD  ARG A 180       1.640  33.710 183.199  1.00 47.33           C
ATOM   2390  NE  ARG A 180       1.044  34.774 183.950  1.00 52.26           N
ATOM   2391  CZ  ARG A 180       0.402  34.646 185.098  1.00 44.99           C
ATOM   2392  NH1 ARG A 180      -0.049  35.756 185.634  1.00 48.66           N
ATOM   2393  NH2 ARG A 180       0.194  33.469 185.696  1.00 46.72           N1+
ATOM   2394  H   ARG A 180       5.288  36.036 183.246  1.00 44.33           H
ATOM   2395  HA  ARG A 180       3.190  35.861 184.789  1.00 49.78           H
ATOM   2396  HB2 ARG A 180       4.897  33.906 183.736  1.00 43.61           H
ATOM   2397  HB3 ARG A 180       3.695  33.502 184.684  1.00 43.61           H
ATOM   2398  HG2 ARG A 180       3.082  34.970 182.390  1.00 51.56           H
ATOM   2399  HG3 ARG A 180       3.438  33.437 182.183  1.00 51.56           H
ATOM   2400  HD2 ARG A 180       1.111  33.571 182.396  1.00 56.78           H
ATOM   2401  HD3 ARG A 180       1.639  32.932 183.765  1.00 56.78           H
ATOM   2402  HE  ARG A 180       1.205  35.577 183.679  1.00 62.69           H
ATOM   2403 HH11 ARG A 180       0.082  36.511 185.233  1.00 58.37           H
ATOM   2404 HH12 ARG A 180      -0.487  35.728 186.369  1.00 58.37           H
ATOM   2405 HH21 ARG A 180       0.498  32.747 185.340  1.00 56.05           H
ATOM   2406 HH22 ARG A 180      -0.238  33.432 186.444  1.00 56.05           H
ATOM   2407  N   PHE A 181       5.957  35.189 186.302  1.00 37.08           N
ATOM   2408  CA  PHE A 181       6.487  34.760 187.600  1.00 38.12           C
ATOM   2409  C   PHE A 181       7.444  35.711 188.284  1.00 38.93           C
ATOM   2410  O   PHE A 181       7.672  35.552 189.488  1.00 39.31           O
ATOM   2411  CB  PHE A 181       7.184  33.402 187.465  1.00 36.48           C
ATOM   2412  CG  PHE A 181       6.319  32.368 186.850  1.00 44.28           C
ATOM   2413  CD1 PHE A 181       6.550  31.940 185.566  1.00 45.97           C
ATOM   2414  CD2 PHE A 181       5.220  31.864 187.541  1.00 43.62           C
ATOM   2415  CE1 PHE A 181       5.729  31.012 184.988  1.00 46.92           C
ATOM   2416  CE2 PHE A 181       4.398  30.947 186.945  1.00 50.39           C
ATOM   2417  CZ  PHE A 181       4.662  30.519 185.670  1.00 47.98           C
ATOM   2418  H   PHE A 181       6.549  35.293 185.686  1.00 44.48           H
ATOM   2419  HA  PHE A 181       5.750  34.645 188.223  1.00 45.73           H
ATOM   2420  HB2 PHE A 181       7.973  33.510 186.916  1.00 43.75           H
ATOM   2421  HB3 PHE A 181       7.429  33.092 188.349  1.00 43.75           H
ATOM   2422  HD1 PHE A 181       7.273  32.278 185.089  1.00 55.15           H
ATOM   2423  HD2 PHE A 181       5.037  32.152 188.405  1.00 52.33           H
ATOM   2424  HE1 PHE A 181       5.896  30.724 184.124  1.00 56.28           H
ATOM   2425  HE2 PHE A 181       3.674  30.598 187.409  1.00 60.45           H
ATOM   2426  HZ  PHE A 181       4.117  29.889 185.267  1.00 57.56           H
ATOM   2427  N   LEU A 182       8.007  36.682 187.584  1.00 39.63           N
ATOM   2428  CA  LEU A 182       8.981  37.565 188.196  1.00 36.13           C
ATOM   2429  C   LEU A 182       8.509  38.988 188.374  1.00 33.73           C
ATOM   2430  O   LEU A 182       9.061  39.685 189.223  1.00 35.13           O
ATOM   2431  CB  LEU A 182      10.260  37.586 187.366  1.00 39.68           C
ATOM   2432  CG  LEU A 182      10.894  36.216 187.192  1.00 36.23           C
ATOM   2433  CD1 LEU A 182      12.128  36.312 186.316  1.00 38.20           C
ATOM   2434  CD2 LEU A 182      11.226  35.640 188.573  1.00 40.01           C
ATOM   2435  H   LEU A 182       7.848  36.841 186.752  1.00 47.54           H
ATOM   2436  HA  LEU A 182       9.196  37.241 189.083  1.00 43.34           H
ATOM   2437  HB2 LEU A 182      10.046  37.929 186.483  1.00 47.59           H
ATOM   2438  HB3 LEU A 182      10.902  38.164 187.808  1.00 47.59           H
ATOM   2439  HG  LEU A 182      10.258  35.633 186.760  1.00 43.46           H
ATOM   2440 HD11 LEU A 182      12.515  35.430 186.238  1.00 45.82           H
ATOM   2441 HD12 LEU A 182      11.876  36.644 185.441  1.00 45.82           H
ATOM   2442 HD13 LEU A 182      12.772  36.914 186.725  1.00 45.82           H
ATOM   2443 HD21 LEU A 182      11.662  34.782 188.459  1.00 48.00           H
ATOM   2444 HD22 LEU A 182      11.816  36.254 189.042  1.00 48.00           H
ATOM   2445 HD23 LEU A 182      10.412  35.519 189.082  1.00 48.00           H
ATOM   2446  N   LEU A 183       7.510  39.417 187.603  1.00 39.39           N
ATOM   2447  CA  LEU A 183       7.023  40.790 187.639  1.00 38.57           C
ATOM   2448  C   LEU A 183       6.345  41.101 188.971  1.00 35.17           C
ATOM   2449  O   LEU A 183       5.452  40.372 189.410  1.00 38.34           O
ATOM   2450  CB  LEU A 183       6.021  41.015 186.495  1.00 43.13           C
ATOM   2451  CG  LEU A 183       5.800  42.415 185.896  1.00 54.34           C
ATOM   2452  CD1 LEU A 183       4.485  42.400 185.120  1.00 54.51           C
ATOM   2453  CD2 LEU A 183       5.798  43.509 186.884  1.00 52.53           C
ATOM   2454  H   LEU A 183       7.094  38.920 187.036  1.00 47.24           H
ATOM   2455  HA  LEU A 183       7.772  41.393 187.523  1.00 46.26           H
ATOM   2456  HB2 LEU A 183       6.288  40.443 185.757  1.00 51.73           H
ATOM   2457  HB3 LEU A 183       5.150  40.721 186.810  1.00 51.73           H
ATOM   2458  HG  LEU A 183       6.511  42.616 185.273  1.00 65.19           H
ATOM   2459 HD11 LEU A 183       4.345  43.273 184.724  1.00 65.39           H
ATOM   2460 HD12 LEU A 183       4.541  41.730 184.418  1.00 65.39           H
ATOM   2461 HD13 LEU A 183       3.760  42.183 185.726  1.00 65.39           H
ATOM   2462 HD21 LEU A 183       5.670  44.354 186.428  1.00 63.02           H
ATOM   2463 HD22 LEU A 183       5.060  43.337 187.492  1.00 63.02           H
ATOM   2464 HD23 LEU A 183       6.641  43.510 187.362  1.00 63.02           H
ATOM   2465  N   ARG A 184       6.772  42.194 189.597  1.00 37.30           N
ATOM   2466  CA  ARG A 184       6.146  42.680 190.811  1.00 36.77           C
ATOM   2467  C   ARG A 184       4.731  43.184 190.524  1.00 43.03           C
ATOM   2468  O   ARG A 184       4.499  43.933 189.572  1.00 42.50           O
ATOM   2469  CB  ARG A 184       6.965  43.818 191.421  1.00 37.89           C
ATOM   2470  CG  ARG A 184       6.277  44.504 192.606  1.00 39.50           C
ATOM   2471  CD  ARG A 184       7.198  45.595 193.208  1.00 39.84           C
ATOM   2472  NE  ARG A 184       8.431  45.007 193.700  1.00 43.64           N
ATOM   2473  CZ  ARG A 184       9.563  45.687 193.846  1.00 39.28           C
ATOM   2474  NH1 ARG A 184       9.630  46.992 193.565  1.00 35.75           N
ATOM   2475  NH2 ARG A 184      10.621  45.058 194.285  1.00 34.99           N1+
ATOM   2476  H   ARG A 184       7.425  42.682 189.325  1.00 44.75           H
ATOM   2477  HA  ARG A 184       6.096  41.950 191.451  1.00 44.11           H
ATOM   2478  HB2 ARG A 184       7.814  43.467 191.731  1.00 45.45           H
ATOM   2479  HB3 ARG A 184       7.134  44.493 190.752  1.00 45.45           H
ATOM   2480  HG2 ARG A 184       5.455  44.928 192.311  1.00 47.38           H
ATOM   2481  HG3 ARG A 184       6.092  43.848 193.299  1.00 47.38           H
ATOM   2482  HD2 ARG A 184       7.417  46.245 192.524  1.00 47.79           H
ATOM   2483  HD3 ARG A 184       6.761  46.032 193.951  1.00 47.79           H
ATOM   2484  HE  ARG A 184       8.420  44.183 193.946  1.00 52.35           H
ATOM   2485 HH11 ARG A 184       8.938  47.408 193.273  1.00 42.88           H
ATOM   2486 HH12 ARG A 184      10.362  47.425 193.670  1.00 42.88           H
ATOM   2487 HH21 ARG A 184      10.575  44.216 194.472  1.00 41.97           H
ATOM   2488 HH22 ARG A 184      11.355  45.491 194.394  1.00 41.97           H
ATOM   2489  N   ARG A 185       3.791  42.778 191.372  1.00 42.87           N
ATOM   2490  CA  ARG A 185       2.448  43.339 191.397  1.00 52.02           C
ATOM   2491  C   ARG A 185       2.277  44.258 192.589  1.00 51.04           C
ATOM   2492  O   ARG A 185       1.874  45.411 192.450  1.00 59.61           O
ATOM   2493  CB  ARG A 185       1.430  42.181 191.417  1.00 47.94           C
ATOM   2494  CG  ARG A 185       1.862  41.200 190.356  1.00 58.43           C
ATOM   2495  CD  ARG A 185       1.058  40.024 190.276  1.00 64.05           C
ATOM   2496  NE  ARG A 185       1.756  39.029 189.457  1.00 58.27           N
ATOM   2497  CZ  ARG A 185       2.026  39.165 188.170  1.00 58.50           C
ATOM   2498  NH1 ARG A 185       1.677  40.261 187.502  1.00 75.38           N
ATOM   2499  NH2 ARG A 185       2.647  38.206 187.536  1.00 61.48           N1+
ATOM   2500  H   ARG A 185       3.906  42.156 191.957  1.00 51.43           H
ATOM   2501  HA  ARG A 185       2.297  43.859 190.594  1.00 62.41           H
ATOM   2502  HB2 ARG A 185       1.433  41.731 192.278  1.00 57.51           H
ATOM   2503  HB3 ARG A 185       0.541  42.495 191.202  1.00 57.51           H
ATOM   2504  HG2 ARG A 185       1.831  41.658 189.510  1.00 70.09           H
ATOM   2505  HG3 ARG A 185       2.760  40.881 190.534  1.00 70.09           H
ATOM   2506  HD2 ARG A 185       0.949  39.659 191.172  1.00 76.84           H
ATOM   2507  HD3 ARG A 185       0.201  40.253 189.893  1.00 76.84           H
ATOM   2508  HE  ARG A 185       1.794  38.226 189.767  1.00 69.90           H
ATOM   2509 HH11 ARG A 185       1.263  40.904 187.898  1.00 90.43           H
ATOM   2510 HH12 ARG A 185       1.866  40.327 186.664  1.00 90.43           H
ATOM   2511 HH21 ARG A 185       2.887  37.511 187.947  1.00 73.76           H
ATOM   2512 HH22 ARG A 185       2.827  38.299 186.696  1.00 73.76           H
ATOM   2513  N   LYS A 186       2.641  43.765 193.751  1.00 47.72           N
ATOM   2514  CA  LYS A 186       2.596  44.501 194.996  1.00 54.36           C
ATOM   2515  C   LYS A 186       3.971  44.379 195.640  1.00 49.35           C
ATOM   2516  O   LYS A 186       4.477  43.263 195.775  1.00 44.58           O
ATOM   2517  CB  LYS A 186       1.498  43.908 195.898  1.00 55.77           C
ATOM   2518  CG  LYS A 186       1.269  44.633 197.199  1.00 60.51           C
ATOM   2519  CD  LYS A 186       0.668  46.007 196.970  1.00 70.43           C
ATOM   2520  CE  LYS A 186      -0.818  45.937 196.568  1.00 72.49           C
ATOM   2521  NZ  LYS A 186      -1.048  45.443 195.160  1.00 84.63           N1+
ATOM   2522  H   LYS A 186       2.916  42.956 193.848  1.00 57.25           H
ATOM   2523  HA  LYS A 186       2.406  45.435 194.813  1.00 65.21           H
ATOM   2524  HB2 LYS A 186       0.664  43.891 195.402  1.00 66.90           H
ATOM   2525  HB3 LYS A 186       1.748  42.992 196.119  1.00 66.90           H
ATOM   2526  HG2 LYS A 186       0.652  44.120 197.751  1.00 72.59           H
ATOM   2527  HG3 LYS A 186       2.118  44.740 197.654  1.00 72.59           H
ATOM   2528  HD2 LYS A 186       0.731  46.517 197.796  1.00 84.50           H
ATOM   2529  HD3 LYS A 186       1.159  46.459 196.266  1.00 84.50           H
ATOM   2530  HE2 LYS A 186      -1.279  45.342 197.180  1.00 86.97           H
ATOM   2531  HE3 LYS A 186      -1.194  46.831 196.625  1.00 86.97           H
ATOM   2532  HZ1 LYS A 186      -1.697  45.912 194.770  1.00101.53           H
ATOM   2533  HZ2 LYS A 186      -0.299  45.536 194.683  1.00101.53           H
ATOM   2534  HZ3 LYS A 186      -1.278  44.581 195.172  1.00101.53           H
ATOM   2535  N   PHE A 187       4.576  45.511 196.019  1.00 42.11           N
ATOM   2536  CA  PHE A 187       5.919  45.492 196.589  1.00 45.39           C
ATOM   2537  C   PHE A 187       5.953  44.590 197.814  1.00 51.06           C
ATOM   2538  O   PHE A 187       5.135  44.749 198.730  1.00 42.62           O
ATOM   2539  CB  PHE A 187       6.360  46.906 196.950  1.00 41.67           C
ATOM   2540  CG  PHE A 187       7.674  46.979 197.699  1.00 47.21           C
ATOM   2541  CD1 PHE A 187       7.714  47.370 199.010  1.00 41.41           C
ATOM   2542  CD2 PHE A 187       8.865  46.671 197.068  1.00 40.19           C
ATOM   2543  CE1 PHE A 187       8.901  47.434 199.699  1.00 43.25           C
ATOM   2544  CE2 PHE A 187      10.069  46.748 197.766  1.00 44.26           C
ATOM   2545  CZ  PHE A 187      10.077  47.135 199.073  1.00 46.39           C
ATOM   2546  H   PHE A 187       4.234  46.297 195.955  1.00 50.52           H
ATOM   2547  HA  PHE A 187       6.539  45.144 195.931  1.00 54.45           H
ATOM   2548  HB2 PHE A 187       6.458  47.409 196.125  1.00 49.98           H
ATOM   2549  HB3 PHE A 187       5.680  47.314 197.504  1.00 49.98           H
ATOM   2550  HD1 PHE A 187       6.922  47.577 199.442  1.00 49.68           H
ATOM   2551  HD2 PHE A 187       8.855  46.411 196.174  1.00 48.21           H
ATOM   2552  HE1 PHE A 187       8.914  47.701 200.587  1.00 51.89           H
ATOM   2553  HE2 PHE A 187      10.872  46.542 197.343  1.00 53.09           H
ATOM   2554  HZ  PHE A 187      10.878  47.186 199.541  1.00 55.65           H
ATOM   2555  N   ILE A 188       6.899  43.642 197.817  1.00 46.96           N
ATOM   2556  CA  ILE A 188       7.165  42.752 198.942  1.00 40.76           C
ATOM   2557  C   ILE A 188       8.471  43.188 199.606  1.00 47.02           C
ATOM   2558  O   ILE A 188       9.556  42.968 199.041  1.00 41.21           O
ATOM   2559  CB  ILE A 188       7.246  41.287 198.509  1.00 45.12           C
ATOM   2560  CG1 ILE A 188       6.011  40.872 197.697  1.00 51.76           C
ATOM   2561  CG2 ILE A 188       7.435  40.403 199.776  1.00 46.75           C
ATOM   2562  CD1 ILE A 188       6.122  39.486 197.087  1.00 50.89           C
ATOM   2563  H   ILE A 188       7.418  43.487 197.149  1.00 56.33           H
ATOM   2564  HA  ILE A 188       6.442  42.829 199.585  1.00 48.89           H
ATOM   2565  HB  ILE A 188       8.027  41.187 197.940  1.00 54.12           H
ATOM   2566 HG12 ILE A 188       5.233  40.884 198.274  1.00 62.09           H
ATOM   2567 HG13 ILE A 188       5.888  41.497 196.964  1.00 62.09           H
ATOM   2568 HG21 ILE A 188       7.510  39.472 199.509  1.00 56.08           H
ATOM   2569 HG22 ILE A 188       8.239  40.671 200.250  1.00 56.08           H
ATOM   2570 HG23 ILE A 188       6.669  40.526 200.356  1.00 56.08           H
ATOM   2571 HD11 ILE A 188       5.311  39.304 196.584  1.00 61.05           H
ATOM   2572 HD12 ILE A 188       6.889  39.466 196.494  1.00 61.05           H
ATOM   2573 HD13 ILE A 188       6.229  38.829 197.795  1.00 61.05           H
ATOM   2574  N   PRO A 189       8.429  43.777 200.802  1.00 42.45           N
ATOM   2575  CA  PRO A 189       9.671  44.196 201.456  1.00 44.60           C
ATOM   2576  C   PRO A 189      10.415  42.996 202.007  1.00 44.76           C
ATOM   2577  O   PRO A 189       9.828  41.943 202.300  1.00 40.52           O
ATOM   2578  CB  PRO A 189       9.188  45.117 202.583  1.00 43.10           C
ATOM   2579  CG  PRO A 189       7.875  44.548 202.956  1.00 41.42           C
ATOM   2580  CD  PRO A 189       7.257  44.080 201.648  1.00 44.20           C
ATOM   2581  HA  PRO A 189      10.229  44.690 200.836  1.00 53.50           H
ATOM   2582  HB2 PRO A 189       9.804  45.096 203.326  1.00 51.70           H
ATOM   2583  HB3 PRO A 189       9.087  46.017 202.246  1.00 51.70           H
ATOM   2584  HG2 PRO A 189       8.000  43.794 203.550  1.00 49.69           H
ATOM   2585  HG3 PRO A 189       7.332  45.229 203.374  1.00 49.69           H
ATOM   2586  HD2 PRO A 189       6.715  43.287 201.784  1.00 53.02           H
ATOM   2587  HD3 PRO A 189       6.753  44.806 201.252  1.00 53.02           H
ATOM   2588  N   ASP A 190      11.720  43.155 202.131  1.00 40.85           N
ATOM   2589  CA  ASP A 190      12.516  42.098 202.713  1.00 47.11           C
ATOM   2590  C   ASP A 190      12.222  41.939 204.202  1.00 43.60           C
ATOM   2591  O   ASP A 190      12.408  42.904 204.965  1.00 39.60           O
ATOM   2592  CB  ASP A 190      13.995  42.378 202.561  1.00 39.84           C
ATOM   2593  CG  ASP A 190      14.835  41.451 203.462  1.00 49.41           C
ATOM   2594  OD1 ASP A 190      14.479  40.228 203.536  1.00 50.12           O
ATOM   2595  OD2 ASP A 190      15.806  41.927 204.126  1.00 47.50           O1-
ATOM   2596  H   ASP A 190      12.166  43.851 201.889  1.00 49.00           H
ATOM   2597  HA  ASP A 190      12.314  41.275 202.245  1.00 56.51           H
ATOM   2598  HB2 ASP A 190      14.234  42.208 201.639  1.00 47.79           H
ATOM   2599  HB3 ASP A 190      14.176  43.306 202.790  1.00 47.79           H
ATOM   2600  N   PRO A 191      11.839  40.740 204.665  1.00 44.26           N
ATOM   2601  CA  PRO A 191      11.538  40.552 206.096  1.00 40.93           C
ATOM   2602  C   PRO A 191      12.738  40.665 207.023  1.00 46.51           C
ATOM   2603  O   PRO A 191      12.534  40.768 208.235  1.00 46.41           O
ATOM   2604  CB  PRO A 191      10.938  39.140 206.134  1.00 49.41           C
ATOM   2605  CG  PRO A 191      11.518  38.462 204.961  1.00 49.71           C
ATOM   2606  CD  PRO A 191      11.505  39.529 203.902  1.00 44.22           C
ATOM   2607  HA  PRO A 191      10.856  41.182 206.383  1.00 49.10           H
ATOM   2608  HB2 PRO A 191      11.187  38.697 206.957  1.00 59.27           H
ATOM   2609  HB3 PRO A 191       9.975  39.197 206.042  1.00 59.27           H
ATOM   2610  HG2 PRO A 191      12.427  38.195 205.165  1.00 59.63           H
ATOM   2611  HG3 PRO A 191      10.973  37.703 204.705  1.00 59.63           H
ATOM   2612  HD2 PRO A 191      12.186  39.346 203.237  1.00 53.04           H
ATOM   2613  HD3 PRO A 191      10.622  39.603 203.510  1.00 53.04           H
ATOM   2614  N   GLN A 192      13.978  40.651 206.527  1.00 41.58           N
ATOM   2615  CA  GLN A 192      15.128  40.813 207.406  1.00 39.79           C
ATOM   2616  C   GLN A 192      15.493  42.278 207.620  1.00 38.70           C
ATOM   2617  O   GLN A 192      16.515  42.575 208.250  1.00 43.75           O
ATOM   2618  CB  GLN A 192      16.354  40.062 206.840  1.00 47.33           C
ATOM   2619  CG  GLN A 192      16.179  38.583 206.618  1.00 49.14           C
ATOM   2620  CD  GLN A 192      17.422  37.931 205.967  1.00 53.61           C
ATOM   2621  OE1 GLN A 192      17.380  36.780 205.510  1.00 45.27           O
ATOM   2622  NE2 GLN A 192      18.537  38.671 205.937  1.00 54.08           N
ATOM   2623  H   GLN A 192      14.172  40.539 205.697  1.00 49.88           H
ATOM   2624  HA  GLN A 192      14.916  40.416 208.266  1.00 47.73           H
ATOM   2625  HB2 GLN A 192      16.577  40.452 205.980  1.00 56.78           H
ATOM   2626  HB3 GLN A 192      17.091  40.182 207.455  1.00 56.78           H
ATOM   2627  HG2 GLN A 192      16.016  38.159 207.471  1.00 58.95           H
ATOM   2628  HG3 GLN A 192      15.424  38.439 206.025  1.00 58.95           H
ATOM   2629 HE21 GLN A 192      18.542  39.499 206.177  1.00 64.87           H
ATOM   2630 HE22 GLN A 192      19.267  38.305 205.672  1.00 64.87           H
ATOM   2631  N   GLY A 193      14.718  43.201 207.087  1.00 37.76           N
ATOM   2632  CA  GLY A 193      14.980  44.604 207.320  1.00 43.53           C
ATOM   2633  C   GLY A 193      15.985  45.249 206.390  1.00 42.15           C
ATOM   2634  O   GLY A 193      16.379  46.394 206.628  1.00 42.03           O
ATOM   2635  H   GLY A 193      14.031  43.035 206.594  1.00 45.30           H
ATOM   2636  HA2 GLY A 193      14.145  45.089 207.239  1.00 52.22           H
ATOM   2637  HA3 GLY A 193      15.304  44.704 208.228  1.00 52.22           H
ATOM   2638  N   THR A 194      16.413  44.550 205.348  1.00 40.42           N
ATOM   2639  CA  THR A 194      17.398  45.084 204.418  1.00 36.90           C
ATOM   2640  C   THR A 194      16.864  46.339 203.737  1.00 39.28           C
ATOM   2641  O   THR A 194      15.692  46.401 203.362  1.00 38.95           O
ATOM   2642  CB  THR A 194      17.720  44.011 203.383  1.00 38.31           C
ATOM   2643  OG1 THR A 194      18.140  42.821 204.065  1.00 39.65           O
ATOM   2644  CG2 THR A 194      18.825  44.470 202.444  1.00 43.31           C
ATOM   2645  H   THR A 194      16.142  43.761 205.146  1.00 48.49           H
ATOM   2646  HA  THR A 194      18.210  45.311 204.898  1.00 44.27           H
ATOM   2647  HB  THR A 194      16.932  43.816 202.852  1.00 45.95           H
ATOM   2648  HG1 THR A 194      17.519  42.508 204.532  1.00 47.57           H
ATOM   2649 HG21 THR A 194      19.025  43.776 201.791  1.00 51.96           H
ATOM   2650 HG22 THR A 194      18.559  45.271 201.964  1.00 51.96           H
ATOM   2651 HG23 THR A 194      19.623  44.662 202.960  1.00 51.96           H
ATOM   2652  N   ASN A 195      17.739  47.337 203.580  1.00 36.28           N
ATOM   2653  CA  ASN A 195      17.395  48.647 203.046  1.00 35.38           C
ATOM   2654  C   ASN A 195      18.084  48.901 201.693  1.00 40.77           C
ATOM   2655  O   ASN A 195      18.739  48.029 201.115  1.00 35.52           O
ATOM   2656  CB  ASN A 195      17.767  49.718 204.063  1.00 39.13           C
ATOM   2657  CG  ASN A 195      19.231  49.689 204.433  1.00 43.63           C
ATOM   2658  OD1 ASN A 195      20.070  49.258 203.653  1.00 37.49           O
ATOM   2659  ND2 ASN A 195      19.546  50.136 205.641  1.00 36.81           N
ATOM   2660  H   ASN A 195      18.575  47.272 203.790  1.00 43.52           H
ATOM   2661  HA  ASN A 195      16.441  48.701 202.902  1.00 42.44           H
ATOM   2662  HB2 ASN A 195      17.571  50.588 203.691  1.00 46.94           H
ATOM   2663  HB3 ASN A 195      17.252  49.579 204.874  1.00 46.94           H
ATOM   2664 HD21 ASN A 195      20.370  50.181 205.878  1.00 44.15           H
ATOM   2665 HD22 ASN A 195      18.922  50.372 206.178  1.00 44.15           H
ATOM   2666  N   LEU A 196      17.903  50.115 201.168  1.00 35.43           N
ATOM   2667  CA  LEU A 196      18.499  50.494 199.895  1.00 37.20           C
ATOM   2668  C   LEU A 196      19.965  50.843 200.036  1.00 37.73           C
ATOM   2669  O   LEU A 196      20.705  50.797 199.045  1.00 35.27           O
ATOM   2670  CB  LEU A 196      17.767  51.684 199.274  1.00 35.70           C
ATOM   2671  CG  LEU A 196      16.285  51.528 198.947  1.00 41.40           C
ATOM   2672  CD1 LEU A 196      15.833  52.721 198.080  1.00 44.97           C
ATOM   2673  CD2 LEU A 196      15.957  50.228 198.250  1.00 41.10           C
ATOM   2674  H   LEU A 196      17.431  50.734 201.525  1.00 42.50           H
ATOM   2675  HA  LEU A 196      18.441  49.751 199.279  1.00 44.62           H
ATOM   2676  HB2 LEU A 196      17.844  52.436 199.882  1.00 42.82           H
ATOM   2677  HB3 LEU A 196      18.214  51.900 198.442  1.00 42.82           H
ATOM   2678  HG  LEU A 196      15.787  51.543 199.774  1.00 49.66           H
ATOM   2679 HD11 LEU A 196      14.886  52.626 197.904  1.00 53.94           H
ATOM   2680 HD12 LEU A 196      16.001  53.546 198.563  1.00 53.94           H
ATOM   2681 HD13 LEU A 196      16.329  52.720 197.245  1.00 53.94           H
ATOM   2682 HD21 LEU A 196      15.008  50.221 198.059  1.00 49.31           H
ATOM   2683 HD22 LEU A 196      16.462  50.176 197.423  1.00 49.31           H
ATOM   2684 HD23 LEU A 196      16.182  49.483 198.833  1.00 49.31           H
ATOM   2685  N   MET A 197      20.402  51.194 201.235  1.00 36.18           N
ATOM   2686  CA  MET A 197      21.828  51.363 201.434  1.00 38.04           C
ATOM   2687  C   MET A 197      22.539  50.049 201.130  1.00 35.36           C
ATOM   2688  O   MET A 197      23.564  50.029 200.458  1.00 36.14           O
ATOM   2689  CB  MET A 197      22.095  51.835 202.850  1.00 36.82           C
ATOM   2690  CG  MET A 197      23.511  52.250 203.147  1.00 40.15           C
ATOM   2691  SD  MET A 197      23.944  53.766 202.286  1.00 44.89           S
ATOM   2692  CE  MET A 197      25.668  53.931 202.859  1.00 46.91           C
ATOM   2693  H   MET A 197      19.917  51.329 201.931  1.00 43.40           H
ATOM   2694  HA  MET A 197      22.146  52.055 200.831  1.00 45.64           H
ATOM   2695  HB2 MET A 197      21.536  52.608 203.025  1.00 44.17           H
ATOM   2696  HB3 MET A 197      21.873  51.111 203.454  1.00 44.17           H
ATOM   2697  HG2 MET A 197      23.603  52.433 204.095  1.00 48.16           H
ATOM   2698  HG3 MET A 197      24.131  51.553 202.880  1.00 48.16           H
ATOM   2699  HE1 MET A 197      26.065  54.710 202.442  1.00 56.27           H
ATOM   2700  HE2 MET A 197      25.679  54.039 203.821  1.00 56.27           H
ATOM   2701  HE3 MET A 197      26.178  53.143 202.625  1.00 56.27           H
ATOM   2702  N   PHE A 198      21.950  48.939 201.553  1.00 35.12           N
ATOM   2703  CA  PHE A 198      22.469  47.625 201.221  1.00 36.41           C
ATOM   2704  C   PHE A 198      22.380  47.353 199.716  1.00 36.83           C
ATOM   2705  O   PHE A 198      23.346  46.889 199.089  1.00 37.09           O
ATOM   2706  CB  PHE A 198      21.675  46.584 201.991  1.00 34.19           C
ATOM   2707  CG  PHE A 198      22.034  45.156 201.618  1.00 36.61           C
ATOM   2708  CD1 PHE A 198      23.048  44.499 202.273  1.00 44.17           C
ATOM   2709  CD2 PHE A 198      21.369  44.504 200.578  1.00 37.92           C
ATOM   2710  CE1 PHE A 198      23.387  43.226 201.924  1.00 48.26           C
ATOM   2711  CE2 PHE A 198      21.721  43.236 200.210  1.00 40.24           C
ATOM   2712  CZ  PHE A 198      22.734  42.594 200.890  1.00 41.98           C
ATOM   2713  H   PHE A 198      21.246  48.914 202.038  1.00 42.13           H
ATOM   2714  HA  PHE A 198      23.397  47.561 201.507  1.00 43.67           H
ATOM   2715  HB2 PHE A 198      21.837  46.718 202.936  1.00 41.01           H
ATOM   2716  HB3 PHE A 198      20.734  46.718 201.801  1.00 41.01           H
ATOM   2717  HD1 PHE A 198      23.506  44.915 202.964  1.00 52.99           H
ATOM   2718  HD2 PHE A 198      20.692  44.939 200.112  1.00 45.48           H
ATOM   2719  HE1 PHE A 198      24.072  42.793 202.371  1.00 57.89           H
ATOM   2720  HE2 PHE A 198      21.274  42.800 199.523  1.00 48.27           H
ATOM   2721  HZ  PHE A 198      22.973  41.732 200.661  1.00 50.36           H
ATOM   2722  N   ALA A 199      21.208  47.601 199.130  1.00 36.38           N
ATOM   2723  CA  ALA A 199      20.986  47.288 197.722  1.00 35.35           C
ATOM   2724  C   ALA A 199      21.995  48.010 196.823  1.00 36.71           C
ATOM   2725  O   ALA A 199      22.585  47.409 195.910  1.00 36.04           O
ATOM   2726  CB  ALA A 199      19.549  47.679 197.336  1.00 34.50           C
ATOM   2727  H   ALA A 199      20.526  47.947 199.521  1.00 43.63           H
ATOM   2728  HA  ALA A 199      21.079  46.331 197.599  1.00 42.40           H
ATOM   2729  HB1 ALA A 199      19.419  47.506 196.393  1.00 41.38           H
ATOM   2730  HB2 ALA A 199      18.913  47.161 197.856  1.00 41.38           H
ATOM   2731  HB3 ALA A 199      19.428  48.623 197.515  1.00 41.38           H
ATOM   2732  N   PHE A 200      22.201  49.310 197.063  1.00 32.89           N
ATOM   2733  CA  PHE A 200      23.142  50.069 196.254  1.00 35.82           C
ATOM   2734  C   PHE A 200      24.577  49.656 196.539  1.00 38.60           C
ATOM   2735  O   PHE A 200      25.419  49.688 195.635  1.00 35.10           O
ATOM   2736  CB  PHE A 200      22.956  51.564 196.501  1.00 39.92           C
ATOM   2737  CG  PHE A 200      21.689  52.114 195.881  1.00 44.03           C
ATOM   2738  CD1 PHE A 200      21.373  51.831 194.571  1.00 46.42           C
ATOM   2739  CD2 PHE A 200      20.801  52.886 196.613  1.00 43.49           C
ATOM   2740  CE1 PHE A 200      20.192  52.324 193.992  1.00 48.56           C
ATOM   2741  CE2 PHE A 200      19.636  53.374 196.051  1.00 47.11           C
ATOM   2742  CZ  PHE A 200      19.332  53.093 194.744  1.00 37.85           C
ATOM   2743  H   PHE A 200      21.817  49.768 197.681  1.00 39.45           H
ATOM   2744  HA  PHE A 200      22.961  49.876 195.319  1.00 42.97           H
ATOM   2745  HB2 PHE A 200      22.913  51.719 197.458  1.00 47.88           H
ATOM   2746  HB3 PHE A 200      23.712  52.047 196.130  1.00 47.88           H
ATOM   2747  HD1 PHE A 200      21.960  51.310 194.069  1.00 55.68           H
ATOM   2748  HD2 PHE A 200      20.992  53.083 197.503  1.00 52.17           H
ATOM   2749  HE1 PHE A 200      19.987  52.136 193.105  1.00 58.25           H
ATOM   2750  HE2 PHE A 200      19.058  53.893 196.559  1.00 56.51           H
ATOM   2751  HZ  PHE A 200      18.551  53.428 194.373  1.00 45.41           H
ATOM   2752  N   PHE A 201      24.876  49.274 197.788  1.00 40.41           N
ATOM   2753  CA  PHE A 201      26.192  48.725 198.085  1.00 35.48           C
ATOM   2754  C   PHE A 201      26.430  47.483 197.242  1.00 33.86           C
ATOM   2755  O   PHE A 201      27.446  47.371 196.550  1.00 37.44           O
ATOM   2756  CB  PHE A 201      26.323  48.394 199.567  1.00 36.93           C
ATOM   2757  CG  PHE A 201      27.709  48.003 199.953  1.00 36.71           C
ATOM   2758  CD1 PHE A 201      28.525  48.886 200.638  1.00 42.83           C
ATOM   2759  CD2 PHE A 201      28.208  46.769 199.608  1.00 40.41           C
ATOM   2760  CE1 PHE A 201      29.801  48.534 200.970  1.00 46.53           C
ATOM   2761  CE2 PHE A 201      29.499  46.429 199.927  1.00 41.83           C
ATOM   2762  CZ  PHE A 201      30.284  47.307 200.594  1.00 36.48           C
ATOM   2763  H   PHE A 201      24.340  49.302 198.459  1.00 48.48           H
ATOM   2764  HA  PHE A 201      26.873  49.381 197.868  1.00 42.55           H
ATOM   2765  HB2 PHE A 201      26.089  49.181 200.084  1.00 44.29           H
ATOM   2766  HB3 PHE A 201      25.728  47.654 199.788  1.00 44.29           H
ATOM   2767  HD1 PHE A 201      28.205  49.728 200.881  1.00 51.37           H
ATOM   2768  HD2 PHE A 201      27.687  46.160 199.140  1.00 48.47           H
ATOM   2769  HE1 PHE A 201      30.350  49.130 201.423  1.00 55.82           H
ATOM   2770  HE2 PHE A 201      29.828  45.598 199.692  1.00 50.18           H
ATOM   2771  HZ  PHE A 201      31.148  47.064 200.826  1.00 43.76           H
ATOM   2772  N   ALA A 202      25.469  46.562 197.259  1.00 33.72           N
ATOM   2773  CA  ALA A 202      25.556  45.340 196.470  1.00 37.09           C
ATOM   2774  C   ALA A 202      25.744  45.657 194.991  1.00 40.29           C
ATOM   2775  O   ALA A 202      26.604  45.089 194.320  1.00 37.32           O
ATOM   2776  CB  ALA A 202      24.290  44.505 196.644  1.00 40.00           C
ATOM   2777  H   ALA A 202      24.748  46.632 197.719  1.00 40.45           H
ATOM   2778  HA  ALA A 202      26.309  44.816 196.779  1.00 44.49           H
ATOM   2779  HB1 ALA A 202      24.384  43.701 196.114  1.00 47.98           H
ATOM   2780  HB2 ALA A 202      24.155  44.280 197.577  1.00 47.98           H
ATOM   2781  HB3 ALA A 202      23.535  45.017 196.324  1.00 47.98           H
ATOM   2782  N   GLN A 203      24.924  46.541 194.452  1.00 34.55           N
ATOM   2783  CA  GLN A 203      25.054  46.834 193.036  1.00 36.55           C
ATOM   2784  C   GLN A 203      26.426  47.434 192.738  1.00 33.55           C
ATOM   2785  O   GLN A 203      27.090  47.046 191.764  1.00 33.41           O
ATOM   2786  CB  GLN A 203      23.933  47.769 192.604  1.00 32.50           C
ATOM   2787  CG  GLN A 203      23.830  48.005 191.104  1.00 43.96           C
ATOM   2788  CD  GLN A 203      22.759  49.039 190.778  1.00 46.55           C
ATOM   2789  OE1 GLN A 203      22.179  49.642 191.679  1.00 49.40           O
ATOM   2790  NE2 GLN A 203      22.499  49.250 189.487  1.00 50.62           N
ATOM   2791  H   GLN A 203      24.300  46.971 194.864  1.00 41.45           H
ATOM   2792  HA  GLN A 203      24.966  46.007 192.536  1.00 43.85           H
ATOM   2793  HB2 GLN A 203      23.092  47.399 192.915  1.00 38.98           H
ATOM   2794  HB3 GLN A 203      24.089  48.634 193.020  1.00 38.98           H
ATOM   2795  HG2 GLN A 203      24.678  48.335 190.766  1.00 52.74           H
ATOM   2796  HG3 GLN A 203      23.596  47.172 190.666  1.00 52.74           H
ATOM   2797 HE21 GLN A 203      22.932  48.810 188.886  1.00 60.73           H
ATOM   2798 HE22 GLN A 203      21.897  49.820 189.254  1.00 60.73           H
ATOM   2799  N   HIS A 204      26.875  48.356 193.594  1.00 32.13           N
ATOM   2800  CA  HIS A 204      28.166  49.011 193.420  1.00 33.16           C
ATOM   2801  C   HIS A 204      29.325  48.007 193.498  1.00 36.75           C
ATOM   2802  O   HIS A 204      30.177  47.949 192.603  1.00 34.57           O
ATOM   2803  CB  HIS A 204      28.293  50.100 194.494  1.00 33.52           C
ATOM   2804  CG  HIS A 204      29.547  50.879 194.390  1.00 34.69           C
ATOM   2805  ND1 HIS A 204      30.671  50.588 195.141  1.00 33.25           N
ATOM   2806  CD2 HIS A 204      29.877  51.917 193.585  1.00 34.92           C
ATOM   2807  CE1 HIS A 204      31.634  51.436 194.817  1.00 37.48           C
ATOM   2808  NE2 HIS A 204      31.173  52.259 193.881  1.00 33.54           N
ATOM   2809  H   HIS A 204      26.453  48.618 194.294  1.00 38.54           H
ATOM   2810  HA  HIS A 204      28.190  49.439 192.550  1.00 39.78           H
ATOM   2811  HB2 HIS A 204      28.281  49.702 195.380  1.00 40.21           H
ATOM   2812  HB3 HIS A 204      27.557  50.725 194.406  1.00 40.21           H
ATOM   2813  HD2 HIS A 204      29.323  52.333 192.965  1.00 41.88           H
ATOM   2814  HE1 HIS A 204      32.489  51.451 195.188  1.00 44.96           H
ATOM   2815  HE2 HIS A 204      31.614  52.897 193.502  1.00 40.23           H
ATOM   2816  N   PHE A 205      29.333  47.197 194.558  1.00 35.75           N
ATOM   2817  CA  PHE A 205      30.371  46.197 194.831  1.00 38.44           C
ATOM   2818  C   PHE A 205      30.457  45.165 193.721  1.00 32.50           C
ATOM   2819  O   PHE A 205      31.542  44.872 193.213  1.00 35.34           O
ATOM   2820  CB  PHE A 205      30.066  45.540 196.193  1.00 33.23           C
ATOM   2821  CG  PHE A 205      30.891  44.349 196.522  1.00 41.53           C
ATOM   2822  CD1 PHE A 205      32.180  44.498 196.916  1.00 35.73           C
ATOM   2823  CD2 PHE A 205      30.337  43.076 196.505  1.00 44.23           C
ATOM   2824  CE1 PHE A 205      32.922  43.437 197.245  1.00 35.40           C
ATOM   2825  CE2 PHE A 205      31.083  41.982 196.850  1.00 36.97           C
ATOM   2826  CZ  PHE A 205      32.396  42.164 197.226  1.00 36.49           C
ATOM   2827  H   PHE A 205      28.718  47.215 195.154  1.00 42.89           H
ATOM   2828  HA  PHE A 205      31.234  46.638 194.900  1.00 46.11           H
ATOM   2829  HB2 PHE A 205      30.207  46.185 196.902  1.00 39.85           H
ATOM   2830  HB3 PHE A 205      29.142  45.245 196.203  1.00 39.85           H
ATOM   2831  HD1 PHE A 205      32.549  45.348 196.941  1.00 42.86           H
ATOM   2832  HD2 PHE A 205      29.448  42.958 196.251  1.00 53.06           H
ATOM   2833  HE1 PHE A 205      33.807  43.572 197.501  1.00 42.46           H
ATOM   2834  HE2 PHE A 205      30.718  41.127 196.824  1.00 44.35           H
ATOM   2835  HZ  PHE A 205      32.922  41.430 197.451  1.00 43.77           H
ATOM   2836  N   THR A 206      29.328  44.597 193.331  1.00 34.50           N
ATOM   2837  CA  THR A 206      29.371  43.532 192.338  1.00 36.58           C
ATOM   2838  C   THR A 206      29.757  44.040 190.964  1.00 39.18           C
ATOM   2839  O   THR A 206      30.201  43.243 190.129  1.00 35.42           O
ATOM   2840  CB  THR A 206      28.037  42.806 192.217  1.00 38.32           C
ATOM   2841  OG1 THR A 206      27.025  43.716 191.777  1.00 35.73           O
ATOM   2842  CG2 THR A 206      27.649  42.164 193.560  1.00 41.45           C
ATOM   2843  H   THR A 206      28.547  44.812 193.614  1.00 41.38           H
ATOM   2844  HA  THR A 206      30.035  42.886 192.616  1.00 43.88           H
ATOM   2845  HB  THR A 206      28.121  42.094 191.568  1.00 45.97           H
ATOM   2846  HG1 THR A 206      26.974  44.358 192.312  1.00 42.86           H
ATOM   2847 HG21 THR A 206      26.786  41.735 193.474  1.00 49.73           H
ATOM   2848 HG22 THR A 206      28.308  41.497 193.818  1.00 49.73           H
ATOM   2849 HG23 THR A 206      27.593  42.835 194.258  1.00 49.73           H
ATOM   2850  N   HIS A 207      29.607  45.336 190.694  1.00 38.93           N
ATOM   2851  CA  HIS A 207      29.927  45.761 189.342  1.00 38.82           C
ATOM   2852  C   HIS A 207      31.412  45.930 189.108  1.00 36.52           C
ATOM   2853  O   HIS A 207      31.808  46.219 187.980  1.00 38.24           O
ATOM   2854  CB  HIS A 207      29.169  47.025 189.005  1.00 37.89           C
ATOM   2855  CG  HIS A 207      27.804  46.732 188.482  1.00 45.98           C
ATOM   2856  ND1 HIS A 207      26.882  45.982 189.195  1.00 50.26           N1+
ATOM   2857  CD2 HIS A 207      27.228  47.011 187.295  1.00 51.77           C
ATOM   2858  CE1 HIS A 207      25.781  45.850 188.477  1.00 47.49           C
ATOM   2859  NE2 HIS A 207      25.965  46.471 187.325  1.00 50.41           N
ATOM   2860  H   HIS A 207      29.338  45.959 191.234  1.00 46.70           H
ATOM   2861  HA  HIS A 207      29.623  45.083 188.720  1.00 46.57           H
ATOM   2862  HB2 HIS A 207      29.656  47.533 188.333  1.00 45.45           H
ATOM   2863  HB3 HIS A 207      29.072  47.549 189.816  1.00 45.45           H
ATOM   2864  HD1 HIS A 207      26.996  45.660 189.991  1.00 60.29           H
ATOM   2865  HD2 HIS A 207      27.613  47.496 186.600  1.00 62.10           H
ATOM   2866  HE1 HIS A 207      25.003  45.404 188.734  1.00 56.97           H
ATOM   2867  HE2 HIS A 207      25.388  46.520 186.690  1.00 60.48           H
ATOM   2868  N   GLN A 208      32.245  45.698 190.125  1.00 34.61           N
ATOM   2869  CA  GLN A 208      33.672  45.608 189.875  1.00 37.41           C
ATOM   2870  C   GLN A 208      34.078  44.270 189.295  1.00 36.19           C
ATOM   2871  O   GLN A 208      35.136  44.200 188.665  1.00 37.95           O
ATOM   2872  CB  GLN A 208      34.449  45.875 191.162  1.00 36.34           C
ATOM   2873  CG  GLN A 208      34.519  44.692 192.116  1.00 34.61           C
ATOM   2874  CD  GLN A 208      35.059  45.117 193.453  1.00 35.86           C
ATOM   2875  OE1 GLN A 208      36.241  45.357 193.588  1.00 32.96           O
ATOM   2876  NE2 GLN A 208      34.181  45.247 194.440  1.00 35.56           N
ATOM   2877  H   GLN A 208      32.014  45.597 190.950  1.00 41.51           H
ATOM   2878  HA  GLN A 208      33.928  46.282 189.228  1.00 44.88           H
ATOM   2879  HB2 GLN A 208      35.355  46.135 190.932  1.00 43.59           H
ATOM   2880  HB3 GLN A 208      34.010  46.599 191.632  1.00 43.59           H
ATOM   2881  HG2 GLN A 208      33.633  44.320 192.249  1.00 41.51           H
ATOM   2882  HG3 GLN A 208      35.118  44.023 191.752  1.00 41.51           H
ATOM   2883 HE21 GLN A 208      33.342  45.133 194.274  1.00 42.66           H
ATOM   2884 HE22 GLN A 208      34.438  45.449 195.236  1.00 42.66           H
ATOM   2885  N   PHE A 209      33.261  43.220 189.434  1.00 32.61           N
ATOM   2886  CA  PHE A 209      33.638  41.926 188.887  1.00 31.99           C
ATOM   2887  C   PHE A 209      32.600  41.314 187.945  1.00 34.73           C
ATOM   2888  O   PHE A 209      32.891  40.280 187.321  1.00 34.87           O
ATOM   2889  CB  PHE A 209      34.045  40.935 190.006  1.00 38.29           C
ATOM   2890  CG  PHE A 209      33.128  40.882 191.203  1.00 36.28           C
ATOM   2891  CD1 PHE A 209      33.545  41.384 192.422  1.00 34.98           C
ATOM   2892  CD2 PHE A 209      31.912  40.269 191.117  1.00 39.35           C
ATOM   2893  CE1 PHE A 209      32.729  41.320 193.529  1.00 37.13           C
ATOM   2894  CE2 PHE A 209      31.080  40.198 192.235  1.00 40.57           C
ATOM   2895  CZ  PHE A 209      31.495  40.738 193.442  1.00 37.44           C
ATOM   2896  H   PHE A 209      32.496  43.239 189.821  1.00 39.11           H
ATOM   2897  HA  PHE A 209      34.437  42.054 188.350  1.00 38.37           H
ATOM   2898  HB2 PHE A 209      34.068  40.044 189.628  1.00 45.93           H
ATOM   2899  HB3 PHE A 209      34.930  41.176 190.332  1.00 45.93           H
ATOM   2900  HD1 PHE A 209      34.375  41.795 192.496  1.00 41.96           H
ATOM   2901  HD2 PHE A 209      31.631  39.920 190.304  1.00 47.20           H
ATOM   2902  HE1 PHE A 209      33.020  41.677 194.332  1.00 44.54           H
ATOM   2903  HE2 PHE A 209      30.241  39.798 192.169  1.00 48.67           H
ATOM   2904  HZ  PHE A 209      30.950  40.690 194.194  1.00 44.91           H
ATOM   2905  N   PHE A 210      31.468  41.969 187.721  1.00 35.23           N
ATOM   2906  CA  PHE A 210      30.532  41.599 186.645  1.00 35.63           C
ATOM   2907  C   PHE A 210      30.539  42.742 185.627  1.00 36.22           C
ATOM   2908  O   PHE A 210      29.930  43.788 185.862  1.00 39.24           O
ATOM   2909  CB  PHE A 210      29.133  41.345 187.196  1.00 41.15           C
ATOM   2910  CG  PHE A 210      29.055  40.197 188.177  1.00 35.34           C
ATOM   2911  CD1 PHE A 210      29.681  38.971 187.912  1.00 36.59           C
ATOM   2912  CD2 PHE A 210      28.333  40.328 189.360  1.00 37.31           C
ATOM   2913  CE1 PHE A 210      29.596  37.935 188.798  1.00 34.04           C
ATOM   2914  CE2 PHE A 210      28.254  39.275 190.266  1.00 40.68           C
ATOM   2915  CZ  PHE A 210      28.905  38.081 189.988  1.00 35.07           C
ATOM   2916  H   PHE A 210      31.208  42.641 188.186  1.00 42.25           H
ATOM   2917  HA  PHE A 210      30.829  40.790 186.193  1.00 42.74           H
ATOM   2918  HB2 PHE A 210      28.822  42.150 187.650  1.00 49.36           H
ATOM   2919  HB3 PHE A 210      28.543  41.137 186.460  1.00 49.36           H
ATOM   2920  HD1 PHE A 210      30.166  38.853 187.126  1.00 43.89           H
ATOM   2921  HD2 PHE A 210      27.913  41.132 189.563  1.00 44.75           H
ATOM   2922  HE1 PHE A 210      30.025  37.138 188.605  1.00 40.83           H
ATOM   2923  HE2 PHE A 210      27.781  39.373 191.065  1.00 48.80           H
ATOM   2924  HZ  PHE A 210      28.843  37.369 190.580  1.00 42.07           H
ATOM   2925  N   LYS A 211      31.267  42.554 184.499  1.00 34.46           N
ATOM   2926  CA  LYS A 211      31.331  43.555 183.413  1.00 36.19           C
ATOM   2927  C   LYS A 211      31.311  42.796 182.094  1.00 32.72           C
ATOM   2928  O   LYS A 211      32.313  42.641 181.386  1.00 34.00           O
ATOM   2929  CB  LYS A 211      32.571  44.450 183.510  1.00 33.76           C
ATOM   2930  CG  LYS A 211      32.632  45.243 184.800  1.00 40.08           C
ATOM   2931  CD  LYS A 211      33.792  46.212 184.828  1.00 46.27           C
ATOM   2932  CE  LYS A 211      33.583  47.269 183.762  1.00 47.11           C
ATOM   2933  NZ  LYS A 211      34.651  48.296 183.847  1.00 45.48           N1+
ATOM   2934  H   LYS A 211      31.729  41.844 184.331  1.00 41.33           H
ATOM   2935  HA  LYS A 211      30.541  44.114 183.447  1.00 43.41           H
ATOM   2936  HB2 LYS A 211      33.365  43.899 183.450  1.00 40.50           H
ATOM   2937  HB3 LYS A 211      32.555  45.066 182.762  1.00 40.50           H
ATOM   2938  HG2 LYS A 211      31.811  45.753 184.909  1.00 48.07           H
ATOM   2939  HG3 LYS A 211      32.742  44.629 185.546  1.00 48.07           H
ATOM   2940  HD2 LYS A 211      33.823  46.640 185.696  1.00 55.50           H
ATOM   2941  HD3 LYS A 211      34.625  45.741 184.658  1.00 55.50           H
ATOM   2942  HE2 LYS A 211      33.623  46.865 182.882  1.00 56.51           H
ATOM   2943  HE3 LYS A 211      32.730  47.702 183.900  1.00 56.51           H
ATOM   2944  HZ1 LYS A 211      34.377  49.056 183.474  1.00 54.56           H
ATOM   2945  HZ2 LYS A 211      34.864  48.453 184.700  1.00 54.56           H
ATOM   2946  HZ3 LYS A 211      35.377  48.008 183.420  1.00 54.56           H
ATOM   2947  N   THR A 212      30.141  42.294 181.751  1.00 36.78           N
ATOM   2948  CA  THR A 212      30.023  41.492 180.553  1.00 37.89           C
ATOM   2949  C   THR A 212      30.294  42.338 179.311  1.00 41.25           C
ATOM   2950  O   THR A 212      29.835  43.468 179.186  1.00 44.17           O
ATOM   2951  CB  THR A 212      28.668  40.828 180.512  1.00 44.23           C
ATOM   2952  OG1 THR A 212      28.560  39.995 181.675  1.00 36.18           O
ATOM   2953  CG2 THR A 212      28.512  39.954 179.245  1.00 41.94           C
ATOM   2954  H   THR A 212      29.411  42.393 182.197  1.00 44.11           H
ATOM   2955  HA  THR A 212      30.676  40.778 180.592  1.00 45.45           H
ATOM   2956  HB  THR A 212      27.974  41.508 180.529  1.00 53.06           H
ATOM   2957  HG1 THR A 212      27.894  40.213 182.127  1.00 43.40           H
ATOM   2958 HG21 THR A 212      27.638  39.532 179.238  1.00 50.31           H
ATOM   2959 HG22 THR A 212      28.617  40.497 178.451  1.00 50.31           H
ATOM   2960 HG23 THR A 212      29.184  39.253 179.234  1.00 50.31           H
ATOM   2961  N   SER A 213      31.094  41.789 178.418  1.00 37.91           N
ATOM   2962  CA  SER A 213      31.537  42.498 177.229  1.00 44.66           C
ATOM   2963  C   SER A 213      30.438  42.469 176.162  1.00 49.97           C
ATOM   2964  O   SER A 213      30.083  41.400 175.665  1.00 50.28           O
ATOM   2965  CB  SER A 213      32.819  41.838 176.726  1.00 49.95           C
ATOM   2966  OG  SER A 213      33.078  42.169 175.395  1.00 56.75           O
ATOM   2967  H   SER A 213      31.403  40.988 178.479  1.00 45.48           H
ATOM   2968  HA  SER A 213      31.730  43.420 177.460  1.00 53.57           H
ATOM   2969  HB2 SER A 213      33.567  42.101 177.286  1.00 59.92           H
ATOM   2970  HB3 SER A 213      32.710  40.874 176.770  1.00 59.92           H
ATOM   2971  HG  SER A 213      33.818  42.559 175.345  1.00 68.09           H
ATOM   2972  N   GLY A 214      29.894  43.636 175.804  1.00 51.69           N
ATOM   2973  CA  GLY A 214      28.945  43.677 174.697  1.00 54.67           C
ATOM   2974  C   GLY A 214      29.557  43.211 173.378  1.00 54.61           C
ATOM   2975  O   GLY A 214      28.960  42.429 172.635  1.00 57.51           O
ATOM   2976  H   GLY A 214      30.051  44.398 176.177  1.00 62.01           H
ATOM   2977  HA2 GLY A 214      28.185  43.112 174.907  1.00 65.59           H
ATOM   2978  HA3 GLY A 214      28.627  44.589 174.593  1.00 65.59           H
ATOM   2979  N   LYS A 215      30.770  43.676 173.080  1.00 54.38           N
ATOM   2980  CA  LYS A 215      31.397  43.390 171.788  1.00 60.29           C
ATOM   2981  C   LYS A 215      31.699  41.896 171.625  1.00 59.71           C
ATOM   2982  O   LYS A 215      31.355  41.290 170.603  1.00 57.85           O
ATOM   2983  CB  LYS A 215      32.675  44.236 171.636  1.00 62.04           C
ATOM   2984  CG  LYS A 215      33.748  44.085 172.761  1.00 75.23           C
ATOM   2985  CD  LYS A 215      33.870  45.321 173.726  1.00 76.83           C
ATOM   2986  CE  LYS A 215      32.615  45.539 174.635  1.00 65.00           C
ATOM   2987  NZ  LYS A 215      32.696  46.606 175.649  1.00 68.82           N1+
ATOM   2988  H   LYS A 215      31.239  44.134 173.607  1.00 65.23           H
ATOM   2989  HA  LYS A 215      30.787  43.651 171.077  1.00 72.33           H
ATOM   2990  HB2 LYS A 215      33.108  43.989 170.802  1.00 74.43           H
ATOM   2991  HB3 LYS A 215      32.428  45.172 171.609  1.00 74.43           H
ATOM   2992  HG2 LYS A 215      33.536  43.313 173.306  1.00 90.26           H
ATOM   2993  HG3 LYS A 215      34.617  43.955 172.343  1.00 90.26           H
ATOM   2994  HD2 LYS A 215      34.627  45.172 174.302  1.00 92.18           H
ATOM   2995  HD3 LYS A 215      34.024  46.125 173.204  1.00 92.18           H
ATOM   2996  HE2 LYS A 215      31.872  45.789 174.063  1.00 77.98           H
ATOM   2997  HE3 LYS A 215      32.416  44.712 175.105  1.00 77.98           H
ATOM   2998  HZ1 LYS A 215      31.916  46.664 176.078  1.00 82.57           H
ATOM   2999  HZ2 LYS A 215      33.345  46.435 176.236  1.00 82.57           H
ATOM   3000  HZ3 LYS A 215      32.861  47.379 175.240  1.00 82.57           H
ATOM   3001  N   MET A 216      32.321  41.276 172.644  1.00 57.27           N
ATOM   3002  CA  MET A 216      32.682  39.865 172.573  1.00 50.85           C
ATOM   3003  C   MET A 216      31.477  38.953 172.798  1.00 51.72           C
ATOM   3004  O   MET A 216      31.422  37.841 172.253  1.00 58.23           O
ATOM   3005  CB  MET A 216      33.781  39.562 173.606  1.00 49.47           C
ATOM   3006  CG  MET A 216      35.166  40.073 173.238  1.00 50.89           C
ATOM   3007  SD  MET A 216      36.526  39.436 174.309  1.00 59.39           S
ATOM   3008  CE  MET A 216      36.526  40.833 175.375  1.00 55.68           C
ATOM   3009  H   MET A 216      32.538  41.645 173.392  1.00 68.71           H
ATOM   3010  HA  MET A 216      33.049  39.688 171.692  1.00 61.01           H
ATOM   3011  HB2 MET A 216      33.544  39.973 174.451  1.00 59.34           H
ATOM   3012  HB3 MET A 216      33.849  38.601 173.714  1.00 59.34           H
ATOM   3013  HG2 MET A 216      35.368  39.833 172.326  1.00 61.05           H
ATOM   3014  HG3 MET A 216      35.161  41.038 173.328  1.00 61.05           H
ATOM   3015  HE1 MET A 216      37.198  40.691 176.046  1.00 66.80           H
ATOM   3016  HE2 MET A 216      36.749  41.611 174.845  1.00 66.80           H
ATOM   3017  HE3 MET A 216      35.650  40.941 175.779  1.00 66.80           H
ATOM   3018  N   GLY A 217      30.510  39.394 173.593  1.00 55.22           N
ATOM   3019  CA  GLY A 217      29.310  38.634 173.803  1.00 47.77           C
ATOM   3020  C   GLY A 217      29.234  37.928 175.143  1.00 54.17           C
ATOM   3021  O   GLY A 217      30.068  38.098 176.048  1.00 44.55           O
ATOM   3022  H   GLY A 217      30.525  40.145 174.015  1.00 66.24           H
ATOM   3023  HA2 GLY A 217      28.550  39.236 173.750  1.00 57.31           H
ATOM   3024  HA3 GLY A 217      29.225  37.972 173.101  1.00 57.31           H
ATOM   3025  N   PRO A 218      28.182  37.132 175.298  1.00 51.07           N
ATOM   3026  CA  PRO A 218      28.018  36.358 176.526  1.00 47.20           C
ATOM   3027  C   PRO A 218      29.240  35.479 176.748  1.00 38.25           C
ATOM   3028  O   PRO A 218      29.885  34.990 175.802  1.00 43.88           O
ATOM   3029  CB  PRO A 218      26.768  35.521 176.249  1.00 56.24           C
ATOM   3030  CG  PRO A 218      26.034  36.318 175.215  1.00 57.45           C
ATOM   3031  CD  PRO A 218      27.113  36.852 174.331  1.00 56.16           C
ATOM   3032  HA  PRO A 218      27.858  36.931 177.293  1.00 56.63           H
ATOM   3033  HB2 PRO A 218      27.025  34.661 175.874  1.00 67.47           H
ATOM   3034  HB3 PRO A 218      26.262  35.404 177.061  1.00 67.47           H
ATOM   3035  HG2 PRO A 218      25.426  35.751 174.717  1.00 68.92           H
ATOM   3036  HG3 PRO A 218      25.563  37.056 175.633  1.00 68.92           H
ATOM   3037  HD2 PRO A 218      27.392  36.181 173.689  1.00 67.38           H
ATOM   3038  HD3 PRO A 218      26.825  37.673 173.899  1.00 67.38           H
ATOM   3039  N   GLY A 219      29.554  35.293 178.009  1.00 37.42           N
ATOM   3040  CA  GLY A 219      30.672  34.456 178.377  1.00 37.39           C
ATOM   3041  C   GLY A 219      31.969  35.198 178.540  1.00 34.13           C
ATOM   3042  O   GLY A 219      32.948  34.599 179.006  1.00 33.44           O
ATOM   3043  H   GLY A 219      29.135  35.656 178.676  1.00 44.88           H
ATOM   3044  HA2 GLY A 219      30.478  34.022 179.221  1.00 44.85           H
ATOM   3045  HA3 GLY A 219      30.798  33.770 177.702  1.00 44.85           H
ATOM   3046  N   PHE A 220      32.001  36.480 178.194  1.00 32.58           N
ATOM   3047  CA  PHE A 220      33.220  37.267 178.220  1.00 32.14           C
ATOM   3048  C   PHE A 220      33.049  38.471 179.126  1.00 31.69           C
ATOM   3049  O   PHE A 220      31.981  39.076 179.193  1.00 33.26           O
ATOM   3050  CB  PHE A 220      33.592  37.731 176.813  1.00 34.32           C
ATOM   3051  CG  PHE A 220      33.969  36.622 175.896  1.00 34.23           C
ATOM   3052  CD1 PHE A 220      33.028  36.087 175.035  1.00 36.40           C
ATOM   3053  CD2 PHE A 220      35.257  36.140 175.874  1.00 33.91           C
ATOM   3054  CE1 PHE A 220      33.344  35.068 174.190  1.00 34.46           C
ATOM   3055  CE2 PHE A 220      35.596  35.098 174.983  1.00 38.81           C
ATOM   3056  CZ  PHE A 220      34.630  34.572 174.154  1.00 39.34           C
ATOM   3057  H   PHE A 220      31.319  36.920 177.924  1.00 39.08           H
ATOM   3058  HA  PHE A 220      33.943  36.720 178.571  1.00 38.55           H
ATOM   3059  HB2 PHE A 220      32.835  38.185 176.419  1.00 41.17           H
ATOM   3060  HB3 PHE A 220      34.347  38.335 176.866  1.00 41.17           H
ATOM   3061  HD1 PHE A 220      32.158  36.410 175.053  1.00 43.66           H
ATOM   3062  HD2 PHE A 220      35.896  36.503 176.441  1.00 40.67           H
ATOM   3063  HE1 PHE A 220      32.701  34.718 173.627  1.00 41.33           H
ATOM   3064  HE2 PHE A 220      36.458  34.753 174.959  1.00 46.56           H
ATOM   3065  HZ  PHE A 220      34.838  33.885 173.571  1.00 47.19           H
ATOM   3066  N   THR A 221      34.148  38.870 179.762  1.00 34.18           N
ATOM   3067  CA  THR A 221      34.134  39.918 180.758  1.00 31.39           C
ATOM   3068  C   THR A 221      35.277  40.891 180.478  1.00 32.69           C
ATOM   3069  O   THR A 221      36.308  40.518 179.924  1.00 34.12           O
ATOM   3070  CB  THR A 221      34.273  39.323 182.211  1.00 34.27           C
ATOM   3071  OG1 THR A 221      34.221  40.361 183.182  1.00 36.32           O
ATOM   3072  CG2 THR A 221      35.593  38.605 182.395  1.00 32.26           C
ATOM   3073  H   THR A 221      34.925  38.538 179.624  1.00 40.99           H
ATOM   3074  HA  THR A 221      33.297  40.401 180.683  1.00 37.65           H
ATOM   3075  HB  THR A 221      33.559  38.688 182.381  1.00 41.11           H
ATOM   3076  HG1 THR A 221      34.440  40.054 183.933  1.00 43.57           H
ATOM   3077 HG21 THR A 221      35.655  38.280 183.308  1.00 38.70           H
ATOM   3078 HG22 THR A 221      35.669  37.852 181.788  1.00 38.70           H
ATOM   3079 HG23 THR A 221      36.323  39.223 182.240  1.00 38.70           H
ATOM   3080  N   LYS A 222      35.062  42.144 180.867  1.00 33.79           N
ATOM   3081  CA  LYS A 222      36.060  43.204 180.891  1.00 35.59           C
ATOM   3082  C   LYS A 222      36.730  43.336 182.258  1.00 34.25           C
ATOM   3083  O   LYS A 222      37.748  44.025 182.382  1.00 36.68           O
ATOM   3084  CB  LYS A 222      35.390  44.544 180.524  1.00 41.14           C
ATOM   3085  CG  LYS A 222      34.939  44.681 179.056  1.00 45.84           C
ATOM   3086  CD  LYS A 222      36.110  45.123 178.172  1.00 63.11           C
ATOM   3087  CE  LYS A 222      36.583  43.985 177.221  1.00 76.29           C
ATOM   3088  NZ  LYS A 222      35.606  43.766 176.102  1.00 73.62           N
ATOM   3089  H   LYS A 222      34.297  42.417 181.142  1.00 40.53           H
ATOM   3090  HA  LYS A 222      36.751  43.025 180.235  1.00 42.69           H
ATOM   3091  HB2 LYS A 222      36.017  45.258 180.709  1.00 49.35           H
ATOM   3092  HB3 LYS A 222      34.603  44.656 181.082  1.00 49.35           H
ATOM   3093  HG2 LYS A 222      34.238  45.349 178.988  1.00 54.99           H
ATOM   3094  HG3 LYS A 222      34.614  43.823 178.744  1.00 54.99           H
ATOM   3095  HD2 LYS A 222      36.867  45.366 178.735  1.00 75.71           H
ATOM   3096  HD3 LYS A 222      35.842  45.888 177.635  1.00 75.71           H
ATOM   3097  HE2 LYS A 222      36.654  43.155 177.726  1.00 91.53           H
ATOM   3098  HE3 LYS A 222      37.446  44.218 176.834  1.00 91.53           H
ATOM   3099  HZ1 LYS A 222      35.926  43.186 175.512  1.00 88.32           H
ATOM   3100  HZ2 LYS A 222      35.488  44.553 175.711  1.00 88.32           H
ATOM   3101  N   ALA A 223      36.156  42.730 183.287  1.00 35.70           N
ATOM   3102  CA  ALA A 223      36.652  42.853 184.655  1.00 36.18           C
ATOM   3103  C   ALA A 223      37.683  41.760 184.906  1.00 36.64           C
ATOM   3104  O   ALA A 223      37.441  40.776 185.594  1.00 34.86           O
ATOM   3105  CB  ALA A 223      35.499  42.787 185.638  1.00 34.43           C
ATOM   3106  H   ALA A 223      35.456  42.237 183.225  1.00 42.82           H
ATOM   3107  HA  ALA A 223      37.087  43.713 184.764  1.00 43.40           H
ATOM   3108  HB1 ALA A 223      35.852  42.834 186.541  1.00 41.30           H
ATOM   3109  HB2 ALA A 223      34.902  43.533 185.463  1.00 41.30           H
ATOM   3110  HB3 ALA A 223      35.031  41.945 185.518  1.00 41.30           H
ATOM   3111  N   LEU A 224      38.866  41.973 184.306  1.00 34.28           N
ATOM   3112  CA  LEU A 224      39.921  40.980 184.247  1.00 36.57           C
ATOM   3113  C   LEU A 224      40.544  40.716 185.596  1.00 33.44           C
ATOM   3114  O   LEU A 224      41.291  39.760 185.711  1.00 34.65           O
ATOM   3115  CB  LEU A 224      41.004  41.411 183.256  1.00 37.91           C
ATOM   3116  CG  LEU A 224      40.523  41.764 181.837  1.00 33.38           C
ATOM   3117  CD1 LEU A 224      41.694  41.910 180.862  1.00 39.36           C
ATOM   3118  CD2 LEU A 224      39.630  40.724 181.314  1.00 38.93           C
ATOM   3119  H   LEU A 224      39.085  42.707 183.929  1.00 41.11           H
ATOM   3120  HA  LEU A 224      39.559  40.139 183.935  1.00 43.87           H
ATOM   3121  HB2 LEU A 224      41.437  42.197 183.615  1.00 45.47           H
ATOM   3122  HB3 LEU A 224      41.644  40.690 183.172  1.00 45.47           H
ATOM   3123  HG  LEU A 224      40.043  42.606 181.861  1.00 40.03           H
ATOM   3124 HD11 LEU A 224      41.361  42.170 179.990  1.00 47.22           H
ATOM   3125 HD12 LEU A 224      42.289  42.589 181.201  1.00 47.22           H
ATOM   3126 HD13 LEU A 224      42.149  41.060 180.796  1.00 47.22           H
ATOM   3127 HD21 LEU A 224      39.343  40.992 180.428  1.00 46.69           H
ATOM   3128 HD22 LEU A 224      40.121  39.889 181.266  1.00 46.69           H
ATOM   3129 HD23 LEU A 224      38.861  40.637 181.896  1.00 46.69           H
ATOM   3130  N   GLY A 225      40.262  41.524 186.612  1.00 38.62           N
ATOM   3131  CA  GLY A 225      40.707  41.189 187.958  1.00 41.84           C
ATOM   3132  C   GLY A 225      39.914  40.080 188.629  1.00 37.08           C
ATOM   3133  O   GLY A 225      40.413  39.485 189.587  1.00 31.85           O
ATOM   3134  H   GLY A 225      39.834  42.270 186.549  1.00 46.33           H
ATOM   3135  HA2 GLY A 225      41.636  40.913 187.925  1.00 50.19           H
ATOM   3136  HA3 GLY A 225      40.646  41.977 188.524  1.00 50.19           H
ATOM   3137  N   HIS A 226      38.718  39.758 188.115  1.00 30.22           N
ATOM   3138  CA  HIS A 226      37.967  38.590 188.575  1.00 32.27           C
ATOM   3139  C   HIS A 226      37.779  38.575 190.088  1.00 36.77           C
ATOM   3140  O   HIS A 226      37.827  37.523 190.714  1.00 33.79           O
ATOM   3141  CB  HIS A 226      38.639  37.292 188.117  1.00 32.17           C
ATOM   3142  CG  HIS A 226      38.355  36.984 186.695  1.00 34.57           C
ATOM   3143  ND1 HIS A 226      37.203  36.337 186.286  1.00 30.01           N
ATOM   3144  CD2 HIS A 226      39.018  37.329 185.571  1.00 32.38           C
ATOM   3145  CE1 HIS A 226      37.196  36.257 184.966  1.00 30.52           C
ATOM   3146  NE2 HIS A 226      38.273  36.870 184.509  1.00 31.47           N
ATOM   3147  H   HIS A 226      38.329  40.196 187.484  1.00 36.25           H
ATOM   3148  HA  HIS A 226      37.087  38.620 188.169  1.00 38.70           H
ATOM   3149  HB2 HIS A 226      38.322  36.538 188.642  1.00 38.59           H
ATOM   3150  HB3 HIS A 226      39.599  37.383 188.213  1.00 38.59           H
ATOM   3151  HD2 HIS A 226      39.824  37.794 185.529  1.00 38.84           H
ATOM   3152  HE1 HIS A 226      36.536  35.859 184.447  1.00 36.61           H
ATOM   3153  HE2 HIS A 226      38.498  36.934 183.681  1.00 37.74           H
ATOM   3154  N   GLY A 227      37.586  39.745 190.688  1.00 34.20           N
ATOM   3155  CA  GLY A 227      37.374  39.761 192.124  1.00 32.33           C
ATOM   3156  C   GLY A 227      37.374  41.159 192.705  1.00 33.60           C
ATOM   3157  O   GLY A 227      37.047  42.137 192.027  1.00 33.62           O
ATOM   3158  H   GLY A 227      37.568  40.517 190.304  1.00 41.02           H
ATOM   3159  HA2 GLY A 227      36.513  39.360 192.326  1.00 38.78           H
ATOM   3160  HA3 GLY A 227      38.063  39.239 192.559  1.00 38.78           H
ATOM   3161  N   VAL A 228      37.727  41.232 193.985  1.00 32.80           N
ATOM   3162  CA  VAL A 228      37.692  42.499 194.726  1.00 37.05           C
ATOM   3163  C   VAL A 228      39.028  43.191 194.473  1.00 39.69           C
ATOM   3164  O   VAL A 228      39.971  43.134 195.267  1.00 35.28           O
ATOM   3165  CB  VAL A 228      37.384  42.285 196.213  1.00 35.76           C
ATOM   3166  CG1 VAL A 228      37.148  43.651 196.935  1.00 32.75           C
ATOM   3167  CG2 VAL A 228      36.160  41.419 196.354  1.00 33.94           C
ATOM   3168  H   VAL A 228      37.986  40.562 194.461  1.00 39.34           H
ATOM   3169  HA  VAL A 228      36.990  43.054 194.349  1.00 44.44           H
ATOM   3170  HB  VAL A 228      38.130  41.834 196.637  1.00 42.89           H
ATOM   3171 HG11 VAL A 228      36.987  43.483 197.875  1.00 39.28           H
ATOM   3172 HG12 VAL A 228      37.930  44.215 196.838  1.00 39.28           H
ATOM   3173 HG13 VAL A 228      36.373  44.091 196.555  1.00 39.28           H
ATOM   3174 HG21 VAL A 228      35.955  41.317 197.296  1.00 40.71           H
ATOM   3175 HG22 VAL A 228      35.413  41.836 195.897  1.00 40.71           H
ATOM   3176 HG23 VAL A 228      36.343  40.553 195.959  1.00 40.71           H
ATOM   3177  N   ASP A 229      39.107  43.885 193.329  1.00 32.46           N
ATOM   3178  CA  ASP A 229      40.271  44.704 192.980  1.00 31.07           C
ATOM   3179  C   ASP A 229      39.978  46.199 193.034  1.00 33.87           C
ATOM   3180  O   ASP A 229      40.894  47.012 192.875  1.00 33.30           O
ATOM   3181  CB  ASP A 229      40.787  44.305 191.583  1.00 37.91           C
ATOM   3182  CG  ASP A 229      39.798  44.647 190.421  1.00 38.23           C
ATOM   3183  OD1 ASP A 229      38.593  44.916 190.640  1.00 39.25           O
ATOM   3184  OD2 ASP A 229      40.263  44.558 189.252  1.00 47.05           O1-
ATOM   3185  H   ASP A 229      38.493  43.882 192.728  1.00 38.93           H
ATOM   3186  HA  ASP A 229      40.980  44.530 193.619  1.00 37.27           H
ATOM   3187  HB2 ASP A 229      41.627  44.765 191.416  1.00 45.47           H
ATOM   3188  HB3 ASP A 229      40.941  43.348 191.562  1.00 45.47           H
ATOM   3189  N   LEU A 230      38.722  46.565 193.295  1.00 38.49           N
ATOM   3190  CA  LEU A 230      38.238  47.943 193.341  1.00 34.08           C
ATOM   3191  C   LEU A 230      38.429  48.644 191.995  1.00 33.40           C
ATOM   3192  O   LEU A 230      38.605  49.868 191.926  1.00 32.38           O
ATOM   3193  CB  LEU A 230      38.897  48.706 194.498  1.00 32.06           C
ATOM   3194  CG  LEU A 230      38.051  48.612 195.791  1.00 31.72           C
ATOM   3195  CD1 LEU A 230      37.716  47.202 196.151  1.00 35.06           C
ATOM   3196  CD2 LEU A 230      38.771  49.234 196.909  1.00 36.62           C
ATOM   3197  H   LEU A 230      38.096  46.003 193.461  1.00 46.17           H
ATOM   3198  HA  LEU A 230      37.289  47.914 193.506  1.00 40.88           H
ATOM   3199  HB2 LEU A 230      39.766  48.320 194.683  1.00 38.45           H
ATOM   3200  HB3 LEU A 230      38.983  49.639 194.257  1.00 38.45           H
ATOM   3201  HG  LEU A 230      37.219  49.089 195.669  1.00 38.05           H
ATOM   3202 HD11 LEU A 230      37.231  47.210 196.988  1.00 42.06           H
ATOM   3203 HD12 LEU A 230      37.158  46.819 195.458  1.00 42.06           H
ATOM   3204 HD13 LEU A 230      38.535  46.688 196.248  1.00 42.06           H
ATOM   3205 HD21 LEU A 230      38.219  49.187 197.706  1.00 43.93           H
ATOM   3206 HD22 LEU A 230      39.606  48.755 197.045  1.00 43.93           H
ATOM   3207 HD23 LEU A 230      38.957  50.157 196.687  1.00 43.93           H
ATOM   3208  N   GLY A 231      38.337  47.868 190.917  1.00 30.24           N
ATOM   3209  CA  GLY A 231      38.359  48.417 189.566  1.00 34.83           C
ATOM   3210  C   GLY A 231      37.197  49.358 189.275  1.00 38.16           C
ATOM   3211  O   GLY A 231      37.290  50.198 188.366  1.00 34.46           O
ATOM   3212  H   GLY A 231      38.260  47.015 190.948  1.00 36.27           H
ATOM   3213  HA2 GLY A 231      39.189  48.905 189.436  1.00 41.77           H
ATOM   3214  HA3 GLY A 231      38.332  47.692 188.923  1.00 41.77           H
ATOM   3215  N   HIS A 232      36.117  49.259 190.053  1.00 30.35           N
ATOM   3216  CA  HIS A 232      35.014  50.206 189.906  1.00 31.81           C
ATOM   3217  C   HIS A 232      35.319  51.576 190.499  1.00 35.27           C
ATOM   3218  O   HIS A 232      34.546  52.529 190.285  1.00 34.61           O
ATOM   3219  CB  HIS A 232      33.750  49.614 190.534  1.00 35.88           C
ATOM   3220  CG  HIS A 232      33.870  49.287 192.000  1.00 30.77           C
ATOM   3221  ND1 HIS A 232      35.074  49.140 192.648  1.00 32.28           N
ATOM   3222  CD2 HIS A 232      32.917  49.027 192.928  1.00 33.95           C
ATOM   3223  CE1 HIS A 232      34.862  48.842 193.921  1.00 34.33           C
ATOM   3224  NE2 HIS A 232      33.564  48.767 194.117  1.00 34.17           N
ATOM   3225  H   HIS A 232      36.002  48.648 190.644  1.00 36.41           H
ATOM   3226  HA  HIS A 232      34.831  50.325 188.961  1.00 38.15           H
ATOM   3227  HB2 HIS A 232      33.536  48.794 190.063  1.00 43.04           H
ATOM   3228  HB3 HIS A 232      33.031  50.254 190.429  1.00 43.04           H
ATOM   3229  HD2 HIS A 232      31.998  49.046 192.789  1.00 40.72           H
ATOM   3230  HE1 HIS A 232      35.512  48.700 194.570  1.00 41.18           H
ATOM   3231  HE2 HIS A 232      33.191  48.578 194.867  1.00 40.99           H
ATOM   3232  N   ILE A 233      36.413  51.699 191.234  1.00 33.87           N
ATOM   3233  CA  ILE A 233      36.915  52.981 191.740  1.00 32.00           C
ATOM   3234  C   ILE A 233      38.105  53.455 190.915  1.00 34.62           C
ATOM   3235  O   ILE A 233      38.212  54.624 190.570  1.00 31.62           O
ATOM   3236  CB  ILE A 233      37.328  52.811 193.227  1.00 32.02           C
ATOM   3237  CG1 ILE A 233      36.122  52.423 194.071  1.00 35.18           C
ATOM   3238  CG2 ILE A 233      38.014  54.045 193.795  1.00 32.05           C
ATOM   3239  CD1 ILE A 233      36.488  51.987 195.481  1.00 42.11           C
ATOM   3240  H   ILE A 233      36.914  51.034 191.457  1.00 40.63           H
ATOM   3241  HA  ILE A 233      36.211  53.648 191.682  1.00 38.39           H
ATOM   3242  HB  ILE A 233      37.973  52.086 193.269  1.00 38.41           H
ATOM   3243 HG12 ILE A 233      35.527  53.185 194.139  1.00 42.20           H
ATOM   3244 HG13 ILE A 233      35.662  51.686 193.636  1.00 42.20           H
ATOM   3245 HG21 ILE A 233      38.257  53.878 194.718  1.00 38.44           H
ATOM   3246 HG22 ILE A 233      38.810  54.232 193.277  1.00 38.44           H
ATOM   3247 HG23 ILE A 233      37.410  54.803 193.755  1.00 38.44           H
ATOM   3248 HD11 ILE A 233      35.675  51.765 195.964  1.00 50.52           H
ATOM   3249 HD12 ILE A 233      37.063  51.212 195.419  1.00 50.52           H
ATOM   3250 HD13 ILE A 233      36.957  52.708 195.928  1.00 50.52           H
ATOM   3251  N   TYR A 234      39.035  52.550 190.625  1.00 33.22           N
ATOM   3252  CA  TYR A 234      40.297  52.881 189.983  1.00 32.77           C
ATOM   3253  C   TYR A 234      40.319  52.597 188.488  1.00 36.32           C
ATOM   3254  O   TYR A 234      41.305  52.940 187.828  1.00 35.80           O
ATOM   3255  CB  TYR A 234      41.421  52.107 190.668  1.00 32.06           C
ATOM   3256  CG  TYR A 234      41.476  52.361 192.168  1.00 32.57           C
ATOM   3257  CD1 TYR A 234      41.920  53.573 192.666  1.00 34.21           C
ATOM   3258  CD2 TYR A 234      41.101  51.386 193.078  1.00 32.51           C
ATOM   3259  CE1 TYR A 234      41.984  53.806 194.035  1.00 30.62           C
ATOM   3260  CE2 TYR A 234      41.149  51.625 194.452  1.00 35.30           C
ATOM   3261  CZ  TYR A 234      41.592  52.842 194.906  1.00 34.01           C
ATOM   3262  OH  TYR A 234      41.658  53.083 196.247  1.00 33.51           O
ATOM   3263  H   TYR A 234      38.957  51.716 190.809  1.00 39.84           H
ATOM   3264  HA  TYR A 234      40.479  53.825 190.108  1.00 39.30           H
ATOM   3265  HB2 TYR A 234      41.286  51.157 190.524  1.00 38.46           H
ATOM   3266  HB3 TYR A 234      42.261  52.390 190.283  1.00 38.46           H
ATOM   3267  HD1 TYR A 234      42.180  54.242 192.073  1.00 41.04           H
ATOM   3268  HD2 TYR A 234      40.794  50.564 192.766  1.00 38.99           H
ATOM   3269  HE1 TYR A 234      42.273  54.626 194.358  1.00 36.72           H
ATOM   3270  HE2 TYR A 234      40.895  50.968 195.058  1.00 42.34           H
ATOM   3271  HH  TYR A 234      41.803  53.883 196.377  1.00 40.19           H
ATOM   3272  N   GLY A 235      39.280  51.970 187.948  1.00 31.81           N
ATOM   3273  CA  GLY A 235      39.261  51.634 186.534  1.00 33.42           C
ATOM   3274  C   GLY A 235      39.770  50.234 186.300  1.00 36.97           C
ATOM   3275  O   GLY A 235      40.569  49.707 187.060  1.00 31.75           O
ATOM   3276  H   GLY A 235      38.580  51.719 188.377  1.00 38.16           H
ATOM   3277  HA2 GLY A 235      38.352  51.688 186.204  1.00 40.08           H
ATOM   3278  HA3 GLY A 235      39.808  52.250 186.027  1.00 40.08           H
ATOM   3279  N   ASP A 236      39.219  49.587 185.268  1.00 34.36           N
ATOM   3280  CA  ASP A 236      39.598  48.225 184.923  1.00 34.35           C
ATOM   3281  C   ASP A 236      40.784  48.182 183.966  1.00 33.38           C
ATOM   3282  O   ASP A 236      41.195  47.097 183.572  1.00 34.03           O
ATOM   3283  CB  ASP A 236      38.403  47.438 184.321  1.00 41.00           C
ATOM   3284  CG  ASP A 236      38.003  47.890 182.864  1.00 49.59           C
ATOM   3285  OD1 ASP A 236      38.798  48.555 182.161  1.00 50.04           O
ATOM   3286  OD2 ASP A 236      36.870  47.541 182.408  1.00 47.56           O1-
ATOM   3287  H   ASP A 236      38.634  49.923 184.739  1.00 41.21           H
ATOM   3288  HA  ASP A 236      39.847  47.766 185.742  1.00 41.21           H
ATOM   3289  HB2 ASP A 236      38.653  46.503 184.266  1.00 49.19           H
ATOM   3290  HB3 ASP A 236      37.629  47.542 184.895  1.00 49.19           H
ATOM   3291  N   ASN A 237      41.322  49.324 183.558  1.00 32.73           N
ATOM   3292  CA  ASN A 237      42.545  49.343 182.781  1.00 30.68           C
ATOM   3293  C   ASN A 237      43.400  50.518 183.230  1.00 31.08           C
ATOM   3294  O   ASN A 237      42.927  51.494 183.831  1.00 31.66           O
ATOM   3295  CB  ASN A 237      42.259  49.396 181.251  1.00 34.61           C
ATOM   3296  CG  ASN A 237      41.546  50.669 180.825  1.00 36.22           C
ATOM   3297  OD1 ASN A 237      42.189  51.649 180.498  1.00 37.27           O
ATOM   3298  ND2 ASN A 237      40.215  50.681 180.902  1.00 41.85           N
ATOM   3299  H   ASN A 237      40.987  50.099 183.701  1.00 39.26           H
ATOM   3300  HA  ASN A 237      43.050  48.538 182.961  1.00 36.80           H
ATOM   3301  HB2 ASN A 237      43.103  49.367 180.772  1.00 41.51           H
ATOM   3302  HB3 ASN A 237      41.702  48.641 181.006  1.00 41.51           H
ATOM   3303 HD21 ASN A 237      39.779  51.400 180.710  1.00 50.20           H
ATOM   3304 HD22 ASN A 237      39.791  49.971 181.148  1.00 50.20           H
ATOM   3305  N   LEU A 238      44.685  50.388 182.940  1.00 33.21           N
ATOM   3306  CA  LEU A 238      45.670  51.315 183.471  1.00 38.38           C
ATOM   3307  C   LEU A 238      45.478  52.717 182.923  1.00 34.89           C
ATOM   3308  O   LEU A 238      45.637  53.709 183.653  1.00 34.83           O
ATOM   3309  CB  LEU A 238      47.055  50.825 183.099  1.00 41.41           C
ATOM   3310  CG  LEU A 238      48.215  50.849 184.087  1.00 46.44           C
ATOM   3311  CD1 LEU A 238      49.430  51.328 183.366  1.00 41.88           C
ATOM   3312  CD2 LEU A 238      47.965  51.596 185.346  1.00 36.79           C
ATOM   3313  H   LEU A 238      45.016  49.772 182.438  1.00 39.83           H
ATOM   3314  HA  LEU A 238      45.584  51.345 184.435  1.00 46.03           H
ATOM   3315  HB2 LEU A 238      46.959  49.899 182.824  1.00 49.68           H
ATOM   3316  HB3 LEU A 238      47.345  51.348 182.334  1.00 49.68           H
ATOM   3317  HG  LEU A 238      48.394  49.932 184.351  1.00 55.72           H
ATOM   3318 HD11 LEU A 238      50.192  51.267 183.963  1.00 50.24           H
ATOM   3319 HD12 LEU A 238      49.573  50.769 182.587  1.00 50.24           H
ATOM   3320 HD13 LEU A 238      49.275  52.244 183.103  1.00 50.24           H
ATOM   3321 HD21 LEU A 238      48.768  51.581 185.891  1.00 44.14           H
ATOM   3322 HD22 LEU A 238      47.740  52.504 185.094  1.00 44.14           H
ATOM   3323 HD23 LEU A 238      47.231  51.179 185.824  1.00 44.14           H
ATOM   3324  N   GLU A 239      45.220  52.809 181.619  1.00 37.45           N
ATOM   3325  CA  GLU A 239      45.047  54.097 180.964  1.00 44.34           C
ATOM   3326  C   GLU A 239      43.928  54.873 181.632  1.00 33.67           C
ATOM   3327  O   GLU A 239      44.050  56.070 181.904  1.00 36.36           O
ATOM   3328  CB  GLU A 239      44.745  53.889 179.473  1.00 43.32           C
ATOM   3329  CG  GLU A 239      45.843  53.096 178.622  1.00 58.05           C
ATOM   3330  CD  GLU A 239      46.311  51.604 179.141  1.00 77.08           C
ATOM   3331  OE1 GLU A 239      45.463  50.730 179.632  1.00 49.01           O
ATOM   3332  OE2 GLU A 239      47.576  51.332 179.024  1.00 68.59           O1-
ATOM   3333  H   GLU A 239      45.122  52.133 181.098  1.00 44.92           H
ATOM   3334  HA  GLU A 239      45.866  54.611 181.046  1.00 53.20           H
ATOM   3335  HB2 GLU A 239      43.911  53.398 179.405  1.00 51.97           H
ATOM   3336  HB3 GLU A 239      44.614  54.761 179.061  1.00 51.97           H
ATOM   3337  HG2 GLU A 239      45.486  52.996 177.722  1.00 69.64           H
ATOM   3338  HG3 GLU A 239      46.631  53.660 178.576  1.00 69.64           H
ATOM   3339  N   ARG A 240      42.814  54.194 181.901  1.00 36.95           N
ATOM   3340  CA  ARG A 240      41.721  54.816 182.621  1.00 30.02           C
ATOM   3341  C   ARG A 240      42.148  55.234 184.026  1.00 32.75           C
ATOM   3342  O   ARG A 240      41.856  56.351 184.458  1.00 32.08           O
ATOM   3343  CB  ARG A 240      40.544  53.852 182.666  1.00 34.54           C
ATOM   3344  CG  ARG A 240      39.281  54.453 183.160  1.00 36.48           C
ATOM   3345  CD  ARG A 240      38.179  53.392 183.207  1.00 35.79           C
ATOM   3346  NE  ARG A 240      36.913  53.972 183.615  1.00 38.26           N
ATOM   3347  CZ  ARG A 240      36.016  54.509 182.789  1.00 39.74           C
ATOM   3348  NH1 ARG A 240      36.200  54.538 181.466  1.00 38.29           N
ATOM   3349  NH2 ARG A 240      34.919  55.019 183.306  1.00 36.70           N1+
ATOM   3350  H   ARG A 240      42.668  53.383 181.661  1.00 44.32           H
ATOM   3351  HA  ARG A 240      41.442  55.611 182.143  1.00 36.01           H
ATOM   3352  HB2 ARG A 240      40.381  53.495 181.777  1.00 41.43           H
ATOM   3353  HB3 ARG A 240      40.768  53.125 183.267  1.00 41.43           H
ATOM   3354  HG2 ARG A 240      39.420  54.809 184.050  1.00 43.76           H
ATOM   3355  HG3 ARG A 240      39.000  55.149 182.550  1.00 43.76           H
ATOM   3356  HD2 ARG A 240      38.071  52.984 182.332  1.00 42.93           H
ATOM   3357  HD3 ARG A 240      38.413  52.724 183.871  1.00 42.93           H
ATOM   3358  HE  ARG A 240      36.675  53.850 184.432  1.00 45.90           H
ATOM   3359 HH11 ARG A 240      36.916  54.210 181.122  1.00 45.94           H
ATOM   3360 HH12 ARG A 240      35.602  54.886 180.960  1.00 45.94           H
ATOM   3361 HH21 ARG A 240      34.791  55.003 184.160  1.00 44.03           H
ATOM   3362 HH22 ARG A 240      34.331  55.362 182.784  1.00 44.03           H
ATOM   3363  N   GLN A 241      42.863  54.364 184.744  1.00 30.22           N
ATOM   3364  CA  GLN A 241      43.325  54.706 186.091  1.00 33.61           C
ATOM   3365  C   GLN A 241      44.157  55.992 186.071  1.00 33.63           C
ATOM   3366  O   GLN A 241      44.030  56.849 186.959  1.00 33.51           O
ATOM   3367  CB  GLN A 241      44.164  53.567 186.700  1.00 30.47           C
ATOM   3368  CG  GLN A 241      44.784  53.944 188.029  1.00 34.85           C
ATOM   3369  CD  GLN A 241      45.963  53.055 188.435  1.00 33.10           C
ATOM   3370  OE1 GLN A 241      47.073  53.530 188.698  1.00 33.07           O
ATOM   3371  NE2 GLN A 241      45.717  51.773 188.496  1.00 31.59           N
ATOM   3372  H   GLN A 241      43.088  53.580 184.471  1.00 36.25           H
ATOM   3373  HA  GLN A 241      42.547  54.834 186.662  1.00 40.31           H
ATOM   3374  HB2 GLN A 241      43.608  52.787 186.844  1.00 36.55           H
ATOM   3375  HB3 GLN A 241      44.883  53.346 186.092  1.00 36.55           H
ATOM   3376  HG2 GLN A 241      45.123  54.848 188.008  1.00 41.80           H
ATOM   3377  HG3 GLN A 241      44.103  53.857 188.717  1.00 41.80           H
ATOM   3378 HE21 GLN A 241      44.906  51.498 188.430  1.00 37.89           H
ATOM   3379 HE22 GLN A 241      46.364  51.209 188.591  1.00 37.89           H
ATOM   3380  N   TYR A 242      45.012  56.135 185.066  1.00 31.91           N
ATOM   3381  CA  TYR A 242      45.898  57.290 184.988  1.00 36.25           C
ATOM   3382  C   TYR A 242      45.141  58.568 184.723  1.00 37.60           C
ATOM   3383  O   TYR A 242      45.545  59.625 185.197  1.00 41.97           O
ATOM   3384  CB  TYR A 242      46.938  57.075 183.898  1.00 35.21           C
ATOM   3385  CG  TYR A 242      48.128  56.200 184.325  1.00 36.80           C
ATOM   3386  CD1 TYR A 242      49.181  55.945 183.463  1.00 42.96           C
ATOM   3387  CD2 TYR A 242      48.170  55.618 185.576  1.00 34.91           C
ATOM   3388  CE1 TYR A 242      50.251  55.161 183.845  1.00 40.03           C
ATOM   3389  CE2 TYR A 242      49.252  54.829 185.977  1.00 38.29           C
ATOM   3390  CZ  TYR A 242      50.283  54.605 185.101  1.00 41.59           C
ATOM   3391  OH  TYR A 242      51.357  53.823 185.475  1.00 41.36           O
ATOM   3392  H   TYR A 242      45.102  55.572 184.422  1.00 38.28           H
ATOM   3393  HA  TYR A 242      46.340  57.419 185.844  1.00 43.48           H
ATOM   3394  HB2 TYR A 242      46.505  56.661 183.135  1.00 42.23           H
ATOM   3395  HB3 TYR A 242      47.281  57.941 183.644  1.00 42.23           H
ATOM   3396  HD1 TYR A 242      49.172  56.316 182.614  1.00 51.54           H
ATOM   3397  HD2 TYR A 242      47.476  55.777 186.168  1.00 41.87           H
ATOM   3398  HE1 TYR A 242      50.952  55.007 183.250  1.00 48.02           H
ATOM   3399  HE2 TYR A 242      49.269  54.451 186.825  1.00 45.93           H
ATOM   3400  HH  TYR A 242      51.159  53.308 186.105  1.00 49.61           H
ATOM   3401  N   GLN A 243      44.027  58.483 184.008  1.00 34.23           N
ATOM   3402  CA  GLN A 243      43.181  59.643 183.772  1.00 39.28           C
ATOM   3403  C   GLN A 243      42.405  60.046 185.018  1.00 38.76           C
ATOM   3404  O   GLN A 243      42.052  61.225 185.187  1.00 35.54           O
ATOM   3405  CB  GLN A 243      42.239  59.299 182.630  1.00 38.92           C
ATOM   3406  CG  GLN A 243      42.111  60.310 181.595  1.00 59.35           C
ATOM   3407  CD  GLN A 243      43.428  60.804 181.081  1.00 56.21           C
ATOM   3408  OE1 GLN A 243      43.797  61.953 181.309  1.00 59.62           O
ATOM   3409  NE2 GLN A 243      44.137  59.955 180.365  1.00 69.65           N
ATOM   3410  H   GLN A 243      43.730  57.761 183.650  1.00 41.06           H
ATOM   3411  HA  GLN A 243      43.733  60.406 183.531  1.00 47.11           H
ATOM   3412  HB2 GLN A 243      42.564  58.501 182.186  1.00 46.69           H
ATOM   3413  HB3 GLN A 243      41.357  59.141 183.006  1.00 46.69           H
ATOM   3414  HG2 GLN A 243      41.613  59.926 180.854  1.00 71.21           H
ATOM   3415  HG3 GLN A 243      41.630  61.064 181.972  1.00 71.21           H
ATOM   3416 HE21 GLN A 243      43.821  59.163 180.208  1.00 83.56           H
ATOM   3417 HE22 GLN A 243      44.902  60.192 180.046  1.00 83.56           H
ATOM   3418  N   LEU A 244      42.152  59.095 185.913  1.00 36.91           N
ATOM   3419  CA  LEU A 244      41.416  59.365 187.137  1.00 35.42           C
ATOM   3420  C   LEU A 244      42.308  59.864 188.259  1.00 32.60           C
ATOM   3421  O   LEU A 244      41.806  60.491 189.201  1.00 33.78           O
ATOM   3422  CB  LEU A 244      40.699  58.083 187.606  1.00 35.74           C
ATOM   3423  CG  LEU A 244      39.244  57.797 187.248  1.00 44.58           C
ATOM   3424  CD1 LEU A 244      38.747  58.579 186.152  1.00 47.62           C
ATOM   3425  CD2 LEU A 244      39.077  56.345 186.954  1.00 37.53           C
ATOM   3426  H   LEU A 244      42.402  58.273 185.832  1.00 44.28           H
ATOM   3427  HA  LEU A 244      40.762  60.058 186.960  1.00 42.49           H
ATOM   3428  HB2 LEU A 244      41.202  57.326 187.269  1.00 42.87           H
ATOM   3429  HB3 LEU A 244      40.742  58.091 188.575  1.00 42.87           H
ATOM   3430  HG  LEU A 244      38.685  58.010 188.008  1.00 53.48           H
ATOM   3431 HD11 LEU A 244      37.838  58.298 185.956  1.00 57.13           H
ATOM   3432 HD12 LEU A 244      38.760  59.519 186.391  1.00 57.13           H
ATOM   3433 HD13 LEU A 244      39.334  58.402 185.395  1.00 57.13           H
ATOM   3434 HD21 LEU A 244      38.159  56.187 186.681  1.00 45.01           H
ATOM   3435 HD22 LEU A 244      39.689  56.097 186.241  1.00 45.01           H
ATOM   3436 HD23 LEU A 244      39.268  55.843 187.760  1.00 45.01           H
ATOM   3437  N   ARG A 245      43.607  59.602 188.185  1.00 34.50           N
ATOM   3438  CA  ARG A 245      44.525  59.933 189.273  1.00 35.37           C
ATOM   3439  C   ARG A 245      45.020  61.366 189.169  1.00 33.66           C
ATOM   3440  O   ARG A 245      45.218  61.899 188.082  1.00 37.79           O
ATOM   3441  CB  ARG A 245      45.735  58.990 189.303  1.00 32.99           C
ATOM   3442  CG  ARG A 245      45.394  57.620 189.840  1.00 37.04           C
ATOM   3443  CD  ARG A 245      46.515  56.673 189.710  1.00 35.63           C
ATOM   3444  NE  ARG A 245      47.718  57.184 190.352  1.00 32.94           N
ATOM   3445  CZ  ARG A 245      48.889  56.543 190.358  1.00 37.62           C
ATOM   3446  NH1 ARG A 245      49.032  55.332 189.793  1.00 36.69           N
ATOM   3447  NH2 ARG A 245      49.912  57.107 190.957  1.00 34.19           N1+
ATOM   3448  H   ARG A 245      43.989  59.237 187.508  1.00 41.38           H
ATOM   3449  HA  ARG A 245      44.061  59.841 190.121  1.00 42.42           H
ATOM   3450  HB2 ARG A 245      46.109  58.887 188.412  1.00 39.57           H
ATOM   3451  HB3 ARG A 245      46.404  59.370 189.894  1.00 39.57           H
ATOM   3452  HG2 ARG A 245      45.157  57.693 190.780  1.00 44.43           H
ATOM   3453  HG3 ARG A 245      44.660  57.252 189.323  1.00 44.43           H
ATOM   3454  HD2 ARG A 245      46.278  55.824 190.118  1.00 42.74           H
ATOM   3455  HD3 ARG A 245      46.706  56.552 188.769  1.00 42.74           H
ATOM   3456  HE  ARG A 245      47.669  57.941 190.757  1.00 39.51           H
ATOM   3457 HH11 ARG A 245      48.369  54.950 189.398  1.00 44.01           H
ATOM   3458 HH12 ARG A 245      49.800  54.937 189.824  1.00 44.01           H
ATOM   3459 HH21 ARG A 245      49.820  57.878 191.329  1.00 41.00           H
ATOM   3460 HH22 ARG A 245      50.663  56.698 190.983  1.00 41.00           H
ATOM   3461  N   LEU A 246      45.222  61.968 190.329  1.00 36.23           N
ATOM   3462  CA  LEU A 246      45.811  63.289 190.433  1.00 38.23           C
ATOM   3463  C   LEU A 246      47.313  63.252 190.247  1.00 40.59           C
ATOM   3464  O   LEU A 246      47.900  64.271 189.906  1.00 39.95           O
ATOM   3465  CB  LEU A 246      45.504  63.881 191.811  1.00 40.58           C
ATOM   3466  CG  LEU A 246      45.050  65.331 192.004  1.00 52.11           C
ATOM   3467  CD1 LEU A 246      45.370  65.761 193.418  1.00 51.50           C
ATOM   3468  CD2 LEU A 246      45.635  66.261 190.988  1.00 52.39           C
ATOM   3469  H   LEU A 246      45.019  61.623 191.090  1.00 43.46           H
ATOM   3470  HA  LEU A 246      45.423  63.853 189.754  1.00 45.86           H
ATOM   3471  HB2 LEU A 246      44.800  63.333 192.200  1.00 48.67           H
ATOM   3472  HB3 LEU A 246      46.303  63.792 192.346  1.00 48.67           H
ATOM   3473  HG  LEU A 246      44.086  65.366 191.906  1.00 62.51           H
ATOM   3474 HD11 LEU A 246      45.085  66.679 193.546  1.00 61.79           H
ATOM   3475 HD12 LEU A 246      44.892  65.180 194.031  1.00 61.79           H
ATOM   3476 HD13 LEU A 246      46.321  65.686 193.569  1.00 61.79           H
ATOM   3477 HD21 LEU A 246      45.318  67.155 191.170  1.00 62.86           H
ATOM   3478 HD22 LEU A 246      46.603  66.224 191.064  1.00 62.86           H
ATOM   3479 HD23 LEU A 246      45.359  65.987 190.100  1.00 62.86           H
ATOM   3480  N   PHE A 247      47.955  62.118 190.519  1.00 40.93           N
ATOM   3481  CA  PHE A 247      49.419  62.026 190.502  1.00 41.39           C
ATOM   3482  C   PHE A 247      50.068  63.041 191.449  1.00 43.58           C
ATOM   3483  O   PHE A 247      51.212  63.433 191.272  1.00 43.92           O
ATOM   3484  CB  PHE A 247      49.957  62.181 189.085  1.00 39.08           C
ATOM   3485  CG  PHE A 247      49.603  61.024 188.192  1.00 33.86           C
ATOM   3486  CD1 PHE A 247      48.678  61.168 187.203  1.00 37.70           C
ATOM   3487  CD2 PHE A 247      50.167  59.784 188.390  1.00 45.22           C
ATOM   3488  CE1 PHE A 247      48.349  60.110 186.409  1.00 44.51           C
ATOM   3489  CE2 PHE A 247      49.828  58.730 187.602  1.00 41.70           C
ATOM   3490  CZ  PHE A 247      48.921  58.893 186.618  1.00 36.18           C
ATOM   3491  H   PHE A 247      47.562  61.381 190.726  1.00 49.10           H
ATOM   3492  HA  PHE A 247      49.671  61.140 190.801  1.00 49.65           H
ATOM   3493  HB2 PHE A 247      49.581  62.986 188.699  1.00 46.88           H
ATOM   3494  HB3 PHE A 247      50.922  62.242 189.122  1.00 46.88           H
ATOM   3495  HD1 PHE A 247      48.279  61.996 187.056  1.00 45.22           H
ATOM   3496  HD2 PHE A 247      50.790  59.658 189.066  1.00 54.24           H
ATOM   3497  HE1 PHE A 247      47.726  60.218 185.731  1.00 53.39           H
ATOM   3498  HE2 PHE A 247      50.225  57.903 187.736  1.00 50.02           H
ATOM   3499  HZ  PHE A 247      48.699  58.177 186.071  1.00 43.40           H
ATOM   3500  N   LYS A 248      49.330  63.455 192.470  1.00 41.11           N
ATOM   3501  CA  LYS A 248      49.847  64.238 193.581  1.00 44.22           C
ATOM   3502  C   LYS A 248      49.338  63.575 194.852  1.00 45.34           C
ATOM   3503  O   LYS A 248      48.136  63.305 194.966  1.00 41.53           O
ATOM   3504  CB  LYS A 248      49.355  65.675 193.451  1.00 42.01           C
ATOM   3505  CG  LYS A 248      49.823  66.666 194.465  1.00 62.68           C
ATOM   3506  CD  LYS A 248      49.484  68.119 193.921  1.00 71.14           C
ATOM   3507  CE  LYS A 248      48.471  68.892 194.813  1.00 71.75           C
ATOM   3508  NZ  LYS A 248      49.028  69.211 196.167  1.00 73.00           N1+
ATOM   3509  H   LYS A 248      48.488  63.289 192.543  1.00 49.31           H
ATOM   3510  HA  LYS A 248      50.819  64.230 193.579  1.00 53.05           H
ATOM   3511  HB2 LYS A 248      49.635  66.003 192.582  1.00 50.40           H
ATOM   3512  HB3 LYS A 248      48.388  65.662 193.496  1.00 50.40           H
ATOM   3513  HG2 LYS A 248      49.370  66.518 195.309  1.00 75.20           H
ATOM   3514  HG3 LYS A 248      50.784  66.574 194.570  1.00 75.20           H
ATOM   3515  HD2 LYS A 248      50.300  68.643 193.869  1.00 85.35           H
ATOM   3516  HD3 LYS A 248      49.095  68.051 193.028  1.00 85.35           H
ATOM   3517  HE2 LYS A 248      48.239  69.728 194.374  1.00 86.08           H
ATOM   3518  HE3 LYS A 248      47.670  68.352 194.934  1.00 86.08           H
ATOM   3519  HZ1 LYS A 248      48.412  69.624 196.661  1.00 87.59           H
ATOM   3520  HZ2 LYS A 248      49.273  68.458 196.579  1.00 87.59           H
ATOM   3521  HZ3 LYS A 248      49.742  69.737 196.082  1.00 87.59           H
ATOM   3522  N   ASP A 249      50.249  63.239 195.760  1.00 37.12           N
ATOM   3523  CA  ASP A 249      49.923  62.736 197.106  1.00 39.65           C
ATOM   3524  C   ASP A 249      49.172  61.399 197.088  1.00 33.66           C
ATOM   3525  O   ASP A 249      48.533  61.032 198.070  1.00 34.72           O
ATOM   3526  CB  ASP A 249      49.133  63.783 197.905  1.00 40.32           C
ATOM   3527  CG  ASP A 249      49.933  65.069 198.116  1.00 58.57           C
ATOM   3528  OD1 ASP A 249      49.316  66.162 198.182  1.00 59.24           O
ATOM   3529  OD2 ASP A 249      51.186  64.972 198.181  1.00 54.50           O1-
ATOM   3530  H   ASP A 249      51.094  63.284 195.607  1.00 44.53           H
ATOM   3531  HA  ASP A 249      50.764  62.587 197.574  1.00 47.56           H
ATOM   3532  HB2 ASP A 249      48.314  64.000 197.429  1.00 48.37           H
ATOM   3533  HB3 ASP A 249      48.925  63.413 198.773  1.00 48.37           H
ATOM   3534  N   GLY A 250      49.279  60.647 195.994  1.00 36.00           N
ATOM   3535  CA  GLY A 250      48.590  59.376 195.852  1.00 34.61           C
ATOM   3536  C   GLY A 250      47.123  59.508 195.518  1.00 39.90           C
ATOM   3537  O   GLY A 250      46.414  58.487 195.420  1.00 35.43           O
ATOM   3538  H   GLY A 250      49.746  60.860 195.311  1.00 43.19           H
ATOM   3539  HA2 GLY A 250      49.006  58.877 195.137  1.00 41.51           H
ATOM   3540  HA3 GLY A 250      48.681  58.863 196.670  1.00 41.51           H
ATOM   3541  N   LYS A 251      46.647  60.725 195.294  1.00 32.70           N
ATOM   3542  CA  LYS A 251      45.228  60.948 195.383  1.00 33.22           C
ATOM   3543  C   LYS A 251      44.570  60.758 194.032  1.00 37.38           C
ATOM   3544  O   LYS A 251      45.222  60.703 192.985  1.00 30.93           O
ATOM   3545  CB  LYS A 251      44.923  62.338 195.940  1.00 40.71           C
ATOM   3546  CG  LYS A 251      45.265  62.427 197.424  1.00 40.56           C
ATOM   3547  CD  LYS A 251      44.912  63.747 198.006  1.00 44.82           C
ATOM   3548  CE  LYS A 251      45.344  63.787 199.454  1.00 47.33           C
ATOM   3549  NZ  LYS A 251      44.911  65.023 200.128  1.00 47.09           N1+
ATOM   3550  H   LYS A 251      47.109  61.419 195.079  1.00 39.23           H
ATOM   3551  HA  LYS A 251      44.852  60.301 196.004  1.00 39.85           H
ATOM   3552  HB2 LYS A 251      45.435  63.005 195.459  1.00 48.83           H
ATOM   3553  HB3 LYS A 251      43.970  62.509 195.846  1.00 48.83           H
ATOM   3554  HG2 LYS A 251      44.766  61.755 197.907  1.00 48.65           H
ATOM   3555  HG3 LYS A 251      46.217  62.285 197.549  1.00 48.65           H
ATOM   3556  HD2 LYS A 251      45.363  64.459 197.525  1.00 53.76           H
ATOM   3557  HD3 LYS A 251      43.956  63.847 197.959  1.00 53.76           H
ATOM   3558  HE2 LYS A 251      44.959  63.035 199.926  1.00 56.77           H
ATOM   3559  HE3 LYS A 251      46.312  63.746 199.488  1.00 56.77           H
ATOM   3560  HZ1 LYS A 251      45.447  65.184 200.819  1.00 56.49           H
ATOM   3561  HZ2 LYS A 251      44.968  65.714 199.567  1.00 56.49           H
ATOM   3562  HZ3 LYS A 251      44.081  64.938 200.434  1.00 56.49           H
ATOM   3563  N   LEU A 252      43.257  60.579 194.105  1.00 34.67           N
ATOM   3564  CA  LEU A 252      42.360  60.632 192.961  1.00 33.37           C
ATOM   3565  C   LEU A 252      41.865  62.066 192.737  1.00 35.56           C
ATOM   3566  O   LEU A 252      41.569  62.792 193.698  1.00 36.40           O
ATOM   3567  CB  LEU A 252      41.167  59.714 193.229  1.00 30.37           C
ATOM   3568  CG  LEU A 252      40.949  58.307 192.719  1.00 41.40           C
ATOM   3569  CD1 LEU A 252      42.131  57.694 192.208  1.00 44.66           C
ATOM   3570  CD2 LEU A 252      40.287  57.535 193.840  1.00 42.79           C
ATOM   3571  H   LEU A 252      42.850  60.417 194.847  1.00 41.58           H
ATOM   3572  HA  LEU A 252      42.821  60.341 192.154  1.00 40.03           H
ATOM   3573  HB2 LEU A 252      41.107  59.620 194.192  1.00 36.43           H
ATOM   3574  HB3 LEU A 252      40.388  60.207 192.928  1.00 36.43           H
ATOM   3575  HG  LEU A 252      40.319  58.337 191.984  1.00 49.66           H
ATOM   3576 HD11 LEU A 252      41.912  56.799 191.900  1.00 53.58           H
ATOM   3577 HD12 LEU A 252      42.475  58.234 191.475  1.00 53.58           H
ATOM   3578 HD13 LEU A 252      42.777  57.661 192.935  1.00 53.58           H
ATOM   3579 HD21 LEU A 252      40.139  56.624 193.541  1.00 51.34           H
ATOM   3580 HD22 LEU A 252      40.874  57.544 194.615  1.00 51.34           H
ATOM   3581 HD23 LEU A 252      39.436  57.954 194.053  1.00 51.34           H
ATOM   3582  N   LYS A 253      41.753  62.440 191.460  1.00 39.53           N
ATOM   3583  CA  LYS A 253      41.142  63.698 191.062  1.00 36.30           C
ATOM   3584  C   LYS A 253      39.762  63.839 191.687  1.00 36.12           C
ATOM   3585  O   LYS A 253      39.054  62.855 191.938  1.00 33.60           O
ATOM   3586  CB  LYS A 253      41.031  63.784 189.536  1.00 37.19           C
ATOM   3587  CG  LYS A 253      42.348  64.054 188.771  1.00 37.30           C
ATOM   3588  CD  LYS A 253      42.119  64.146 187.256  1.00 39.38           C
ATOM   3589  CE  LYS A 253      43.420  64.250 186.476  1.00 42.40           C
ATOM   3590  NZ  LYS A 253      43.216  63.938 185.007  1.00 40.92           N1+
ATOM   3591  H   LYS A 253      42.018  61.969 190.791  1.00 47.42           H
ATOM   3592  HA  LYS A 253      41.702  64.437 191.352  1.00 43.55           H
ATOM   3593  HB2 LYS A 253      40.651  62.954 189.210  1.00 44.61           H
ATOM   3594  HB3 LYS A 253      40.435  64.514 189.328  1.00 44.61           H
ATOM   3595  HG2 LYS A 253      42.723  64.895 189.063  1.00 44.74           H
ATOM   3596  HG3 LYS A 253      42.981  63.335 188.939  1.00 44.74           H
ATOM   3597  HD2 LYS A 253      41.655  63.348 186.954  1.00 47.24           H
ATOM   3598  HD3 LYS A 253      41.587  64.934 187.060  1.00 47.24           H
ATOM   3599  HE2 LYS A 253      43.764  65.151 186.550  1.00 50.87           H
ATOM   3600  HE3 LYS A 253      44.059  63.623 186.840  1.00 50.87           H
ATOM   3601  HZ1 LYS A 253      43.974  64.056 184.548  1.00 49.09           H
ATOM   3602  HZ2 LYS A 253      42.945  63.095 184.891  1.00 49.09           H
ATOM   3603  HZ3 LYS A 253      42.594  64.477 184.667  1.00 49.09           H
ATOM   3604  N   TYR A 254      39.383  65.085 191.947  1.00 37.21           N
ATOM   3605  CA  TYR A 254      38.087  65.385 192.535  1.00 37.19           C
ATOM   3606  C   TYR A 254      37.706  66.826 192.172  1.00 43.68           C
ATOM   3607  O   TYR A 254      38.494  67.581 191.602  1.00 39.13           O
ATOM   3608  CB  TYR A 254      38.124  65.180 194.046  1.00 39.70           C
ATOM   3609  CG  TYR A 254      39.066  66.129 194.730  1.00 46.20           C
ATOM   3610  CD1 TYR A 254      38.595  67.294 195.333  1.00 45.07           C
ATOM   3611  CD2 TYR A 254      40.429  65.884 194.729  1.00 43.34           C
ATOM   3612  CE1 TYR A 254      39.465  68.167 195.956  1.00 49.52           C
ATOM   3613  CE2 TYR A 254      41.307  66.748 195.335  1.00 49.20           C
ATOM   3614  CZ  TYR A 254      40.829  67.901 195.935  1.00 55.82           C
ATOM   3615  OH  TYR A 254      41.733  68.735 196.557  1.00 56.03           O
ATOM   3616  H   TYR A 254      39.865  65.777 191.785  1.00 44.64           H
ATOM   3617  HA  TYR A 254      37.416  64.786 192.173  1.00 44.60           H
ATOM   3618  HB2 TYR A 254      37.237  65.312 194.407  1.00 47.62           H
ATOM   3619  HB3 TYR A 254      38.427  64.277 194.227  1.00 47.62           H
ATOM   3620  HD1 TYR A 254      37.685  67.474 195.332  1.00 54.07           H
ATOM   3621  HD2 TYR A 254      40.749  65.114 194.320  1.00 51.99           H
ATOM   3622  HE1 TYR A 254      39.144  68.938 196.361  1.00 59.41           H
ATOM   3623  HE2 TYR A 254      42.221  66.563 195.339  1.00 59.02           H
ATOM   3624  HH  TYR A 254      42.406  68.851 196.064  1.00 67.22           H
ATOM   3625  N   GLN A 255      36.472  67.187 192.496  1.00 39.35           N
ATOM   3626  CA  GLN A 255      36.027  68.562 192.385  1.00 47.59           C
ATOM   3627  C   GLN A 255      35.267  68.946 193.651  1.00 43.12           C
ATOM   3628  O   GLN A 255      34.722  68.090 194.357  1.00 41.37           O
ATOM   3629  CB  GLN A 255      35.166  68.762 191.148  1.00 42.48           C
ATOM   3630  CG  GLN A 255      33.829  68.030 191.207  1.00 41.97           C
ATOM   3631  CD  GLN A 255      33.018  68.219 189.944  1.00 45.64           C
ATOM   3632  OE1 GLN A 255      32.791  69.344 189.520  1.00 44.41           O
ATOM   3633  NE2 GLN A 255      32.602  67.116 189.321  1.00 43.95           N
ATOM   3634  H   GLN A 255      35.866  66.649 192.783  1.00 47.20           H
ATOM   3635  HA  GLN A 255      36.801  69.142 192.307  1.00 57.09           H
ATOM   3636  HB2 GLN A 255      34.989  69.706 191.040  1.00 50.96           H
ATOM   3637  HB3 GLN A 255      35.651  68.423 190.379  1.00 50.96           H
ATOM   3638  HG2 GLN A 255      33.983  67.081 191.334  1.00 50.34           H
ATOM   3639  HG3 GLN A 255      33.300  68.378 191.939  1.00 50.34           H
ATOM   3640 HE21 GLN A 255      32.805  66.340 189.640  1.00 52.72           H
ATOM   3641 HE22 GLN A 255      32.142  67.178 188.596  1.00 52.72           H
ATOM   3642  N   MET A 256      35.246  70.240 193.937  1.00 46.38           N
ATOM   3643  CA  MET A 256      34.534  70.779 195.092  1.00 45.34           C
ATOM   3644  C   MET A 256      33.226  71.356 194.604  1.00 50.52           C
ATOM   3645  O   MET A 256      33.211  72.113 193.636  1.00 47.10           O
ATOM   3646  CB  MET A 256      35.331  71.874 195.789  1.00 50.41           C
ATOM   3647  CG  MET A 256      36.667  71.420 196.290  1.00 50.38           C
ATOM   3648  SD  MET A 256      36.487  70.175 197.575  1.00 58.89           S
ATOM   3649  CE  MET A 256      35.862  71.104 198.993  1.00 54.34           C
ATOM   3650  H   MET A 256      35.637  70.844 193.462  1.00 55.64           H
ATOM   3651  HA  MET A 256      34.356  70.079 195.738  1.00 54.39           H
ATOM   3652  HB2 MET A 256      35.496  72.580 195.148  1.00 60.48           H
ATOM   3653  HB3 MET A 256      34.820  72.218 196.541  1.00 60.48           H
ATOM   3654  HG2 MET A 256      37.181  71.044 195.554  1.00 60.44           H
ATOM   3655  HG3 MET A 256      37.138  72.178 196.673  1.00 60.44           H
ATOM   3656  HE1 MET A 256      35.718  70.500 199.739  1.00 65.19           H
ATOM   3657  HE2 MET A 256      36.525  71.770 199.233  1.00 65.19           H
ATOM   3658  HE3 MET A 256      35.030  71.537 198.750  1.00 65.19           H
ATOM   3659  N   LEU A 257      32.136  70.992 195.263  1.00 49.43           N
ATOM   3660  CA  LEU A 257      30.828  71.524 194.919  1.00 56.07           C
ATOM   3661  C   LEU A 257      30.124  71.771 196.234  1.00 55.63           C
ATOM   3662  O   LEU A 257      30.030  70.848 197.049  1.00 54.37           O
ATOM   3663  CB  LEU A 257      30.035  70.552 194.035  1.00 52.25           C
ATOM   3664  CG  LEU A 257      30.645  70.311 192.655  1.00 53.97           C
ATOM   3665  CD1 LEU A 257      29.979  69.135 191.993  1.00 49.68           C
ATOM   3666  CD2 LEU A 257      30.511  71.559 191.822  1.00 50.10           C
ATOM   3667  H   LEU A 257      32.131  70.445 195.929  1.00 59.29           H
ATOM   3668  HA  LEU A 257      30.929  72.370 194.456  1.00 67.26           H
ATOM   3669  HB2 LEU A 257      29.998  69.691 194.484  1.00 62.68           H
ATOM   3670  HB3 LEU A 257      29.135  70.891 193.916  1.00 62.68           H
ATOM   3671  HG  LEU A 257      31.588  70.109 192.741  1.00 64.74           H
ATOM   3672 HD11 LEU A 257      30.376  68.994 191.120  1.00 59.60           H
ATOM   3673 HD12 LEU A 257      30.110  68.351 192.549  1.00 59.60           H
ATOM   3674 HD13 LEU A 257      29.030  69.321 191.907  1.00 59.60           H
ATOM   3675 HD21 LEU A 257      30.872  71.386 190.941  1.00 60.10           H
ATOM   3676 HD22 LEU A 257      29.573  71.794 191.762  1.00 60.10           H
ATOM   3677 HD23 LEU A 257      31.009  72.275 192.250  1.00 60.10           H
ATOM   3678  N   ASN A 258      29.710  73.018 196.474  1.00 56.61           N
ATOM   3679  CA  ASN A 258      29.038  73.359 197.723  1.00 50.95           C
ATOM   3680  C   ASN A 258      29.896  73.007 198.924  1.00 46.55           C
ATOM   3681  O   ASN A 258      29.394  72.499 199.924  1.00 48.41           O
ATOM   3682  CB  ASN A 258      27.692  72.647 197.813  1.00 52.83           C
ATOM   3683  CG  ASN A 258      26.810  72.957 196.624  1.00 55.97           C
ATOM   3684  OD1 ASN A 258      26.814  74.086 196.128  1.00 58.65           O
ATOM   3685  ND2 ASN A 258      26.076  71.953 196.138  1.00 52.58           N
ATOM   3686  H   ASN A 258      29.804  73.682 195.931  1.00 67.91           H
ATOM   3687  HA  ASN A 258      28.878  74.317 197.734  1.00 61.12           H
ATOM   3688  HB2 ASN A 258      27.833  71.687 197.852  1.00 63.38           H
ATOM   3689  HB3 ASN A 258      27.239  72.943 198.616  1.00 63.38           H
ATOM   3690 HD21 ASN A 258      25.553  72.088 195.467  1.00 63.08           H
ATOM   3691 HD22 ASN A 258      26.131  71.166 196.493  1.00 63.08           H
ATOM   3692  N   GLY A 259      31.203  73.258 198.817  1.00 48.68           N
ATOM   3693  CA  GLY A 259      32.122  72.929 199.893  1.00 49.52           C
ATOM   3694  C   GLY A 259      32.400  71.457 200.109  1.00 53.62           C
ATOM   3695  O   GLY A 259      33.085  71.117 201.077  1.00 51.09           O
ATOM   3696  H   GLY A 259      31.579  73.633 198.136  1.00 58.40           H
ATOM   3697  HA2 GLY A 259      32.972  73.359 199.713  1.00 59.41           H
ATOM   3698  HA3 GLY A 259      31.774  73.274 200.727  1.00 59.41           H
ATOM   3699  N   GLU A 260      31.914  70.575 199.234  1.00 49.83           N
ATOM   3700  CA  GLU A 260      32.016  69.132 199.434  1.00 51.45           C
ATOM   3701  C   GLU A 260      32.769  68.453 198.284  1.00 46.48           C
ATOM   3702  O   GLU A 260      32.710  68.889 197.133  1.00 41.20           O
ATOM   3703  CB  GLU A 260      30.630  68.496 199.554  1.00 48.40           C
ATOM   3704  CG  GLU A 260      29.773  68.988 200.723  1.00 50.79           C
ATOM   3705  CD  GLU A 260      30.255  68.518 202.078  1.00 63.51           C
ATOM   3706  OE1 GLU A 260      30.750  67.369 202.205  1.00 61.46           O
ATOM   3707  OE2 GLU A 260      30.123  69.313 203.031  1.00 76.91           O1-
ATOM   3708  H   GLU A 260      31.511  70.788 198.504  1.00 59.78           H
ATOM   3709  HA  GLU A 260      32.497  68.953 200.259  1.00 61.73           H
ATOM   3710  HB2 GLU A 260      30.135  68.686 198.740  1.00 58.06           H
ATOM   3711  HB3 GLU A 260      30.735  67.534 199.640  1.00 58.06           H
ATOM   3712  HG2 GLU A 260      29.742  69.957 200.723  1.00 60.93           H
ATOM   3713  HG3 GLU A 260      28.878  68.624 200.613  1.00 60.93           H
ATOM   3714  N   VAL A 261      33.415  67.333 198.598  1.00 41.11           N
ATOM   3715  CA  VAL A 261      34.249  66.609 197.648  1.00 39.13           C
ATOM   3716  C   VAL A 261      33.423  65.607 196.833  1.00 38.15           C
ATOM   3717  O   VAL A 261      32.739  64.740 197.403  1.00 39.59           O
ATOM   3718  CB  VAL A 261      35.376  65.888 198.392  1.00 43.11           C
ATOM   3719  CG1 VAL A 261      36.190  65.085 197.401  1.00 40.37           C
ATOM   3720  CG2 VAL A 261      36.227  66.919 199.125  1.00 39.42           C
ATOM   3721  H   VAL A 261      33.396  66.970 199.385  1.00 49.31           H
ATOM   3722  HA  VAL A 261      34.655  67.240 197.036  1.00 46.94           H
ATOM   3723  HB  VAL A 261      35.005  65.277 199.049  1.00 51.71           H
ATOM   3724 HG11 VAL A 261      36.911  64.640 197.869  1.00 48.42           H
ATOM   3725 HG12 VAL A 261      35.629  64.423 196.967  1.00 48.42           H
ATOM   3726 HG13 VAL A 261      36.546  65.696 196.734  1.00 48.42           H
ATOM   3727 HG21 VAL A 261      36.951  66.458 199.576  1.00 47.28           H
ATOM   3728 HG22 VAL A 261      36.588  67.552 198.487  1.00 47.28           H
ATOM   3729 HG23 VAL A 261      35.674  67.382 199.774  1.00 47.28           H
ATOM   3730  N   TYR A 262      33.547  65.670 195.506  1.00 36.03           N
ATOM   3731  CA  TYR A 262      32.878  64.753 194.591  1.00 35.25           C
ATOM   3732  C   TYR A 262      33.852  64.269 193.533  1.00 38.01           C
ATOM   3733  O   TYR A 262      34.887  64.903 193.292  1.00 31.97           O
ATOM   3734  CB  TYR A 262      31.679  65.416 193.884  1.00 37.56           C
ATOM   3735  CG  TYR A 262      30.592  65.796 194.855  1.00 33.50           C
ATOM   3736  CD1 TYR A 262      30.490  67.079 195.375  1.00 45.07           C
ATOM   3737  CD2 TYR A 262      29.685  64.854 195.292  1.00 36.21           C
ATOM   3738  CE1 TYR A 262      29.467  67.392 196.297  1.00 43.62           C
ATOM   3739  CE2 TYR A 262      28.718  65.153 196.166  1.00 37.46           C
ATOM   3740  CZ  TYR A 262      28.594  66.409 196.682  1.00 38.85           C
ATOM   3741  OH  TYR A 262      27.586  66.628 197.603  1.00 42.13           O
ATOM   3742  H   TYR A 262      34.031  66.255 195.106  1.00 43.22           H
ATOM   3743  HA  TYR A 262      32.554  63.994 195.093  1.00 42.28           H
ATOM   3744  HB2 TYR A 262      31.976  66.207 193.412  1.00 45.05           H
ATOM   3745  HB3 TYR A 262      31.302  64.784 193.259  1.00 45.05           H
ATOM   3746  HD1 TYR A 262      31.085  67.744 195.114  1.00 54.07           H
ATOM   3747  HD2 TYR A 262      29.735  63.987 194.966  1.00 43.44           H
ATOM   3748  HE1 TYR A 262      29.395  68.246 196.648  1.00 52.32           H
ATOM   3749  HE2 TYR A 262      28.124  64.496 196.434  1.00 44.94           H
ATOM   3750  HH  TYR A 262      27.684  67.376 197.973  1.00 50.54           H
ATOM   3751  N   PRO A 263      33.512  63.193 192.824  1.00 34.64           N
ATOM   3752  CA  PRO A 263      34.347  62.783 191.696  1.00 34.79           C
ATOM   3753  C   PRO A 263      34.482  63.897 190.683  1.00 39.75           C
ATOM   3754  O   PRO A 263      33.624  64.793 190.600  1.00 41.59           O
ATOM   3755  CB  PRO A 263      33.591  61.578 191.119  1.00 36.37           C
ATOM   3756  CG  PRO A 263      32.823  61.008 192.324  1.00 35.39           C
ATOM   3757  CD  PRO A 263      32.368  62.289 193.019  1.00 41.62           C
ATOM   3758  HA  PRO A 263      35.225  62.511 192.027  1.00 41.73           H
ATOM   3759  HB2 PRO A 263      32.971  61.873 190.437  1.00 43.63           H
ATOM   3760  HB3 PRO A 263      34.213  60.931 190.757  1.00 43.63           H
ATOM   3761  HG2 PRO A 263      32.062  60.477 192.042  1.00 42.45           H
ATOM   3762  HG3 PRO A 263      33.413  60.494 192.892  1.00 42.45           H
ATOM   3763  HD2 PRO A 263      31.576  62.645 192.582  1.00 49.93           H
ATOM   3764  HD3 PRO A 263      32.217  62.132 193.961  1.00 49.93           H
ATOM   3765  N   PRO A 264      35.550  63.900 189.895  1.00 37.38           N
ATOM   3766  CA  PRO A 264      35.759  64.968 188.920  1.00 42.21           C
ATOM   3767  C   PRO A 264      34.864  64.787 187.706  1.00 38.56           C
ATOM   3768  O   PRO A 264      34.256  63.740 187.491  1.00 34.67           O
ATOM   3769  CB  PRO A 264      37.222  64.794 188.524  1.00 37.99           C
ATOM   3770  CG  PRO A 264      37.391  63.258 188.542  1.00 39.28           C
ATOM   3771  CD  PRO A 264      36.532  62.809 189.729  1.00 37.94           C
ATOM   3772  HA  PRO A 264      35.626  65.842 189.320  1.00 50.63           H
ATOM   3773  HB2 PRO A 264      37.385  65.152 187.633  1.00 45.57           H
ATOM   3774  HB3 PRO A 264      37.795  65.219 189.178  1.00 45.57           H
ATOM   3775  HG2 PRO A 264      37.058  62.876 187.714  1.00 47.12           H
ATOM   3776  HG3 PRO A 264      38.324  63.020 188.673  1.00 47.12           H
ATOM   3777  HD2 PRO A 264      36.074  61.978 189.536  1.00 45.51           H
ATOM   3778  HD3 PRO A 264      37.085  62.728 190.525  1.00 45.51           H
ATOM   3779  N   SER A 265      34.847  65.815 186.882  1.00 37.79           N
ATOM   3780  CA  SER A 265      34.109  65.768 185.629  1.00 34.60           C
ATOM   3781  C   SER A 265      34.958  65.103 184.551  1.00 39.80           C
ATOM   3782  O   SER A 265      36.188  65.034 184.653  1.00 39.86           O
ATOM   3783  CB  SER A 265      33.700  67.186 185.191  1.00 40.30           C
ATOM   3784  OG  SER A 265      34.787  67.810 184.546  1.00 43.96           O
ATOM   3785  H   SER A 265      35.256  66.554 187.024  1.00 45.33           H
ATOM   3786  HA  SER A 265      33.314  65.234 185.763  1.00 41.50           H
ATOM   3787  HB2 SER A 265      32.952  67.134 184.579  1.00 48.34           H
ATOM   3788  HB3 SER A 265      33.450  67.717 185.961  1.00 48.34           H
ATOM   3789  HG  SER A 265      34.580  68.598 184.349  1.00 52.73           H
ATOM   3790  N   VAL A 266      34.275  64.569 183.527  1.00 39.88           N
ATOM   3791  CA  VAL A 266      34.950  63.953 182.384  1.00 38.57           C
ATOM   3792  C   VAL A 266      35.794  64.977 181.630  1.00 41.24           C
ATOM   3793  O   VAL A 266      36.842  64.635 181.054  1.00 45.23           O
ATOM   3794  CB  VAL A 266      33.905  63.268 181.483  1.00 42.05           C
ATOM   3795  CG1 VAL A 266      34.500  62.835 180.123  1.00 39.42           C
ATOM   3796  CG2 VAL A 266      33.254  62.066 182.237  1.00 39.81           C
ATOM   3797  H   VAL A 266      33.419  64.527 183.486  1.00 47.84           H
ATOM   3798  HA  VAL A 266      35.536  63.254 182.704  1.00 46.27           H
ATOM   3799  HB  VAL A 266      33.197  63.906 181.303  1.00 50.44           H
ATOM   3800 HG11 VAL A 266      33.804  62.423 179.583  1.00 47.28           H
ATOM   3801 HG12 VAL A 266      34.845  63.613 179.662  1.00 47.28           H
ATOM   3802 HG13 VAL A 266      35.218  62.201 180.280  1.00 47.28           H
ATOM   3803 HG21 VAL A 266      32.585  61.668 181.658  1.00 47.76           H
ATOM   3804 HG22 VAL A 266      33.933  61.409 182.454  1.00 47.76           H
ATOM   3805 HG23 VAL A 266      32.833  62.386 183.051  1.00 47.76           H
ATOM   3806  N   GLU A 267      35.406  66.248 181.661  1.00 36.55           N
ATOM   3807  CA  GLU A 267      36.260  67.276 181.081  1.00 41.44           C
ATOM   3808  C   GLU A 267      37.640  67.307 181.751  1.00 44.55           C
ATOM   3809  O   GLU A 267      38.648  67.530 181.084  1.00 51.46           O
ATOM   3810  CB  GLU A 267      35.585  68.638 181.194  1.00 52.59           C
ATOM   3811  CG  GLU A 267      36.414  69.759 180.584  1.00 58.15           C
ATOM   3812  CD  GLU A 267      35.656  71.076 180.529  1.00 66.61           C
ATOM   3813  OE1 GLU A 267      34.597  71.119 179.856  1.00 78.66           O
ATOM   3814  OE2 GLU A 267      36.108  72.059 181.156  1.00 73.46           O1-
ATOM   3815  H   GLU A 267      34.676  66.537 182.011  1.00 43.84           H
ATOM   3816  HA  GLU A 267      36.399  67.084 180.143  1.00 49.70           H
ATOM   3817  HB2 GLU A 267      34.727  68.602 180.736  1.00 63.09           H
ATOM   3818  HB3 GLU A 267      35.444  68.849 182.130  1.00 63.09           H
ATOM   3819  HG2 GLU A 267      37.224  69.876 181.109  1.00 69.76           H
ATOM   3820  HG3 GLU A 267      36.645  69.501 179.676  1.00 69.76           H
ATOM   3821  N   GLU A 268      37.698  67.103 183.064  1.00 42.37           N
ATOM   3822  CA  GLU A 268      38.959  67.100 183.833  1.00 44.79           C
ATOM   3823  C   GLU A 268      39.637  65.728 183.911  1.00 43.66           C
ATOM   3824  O   GLU A 268      40.866  65.658 184.072  1.00 47.02           O
ATOM   3825  CB  GLU A 268      38.724  67.547 185.280  1.00 42.19           C
ATOM   3826  CG  GLU A 268      38.070  68.945 185.455  1.00 62.61           C
ATOM   3827  CD  GLU A 268      38.923  70.099 184.920  1.00 70.52           C
ATOM   3828  OE1 GLU A 268      38.354  71.201 184.710  1.00 79.70           O
ATOM   3829  OE2 GLU A 268      40.150  69.902 184.718  1.00 69.76           O1-
ATOM   3830  H   GLU A 268      36.997  66.950 183.540  1.00 50.83           H
ATOM   3831  HA  GLU A 268      39.580  67.719 183.425  1.00 53.73           H
ATOM   3832  HB2 GLU A 268      38.156  66.893 185.726  1.00 50.60           H
ATOM   3833  HB3 GLU A 268      39.589  67.561 185.729  1.00 50.60           H
ATOM   3834  HG2 GLU A 268      37.221  68.956 184.981  1.00 75.11           H
ATOM   3835  HG3 GLU A 268      37.917  69.102 186.401  1.00 75.11           H
ATOM   3836  N   ALA A 269      38.854  64.649 183.865  1.00 43.41           N
ATOM   3837  CA  ALA A 269      39.339  63.264 183.854  1.00 40.62           C
ATOM   3838  C   ALA A 269      38.691  62.573 182.655  1.00 39.44           C
ATOM   3839  O   ALA A 269      37.623  61.965 182.783  1.00 38.90           O
ATOM   3840  CB  ALA A 269      38.994  62.567 185.167  1.00 40.52           C
ATOM   3841  H   ALA A 269      37.994  64.695 183.848  1.00 52.08           H
ATOM   3842  HA  ALA A 269      40.305  63.247 183.753  1.00 48.73           H
ATOM   3843  HB1 ALA A 269      39.317  61.653 185.128  1.00 48.61           H
ATOM   3844  HB2 ALA A 269      39.415  63.039 185.904  1.00 48.61           H
ATOM   3845  HB3 ALA A 269      38.031  62.566 185.284  1.00 48.61           H
ATOM   3846  N   PRO A 270      39.280  62.694 181.452  1.00 43.28           N
ATOM   3847  CA  PRO A 270      38.604  62.281 180.189  1.00 42.60           C
ATOM   3848  C   PRO A 270      38.579  60.774 179.972  1.00 44.07           C
ATOM   3849  O   PRO A 270      39.357  60.204 179.227  1.00 51.22           O
ATOM   3850  CB  PRO A 270      39.443  62.980 179.112  1.00 49.22           C
ATOM   3851  CG  PRO A 270      40.147  64.066 179.814  1.00 53.86           C
ATOM   3852  CD  PRO A 270      40.467  63.525 181.167  1.00 45.06           C
ATOM   3853  HA  PRO A 270      37.704  62.629 180.138  1.00 51.10           H
ATOM   3854  HB2 PRO A 270      40.100  62.359 178.754  1.00 59.04           H
ATOM   3855  HB3 PRO A 270      38.877  63.332 178.406  1.00 59.04           H
ATOM   3856  HG2 PRO A 270      40.955  64.306 179.341  1.00 64.61           H
ATOM   3857  HG3 PRO A 270      39.562  64.839 179.889  1.00 64.61           H
ATOM   3858  HD2 PRO A 270      41.272  62.994 181.132  1.00 54.05           H
ATOM   3859  HD3 PRO A 270      40.538  64.257 181.795  1.00 54.05           H
ATOM   3860  N   VAL A 271      37.665  60.118 180.666  1.00 45.07           N
ATOM   3861  CA  VAL A 271      37.455  58.692 180.521  1.00 38.44           C
ATOM   3862  C   VAL A 271      36.077  58.500 179.906  1.00 44.30           C
ATOM   3863  O   VAL A 271      35.164  59.323 180.080  1.00 41.96           O
ATOM   3864  CB  VAL A 271      37.557  57.951 181.861  1.00 42.91           C
ATOM   3865  CG1 VAL A 271      38.894  58.181 182.497  1.00 49.22           C
ATOM   3866  CG2 VAL A 271      36.413  58.398 182.780  1.00 39.19           C
ATOM   3867  H   VAL A 271      37.144  60.496 181.242  1.00 54.06           H
ATOM   3868  HA  VAL A 271      38.120  58.319 179.922  1.00 46.11           H
ATOM   3869  HB  VAL A 271      37.463  57.000 181.699  1.00 51.47           H
ATOM   3870 HG11 VAL A 271      38.923  57.679 183.325  1.00 59.04           H
ATOM   3871 HG12 VAL A 271      39.594  57.882 181.893  1.00 59.04           H
ATOM   3872 HG13 VAL A 271      39.000  59.128 182.682  1.00 59.04           H
ATOM   3873 HG21 VAL A 271      36.512  57.965 183.640  1.00 47.01           H
ATOM   3874 HG22 VAL A 271      36.460  59.360 182.886  1.00 47.01           H
ATOM   3875 HG23 VAL A 271      35.560  58.152 182.390  1.00 47.01           H
ATOM   3876  N   LEU A 272      35.924  57.406 179.184  1.00 36.30           N
ATOM   3877  CA  LEU A 272      34.615  57.070 178.650  1.00 37.69           C
ATOM   3878  C   LEU A 272      33.656  56.769 179.812  1.00 45.36           C
ATOM   3879  O   LEU A 272      33.942  55.929 180.675  1.00 39.35           O
ATOM   3880  CB  LEU A 272      34.738  55.883 177.708  1.00 43.01           C
ATOM   3881  CG  LEU A 272      33.565  55.426 176.837  1.00 43.92           C
ATOM   3882  CD1 LEU A 272      32.693  54.448 177.597  1.00 56.10           C
ATOM   3883  CD2 LEU A 272      32.762  56.620 176.341  1.00 43.45           C
ATOM   3884  H   LEU A 272      36.547  56.848 178.994  1.00 43.55           H
ATOM   3885  HA  LEU A 272      34.278  57.837 178.154  1.00 45.21           H
ATOM   3886  HB2 LEU A 272      35.465  56.083 177.093  1.00 51.59           H
ATOM   3887  HB3 LEU A 272      34.987  55.119 178.248  1.00 51.59           H
ATOM   3888  HG  LEU A 272      33.913  54.953 176.066  1.00 52.68           H
ATOM   3889 HD11 LEU A 272      31.968  54.180 177.015  1.00 67.31           H
ATOM   3890 HD12 LEU A 272      33.221  53.673 177.848  1.00 67.31           H
ATOM   3891 HD13 LEU A 272      32.342  54.884 178.389  1.00 67.31           H
ATOM   3892 HD21 LEU A 272      32.033  56.294 175.792  1.00 52.12           H
ATOM   3893 HD22 LEU A 272      32.402  57.122 177.091  1.00 52.12           H
ATOM   3894 HD23 LEU A 272      33.352  57.187 175.819  1.00 52.12           H
ATOM   3895  N   MET A 273      32.551  57.495 179.867  1.00 36.31           N
ATOM   3896  CA  MET A 273      31.429  57.188 180.749  1.00 36.42           C
ATOM   3897  C   MET A 273      30.190  56.988 179.878  1.00 40.41           C
ATOM   3898  O   MET A 273      30.048  57.665 178.871  1.00 41.41           O
ATOM   3899  CB  MET A 273      31.180  58.334 181.752  1.00 36.87           C
ATOM   3900  CG  MET A 273      32.323  58.607 182.773  1.00 38.52           C
ATOM   3901  SD  MET A 273      32.512  57.227 183.936  1.00 38.08           S
ATOM   3902  CE  MET A 273      30.942  57.158 184.873  1.00 36.13           C
ATOM   3903  H   MET A 273      32.429  58.202 179.394  1.00 43.55           H
ATOM   3904  HA  MET A 273      31.612  56.377 181.247  1.00 43.69           H
ATOM   3905  HB2 MET A 273      31.044  59.151 181.250  1.00 44.22           H
ATOM   3906  HB3 MET A 273      30.381  58.127 182.260  1.00 44.22           H
ATOM   3907  HG2 MET A 273      33.164  58.725 182.299  1.00 46.20           H
ATOM   3908  HG3 MET A 273      32.117  59.411 183.278  1.00 46.20           H
ATOM   3909  HE1 MET A 273      30.993  56.436 185.519  1.00 43.34           H
ATOM   3910  HE2 MET A 273      30.789  57.994 185.340  1.00 43.34           H
ATOM   3911  HE3 MET A 273      30.214  56.987 184.259  1.00 43.34           H
ATOM   3912  N   HIS A 274      29.292  56.070 180.254  1.00 39.08           N
ATOM   3913  CA  HIS A 274      28.085  55.797 179.479  1.00 40.31           C
ATOM   3914  C   HIS A 274      27.008  56.724 180.016  1.00 44.20           C
ATOM   3915  O   HIS A 274      26.356  56.419 181.010  1.00 43.51           O
ATOM   3916  CB  HIS A 274      27.607  54.349 179.617  1.00 41.99           C
ATOM   3917  CG  HIS A 274      28.534  53.314 179.060  1.00 43.81           C
ATOM   3918  ND1 HIS A 274      29.571  53.599 178.193  1.00 60.16           N
ATOM   3919  CD2 HIS A 274      28.555  51.973 179.240  1.00 54.51           C
ATOM   3920  CE1 HIS A 274      30.201  52.477 177.883  1.00 56.89           C
ATOM   3921  NE2 HIS A 274      29.607  51.480 178.507  1.00 54.48           N
ATOM   3922  H   HIS A 274      29.354  55.591 180.967  1.00 46.88           H
ATOM   3923  HA  HIS A 274      28.238  55.987 178.538  1.00 48.36           H
ATOM   3924  HB2 HIS A 274      26.745  54.250 179.183  1.00 50.37           H
ATOM   3925  HB3 HIS A 274      27.514  54.154 180.561  1.00 50.37           H
ATOM   3926  HD2 HIS A 274      27.965  51.483 179.768  1.00 65.40           H
ATOM   3927  HE1 HIS A 274      30.942  52.394 177.326  1.00 68.25           H
ATOM   3928  HE2 HIS A 274      29.830  50.647 178.452  1.00 65.36           H
ATOM   3929  N   TYR A 275      26.827  57.858 179.377  1.00 47.42           N
ATOM   3930  CA  TYR A 275      25.748  58.773 179.688  1.00 39.48           C
ATOM   3931  C   TYR A 275      24.891  58.881 178.444  1.00 41.48           C
ATOM   3932  O   TYR A 275      25.376  58.632 177.339  1.00 39.17           O
ATOM   3933  CB  TYR A 275      26.265  60.163 180.069  1.00 41.04           C
ATOM   3934  CG  TYR A 275      26.703  60.322 181.500  1.00 40.46           C
ATOM   3935  CD1 TYR A 275      25.829  60.771 182.465  1.00 39.33           C
ATOM   3936  CD2 TYR A 275      28.005  60.076 181.872  1.00 39.33           C
ATOM   3937  CE1 TYR A 275      26.224  60.952 183.762  1.00 43.85           C
ATOM   3938  CE2 TYR A 275      28.408  60.249 183.194  1.00 40.21           C
ATOM   3939  CZ  TYR A 275      27.509  60.686 184.127  1.00 41.10           C
ATOM   3940  OH  TYR A 275      27.879  60.889 185.435  1.00 42.62           O
ATOM   3941  H   TYR A 275      27.316  58.114 178.721  1.00 56.89           H
ATOM   3942  HA  TYR A 275      25.218  58.420 180.425  1.00 47.36           H
ATOM   3943  HB2 TYR A 275      27.037  60.370 179.518  1.00 49.23           H
ATOM   3944  HB3 TYR A 275      25.574  60.818 179.903  1.00 49.23           H
ATOM   3945  HD1 TYR A 275      24.946  60.953 182.229  1.00 47.18           H
ATOM   3946  HD2 TYR A 275      28.614  59.778 181.233  1.00 47.18           H
ATOM   3947  HE1 TYR A 275      25.623  61.246 184.402  1.00 52.60           H
ATOM   3948  HE2 TYR A 275      29.287  60.080 183.446  1.00 48.24           H
ATOM   3949  HH  TYR A 275      28.591  60.477 185.594  1.00 51.12           H
ATOM   3950  N   PRO A 276      23.621  59.255 178.578  1.00 42.27           N
ATOM   3951  CA  PRO A 276      22.799  59.459 177.381  1.00 48.13           C
ATOM   3952  C   PRO A 276      23.427  60.508 176.477  1.00 43.22           C
ATOM   3953  O   PRO A 276      24.128  61.420 176.936  1.00 39.92           O
ATOM   3954  CB  PRO A 276      21.453  59.921 177.947  1.00 44.70           C
ATOM   3955  CG  PRO A 276      21.417  59.333 179.332  1.00 55.92           C
ATOM   3956  CD  PRO A 276      22.840  59.427 179.823  1.00 44.07           C
ATOM   3957  HA  PRO A 276      22.679  58.628 176.896  1.00 57.74           H
ATOM   3958  HB2 PRO A 276      21.426  60.888 177.980  1.00 53.62           H
ATOM   3959  HB3 PRO A 276      20.735  59.570 177.400  1.00 53.62           H
ATOM   3960  HG2 PRO A 276      20.811  59.837 179.897  1.00 67.08           H
ATOM   3961  HG3 PRO A 276      21.144  58.403 179.279  1.00 67.08           H
ATOM   3962  HD2 PRO A 276      23.003  60.293 180.207  1.00 52.87           H
ATOM   3963  HD3 PRO A 276      23.027  58.720 180.460  1.00 52.87           H
ATOM   3964  N   ARG A 277      23.212  60.342 175.172  1.00 47.47           N
ATOM   3965  CA  ARG A 277      23.813  61.255 174.212  1.00 53.60           C
ATOM   3966  C   ARG A 277      23.291  62.662 174.440  1.00 44.89           C
ATOM   3967  O   ARG A 277      22.111  62.871 174.720  1.00 41.43           O
ATOM   3968  CB  ARG A 277      23.528  60.814 172.769  1.00 55.35           C
ATOM   3969  CG  ARG A 277      24.586  59.863 172.184  1.00 64.33           C
ATOM   3970  CD  ARG A 277      26.050  60.444 172.286  1.00 77.95           C
ATOM   3971  NE  ARG A 277      26.265  61.673 171.485  1.00 87.72           N
ATOM   3972  CZ  ARG A 277      26.933  62.773 171.887  1.00 80.27           C
ATOM   3973  NH1 ARG A 277      27.444  62.879 173.123  1.00 73.28           N
ATOM   3974  NH2 ARG A 277      27.068  63.802 171.039  1.00 74.97           N1+
ATOM   3975  H   ARG A 277      22.724  59.728 174.821  1.00 56.95           H
ATOM   3976  HA  ARG A 277      24.764  61.283 174.372  1.00 64.31           H
ATOM   3977  HB2 ARG A 277      22.674  60.353 172.747  1.00 66.40           H
ATOM   3978  HB3 ARG A 277      23.497  61.599 172.199  1.00 66.40           H
ATOM   3979  HG2 ARG A 277      24.559  59.027 172.678  1.00 77.18           H
ATOM   3980  HG3 ARG A 277      24.382  59.705 171.248  1.00 77.18           H
ATOM   3981  HD2 ARG A 277      26.269  60.627 173.211  1.00 93.53           H
ATOM   3982  HD3 ARG A 277      26.661  59.766 171.947  1.00 93.53           H
ATOM   3983  HE  ARG A 277      25.801  61.746 170.760  1.00105.25           H
ATOM   3984 HH11 ARG A 277      27.380  62.221 173.677  1.00 87.91           H
ATOM   3985 HH12 ARG A 277      27.870  63.596 173.349  1.00 87.91           H
ATOM   3986 HH21 ARG A 277      26.730  63.753 170.246  1.00 89.95           H
ATOM   3987 HH22 ARG A 277      27.479  64.516 171.285  1.00 89.95           H
ATOM   3988  N   GLY A 278      24.191  63.621 174.365  1.00 42.35           N
ATOM   3989  CA  GLY A 278      23.850  64.999 174.613  1.00 43.36           C
ATOM   3990  C   GLY A 278      24.212  65.505 175.993  1.00 52.36           C
ATOM   3991  O   GLY A 278      24.114  66.717 176.226  1.00 49.04           O
ATOM   3992  H   GLY A 278      25.023  63.496 174.160  1.00 50.80           H
ATOM   3993  HA2 GLY A 278      24.291  65.563 173.962  1.00 52.01           H
ATOM   3994  HA3 GLY A 278      22.892  65.097 174.499  1.00 52.01           H
ATOM   3995  N   ILE A 279      24.581  64.629 176.926  1.00 46.35           N
ATOM   3996  CA  ILE A 279      25.096  65.118 178.203  1.00 43.18           C
ATOM   3997  C   ILE A 279      26.580  65.439 178.019  1.00 42.39           C
ATOM   3998  O   ILE A 279      27.369  64.542 177.694  1.00 42.31           O
ATOM   3999  CB  ILE A 279      24.835  64.110 179.331  1.00 45.97           C
ATOM   4000  CG1 ILE A 279      23.310  63.973 179.544  1.00 45.72           C
ATOM   4001  CG2 ILE A 279      25.531  64.569 180.629  1.00 43.60           C
ATOM   4002  CD1 ILE A 279      22.955  63.094 180.678  1.00 62.97           C
ATOM   4003  H   ILE A 279      24.528  63.766 176.860  1.00 55.61           H
ATOM   4004  HA  ILE A 279      24.623  65.932 178.435  1.00 51.80           H
ATOM   4005  HB  ILE A 279      25.199  63.246 179.071  1.00 55.14           H
ATOM   4006 HG12 ILE A 279      22.928  64.847 179.720  1.00 54.85           H
ATOM   4007 HG13 ILE A 279      22.914  63.593 178.749  1.00 54.85           H
ATOM   4008 HG21 ILE A 279      25.396  63.901 181.315  1.00 52.31           H
ATOM   4009 HG22 ILE A 279      26.479  64.688 180.473  1.00 52.31           H
ATOM   4010 HG23 ILE A 279      25.146  65.412 180.909  1.00 52.31           H
ATOM   4011 HD11 ILE A 279      21.995  62.963 180.701  1.00 75.54           H
ATOM   4012 HD12 ILE A 279      23.408  62.249 180.549  1.00 75.54           H
ATOM   4013 HD13 ILE A 279      23.254  63.497 181.510  1.00 75.54           H
ATOM   4014  N   PRO A 280      26.998  66.695 178.158  1.00 38.26           N
ATOM   4015  CA  PRO A 280      28.372  67.046 177.832  1.00 43.33           C
ATOM   4016  C   PRO A 280      29.344  66.611 178.921  1.00 37.91           C
ATOM   4017  O   PRO A 280      28.956  66.382 180.082  1.00 38.57           O
ATOM   4018  CB  PRO A 280      28.326  68.579 177.710  1.00 39.59           C
ATOM   4019  CG  PRO A 280      27.270  68.967 178.703  1.00 42.99           C
ATOM   4020  CD  PRO A 280      26.204  67.891 178.502  1.00 41.06           C
ATOM   4021  HA  PRO A 280      28.604  66.659 176.976  1.00 51.98           H
ATOM   4022  HB2 PRO A 280      29.185  68.949 177.949  1.00 47.48           H
ATOM   4023  HB3 PRO A 280      28.085  68.843 176.810  1.00 47.48           H
ATOM   4024  HG2 PRO A 280      27.628  68.920 179.603  1.00 51.57           H
ATOM   4025  HG3 PRO A 280      26.920  69.850 178.509  1.00 51.57           H
ATOM   4026  HD2 PRO A 280      25.698  67.745 179.317  1.00 49.25           H
ATOM   4027  HD3 PRO A 280      25.633  68.135 177.756  1.00 49.25           H
ATOM   4028  N   PRO A 281      30.626  66.510 178.577  1.00 41.45           N
ATOM   4029  CA  PRO A 281      31.635  66.042 179.551  1.00 41.80           C
ATOM   4030  C   PRO A 281      31.692  66.835 180.846  1.00 44.45           C
ATOM   4031  O   PRO A 281      31.886  66.242 181.917  1.00 42.79           O
ATOM   4032  CB  PRO A 281      32.945  66.182 178.759  1.00 43.08           C
ATOM   4033  CG  PRO A 281      32.530  65.984 177.349  1.00 45.88           C
ATOM   4034  CD  PRO A 281      31.208  66.670 177.225  1.00 41.50           C
ATOM   4035  HA  PRO A 281      31.490  65.103 179.747  1.00 50.14           H
ATOM   4036  HB2 PRO A 281      33.305  67.076 178.877  1.00 51.68           H
ATOM   4037  HB3 PRO A 281      33.579  65.505 179.037  1.00 51.68           H
ATOM   4038  HG2 PRO A 281      33.180  66.385 176.760  1.00 55.04           H
ATOM   4039  HG3 PRO A 281      32.425  65.035 177.170  1.00 55.04           H
ATOM   4040  HD2 PRO A 281      31.344  67.609 177.029  1.00 49.79           H
ATOM   4041  HD3 PRO A 281      30.666  66.229 176.554  1.00 49.79           H
ATOM   4042  N   GLN A 282      31.590  68.167 180.785  1.00 38.38           N
ATOM   4043  CA  GLN A 282      31.635  68.978 181.996  1.00 42.06           C
ATOM   4044  C   GLN A 282      30.499  68.644 182.962  1.00 42.46           C
ATOM   4045  O   GLN A 282      30.569  69.021 184.137  1.00 47.21           O
ATOM   4046  CB  GLN A 282      31.637  70.485 181.636  1.00 39.84           C
ATOM   4047  CG  GLN A 282      30.362  71.006 180.978  1.00 45.16           C
ATOM   4048  CD  GLN A 282      30.362  70.855 179.470  1.00 41.67           C
ATOM   4049  OE1 GLN A 282      31.013  69.969 178.893  1.00 39.60           O
ATOM   4050  NE2 GLN A 282      29.606  71.719 178.818  1.00 42.05           N
ATOM   4051  H   GLN A 282      31.505  68.620 180.062  1.00 46.03           H
ATOM   4052  HA  GLN A 282      32.473  68.789 182.446  1.00 50.45           H
ATOM   4053  HB2 GLN A 282      31.787  71.000 182.444  1.00 47.78           H
ATOM   4054  HB3 GLN A 282      32.358  70.643 181.010  1.00 47.78           H
ATOM   4055  HG2 GLN A 282      29.593  70.517 181.321  1.00 54.17           H
ATOM   4056  HG3 GLN A 282      30.267  71.949 181.177  1.00 54.17           H
ATOM   4057 HE21 GLN A 282      29.150  72.305 179.257  1.00 50.44           H
ATOM   4058 HE22 GLN A 282      29.583  71.704 177.955  1.00 50.44           H
ATOM   4059  N   SER A 283      29.471  67.923 182.509  1.00 40.36           N
ATOM   4060  CA  SER A 283      28.328  67.576 183.340  1.00 41.29           C
ATOM   4061  C   SER A 283      28.284  66.090 183.713  1.00 47.86           C
ATOM   4062  O   SER A 283      27.362  65.649 184.403  1.00 46.20           O
ATOM   4063  CB  SER A 283      27.058  67.992 182.607  1.00 46.19           C
ATOM   4064  OG  SER A 283      27.029  69.410 182.501  1.00 43.62           O
ATOM   4065  H   SER A 283      29.401  67.628 181.700  1.00 48.41           H
ATOM   4066  HA  SER A 283      28.368  68.089 184.160  1.00 49.52           H
ATOM   4067  HB2 SER A 283      27.051  67.599 181.717  1.00 55.42           H
ATOM   4068  HB3 SER A 283      26.294  67.691 183.115  1.00 55.42           H
ATOM   4069  HG  SER A 283      26.995  69.625 181.686  1.00 52.32           H
ATOM   4070  N   GLN A 284      29.261  65.314 183.262  1.00 44.10           N
ATOM   4071  CA  GLN A 284      29.424  63.912 183.607  1.00 38.90           C
ATOM   4072  C   GLN A 284      30.413  63.799 184.771  1.00 42.27           C
ATOM   4073  O   GLN A 284      31.331  64.607 184.880  1.00 43.84           O
ATOM   4074  CB  GLN A 284      29.974  63.176 182.397  1.00 37.78           C
ATOM   4075  CG  GLN A 284      29.110  63.202 181.162  1.00 38.66           C
ATOM   4076  CD  GLN A 284      29.774  62.462 180.008  1.00 47.36           C
ATOM   4077  OE1 GLN A 284      30.630  61.576 180.213  1.00 37.27           O
ATOM   4078  NE2 GLN A 284      29.405  62.834 178.788  1.00 47.32           N
ATOM   4079  H   GLN A 284      29.879  65.596 182.734  1.00 52.90           H
ATOM   4080  HA  GLN A 284      28.569  63.523 183.855  1.00 46.67           H
ATOM   4081  HB2 GLN A 284      30.815  63.593 182.155  1.00 45.31           H
ATOM   4082  HB3 GLN A 284      30.122  62.252 182.638  1.00 45.31           H
ATOM   4083  HG2 GLN A 284      28.263  62.768 181.360  1.00 46.37           H
ATOM   4084  HG3 GLN A 284      28.965  64.120 180.886  1.00 46.37           H
ATOM   4085 HE21 GLN A 284      28.831  63.469 178.694  1.00 56.77           H
ATOM   4086 HE22 GLN A 284      29.747  62.449 178.095  1.00 56.77           H
ATOM   4087  N   MET A 285      30.234  62.810 185.640  1.00 37.81           N
ATOM   4088  CA  MET A 285      31.255  62.489 186.637  1.00 38.18           C
ATOM   4089  C   MET A 285      32.040  61.269 186.178  1.00 33.60           C
ATOM   4090  O   MET A 285      31.452  60.273 185.730  1.00 35.96           O
ATOM   4091  CB  MET A 285      30.639  62.242 188.016  1.00 44.69           C
ATOM   4092  CG  MET A 285      30.411  63.531 188.799  1.00 41.75           C
ATOM   4093  SD  MET A 285      29.654  63.243 190.419  1.00 49.29           S
ATOM   4094  CE  MET A 285      29.328  64.939 190.944  1.00 47.21           C
ATOM   4095  H   MET A 285      29.534  62.311 185.673  1.00 45.36           H
ATOM   4096  HA  MET A 285      31.872  63.232 186.732  1.00 45.80           H
ATOM   4097  HB2 MET A 285      29.779  61.796 187.915  1.00 53.61           H
ATOM   4098  HB3 MET A 285      31.238  61.689 188.539  1.00 53.61           H
ATOM   4099  HG2 MET A 285      31.258  63.987 188.933  1.00 50.08           H
ATOM   4100  HG3 MET A 285      29.799  64.099 188.304  1.00 50.08           H
ATOM   4101  HE1 MET A 285      28.928  64.928 191.829  1.00 56.64           H
ATOM   4102  HE2 MET A 285      30.157  65.441 190.966  1.00 56.64           H
ATOM   4103  HE3 MET A 285      28.710  65.350 190.322  1.00 56.64           H
ATOM   4104  N   ALA A 286      33.363  61.372 186.262  1.00 37.32           N
ATOM   4105  CA  ALA A 286      34.288  60.323 185.862  1.00 39.73           C
ATOM   4106  C   ALA A 286      34.622  59.451 187.074  1.00 35.80           C
ATOM   4107  O   ALA A 286      35.152  59.954 188.070  1.00 37.39           O
ATOM   4108  CB  ALA A 286      35.565  60.942 185.308  1.00 36.17           C
ATOM   4109  H   ALA A 286      33.765  62.069 186.568  1.00 44.77           H
ATOM   4110  HA  ALA A 286      33.892  59.780 185.161  1.00 47.65           H
ATOM   4111  HB1 ALA A 286      36.188  60.232 185.089  1.00 43.38           H
ATOM   4112  HB2 ALA A 286      35.348  61.454 184.514  1.00 43.38           H
ATOM   4113  HB3 ALA A 286      35.944  61.528 185.980  1.00 43.38           H
ATOM   4114  N   VAL A 287      34.309  58.156 186.999  1.00 34.37           N
ATOM   4115  CA  VAL A 287      34.684  57.211 188.030  1.00 32.04           C
ATOM   4116  C   VAL A 287      35.208  55.938 187.364  1.00 36.67           C
ATOM   4117  O   VAL A 287      35.240  55.826 186.133  1.00 38.61           O
ATOM   4118  CB  VAL A 287      33.518  56.912 188.992  1.00 35.57           C
ATOM   4119  CG1 VAL A 287      33.238  58.142 189.853  1.00 41.13           C
ATOM   4120  CG2 VAL A 287      32.240  56.441 188.231  1.00 35.96           C
ATOM   4121  H   VAL A 287      33.860  57.801 186.360  1.00 41.22           H
ATOM   4122  HA  VAL A 287      35.407  57.597 188.550  1.00 38.43           H
ATOM   4123  HB  VAL A 287      33.793  56.199 189.587  1.00 42.67           H
ATOM   4124 HG11 VAL A 287      32.491  57.950 190.441  1.00 49.33           H
ATOM   4125 HG12 VAL A 287      34.035  58.343 190.365  1.00 49.33           H
ATOM   4126 HG13 VAL A 287      33.015  58.890 189.284  1.00 49.33           H
ATOM   4127 HG21 VAL A 287      31.538  56.250 188.870  1.00 43.14           H
ATOM   4128 HG22 VAL A 287      31.945  57.141 187.630  1.00 43.14           H
ATOM   4129 HG23 VAL A 287      32.446  55.637 187.734  1.00 43.14           H
ATOM   4130  N   GLY A 288      35.664  54.983 188.195  1.00 34.52           N
ATOM   4131  CA  GLY A 288      36.262  53.768 187.667  1.00 36.36           C
ATOM   4132  C   GLY A 288      35.304  52.987 186.774  1.00 35.01           C
ATOM   4133  O   GLY A 288      35.698  52.473 185.730  1.00 36.68           O
ATOM   4134  H   GLY A 288      35.654  55.015 189.054  1.00 41.41           H
ATOM   4135  HA2 GLY A 288      37.041  53.984 187.135  1.00 43.61           H
ATOM   4136  HA3 GLY A 288      36.543  53.200 188.401  1.00 43.61           H
ATOM   4137  N   GLN A 289      34.040  52.916 187.152  1.00 33.09           N
ATOM   4138  CA  GLN A 289      33.076  52.070 186.457  1.00 35.85           C
ATOM   4139  C   GLN A 289      32.242  52.950 185.516  1.00 40.61           C
ATOM   4140  O   GLN A 289      31.518  53.854 185.968  1.00 39.85           O
ATOM   4141  CB  GLN A 289      32.183  51.302 187.442  1.00 31.99           C
ATOM   4142  CG  GLN A 289      32.145  49.808 187.196  1.00 33.18           C
ATOM   4143  CD  GLN A 289      31.263  49.454 185.991  1.00 39.28           C
ATOM   4144  OE1 GLN A 289      30.927  50.323 185.179  1.00 38.62           O
ATOM   4145  NE2 GLN A 289      30.833  48.185 185.914  1.00 39.41           N
ATOM   4146  H   GLN A 289      33.702  53.361 187.809  1.00 39.68           H
ATOM   4147  HA  GLN A 289      33.561  51.414 185.935  1.00 43.01           H
ATOM   4148  HB2 GLN A 289      32.490  51.455 188.349  1.00 38.37           H
ATOM   4149  HB3 GLN A 289      31.270  51.614 187.345  1.00 38.37           H
ATOM   4150  HG2 GLN A 289      33.046  49.488 187.028  1.00 39.80           H
ATOM   4151  HG3 GLN A 289      31.782  49.364 187.979  1.00 39.80           H
ATOM   4152 HE21 GLN A 289      31.068  47.614 186.519  1.00 47.28           H
ATOM   4153 HE22 GLN A 289      30.326  47.934 185.261  1.00 47.28           H
ATOM   4154  N   GLU A 290      32.344  52.670 184.209  1.00 38.38           N
ATOM   4155  CA  GLU A 290      31.709  53.469 183.170  1.00 40.91           C
ATOM   4156  C   GLU A 290      30.207  53.593 183.336  1.00 41.60           C
ATOM   4157  O   GLU A 290      29.633  54.543 182.801  1.00 39.42           O
ATOM   4158  CB  GLU A 290      31.930  52.887 181.751  1.00 39.85           C
ATOM   4159  CG  GLU A 290      33.264  52.286 181.488  1.00 60.88           C
ATOM   4160  CD  GLU A 290      33.270  50.835 181.903  1.00 60.40           C
ATOM   4161  OE1 GLU A 290      32.543  50.009 181.285  1.00 69.61           O
ATOM   4162  OE2 GLU A 290      33.969  50.556 182.884  1.00 50.65           O1-
ATOM   4163  H   GLU A 290      32.788  52.002 183.912  1.00 46.03           H
ATOM   4164  HA  GLU A 290      32.085  54.361 183.192  1.00 49.07           H
ATOM   4165  HB2 GLU A 290      31.280  52.188 181.583  1.00 47.80           H
ATOM   4166  HB3 GLU A 290      31.814  53.602 181.108  1.00 47.80           H
ATOM   4167  HG2 GLU A 290      33.482  52.349 180.541  1.00 73.03           H
ATOM   4168  HG3 GLU A 290      33.934  52.759 182.011  1.00 73.03           H
ATOM   4169  N   VAL A 291      29.532  52.650 184.010  1.00 37.19           N
ATOM   4170  CA  VAL A 291      28.070  52.710 184.032  1.00 42.22           C
ATOM   4171  C   VAL A 291      27.515  53.462 185.238  1.00 39.25           C
ATOM   4172  O   VAL A 291      26.285  53.543 185.374  1.00 38.95           O
ATOM   4173  CB  VAL A 291      27.439  51.291 183.959  1.00 43.32           C
ATOM   4174  CG1 VAL A 291      28.062  50.461 182.816  1.00 41.18           C
ATOM   4175  CG2 VAL A 291      27.551  50.564 185.287  1.00 49.53           C
ATOM   4176  H   VAL A 291      29.876  51.986 184.438  1.00 44.61           H
ATOM   4177  HA  VAL A 291      27.775  53.182 183.236  1.00 50.65           H
ATOM   4178  HB  VAL A 291      26.493  51.384 183.762  1.00 51.97           H
ATOM   4179 HG11 VAL A 291      27.610  49.605 182.772  1.00 49.40           H
ATOM   4180 HG12 VAL A 291      27.957  50.935 181.977  1.00 49.40           H
ATOM   4181 HG13 VAL A 291      29.005  50.329 182.997  1.00 49.40           H
ATOM   4182 HG21 VAL A 291      27.222  49.661 185.166  1.00 59.41           H
ATOM   4183 HG22 VAL A 291      28.481  50.535 185.558  1.00 59.41           H
ATOM   4184 HG23 VAL A 291      27.025  51.022 185.959  1.00 59.41           H
ATOM   4185  N   PHE A 292      28.359  54.052 186.096  1.00 35.42           N
ATOM   4186  CA  PHE A 292      27.846  54.523 187.376  1.00 37.35           C
ATOM   4187  C   PHE A 292      27.112  55.864 187.330  1.00 43.42           C
ATOM   4188  O   PHE A 292      26.502  56.233 188.347  1.00 40.93           O
ATOM   4189  CB  PHE A 292      28.972  54.625 188.403  1.00 35.95           C
ATOM   4190  CG  PHE A 292      29.394  53.289 189.023  1.00 36.52           C
ATOM   4191  CD1 PHE A 292      28.782  52.104 188.668  1.00 34.59           C
ATOM   4192  CD2 PHE A 292      30.413  53.244 189.974  1.00 37.89           C
ATOM   4193  CE1 PHE A 292      29.190  50.874 189.243  1.00 35.53           C
ATOM   4194  CE2 PHE A 292      30.819  52.031 190.550  1.00 36.27           C
ATOM   4195  CZ  PHE A 292      30.169  50.851 190.191  1.00 33.59           C
ATOM   4196  H   PHE A 292      29.200  54.183 185.970  1.00 42.48           H
ATOM   4197  HA  PHE A 292      27.193  53.881 187.692  1.00 44.80           H
ATOM   4198  HB2 PHE A 292      29.742  55.035 187.980  1.00 43.12           H
ATOM   4199  HB3 PHE A 292      28.652  55.188 189.126  1.00 43.12           H
ATOM   4200  HD1 PHE A 292      28.103  52.102 188.035  1.00 41.49           H
ATOM   4201  HD2 PHE A 292      30.832  54.036 190.229  1.00 45.45           H
ATOM   4202  HE1 PHE A 292      28.765  50.083 188.998  1.00 42.62           H
ATOM   4203  HE2 PHE A 292      31.494  52.018 191.195  1.00 43.51           H
ATOM   4204  HZ  PHE A 292      30.433  50.039 190.560  1.00 40.29           H
ATOM   4205  N   GLY A 293      27.164  56.602 186.222  1.00 43.73           N
ATOM   4206  CA  GLY A 293      26.277  57.751 186.062  1.00 42.75           C
ATOM   4207  C   GLY A 293      24.812  57.380 185.999  1.00 43.87           C
ATOM   4208  O   GLY A 293      23.953  58.249 186.162  1.00 45.66           O
ATOM   4209  H   GLY A 293      27.699  56.466 185.561  1.00 52.46           H
ATOM   4210  HA2 GLY A 293      26.401  58.354 186.810  1.00 51.28           H
ATOM   4211  HA3 GLY A 293      26.514  58.232 185.252  1.00 51.28           H
ATOM   4212  N   LEU A 294      24.515  56.098 185.832  1.00 41.70           N
ATOM   4213  CA  LEU A 294      23.139  55.666 185.645  1.00 46.40           C
ATOM   4214  C   LEU A 294      22.265  55.988 186.849  1.00 47.81           C
ATOM   4215  O   LEU A 294      21.070  56.259 186.686  1.00 44.98           O
ATOM   4216  CB  LEU A 294      23.114  54.163 185.397  1.00 49.49           C
ATOM   4217  CG  LEU A 294      21.781  53.389 185.560  1.00 61.21           C
ATOM   4218  CD1 LEU A 294      20.914  53.566 184.340  1.00 57.26           C
ATOM   4219  CD2 LEU A 294      21.985  51.856 185.889  1.00 56.03           C
ATOM   4220  H   LEU A 294      25.091  55.461 185.829  1.00 50.02           H
ATOM   4221  HA  LEU A 294      22.771  56.112 184.864  1.00 55.67           H
ATOM   4222  HB2 LEU A 294      23.411  54.033 184.484  1.00 59.37           H
ATOM   4223  HB3 LEU A 294      23.756  53.760 186.009  1.00 59.37           H
ATOM   4224  HG  LEU A 294      21.273  53.776 186.284  1.00 73.43           H
ATOM   4225 HD11 LEU A 294      20.075  53.104 184.486  1.00 68.69           H
ATOM   4226 HD12 LEU A 294      20.752  54.515 184.196  1.00 68.69           H
ATOM   4227 HD13 LEU A 294      21.377  53.186 183.577  1.00 68.69           H
ATOM   4228 HD21 LEU A 294      21.118  51.435 185.995  1.00 67.22           H
ATOM   4229 HD22 LEU A 294      22.467  51.432 185.163  1.00 67.22           H
ATOM   4230 HD23 LEU A 294      22.496  51.775 186.710  1.00 67.22           H
ATOM   4231  N   LEU A 295      22.814  55.861 188.065  1.00 40.47           N
ATOM   4232  CA  LEU A 295      22.039  55.926 189.326  1.00 42.11           C
ATOM   4233  C   LEU A 295      22.775  56.751 190.370  1.00 43.85           C
ATOM   4234  O   LEU A 295      23.965  56.476 190.667  1.00 41.63           O
ATOM   4235  CB  LEU A 295      21.747  54.569 189.968  1.00 49.98           C
ATOM   4236  CG  LEU A 295      20.984  53.605 189.118  1.00 56.23           C
ATOM   4237  CD1 LEU A 295      21.041  52.225 189.740  1.00 53.45           C
ATOM   4238  CD2 LEU A 295      19.562  54.121 188.990  1.00 59.11           C
ATOM   4239  H   LEU A 295      23.653  55.734 188.186  1.00 48.55           H
ATOM   4240  HA  LEU A 295      21.185  56.336 189.135  1.00 50.51           H
ATOM   4241  HB2 LEU A 295      22.582  54.144 190.209  1.00 59.96           H
ATOM   4242  HB3 LEU A 295      21.214  54.717 190.762  1.00 59.96           H
ATOM   4243  HG  LEU A 295      21.403  53.567 188.250  1.00 67.46           H
ATOM   4244 HD11 LEU A 295      20.570  51.595 189.168  1.00 64.12           H
ATOM   4245 HD12 LEU A 295      21.967  51.959 189.816  1.00 64.12           H
ATOM   4246 HD13 LEU A 295      20.634  52.264 190.621  1.00 64.12           H
ATOM   4247 HD21 LEU A 295      19.050  53.515 188.428  1.00 70.92           H
ATOM   4248 HD22 LEU A 295      19.168  54.182 189.874  1.00 70.92           H
ATOM   4249 HD23 LEU A 295      19.588  54.999 188.576  1.00 70.92           H
ATOM   4250  N   PRO A 296      22.070  57.677 191.014  1.00 45.08           N
ATOM   4251  CA  PRO A 296      22.631  58.359 192.182  1.00 44.01           C
ATOM   4252  C   PRO A 296      23.094  57.428 193.289  1.00 45.24           C
ATOM   4253  O   PRO A 296      24.032  57.780 193.990  1.00 43.66           O
ATOM   4254  CB  PRO A 296      21.473  59.244 192.638  1.00 48.67           C
ATOM   4255  CG  PRO A 296      20.727  59.532 191.340  1.00 45.82           C
ATOM   4256  CD  PRO A 296      20.763  58.235 190.626  1.00 46.62           C
ATOM   4257  HA  PRO A 296      23.372  58.930 191.917  1.00 52.79           H
ATOM   4258  HB2 PRO A 296      20.913  58.767 193.271  1.00 58.38           H
ATOM   4259  HB3 PRO A 296      21.825  60.059 193.018  1.00 58.38           H
ATOM   4260  HG2 PRO A 296      19.812  59.798 191.528  1.00 54.96           H
ATOM   4261  HG3 PRO A 296      21.193  60.217 190.830  1.00 54.96           H
ATOM   4262  HD2 PRO A 296      20.061  57.654 190.963  1.00 55.93           H
ATOM   4263  HD3 PRO A 296      20.696  58.367 189.663  1.00 55.93           H
ATOM   4264  N   GLY A 297      22.466  56.273 193.497  1.00 42.69           N
ATOM   4265  CA  GLY A 297      22.955  55.385 194.537  1.00 46.54           C
ATOM   4266  C   GLY A 297      24.364  54.877 194.262  1.00 42.45           C
ATOM   4267  O   GLY A 297      25.149  54.676 195.186  1.00 39.22           O
ATOM   4268  H   GLY A 297      21.777  55.992 193.058  1.00 51.21           H
ATOM   4269  HA2 GLY A 297      22.961  55.868 195.382  1.00 55.83           H
ATOM   4270  HA3 GLY A 297      22.355  54.627 194.614  1.00 55.83           H
ATOM   4271  N   LEU A 298      24.696  54.682 192.988  1.00 38.26           N
ATOM   4272  CA  LEU A 298      26.019  54.222 192.589  1.00 39.72           C
ATOM   4273  C   LEU A 298      27.055  55.330 192.731  1.00 38.74           C
ATOM   4274  O   LEU A 298      28.143  55.113 193.268  1.00 35.11           O
ATOM   4275  CB  LEU A 298      25.970  53.733 191.143  1.00 32.28           C
ATOM   4276  CG  LEU A 298      25.809  52.253 190.782  1.00 45.38           C
ATOM   4277  CD1 LEU A 298      25.289  51.449 191.890  1.00 48.58           C
ATOM   4278  CD2 LEU A 298      24.952  52.100 189.549  1.00 41.23           C
ATOM   4279  H   LEU A 298      24.159  54.806 192.325  1.00 45.89           H
ATOM   4280  HA  LEU A 298      26.297  53.492 193.164  1.00 47.65           H
ATOM   4281  HB2 LEU A 298      25.222  54.171 190.709  1.00 38.71           H
ATOM   4282  HB3 LEU A 298      26.795  54.020 190.714  1.00 38.71           H
ATOM   4283  HG  LEU A 298      26.690  51.898 190.571  1.00 54.44           H
ATOM   4284 HD11 LEU A 298      25.154  50.542 191.580  1.00 58.28           H
ATOM   4285 HD12 LEU A 298      25.932  51.460 192.617  1.00 58.28           H
ATOM   4286 HD13 LEU A 298      24.444  51.837 192.174  1.00 58.28           H
ATOM   4287 HD21 LEU A 298      24.830  51.158 189.352  1.00 49.46           H
ATOM   4288 HD22 LEU A 298      24.093  52.521 189.709  1.00 49.46           H
ATOM   4289 HD23 LEU A 298      25.388  52.536 188.795  1.00 49.46           H
ATOM   4290  N   MET A 299      26.743  56.518 192.231  1.00 37.54           N
ATOM   4291  CA  MET A 299      27.656  57.640 192.383  1.00 40.20           C
ATOM   4292  C   MET A 299      27.798  58.049 193.842  1.00 39.57           C
ATOM   4293  O   MET A 299      28.822  58.611 194.221  1.00 36.91           O
ATOM   4294  CB  MET A 299      27.168  58.805 191.509  1.00 36.04           C
ATOM   4295  CG  MET A 299      28.273  59.788 191.104  1.00 50.09           C
ATOM   4296  SD  MET A 299      29.645  59.066 190.137  1.00 48.93           S
ATOM   4297  CE  MET A 299      28.811  58.446 188.717  1.00 45.50           C
ATOM   4298  H   MET A 299      26.024  56.704 191.793  1.00 45.04           H
ATOM   4299  HA  MET A 299      28.529  57.367 192.065  1.00 48.22           H
ATOM   4300  HB2 MET A 299      26.786  58.451 190.694  1.00 43.24           H
ATOM   4301  HB3 MET A 299      26.494  59.291 192.007  1.00 43.24           H
ATOM   4302  HG2 MET A 299      27.882  60.503 190.573  1.00 60.09           H
ATOM   4303  HG3 MET A 299      28.664  60.171 191.908  1.00 60.09           H
ATOM   4304  HE1 MET A 299      29.439  57.986 188.139  1.00 54.59           H
ATOM   4305  HE2 MET A 299      28.116  57.847 189.031  1.00 54.59           H
ATOM   4306  HE3 MET A 299      28.416  59.199 188.243  1.00 54.59           H
ATOM   4307  N   LEU A 300      26.773  57.804 194.670  1.00 35.67           N
ATOM   4308  CA  LEU A 300      26.923  57.993 196.102  1.00 40.10           C
ATOM   4309  C   LEU A 300      28.083  57.173 196.631  1.00 34.47           C
ATOM   4310  O   LEU A 300      28.961  57.688 197.326  1.00 36.00           O
ATOM   4311  CB  LEU A 300      25.648  57.565 196.826  1.00 40.31           C
ATOM   4312  CG  LEU A 300      25.337  58.022 198.250  1.00 46.47           C
ATOM   4313  CD1 LEU A 300      24.576  56.921 199.021  1.00 46.90           C
ATOM   4314  CD2 LEU A 300      26.489  58.450 198.960  1.00 50.13           C
ATOM   4315  H   LEU A 300      25.991  57.529 194.434  1.00 42.78           H
ATOM   4316  HA  LEU A 300      27.104  58.928 196.283  1.00 48.10           H
ATOM   4317  HB2 LEU A 300      24.895  57.841 196.280  1.00 48.36           H
ATOM   4318  HB3 LEU A 300      25.663  56.594 196.867  1.00 48.36           H
ATOM   4319  HG  LEU A 300      24.754  58.797 198.194  1.00 55.74           H
ATOM   4320 HD11 LEU A 300      24.355  57.244 199.907  1.00 56.26           H
ATOM   4321 HD12 LEU A 300      23.759  56.727 198.536  1.00 56.26           H
ATOM   4322 HD13 LEU A 300      25.133  56.131 199.081  1.00 56.26           H
ATOM   4323 HD21 LEU A 300      26.199  58.750 199.832  1.00 60.14           H
ATOM   4324 HD22 LEU A 300      27.091  57.694 199.041  1.00 60.14           H
ATOM   4325 HD23 LEU A 300      26.908  59.179 198.476  1.00 60.14           H
ATOM   4326  N   TYR A 301      28.081  55.876 196.337  1.00 34.28           N
ATOM   4327  CA  TYR A 301      29.166  55.049 196.822  1.00 32.43           C
ATOM   4328  C   TYR A 301      30.472  55.380 196.137  1.00 33.75           C
ATOM   4329  O   TYR A 301      31.519  55.332 196.787  1.00 30.00           O
ATOM   4330  CB  TYR A 301      28.847  53.573 196.663  1.00 32.97           C
ATOM   4331  CG  TYR A 301      28.032  53.044 197.790  1.00 32.59           C
ATOM   4332  CD1 TYR A 301      28.615  52.810 199.022  1.00 37.86           C
ATOM   4333  CD2 TYR A 301      26.659  52.807 197.649  1.00 35.77           C
ATOM   4334  CE1 TYR A 301      27.872  52.318 200.083  1.00 42.15           C
ATOM   4335  CE2 TYR A 301      25.896  52.300 198.723  1.00 37.85           C
ATOM   4336  CZ  TYR A 301      26.528  52.069 199.939  1.00 46.40           C
ATOM   4337  OH  TYR A 301      25.868  51.570 201.023  1.00 41.69           O
ATOM   4338  H   TYR A 301      27.475  55.469 195.871  1.00 41.12           H
ATOM   4339  HA  TYR A 301      29.272  55.224 197.772  1.00 38.90           H
ATOM   4340  HB2 TYR A 301      28.341  53.429 195.848  1.00 39.55           H
ATOM   4341  HB3 TYR A 301      29.683  53.077 196.632  1.00 39.55           H
ATOM   4342  HD1 TYR A 301      29.527  52.968 199.130  1.00 45.42           H
ATOM   4343  HD2 TYR A 301      26.253  52.960 196.824  1.00 42.91           H
ATOM   4344  HE1 TYR A 301      28.272  52.148 200.904  1.00 50.56           H
ATOM   4345  HE2 TYR A 301      24.989  52.127 198.624  1.00 45.41           H
ATOM   4346  HH  TYR A 301      25.202  51.126 200.770  1.00 50.01           H
ATOM   4347  N   ALA A 302      30.442  55.754 194.854  1.00 33.93           N
ATOM   4348  CA  ALA A 302      31.672  56.212 194.211  1.00 33.15           C
ATOM   4349  C   ALA A 302      32.271  57.405 194.938  1.00 35.66           C
ATOM   4350  O   ALA A 302      33.496  57.503 195.092  1.00 34.68           O
ATOM   4351  CB  ALA A 302      31.411  56.591 192.762  1.00 37.53           C
ATOM   4352  H   ALA A 302      29.742  55.731 194.353  1.00 40.70           H
ATOM   4353  HA  ALA A 302      32.317  55.488 194.243  1.00 39.76           H
ATOM   4354  HB1 ALA A 302      32.258  56.825 192.357  1.00 45.02           H
ATOM   4355  HB2 ALA A 302      31.003  55.835 192.310  1.00 45.02           H
ATOM   4356  HB3 ALA A 302      30.817  57.356 192.739  1.00 45.02           H
ATOM   4357  N   THR A 303      31.416  58.299 195.431  1.00 37.76           N
ATOM   4358  CA  THR A 303      31.872  59.489 196.151  1.00 33.78           C
ATOM   4359  C   THR A 303      32.462  59.131 197.512  1.00 33.92           C
ATOM   4360  O   THR A 303      33.503  59.664 197.907  1.00 33.43           O
ATOM   4361  CB  THR A 303      30.693  60.451 196.323  1.00 35.64           C
ATOM   4362  OG1 THR A 303      30.245  60.853 195.015  1.00 38.52           O
ATOM   4363  CG2 THR A 303      31.076  61.681 197.144  1.00 33.48           C
ATOM   4364  H   THR A 303      30.559  58.232 195.361  1.00 45.30           H
ATOM   4365  HA  THR A 303      32.547  59.943 195.616  1.00 40.52           H
ATOM   4366  HB  THR A 303      29.975  59.993 196.792  1.00 42.75           H
ATOM   4367  HG1 THR A 303      29.982  60.184 194.585  1.00 46.21           H
ATOM   4368 HG21 THR A 303      30.319  62.281 197.211  1.00 40.15           H
ATOM   4369 HG22 THR A 303      31.350  61.437 198.042  1.00 40.15           H
ATOM   4370 HG23 THR A 303      31.800  62.144 196.702  1.00 40.15           H
ATOM   4371  N   ILE A 304      31.783  58.261 198.253  1.00 35.06           N
ATOM   4372  CA  ILE A 304      32.263  57.827 199.562  1.00 33.09           C
ATOM   4373  C   ILE A 304      33.628  57.153 199.436  1.00 34.40           C
ATOM   4374  O   ILE A 304      34.567  57.467 200.179  1.00 34.61           O
ATOM   4375  CB  ILE A 304      31.233  56.886 200.210  1.00 40.21           C
ATOM   4376  CG1 ILE A 304      29.978  57.671 200.611  1.00 43.06           C
ATOM   4377  CG2 ILE A 304      31.798  56.215 201.443  1.00 46.70           C
ATOM   4378  CD1 ILE A 304      28.827  56.774 201.017  1.00 45.03           C
ATOM   4379  H   ILE A 304      31.034  57.906 198.012  1.00 42.06           H
ATOM   4380  HA  ILE A 304      32.361  58.605 200.130  1.00 39.69           H
ATOM   4381  HB  ILE A 304      30.985  56.205 199.567  1.00 48.23           H
ATOM   4382 HG12 ILE A 304      30.193  58.248 201.359  1.00 51.65           H
ATOM   4383 HG13 ILE A 304      29.679  58.201 199.854  1.00 51.65           H
ATOM   4384 HG21 ILE A 304      31.121  55.640 201.821  1.00 56.02           H
ATOM   4385 HG22 ILE A 304      32.564  55.678 201.198  1.00 56.02           H
ATOM   4386 HG23 ILE A 304      32.058  56.889 202.090  1.00 56.02           H
ATOM   4387 HD11 ILE A 304      28.055  57.323 201.228  1.00 54.02           H
ATOM   4388 HD12 ILE A 304      28.621  56.177 200.282  1.00 54.02           H
ATOM   4389 HD13 ILE A 304      29.084  56.266 201.799  1.00 54.02           H
ATOM   4390  N   TRP A 305      33.773  56.231 198.469  1.00 36.84           N
ATOM   4391  CA  TRP A 305      35.043  55.515 198.374  1.00 36.79           C
ATOM   4392  C   TRP A 305      36.156  56.440 197.910  1.00 36.51           C
ATOM   4393  O   TRP A 305      37.302  56.290 198.342  1.00 33.28           O
ATOM   4394  CB  TRP A 305      34.931  54.308 197.456  1.00 31.21           C
ATOM   4395  CG  TRP A 305      34.251  53.164 198.155  1.00 33.24           C
ATOM   4396  CD1 TRP A 305      33.001  52.687 197.921  1.00 33.92           C
ATOM   4397  CD2 TRP A 305      34.792  52.375 199.229  1.00 31.84           C
ATOM   4398  NE1 TRP A 305      32.730  51.637 198.778  1.00 36.73           N
ATOM   4399  CE2 TRP A 305      33.808  51.451 199.608  1.00 33.64           C
ATOM   4400  CE3 TRP A 305      36.010  52.382 199.914  1.00 35.08           C
ATOM   4401  CZ2 TRP A 305      34.014  50.521 200.622  1.00 38.67           C
ATOM   4402  CZ3 TRP A 305      36.211  51.469 200.915  1.00 33.13           C
ATOM   4403  CH2 TRP A 305      35.224  50.544 201.263  1.00 35.99           C
ATOM   4404  H   TRP A 305      33.180  56.021 197.881  1.00 44.20           H
ATOM   4405  HA  TRP A 305      35.280  55.189 199.260  1.00 44.13           H
ATOM   4406  HB2 TRP A 305      34.422  54.541 196.664  1.00 37.43           H
ATOM   4407  HB3 TRP A 305      35.825  54.036 197.198  1.00 37.43           H
ATOM   4408  HD1 TRP A 305      32.415  53.014 197.275  1.00 40.69           H
ATOM   4409  HE1 TRP A 305      31.991  51.196 198.809  1.00 44.06           H
ATOM   4410  HE3 TRP A 305      36.676  52.992 199.698  1.00 42.08           H
ATOM   4411  HZ2 TRP A 305      33.361  49.900 200.844  1.00 46.39           H
ATOM   4412  HZ3 TRP A 305      37.020  51.473 201.375  1.00 39.74           H
ATOM   4413  HH2 TRP A 305      35.392  49.940 201.948  1.00 43.17           H
ATOM   4414  N   LEU A 306      35.839  57.391 197.024  1.00 33.54           N
ATOM   4415  CA  LEU A 306      36.844  58.351 196.583  1.00 35.41           C
ATOM   4416  C   LEU A 306      37.333  59.178 197.753  1.00 31.75           C
ATOM   4417  O   LEU A 306      38.526  59.428 197.888  1.00 34.44           O
ATOM   4418  CB  LEU A 306      36.283  59.266 195.497  1.00 36.33           C
ATOM   4419  CG  LEU A 306      37.259  60.317 194.939  1.00 49.29           C
ATOM   4420  CD1 LEU A 306      36.961  60.622 193.486  1.00 47.37           C
ATOM   4421  CD2 LEU A 306      37.156  61.588 195.701  1.00 42.44           C
ATOM   4422  H   LEU A 306      35.057  57.494 196.672  1.00 40.23           H
ATOM   4423  HA  LEU A 306      37.604  57.882 196.214  1.00 42.47           H
ATOM   4424  HB2 LEU A 306      36.008  58.712 194.755  1.00 43.58           H
ATOM   4425  HB3 LEU A 306      35.522  59.745 195.860  1.00 43.58           H
ATOM   4426  HG  LEU A 306      38.169  59.985 194.998  1.00 59.13           H
ATOM   4427 HD11 LEU A 306      37.599  61.281 193.171  1.00 56.83           H
ATOM   4428 HD12 LEU A 306      37.036  59.807 192.963  1.00 56.83           H
ATOM   4429 HD13 LEU A 306      36.060  60.980 193.427  1.00 56.83           H
ATOM   4430 HD21 LEU A 306      37.766  62.235 195.308  1.00 50.91           H
ATOM   4431 HD22 LEU A 306      36.248  61.918 195.631  1.00 50.91           H
ATOM   4432 HD23 LEU A 306      37.389  61.435 196.627  1.00 50.91           H
ATOM   4433  N   ARG A 307      36.413  59.685 198.565  1.00 32.21           N
ATOM   4434  CA  ARG A 307      36.808  60.420 199.762  1.00 33.33           C
ATOM   4435  C   ARG A 307      37.660  59.558 200.685  1.00 33.99           C
ATOM   4436  O   ARG A 307      38.649  60.034 201.246  1.00 34.53           O
ATOM   4437  CB  ARG A 307      35.574  60.915 200.515  1.00 34.65           C
ATOM   4438  CG  ARG A 307      34.770  61.933 199.748  1.00 34.10           C
ATOM   4439  CD  ARG A 307      33.608  62.453 200.593  1.00 39.03           C
ATOM   4440  NE  ARG A 307      32.778  63.398 199.839  1.00 37.63           N
ATOM   4441  CZ  ARG A 307      31.647  63.932 200.301  1.00 38.95           C
ATOM   4442  NH1 ARG A 307      31.187  63.630 201.509  1.00 37.08           N
ATOM   4443  NH2 ARG A 307      30.964  64.749 199.524  1.00 42.42           N1+
ATOM   4444  H   ARG A 307      35.564  59.630 198.438  1.00 38.64           H
ATOM   4445  HA  ARG A 307      37.321  61.201 199.502  1.00 39.98           H
ATOM   4446  HB2 ARG A 307      34.984  60.166 200.698  1.00 41.57           H
ATOM   4447  HB3 ARG A 307      35.861  61.322 201.347  1.00 41.57           H
ATOM   4448  HG2 ARG A 307      35.351  62.673 199.511  1.00 40.91           H
ATOM   4449  HG3 ARG A 307      34.409  61.524 198.948  1.00 40.91           H
ATOM   4450  HD2 ARG A 307      33.050  61.705 200.839  1.00 46.82           H
ATOM   4451  HD3 ARG A 307      33.944  62.892 201.390  1.00 46.82           H
ATOM   4452  HE  ARG A 307      33.045  63.636 199.057  1.00 45.14           H
ATOM   4453 HH11 ARG A 307      31.618  63.090 202.018  1.00 44.48           H
ATOM   4454 HH12 ARG A 307      30.454  63.980 201.786  1.00 44.48           H
ATOM   4455 HH21 ARG A 307      31.259  64.952 198.737  1.00 50.89           H
ATOM   4456 HH22 ARG A 307      30.238  65.100 199.821  1.00 50.89           H
ATOM   4457  N   GLU A 308      37.259  58.306 200.896  1.00 32.54           N
ATOM   4458  CA  GLU A 308      38.041  57.408 201.720  1.00 32.62           C
ATOM   4459  C   GLU A 308      39.444  57.251 201.149  1.00 36.24           C
ATOM   4460  O   GLU A 308      40.430  57.383 201.869  1.00 34.25           O
ATOM   4461  CB  GLU A 308      37.332  56.061 201.838  1.00 32.99           C
ATOM   4462  CG  GLU A 308      38.037  55.044 202.704  1.00 40.52           C
ATOM   4463  CD  GLU A 308      38.196  55.466 204.161  1.00 45.06           C
ATOM   4464  OE1 GLU A 308      38.900  54.738 204.890  1.00 44.11           O
ATOM   4465  OE2 GLU A 308      37.633  56.517 204.569  1.00 45.65           O1-
ATOM   4466  H   GLU A 308      36.533  57.959 200.586  1.00 39.03           H
ATOM   4467  HA  GLU A 308      38.109  57.783 202.612  1.00 39.13           H
ATOM   4468  HB2 GLU A 308      36.462  56.213 202.234  1.00 39.58           H
ATOM   4469  HB3 GLU A 308      37.218  55.680 200.950  1.00 39.58           H
ATOM   4470  HG2 GLU A 308      37.517  54.225 202.689  1.00 48.61           H
ATOM   4471  HG3 GLU A 308      38.928  54.886 202.354  1.00 48.61           H
ATOM   4472  N   HIS A 309      39.555  57.038 199.834  1.00 36.74           N
ATOM   4473  CA  HIS A 309      40.881  56.900 199.260  1.00 34.43           C
ATOM   4474  C   HIS A 309      41.748  58.100 199.627  1.00 35.79           C
ATOM   4475  O   HIS A 309      42.862  57.934 200.115  1.00 33.41           O
ATOM   4476  CB  HIS A 309      40.805  56.739 197.740  1.00 33.04           C
ATOM   4477  CG  HIS A 309      42.144  56.711 197.083  1.00 34.46           C
ATOM   4478  ND1 HIS A 309      42.830  55.545 196.861  1.00 33.14           N
ATOM   4479  CD2 HIS A 309      42.933  57.708 196.614  1.00 33.30           C
ATOM   4480  CE1 HIS A 309      43.974  55.815 196.268  1.00 33.88           C
ATOM   4481  NE2 HIS A 309      44.074  57.125 196.133  1.00 34.32           N
ATOM   4482  H   HIS A 309      38.898  56.976 199.277  1.00 44.07           H
ATOM   4483  HA  HIS A 309      41.302  56.107 199.633  1.00 41.30           H
ATOM   4484  HB2 HIS A 309      40.315  57.486 197.361  1.00 39.63           H
ATOM   4485  HB3 HIS A 309      40.354  55.903 197.525  1.00 39.63           H
ATOM   4486  HD2 HIS A 309      42.748  58.622 196.625  1.00 39.94           H
ATOM   4487  HE1 HIS A 309      44.621  55.190 196.021  1.00 40.64           H
ATOM   4488  HE2 HIS A 309      44.732  57.546 195.768  1.00 41.17           H
ATOM   4489  N   ASN A 310      41.249  59.326 199.387  1.00 33.92           N
ATOM   4490  CA  ASN A 310      42.076  60.504 199.626  1.00 36.32           C
ATOM   4491  C   ASN A 310      42.320  60.750 201.120  1.00 36.10           C
ATOM   4492  O   ASN A 310      43.380  61.264 201.493  1.00 38.25           O
ATOM   4493  CB  ASN A 310      41.458  61.734 198.969  1.00 34.73           C
ATOM   4494  CG  ASN A 310      41.580  61.700 197.423  1.00 39.20           C
ATOM   4495  OD1 ASN A 310      42.229  60.818 196.841  1.00 36.91           O
ATOM   4496  ND2 ASN A 310      40.958  62.651 196.769  1.00 36.54           N
ATOM   4497  H   ASN A 310      40.465  59.500 199.078  1.00 40.68           H
ATOM   4498  HA  ASN A 310      42.936  60.356 199.202  1.00 43.57           H
ATOM   4499  HB2 ASN A 310      40.518  61.767 199.203  1.00 41.66           H
ATOM   4500  HB3 ASN A 310      41.909  62.526 199.292  1.00 41.66           H
ATOM   4501 HD21 ASN A 310      41.043  62.701 195.912  1.00 43.83           H
ATOM   4502 HD22 ASN A 310      40.476  63.219 197.200  1.00 43.83           H
ATOM   4503  N   ARG A 311      41.362  60.392 201.980  1.00 36.23           N
ATOM   4504  CA  ARG A 311      41.569  60.460 203.423  1.00 35.20           C
ATOM   4505  C   ARG A 311      42.699  59.539 203.847  1.00 40.40           C
ATOM   4506  O   ARG A 311      43.589  59.939 204.604  1.00 34.83           O
ATOM   4507  CB  ARG A 311      40.274  60.094 204.131  1.00 39.69           C
ATOM   4508  CG  ARG A 311      40.331  60.122 205.618  1.00 42.35           C
ATOM   4509  CD  ARG A 311      39.119  59.353 206.219  1.00 38.41           C
ATOM   4510  NE  ARG A 311      39.459  58.926 207.539  1.00 61.51           N
ATOM   4511  CZ  ARG A 311      39.853  57.705 207.857  1.00 48.61           C
ATOM   4512  NH1 ARG A 311      39.903  56.730 206.979  1.00 59.12           N
ATOM   4513  NH2 ARG A 311      40.161  57.466 209.097  1.00 60.34           N1+
ATOM   4514  H   ARG A 311      40.593  60.094 201.754  1.00 43.46           H
ATOM   4515  HA  ARG A 311      41.801  61.364 203.678  1.00 42.22           H
ATOM   4516  HB2 ARG A 311      39.592  60.731 203.874  1.00 47.61           H
ATOM   4517  HB3 ARG A 311      40.004  59.203 203.854  1.00 47.61           H
ATOM   4518  HG2 ARG A 311      41.132  59.660 205.908  1.00 50.80           H
ATOM   4519  HG3 ARG A 311      40.327  61.037 205.937  1.00 50.80           H
ATOM   4520  HD2 ARG A 311      38.363  59.953 206.289  1.00 46.08           H
ATOM   4521  HD3 ARG A 311      38.892  58.567 205.696  1.00 46.08           H
ATOM   4522  HE  ARG A 311      39.219  59.443 208.184  1.00 73.79           H
ATOM   4523 HH11 ARG A 311      39.718  56.885 206.152  1.00 70.93           H
ATOM   4524 HH12 ARG A 311      40.166  55.947 207.230  1.00 70.93           H
ATOM   4525 HH21 ARG A 311      40.103  58.104 209.674  1.00 72.39           H
ATOM   4526 HH22 ARG A 311      40.398  56.677 209.341  1.00 72.39           H
ATOM   4527  N   VAL A 312      42.693  58.298 203.340  1.00 36.92           N
ATOM   4528  CA  VAL A 312      43.761  57.356 203.671  1.00 33.62           C
ATOM   4529  C   VAL A 312      45.108  57.867 203.147  1.00 37.19           C
ATOM   4530  O   VAL A 312      46.141  57.714 203.801  1.00 34.77           O
ATOM   4531  CB  VAL A 312      43.438  55.955 203.118  1.00 33.74           C
ATOM   4532  CG1 VAL A 312      44.666  55.084 203.158  1.00 39.46           C
ATOM   4533  CG2 VAL A 312      42.241  55.298 203.900  1.00 35.34           C
ATOM   4534  H   VAL A 312      42.092  57.989 202.804  1.00 44.29           H
ATOM   4535  HA  VAL A 312      43.810  57.273 204.638  1.00 40.33           H
ATOM   4536  HB  VAL A 312      43.176  56.027 202.185  1.00 40.48           H
ATOM   4537 HG11 VAL A 312      44.427  54.206 202.820  1.00 47.33           H
ATOM   4538 HG12 VAL A 312      45.356  55.462 202.593  1.00 47.33           H
ATOM   4539 HG13 VAL A 312      44.979  55.007 204.072  1.00 47.33           H
ATOM   4540 HG21 VAL A 312      42.071  54.419 203.529  1.00 42.39           H
ATOM   4541 HG22 VAL A 312      42.469  55.221 204.837  1.00 42.39           H
ATOM   4542 HG23 VAL A 312      41.447  55.848 203.797  1.00 42.39           H
ATOM   4543  N   CYS A 313      45.128  58.468 201.958  1.00 34.34           N
ATOM   4544  CA  CYS A 313      46.379  59.047 201.474  1.00 34.43           C
ATOM   4545  C   CYS A 313      46.948  60.029 202.482  1.00 40.31           C
ATOM   4546  O   CYS A 313      48.169  60.099 202.650  1.00 38.94           O
ATOM   4547  CB  CYS A 313      46.188  59.729 200.118  1.00 39.41           C
ATOM   4548  SG  CYS A 313      45.977  58.591 198.721  1.00 38.07           S
ATOM   4549  H   CYS A 313      44.456  58.538 201.422  1.00 41.18           H
ATOM   4550  HA  CYS A 313      47.040  58.345 201.350  1.00 41.30           H
ATOM   4551  HB2 CYS A 313      45.393  60.282 200.153  1.00 47.28           H
ATOM   4552  HB3 CYS A 313      46.964  60.286 199.931  1.00 47.28           H
ATOM   4553  HG  CYS A 313      44.949  57.989 198.837  1.00 45.67           H
ATOM   4554  N   ASP A 314      46.080  60.805 203.153  1.00 42.80           N
ATOM   4555  CA  ASP A 314      46.549  61.791 204.133  1.00 45.56           C
ATOM   4556  C   ASP A 314      47.171  61.106 205.338  1.00 39.30           C
ATOM   4557  O   ASP A 314      48.194  61.552 205.861  1.00 41.21           O
ATOM   4558  CB  ASP A 314      45.401  62.663 204.626  1.00 44.52           C
ATOM   4559  CG  ASP A 314      44.857  63.604 203.571  1.00 48.95           C
ATOM   4560  OD1 ASP A 314      43.639  63.913 203.665  1.00 52.95           O
ATOM   4561  OD2 ASP A 314      45.622  64.029 202.682  1.00 48.54           O1-
ATOM   4562  H   ASP A 314      45.224  60.771 203.065  1.00 51.34           H
ATOM   4563  HA  ASP A 314      47.213  62.367 203.724  1.00 54.65           H
ATOM   4564  HB2 ASP A 314      44.674  62.084 204.909  1.00 53.41           H
ATOM   4565  HB3 ASP A 314      45.715  63.193 205.373  1.00 53.41           H
ATOM   4566  N   LEU A 315      46.500  60.079 205.854  1.00 38.63           N
ATOM   4567  CA  LEU A 315      47.037  59.334 206.978  1.00 44.26           C
ATOM   4568  C   LEU A 315      48.370  58.694 206.624  1.00 43.52           C
ATOM   4569  O   LEU A 315      49.294  58.685 207.444  1.00 51.46           O
ATOM   4570  CB  LEU A 315      46.041  58.280 207.426  1.00 42.84           C
ATOM   4571  CG  LEU A 315      44.718  58.799 207.963  1.00 47.20           C
ATOM   4572  CD1 LEU A 315      43.798  57.646 208.160  1.00 46.74           C
ATOM   4573  CD2 LEU A 315      44.905  59.588 209.274  1.00 51.94           C
ATOM   4574  H   LEU A 315      45.730  59.812 205.582  1.00 46.34           H
ATOM   4575  HA  LEU A 315      47.179  59.940 207.719  1.00 53.09           H
ATOM   4576  HB2 LEU A 315      45.832  57.714 206.671  1.00 51.39           H
ATOM   4577  HB3 LEU A 315      46.446  57.748 208.128  1.00 51.39           H
ATOM   4578  HG  LEU A 315      44.313  59.390 207.308  1.00 56.63           H
ATOM   4579 HD11 LEU A 315      42.949  57.972 208.494  1.00 56.07           H
ATOM   4580 HD12 LEU A 315      43.669  57.199 207.311  1.00 56.07           H
ATOM   4581 HD13 LEU A 315      44.198  57.035 208.801  1.00 56.07           H
ATOM   4582 HD21 LEU A 315      44.039  59.899 209.584  1.00 62.31           H
ATOM   4583 HD22 LEU A 315      45.307  59.003 209.935  1.00 62.31           H
ATOM   4584 HD23 LEU A 315      45.485  60.347 209.104  1.00 62.31           H
ATOM   4585  N   LEU A 316      48.501  58.176 205.403  1.00 39.92           N
ATOM   4586  CA  LEU A 316      49.753  57.546 204.995  1.00 38.71           C
ATOM   4587  C   LEU A 316      50.883  58.571 204.880  1.00 38.83           C
ATOM   4588  O   LEU A 316      52.039  58.279 205.220  1.00 38.36           O
ATOM   4589  CB  LEU A 316      49.543  56.828 203.656  1.00 38.44           C
ATOM   4590  CG  LEU A 316      49.414  55.306 203.491  1.00 45.02           C
ATOM   4591  CD1 LEU A 316      49.203  54.557 204.718  1.00 43.73           C
ATOM   4592  CD2 LEU A 316      48.312  55.025 202.468  1.00 37.96           C
ATOM   4593  H   LEU A 316      47.887  58.176 204.804  1.00 47.89           H
ATOM   4594  HA  LEU A 316      50.015  56.897 205.663  1.00 46.43           H
ATOM   4595  HB2 LEU A 316      48.725  57.186 203.277  1.00 46.12           H
ATOM   4596  HB3 LEU A 316      50.280  57.081 203.076  1.00 46.12           H
ATOM   4597  HG  LEU A 316      50.245  54.971 203.114  1.00 54.00           H
ATOM   4598 HD11 LEU A 316      49.143  53.614 204.503  1.00 52.45           H
ATOM   4599 HD12 LEU A 316      49.950  54.713 205.315  1.00 52.45           H
ATOM   4600 HD13 LEU A 316      48.375  54.870 205.111  1.00 52.45           H
ATOM   4601 HD21 LEU A 316      48.200  54.067 202.378  1.00 45.54           H
ATOM   4602 HD22 LEU A 316      47.491  55.435 202.775  1.00 45.54           H
ATOM   4603 HD23 LEU A 316      48.576  55.400 201.612  1.00 45.54           H
ATOM   4604  N   LYS A 317      50.589  59.757 204.346  1.00 39.31           N
ATOM   4605  CA  LYS A 317      51.645  60.749 204.148  1.00 44.15           C
ATOM   4606  C   LYS A 317      52.163  61.272 205.493  1.00 49.23           C
ATOM   4607  O   LYS A 317      53.363  61.555 205.640  1.00 48.09           O
ATOM   4608  CB  LYS A 317      51.119  61.884 203.273  1.00 43.37           C
ATOM   4609  CG  LYS A 317      52.130  62.904 202.883  1.00 51.65           C
ATOM   4610  CD  LYS A 317      51.577  63.826 201.806  1.00 52.57           C
ATOM   4611  CE  LYS A 317      52.679  64.604 201.146  1.00 60.84           C
ATOM   4612  NZ  LYS A 317      53.747  63.711 200.563  1.00 55.96           N1+
ATOM   4613  H   LYS A 317      49.806  60.007 204.094  1.00 47.16           H
ATOM   4614  HA  LYS A 317      52.386  60.342 203.674  1.00 52.96           H
ATOM   4615  HB2 LYS A 317      50.753  61.513 202.454  1.00 52.03           H
ATOM   4616  HB3 LYS A 317      50.421  62.350 203.759  1.00 52.03           H
ATOM   4617  HG2 LYS A 317      52.366  63.434 203.658  1.00 61.96           H
ATOM   4618  HG3 LYS A 317      52.904  62.444 202.527  1.00 61.96           H
ATOM   4619  HD2 LYS A 317      51.128  63.303 201.121  1.00 63.06           H
ATOM   4620  HD3 LYS A 317      50.957  64.453 202.210  1.00 63.06           H
ATOM   4621  HE2 LYS A 317      52.297  65.144 200.434  1.00 72.99           H
ATOM   4622  HE3 LYS A 317      53.097  65.181 201.808  1.00 72.99           H
ATOM   4623  HZ1 LYS A 317      54.035  64.042 199.786  1.00 67.14           H
ATOM   4624  HZ2 LYS A 317      54.439  63.656 201.122  1.00 67.14           H
ATOM   4625  HZ3 LYS A 317      53.418  62.898 200.424  1.00 67.14           H
ATOM   4626  N   ALA A 318      51.269  61.389 206.485  1.00 45.28           N
ATOM   4627  CA  ALA A 318      51.669  61.787 207.833  1.00 48.98           C
ATOM   4628  C   ALA A 318      52.689  60.815 208.417  1.00 48.97           C
ATOM   4629  O   ALA A 318      53.680  61.221 209.027  1.00 54.28           O
ATOM   4630  CB  ALA A 318      50.441  61.867 208.744  1.00 42.65           C
ATOM   4631  H   ALA A 318      50.423  61.252 206.402  1.00 54.32           H
ATOM   4632  HA  ALA A 318      52.076  62.663 207.789  1.00 58.75           H
ATOM   4633  HB1 ALA A 318      50.727  62.183 209.615  1.00 51.16           H
ATOM   4634  HB2 ALA A 318      49.807  62.490 208.358  1.00 51.16           H
ATOM   4635  HB3 ALA A 318      50.031  60.991 208.840  1.00 51.16           H
ATOM   4636  N   GLU A 319      52.458  59.527 208.228  1.00 43.77           N
ATOM   4637  CA  GLU A 319      53.365  58.485 208.669  1.00 42.92           C
ATOM   4638  C   GLU A 319      54.611  58.396 207.777  1.00 45.99           C
ATOM   4639  O   GLU A 319      55.719  58.155 208.272  1.00 42.97           O
ATOM   4640  CB  GLU A 319      52.575  57.180 208.675  1.00 47.17           C
ATOM   4641  CG  GLU A 319      52.996  56.153 209.651  1.00 68.53           C
ATOM   4642  CD  GLU A 319      52.367  56.350 211.027  1.00 65.89           C
ATOM   4643  OE1 GLU A 319      52.533  55.433 211.870  1.00 61.27           O
ATOM   4644  OE2 GLU A 319      51.718  57.410 211.259  1.00 72.19           O1-
ATOM   4645  H   GLU A 319      51.762  59.224 207.828  1.00 52.50           H
ATOM   4646  HA  GLU A 319      53.654  58.675 209.575  1.00 51.49           H
ATOM   4647  HB2 GLU A 319      51.654  57.397 208.890  1.00 56.59           H
ATOM   4648  HB3 GLU A 319      52.622  56.783 207.791  1.00 56.59           H
ATOM   4649  HG2 GLU A 319      52.717  55.281 209.325  1.00 82.22           H
ATOM   4650  HG3 GLU A 319      53.962  56.185 209.742  1.00 82.22           H
ATOM   4651  N   HIS A 320      54.461  58.605 206.462  1.00 38.60           N
ATOM   4652  CA  HIS A 320      55.518  58.343 205.484  1.00 37.33           C
ATOM   4653  C   HIS A 320      55.765  59.565 204.611  1.00 39.90           C
ATOM   4654  O   HIS A 320      55.381  59.594 203.427  1.00 39.42           O
ATOM   4655  CB  HIS A 320      55.188  57.141 204.593  1.00 38.56           C
ATOM   4656  CG  HIS A 320      54.747  55.931 205.347  1.00 40.51           C
ATOM   4657  ND1 HIS A 320      55.624  55.079 205.985  1.00 43.13           N1+
ATOM   4658  CD2 HIS A 320      53.515  55.411 205.533  1.00 38.12           C
ATOM   4659  CE1 HIS A 320      54.942  54.110 206.570  1.00 39.18           C
ATOM   4660  NE2 HIS A 320      53.664  54.282 206.301  1.00 43.75           N
ATOM   4661  H   HIS A 320      53.736  58.903 206.098  1.00 46.30           H
ATOM   4662  HA  HIS A 320      56.335  58.155 205.963  1.00 44.78           H
ATOM   4663  HB2 HIS A 320      55.995  56.883 204.114  1.00 46.25           H
ATOM   4664  HB3 HIS A 320      54.485  57.382 203.964  1.00 46.25           H
ATOM   4665  HD1 HIS A 320      56.482  55.179 206.029  1.00 51.74           H
ATOM   4666  HD2 HIS A 320      52.717  55.774 205.211  1.00 45.73           H
ATOM   4667  HE1 HIS A 320      55.298  53.408 207.065  1.00 47.00           H
ATOM   4668  HE2 HIS A 320      53.015  53.772 206.564  1.00 52.48           H
ATOM   4669  N   PRO A 321      56.427  60.588 205.154  1.00 43.74           N
ATOM   4670  CA  PRO A 321      56.702  61.787 204.360  1.00 39.96           C
ATOM   4671  C   PRO A 321      57.624  61.557 203.196  1.00 37.12           C
ATOM   4672  O   PRO A 321      57.608  62.363 202.260  1.00 39.19           O
ATOM   4673  CB  PRO A 321      57.336  62.742 205.387  1.00 48.68           C
ATOM   4674  CG  PRO A 321      57.959  61.851 206.381  1.00 42.07           C
ATOM   4675  CD  PRO A 321      56.932  60.739 206.531  1.00 46.52           C
ATOM   4676  HA  PRO A 321      55.871  62.172 204.046  1.00 47.93           H
ATOM   4677  HB2 PRO A 321      57.999  63.292 204.953  1.00 58.40           H
ATOM   4678  HB3 PRO A 321      56.643  63.276 205.796  1.00 58.40           H
ATOM   4679  HG2 PRO A 321      58.800  61.513 206.031  1.00 50.46           H
ATOM   4680  HG3 PRO A 321      58.090  62.320 207.216  1.00 50.46           H
ATOM   4681  HD2 PRO A 321      57.361  59.923 206.837  1.00 55.80           H
ATOM   4682  HD3 PRO A 321      56.213  61.020 207.117  1.00 55.80           H
ATOM   4683  N   THR A 322      58.463  60.521 203.215  1.00 37.61           N
ATOM   4684  CA  THR A 322      59.359  60.266 202.081  1.00 35.85           C
ATOM   4685  C   THR A 322      58.696  59.532 200.911  1.00 36.99           C
ATOM   4686  O   THR A 322      59.286  59.479 199.830  1.00 38.43           O
ATOM   4687  CB  THR A 322      60.584  59.449 202.518  1.00 46.32           C
ATOM   4688  OG1 THR A 322      60.183  58.117 202.900  1.00 41.83           O
ATOM   4689  CG2 THR A 322      61.328  60.154 203.708  1.00 44.67           C
ATOM   4690  H   THR A 322      58.543  59.982 203.873  1.00 45.12           H
ATOM   4691  HA  THR A 322      59.669  61.120 201.746  1.00 43.00           H
ATOM   4692  HB  THR A 322      61.197  59.388 201.770  1.00 55.57           H
ATOM   4693  HG1 THR A 322      59.848  58.100 203.656  1.00 50.17           H
ATOM   4694 HG21 THR A 322      62.094  59.627 203.972  1.00 53.58           H
ATOM   4695 HG22 THR A 322      61.634  61.032 203.435  1.00 53.58           H
ATOM   4696 HG23 THR A 322      60.735  60.253 204.468  1.00 53.58           H
ATOM   4697  N   TRP A 323      57.516  58.946 201.094  1.00 40.93           N
ATOM   4698  CA  TRP A 323      56.883  58.201 200.002  1.00 39.97           C
ATOM   4699  C   TRP A 323      56.470  59.110 198.849  1.00 38.89           C
ATOM   4700  O   TRP A 323      55.985  60.227 199.046  1.00 38.84           O
ATOM   4701  CB  TRP A 323      55.635  57.489 200.487  1.00 37.37           C
ATOM   4702  CG  TRP A 323      55.862  56.233 201.259  1.00 36.61           C
ATOM   4703  CD1 TRP A 323      57.047  55.756 201.751  1.00 36.06           C
ATOM   4704  CD2 TRP A 323      54.852  55.302 201.644  1.00 32.90           C
ATOM   4705  NE1 TRP A 323      56.831  54.555 202.403  1.00 37.51           N
ATOM   4706  CE2 TRP A 323      55.491  54.267 202.368  1.00 33.62           C
ATOM   4707  CE3 TRP A 323      53.469  55.235 201.432  1.00 35.76           C
ATOM   4708  CZ2 TRP A 323      54.799  53.173 202.868  1.00 33.35           C
ATOM   4709  CZ3 TRP A 323      52.771  54.163 201.935  1.00 38.55           C
ATOM   4710  CH2 TRP A 323      53.441  53.131 202.647  1.00 34.92           C
ATOM   4711  H   TRP A 323      57.058  58.968 201.826  1.00 49.10           H
ATOM   4712  HA  TRP A 323      57.499  57.539 199.657  1.00 47.95           H
ATOM   4713  HB2 TRP A 323      55.136  58.100 201.051  1.00 44.83           H
ATOM   4714  HB3 TRP A 323      55.102  57.254 199.713  1.00 44.83           H
ATOM   4715  HD1 TRP A 323      57.869  56.174 201.649  1.00 43.26           H
ATOM   4716  HE1 TRP A 323      57.425  54.075 202.798  1.00 45.00           H
ATOM   4717  HE3 TRP A 323      53.024  55.904 200.962  1.00 42.89           H
ATOM   4718  HZ2 TRP A 323      55.239  52.507 203.338  1.00 40.00           H
ATOM   4719  HZ3 TRP A 323      51.848  54.118 201.803  1.00 46.24           H
ATOM   4720  HH2 TRP A 323      52.949  52.418 202.988  1.00 41.89           H
ATOM   4721  N   GLY A 324      56.585  58.579 197.637  1.00 38.52           N
ATOM   4722  CA  GLY A 324      56.101  59.259 196.455  1.00 34.30           C
ATOM   4723  C   GLY A 324      54.605  59.019 196.212  1.00 38.71           C
ATOM   4724  O   GLY A 324      53.922  58.275 196.925  1.00 37.61           O
ATOM   4725  H   GLY A 324      56.945  57.810 197.482  1.00 46.21           H
ATOM   4726  HA2 GLY A 324      56.244  60.212 196.546  1.00 41.15           H
ATOM   4727  HA3 GLY A 324      56.595  58.959 195.677  1.00 41.15           H
ATOM   4728  N   ASP A 325      54.107  59.675 195.167  1.00 36.24           N
ATOM   4729  CA  ASP A 325      52.692  59.564 194.798  1.00 34.61           C
ATOM   4730  C   ASP A 325      52.327  58.126 194.435  1.00 33.15           C
ATOM   4731  O   ASP A 325      51.299  57.614 194.872  1.00 37.13           O
ATOM   4732  CB  ASP A 325      52.381  60.500 193.624  1.00 39.92           C
ATOM   4733  CG  ASP A 325      51.039  60.191 192.930  1.00 42.73           C
ATOM   4734  OD1 ASP A 325      49.972  60.688 193.384  1.00 42.55           O
ATOM   4735  OD2 ASP A 325      51.068  59.458 191.919  1.00 38.38           O1-
ATOM   4736  H   ASP A 325      54.565  60.192 194.661  1.00 43.47           H
ATOM   4737  HA  ASP A 325      52.150  59.832 195.555  1.00 41.51           H
ATOM   4738  HB2 ASP A 325      52.331  61.415 193.945  1.00 47.89           H
ATOM   4739  HB3 ASP A 325      53.086  60.411 192.961  1.00 47.89           H
ATOM   4740  N   GLU A 326      53.172  57.443 193.674  1.00 34.22           N
ATOM   4741  CA  GLU A 326      52.804  56.094 193.268  1.00 38.47           C
ATOM   4742  C   GLU A 326      52.623  55.187 194.483  1.00 32.52           C
ATOM   4743  O   GLU A 326      51.635  54.459 194.567  1.00 33.11           O
ATOM   4744  CB  GLU A 326      53.842  55.536 192.299  1.00 34.02           C
ATOM   4745  CG  GLU A 326      53.486  54.109 191.776  1.00 32.77           C
ATOM   4746  CD  GLU A 326      52.362  54.022 190.712  1.00 43.45           C
ATOM   4747  OE1 GLU A 326      52.053  52.876 190.292  1.00 46.26           O
ATOM   4748  OE2 GLU A 326      51.813  55.052 190.258  1.00 42.12           O1-
ATOM   4749  H   GLU A 326      53.942  57.716 193.400  1.00 41.05           H
ATOM   4750  HA  GLU A 326      51.954  56.122 192.806  1.00 46.14           H
ATOM   4751  HB2 GLU A 326      53.927  56.138 191.544  1.00 40.81           H
ATOM   4752  HB3 GLU A 326      54.687  55.482 192.773  1.00 40.81           H
ATOM   4753  HG2 GLU A 326      54.280  53.737 191.365  1.00 39.31           H
ATOM   4754  HG3 GLU A 326      53.218  53.554 192.521  1.00 39.31           H
ATOM   4755  N   GLN A 327      53.544  55.226 195.458  1.00 35.45           N
ATOM   4756  CA  GLN A 327      53.416  54.294 196.580  1.00 32.61           C
ATOM   4757  C   GLN A 327      52.268  54.682 197.507  1.00 33.63           C
ATOM   4758  O   GLN A 327      51.630  53.800 198.119  1.00 32.22           O
ATOM   4759  CB  GLN A 327      54.735  54.178 197.370  1.00 33.67           C
ATOM   4760  CG  GLN A 327      54.665  53.089 198.473  1.00 32.17           C
ATOM   4761  CD  GLN A 327      56.045  52.841 199.150  1.00 33.11           C
ATOM   4762  OE1 GLN A 327      57.019  53.530 198.852  1.00 34.89           O
ATOM   4763  NE2 GLN A 327      56.115  51.839 200.009  1.00 33.42           N
ATOM   4764  H   GLN A 327      54.219  55.758 195.499  1.00 42.52           H
ATOM   4765  HA  GLN A 327      53.211  53.417 196.227  1.00 39.11           H
[truncated: 1,278,838 more chars]
