# Supplementary material for: High-throughput quantum-mechanics/molecular-mechanics (ONIOM) macromolecular crystallographic refinement with PHENIX/DivCon: the impact of mixed Hamiltonian methods on ligand and protein structure
Source: Acta Crystallogr D Struct Biol. 2018 Oct 29;74(Pt 11):1063–77. doi: 10.1107/S2059798318012913 (PMC6213575; doi:10.1107/S2059798318012913)
Supplement: Supplementary file 3 [file d-74-01063-sup3.gz › results_regionQM/1R1H-H_refine_001.pdb]

REMARK Date 2017-01-10 Time 23:12:29 EST -0500 (1484107949.95 s)
REMARK PHENIX refinement
REMARK 
REMARK ****************** INPUT FILES AND LABELS ******************************
REMARK Reflections:
REMARK   file name      : 1R1H.sf
REMARK   labels         : ['r1r1hsf,wavelength_id=1,_refln.F_meas_au,_refln.F_meas_sigma_au']
REMARK R-free flags:
REMARK   file name      : 1R1H.sf
REMARK   label          : r1r1hsf,wavelength_id=1,_refln.status
REMARK   test_flag_value: 0
REMARK Model file name(s): 
REMARK   /scratch/oleg/2711172.gondor.quantumbioinc.com/1R1H-H.pdb
REMARK 
REMARK ******************** REFINEMENT SUMMARY: QUICK FACTS *******************
REMARK Start: r_work = 0.2076 r_free = 0.2614 bonds = 0.012 angles = 1.270
REMARK Final: r_work = 0.1910 r_free = 0.2511 bonds = 0.014 angles = 1.351
REMARK ************************************************************************
REMARK 
REMARK ****************** REFINEMENT STATISTICS STEP BY STEP ******************
REMARK leading digit, like 1_, means number of macro-cycle                     
REMARK 0    : statistics at the very beginning when nothing is done yet        
REMARK 1_bss: bulk solvent correction and/or (anisotropic) scaling             
REMARK 1_xyz: refinement of coordinates                                        
REMARK 1_adp: refinement of ADPs (Atomic Displacement Parameters)              
REMARK 1_occ: refinement of occupancies                                        
REMARK ------------------------------------------------------------------------
REMARK  stage       r-work r-free bonds angles b_min b_max b_ave n_water shift
REMARK       0    : 0.2817 0.3263 0.012  1.27   3.0  78.5  28.4 885      0.000
REMARK       1_bss: 0.2076 0.2614 0.012  1.27   3.5  79.0  28.9 885      0.000
REMARK 1_settarget: 0.2076 0.2614 0.012  1.27   3.5  79.0  28.9 885      0.000
REMARK       1_nqh: 0.2076 0.2614 0.012  1.27   3.5  79.0  28.9 885      0.001
REMARK    1_weight: 0.2076 0.2614 0.012  1.27   3.5  79.0  28.9 885      0.001
REMARK    1_checkH: 0.2073 0.2620 0.012  1.27   3.5  79.0  28.9 885      0.446
REMARK    1_xyzrec: 0.2003 0.2607 0.016  1.44   3.5  79.0  28.9 885      0.535
REMARK    1_checkH: 0.2003 0.2608 0.016  1.44   3.5  79.0  28.9 885      0.536
REMARK       1_adp: 0.1944 0.2584 0.016  1.44  10.5  74.0  29.2 885      0.536
REMARK   1_regHadp: 0.1942 0.2576 0.016  1.44  10.5  74.0  29.2 885      0.536
REMARK       2_bss: 0.1941 0.2580 0.016  1.44  10.5  74.0  29.2 885      0.536
REMARK 2_settarget: 0.1941 0.2580 0.016  1.44  10.5  74.0  29.2 885      0.536
REMARK 2_updatecdl: 0.1941 0.2580 0.016  1.45  10.5  74.0  29.2 885      0.536
REMARK       2_nqh: 0.1941 0.2580 0.016  1.45  10.5  74.0  29.2 885      0.536
REMARK    2_weight: 0.1941 0.2580 0.016  1.45  10.5  74.0  29.2 885      0.536
REMARK    2_checkH: 0.1941 0.2580 0.016  1.45  10.5  74.0  29.2 885      0.535
REMARK    2_xyzrec: 0.1930 0.2536 0.014  1.29  10.5  74.0  29.2 885      0.529
REMARK    2_checkH: 0.1931 0.2535 0.014  1.29  10.5  74.0  29.2 885      0.529
REMARK       2_adp: 0.1927 0.2526 0.014  1.29  10.8  71.2  28.9 885      0.529
REMARK   2_regHadp: 0.1930 0.2527 0.014  1.29  10.8  71.2  28.9 885      0.529
REMARK       3_bss: 0.1929 0.2524 0.014  1.29  10.8  71.2  29.0 885      0.529
REMARK 3_settarget: 0.1929 0.2524 0.014  1.29  10.8  71.2  29.0 885      0.529
REMARK 3_updatecdl: 0.1929 0.2524 0.014  1.29  10.8  71.2  29.0 885      0.529
REMARK       3_nqh: 0.1929 0.2524 0.014  1.29  10.8  71.2  29.0 885      0.529
REMARK    3_weight: 0.1929 0.2524 0.014  1.29  10.8  71.2  29.0 885      0.529
REMARK    3_checkH: 0.1929 0.2524 0.014  1.29  10.8  71.2  29.0 885      0.529
REMARK    3_xyzrec: 0.1910 0.2515 0.014  1.35  10.8  71.2  29.0 885      0.538
REMARK    3_checkH: 0.1911 0.2515 0.014  1.35  10.8  71.2  29.0 885      0.538
REMARK       3_adp: 0.1911 0.2514 0.014  1.35  10.7  71.2  28.9 885      0.538
REMARK   3_regHadp: 0.1911 0.2514 0.014  1.35  10.7  71.2  28.9 885      0.538
REMARK         end: 0.1910 0.2511 0.014  1.35  10.8  71.3  29.0 885      0.538
REMARK ------------------------------------------------------------------------
REMARK MODEL CONTENT.
REMARK  ELEMENT        ATOM RECORD COUNT   OCCUPANCY SUM
REMARK        C                     3583         3583.00
REMARK        H                     6109         6109.00
REMARK        O                     1295         1295.00
REMARK        N                      962          962.00
REMARK        P                        1            1.00
REMARK        S                       26           26.00
REMARK     Zn2+                        1            1.00
REMARK      O1-                       94           94.00
REMARK    TOTAL                    12071        12071.00
REMARK -----------------------------------------------------------------------
REMARK r_free_flags.md5.hexdigest 0c78557aaa81a0e3a87fd13088c18d5f
REMARK 
REMARK ---------------------------------------------------------------
REMARK  Atom Name   Residue Name    Residue ID     Chain     Charge  
REMARK ---------------------------------------------------------------
REMARK     C10           BIR           2001          A       0.6446  
REMARK     C11           BIR           2001          A       0.0697  
REMARK     C12           BIR           2001          A      -0.2028  
REMARK     C13           BIR           2001          A      -0.1598  
REMARK     C14           BIR           2001          A      -0.0353  
REMARK     C15           BIR           2001          A       -0.138  
REMARK     C16           BIR           2001          A      -0.1926  
REMARK     C17           BIR           2001          A       0.0107  
REMARK     C18           BIR           2001          A      -0.1849  
REMARK     C19           BIR           2001          A       -0.139  
REMARK      C2           BIR           2001          A      -0.2374  
REMARK     C20           BIR           2001          A      -0.1505  
REMARK     C21           BIR           2001          A      -0.1373  
REMARK     C22           BIR           2001          A       -0.198  
REMARK     C25           BIR           2001          A       0.0463  
REMARK     C26           BIR           2001          A      -0.5131  
REMARK     C27           BIR           2001          A       0.6506  
REMARK      C3           BIR           2001          A      -0.4706  
REMARK      C7           BIR           2001          A      -0.6299  
REMARK      C8           BIR           2001          A      -0.1005  
REMARK      C9           BIR           2001          A      -0.3299  
REMARK      N1           BIR           2001          A      -0.5357  
REMARK     N24           BIR           2001          A      -0.5269  
REMARK     O23           BIR           2001          A      -0.6216  
REMARK     O28           BIR           2001          A      -0.5406  
REMARK     O29           BIR           2001          A      -0.6316  
REMARK      O5           BIR           2001          A      -0.8215  
REMARK      O6           BIR           2001          A      -0.4062  
REMARK      P4           BIR           2001          A       1.412   
REMARK      H2           BIR           2001          A       0.1778  
REMARK     H12           BIR           2001          A       0.1519  
REMARK     H13           BIR           2001          A       0.1504  
REMARK     H15           BIR           2001          A       0.1553  
REMARK     H16           BIR           2001          A       0.1858  
REMARK     H18           BIR           2001          A       0.1825  
REMARK     H19           BIR           2001          A       0.1556  
REMARK     H20           BIR           2001          A       0.1597  
REMARK     H21           BIR           2001          A       0.157   
REMARK     H22           BIR           2001          A       0.1409  
REMARK     H24           BIR           2001          A       0.3067  
REMARK     H25           BIR           2001          A       0.2062  
REMARK     H28           BIR           2001          A       0.3748  
REMARK     H31           BIR           2001          A       0.1406  
REMARK     H32           BIR           2001          A       0.2115  
REMARK     H33           BIR           2001          A       0.1643  
REMARK     H71           BIR           2001          A       0.182   
REMARK     H72           BIR           2001          A       0.222   
REMARK      H8           BIR           2001          A       0.2153  
REMARK     H91           BIR           2001          A       0.1448  
REMARK     H92           BIR           2001          A       0.1842  
REMARK     HO5           BIR           2001          A       0.4335  
REMARK     H26           BIR           2001          A       0.1604  
REMARK     H26           BIR           2001          A       0.1869  
REMARK     H26           BIR           2001          A       0.1874  
REMARK     HN1           BIR           2001          A       0.2406  
REMARK     HN1           BIR           2001          A       0.2348  
REMARK ---------------------------------------------------------------
REMARK IF THIS FILE IS FOR PDB DEPOSITION: REMOVE ALL FROM THIS LINE UP.
REMARK   3
REMARK   3 REFINEMENT.
REMARK   3   PROGRAM     : PHENIX (1.11.1_2575: ???)
REMARK   3   AUTHORS     : Adams,Afonine,Bunkoczi,Burnley,Chen,Dar,Davis,
REMARK   3               : Draizen,Echols,Gildea,Gros,Grosse-Kunstleve,Headd,
REMARK   3               : Hintze,Hung,Ioerger,Liebschner,McCoy,McKee,Moriarty,
REMARK   3               : Oeffner,Poon,Read,Richardson,Richardson,Sacchettini,
REMARK   3               : Sauter,Sobolev,Storoni,Terwilliger,Williams,Zwart
REMARK   3
REMARK   3  REFINEMENT TARGET : ML
REMARK   3  
REMARK   3  DATA USED IN REFINEMENT.
REMARK   3   RESOLUTION RANGE HIGH (ANGSTROMS) : 1.950   
REMARK   3   RESOLUTION RANGE LOW  (ANGSTROMS) : 17.921  
REMARK   3   MIN(FOBS/SIGMA_FOBS)              : 1.35  
REMARK   3   COMPLETENESS FOR RANGE        (%) : 96.02 
REMARK   3   NUMBER OF REFLECTIONS             : 53435     
REMARK   3   NUMBER OF REFLECTIONS (NON-ANOMALOUS) : 53435     
REMARK   3  
REMARK   3  FIT TO DATA USED IN REFINEMENT.
REMARK   3   R VALUE     (WORKING + TEST SET) : 0.1941
REMARK   3   R VALUE            (WORKING SET) : 0.1910
REMARK   3   FREE R VALUE                     : 0.2511
REMARK   3   FREE R VALUE TEST SET SIZE   (%) : 5.07  
REMARK   3   FREE R VALUE TEST SET COUNT      : 2707      
REMARK   3  
REMARK   3  FIT TO DATA USED IN REFINEMENT (IN BINS).
REMARK   3   BIN  RESOLUTION RANGE  COMPL.    NWORK NFREE   RWORK  RFREE  CCWORK CCFREE
REMARK   3     1 17.9221 -  5.1639    0.99     2907   172  0.1789 0.2249   0.931  0.918
REMARK   3     2  5.1639 -  4.1150    0.99     2816   144  0.1518 0.2060   0.939  0.887
REMARK   3     3  4.1150 -  3.5997    0.98     2756   149  0.1636 0.2136   0.926  0.884
REMARK   3     4  3.5997 -  3.2727    0.98     2749   152  0.1902 0.2595   0.905  0.833
REMARK   3     5  3.2727 -  3.0394    0.98     2724   139  0.2070 0.2824   0.886  0.772
REMARK   3     6  3.0394 -  2.8609    0.97     2733   141  0.2051 0.2673   0.886  0.771
REMARK   3     7  2.8609 -  2.7182    0.97     2663   144  0.2056 0.2700   0.884  0.828
REMARK   3     8  2.7182 -  2.6002    0.96     2666   139  0.2036 0.2780   0.885  0.758
REMARK   3     9  2.6002 -  2.5004    0.96     2689   146  0.2007 0.2716   0.890  0.818
REMARK   3    10  2.5004 -  2.4143    0.96     2652   142  0.1923 0.2406   0.900  0.838
REMARK   3    11  2.4143 -  2.3390    0.96     2621   151  0.1935 0.2766   0.893  0.742
REMARK   3    12  2.3390 -  2.2723    0.95     2659   105  0.2010 0.2547   0.890  0.804
REMARK   3    13  2.2723 -  2.2126    0.95     2636   135  0.2068 0.2644   0.882  0.756
REMARK   3    14  2.2126 -  2.1587    0.95     2578   158  0.2120 0.2693   0.868  0.699
REMARK   3    15  2.1587 -  2.1097    0.94     2598   131  0.2162 0.2990   0.877  0.780
REMARK   3    16  2.1097 -  2.0648    0.94     2590   140  0.2287 0.2721   0.857  0.796
REMARK   3    17  2.0648 -  2.0236    0.94     2577   127  0.2237 0.2525   0.836  0.749
REMARK   3    18  2.0236 -  1.9855    0.94     2584   139  0.2283 0.2944   0.836  0.700
REMARK   3    19  1.9855 -  1.9500    0.93     2530   153  0.2532 0.3251   0.814  0.642
REMARK   3  
REMARK   3  BULK SOLVENT MODELLING.
REMARK   3   METHOD USED        : FLAT BULK SOLVENT MODEL
REMARK   3   SOLVENT RADIUS     : 1.11    
REMARK   3   SHRINKAGE RADIUS   : 0.90    
REMARK   3   GRID STEP FACTOR   : 4.00    
REMARK   3  
REMARK   3  ERROR ESTIMATES.
REMARK   3   COORDINATE ERROR (MAXIMUM-LIKELIHOOD BASED)     : 0.24    
REMARK   3   PHASE ERROR (DEGREES, MAXIMUM-LIKELIHOOD BASED) : 24.85   
REMARK   3  
REMARK   3  STRUCTURE FACTORS CALCULATION ALGORITHM : FFT
REMARK   3  
REMARK   3  RESTRAINTS LIBRARY
REMARK   3    GEOSTD + MON.LIB. + CDL v1.2
REMARK   3  
REMARK   3  DEVIATIONS FROM IDEAL VALUES.
REMARK   3                 RMSD     MAX  COUNT
REMARK   3   BOND      :  0.014   0.218   5794
REMARK   3   ANGLE     :  1.351  18.181   7849
REMARK   3   CHIRALITY :  0.073   0.891    846
REMARK   3   PLANARITY :  0.008   0.052   1017
REMARK   3   DIHEDRAL  : 18.515 179.445   3454
REMARK   3   MIN NONBONDED DISTANCE : 1.631 
REMARK   3  
REMARK   3  MOLPROBITY STATISTICS.
REMARK   3   ALL-ATOM CLASHSCORE : 9.21
REMARK   3   RAMACHANDRAN PLOT:
REMARK   3     OUTLIERS : 0.43  %
REMARK   3     ALLOWED  : 2.59  %
REMARK   3     FAVORED  : 96.97 %
REMARK   3   ROTAMER OUTLIERS : 7.60 %
REMARK   3   CBETA DEVIATIONS : 0
REMARK   3   PEPTIDE PLANE:
REMARK   3     CIS-PROLINE     : 2
REMARK   3     CIS-GENERAL     : 0
REMARK   3     TWISTED PROLINE : 0
REMARK   3     TWISTED GENERAL : 0
REMARK   3  
REMARK   3  ATOMIC DISPLACEMENT PARAMETERS.
REMARK   3   WILSON B : 25.17
REMARK   3   RMS(B_ISO_OR_EQUIVALENT_BONDED) : 4.31
REMARK   3   ATOMS          NUMBER OF ATOMS
REMARK   3                    ISO.  ANISO. 
REMARK   3    ALL         :  12071       0
REMARK   3    ALL (NO H)  :   5962       0
REMARK   3    SOLVENT     :    295       0
REMARK   3    NON-SOLVENT :   5667       0
REMARK   3    HYDROGENS   :   6109       0
REMARK   3
REMARK   3
REMARK   3   OTHER REFINEMENT REMARKS:
REMARK   3   XRAY REFINEMENT USING QUANTUM MECHANICAL FUNCTIONAL
REMARK   3   PROGRAM      :QuantumBio DivCon 6 build-7.1.1-b4015.17
REMARK   3   AUTHORS      :BORBULEVYCH O.Y., PLUMLEY J., 
REMARK   3                :MARTIN, R.I., WESTERHOFF L.M. 
REMARK   3
REMARK   3   REFERENCE     :BORBULEVYCH O.Y., PLUMLEY J.A.,
REMARK   3                 :MARTIN, R.I., MERZ, K.M.,  WESTERHOFF L.M.
REMARK   3                 :ACTA CRYSTLLOGRAPHICA SECTION D, 2014, 
REMARK   3                 :V. D70, pp. 1233-1247
REMARK   3   QM METHOD(HAMILTONIAN): PM6
REMARK   3   REGION QM REFINEMENT: 
REMARK   3      MAIN/BUFFER QM REGION RADII (A): 3.0 / 2.5
REMARK   3      LIGAND / STRAIN ENERGY: BIR_A_2001 / 17.32 KCAL/MOLE
REMARK   3
HELIX    1   1 SER A   59  ASN A   71  1               Generated by MOE   13
HELIX    2   2 PHE A   82  ARG A   93  1               Generated by MOE   12
HELIX    3   3 ASN A  105  LEU A  121  1               Generated by MOE   17
HELIX    4   4 VAL A  130  ILE A  143  1               Generated by MOE   14
HELIX    5   5 GLU A  145  SER A  150  1               Generated by MOE    6
HELIX    6   6 GLU A  154  LEU A  157  1               Generated by MOE    4
HELIX    7   7 LEU A  160  ILE A  163  5               Generated by MOE    4
HELIX    8   8 PRO A  167  ALA A  169  5               Generated by MOE    3
HELIX    9   9 TRP A  173  LYS A  176  1               Generated by MOE    4
HELIX   10  10 ALA A  183  TYR A  194  1               Generated by MOE   12
HELIX   11  11 ARG A  228  GLU A  232  5               Generated by MOE    5
HELIX   12  12 GLY A  235  TYR A  237  5               Generated by MOE    3
HELIX   13  13 LYS A  238  GLU A  258  1               Generated by MOE   21
HELIX   14  14 GLU A  265  ALA A  285  1               Generated by MOE   21
HELIX   15  15 PRO A  289  ASP A  291  5               Generated by MOE    3
HELIX   16  16 PRO A  295  LEU A  298  1               Generated by MOE    4
HELIX   17  17 LEU A  304  ASN A  310  1               Generated by MOE    7
HELIX   18  18 TRP A  322  MET A  330  1               Generated by MOE    9
HELIX   19  19 SER A  331  VAL A  333  5               Generated by MOE    3
HELIX   20  20 PRO A  348  LEU A  358  1               Generated by MOE   11
HELIX   21  21 ALA A  363  LEU A  378  1               Generated by MOE   16
HELIX   22  22 VAL A  379  SER A  381  5               Generated by MOE    3
HELIX   23  23 ARG A  384  GLU A  388  1               Generated by MOE    5
HELIX   24  24 ASN A  391  TYR A  398  1               Generated by MOE    8
HELIX   25  25 THR A  406  ASN A  417  1               Generated by MOE   12
HELIX   26  26 GLU A  419  ALA A  430  1               Generated by MOE   12
HELIX   27  27 SER A  435  THR A  453  1               Generated by MOE   19
HELIX   28  28 LEU A  454  ASP A  456  5               Generated by MOE    3
HELIX   29  29 ALA A  462  LEU A  473  1               Generated by MOE   12
HELIX   30  30 ASP A  484  SER A  487  1               Generated by MOE    4
HELIX   31  31 ASP A  489  GLU A  495  1               Generated by MOE    7
HELIX   32  32 TYR A  506  LEU A  522  1               Generated by MOE   17
HELIX   33  33 ALA A  556  ILE A  558  5               Generated by MOE    3
HELIX   34  34 ASN A  570  GLY A  575  1               Generated by MOE    6
HELIX   35  35 ILE A  577  THR A  586  1               Generated by MOE   10
HELIX   36  36 HIS A  587  PHE A  589  5               Generated by MOE    3
HELIX   37  37 GLN A  608  GLY A  626  1               Generated by MOE   19
HELIX   38  38 ASP A  631  ALA A  633  5               Generated by MOE    3
HELIX   39  39 LEU A  644  ASN A  668  1               Generated by MOE   25
HELIX   40  40 HIS A  681  GLN A  691  1               Generated by MOE   11
HELIX   41  41 PRO A  699  THR A  708  1               Generated by MOE   10
HELIX   42  42 GLY A  714  GLN A  723  1               Generated by MOE   10
HELIX   43  43 ALA A  726  ALA A  731  1               Generated by MOE    6
SHEET    1       ARG A 102  GLY A 104                  Generated by MOE
SHEET    2       ASN A 201  ASP A 207                  Generated by MOE
SHEET    3       ASN A 210  VAL A 215                  Generated by MOE
SHEET    4       ILE A 216  ILE A 218                  Generated by MOE
SHEET    5       ASP A 219  ASP A 219                  Generated by MOE
SHEET    6       LYS A 301  THR A 303                  Generated by MOE
SHEET    7       ASP A 342  ASP A 342                  Generated by MOE
SHEET    8       VAL A 343  VAL A 345                  Generated by MOE
SHEET    9       LYS A 476  GLY A 480                  Generated by MOE
SHEET   10       PHE A 544  SER A 546                  Generated by MOE
SHEET   11       GLN A 551  PRO A 555                  Generated by MOE
SHEET   12       GLY A 695  TYR A 697                  Generated by MOE
LINK         C1  NAG A 752                 ND2 ASN A 144 
LINK         C1  NAG A 753                 ND2 ASN A 324 
LINK         C1  NAG A 754                 ND2 ASN A 627 
SSBOND   1 CYS A   56    CYS A   61 
SSBOND   2 CYS A   79    CYS A  734 
SSBOND   3 CYS A   87    CYS A  694 
SSBOND   4 CYS A  142    CYS A  410 
SSBOND   5 CYS A  233    CYS A  241 
SSBOND   6 CYS A  620    CYS A  746 
CRYST1  107.791  107.791  113.090  90.00  90.00 120.00 P 32 2 1
SCALE1      0.009277  0.005356  0.000000        0.00000
SCALE2      0.000000  0.010712  0.000000        0.00000
SCALE3      0.000000  0.000000  0.008843        0.00000
ATOM      1  N   GLY A  54      45.310  72.114  51.126  1.00 39.90           N
ATOM      2  CA  GLY A  54      44.503  71.851  49.946  1.00 39.72           C
ATOM      3  C   GLY A  54      43.737  70.542  50.076  1.00 39.03           C
ATOM      4  O   GLY A  54      43.705  69.727  49.153  1.00 34.46           O
ATOM      5  H1  GLY A  54      45.714  72.979  51.036  1.00 47.88           H
ATOM      6  H2  GLY A  54      45.995  71.445  51.189  1.00 47.88           H
ATOM      7  HA2 GLY A  54      45.066  71.805  49.154  1.00 47.66           H
ATOM      8  HA3 GLY A  54      43.862  72.569  49.831  1.00 47.66           H
ATOM      9  N   ILE A  55      43.123  70.350  51.238  1.00 41.22           N
ATOM     10  CA  ILE A  55      42.368  69.137  51.558  1.00 39.04           C
ATOM     11  C   ILE A  55      40.876  69.435  51.440  1.00 40.29           C
ATOM     12  O   ILE A  55      40.349  70.298  52.153  1.00 40.82           O
ATOM     13  CB  ILE A  55      42.707  68.628  52.968  1.00 39.80           C
ATOM     14  CG1 ILE A  55      44.232  68.448  53.156  1.00 40.14           C
ATOM     15  CG2 ILE A  55      41.950  67.343  53.274  1.00 32.87           C
ATOM     16  CD1 ILE A  55      44.955  67.858  51.976  1.00 38.12           C
ATOM     17  H   ILE A  55      43.143  70.923  51.878  1.00 49.45           H
ATOM     18  HA  ILE A  55      42.583  68.437  50.922  1.00 46.84           H
ATOM     19  HB  ILE A  55      42.403  69.298  53.601  1.00 47.76           H
ATOM     20 HG12 ILE A  55      44.637  69.305  53.359  1.00 48.17           H
ATOM     21 HG13 ILE A  55      44.376  67.841  53.900  1.00 48.17           H
ATOM     22 HG21 ILE A  55      42.156  67.075  54.182  1.00 39.44           H
ATOM     23 HG22 ILE A  55      40.998  67.506  53.194  1.00 39.44           H
ATOM     24 HG23 ILE A  55      42.223  66.652  52.650  1.00 39.44           H
ATOM     25 HD11 ILE A  55      45.874  67.681  52.227  1.00 45.73           H
ATOM     26 HD12 ILE A  55      44.519  67.032  51.721  1.00 45.73           H
ATOM     27 HD13 ILE A  55      44.937  68.487  51.239  1.00 45.73           H
ATOM     28  N   CYS A  56      40.196  68.711  50.550  1.00 33.06           N
ATOM     29  CA  CYS A  56      38.736  68.706  50.516  1.00 32.36           C
ATOM     30  C   CYS A  56      38.146  68.239  51.850  1.00 37.69           C
ATOM     31  O   CYS A  56      38.377  67.102  52.290  1.00 36.49           O
ATOM     32  CB  CYS A  56      38.235  67.798  49.391  1.00 31.80           C
ATOM     33  SG  CYS A  56      36.443  67.832  49.336  1.00 30.68           S
ATOM     34  H   CYS A  56      40.564  68.218  49.951  1.00 39.67           H
ATOM     35  HA  CYS A  56      38.424  69.607  50.343  1.00 38.82           H
ATOM     36  HB2 CYS A  56      38.579  68.118  48.545  1.00 38.15           H
ATOM     37  HB3 CYS A  56      38.527  66.890  49.549  1.00 38.15           H
ATOM     38  N   LYS A  57      37.330  69.090  52.468  1.00 37.35           N
ATOM     39  CA  LYS A  57      36.722  68.782  53.760  1.00 36.08           C
ATOM     40  C   LYS A  57      35.188  68.729  53.692  1.00 32.62           C
ATOM     41  O   LYS A  57      34.523  68.829  54.733  1.00 33.67           O
ATOM     42  CB  LYS A  57      37.191  69.808  54.799  1.00 34.53           C
ATOM     43  CG  LYS A  57      36.840  71.257  54.396  1.00 47.71           C
ATOM     44  CD  LYS A  57      37.820  72.313  54.907  1.00 52.23           C
ATOM     45  CE  LYS A  57      37.084  73.385  55.740  1.00 53.49           C
ATOM     46  NZ  LYS A  57      37.883  74.638  55.955  1.00 56.64           N1+
ATOM     47  H   LYS A  57      37.109  69.857  52.151  1.00 44.81           H
ATOM     48  HA  LYS A  57      37.040  67.915  54.058  1.00 43.29           H
ATOM     49  HB2 LYS A  57      36.760  69.620  55.646  1.00 41.43           H
ATOM     50  HB3 LYS A  57      38.154  69.743  54.899  1.00 41.43           H
ATOM     51  HG2 LYS A  57      36.809  71.334  53.430  1.00 57.25           H
ATOM     52  HG3 LYS A  57      35.968  71.476  54.763  1.00 57.25           H
ATOM     53  HD2 LYS A  57      38.501  71.894  55.456  1.00 62.67           H
ATOM     54  HD3 LYS A  57      38.229  72.754  54.143  1.00 62.67           H
ATOM     55  HE2 LYS A  57      36.268  73.638  55.276  1.00 64.18           H
ATOM     56  HE3 LYS A  57      36.864  73.015  56.610  1.00 64.18           H
ATOM     57  HZ1 LYS A  57      37.458  75.184  56.516  1.00 67.96           H
ATOM     58  HZ2 LYS A  57      38.683  74.441  56.290  1.00 67.96           H
ATOM     59  HZ3 LYS A  57      37.988  75.057  55.183  1.00 67.96           H
ATOM     60  N   SER A  58      34.613  68.552  52.498  1.00 29.84           N
ATOM     61  CA  SER A  58      33.158  68.466  52.341  1.00 29.86           C
ATOM     62  C   SER A  58      32.617  67.146  52.885  1.00 37.32           C
ATOM     63  O   SER A  58      33.332  66.150  52.967  1.00 27.91           O
ATOM     64  CB  SER A  58      32.752  68.561  50.877  1.00 30.24           C
ATOM     65  OG  SER A  58      32.969  67.329  50.190  1.00 35.69           O
ATOM     66  H   SER A  58      35.050  68.474  51.760  1.00 35.80           H
ATOM     67  HA  SER A  58      32.733  69.189  52.819  1.00 35.82           H
ATOM     68  HB2 SER A  58      31.809  68.781  50.828  1.00 36.28           H
ATOM     69  HB3 SER A  58      33.276  69.253  50.454  1.00 36.28           H
ATOM     70  HG  SER A  58      33.792  67.162  50.135  1.00 42.82           H
ATOM     71  N   SER A  59      31.322  67.145  53.227  1.00 25.33           N
ATOM     72  CA  SER A  59      30.647  65.912  53.632  1.00 29.02           C
ATOM     73  C   SER A  59      30.857  64.805  52.623  1.00 28.05           C
ATOM     74  O   SER A  59      31.063  63.639  52.986  1.00 22.57           O
ATOM     75  CB  SER A  59      29.137  66.146  53.793  1.00 30.56           C
ATOM     76  OG  SER A  59      28.847  66.517  55.115  1.00 42.30           O
ATOM     77  H   SER A  59      30.820  67.838  53.226  1.00 30.39           H
ATOM     78  HA  SER A  59      31.009  65.624  54.482  1.00 34.82           H
ATOM     79  HB2 SER A  59      28.847  66.849  53.194  1.00 36.66           H
ATOM     80  HB3 SER A  59      28.668  65.326  53.595  1.00 36.66           H
ATOM     81  HG  SER A  59      28.075  66.268  55.321  1.00 50.76           H
ATOM     82  N   ASP A  60      30.745  65.135  51.340  1.00 30.94           N
ATOM     83  CA  ASP A  60      30.885  64.103  50.331  1.00 32.41           C
ATOM     84  C   ASP A  60      32.310  63.587  50.280  1.00 32.73           C
ATOM     85  O   ASP A  60      32.534  62.387  50.070  1.00 23.21           O
ATOM     86  CB  ASP A  60      30.447  64.649  48.987  1.00 33.49           C
ATOM     87  CG  ASP A  60      29.009  65.123  49.012  1.00 39.19           C
ATOM     88  OD1 ASP A  60      28.119  64.302  49.297  1.00 43.50           O
ATOM     89  OD2 ASP A  60      28.783  66.327  48.787  1.00 44.45           O1-
ATOM     90  H   ASP A  60      30.594  65.927  51.039  1.00 37.12           H
ATOM     91  HA  ASP A  60      30.299  63.362  50.559  1.00 38.88           H
ATOM     92  HB2 ASP A  60      31.012  65.403  48.748  1.00 40.19           H
ATOM     93  HB3 ASP A  60      30.532  63.947  48.324  1.00 40.19           H
ATOM     94  N   CYS A  61      33.289  64.479  50.472  1.00 25.51           N
ATOM     95  CA  CYS A  61      34.676  64.028  50.531  1.00 27.33           C
ATOM     96  C   CYS A  61      34.904  63.132  51.734  1.00 21.97           C
ATOM     97  O   CYS A  61      35.670  62.174  51.647  1.00 24.73           O
ATOM     98  CB  CYS A  61      35.636  65.225  50.556  1.00 29.35           C
ATOM     99  SG  CYS A  61      35.918  65.921  48.901  1.00 35.36           S
ATOM    100  H   CYS A  61      33.175  65.326  50.563  1.00 30.60           H
ATOM    101  HA  CYS A  61      34.873  63.510  49.736  1.00 32.79           H
ATOM    102  HB2 CYS A  61      35.266  65.924  51.122  1.00 35.22           H
ATOM    103  HB3 CYS A  61      36.497  64.948  50.902  1.00 35.22           H
ATOM    104  N   ILE A  62      34.241  63.434  52.850  1.00 25.76           N
ATOM    105  CA  ILE A  62      34.398  62.668  54.076  1.00 19.56           C
ATOM    106  C   ILE A  62      33.856  61.257  53.888  1.00 20.95           C
ATOM    107  O   ILE A  62      34.483  60.271  54.310  1.00 21.03           O
ATOM    108  CB  ILE A  62      33.706  63.404  55.240  1.00 24.05           C
ATOM    109  CG1 ILE A  62      34.579  64.501  55.875  1.00 27.33           C
ATOM    110  CG2 ILE A  62      33.267  62.442  56.365  1.00 22.13           C
ATOM    111  CD1 ILE A  62      35.909  64.765  55.246  1.00 32.35           C
ATOM    112  H   ILE A  62      33.674  64.078  52.915  1.00 30.90           H
ATOM    113  HA  ILE A  62      35.340  62.567  54.267  1.00 23.46           H
ATOM    114  HB  ILE A  62      32.920  63.837  54.883  1.00 28.85           H
ATOM    115 HG12 ILE A  62      34.091  65.335  55.853  1.00 32.79           H
ATOM    116 HG13 ILE A  62      34.747  64.249  56.797  1.00 32.79           H
ATOM    117 HG21 ILE A  62      32.916  62.972  57.098  1.00 26.55           H
ATOM    118 HG22 ILE A  62      32.577  61.850  56.033  1.00 26.55           H
ATOM    119 HG23 ILE A  62      34.032  61.934  56.675  1.00 26.55           H
ATOM    120 HD11 ILE A  62      36.315  65.526  55.688  1.00 38.82           H
ATOM    121 HD12 ILE A  62      36.477  63.984  55.358  1.00 38.82           H
ATOM    122 HD13 ILE A  62      35.790  64.957  54.302  1.00 38.82           H
ATOM    123  N   LYS A  63      32.714  61.129  53.216  1.00 20.95           N
ATOM    124  CA  LYS A  63      32.118  59.807  53.008  1.00 22.73           C
ATOM    125  C   LYS A  63      33.000  58.966  52.108  1.00 22.55           C
ATOM    126  O   LYS A  63      33.250  57.789  52.400  1.00 18.57           O
ATOM    127  CB  LYS A  63      30.723  59.944  52.416  1.00 24.81           C
ATOM    128  CG  LYS A  63      29.679  60.618  53.304  1.00 33.85           C
ATOM    129  CD  LYS A  63      28.479  61.025  52.448  1.00 36.58           C
ATOM    130  CE  LYS A  63      27.186  60.920  53.210  1.00 41.06           C
ATOM    131  NZ  LYS A  63      26.053  61.503  52.435  1.00 42.63           N1+
ATOM    132  H   LYS A  63      32.285  61.783  52.866  1.00 25.14           H
ATOM    133  HA  LYS A  63      32.039  59.336  53.850  1.00 27.27           H
ATOM    134  HB2 LYS A  63      30.788  60.454  51.595  1.00 29.76           H
ATOM    135  HB3 LYS A  63      30.392  59.053  52.224  1.00 29.76           H
ATOM    136  HG2 LYS A  63      29.372  60.003  53.990  1.00 40.62           H
ATOM    137  HG3 LYS A  63      30.055  61.416  53.705  1.00 40.62           H
ATOM    138  HD2 LYS A  63      28.581  61.947  52.165  1.00 43.89           H
ATOM    139  HD3 LYS A  63      28.423  60.445  51.672  1.00 43.89           H
ATOM    140  HE2 LYS A  63      26.993  59.986  53.377  1.00 49.27           H
ATOM    141  HE3 LYS A  63      27.269  61.402  54.048  1.00 49.27           H
ATOM    142  HZ1 LYS A  63      25.294  61.402  52.890  1.00 51.15           H
ATOM    143  HZ2 LYS A  63      26.192  62.371  52.295  1.00 51.15           H
ATOM    144  HZ3 LYS A  63      25.976  61.090  51.650  1.00 51.15           H
ATOM    145  N   SER A  64      33.491  59.567  51.014  1.00 27.69           N
ATOM    146  CA  SER A  64      34.358  58.849  50.089  1.00 26.30           C
ATOM    147  C   SER A  64      35.590  58.388  50.827  1.00 25.30           C
ATOM    148  O   SER A  64      35.898  57.190  50.856  1.00 21.81           O
ATOM    149  CB  SER A  64      34.759  59.740  48.902  1.00 23.16           C
ATOM    150  OG  SER A  64      33.687  60.513  48.477  1.00 33.73           O
ATOM    151  H   SER A  64      33.352  60.390  50.800  1.00 33.23           H
ATOM    152  HA  SER A  64      33.895  58.071  49.743  1.00 31.55           H
ATOM    153  HB2 SER A  64      35.479  60.331  49.163  1.00 27.79           H
ATOM    154  HB3 SER A  64      35.047  59.181  48.166  1.00 27.79           H
ATOM    155  HG  SER A  64      33.498  61.085  49.061  1.00 40.47           H
ATOM    156  N   ALA A  65      36.265  59.327  51.503  1.00 21.55           N
ATOM    157  CA  ALA A  65      37.520  58.985  52.170  1.00 25.69           C
ATOM    158  C   ALA A  65      37.312  57.866  53.180  1.00 18.21           C
ATOM    159  O   ALA A  65      38.085  56.905  53.224  1.00 20.68           O
ATOM    160  CB  ALA A  65      38.121  60.214  52.849  1.00 27.65           C
ATOM    161  H   ALA A  65      36.017  60.143  51.587  1.00 25.85           H
ATOM    162  HA  ALA A  65      38.149  58.678  51.506  1.00 30.82           H
ATOM    163  HB1 ALA A  65      38.964  59.959  53.253  1.00 33.17           H
ATOM    164  HB2 ALA A  65      38.266  60.903  52.182  1.00 33.17           H
ATOM    165  HB3 ALA A  65      37.509  60.533  53.530  1.00 33.17           H
ATOM    166  N   ALA A  66      36.258  57.960  54.000  1.00 20.62           N
ATOM    167  CA  ALA A  66      36.085  56.957  55.044  1.00 20.10           C
ATOM    168  C   ALA A  66      35.877  55.576  54.441  1.00 23.38           C
ATOM    169  O   ALA A  66      36.371  54.582  54.979  1.00 19.80           O
ATOM    170  CB  ALA A  66      34.916  57.296  55.976  1.00 18.99           C
ATOM    171  H   ALA A  66      35.648  58.569  53.967  1.00 24.74           H
ATOM    172  HA  ALA A  66      36.893  56.931  55.576  1.00 24.12           H
ATOM    173  HB1 ALA A  66      34.830  56.595  56.643  1.00 22.78           H
ATOM    174  HB2 ALA A  66      35.092  58.144  56.413  1.00 22.78           H
ATOM    175  HB3 ALA A  66      34.100  57.346  55.453  1.00 22.78           H
ATOM    176  N   ARG A  67      35.163  55.492  53.315  1.00 22.99           N
ATOM    177  CA  ARG A  67      34.940  54.189  52.679  1.00 21.66           C
ATOM    178  C   ARG A  67      36.236  53.615  52.132  1.00 21.65           C
ATOM    179  O   ARG A  67      36.530  52.428  52.333  1.00 22.96           O
ATOM    180  CB  ARG A  67      33.895  54.319  51.566  1.00 27.88           C
ATOM    181  CG  ARG A  67      33.539  53.023  50.876  1.00 25.40           C
ATOM    182  CD  ARG A  67      34.274  52.883  49.553  1.00 23.48           C
ATOM    183  NE  ARG A  67      33.984  53.961  48.594  1.00 21.85           N
ATOM    184  CZ  ARG A  67      34.611  54.090  47.435  1.00 25.99           C
ATOM    185  NH1 ARG A  67      35.554  53.163  47.100  1.00 21.14           N
ATOM    186  NH2 ARG A  67      34.300  55.132  46.613  1.00 27.55           N1+
ATOM    187  H   ARG A  67      34.807  56.162  52.909  1.00 27.58           H
ATOM    188  HA  ARG A  67      34.598  53.566  53.344  1.00 25.99           H
ATOM    189  HB2 ARG A  67      33.078  54.683  51.939  1.00 33.44           H
ATOM    190  HB3 ARG A  67      34.242  54.922  50.891  1.00 33.44           H
ATOM    191  HG2 ARG A  67      33.788  52.282  51.449  1.00 30.48           H
ATOM    192  HG3 ARG A  67      32.585  53.001  50.698  1.00 30.48           H
ATOM    193  HD2 ARG A  67      35.228  52.878  49.718  1.00 28.17           H
ATOM    194  HD3 ARG A  67      34.011  52.050  49.134  1.00 28.17           H
ATOM    195  HE  ARG A  67      33.331  54.494  48.764  1.00 26.21           H
ATOM    196 HH11 ARG A  67      35.734  52.513  47.633  1.00 25.37           H
ATOM    197 HH12 ARG A  67      35.972  53.212  46.348  1.00 25.37           H
ATOM    198 HH21 ARG A  67      33.698  55.705  46.848  1.00 33.06           H
ATOM    199 HH22 ARG A  67      34.694  55.222  45.853  1.00 33.06           H
ATOM    200  N   LEU A  68      37.053  54.459  51.500  1.00 18.66           N
ATOM    201  CA  LEU A  68      38.335  54.018  50.956  1.00 17.91           C
ATOM    202  C   LEU A  68      39.261  53.550  52.063  1.00 22.32           C
ATOM    203  O   LEU A  68      39.917  52.507  51.932  1.00 18.52           O
ATOM    204  CB  LEU A  68      38.974  55.155  50.176  1.00 16.05           C
ATOM    205  CG  LEU A  68      38.207  55.552  48.920  1.00 21.47           C
ATOM    206  CD1 LEU A  68      38.650  56.922  48.408  1.00 20.50           C
ATOM    207  CD2 LEU A  68      38.414  54.518  47.818  1.00 25.33           C
ATOM    208  H   LEU A  68      36.888  55.288  51.376  1.00 22.38           H
ATOM    209  HA  LEU A  68      38.200  53.278  50.347  1.00 21.49           H
ATOM    210  HB2 LEU A  68      39.037  55.942  50.737  1.00 19.25           H
ATOM    211  HB3 LEU A  68      39.859  54.875  49.902  1.00 19.25           H
ATOM    212  HG  LEU A  68      37.263  55.598  49.132  1.00 25.76           H
ATOM    213 HD11 LEU A  68      38.141  57.160  47.615  1.00 24.59           H
ATOM    214 HD12 LEU A  68      38.501  57.584  49.104  1.00 24.59           H
ATOM    215 HD13 LEU A  68      39.599  56.887  48.178  1.00 24.59           H
ATOM    216 HD21 LEU A  68      37.883  54.775  47.056  1.00 30.39           H
ATOM    217 HD22 LEU A  68      39.353  54.491  47.579  1.00 30.39           H
ATOM    218 HD23 LEU A  68      38.125  53.654  48.143  1.00 30.39           H
ATOM    219  N   ILE A  69      39.311  54.298  53.175  1.00 17.25           N
ATOM    220  CA  ILE A  69      40.157  53.917  54.296  1.00 24.90           C
ATOM    221  C   ILE A  69      39.719  52.579  54.877  1.00 24.35           C
ATOM    222  O   ILE A  69      40.540  51.690  55.110  1.00 20.47           O
ATOM    223  CB  ILE A  69      40.141  55.018  55.361  1.00 22.62           C
ATOM    224  CG1 ILE A  69      40.699  56.299  54.770  1.00 21.35           C
ATOM    225  CG2 ILE A  69      40.903  54.568  56.620  1.00 24.80           C
ATOM    226  CD1 ILE A  69      40.385  57.494  55.605  1.00 22.15           C
ATOM    227  H   ILE A  69      38.879  55.022  53.302  1.00 20.69           H
ATOM    228  HA  ILE A  69      41.068  53.825  53.976  1.00 29.87           H
ATOM    229  HB  ILE A  69      39.217  55.181  55.606  1.00 27.14           H
ATOM    230 HG12 ILE A  69      41.665  56.220  54.711  1.00 25.61           H
ATOM    231 HG13 ILE A  69      40.334  56.440  53.885  1.00 25.61           H
ATOM    232 HG21 ILE A  69      40.883  55.286  57.279  1.00 29.75           H
ATOM    233 HG22 ILE A  69      40.460  53.791  56.988  1.00 29.75           H
ATOM    234 HG23 ILE A  69      41.817  54.356  56.379  1.00 29.75           H
ATOM    235 HD11 ILE A  69      40.779  58.275  55.190  1.00 26.58           H
ATOM    236 HD12 ILE A  69      39.419  57.595  55.657  1.00 26.58           H
ATOM    237 HD13 ILE A  69      40.743  57.368  56.496  1.00 26.58           H
ATOM    238  N   GLN A  70      38.423  52.420  55.139  1.00 16.95           N
ATOM    239  CA  GLN A  70      37.974  51.207  55.805  1.00 29.37           C
ATOM    240  C   GLN A  70      38.196  49.951  54.961  1.00 24.36           C
ATOM    241  O   GLN A  70      38.408  48.875  55.523  1.00 24.10           O
ATOM    242  CB  GLN A  70      36.502  51.343  56.193  1.00 27.14           C
ATOM    243  CG  GLN A  70      36.290  52.309  57.383  1.00 38.00           C
ATOM    244  CD  GLN A  70      34.901  52.962  57.388  1.00 48.07           C
ATOM    245  OE1 GLN A  70      34.726  54.080  57.894  1.00 47.32           O
ATOM    246  NE2 GLN A  70      33.915  52.267  56.831  1.00 44.34           N
ATOM    247  H   GLN A  70      37.802  52.980  54.939  1.00 20.34           H
ATOM    248  HA  GLN A  70      38.492  51.095  56.618  1.00 35.23           H
ATOM    249  HB2 GLN A  70      36.001  51.670  55.430  1.00 32.56           H
ATOM    250  HB3 GLN A  70      36.168  50.471  56.456  1.00 32.56           H
ATOM    251  HG2 GLN A  70      36.385  51.813  58.212  1.00 45.59           H
ATOM    252  HG3 GLN A  70      36.959  53.012  57.351  1.00 45.59           H
ATOM    253 HE21 GLN A  70      34.055  51.469  56.545  1.00 53.20           H
ATOM    254 HE22 GLN A  70      33.131  52.616  56.770  1.00 53.20           H
ATOM    255  N   ASN A  71      38.159  50.042  53.638  1.00 20.90           N
ATOM    256  CA  ASN A  71      38.340  48.841  52.824  1.00 17.58           C
ATOM    257  C   ASN A  71      39.796  48.396  52.694  1.00 21.65           C
ATOM    258  O   ASN A  71      40.062  47.194  52.527  1.00 17.29           O
ATOM    259  CB  ASN A  71      37.744  49.085  51.442  1.00 19.67           C
ATOM    260  CG  ASN A  71      36.211  49.134  51.495  1.00 21.47           C
ATOM    261  OD1 ASN A  71      35.621  48.584  52.417  1.00 26.31           O
ATOM    262  ND2 ASN A  71      35.589  49.742  50.520  1.00 20.72           N
ATOM    263  H   ASN A  71      38.040  50.764  53.187  1.00 25.07           H
ATOM    264  HA  ASN A  71      37.861  48.110  53.249  1.00 21.09           H
ATOM    265  HB2 ASN A  71      38.057  49.939  51.109  1.00 23.60           H
ATOM    266  HB3 ASN A  71      38.020  48.375  50.841  1.00 23.60           H
ATOM    267 HD21 ASN A  71      34.735  49.807  50.531  1.00 24.86           H
ATOM    268 HD22 ASN A  71      36.039  50.069  49.866  1.00 24.86           H
ATOM    269  N   MET A  72      40.725  49.339  52.703  1.00 19.42           N
ATOM    270  CA  MET A  72      42.108  49.081  52.345  1.00 22.94           C
ATOM    271  C   MET A  72      42.877  48.485  53.522  1.00 27.45           C
ATOM    272  O   MET A  72      42.451  48.552  54.666  1.00 21.67           O
ATOM    273  CB  MET A  72      42.759  50.390  51.861  1.00 19.10           C
ATOM    274  CG  MET A  72      42.987  51.417  52.893  1.00 19.85           C
ATOM    275  SD  MET A  72      43.520  52.974  52.116  1.00 26.93           S
ATOM    276  CE  MET A  72      45.060  52.530  51.353  1.00 29.83           C
ATOM    277  H   MET A  72      40.567  50.163  52.906  1.00 23.30           H
ATOM    278  HA  MET A  72      42.134  48.435  51.620  1.00 27.52           H
ATOM    279  HB2 MET A  72      43.616  50.182  51.464  1.00 22.92           H
ATOM    280  HB3 MET A  72      42.190  50.799  51.188  1.00 22.92           H
ATOM    281  HG2 MET A  72      42.163  51.565  53.383  1.00 23.81           H
ATOM    282  HG3 MET A  72      43.688  51.117  53.484  1.00 23.81           H
ATOM    283  HE1 MET A  72      45.453  53.328  50.967  1.00 35.79           H
ATOM    284  HE2 MET A  72      45.646  52.161  52.033  1.00 35.79           H
ATOM    285  HE3 MET A  72      44.895  51.872  50.662  1.00 35.79           H
ATOM    286  N   ASP A  73      43.991  47.831  53.210  1.00 25.20           N
ATOM    287  CA  ASP A  73      44.931  47.343  54.217  1.00 25.13           C
ATOM    288  C   ASP A  73      46.275  47.985  53.890  1.00 31.32           C
ATOM    289  O   ASP A  73      47.077  47.444  53.113  1.00 27.54           O
ATOM    290  CB  ASP A  73      45.046  45.856  54.226  1.00 26.82           C
ATOM    291  CG  ASP A  73      46.220  45.376  55.085  1.00 33.06           C
ATOM    292  OD1 ASP A  73      46.747  46.175  55.905  1.00 28.13           O
ATOM    293  OD2 ASP A  73      46.650  44.235  54.902  1.00 31.63           O1-
ATOM    294  H   ASP A  73      44.231  47.658  52.402  1.00 30.23           H
ATOM    295  HA  ASP A  73      44.657  47.632  55.102  1.00 30.15           H
ATOM    296  HB2 ASP A  73      44.229  45.477  54.582  1.00 32.18           H
ATOM    297  HB3 ASP A  73      45.200  45.549  53.320  1.00 32.18           H
ATOM    298  N   ALA A  74      46.520  49.157  54.486  1.00 30.90           N
ATOM    299  CA  ALA A  74      47.773  49.851  54.226  1.00 34.82           C
ATOM    300  C   ALA A  74      49.009  49.094  54.733  1.00 29.72           C
ATOM    301  O   ALA A  74      50.124  49.519  54.405  1.00 34.85           O
ATOM    302  CB  ALA A  74      47.729  51.269  54.830  1.00 34.36           C
ATOM    303  H   ALA A  74      45.984  49.560  55.027  1.00 37.08           H
ATOM    304  HA  ALA A  74      47.876  49.951  53.266  1.00 41.78           H
ATOM    305  HB1 ALA A  74      48.571  51.712  54.627  1.00 41.22           H
ATOM    306  HB2 ALA A  74      46.998  51.765  54.433  1.00 41.22           H
ATOM    307  HB3 ALA A  74      47.615  51.218  55.793  1.00 41.22           H
ATOM    308  N   THR A  75      48.866  47.987  55.495  1.00 32.72           N
ATOM    309  CA  THR A  75      50.064  47.213  55.877  1.00 34.26           C
ATOM    310  C   THR A  75      50.613  46.363  54.736  1.00 34.61           C
ATOM    311  O   THR A  75      51.707  45.807  54.871  1.00 33.64           O
ATOM    312  CB  THR A  75      49.824  46.287  57.080  1.00 29.91           C
ATOM    313  OG1 THR A  75      48.982  45.201  56.727  1.00 38.87           O
ATOM    314  CG2 THR A  75      49.221  47.014  58.216  1.00 35.02           C
ATOM    315  H   THR A  75      48.120  47.678  55.795  1.00 39.26           H
ATOM    316  HA  THR A  75      50.764  47.834  56.134  1.00 41.11           H
ATOM    317  HB  THR A  75      50.672  45.920  57.381  1.00 35.89           H
ATOM    318  HG1 THR A  75      48.201  45.480  56.615  1.00 46.64           H
ATOM    319 HG21 THR A  75      48.974  46.383  58.908  1.00 42.01           H
ATOM    320 HG22 THR A  75      49.869  47.640  58.579  1.00 42.01           H
ATOM    321 HG23 THR A  75      48.434  47.498  57.931  1.00 42.01           H
ATOM    322  N   THR A  76      49.893  46.249  53.628  1.00 27.54           N
ATOM    323  CA  THR A  76      50.329  45.492  52.466  1.00 32.34           C
ATOM    324  C   THR A  76      50.904  46.443  51.421  1.00 28.22           C
ATOM    325  O   THR A  76      50.359  47.523  51.181  1.00 28.57           O
ATOM    326  CB  THR A  76      49.162  44.690  51.866  1.00 34.37           C
ATOM    327  OG1 THR A  76      48.747  43.674  52.778  1.00 34.88           O
ATOM    328  CG2 THR A  76      49.564  44.019  50.548  1.00 33.98           C
ATOM    329  H   THR A  76      49.123  46.612  53.523  1.00 33.05           H
ATOM    330  HA  THR A  76      51.024  44.871  52.727  1.00 38.80           H
ATOM    331  HB  THR A  76      48.417  45.284  51.689  1.00 41.24           H
ATOM    332  HG1 THR A  76      47.968  43.420  52.598  1.00 41.85           H
ATOM    333 HG21 THR A  76      48.814  43.504  50.214  1.00 40.77           H
ATOM    334 HG22 THR A  76      49.809  44.675  49.878  1.00 40.77           H
ATOM    335 HG23 THR A  76      50.311  43.421  50.699  1.00 40.77           H
ATOM    336  N   GLU A  77      52.001  46.028  50.791  1.00 25.06           N
ATOM    337  CA  GLU A  77      52.654  46.815  49.746  1.00 29.09           C
ATOM    338  C   GLU A  77      51.804  46.854  48.482  1.00 23.59           C
ATOM    339  O   GLU A  77      51.519  45.798  47.918  1.00 25.77           O
ATOM    340  CB  GLU A  77      54.032  46.224  49.413  1.00 32.79           C
ATOM    341  CG  GLU A  77      54.681  46.769  48.131  1.00 31.09           C
ATOM    342  CD  GLU A  77      54.760  48.265  48.125  1.00 31.12           C
ATOM    343  OE1 GLU A  77      54.387  48.877  47.108  1.00 29.98           O
ATOM    344  OE2 GLU A  77      55.177  48.834  49.156  1.00 37.89           O1-
ATOM    345  H   GLU A  77      52.397  45.285  50.963  1.00 30.07           H
ATOM    346  HA  GLU A  77      52.792  47.715  50.074  1.00 34.90           H
ATOM    347  HB2 GLU A  77      54.638  46.412  50.150  1.00 39.34           H
ATOM    348  HB3 GLU A  77      53.947  45.262  49.302  1.00 39.34           H
ATOM    349  HG2 GLU A  77      55.589  46.424  48.057  1.00 37.31           H
ATOM    350  HG3 GLU A  77      54.165  46.489  47.363  1.00 37.31           H
ATOM    351  N   PRO A  78      51.429  48.029  47.976  1.00 26.48           N
ATOM    352  CA  PRO A  78      50.606  48.066  46.755  1.00 25.66           C
ATOM    353  C   PRO A  78      51.170  47.267  45.580  1.00 33.31           C
ATOM    354  O   PRO A  78      50.400  46.742  44.747  1.00 27.28           O
ATOM    355  CB  PRO A  78      50.539  49.570  46.446  1.00 24.27           C
ATOM    356  CG  PRO A  78      50.660  50.216  47.717  1.00 25.33           C
ATOM    357  CD  PRO A  78      51.521  49.362  48.603  1.00 28.46           C
ATOM    358  HA  PRO A  78      49.709  47.753  46.958  1.00 30.78           H
ATOM    359  HB2 PRO A  78      51.275  49.825  45.869  1.00 29.12           H
ATOM    360  HB3 PRO A  78      49.690  49.794  46.039  1.00 29.12           H
ATOM    361  HG2 PRO A  78      51.064  51.086  47.588  1.00 30.39           H
ATOM    362  HG3 PRO A  78      49.777  50.316  48.095  1.00 30.39           H
ATOM    363  HD2 PRO A  78      52.437  49.678  48.591  1.00 34.15           H
ATOM    364  HD3 PRO A  78      51.158  49.342  49.506  1.00 34.15           H
ATOM    365  N   CYS A  79      52.504  47.175  45.479  1.00 32.14           N
ATOM    366  CA  CYS A  79      53.171  46.556  44.340  1.00 26.73           C
ATOM    367  C   CYS A  79      53.364  45.054  44.536  1.00 24.66           C
ATOM    368  O   CYS A  79      53.732  44.356  43.590  1.00 24.20           O
ATOM    369  CB  CYS A  79      54.525  47.261  44.099  1.00 21.99           C
ATOM    370  SG  CYS A  79      54.378  49.046  43.803  1.00 29.83           S
ATOM    371  H   CYS A  79      53.047  47.479  46.072  1.00 38.57           H
ATOM    372  HA  CYS A  79      52.628  46.688  43.549  1.00 32.07           H
ATOM    373  HB2 CYS A  79      55.098  47.140  44.869  1.00 26.39           H
ATOM    374  HB3 CYS A  79      54.947  46.865  43.326  1.00 26.39           H
ATOM    375  N   THR A  80      53.130  44.551  45.749  1.00 27.43           N
ATOM    376  CA  THR A  80      53.122  43.111  45.995  1.00 26.91           C
ATOM    377  C   THR A  80      51.756  42.498  45.672  1.00 25.32           C
ATOM    378  O   THR A  80      51.684  41.420  45.091  1.00 24.86           O
ATOM    379  CB  THR A  80      53.517  42.849  47.462  1.00 26.18           C
ATOM    380  OG1 THR A  80      54.841  43.326  47.685  1.00 30.50           O
ATOM    381  CG2 THR A  80      53.456  41.359  47.826  1.00 26.26           C
ATOM    382  H   THR A  80      52.968  45.022  46.453  1.00 32.90           H
ATOM    383  HA  THR A  80      53.778  42.684  45.420  1.00 32.28           H
ATOM    384  HB  THR A  80      52.908  43.326  48.050  1.00 31.42           H
ATOM    385  HG1 THR A  80      55.077  43.171  48.478  1.00 36.59           H
ATOM    386 HG21 THR A  80      53.666  41.238  48.765  1.00 31.51           H
ATOM    387 HG22 THR A  80      52.571  41.000  47.665  1.00 31.51           H
ATOM    388 HG23 THR A  80      54.099  40.872  47.286  1.00 31.51           H
ATOM    389  N   ASP A  81      50.663  43.175  46.043  1.00 29.17           N
ATOM    390  CA  ASP A  81      49.313  42.639  45.809  1.00 22.71           C
ATOM    391  C   ASP A  81      48.346  43.814  45.981  1.00 21.73           C
ATOM    392  O   ASP A  81      47.953  44.140  47.102  1.00 23.98           O
ATOM    393  CB  ASP A  81      48.984  41.513  46.758  1.00 19.35           C
ATOM    394  CG  ASP A  81      47.605  40.923  46.530  1.00 24.93           C
ATOM    395  OD1 ASP A  81      46.692  41.622  46.055  1.00 25.42           O
ATOM    396  OD2 ASP A  81      47.414  39.758  46.873  1.00 24.19           O1-
ATOM    397  H   ASP A  81      50.671  43.944  46.429  1.00 34.99           H
ATOM    398  HA  ASP A  81      49.242  42.309  44.896  1.00 27.24           H
ATOM    399  HB2 ASP A  81      49.635  40.807  46.644  1.00 23.22           H
ATOM    400  HB3 ASP A  81      49.019  41.849  47.665  1.00 23.22           H
ATOM    401  N   PHE A  82      47.991  44.450  44.868  1.00 23.83           N
ATOM    402  CA  PHE A  82      47.139  45.616  44.998  1.00 23.77           C
ATOM    403  C   PHE A  82      45.724  45.267  45.425  1.00 18.82           C
ATOM    404  O   PHE A  82      45.035  46.127  46.001  1.00 22.76           O
ATOM    405  CB  PHE A  82      47.094  46.398  43.710  1.00 19.77           C
ATOM    406  CG  PHE A  82      46.579  47.790  43.900  1.00 22.80           C
ATOM    407  CD1 PHE A  82      47.391  48.764  44.482  1.00 24.94           C
ATOM    408  CD2 PHE A  82      45.278  48.127  43.544  1.00 20.60           C
ATOM    409  CE1 PHE A  82      46.930  50.037  44.663  1.00 20.58           C
ATOM    410  CE2 PHE A  82      44.811  49.411  43.732  1.00 18.97           C
ATOM    411  CZ  PHE A  82      45.609  50.367  44.282  1.00 17.99           C
ATOM    412  H   PHE A  82      48.219  44.246  44.064  1.00 28.60           H
ATOM    413  HA  PHE A  82      47.515  46.191  45.690  1.00 28.51           H
ATOM    414  HB2 PHE A  82      47.992  46.450  43.353  1.00 23.72           H
ATOM    415  HB3 PHE A  82      46.514  45.943  43.082  1.00 23.72           H
ATOM    416  HD1 PHE A  82      48.260  48.552  44.731  1.00 29.92           H
ATOM    417  HD2 PHE A  82      44.727  47.485  43.154  1.00 24.72           H
ATOM    418  HE1 PHE A  82      47.482  50.680  45.050  1.00 24.69           H
ATOM    419  HE2 PHE A  82      43.945  49.627  43.477  1.00 22.76           H
ATOM    420  HZ  PHE A  82      45.284  51.228  44.410  1.00 21.58           H
ATOM    421  N   PHE A  83      45.264  44.036  45.176  1.00 20.16           N
ATOM    422  CA  PHE A  83      43.930  43.661  45.644  1.00 20.00           C
ATOM    423  C   PHE A  83      43.873  43.618  47.175  1.00 17.26           C
ATOM    424  O   PHE A  83      42.933  44.135  47.788  1.00 17.79           O
ATOM    425  CB  PHE A  83      43.525  42.323  45.042  1.00 20.14           C
ATOM    426  CG  PHE A  83      42.175  41.870  45.466  1.00 24.24           C
ATOM    427  CD1 PHE A  83      42.033  40.851  46.362  1.00 20.36           C
ATOM    428  CD2 PHE A  83      41.035  42.481  44.949  1.00 21.80           C
ATOM    429  CE1 PHE A  83      40.740  40.413  46.765  1.00 24.66           C
ATOM    430  CE2 PHE A  83      39.757  42.061  45.339  1.00 22.93           C
ATOM    431  CZ  PHE A  83      39.612  41.028  46.245  1.00 21.92           C
ATOM    432  H   PHE A  83      45.690  43.417  44.764  1.00 24.19           H
ATOM    433  HA  PHE A  83      43.291  44.323  45.339  1.00 24.00           H
ATOM    434  HB2 PHE A  83      43.503  42.422  44.079  1.00 24.17           H
ATOM    435  HB3 PHE A  83      44.163  41.646  45.302  1.00 24.17           H
ATOM    436  HD1 PHE A  83      42.787  40.442  46.706  1.00 24.42           H
ATOM    437  HD2 PHE A  83      41.123  43.180  44.339  1.00 26.16           H
ATOM    438  HE1 PHE A  83      40.646  39.722  47.374  1.00 29.59           H
ATOM    439  HE2 PHE A  83      39.004  42.485  44.990  1.00 27.51           H
ATOM    440  HZ  PHE A  83      38.765  40.756  46.507  1.00 26.29           H
ATOM    441  N   LYS A  84      44.894  43.037  47.814  1.00 21.30           N
ATOM    442  CA  LYS A  84      44.956  43.002  49.280  1.00 23.56           C
ATOM    443  C   LYS A  84      45.146  44.396  49.866  1.00 15.27           C
ATOM    444  O   LYS A  84      44.528  44.749  50.876  1.00 21.34           O
ATOM    445  CB  LYS A  84      46.111  42.086  49.719  1.00 25.98           C
ATOM    446  CG  LYS A  84      46.126  41.791  51.227  1.00 35.89           C
ATOM    447  CD  LYS A  84      47.353  40.926  51.628  1.00 39.32           C
ATOM    448  CE  LYS A  84      47.229  40.374  53.037  1.00 36.21           C
ATOM    449  NZ  LYS A  84      48.064  39.133  53.140  1.00 52.37           N1+
ATOM    450  H   LYS A  84      45.554  42.646  47.423  1.00 25.56           H
ATOM    451  HA  LYS A  84      44.126  42.635  49.623  1.00 28.27           H
ATOM    452  HB2 LYS A  84      46.047  41.239  49.243  1.00 31.17           H
ATOM    453  HB3 LYS A  84      46.950  42.520  49.489  1.00 31.17           H
ATOM    454  HG2 LYS A  84      46.154  42.626  51.721  1.00 43.06           H
ATOM    455  HG3 LYS A  84      45.323  41.297  51.455  1.00 43.06           H
ATOM    456  HD2 LYS A  84      47.424  40.175  51.017  1.00 47.17           H
ATOM    457  HD3 LYS A  84      48.159  41.464  51.591  1.00 47.17           H
ATOM    458  HE2 LYS A  84      47.553  41.027  53.677  1.00 43.45           H
ATOM    459  HE3 LYS A  84      46.305  40.143  53.222  1.00 43.45           H
ATOM    460  HZ1 LYS A  84      47.989  38.773  53.952  1.00 62.83           H
ATOM    461  HZ2 LYS A  84      47.797  38.533  52.534  1.00 62.83           H
ATOM    462  HZ3 LYS A  84      48.920  39.328  52.986  1.00 62.83           H
ATOM    463  N   TYR A  85      46.019  45.193  49.257  1.00 22.77           N
ATOM    464  CA  TYR A  85      46.150  46.593  49.657  1.00 28.10           C
ATOM    465  C   TYR A  85      44.812  47.329  49.588  1.00 22.16           C
ATOM    466  O   TYR A  85      44.446  48.055  50.516  1.00 20.00           O
ATOM    467  CB  TYR A  85      47.166  47.285  48.759  1.00 21.89           C
ATOM    468  CG  TYR A  85      47.331  48.793  48.988  1.00 23.87           C
ATOM    469  CD1 TYR A  85      48.131  49.280  50.023  1.00 26.10           C
ATOM    470  CD2 TYR A  85      46.716  49.717  48.152  1.00 25.68           C
ATOM    471  CE1 TYR A  85      48.315  50.652  50.211  1.00 30.29           C
ATOM    472  CE2 TYR A  85      46.880  51.073  48.343  1.00 24.54           C
ATOM    473  CZ  TYR A  85      47.681  51.535  49.362  1.00 29.45           C
ATOM    474  OH  TYR A  85      47.845  52.886  49.544  1.00 25.60           O
ATOM    475  H   TYR A  85      46.542  44.950  48.613  1.00 27.31           H
ATOM    476  HA  TYR A  85      46.465  46.640  50.572  1.00 33.72           H
ATOM    477  HB2 TYR A  85      48.027  46.867  48.912  1.00 26.26           H
ATOM    478  HB3 TYR A  85      46.899  47.156  47.839  1.00 26.26           H
ATOM    479  HD1 TYR A  85      48.562  48.685  50.595  1.00 31.32           H
ATOM    480  HD2 TYR A  85      46.180  49.417  47.454  1.00 30.81           H
ATOM    481  HE1 TYR A  85      48.845  50.968  50.904  1.00 36.34           H
ATOM    482  HE2 TYR A  85      46.465  51.677  47.773  1.00 29.44           H
ATOM    483  HH  TYR A  85      47.394  53.306  48.975  1.00 30.72           H
ATOM    484  N   ALA A  86      44.119  47.222  48.456  1.00 19.93           N
ATOM    485  CA  ALA A  86      42.857  47.950  48.267  1.00 22.11           C
ATOM    486  C   ALA A  86      41.732  47.403  49.133  1.00 24.74           C
ATOM    487  O   ALA A  86      40.830  48.165  49.512  1.00 18.07           O
ATOM    488  CB  ALA A  86      42.401  47.865  46.813  1.00 18.19           C
ATOM    489  H   ALA A  86      44.353  46.745  47.780  1.00 23.91           H
ATOM    490  HA  ALA A  86      42.981  48.887  48.501  1.00 26.53           H
ATOM    491  HB1 ALA A  86      41.567  48.352  46.707  1.00 21.82           H
ATOM    492  HB2 ALA A  86      43.086  48.242  46.234  1.00 21.82           H
ATOM    493  HB3 ALA A  86      42.253  46.930  46.594  1.00 21.82           H
ATOM    494  N   CYS A  87      41.754  46.104  49.438  1.00 19.89           N
ATOM    495  CA  CYS A  87      40.572  45.387  49.924  1.00 21.02           C
ATOM    496  C   CYS A  87      40.815  44.577  51.194  1.00 23.92           C
ATOM    497  O   CYS A  87      39.866  44.008  51.744  1.00 17.85           O
ATOM    498  CB  CYS A  87      40.025  44.453  48.816  1.00 23.53           C
ATOM    499  SG  CYS A  87      39.348  45.360  47.392  1.00 16.63           S
ATOM    500  H   CYS A  87      42.456  45.609  49.373  1.00 23.87           H
ATOM    501  HA  CYS A  87      39.883  46.033  50.141  1.00 25.22           H
ATOM    502  HB2 CYS A  87      40.737  43.880  48.494  1.00 28.23           H
ATOM    503  HB3 CYS A  87      39.310  43.908  49.186  1.00 28.23           H
ATOM    504  N   GLY A  88      42.037  44.541  51.712  1.00 22.90           N
ATOM    505  CA  GLY A  88      42.296  43.698  52.875  1.00 22.11           C
ATOM    506  C   GLY A  88      41.467  44.078  54.086  1.00 24.86           C
ATOM    507  O   GLY A  88      41.082  43.213  54.871  1.00 25.01           O
ATOM    508  H   GLY A  88      42.714  44.974  51.417  1.00 27.47           H
ATOM    509  HA2 GLY A  88      42.079  42.780  52.644  1.00 26.53           H
ATOM    510  HA3 GLY A  88      43.236  43.735  53.113  1.00 26.53           H
ATOM    511  N   GLY A  89      41.168  45.369  54.258  1.00 23.53           N
ATOM    512  CA  GLY A  89      40.312  45.765  55.370  1.00 24.42           C
ATOM    513  C   GLY A  89      38.912  45.187  55.248  1.00 21.29           C
ATOM    514  O   GLY A  89      38.334  44.681  56.221  1.00 21.39           O
ATOM    515  H   GLY A  89      41.446  46.010  53.764  1.00 28.23           H
ATOM    516  HA2 GLY A  89      40.704  45.458  56.201  1.00 29.30           H
ATOM    517  HA3 GLY A  89      40.250  46.733  55.400  1.00 29.30           H
ATOM    518  N   TRP A  90      38.359  45.235  54.046  1.00 17.89           N
ATOM    519  CA  TRP A  90      37.051  44.656  53.812  1.00 17.03           C
ATOM    520  C   TRP A  90      37.077  43.160  54.095  1.00 16.87           C
ATOM    521  O   TRP A  90      36.201  42.619  54.779  1.00 15.67           O
ATOM    522  CB  TRP A  90      36.619  44.945  52.355  1.00 17.60           C
ATOM    523  CG  TRP A  90      35.214  44.536  52.106  1.00 20.44           C
ATOM    524  CD1 TRP A  90      34.113  45.351  52.129  1.00 24.26           C
ATOM    525  CD2 TRP A  90      34.725  43.207  51.852  1.00 17.28           C
ATOM    526  NE1 TRP A  90      32.981  44.620  51.904  1.00 17.34           N
ATOM    527  CE2 TRP A  90      33.326  43.298  51.724  1.00 20.69           C
ATOM    528  CE3 TRP A  90      35.331  41.953  51.720  1.00 21.96           C
ATOM    529  CZ2 TRP A  90      32.519  42.171  51.503  1.00 15.55           C
ATOM    530  CZ3 TRP A  90      34.528  40.841  51.453  1.00 21.45           C
ATOM    531  CH2 TRP A  90      33.133  40.964  51.337  1.00 19.12           C
ATOM    532  H   TRP A  90      38.717  45.600  53.352  1.00 21.46           H
ATOM    533  HA  TRP A  90      36.406  45.060  54.414  1.00 20.43           H
ATOM    534  HB2 TRP A  90      36.686  45.899  52.197  1.00 21.11           H
ATOM    535  HB3 TRP A  90      37.195  44.464  51.743  1.00 21.11           H
ATOM    536  HD1 TRP A  90      34.136  46.267  52.293  1.00 29.11           H
ATOM    537  HE1 TRP A  90      32.184  44.937  51.884  1.00 20.80           H
ATOM    538  HE3 TRP A  90      36.254  41.861  51.800  1.00 26.34           H
ATOM    539  HZ2 TRP A  90      31.599  42.256  51.403  1.00 18.65           H
ATOM    540  HZ3 TRP A  90      34.919  40.001  51.365  1.00 25.74           H
ATOM    541  HH2 TRP A  90      32.614  40.214  51.169  1.00 22.94           H
ATOM    542  N   LEU A  91      38.076  42.475  53.554  1.00 20.17           N
ATOM    543  CA  LEU A  91      38.162  41.029  53.707  1.00 24.96           C
ATOM    544  C   LEU A  91      38.198  40.615  55.181  1.00 29.13           C
ATOM    545  O   LEU A  91      37.558  39.633  55.577  1.00 24.61           O
ATOM    546  CB  LEU A  91      39.412  40.515  52.989  1.00 25.38           C
ATOM    547  CG  LEU A  91      39.425  40.033  51.539  1.00 30.09           C
ATOM    548  CD1 LEU A  91      38.066  39.875  50.915  1.00 27.51           C
ATOM    549  CD2 LEU A  91      40.251  40.915  50.710  1.00 31.74           C
ATOM    550  H   LEU A  91      38.720  42.827  53.098  1.00 24.20           H
ATOM    551  HA  LEU A  91      37.372  40.626  53.311  1.00 29.94           H
ATOM    552  HB2 LEU A  91      40.048  41.243  53.008  1.00 30.45           H
ATOM    553  HB3 LEU A  91      39.765  39.785  53.519  1.00 30.45           H
ATOM    554  HG  LEU A  91      39.842  39.160  51.516  1.00 36.10           H
ATOM    555 HD11 LEU A  91      38.173  39.509  50.023  1.00 33.01           H
ATOM    556 HD12 LEU A  91      37.543  39.272  51.463  1.00 33.01           H
ATOM    557 HD13 LEU A  91      37.642  40.745  50.867  1.00 33.01           H
ATOM    558 HD21 LEU A  91      40.252  40.569  49.804  1.00 38.09           H
ATOM    559 HD22 LEU A  91      39.874  41.808  50.728  1.00 38.09           H
ATOM    560 HD23 LEU A  91      41.153  40.914  51.064  1.00 38.09           H
ATOM    561  N   LYS A  92      38.918  41.360  56.016  1.00 25.28           N
ATOM    562  CA  LYS A  92      39.033  40.974  57.419  1.00 27.57           C
ATOM    563  C   LYS A  92      37.739  41.218  58.173  1.00 29.92           C
ATOM    564  O   LYS A  92      37.442  40.522  59.145  1.00 27.41           O
ATOM    565  CB  LYS A  92      40.162  41.743  58.094  1.00 31.97           C
ATOM    566  CG  LYS A  92      40.343  41.396  59.590  1.00 34.67           C
ATOM    567  CD  LYS A  92      40.641  42.637  60.426  1.00 40.84           C
ATOM    568  CE  LYS A  92      41.231  42.295  61.819  1.00 49.36           C
ATOM    569  NZ  LYS A  92      41.158  40.834  62.160  1.00 49.98           N1+
ATOM    570  H   LYS A  92      39.332  42.081  55.809  1.00 30.33           H
ATOM    571  HA  LYS A  92      39.240  40.029  57.469  1.00 33.08           H
ATOM    572  HB2 LYS A  92      40.992  41.525  57.637  1.00 38.36           H
ATOM    573  HB3 LYS A  92      39.991  42.695  58.020  1.00 38.36           H
ATOM    574  HG2 LYS A  92      39.546  40.980  59.946  1.00 41.59           H
ATOM    575  HG3 LYS A  92      41.090  40.782  59.678  1.00 41.59           H
ATOM    576  HD2 LYS A  92      41.281  43.186  59.950  1.00 49.00           H
ATOM    577  HD3 LYS A  92      39.812  43.121  60.558  1.00 49.00           H
ATOM    578  HE2 LYS A  92      42.165  42.557  61.833  1.00 59.23           H
ATOM    579  HE3 LYS A  92      40.742  42.782  62.500  1.00 59.23           H
ATOM    580  HZ1 LYS A  92      41.309  40.710  63.030  1.00 59.97           H
ATOM    581  HZ2 LYS A  92      40.352  40.519  61.962  1.00 59.97           H
ATOM    582  HZ3 LYS A  92      41.765  40.378  61.692  1.00 59.97           H
ATOM    583  N   ARG A  93      36.982  42.218  57.770  1.00 23.43           N
ATOM    584  CA  ARG A  93      35.795  42.588  58.507  1.00 26.74           C
ATOM    585  C   ARG A  93      34.567  41.807  58.082  1.00 29.51           C
ATOM    586  O   ARG A  93      33.632  41.684  58.872  1.00 25.36           O
ATOM    587  CB  ARG A  93      35.542  44.096  58.354  1.00 33.86           C
ATOM    588  CG  ARG A  93      36.450  44.889  59.287  1.00 37.10           C
ATOM    589  CD  ARG A  93      36.376  46.388  59.129  1.00 46.05           C
ATOM    590  NE  ARG A  93      37.614  46.910  58.540  1.00 52.64           N
ATOM    591  CZ  ARG A  93      38.136  48.125  58.761  1.00 56.03           C
ATOM    592  NH1 ARG A  93      37.552  49.006  59.584  1.00 56.44           N
ATOM    593  NH2 ARG A  93      39.274  48.469  58.153  1.00 50.50           N1+
ATOM    594  H   ARG A  93      37.142  42.705  57.079  1.00 28.11           H
ATOM    595  HA  ARG A  93      35.951  42.405  59.446  1.00 32.08           H
ATOM    596  HB2 ARG A  93      35.741  44.366  57.443  1.00 40.63           H
ATOM    597  HB3 ARG A  93      34.619  44.295  58.572  1.00 40.63           H
ATOM    598  HG2 ARG A  93      36.187  44.689  60.197  1.00 44.52           H
ATOM    599  HG3 ARG A  93      37.368  44.616  59.144  1.00 44.52           H
ATOM    600  HD2 ARG A  93      35.631  46.610  58.548  1.00 55.25           H
ATOM    601  HD3 ARG A  93      36.252  46.786  60.005  1.00 55.25           H
ATOM    602  HE  ARG A  93      38.005  46.413  57.954  1.00 63.16           H
ATOM    603 HH11 ARG A  93      36.821  48.803  59.990  1.00 67.72           H
ATOM    604 HH12 ARG A  93      37.911  49.778  59.715  1.00 67.72           H
ATOM    605 HH21 ARG A  93      39.664  47.916  57.620  1.00 60.59           H
ATOM    606 HH22 ARG A  93      39.619  49.246  58.291  1.00 60.59           H
ATOM    607  N   ASN A  94      34.554  41.232  56.884  1.00 25.64           N
ATOM    608  CA  ASN A  94      33.332  40.634  56.380  1.00 21.77           C
ATOM    609  C   ASN A  94      33.420  39.122  56.273  1.00 25.54           C
ATOM    610  O   ASN A  94      34.483  38.543  56.032  1.00 23.05           O
ATOM    611  CB  ASN A  94      32.961  41.255  55.030  1.00 21.03           C
ATOM    612  CG  ASN A  94      32.486  42.677  55.183  1.00 23.38           C
ATOM    613  OD1 ASN A  94      31.287  42.908  55.335  1.00 25.53           O
ATOM    614  ND2 ASN A  94      33.426  43.636  55.210  1.00 22.91           N
ATOM    615  H   ASN A  94      35.230  41.169  56.359  1.00 30.77           H
ATOM    616  HA  ASN A  94      32.604  40.834  56.987  1.00 26.12           H
ATOM    617  HB2 ASN A  94      33.736  41.253  54.450  1.00 25.23           H
ATOM    618  HB3 ASN A  94      32.246  40.740  54.623  1.00 25.23           H
ATOM    619 HD21 ASN A  94      33.200  44.461  55.287  1.00 27.48           H
ATOM    620 HD22 ASN A  94      34.257  43.425  55.168  1.00 27.48           H
ATOM    621  N   VAL A  95      32.263  38.495  56.441  1.00 23.55           N
ATOM    622  CA  VAL A  95      32.085  37.063  56.250  1.00 21.61           C
ATOM    623  C   VAL A  95      30.937  36.928  55.261  1.00 24.77           C
ATOM    624  O   VAL A  95      29.978  37.703  55.307  1.00 25.51           O
ATOM    625  CB  VAL A  95      31.782  36.341  57.585  1.00 18.17           C
ATOM    626  CG1 VAL A  95      31.577  34.838  57.403  1.00 24.35           C
ATOM    627  CG2 VAL A  95      32.905  36.568  58.555  1.00 23.23           C
ATOM    628  H   VAL A  95      31.542  38.890  56.679  1.00 28.25           H
ATOM    629  HA  VAL A  95      32.887  36.680  55.880  1.00 25.93           H
ATOM    630  HB  VAL A  95      30.977  36.714  57.981  1.00 21.80           H
ATOM    631 HG11 VAL A  95      31.448  34.424  58.271  1.00 29.22           H
ATOM    632 HG12 VAL A  95      30.792  34.692  56.850  1.00 29.22           H
ATOM    633 HG13 VAL A  95      32.358  34.452  56.977  1.00 29.22           H
ATOM    634 HG21 VAL A  95      32.720  36.080  59.373  1.00 27.87           H
ATOM    635 HG22 VAL A  95      33.727  36.248  58.152  1.00 27.87           H
ATOM    636 HG23 VAL A  95      32.976  37.520  58.738  1.00 27.87           H
ATOM    637  N   ILE A  96      31.058  35.994  54.333  1.00 15.33           N
ATOM    638  CA  ILE A  96      30.043  35.769  53.307  1.00 19.02           C
ATOM    639  C   ILE A  96      28.731  35.373  53.981  1.00 14.65           C
ATOM    640  O   ILE A  96      28.719  34.351  54.673  1.00 16.45           O
ATOM    641  CB  ILE A  96      30.515  34.658  52.347  1.00 21.63           C
ATOM    642  CG1 ILE A  96      31.798  35.028  51.668  1.00 23.65           C
ATOM    643  CG2 ILE A  96      29.469  34.250  51.255  1.00 24.94           C
ATOM    644  CD1 ILE A  96      32.284  33.910  50.675  1.00 25.55           C
ATOM    645  H   ILE A  96      31.750  35.487  54.267  1.00 18.39           H
ATOM    646  HA  ILE A  96      29.928  36.604  52.838  1.00 22.82           H
ATOM    647  HB  ILE A  96      30.725  33.873  52.884  1.00 25.95           H
ATOM    648 HG12 ILE A  96      31.659  35.844  51.163  1.00 28.38           H
ATOM    649 HG13 ILE A  96      32.493  35.159  52.340  1.00 28.38           H
ATOM    650 HG21 ILE A  96      29.712  33.366  50.942  1.00 29.93           H
ATOM    651 HG22 ILE A  96      28.577  34.212  51.613  1.00 29.93           H
ATOM    652 HG23 ILE A  96      29.557  34.845  50.501  1.00 29.93           H
ATOM    653 HD11 ILE A  96      33.202  34.080  50.407  1.00 30.65           H
ATOM    654 HD12 ILE A  96      32.238  33.055  51.131  1.00 30.65           H
ATOM    655 HD13 ILE A  96      31.703  33.902  49.895  1.00 30.65           H
ATOM    656  N   PRO A  97      27.612  36.107  53.817  1.00 17.00           N
ATOM    657  CA  PRO A  97      26.359  35.636  54.417  1.00 17.60           C
ATOM    658  C   PRO A  97      25.994  34.239  53.963  1.00 17.26           C
ATOM    659  O   PRO A  97      26.417  33.768  52.902  1.00 20.41           O
ATOM    660  CB  PRO A  97      25.329  36.660  53.943  1.00 15.74           C
ATOM    661  CG  PRO A  97      26.058  37.847  53.731  1.00 20.07           C
ATOM    662  CD  PRO A  97      27.419  37.460  53.255  1.00 23.49           C
ATOM    663  HA  PRO A  97      26.416  35.656  55.389  1.00 21.12           H
ATOM    664  HB2 PRO A  97      24.911  36.348  53.126  1.00 18.88           H
ATOM    665  HB3 PRO A  97      24.676  36.810  54.642  1.00 18.88           H
ATOM    666  HG2 PRO A  97      25.626  38.375  53.045  1.00 24.08           H
ATOM    667  HG3 PRO A  97      26.119  38.338  54.560  1.00 24.08           H
ATOM    668  HD2 PRO A  97      27.363  37.505  52.300  1.00 28.18           H
ATOM    669  HD3 PRO A  97      28.082  38.080  53.603  1.00 28.18           H
ATOM    670  N   GLU A  98      25.193  33.569  54.812  1.00 18.05           N
ATOM    671  CA  GLU A  98      24.737  32.211  54.520  1.00 13.47           C
ATOM    672  C   GLU A  98      23.881  32.168  53.251  1.00 18.04           C
ATOM    673  O   GLU A  98      23.826  31.142  52.570  1.00 15.52           O
ATOM    674  CB  GLU A  98      23.954  31.640  55.733  1.00 18.88           C
ATOM    675  CG  GLU A  98      24.827  31.440  56.999  1.00 21.14           C
ATOM    676  CD  GLU A  98      26.042  30.558  56.758  1.00 17.19           C
ATOM    677  OE1 GLU A  98      25.853  29.361  56.423  1.00 21.41           O
ATOM    678  OE2 GLU A  98      27.176  31.044  56.842  1.00 27.20           O1-
ATOM    679  H   GLU A  98      24.892  33.892  55.553  1.00 21.65           H
ATOM    680  HA  GLU A  98      25.504  31.642  54.369  1.00 16.15           H
ATOM    681  HB2 GLU A  98      23.211  32.215  55.966  1.00 22.65           H
ATOM    682  HB3 GLU A  98      23.616  30.762  55.500  1.00 22.65           H
ATOM    683  HG2 GLU A  98      25.143  32.304  57.309  1.00 25.36           H
ATOM    684  HG3 GLU A  98      24.291  31.009  57.683  1.00 25.36           H
ATOM    685  N   THR A  99      23.243  33.276  52.905  1.00 16.01           N
ATOM    686  CA  THR A  99      22.369  33.330  51.743  1.00 19.73           C
ATOM    687  C   THR A  99      23.088  33.810  50.472  1.00 23.59           C
ATOM    688  O   THR A  99      22.433  33.959  49.431  1.00 17.92           O
ATOM    689  CB  THR A  99      21.201  34.280  52.019  1.00 18.64           C
ATOM    690  OG1 THR A  99      21.763  35.552  52.338  1.00 15.61           O
ATOM    691  CG2 THR A  99      20.330  33.848  53.204  1.00 20.79           C
ATOM    692  H   THR A  99      23.314  34.025  53.320  1.00 19.21           H
ATOM    693  HA  THR A  99      22.014  32.442  51.575  1.00 23.67           H
ATOM    694  HB  THR A  99      20.634  34.339  51.231  1.00 22.36           H
ATOM    695  HG1 THR A  99      21.711  36.062  51.673  1.00 18.72           H
ATOM    696 HG21 THR A  99      19.579  34.453  53.307  1.00 24.95           H
ATOM    697 HG22 THR A  99      19.996  32.951  53.048  1.00 24.95           H
ATOM    698 HG23 THR A  99      20.845  33.859  54.022  1.00 24.95           H
ATOM    699  N   SER A 100      24.393  34.099  50.535  1.00 16.52           N
ATOM    700  CA  SER A 100      25.148  34.630  49.398  1.00 19.13           C
ATOM    701  C   SER A 100      26.181  33.610  48.890  1.00 18.40           C
ATOM    702  O   SER A 100      26.848  32.938  49.678  1.00 17.88           O
ATOM    703  CB  SER A 100      25.897  35.926  49.802  1.00 22.26           C
ATOM    704  OG  SER A 100      25.064  37.017  50.232  1.00 27.19           O
ATOM    705  H   SER A 100      24.863  34.011  51.247  1.00 19.82           H
ATOM    706  HA  SER A 100      24.536  34.853  48.677  1.00 22.95           H
ATOM    707  HB2 SER A 100      26.371  35.652  50.573  1.00 26.70           H
ATOM    708  HB3 SER A 100      26.502  36.220  49.100  1.00 26.70           H
ATOM    709  HG  SER A 100      24.273  36.880  49.985  1.00 32.62           H
ATOM    710  N   SER A 101      26.346  33.536  47.566  1.00 16.83           N
ATOM    711  CA  SER A 101      27.382  32.727  46.942  1.00 18.81           C
ATOM    712  C   SER A 101      28.616  33.553  46.617  1.00 15.61           C
ATOM    713  O   SER A 101      29.711  33.010  46.571  1.00 15.04           O
ATOM    714  CB  SER A 101      26.831  32.065  45.667  1.00 18.47           C
ATOM    715  OG  SER A 101      26.357  33.069  44.803  1.00 27.45           O
ATOM    716  H   SER A 101      25.857  33.959  47.004  1.00 20.19           H
ATOM    717  HA  SER A 101      27.647  32.018  47.551  1.00 22.56           H
ATOM    718  HB2 SER A 101      27.542  31.587  45.226  1.00 22.15           H
ATOM    719  HB3 SER A 101      26.107  31.458  45.873  1.00 22.15           H
ATOM    720  HG  SER A 101      25.516  33.063  44.781  1.00 32.93           H
ATOM    721  N   ARG A 102      28.459  34.867  46.497  1.00 17.86           N
ATOM    722  CA  ARG A 102      29.535  35.824  46.298  1.00 23.02           C
ATOM    723  C   ARG A 102      29.126  37.051  47.079  1.00 18.45           C
ATOM    724  O   ARG A 102      27.944  37.385  47.116  1.00 18.10           O
ATOM    725  CB  ARG A 102      29.723  36.191  44.836  1.00 21.52           C
ATOM    726  CG  ARG A 102      30.911  37.091  44.550  1.00 23.80           C
ATOM    727  CD  ARG A 102      30.934  37.559  43.068  1.00 20.34           C
ATOM    728  NE  ARG A 102      29.848  38.478  42.769  1.00 21.11           N
ATOM    729  CZ  ARG A 102      29.483  38.856  41.547  1.00 28.58           C
ATOM    730  NH1 ARG A 102      30.101  38.392  40.467  1.00 23.84           N
ATOM    731  NH2 ARG A 102      28.457  39.672  41.411  1.00 24.58           N1+
ATOM    732  H   ARG A 102      27.687  35.249  46.554  1.00 21.43           H
ATOM    733  HA  ARG A 102      30.370  35.480  46.662  1.00 27.62           H
ATOM    734  HB2 ARG A 102      29.844  35.370  44.328  1.00 25.82           H
ATOM    735  HB3 ARG A 102      28.923  36.646  44.525  1.00 25.82           H
ATOM    736  HG2 ARG A 102      30.869  37.871  45.128  1.00 28.56           H
ATOM    737  HG3 ARG A 102      31.729  36.595  44.714  1.00 28.56           H
ATOM    738  HD2 ARG A 102      31.771  38.009  42.879  1.00 24.40           H
ATOM    739  HD3 ARG A 102      30.832  36.785  42.495  1.00 24.40           H
ATOM    740  HE  ARG A 102      29.386  38.781  43.429  1.00 25.33           H
ATOM    741 HH11 ARG A 102      30.761  37.846  40.537  1.00 28.60           H
ATOM    742 HH12 ARG A 102      29.844  38.642  39.686  1.00 28.60           H
ATOM    743 HH21 ARG A 102      28.047  39.979  42.099  1.00 29.49           H
ATOM    744 HH22 ARG A 102      28.217  39.920  40.623  1.00 29.49           H
ATOM    745  N   TYR A 103      30.081  37.708  47.711  1.00 17.78           N
ATOM    746  CA  TYR A 103      29.750  38.883  48.494  1.00 19.83           C
ATOM    747  C   TYR A 103      30.896  39.856  48.403  1.00 16.69           C
ATOM    748  O   TYR A 103      32.051  39.458  48.288  1.00 18.87           O
ATOM    749  CB  TYR A 103      29.473  38.507  49.939  1.00 20.86           C
ATOM    750  CG  TYR A 103      28.828  39.559  50.777  1.00 20.09           C
ATOM    751  CD1 TYR A 103      27.547  39.970  50.490  1.00 18.70           C
ATOM    752  CD2 TYR A 103      29.456  40.089  51.889  1.00 21.35           C
ATOM    753  CE1 TYR A 103      26.917  40.907  51.257  1.00 18.89           C
ATOM    754  CE2 TYR A 103      28.825  41.030  52.676  1.00 21.97           C
ATOM    755  CZ  TYR A 103      27.541  41.434  52.340  1.00 23.73           C
ATOM    756  OH  TYR A 103      26.840  42.373  53.082  1.00 22.96           O
ATOM    757  H   TYR A 103      30.911  37.495  47.711  1.00 21.33           H
ATOM    758  HA  TYR A 103      28.959  39.305  48.124  1.00 23.79           H
ATOM    759  HB2 TYR A 103      28.833  37.811  49.846  1.00 25.02           H
ATOM    760  HB3 TYR A 103      30.275  38.195  50.386  1.00 25.02           H
ATOM    761  HD1 TYR A 103      27.114  39.606  49.755  1.00 22.43           H
ATOM    762  HD2 TYR A 103      30.317  39.815  52.104  1.00 25.62           H
ATOM    763  HE1 TYR A 103      26.054  41.181  51.052  1.00 22.66           H
ATOM    764  HE2 TYR A 103      29.259  41.397  53.410  1.00 26.36           H
ATOM    765  HH  TYR A 103      27.309  42.635  53.724  1.00 27.54           H
ATOM    766  N   GLY A 104      30.554  41.130  48.408  1.00 13.31           N
ATOM    767  CA  GLY A 104      31.523  42.148  48.082  1.00 15.03           C
ATOM    768  C   GLY A 104      30.812  43.462  47.882  1.00 20.58           C
ATOM    769  O   GLY A 104      29.582  43.536  47.906  1.00 18.40           O
ATOM    770  H   GLY A 104      29.770  41.426  48.607  1.00 15.96           H
ATOM    771  HA2 GLY A 104      32.145  42.244  48.811  1.00 18.04           H
ATOM    772  HA3 GLY A 104      32.012  41.906  47.283  1.00 18.04           H
ATOM    773  N   ASN A 105      31.614  44.519  47.688  1.00 17.66           N
ATOM    774  CA  ASN A 105      31.013  45.829  47.489  1.00 17.20           C
ATOM    775  C   ASN A 105      29.980  45.815  46.351  1.00 18.15           C
ATOM    776  O   ASN A 105      28.948  46.488  46.473  1.00 16.61           O
ATOM    777  CB  ASN A 105      32.097  46.889  47.264  1.00 15.00           C
ATOM    778  CG  ASN A 105      32.916  47.188  48.534  1.00 24.90           C
ATOM    779  OD1 ASN A 105      32.389  47.131  49.657  1.00 21.22           O
ATOM    780  ND2 ASN A 105      34.197  47.557  48.353  1.00 19.23           N
ATOM    781  H   ASN A 105      32.477  44.506  47.683  1.00 21.19           H
ATOM    782  HA  ASN A 105      30.534  46.074  48.295  1.00 20.64           H
ATOM    783  HB2 ASN A 105      32.696  46.597  46.564  1.00 18.00           H
ATOM    784  HB3 ASN A 105      31.664  47.708  47.002  1.00 18.00           H
ATOM    785 HD21 ASN A 105      34.658  47.824  49.021  1.00 23.07           H
ATOM    786 HD22 ASN A 105      34.556  47.531  47.571  1.00 23.07           H
ATOM    787  N   PHE A 106      30.263  45.123  45.216  1.00 16.35           N
ATOM    788  CA  PHE A 106      29.369  45.226  44.054  1.00 13.75           C
ATOM    789  C   PHE A 106      27.975  44.648  44.409  1.00 17.87           C
ATOM    790  O   PHE A 106      26.879  45.111  44.126  1.00 15.11           O
ATOM    791  CB  PHE A 106      30.073  44.446  42.941  1.00 20.39           C
ATOM    792  CG  PHE A 106      29.301  44.520  41.673  1.00 17.55           C
ATOM    793  CD1 PHE A 106      29.227  45.728  40.965  1.00 21.12           C
ATOM    794  CD2 PHE A 106      28.615  43.384  41.223  1.00 23.64           C
ATOM    795  CE1 PHE A 106      28.419  45.813  39.833  1.00 13.36           C
ATOM    796  CE2 PHE A 106      27.850  43.467  40.061  1.00 21.63           C
ATOM    797  CZ  PHE A 106      27.721  44.688  39.389  1.00 20.26           C
ATOM    798  H   PHE A 106      31.219  44.698  45.082  1.00 19.61           H
ATOM    799  HA  PHE A 106      29.207  46.299  43.768  1.00 16.49           H
ATOM    800  HB2 PHE A 106      31.114  44.842  42.794  1.00 24.47           H
ATOM    801  HB3 PHE A 106      30.253  43.386  43.246  1.00 24.47           H
ATOM    802  HD1 PHE A 106      29.788  46.594  41.311  1.00 25.33           H
ATOM    803  HD2 PHE A 106      28.676  42.446  41.784  1.00 28.37           H
ATOM    804  HE1 PHE A 106      28.339  46.753  39.292  1.00 16.02           H
ATOM    805  HE2 PHE A 106      27.362  42.569  39.686  1.00 25.95           H
ATOM    806  HZ  PHE A 106      27.078  44.768  38.513  1.00 24.31           H
ATOM    807  N   ASP A 107      28.069  43.474  45.123  1.00 16.95           N
ATOM    808  CA  ASP A 107      26.913  42.693  45.577  1.00 17.18           C
ATOM    809  C   ASP A 107      26.142  43.421  46.680  1.00 15.74           C
ATOM    810  O   ASP A 107      24.907  43.342  46.742  1.00 15.69           O
ATOM    811  CB  ASP A 107      27.346  41.305  46.084  1.00 16.84           C
ATOM    812  CG  ASP A 107      27.955  40.428  44.976  1.00 25.05           C
ATOM    813  OD1 ASP A 107      27.284  40.193  43.965  1.00 24.18           O
ATOM    814  OD2 ASP A 107      29.121  40.040  45.105  1.00 24.44           O1-
ATOM    815  H   ASP A 107      28.820  43.124  45.357  1.00 20.33           H
ATOM    816  HA  ASP A 107      26.304  42.547  44.842  1.00 20.62           H
ATOM    817  HB2 ASP A 107      28.007  41.401  46.793  1.00 20.20           H
ATOM    818  HB3 ASP A 107      26.565  40.848  46.422  1.00 20.20           H
ATOM    819  N   ILE A 108      26.844  44.158  47.527  1.00 15.75           N
ATOM    820  CA  ILE A 108      26.168  44.991  48.512  1.00 15.90           C
ATOM    821  C   ILE A 108      25.299  46.038  47.811  1.00 18.32           C
ATOM    822  O   ILE A 108      24.163  46.300  48.230  1.00 15.42           O
ATOM    823  CB  ILE A 108      27.223  45.589  49.470  1.00 17.10           C
ATOM    824  CG1 ILE A 108      27.784  44.456  50.333  1.00 20.70           C
ATOM    825  CG2 ILE A 108      26.642  46.721  50.324  1.00 19.76           C
ATOM    826  CD1 ILE A 108      28.907  44.836  51.211  1.00 18.57           C
ATOM    827  H   ILE A 108      27.695  44.214  47.548  1.00 18.90           H
ATOM    828  HA  ILE A 108      25.570  44.434  49.034  1.00 19.07           H
ATOM    829  HB  ILE A 108      27.958  45.933  48.942  1.00 20.51           H
ATOM    830 HG12 ILE A 108      27.081  44.106  50.900  1.00 24.83           H
ATOM    831 HG13 ILE A 108      28.098  43.748  49.750  1.00 24.83           H
ATOM    832 HG21 ILE A 108      27.323  47.035  50.937  1.00 23.70           H
ATOM    833 HG22 ILE A 108      26.364  47.455  49.750  1.00 23.70           H
ATOM    834 HG23 ILE A 108      25.883  46.377  50.821  1.00 23.70           H
ATOM    835 HD11 ILE A 108      29.224  44.040  51.669  1.00 22.27           H
ATOM    836 HD12 ILE A 108      29.616  45.216  50.669  1.00 22.27           H
ATOM    837 HD13 ILE A 108      28.599  45.490  51.857  1.00 22.27           H
ATOM    838  N   LEU A 109      25.791  46.637  46.721  1.00 17.64           N
ATOM    839  CA  LEU A 109      24.937  47.555  45.944  1.00 20.84           C
ATOM    840  C   LEU A 109      23.662  46.879  45.418  1.00 17.81           C
ATOM    841  O   LEU A 109      22.589  47.509  45.462  1.00 16.08           O
ATOM    842  CB  LEU A 109      25.682  48.158  44.759  1.00 18.18           C
ATOM    843  CG  LEU A 109      26.711  49.213  44.996  1.00 24.50           C
ATOM    844  CD1 LEU A 109      27.301  49.549  43.663  1.00 25.90           C
ATOM    845  CD2 LEU A 109      26.054  50.450  45.616  1.00 27.01           C
ATOM    846  H   LEU A 109      26.583  46.544  46.431  1.00 21.17           H
ATOM    847  HA  LEU A 109      24.660  48.275  46.526  1.00 25.00           H
ATOM    848  HB2 LEU A 109      26.123  47.441  44.281  1.00 21.81           H
ATOM    849  HB3 LEU A 109      25.019  48.561  44.176  1.00 21.81           H
ATOM    850  HG  LEU A 109      27.402  48.874  45.590  1.00 29.40           H
ATOM    851 HD11 LEU A 109      27.972  50.239  43.776  1.00 31.07           H
ATOM    852 HD12 LEU A 109      27.705  48.755  43.286  1.00 31.07           H
ATOM    853 HD13 LEU A 109      26.593  49.871  43.081  1.00 31.07           H
ATOM    854 HD21 LEU A 109      26.717  51.151  45.703  1.00 32.40           H
ATOM    855 HD22 LEU A 109      25.335  50.742  45.030  1.00 32.40           H
ATOM    856 HD23 LEU A 109      25.694  50.223  46.489  1.00 32.40           H
ATOM    857  N   ARG A 110      23.739  45.608  44.934  1.00 12.67           N
ATOM    858  CA  ARG A 110      22.496  44.931  44.504  1.00 13.19           C
ATOM    859  C   ARG A 110      21.495  44.778  45.674  1.00 17.99           C
ATOM    860  O   ARG A 110      20.310  45.060  45.594  1.00 18.72           O
ATOM    861  CB  ARG A 110      22.895  43.587  43.887  1.00 14.32           C
ATOM    862  CG  ARG A 110      23.706  43.850  42.613  1.00 20.60           C
ATOM    863  CD  ARG A 110      23.831  42.569  41.794  1.00 27.40           C
ATOM    864  NE  ARG A 110      24.227  42.915  40.389  1.00 27.26           N
ATOM    865  CZ  ARG A 110      24.788  41.987  39.540  1.00 31.08           C
ATOM    866  NH1 ARG A 110      24.931  40.660  39.889  1.00 27.21           N
ATOM    867  NH2 ARG A 110      24.986  42.377  38.216  1.00 28.99           N1+
ATOM    868  H   ARG A 110      24.604  45.049  45.024  1.00 15.20           H
ATOM    869  HA  ARG A 110      21.969  45.582  43.751  1.00 15.82           H
ATOM    870  HB2 ARG A 110      23.491  42.985  44.616  1.00 17.17           H
ATOM    871  HB3 ARG A 110      21.991  42.982  43.683  1.00 17.17           H
ATOM    872  HG2 ARG A 110      23.231  44.658  42.022  1.00 24.72           H
ATOM    873  HG3 ARG A 110      24.722  44.232  42.885  1.00 24.72           H
ATOM    874  HD2 ARG A 110      24.578  41.879  42.273  1.00 32.88           H
ATOM    875  HD3 ARG A 110      22.861  42.017  41.750  1.00 32.88           H
ATOM    876  HE  ARG A 110      24.305  43.914  40.150  1.00 32.71           H
ATOM    877 HH11 ARG A 110      24.875  40.370  40.890  1.00 32.65           H
ATOM    878 HH12 ARG A 110      25.600  40.079  39.349  1.00 32.65           H
ATOM    879 HH21 ARG A 110      25.112  43.370  37.999  1.00 34.79           H
ATOM    880 HH22 ARG A 110      25.437  41.717  37.566  1.00 34.79           H
ATOM    881  N   ASP A 111      22.069  44.320  46.837  1.00 20.07           N
ATOM    882  CA  ASP A 111      21.325  44.174  48.096  1.00 18.69           C
ATOM    883  C   ASP A 111      20.644  45.476  48.496  1.00 16.37           C
ATOM    884  O   ASP A 111      19.486  45.474  48.918  1.00 18.13           O
ATOM    885  CB  ASP A 111      22.237  43.735  49.241  1.00 18.26           C
ATOM    886  CG  ASP A 111      22.679  42.266  49.141  1.00 20.10           C
ATOM    887  OD1 ASP A 111      23.476  41.881  49.990  1.00 20.35           O
ATOM    888  OD2 ASP A 111      22.258  41.523  48.254  1.00 15.20           O1-
ATOM    889  H   ASP A 111      22.899  44.101  46.906  1.00 24.07           H
ATOM    890  HA  ASP A 111      20.642  43.492  48.012  1.00 22.42           H
ATOM    891  HB2 ASP A 111      23.039  44.283  49.254  1.00 21.91           H
ATOM    892  HB3 ASP A 111      21.750  43.831  50.076  1.00 21.91           H
ATOM    893  N   GLU A 112      21.379  46.590  48.422  1.00 17.05           N
ATOM    894  CA  GLU A 112      20.830  47.893  48.770  1.00 16.30           C
ATOM    895  C   GLU A 112      19.763  48.351  47.776  1.00 18.10           C
ATOM    896  O   GLU A 112      18.818  49.047  48.161  1.00 16.07           O
ATOM    897  CB  GLU A 112      21.963  48.915  48.862  1.00 13.10           C
ATOM    898  CG  GLU A 112      22.780  48.701  50.147  1.00 18.26           C
ATOM    899  CD  GLU A 112      24.039  49.560  50.253  1.00 21.33           C
ATOM    900  OE1 GLU A 112      24.413  50.238  49.285  1.00 23.52           O
ATOM    901  OE2 GLU A 112      24.677  49.488  51.309  1.00 16.85           O1-
ATOM    902  H   GLU A 112      22.202  46.612  48.174  1.00 20.45           H
ATOM    903  HA  GLU A 112      20.413  47.818  49.646  1.00 19.56           H
ATOM    904  HB2 GLU A 112      22.544  48.806  48.099  1.00 15.71           H
ATOM    905  HB3 GLU A 112      21.596  49.812  48.872  1.00 15.71           H
ATOM    906  HG2 GLU A 112      22.213  48.901  50.907  1.00 21.90           H
ATOM    907  HG3 GLU A 112      23.060  47.774  50.184  1.00 21.90           H
ATOM    908  N   LEU A 113      19.881  47.954  46.515  1.00 15.68           N
ATOM    909  CA  LEU A 113      18.861  48.286  45.527  1.00 14.17           C
ATOM    910  C   LEU A 113      17.574  47.549  45.845  1.00 17.34           C
ATOM    911  O   LEU A 113      16.486  48.120  45.742  1.00 16.88           O
ATOM    912  CB  LEU A 113      19.348  47.961  44.101  1.00 17.05           C
ATOM    913  CG  LEU A 113      18.344  48.379  42.984  1.00 17.35           C
ATOM    914  CD1 LEU A 113      19.007  48.929  41.723  1.00 19.18           C
ATOM    915  CD2 LEU A 113      17.459  47.229  42.651  1.00 20.73           C
ATOM    916  H   LEU A 113      20.541  47.501  46.216  1.00 18.81           H
ATOM    917  HA  LEU A 113      18.674  49.235  45.575  1.00 17.00           H
ATOM    918  HB2 LEU A 113      20.193  48.405  43.948  1.00 20.46           H
ATOM    919  HB3 LEU A 113      19.473  46.998  44.039  1.00 20.46           H
ATOM    920  HG  LEU A 113      17.774  49.080  43.332  1.00 20.82           H
ATOM    921 HD11 LEU A 113      18.316  49.175  41.087  1.00 23.01           H
ATOM    922 HD12 LEU A 113      19.527  49.708  41.968  1.00 23.01           H
ATOM    923 HD13 LEU A 113      19.583  48.252  41.332  1.00 23.01           H
ATOM    924 HD21 LEU A 113      16.856  47.509  41.945  1.00 24.87           H
ATOM    925 HD22 LEU A 113      18.007  46.486  42.359  1.00 24.87           H
ATOM    926 HD23 LEU A 113      16.950  46.985  43.431  1.00 24.87           H
ATOM    927  N   GLU A 114      17.677  46.288  46.271  1.00 17.69           N
ATOM    928  CA  GLU A 114      16.480  45.549  46.685  1.00 15.34           C
ATOM    929  C   GLU A 114      15.735  46.276  47.800  1.00 17.48           C
ATOM    930  O   GLU A 114      14.502  46.242  47.852  1.00 13.96           O
ATOM    931  CB  GLU A 114      16.862  44.139  47.126  1.00 17.97           C
ATOM    932  CG  GLU A 114      17.474  43.351  46.000  1.00 15.07           C
ATOM    933  CD  GLU A 114      18.126  42.039  46.430  1.00 19.24           C
ATOM    934  OE1 GLU A 114      18.231  41.786  47.635  1.00 17.78           O
ATOM    935  OE2 GLU A 114      18.499  41.260  45.530  1.00 18.51           O1-
ATOM    936  H   GLU A 114      18.403  45.842  46.310  1.00 21.22           H
ATOM    937  HA  GLU A 114      15.887  45.465  45.924  1.00 18.40           H
ATOM    938  HB2 GLU A 114      17.515  44.186  47.843  1.00 21.56           H
ATOM    939  HB3 GLU A 114      16.071  43.659  47.424  1.00 21.56           H
ATOM    940  HG2 GLU A 114      16.781  43.133  45.359  1.00 18.08           H
ATOM    941  HG3 GLU A 114      18.154  43.888  45.564  1.00 18.08           H
ATOM    942  N   VAL A 115      16.464  46.914  48.720  1.00 16.91           N
ATOM    943  CA  VAL A 115      15.799  47.626  49.826  1.00 15.83           C
ATOM    944  C   VAL A 115      14.907  48.735  49.277  1.00 17.72           C
ATOM    945  O   VAL A 115      13.804  48.967  49.797  1.00 16.79           O
ATOM    946  CB  VAL A 115      16.832  48.199  50.824  1.00 14.66           C
ATOM    947  CG1 VAL A 115      16.165  49.156  51.821  1.00 19.78           C
ATOM    948  CG2 VAL A 115      17.539  47.103  51.569  1.00 14.54           C
ATOM    949  H   VAL A 115      17.324  46.974  48.700  1.00 20.28           H
ATOM    950  HA  VAL A 115      15.236  47.007  50.312  1.00 18.99           H
ATOM    951  HB  VAL A 115      17.493  48.697  50.322  1.00 17.59           H
ATOM    952 HG11 VAL A 115      16.840  49.460  52.443  1.00 23.73           H
ATOM    953 HG12 VAL A 115      15.803  49.918  51.348  1.00 23.73           H
ATOM    954 HG13 VAL A 115      15.463  48.691  52.306  1.00 23.73           H
ATOM    955 HG21 VAL A 115      18.183  47.516  52.152  1.00 17.44           H
ATOM    956 HG22 VAL A 115      16.887  46.605  52.082  1.00 17.44           H
ATOM    957 HG23 VAL A 115      17.993  46.523  50.941  1.00 17.44           H
ATOM    958  N   VAL A 116      15.370  49.440  48.218  1.00 15.47           N
ATOM    959  CA  VAL A 116      14.560  50.464  47.557  1.00 17.34           C
ATOM    960  C   VAL A 116      13.326  49.839  46.926  1.00 17.37           C
ATOM    961  O   VAL A 116      12.193  50.325  47.088  1.00 15.44           O
ATOM    962  CB  VAL A 116      15.394  51.223  46.503  1.00 15.80           C
ATOM    963  CG1 VAL A 116      14.518  52.286  45.782  1.00 18.03           C
ATOM    964  CG2 VAL A 116      16.613  51.893  47.133  1.00 20.00           C
ATOM    965  H   VAL A 116      16.149  49.346  47.871  1.00 18.55           H
ATOM    966  HA  VAL A 116      14.248  51.100  48.218  1.00 20.80           H
ATOM    967  HB  VAL A 116      15.717  50.596  45.843  1.00 18.96           H
ATOM    968 HG11 VAL A 116      15.073  52.792  45.165  1.00 21.63           H
ATOM    969 HG12 VAL A 116      13.807  51.840  45.297  1.00 21.63           H
ATOM    970 HG13 VAL A 116      14.140  52.885  46.440  1.00 21.63           H
ATOM    971 HG21 VAL A 116      17.107  52.367  46.450  1.00 23.99           H
ATOM    972 HG22 VAL A 116      16.312  52.509  47.821  1.00 23.99           H
ATOM    973 HG23 VAL A 116      17.177  51.207  47.523  1.00 23.99           H
ATOM    974  N   LEU A 117      13.531  48.749  46.198  1.00 14.95           N
ATOM    975  CA  LEU A 117      12.427  48.063  45.561  1.00 14.27           C
ATOM    976  C   LEU A 117      11.346  47.722  46.579  1.00 21.20           C
ATOM    977  O   LEU A 117      10.154  47.891  46.299  1.00 14.51           O
ATOM    978  CB  LEU A 117      12.921  46.797  44.852  1.00 17.72           C
ATOM    979  CG  LEU A 117      13.936  47.009  43.729  1.00 21.31           C
ATOM    980  CD1 LEU A 117      14.096  45.718  42.931  1.00 22.49           C
ATOM    981  CD2 LEU A 117      13.548  48.170  42.823  1.00 18.42           C
ATOM    982  H   LEU A 117      14.298  48.397  46.058  1.00 17.93           H
ATOM    983  HA  LEU A 117      12.042  48.652  44.902  1.00 17.11           H
ATOM    984  HB2 LEU A 117      13.340  46.209  45.502  1.00 21.26           H
ATOM    985  HB3 LEU A 117      12.152  46.343  44.471  1.00 21.26           H
ATOM    986  HG  LEU A 117      14.792  47.224  44.130  1.00 25.57           H
ATOM    987 HD11 LEU A 117      14.751  45.874  42.234  1.00 26.98           H
ATOM    988 HD12 LEU A 117      14.405  45.017  43.525  1.00 26.98           H
ATOM    989 HD13 LEU A 117      13.246  45.468  42.535  1.00 26.98           H
ATOM    990 HD21 LEU A 117      14.195  48.220  42.103  1.00 22.10           H
ATOM    991 HD22 LEU A 117      12.665  48.011  42.465  1.00 22.10           H
ATOM    992 HD23 LEU A 117      13.560  48.991  43.332  1.00 22.10           H
ATOM    993  N   LYS A 118      11.743  47.184  47.748  1.00 18.30           N
ATOM    994  CA  LYS A 118      10.766  46.875  48.804  1.00 12.67           C
ATOM    995  C   LYS A 118       9.971  48.122  49.191  1.00 15.58           C
ATOM    996  O   LYS A 118       8.742  48.083  49.303  1.00 17.43           O
ATOM    997  CB  LYS A 118      11.499  46.285  50.021  1.00 18.18           C
ATOM    998  CG  LYS A 118      10.630  45.944  51.244  1.00 22.47           C
ATOM    999  CD  LYS A 118      11.472  45.649  52.492  1.00 23.15           C
ATOM   1000  CE  LYS A 118      10.515  45.097  53.576  1.00 28.88           C
ATOM   1001  NZ  LYS A 118      10.689  45.762  54.871  1.00 47.01           N1+
ATOM   1002  H   LYS A 118      12.560  46.983  47.947  1.00 21.96           H
ATOM   1003  HA  LYS A 118      10.139  46.212  48.475  1.00 15.20           H
ATOM   1004  HB2 LYS A 118      11.920  45.459  49.732  1.00 21.81           H
ATOM   1005  HB3 LYS A 118      12.181  46.916  50.309  1.00 21.81           H
ATOM   1006  HG2 LYS A 118      10.048  46.690  51.447  1.00 26.96           H
ATOM   1007  HG3 LYS A 118      10.108  45.149  51.054  1.00 26.96           H
ATOM   1008  HD2 LYS A 118      12.147  44.984  52.290  1.00 27.77           H
ATOM   1009  HD3 LYS A 118      11.880  46.468  52.815  1.00 27.77           H
ATOM   1010  HE2 LYS A 118       9.595  45.255  53.316  1.00 34.65           H
ATOM   1011  HE3 LYS A 118      10.674  44.146  53.685  1.00 34.65           H
ATOM   1012  HZ1 LYS A 118      10.120  45.423  55.467  1.00 56.41           H
ATOM   1013  HZ2 LYS A 118      11.523  45.618  55.160  1.00 56.41           H
ATOM   1014  HZ3 LYS A 118      10.553  46.635  54.793  1.00 56.41           H
ATOM   1015  N   ASP A 119      10.654  49.241  49.387  1.00 17.10           N
ATOM   1016  CA  ASP A 119       9.980  50.458  49.808  1.00 16.66           C
ATOM   1017  C   ASP A 119       8.970  50.916  48.763  1.00 23.67           C
ATOM   1018  O   ASP A 119       7.883  51.379  49.118  1.00 24.79           O
ATOM   1019  CB  ASP A 119      10.994  51.557  50.048  1.00 20.52           C
ATOM   1020  CG  ASP A 119      11.795  51.362  51.306  1.00 36.41           C
ATOM   1021  OD1 ASP A 119      11.401  50.560  52.196  1.00 37.68           O
ATOM   1022  OD2 ASP A 119      12.843  52.035  51.391  1.00 39.25           O1-
ATOM   1023  H   ASP A 119      11.503  49.325  49.288  1.00 20.51           H
ATOM   1024  HA  ASP A 119       9.499  50.295  50.637  1.00 19.98           H
ATOM   1025  HB2 ASP A 119      11.620  51.555  49.309  1.00 24.62           H
ATOM   1026  HB3 ASP A 119      10.540  52.414  50.112  1.00 24.62           H
ATOM   1027  N   VAL A 120       9.303  50.789  47.472  1.00 18.17           N
ATOM   1028  CA  VAL A 120       8.411  51.329  46.444  1.00 19.18           C
ATOM   1029  C   VAL A 120       7.341  50.332  46.028  1.00 20.99           C
ATOM   1030  O   VAL A 120       6.356  50.740  45.409  1.00 24.19           O
ATOM   1031  CB  VAL A 120       9.143  51.820  45.175  1.00 17.54           C
ATOM   1032  CG1 VAL A 120      10.189  52.844  45.498  1.00 21.70           C
ATOM   1033  CG2 VAL A 120       9.737  50.657  44.332  1.00 18.91           C
ATOM   1034  H   VAL A 120      10.015  50.407  47.179  1.00 21.79           H
ATOM   1035  HA  VAL A 120       7.957  52.106  46.810  1.00 23.01           H
ATOM   1036  HB  VAL A 120       8.482  52.260  44.619  1.00 21.04           H
ATOM   1037 HG11 VAL A 120      10.625  53.125  44.678  1.00 26.03           H
ATOM   1038 HG12 VAL A 120       9.753  53.597  45.923  1.00 26.03           H
ATOM   1039 HG13 VAL A 120      10.842  52.453  46.105  1.00 26.03           H
ATOM   1040 HG21 VAL A 120      10.267  51.030  43.608  1.00 22.68           H
ATOM   1041 HG22 VAL A 120      10.303  50.100  44.893  1.00 22.68           H
ATOM   1042 HG23 VAL A 120       9.012  50.128  43.963  1.00 22.68           H
ATOM   1043  N   LEU A 121       7.500  49.043  46.331  1.00 15.82           N
ATOM   1044  CA  LEU A 121       6.469  48.085  45.948  1.00 16.90           C
ATOM   1045  C   LEU A 121       5.473  47.766  47.051  1.00 20.93           C
ATOM   1046  O   LEU A 121       4.348  47.361  46.744  1.00 22.17           O
ATOM   1047  CB  LEU A 121       7.099  46.781  45.506  1.00 15.52           C
ATOM   1048  CG  LEU A 121       7.883  46.922  44.241  1.00 19.24           C
ATOM   1049  CD1 LEU A 121       8.705  45.682  44.067  1.00 16.79           C
ATOM   1050  CD2 LEU A 121       6.932  47.155  43.075  1.00 20.71           C
ATOM   1051  H   LEU A 121       8.181  48.706  46.737  1.00 18.98           H
ATOM   1052  HA  LEU A 121       5.961  48.445  45.202  1.00 20.28           H
ATOM   1053  HB2 LEU A 121       7.715  46.491  46.198  1.00 18.61           H
ATOM   1054  HB3 LEU A 121       6.406  46.118  45.374  1.00 18.61           H
ATOM   1055  HG  LEU A 121       8.475  47.688  44.313  1.00 23.08           H
ATOM   1056 HD11 LEU A 121       9.159  45.720  43.212  1.00 20.14           H
ATOM   1057 HD12 LEU A 121       9.350  45.629  44.788  1.00 20.14           H
ATOM   1058 HD13 LEU A 121       8.113  44.910  44.102  1.00 20.14           H
ATOM   1059 HD21 LEU A 121       7.465  47.236  42.268  1.00 24.85           H
ATOM   1060 HD22 LEU A 121       6.315  46.411  42.997  1.00 24.85           H
ATOM   1061 HD23 LEU A 121       6.443  47.977  43.217  1.00 24.85           H
ATOM   1062  N   GLN A 122       5.844  47.925  48.315  1.00 22.84           N
ATOM   1063  CA  GLN A 122       5.098  47.288  49.393  1.00 22.72           C
ATOM   1064  C   GLN A 122       3.895  48.090  49.862  1.00 22.14           C
ATOM   1065  O   GLN A 122       3.118  47.578  50.674  1.00 23.70           O
ATOM   1066  CB  GLN A 122       6.020  47.029  50.606  1.00 21.24           C
ATOM   1067  CG  GLN A 122       6.508  48.280  51.338  1.00 18.90           C
ATOM   1068  CD  GLN A 122       7.511  47.948  52.473  1.00 20.61           C
ATOM   1069  OE1 GLN A 122       7.747  46.782  52.830  1.00 18.77           O
ATOM   1070  NE2 GLN A 122       8.079  48.976  53.045  1.00 20.78           N
ATOM   1071  H   GLN A 122       6.508  48.405  48.576  1.00 27.40           H
ATOM   1072  HA  GLN A 122       4.780  46.426  49.082  1.00 27.25           H
ATOM   1073  HB2 GLN A 122       5.542  46.492  51.257  1.00 25.49           H
ATOM   1074  HB3 GLN A 122       6.810  46.562  50.308  1.00 25.49           H
ATOM   1075  HG2 GLN A 122       6.946  48.863  50.704  1.00 22.67           H
ATOM   1076  HG3 GLN A 122       5.753  48.746  51.729  1.00 22.67           H
ATOM   1077 HE21 GLN A 122       7.865  49.771  52.810  1.00 24.93           H
ATOM   1078 HE22 GLN A 122       8.667  48.847  53.650  1.00 24.93           H
ATOM   1079  N   GLU A 123       3.742  49.336  49.424  1.00 26.20           N
ATOM   1080  CA  GLU A 123       2.638  50.165  49.927  1.00 31.88           C
ATOM   1081  C   GLU A 123       1.781  50.635  48.766  1.00 24.12           C
ATOM   1082  O   GLU A 123       2.285  51.359  47.890  1.00 21.23           O
ATOM   1083  CB  GLU A 123       3.176  51.364  50.712  1.00 41.05           C
ATOM   1084  CG  GLU A 123       2.598  51.474  52.132  1.00 47.57           C
ATOM   1085  CD  GLU A 123       2.765  52.873  52.725  1.00 53.34           C
ATOM   1086  OE1 GLU A 123       3.789  53.114  53.419  1.00 58.92           O
ATOM   1087  OE2 GLU A 123       1.882  53.734  52.475  1.00 52.75           O1-
ATOM   1088  H   GLU A 123       4.251  49.728  48.849  1.00 31.43           H
ATOM   1089  HA  GLU A 123       2.086  49.643  50.527  1.00 38.25           H
ATOM   1090  HB2 GLU A 123       4.144  51.296  50.783  1.00 49.26           H
ATOM   1091  HB3 GLU A 123       2.942  52.174  50.235  1.00 49.26           H
ATOM   1092  HG2 GLU A 123       1.650  51.267  52.098  1.00 57.08           H
ATOM   1093  HG3 GLU A 123       3.054  50.837  52.707  1.00 57.08           H
ATOM   1094  N   PRO A 124       0.517  50.242  48.706  1.00 28.04           N
ATOM   1095  CA  PRO A 124      -0.378  50.808  47.694  1.00 26.99           C
ATOM   1096  C   PRO A 124      -0.483  52.305  47.887  1.00 25.88           C
ATOM   1097  O   PRO A 124      -0.316  52.818  48.994  1.00 28.55           O
ATOM   1098  CB  PRO A 124      -1.709  50.115  47.976  1.00 27.57           C
ATOM   1099  CG  PRO A 124      -1.331  48.831  48.600  1.00 32.66           C
ATOM   1100  CD  PRO A 124      -0.099  49.101  49.398  1.00 32.37           C
ATOM   1101  HA  PRO A 124      -0.092  50.594  46.790  1.00 32.38           H
ATOM   1102  HB2 PRO A 124      -2.232  50.647  48.592  1.00 33.08           H
ATOM   1103  HB3 PRO A 124      -2.190  49.967  47.150  1.00 33.08           H
ATOM   1104  HG2 PRO A 124      -2.053  48.539  49.185  1.00 39.19           H
ATOM   1105  HG3 PRO A 124      -1.157  48.165  47.914  1.00 39.19           H
ATOM   1106  HD2 PRO A 124      -0.328  49.352  50.307  1.00 38.84           H
ATOM   1107  HD3 PRO A 124       0.496  48.333  49.375  1.00 38.84           H
ATOM   1108  N   LYS A 125      -0.681  53.002  46.784  1.00 27.73           N
ATOM   1109  CA  LYS A 125      -0.898  54.446  46.786  1.00 34.49           C
ATOM   1110  C   LYS A 125      -2.079  54.727  45.873  1.00 35.15           C
ATOM   1111  O   LYS A 125      -2.243  54.072  44.838  1.00 30.83           O
ATOM   1112  CB  LYS A 125       0.327  55.239  46.322  1.00 29.33           C
ATOM   1113  CG  LYS A 125       1.342  55.509  47.446  1.00 43.12           C
ATOM   1114  CD  LYS A 125       1.732  57.013  47.565  1.00 54.00           C
ATOM   1115  CE  LYS A 125       2.466  57.366  48.918  1.00 55.72           C
ATOM   1116  NZ  LYS A 125       3.625  58.362  48.794  1.00 51.02           N1+
ATOM   1117  H   LYS A 125      -0.704  52.643  46.004  1.00 33.27           H
ATOM   1118  HA  LYS A 125      -1.126  54.745  47.678  1.00 41.38           H
ATOM   1119  HB2 LYS A 125       0.779  54.746  45.621  1.00 35.19           H
ATOM   1120  HB3 LYS A 125       0.031  56.097  45.981  1.00 35.19           H
ATOM   1121  HG2 LYS A 125       0.965  55.225  48.295  1.00 51.74           H
ATOM   1122  HG3 LYS A 125       2.151  55.007  47.260  1.00 51.74           H
ATOM   1123  HD2 LYS A 125       2.324  57.246  46.831  1.00 64.80           H
ATOM   1124  HD3 LYS A 125       0.924  57.550  47.521  1.00 64.80           H
ATOM   1125  HE2 LYS A 125       1.816  57.758  49.525  1.00 66.85           H
ATOM   1126  HE3 LYS A 125       2.814  56.548  49.309  1.00 66.85           H
ATOM   1127  HZ1 LYS A 125       3.992  58.508  49.593  1.00 61.22           H
ATOM   1128  HZ2 LYS A 125       4.250  58.038  48.249  1.00 61.22           H
ATOM   1129  HZ3 LYS A 125       3.334  59.138  48.468  1.00 61.22           H
ATOM   1130  N   THR A 126      -2.907  55.700  46.266  1.00 40.93           N
ATOM   1131  CA  THR A 126      -4.207  55.866  45.611  1.00 38.77           C
ATOM   1132  C   THR A 126      -4.047  56.286  44.149  1.00 29.89           C
ATOM   1133  O   THR A 126      -4.856  55.896  43.302  1.00 36.07           O
ATOM   1134  CB  THR A 126      -5.070  56.883  46.396  1.00 37.68           C
ATOM   1135  OG1 THR A 126      -5.466  56.334  47.668  1.00 41.05           O
ATOM   1136  CG2 THR A 126      -6.322  57.250  45.620  1.00 39.63           C
ATOM   1137  H   THR A 126      -2.733  56.273  46.885  1.00 49.11           H
ATOM   1138  HA  THR A 126      -4.668  55.013  45.617  1.00 46.52           H
ATOM   1139  HB  THR A 126      -4.555  57.691  46.548  1.00 45.21           H
ATOM   1140  HG1 THR A 126      -5.954  56.877  48.083  1.00 49.25           H
ATOM   1141 HG21 THR A 126      -6.878  57.838  46.153  1.00 47.55           H
ATOM   1142 HG22 THR A 126      -6.087  57.712  44.799  1.00 47.55           H
ATOM   1143 HG23 THR A 126      -6.826  56.450  45.403  1.00 47.55           H
ATOM   1144  N   GLU A 127      -3.008  57.052  43.829  1.00 32.51           N
ATOM   1145  CA  GLU A 127      -2.826  57.552  42.472  1.00 43.79           C
ATOM   1146  C   GLU A 127      -2.145  56.557  41.548  1.00 31.32           C
ATOM   1147  O   GLU A 127      -1.912  56.894  40.389  1.00 31.63           O
ATOM   1148  CB  GLU A 127      -2.007  58.853  42.494  1.00 43.86           C
ATOM   1149  CG  GLU A 127      -0.562  58.731  43.022  1.00 47.36           C
ATOM   1150  CD  GLU A 127       0.379  57.926  42.101  1.00 60.77           C
ATOM   1151  OE1 GLU A 127       1.047  56.992  42.622  1.00 53.26           O
ATOM   1152  OE2 GLU A 127       0.439  58.206  40.863  1.00 65.32           O1-
ATOM   1153  H   GLU A 127      -2.390  57.292  44.377  1.00 39.00           H
ATOM   1154  HA  GLU A 127      -3.697  57.759  42.093  1.00 52.54           H
ATOM   1155  HB2 GLU A 127      -1.961  59.201  41.590  1.00 52.63           H
ATOM   1156  HB3 GLU A 127      -2.468  59.489  43.064  1.00 52.63           H
ATOM   1157  HG2 GLU A 127      -0.186  59.620  43.134  1.00 56.83           H
ATOM   1158  HG3 GLU A 127      -0.581  58.280  43.882  1.00 56.83           H
ATOM   1159  N   ASP A 128      -1.791  55.366  42.030  1.00 32.43           N
ATOM   1160  CA  ASP A 128      -1.023  54.425  41.215  1.00 27.31           C
ATOM   1161  C   ASP A 128      -1.742  54.125  39.915  1.00 24.37           C
ATOM   1162  O   ASP A 128      -2.890  53.688  39.925  1.00 21.20           O
ATOM   1163  CB  ASP A 128      -0.810  53.107  41.965  1.00 26.61           C
ATOM   1164  CG  ASP A 128       0.269  53.191  43.019  1.00 22.72           C
ATOM   1165  OD1 ASP A 128       1.000  54.192  43.073  1.00 23.76           O
ATOM   1166  OD2 ASP A 128       0.414  52.234  43.771  1.00 24.44           O1-
ATOM   1167  H   ASP A 128      -1.985  55.077  42.816  1.00 38.90           H
ATOM   1168  HA  ASP A 128      -0.165  54.811  40.998  1.00 32.76           H
ATOM   1169  HB2 ASP A 128      -1.635  52.862  42.414  1.00 31.92           H
ATOM   1170  HB3 ASP A 128      -0.574  52.412  41.329  1.00 31.92           H
ATOM   1171  N   ILE A 129      -1.059  54.304  38.794  1.00 23.39           N
ATOM   1172  CA  ILE A 129      -1.591  53.821  37.517  1.00 25.93           C
ATOM   1173  C   ILE A 129      -1.628  52.289  37.496  1.00 28.07           C
ATOM   1174  O   ILE A 129      -1.017  51.621  38.335  1.00 22.46           O
ATOM   1175  CB  ILE A 129      -0.765  54.395  36.362  1.00 26.46           C
ATOM   1176  CG1 ILE A 129       0.687  53.890  36.458  1.00 23.61           C
ATOM   1177  CG2 ILE A 129      -0.836  55.940  36.433  1.00 27.73           C
ATOM   1178  CD1 ILE A 129       1.513  54.263  35.334  1.00 25.50           C
ATOM   1179  H   ILE A 129      -0.308  54.713  38.741  1.00 28.06           H
ATOM   1180  HA  ILE A 129      -2.501  54.140  37.407  1.00 31.10           H
ATOM   1181  HB  ILE A 129      -1.155  54.104  35.524  1.00 31.75           H
ATOM   1182 HG12 ILE A 129       1.108  54.239  37.260  1.00 28.32           H
ATOM   1183 HG13 ILE A 129       0.689  52.922  36.486  1.00 28.32           H
ATOM   1184 HG21 ILE A 129      -0.342  56.311  35.684  1.00 33.27           H
ATOM   1185 HG22 ILE A 129      -1.764  56.216  36.382  1.00 33.27           H
ATOM   1186 HG23 ILE A 129      -0.449  56.247  37.267  1.00 33.27           H
ATOM   1187 HD11 ILE A 129       2.382  53.848  35.425  1.00 30.59           H
ATOM   1188 HD12 ILE A 129       1.084  53.953  34.522  1.00 30.59           H
ATOM   1189 HD13 ILE A 129       1.601  55.229  35.324  1.00 30.59           H
ATOM   1190  N   VAL A 130      -2.358  51.716  36.538  1.00 23.29           N
ATOM   1191  CA  VAL A 130      -2.610  50.273  36.537  1.00 21.84           C
ATOM   1192  C   VAL A 130      -1.299  49.501  36.475  1.00 22.93           C
ATOM   1193  O   VAL A 130      -1.148  48.447  37.096  1.00 23.14           O
ATOM   1194  CB  VAL A 130      -3.531  49.879  35.361  1.00 20.12           C
ATOM   1195  CG1 VAL A 130      -3.494  48.404  35.097  1.00 20.21           C
ATOM   1196  CG2 VAL A 130      -4.978  50.274  35.655  1.00 25.07           C
ATOM   1197  H   VAL A 130      -2.694  52.137  35.871  1.00 27.95           H
ATOM   1198  HA  VAL A 130      -3.050  50.037  37.369  1.00 26.20           H
ATOM   1199  HB  VAL A 130      -3.225  50.336  34.561  1.00 24.14           H
ATOM   1200 HG11 VAL A 130      -4.170  48.185  34.433  1.00 24.25           H
ATOM   1201 HG12 VAL A 130      -2.626  48.149  34.753  1.00 24.25           H
ATOM   1202 HG13 VAL A 130      -3.690  47.940  35.923  1.00 24.25           H
ATOM   1203 HG21 VAL A 130      -5.539  49.996  34.915  1.00 30.08           H
ATOM   1204 HG22 VAL A 130      -5.270  49.835  36.469  1.00 30.08           H
ATOM   1205 HG23 VAL A 130      -5.023  51.240  35.765  1.00 30.08           H
ATOM   1206  N   ALA A 131      -0.358  49.970  35.677  1.00 22.61           N
ATOM   1207  CA  ALA A 131       0.888  49.231  35.581  1.00 23.87           C
ATOM   1208  C   ALA A 131       1.548  49.098  36.948  1.00 23.46           C
ATOM   1209  O   ALA A 131       2.157  48.071  37.262  1.00 21.07           O
ATOM   1210  CB  ALA A 131       1.813  49.928  34.626  1.00 20.39           C
ATOM   1211  H   ALA A 131      -0.408  50.681  35.198  1.00 27.13           H
ATOM   1212  HA  ALA A 131       0.709  48.342  35.241  1.00 28.63           H
ATOM   1213  HB1 ALA A 131       2.624  49.403  34.571  1.00 24.46           H
ATOM   1214  HB2 ALA A 131       1.390  49.997  33.757  1.00 24.46           H
ATOM   1215  HB3 ALA A 131       2.001  50.810  34.982  1.00 24.46           H
ATOM   1216  N   VAL A 132       1.474  50.138  37.753  1.00 18.00           N
ATOM   1217  CA  VAL A 132       2.080  50.084  39.075  1.00 25.86           C
ATOM   1218  C   VAL A 132       1.220  49.243  39.995  1.00 26.49           C
ATOM   1219  O   VAL A 132       1.739  48.439  40.775  1.00 20.83           O
ATOM   1220  CB  VAL A 132       2.311  51.511  39.605  1.00 22.63           C
ATOM   1221  CG1 VAL A 132       2.522  51.535  41.066  1.00 23.22           C
ATOM   1222  CG2 VAL A 132       3.475  52.151  38.871  1.00 21.26           C
ATOM   1223  H   VAL A 132       1.106  50.882  37.558  1.00 21.59           H
ATOM   1224  HA  VAL A 132       2.949  49.650  39.011  1.00 31.02           H
ATOM   1225  HB  VAL A 132       1.520  52.042  39.426  1.00 27.15           H
ATOM   1226 HG11 VAL A 132       2.766  52.437  41.316  1.00 27.86           H
ATOM   1227 HG12 VAL A 132       1.696  51.281  41.508  1.00 27.86           H
ATOM   1228 HG13 VAL A 132       3.234  50.922  41.301  1.00 27.86           H
ATOM   1229 HG21 VAL A 132       3.642  53.034  39.234  1.00 25.51           H
ATOM   1230 HG22 VAL A 132       4.265  51.594  38.982  1.00 25.51           H
ATOM   1231 HG23 VAL A 132       3.256  52.225  37.929  1.00 25.51           H
ATOM   1232  N   GLN A 133      -0.105  49.360  39.886  1.00 22.12           N
ATOM   1233  CA  GLN A 133      -0.966  48.457  40.645  1.00 22.39           C
ATOM   1234  C   GLN A 133      -0.635  47.011  40.343  1.00 22.90           C
ATOM   1235  O   GLN A 133      -0.714  46.154  41.233  1.00 18.95           O
ATOM   1236  CB  GLN A 133      -2.451  48.703  40.351  1.00 21.74           C
ATOM   1237  CG  GLN A 133      -2.953  50.050  40.746  1.00 20.75           C
ATOM   1238  CD  GLN A 133      -4.327  50.311  40.152  1.00 26.42           C
ATOM   1239  OE1 GLN A 133      -5.160  49.421  40.142  1.00 30.96           O
ATOM   1240  NE2 GLN A 133      -4.555  51.527  39.643  1.00 23.85           N
ATOM   1241  H   GLN A 133      -0.509  49.933  39.394  1.00 26.54           H
ATOM   1242  HA  GLN A 133      -0.824  48.608  41.593  1.00 26.86           H
ATOM   1243  HB2 GLN A 133      -2.601  48.609  39.396  1.00 26.08           H
ATOM   1244  HB3 GLN A 133      -2.980  48.047  40.834  1.00 26.08           H
ATOM   1245  HG2 GLN A 133      -3.028  50.092  41.713  1.00 24.90           H
ATOM   1246  HG3 GLN A 133      -2.337  50.726  40.421  1.00 24.90           H
ATOM   1247 HE21 GLN A 133      -3.920  52.108  39.613  1.00 28.61           H
ATOM   1248 HE22 GLN A 133      -5.333  51.733  39.342  1.00 28.61           H
ATOM   1249  N   LYS A 134      -0.315  46.701  39.078  1.00 16.03           N
ATOM   1250  CA  LYS A 134      -0.035  45.311  38.745  1.00 19.15           C
ATOM   1251  C   LYS A 134       1.275  44.850  39.363  1.00 18.16           C
ATOM   1252  O   LYS A 134       1.378  43.719  39.834  1.00 20.39           O
ATOM   1253  CB  LYS A 134      -0.015  45.116  37.224  1.00 24.44           C
ATOM   1254  CG  LYS A 134      -1.464  45.041  36.618  1.00 19.90           C
ATOM   1255  CD  LYS A 134      -1.514  44.957  35.067  1.00 25.83           C
ATOM   1256  CE  LYS A 134      -2.980  44.862  34.549  1.00 20.48           C
ATOM   1257  NZ  LYS A 134      -3.004  44.751  33.046  1.00 25.39           N1+
ATOM   1258  H   LYS A 134      -0.234  47.252  38.428  1.00 19.23           H
ATOM   1259  HA  LYS A 134      -0.742  44.760  39.107  1.00 22.98           H
ATOM   1260  HB2 LYS A 134       0.435  45.874  36.819  1.00 29.33           H
ATOM   1261  HB3 LYS A 134       0.453  44.292  37.015  1.00 29.33           H
ATOM   1262  HG2 LYS A 134      -1.889  44.247  36.973  1.00 23.88           H
ATOM   1263  HG3 LYS A 134      -1.956  45.830  36.891  1.00 23.88           H
ATOM   1264  HD2 LYS A 134      -1.110  45.754  34.688  1.00 30.99           H
ATOM   1265  HD3 LYS A 134      -1.040  44.168  34.762  1.00 30.99           H
ATOM   1266  HE2 LYS A 134      -3.407  44.078  34.924  1.00 24.57           H
ATOM   1267  HE3 LYS A 134      -3.469  45.657  34.809  1.00 24.57           H
ATOM   1268  HZ1 LYS A 134      -3.547  45.367  32.705  1.00 30.46           H
ATOM   1269  HZ2 LYS A 134      -2.188  44.877  32.708  1.00 30.46           H
ATOM   1270  HZ3 LYS A 134      -3.294  43.944  32.807  1.00 30.46           H
ATOM   1271  N   ALA A 135       2.305  45.690  39.330  1.00 18.23           N
ATOM   1272  CA  ALA A 135       3.562  45.255  39.930  1.00 22.59           C
ATOM   1273  C   ALA A 135       3.395  45.040  41.431  1.00 19.68           C
ATOM   1274  O   ALA A 135       3.884  44.042  41.980  1.00 19.02           O
ATOM   1275  CB  ALA A 135       4.657  46.267  39.631  1.00 21.45           C
ATOM   1276  H   ALA A 135       2.302  46.485  38.996  1.00 21.87           H
ATOM   1277  HA  ALA A 135       3.811  44.402  39.541  1.00 27.10           H
ATOM   1278  HB1 ALA A 135       5.481  45.968  40.041  1.00 25.73           H
ATOM   1279  HB2 ALA A 135       4.773  46.328  38.671  1.00 25.73           H
ATOM   1280  HB3 ALA A 135       4.407  47.130  39.987  1.00 25.73           H
ATOM   1281  N   LYS A 136       2.682  45.946  42.114  1.00 16.38           N
ATOM   1282  CA  LYS A 136       2.461  45.782  43.555  1.00 19.98           C
ATOM   1283  C   LYS A 136       1.618  44.555  43.872  1.00 20.85           C
ATOM   1284  O   LYS A 136       1.896  43.832  44.843  1.00 16.84           O
ATOM   1285  CB  LYS A 136       1.831  47.046  44.127  1.00 17.79           C
ATOM   1286  CG  LYS A 136       2.811  48.239  44.109  1.00 19.04           C
ATOM   1287  CD  LYS A 136       2.232  49.515  44.747  1.00 23.28           C
ATOM   1288  CE  LYS A 136       3.202  50.633  44.578  1.00 20.15           C
ATOM   1289  NZ  LYS A 136       2.858  51.813  45.371  1.00 20.12           N1+
ATOM   1290  H   LYS A 136       2.345  46.656  41.778  1.00 19.65           H
ATOM   1291  HA  LYS A 136       3.317  45.669  43.992  1.00 23.96           H
ATOM   1292  HB2 LYS A 136       1.058  47.274  43.585  1.00 21.35           H
ATOM   1293  HB3 LYS A 136       1.561  46.879  45.041  1.00 21.35           H
ATOM   1294  HG2 LYS A 136       3.609  47.997  44.602  1.00 22.84           H
ATOM   1295  HG3 LYS A 136       3.048  48.448  43.192  1.00 22.84           H
ATOM   1296  HD2 LYS A 136       1.410  49.761  44.304  1.00 27.93           H
ATOM   1297  HD3 LYS A 136       2.080  49.375  45.697  1.00 27.93           H
ATOM   1298  HE2 LYS A 136       4.082  50.328  44.848  1.00 24.17           H
ATOM   1299  HE3 LYS A 136       3.212  50.909  43.650  1.00 24.17           H
ATOM   1300  HZ1 LYS A 136       3.540  52.382  45.386  1.00 24.14           H
ATOM   1301  HZ2 LYS A 136       2.147  52.220  45.020  1.00 24.14           H
ATOM   1302  HZ3 LYS A 136       2.670  51.571  46.208  1.00 24.14           H
ATOM   1303  N   ALA A 137       0.589  44.286  43.068  1.00 21.29           N
ATOM   1304  CA  ALA A 137      -0.167  43.058  43.264  1.00 17.21           C
ATOM   1305  C   ALA A 137       0.713  41.835  43.034  1.00 16.52           C
ATOM   1306  O   ALA A 137       0.563  40.810  43.706  1.00 18.14           O
ATOM   1307  CB  ALA A 137      -1.362  43.007  42.312  1.00 23.09           C
ATOM   1308  H   ALA A 137       0.320  44.780  42.421  1.00 25.54           H
ATOM   1309  HA  ALA A 137      -0.506  43.032  44.175  1.00 20.65           H
ATOM   1310  HB1 ALA A 137      -1.823  42.164  42.437  1.00 27.70           H
ATOM   1311  HB2 ALA A 137      -1.947  43.750  42.501  1.00 27.70           H
ATOM   1312  HB3 ALA A 137      -1.045  43.064  41.397  1.00 27.70           H
ATOM   1313  N   LEU A 138       1.587  41.891  42.050  1.00 21.11           N
ATOM   1314  CA  LEU A 138       2.440  40.742  41.780  1.00 18.87           C
ATOM   1315  C   LEU A 138       3.352  40.506  42.968  1.00 19.37           C
ATOM   1316  O   LEU A 138       3.478  39.384  43.458  1.00 16.46           O
ATOM   1317  CB  LEU A 138       3.244  41.003  40.502  1.00 20.27           C
ATOM   1318  CG  LEU A 138       4.115  39.836  40.010  1.00 16.88           C
ATOM   1319  CD1 LEU A 138       3.362  38.465  39.774  1.00 17.14           C
ATOM   1320  CD2 LEU A 138       4.762  40.249  38.711  1.00 14.73           C
ATOM   1321  H   LEU A 138       1.706  42.566  41.540  1.00 25.32           H
ATOM   1322  HA  LEU A 138       1.898  39.954  41.648  1.00 22.64           H
ATOM   1323  HB2 LEU A 138       2.630  41.244  39.784  1.00 24.32           H
ATOM   1324  HB3 LEU A 138       3.824  41.760  40.673  1.00 24.32           H
ATOM   1325  HG  LEU A 138       4.822  39.692  40.654  1.00 20.25           H
ATOM   1326 HD11 LEU A 138       4.010  37.807  39.487  1.00 20.56           H
ATOM   1327 HD12 LEU A 138       2.953  38.168  40.601  1.00 20.56           H
ATOM   1328 HD13 LEU A 138       2.679  38.572  39.091  1.00 20.56           H
ATOM   1329 HD21 LEU A 138       5.355  39.539  38.433  1.00 17.67           H
ATOM   1330 HD22 LEU A 138       4.065  40.387  38.055  1.00 17.67           H
ATOM   1331 HD23 LEU A 138       5.259  41.065  38.855  1.00 17.67           H
ATOM   1332  N   TYR A 139       3.935  41.595  43.473  1.00 21.19           N
ATOM   1333  CA  TYR A 139       4.727  41.562  44.698  1.00 21.21           C
ATOM   1334  C   TYR A 139       3.952  40.927  45.847  1.00 16.22           C
ATOM   1335  O   TYR A 139       4.433  39.996  46.517  1.00 17.83           O
ATOM   1336  CB  TYR A 139       5.138  42.998  45.035  1.00 16.60           C
ATOM   1337  CG  TYR A 139       6.006  43.074  46.260  1.00 20.11           C
ATOM   1338  CD1 TYR A 139       7.338  42.688  46.198  1.00 16.31           C
ATOM   1339  CD2 TYR A 139       5.497  43.518  47.459  1.00 17.00           C
ATOM   1340  CE1 TYR A 139       8.127  42.739  47.306  1.00 15.58           C
ATOM   1341  CE2 TYR A 139       6.270  43.595  48.573  1.00 22.70           C
ATOM   1342  CZ  TYR A 139       7.595  43.184  48.509  1.00 17.14           C
ATOM   1343  OH  TYR A 139       8.418  43.214  49.609  1.00 19.63           O
ATOM   1344  H   TYR A 139       3.879  42.383  43.116  1.00 25.42           H
ATOM   1345  HA  TYR A 139       5.537  41.047  44.563  1.00 25.44           H
ATOM   1346  HB2 TYR A 139       5.647  43.363  44.293  1.00 19.91           H
ATOM   1347  HB3 TYR A 139       4.347  43.536  45.188  1.00 19.91           H
ATOM   1348  HD1 TYR A 139       7.692  42.373  45.395  1.00 19.56           H
ATOM   1349  HD2 TYR A 139       4.609  43.780  47.503  1.00 20.39           H
ATOM   1350  HE1 TYR A 139       9.013  42.466  47.251  1.00 18.69           H
ATOM   1351  HE2 TYR A 139       5.899  43.885  49.368  1.00 27.24           H
ATOM   1352  HH  TYR A 139       7.978  43.418  50.293  1.00 23.55           H
ATOM   1353  N   ARG A 140       2.733  41.434  46.099  1.00 17.46           N
ATOM   1354  CA  ARG A 140       1.962  40.948  47.228  1.00 20.06           C
ATOM   1355  C   ARG A 140       1.697  39.464  47.105  1.00 18.55           C
ATOM   1356  O   ARG A 140       1.730  38.759  48.104  1.00 17.39           O
ATOM   1357  CB  ARG A 140       0.657  41.749  47.378  1.00 21.14           C
ATOM   1358  CG  ARG A 140       0.918  43.095  47.996  1.00 20.67           C
ATOM   1359  CD  ARG A 140      -0.373  43.826  48.441  1.00 23.25           C
ATOM   1360  NE  ARG A 140      -1.346  43.876  47.348  1.00 24.26           N
ATOM   1361  CZ  ARG A 140      -1.455  44.854  46.457  1.00 20.73           C
ATOM   1362  NH1 ARG A 140      -0.692  45.959  46.493  1.00 19.03           N
ATOM   1363  NH2 ARG A 140      -2.386  44.739  45.534  1.00 23.64           N1+
ATOM   1364  H   ARG A 140       2.340  42.046  45.639  1.00 20.95           H
ATOM   1365  HA  ARG A 140       2.481  41.086  48.039  1.00 24.07           H
ATOM   1366  HB2 ARG A 140       0.257  41.882  46.506  1.00 25.37           H
ATOM   1367  HB3 ARG A 140       0.046  41.266  47.961  1.00 25.37           H
ATOM   1368  HG2 ARG A 140       1.490  42.975  48.771  1.00 24.80           H
ATOM   1369  HG3 ARG A 140       1.354  43.663  47.347  1.00 24.80           H
ATOM   1370  HD2 ARG A 140      -0.770  43.339  49.180  1.00 27.90           H
ATOM   1371  HD3 ARG A 140      -0.154  44.731  48.707  1.00 27.90           H
ATOM   1372  HE  ARG A 140      -1.928  43.241  47.308  1.00 29.10           H
ATOM   1373 HH11 ARG A 140      -0.086  46.056  47.091  1.00 22.83           H
ATOM   1374 HH12 ARG A 140      -0.807  46.571  45.906  1.00 22.83           H
ATOM   1375 HH21 ARG A 140      -2.880  44.045  45.506  1.00 28.36           H
ATOM   1376 HH22 ARG A 140      -2.488  45.362  44.953  1.00 28.36           H
ATOM   1377  N   SER A 141       1.438  38.967  45.893  1.00 18.45           N
ATOM   1378  CA  SER A 141       1.118  37.552  45.717  1.00 17.47           C
ATOM   1379  C   SER A 141       2.328  36.687  45.994  1.00 21.36           C
ATOM   1380  O   SER A 141       2.192  35.558  46.473  1.00 19.09           O
ATOM   1381  CB  SER A 141       0.612  37.275  44.302  1.00 18.79           C
ATOM   1382  OG  SER A 141       1.661  37.211  43.352  1.00 21.77           O
ATOM   1383  H   SER A 141       1.451  39.426  45.170  1.00 22.13           H
ATOM   1384  HA  SER A 141       0.428  37.312  46.359  1.00 20.96           H
ATOM   1385  HB2 SER A 141       0.172  36.413  44.312  1.00 22.55           H
ATOM   1386  HB3 SER A 141      -0.006  37.972  44.041  1.00 22.55           H
ATOM   1387  HG  SER A 141       2.099  37.928  43.346  1.00 26.12           H
ATOM   1388  N   CYS A 142       3.507  37.240  45.741  1.00 21.43           N
ATOM   1389  CA  CYS A 142       4.761  36.508  45.908  1.00 21.56           C
ATOM   1390  C   CYS A 142       5.169  36.419  47.368  1.00 18.61           C
ATOM   1391  O   CYS A 142       5.690  35.386  47.807  1.00 20.28           O
ATOM   1392  CB  CYS A 142       5.827  37.204  45.075  1.00 19.78           C
ATOM   1393  SG  CYS A 142       7.420  36.454  45.042  1.00 17.86           S
ATOM   1394  H   CYS A 142       3.606  38.057  45.470  1.00 25.71           H
ATOM   1395  HA  CYS A 142       4.651  35.601  45.572  1.00 25.86           H
ATOM   1396  HB2 CYS A 142       5.508  37.279  44.162  1.00 23.73           H
ATOM   1397  HB3 CYS A 142       5.953  38.093  45.448  1.00 23.73           H
ATOM   1398  N   ILE A 143       4.900  37.461  48.159  1.00 18.35           N
ATOM   1399  CA  ILE A 143       5.345  37.453  49.538  1.00 23.72           C
ATOM   1400  C   ILE A 143       4.329  36.788  50.453  1.00 19.21           C
ATOM   1401  O   ILE A 143       4.610  36.606  51.640  1.00 22.34           O
ATOM   1402  CB  ILE A 143       5.692  38.871  50.039  1.00 19.73           C
ATOM   1403  CG1 ILE A 143       4.485  39.817  50.055  1.00 17.59           C
ATOM   1404  CG2 ILE A 143       6.799  39.498  49.190  1.00 22.15           C
ATOM   1405  CD1 ILE A 143       4.661  41.021  50.970  1.00 25.94           C
ATOM   1406  H   ILE A 143       4.449  38.157  47.929  1.00 22.01           H
ATOM   1407  HA  ILE A 143       6.159  36.929  49.587  1.00 28.46           H
ATOM   1408  HB  ILE A 143       6.021  38.791  50.947  1.00 23.68           H
ATOM   1409 HG12 ILE A 143       4.344  40.164  49.161  1.00 21.10           H
ATOM   1410 HG13 ILE A 143       3.696  39.340  50.350  1.00 21.10           H
ATOM   1411 HG21 ILE A 143       7.013  40.377  49.536  1.00 26.58           H
ATOM   1412 HG22 ILE A 143       7.580  38.926  49.234  1.00 26.58           H
ATOM   1413 HG23 ILE A 143       6.489  39.565  48.277  1.00 26.58           H
ATOM   1414 HD11 ILE A 143       3.845  41.542  50.955  1.00 31.12           H
ATOM   1415 HD12 ILE A 143       4.839  40.711  51.870  1.00 31.12           H
ATOM   1416 HD13 ILE A 143       5.400  41.556  50.650  1.00 31.12           H
ATOM   1417  N   ASN A 144       3.171  36.381  49.939  1.00 18.67           N
ATOM   1418  CA  ASN A 144       2.177  35.744  50.820  1.00 20.43           C
ATOM   1419  C   ASN A 144       2.455  34.237  50.881  1.00 18.36           C
ATOM   1420  O   ASN A 144       1.869  33.441  50.158  1.00 18.91           O
ATOM   1421  CB  ASN A 144       0.769  36.060  50.351  1.00 23.89           C
ATOM   1422  CG  ASN A 144      -0.299  35.654  51.376  1.00 28.58           C
ATOM   1423  OD1 ASN A 144      -0.056  34.841  52.289  1.00 25.36           O
ATOM   1424  ND2 ASN A 144      -1.484  36.230  51.226  1.00 31.64           N
ATOM   1425  H   ASN A 144       2.939  36.441  49.111  1.00 22.40           H
ATOM   1426  HA  ASN A 144       2.269  36.095  51.721  1.00 24.51           H
ATOM   1427  HB2 ASN A 144       0.593  35.607  49.508  1.00 28.66           H
ATOM   1428  HB3 ASN A 144       0.699  37.020  50.221  1.00 28.66           H
ATOM   1429 HD21 ASN A 144      -1.610  36.772  50.573  1.00 37.96           H
ATOM   1430  N   GLU A 145       3.371  33.851  51.776  1.00 24.15           N
ATOM   1431  CA  GLU A 145       3.789  32.449  51.897  1.00 28.33           C
ATOM   1432  C   GLU A 145       2.694  31.561  52.479  1.00 25.53           C
ATOM   1433  O   GLU A 145       2.682  30.346  52.220  1.00 24.89           O
ATOM   1434  CB  GLU A 145       5.035  32.319  52.773  1.00 26.77           C
ATOM   1435  CG  GLU A 145       6.126  33.330  52.519  1.00 36.83           C
ATOM   1436  CD  GLU A 145       7.412  33.033  53.313  1.00 48.39           C
ATOM   1437  OE1 GLU A 145       8.220  33.979  53.479  1.00 47.20           O
ATOM   1438  OE2 GLU A 145       7.596  31.874  53.781  1.00 48.32           O1-
ATOM   1439  H   GLU A 145       3.763  34.393  52.326  1.00 28.97           H
ATOM   1440  HA  GLU A 145       4.009  32.106  51.019  1.00 33.99           H
ATOM   1441  HB2 GLU A 145       4.766  32.415  53.697  1.00 32.12           H
ATOM   1442  HB3 GLU A 145       5.420  31.439  52.635  1.00 32.12           H
ATOM   1443  HG2 GLU A 145       6.337  33.355  51.571  1.00 44.20           H
ATOM   1444  HG3 GLU A 145       5.812  34.201  52.813  1.00 44.20           H
ATOM   1445  N   SER A 146       1.791  32.129  53.286  1.00 27.94           N
ATOM   1446  CA  SER A 146       0.712  31.320  53.835  1.00 27.12           C
ATOM   1447  C   SER A 146      -0.229  30.862  52.722  1.00 28.11           C
ATOM   1448  O   SER A 146      -0.588  29.677  52.633  1.00 23.67           O
ATOM   1449  CB  SER A 146      -0.034  32.111  54.916  1.00 28.90           C
ATOM   1450  OG  SER A 146      -1.088  32.872  54.353  1.00 47.20           O
ATOM   1451  H   SER A 146       1.783  32.957  53.525  1.00 33.52           H
ATOM   1452  HA  SER A 146       1.093  30.528  54.248  1.00 32.54           H
ATOM   1453  HB2 SER A 146      -0.404  31.498  55.568  1.00 34.67           H
ATOM   1454  HB3 SER A 146       0.585  32.719  55.347  1.00 34.67           H
ATOM   1455  HG  SER A 146      -0.796  33.342  53.720  1.00 56.64           H
ATOM   1456  N   ALA A 147      -0.595  31.772  51.819  1.00 24.98           N
ATOM   1457  CA  ALA A 147      -1.407  31.376  50.668  1.00 22.88           C
ATOM   1458  C   ALA A 147      -0.696  30.332  49.805  1.00 27.93           C
ATOM   1459  O   ALA A 147      -1.330  29.383  49.321  1.00 22.26           O
ATOM   1460  CB  ALA A 147      -1.770  32.616  49.848  1.00 22.45           C
ATOM   1461  H   ALA A 147      -0.385  32.604  51.844  1.00 29.97           H
ATOM   1462  HA  ALA A 147      -2.225  30.968  50.988  1.00 27.46           H
ATOM   1463  HB1 ALA A 147      -2.297  32.356  49.076  1.00 26.94           H
ATOM   1464  HB2 ALA A 147      -2.272  33.228  50.408  1.00 26.94           H
ATOM   1465  HB3 ALA A 147      -0.950  33.042  49.556  1.00 26.94           H
ATOM   1466  N   ILE A 148       0.623  30.481  49.600  1.00 21.66           N
ATOM   1467  CA  ILE A 148       1.375  29.498  48.817  1.00 28.04           C
ATOM   1468  C   ILE A 148       1.458  28.163  49.564  1.00 21.76           C
ATOM   1469  O   ILE A 148       1.167  27.106  48.991  1.00 24.81           O
ATOM   1470  CB  ILE A 148       2.774  30.051  48.449  1.00 21.22           C
ATOM   1471  CG1 ILE A 148       2.627  31.243  47.465  1.00 20.18           C
ATOM   1472  CG2 ILE A 148       3.699  28.922  47.886  1.00 22.01           C
ATOM   1473  CD1 ILE A 148       3.849  32.188  47.434  1.00 21.64           C
ATOM   1474  H   ILE A 148       1.096  31.134  49.894  1.00 25.99           H
ATOM   1475  HA  ILE A 148       0.898  29.334  47.988  1.00 33.64           H
ATOM   1476  HB  ILE A 148       3.190  30.387  49.256  1.00 25.46           H
ATOM   1477 HG12 ILE A 148       2.495  30.890  46.572  1.00 24.21           H
ATOM   1478 HG13 ILE A 148       1.855  31.769  47.719  1.00 24.21           H
ATOM   1479 HG21 ILE A 148       4.547  29.317  47.642  1.00 26.41           H
ATOM   1480 HG22 ILE A 148       3.843  28.243  48.561  1.00 26.41           H
ATOM   1481 HG23 ILE A 148       3.285  28.528  47.099  1.00 26.41           H
ATOM   1482 HD11 ILE A 148       3.681  32.894  46.799  1.00 25.96           H
ATOM   1483 HD12 ILE A 148       3.979  32.563  48.319  1.00 25.96           H
ATOM   1484 HD13 ILE A 148       4.634  31.684  47.177  1.00 25.96           H
ATOM   1485  N   ASP A 149       1.835  28.181  50.854  1.00 24.76           N
ATOM   1486  CA  ASP A 149       1.949  26.908  51.574  1.00 22.47           C
ATOM   1487  C   ASP A 149       0.617  26.166  51.599  1.00 25.70           C
ATOM   1488  O   ASP A 149       0.586  24.939  51.506  1.00 22.41           O
ATOM   1489  CB  ASP A 149       2.471  27.129  52.993  1.00 23.78           C
ATOM   1490  CG  ASP A 149       3.973  27.380  53.035  1.00 24.94           C
ATOM   1491  OD1 ASP A 149       4.435  28.038  53.982  1.00 29.95           O
ATOM   1492  OD2 ASP A 149       4.702  26.895  52.132  1.00 31.69           O1-
ATOM   1493  H   ASP A 149       2.020  28.885  51.316  1.00 29.70           H
ATOM   1494  HA  ASP A 149       2.578  26.333  51.112  1.00 26.96           H
ATOM   1495  HB2 ASP A 149       2.025  27.897  53.385  1.00 28.53           H
ATOM   1496  HB3 ASP A 149       2.290  26.338  53.525  1.00 28.53           H
ATOM   1497  N   SER A 150      -0.493  26.899  51.677  1.00 22.37           N
ATOM   1498  CA  SER A 150      -1.816  26.281  51.688  1.00 27.80           C
ATOM   1499  C   SER A 150      -2.131  25.517  50.399  1.00 29.12           C
ATOM   1500  O   SER A 150      -3.010  24.647  50.406  1.00 31.27           O
ATOM   1501  CB  SER A 150      -2.873  27.378  51.943  1.00 22.51           C
ATOM   1502  OG  SER A 150      -4.170  26.868  51.807  1.00 45.47           O
ATOM   1503  H   SER A 150      -0.508  27.762  51.736  1.00 26.83           H
ATOM   1504  HA  SER A 150      -1.865  25.653  52.425  1.00 33.35           H
ATOM   1505  HB2 SER A 150      -2.756  27.724  52.843  1.00 27.01           H
ATOM   1506  HB3 SER A 150      -2.765  28.091  51.292  1.00 27.01           H
ATOM   1507  HG  SER A 150      -4.728  27.493  51.882  1.00 54.55           H
ATOM   1508  N   ARG A 151      -1.474  25.818  49.282  1.00 23.60           N
ATOM   1509  CA  ARG A 151      -1.802  25.128  48.041  1.00 25.10           C
ATOM   1510  C   ARG A 151      -0.955  23.871  47.808  1.00 26.65           C
ATOM   1511  O   ARG A 151      -1.201  23.120  46.845  1.00 26.28           O
ATOM   1512  CB  ARG A 151      -1.690  26.112  46.876  1.00 20.31           C
ATOM   1513  CG  ARG A 151      -2.676  27.265  47.010  1.00 24.70           C
ATOM   1514  CD  ARG A 151      -2.452  28.417  46.055  1.00 29.83           C
ATOM   1515  NE  ARG A 151      -2.668  28.112  44.637  1.00 50.98           N
ATOM   1516  CZ  ARG A 151      -3.844  27.800  44.081  1.00 51.05           C
ATOM   1517  NH1 ARG A 151      -4.945  27.731  44.818  1.00 58.46           N
ATOM   1518  NH2 ARG A 151      -3.920  27.552  42.769  1.00 52.33           N1+
ATOM   1519  H   ARG A 151      -0.862  26.413  49.213  1.00 28.31           H
ATOM   1520  HA  ARG A 151      -2.728  24.851  48.081  1.00 30.12           H
ATOM   1521  HB2 ARG A 151      -0.800  26.489  46.867  1.00 24.36           H
ATOM   1522  HB3 ARG A 151      -1.869  25.646  46.048  1.00 24.36           H
ATOM   1523  HG2 ARG A 151      -3.568  26.926  46.851  1.00 29.63           H
ATOM   1524  HG3 ARG A 151      -2.621  27.612  47.913  1.00 29.63           H
ATOM   1525  HD2 ARG A 151      -3.043  29.144  46.269  1.00 35.79           H
ATOM   1526  HD3 ARG A 151      -1.535  28.712  46.149  1.00 35.79           H
ATOM   1527  HE  ARG A 151      -2.040  28.349  44.094  1.00 61.17           H
ATOM   1528 HH11 ARG A 151      -4.909  27.883  45.662  1.00 70.15           H
ATOM   1529 HH12 ARG A 151      -5.696  27.517  44.451  1.00 70.15           H
ATOM   1530 HH21 ARG A 151      -3.214  27.594  42.278  1.00 62.79           H
ATOM   1531 HH22 ARG A 151      -4.676  27.342  42.411  1.00 62.79           H
ATOM   1532  N   GLY A 152       0.011  23.589  48.677  1.00 27.97           N
ATOM   1533  CA  GLY A 152       0.852  22.422  48.450  1.00 28.56           C
ATOM   1534  C   GLY A 152       1.489  22.456  47.073  1.00 28.71           C
ATOM   1535  O   GLY A 152       2.020  23.486  46.640  1.00 25.81           O
ATOM   1536  H   GLY A 152       0.196  24.043  49.388  1.00 33.56           H
ATOM   1537  HA2 GLY A 152       1.556  22.394  49.119  1.00 34.27           H
ATOM   1538  HA3 GLY A 152       0.319  21.613  48.523  1.00 34.27           H
ATOM   1539  N   GLY A 153       1.475  21.309  46.385  1.00 24.87           N
ATOM   1540  CA  GLY A 153       1.946  21.201  45.019  1.00 26.99           C
ATOM   1541  C   GLY A 153       0.834  21.218  43.998  1.00 30.17           C
ATOM   1542  O   GLY A 153       1.094  21.056  42.795  1.00 25.13           O
ATOM   1543  H   GLY A 153       1.190  20.565  46.706  1.00 29.84           H
ATOM   1544  HA2 GLY A 153       2.563  21.925  44.821  1.00 32.38           H
ATOM   1545  HA3 GLY A 153       2.427  20.367  44.928  1.00 32.38           H
ATOM   1546  N   GLU A 154      -0.403  21.416  44.460  1.00 28.90           N
ATOM   1547  CA  GLU A 154      -1.570  21.415  43.587  1.00 26.05           C
ATOM   1548  C   GLU A 154      -1.400  22.269  42.342  1.00 28.29           C
ATOM   1549  O   GLU A 154      -1.779  21.814  41.249  1.00 29.50           O
ATOM   1550  CB  GLU A 154      -2.769  21.885  44.434  1.00 38.56           C
ATOM   1551  CG  GLU A 154      -4.085  21.974  43.708  1.00 44.06           C
ATOM   1552  CD  GLU A 154      -4.661  20.613  43.414  1.00 53.81           C
ATOM   1553  OE1 GLU A 154      -5.596  20.576  42.589  1.00 58.87           O
ATOM   1554  OE2 GLU A 154      -4.185  19.597  44.000  1.00 52.98           O1-
ATOM   1555  H   GLU A 154      -0.594  21.557  45.290  1.00 34.68           H
ATOM   1556  HA  GLU A 154      -1.743  20.506  43.295  1.00 31.25           H
ATOM   1557  HB2 GLU A 154      -2.894  21.266  45.167  1.00 46.27           H
ATOM   1558  HB3 GLU A 154      -2.588  22.768  44.787  1.00 46.27           H
ATOM   1559  HG2 GLU A 154      -4.723  22.458  44.254  1.00 52.87           H
ATOM   1560  HG3 GLU A 154      -3.968  22.426  42.857  1.00 52.87           H
ATOM   1561  N   PRO A 155      -0.875  23.488  42.413  1.00 23.76           N
ATOM   1562  CA  PRO A 155      -0.738  24.255  41.179  1.00 21.82           C
ATOM   1563  C   PRO A 155       0.157  23.536  40.167  1.00 29.38           C
ATOM   1564  O   PRO A 155      -0.088  23.628  38.961  1.00 24.65           O
ATOM   1565  CB  PRO A 155      -0.151  25.592  41.657  1.00 28.98           C
ATOM   1566  CG  PRO A 155      -0.452  25.636  43.175  1.00 26.36           C
ATOM   1567  CD  PRO A 155      -0.346  24.206  43.588  1.00 27.51           C
ATOM   1568  HA  PRO A 155      -1.612  24.412  40.795  1.00 26.17           H
ATOM   1569  HB2 PRO A 155       0.806  25.611  41.490  1.00 34.77           H
ATOM   1570  HB3 PRO A 155      -0.595  26.319  41.201  1.00 34.77           H
ATOM   1571  HG2 PRO A 155       0.211  26.170  43.635  1.00 31.62           H
ATOM   1572  HG3 PRO A 155      -1.342  25.980  43.331  1.00 31.62           H
ATOM   1573  HD2 PRO A 155       0.583  23.969  43.736  1.00 33.01           H
ATOM   1574  HD3 PRO A 155      -0.887  24.041  44.374  1.00 33.01           H
ATOM   1575  N   LEU A 156       1.161  22.781  40.628  1.00 25.45           N
ATOM   1576  CA  LEU A 156       1.989  21.998  39.704  1.00 25.99           C
ATOM   1577  C   LEU A 156       1.223  20.789  39.175  1.00 23.17           C
ATOM   1578  O   LEU A 156       1.264  20.493  37.976  1.00 29.13           O
ATOM   1579  CB  LEU A 156       3.292  21.551  40.402  1.00 27.36           C
ATOM   1580  CG  LEU A 156       4.438  21.018  39.505  1.00 27.01           C
ATOM   1581  CD1 LEU A 156       5.480  20.346  40.367  1.00 28.79           C
ATOM   1582  CD2 LEU A 156       4.000  20.035  38.504  1.00 41.06           C
ATOM   1583  H   LEU A 156       1.381  22.707  41.457  1.00 30.53           H
ATOM   1584  HA  LEU A 156       2.230  22.560  38.952  1.00 31.18           H
ATOM   1585  HB2 LEU A 156       3.643  22.314  40.880  1.00 32.82           H
ATOM   1586  HB3 LEU A 156       3.077  20.854  41.043  1.00 32.82           H
ATOM   1587  HG  LEU A 156       4.847  21.754  39.023  1.00 32.41           H
ATOM   1588 HD11 LEU A 156       6.156  19.951  39.792  1.00 34.55           H
ATOM   1589 HD12 LEU A 156       5.885  21.009  40.948  1.00 34.55           H
ATOM   1590 HD13 LEU A 156       5.055  19.656  40.895  1.00 34.55           H
ATOM   1591 HD21 LEU A 156       4.773  19.553  38.171  1.00 49.27           H
ATOM   1592 HD22 LEU A 156       3.401  19.422  38.956  1.00 49.27           H
ATOM   1593 HD23 LEU A 156       3.546  20.489  37.780  1.00 49.27           H
ATOM   1594  N   LEU A 157       0.540  20.060  40.055  1.00 27.25           N
ATOM   1595  CA  LEU A 157      -0.202  18.887  39.598  1.00 29.30           C
ATOM   1596  C   LEU A 157      -1.202  19.247  38.501  1.00 37.62           C
ATOM   1597  O   LEU A 157      -1.423  18.454  37.575  1.00 31.54           O
ATOM   1598  CB  LEU A 157      -0.930  18.224  40.759  1.00 28.69           C
ATOM   1599  CG  LEU A 157      -0.106  17.808  41.977  1.00 32.42           C
ATOM   1600  CD1 LEU A 157      -0.974  17.297  43.170  1.00 35.66           C
ATOM   1601  CD2 LEU A 157       0.883  16.749  41.562  1.00 33.12           C
ATOM   1602  H   LEU A 157       0.495  20.220  40.900  1.00 32.69           H
ATOM   1603  HA  LEU A 157       0.424  18.244  39.234  1.00 35.15           H
ATOM   1604  HB2 LEU A 157      -1.618  18.836  41.062  1.00 34.42           H
ATOM   1605  HB3 LEU A 157      -1.351  17.417  40.421  1.00 34.42           H
ATOM   1606  HG  LEU A 157       0.401  18.579  42.278  1.00 38.90           H
ATOM   1607 HD11 LEU A 157      -0.396  17.044  43.905  1.00 42.79           H
ATOM   1608 HD12 LEU A 157      -1.580  18.000  43.454  1.00 42.79           H
ATOM   1609 HD13 LEU A 157      -1.484  16.525  42.874  1.00 42.79           H
ATOM   1610 HD21 LEU A 157       1.385  16.468  42.341  1.00 39.74           H
ATOM   1611 HD22 LEU A 157       0.401  15.994  41.190  1.00 39.74           H
ATOM   1612 HD23 LEU A 157       1.485  17.122  40.897  1.00 39.74           H
ATOM   1613  N   LYS A 158      -1.803  20.440  38.571  1.00 33.45           N
ATOM   1614  CA  LYS A 158      -2.725  20.862  37.523  1.00 37.67           C
ATOM   1615  C   LYS A 158      -2.005  21.208  36.243  1.00 32.69           C
ATOM   1616  O   LYS A 158      -2.606  21.159  35.169  1.00 37.25           O
ATOM   1617  CB  LYS A 158      -3.549  22.052  38.001  1.00 36.85           C
ATOM   1618  CG  LYS A 158      -4.991  21.736  38.439  1.00 53.78           C
ATOM   1619  CD  LYS A 158      -5.352  20.214  38.677  1.00 59.11           C
ATOM   1620  CE  LYS A 158      -5.002  19.721  40.071  1.00 56.59           C
ATOM   1621  NZ  LYS A 158      -4.454  18.300  40.145  1.00 54.14           N1+
ATOM   1622  H   LYS A 158      -1.687  21.015  39.200  1.00 40.14           H
ATOM   1623  HA  LYS A 158      -3.284  20.123  37.276  1.00 45.19           H
ATOM   1624  HB2 LYS A 158      -3.099  22.457  38.754  1.00 44.21           H
ATOM   1625  HB3 LYS A 158      -3.601  22.691  37.276  1.00 44.21           H
ATOM   1626  HG2 LYS A 158      -5.165  22.212  39.267  1.00 64.53           H
ATOM   1627  HG3 LYS A 158      -5.592  22.063  37.750  1.00 64.53           H
ATOM   1628  HD2 LYS A 158      -6.315  20.112  38.584  1.00 70.93           H
ATOM   1629  HD3 LYS A 158      -4.929  19.620  38.047  1.00 70.93           H
ATOM   1630  HE2 LYS A 158      -4.362  20.332  40.469  1.00 67.90           H
ATOM   1631  HE3 LYS A 158      -5.829  19.730  40.576  1.00 67.90           H
ATOM   1632  HZ1 LYS A 158      -4.368  18.065  41.002  1.00 64.96           H
ATOM   1633  HZ2 LYS A 158      -5.001  17.725  39.746  1.00 64.96           H
ATOM   1634  HZ3 LYS A 158      -3.653  18.257  39.759  1.00 64.96           H
ATOM   1635  N   LEU A 159      -0.727  21.513  36.330  1.00 34.05           N
ATOM   1636  CA  LEU A 159       0.028  21.866  35.146  1.00 34.95           C
ATOM   1637  C   LEU A 159       0.484  20.627  34.398  1.00 26.14           C
ATOM   1638  O   LEU A 159       0.558  20.637  33.171  1.00 27.30           O
ATOM   1639  CB  LEU A 159       1.248  22.710  35.545  1.00 33.16           C
ATOM   1640  CG  LEU A 159       1.953  23.521  34.467  1.00 34.07           C
ATOM   1641  CD1 LEU A 159       0.928  24.141  33.563  1.00 46.07           C
ATOM   1642  CD2 LEU A 159       2.780  24.635  35.098  1.00 34.37           C
ATOM   1643  H   LEU A 159      -0.271  21.524  37.061  1.00 40.86           H
ATOM   1644  HA  LEU A 159      -0.550  22.380  34.568  1.00 41.94           H
ATOM   1645  HB2 LEU A 159       0.974  23.337  36.236  1.00 39.79           H
ATOM   1646  HB3 LEU A 159       1.915  22.109  35.911  1.00 39.79           H
ATOM   1647  HG  LEU A 159       2.533  22.943  33.944  1.00 40.88           H
ATOM   1648 HD11 LEU A 159       1.352  24.857  33.072  1.00 55.28           H
ATOM   1649 HD12 LEU A 159       0.584  23.464  32.956  1.00 55.28           H
ATOM   1650 HD13 LEU A 159       0.207  24.500  34.107  1.00 55.28           H
ATOM   1651 HD21 LEU A 159       3.197  25.158  34.394  1.00 41.23           H
ATOM   1652 HD22 LEU A 159       2.190  25.203  35.620  1.00 41.23           H
ATOM   1653 HD23 LEU A 159       3.457  24.245  35.670  1.00 41.23           H
ATOM   1654  N   LEU A 160       0.831  19.576  35.133  1.00 27.65           N
ATOM   1655  CA  LEU A 160       1.529  18.420  34.563  1.00 33.45           C
ATOM   1656  C   LEU A 160       0.820  17.801  33.364  1.00 35.08           C
ATOM   1657  O   LEU A 160       1.488  17.507  32.357  1.00 37.69           O
ATOM   1658  CB  LEU A 160       1.719  17.390  35.686  1.00 31.07           C
ATOM   1659  CG  LEU A 160       3.098  17.178  36.285  1.00 33.15           C
ATOM   1660  CD1 LEU A 160       4.127  18.207  35.851  1.00 33.33           C
ATOM   1661  CD2 LEU A 160       2.977  17.099  37.750  1.00 35.19           C
ATOM   1662  H   LEU A 160       0.673  19.514  35.976  1.00 33.18           H
ATOM   1663  HA  LEU A 160       2.389  18.715  34.236  1.00 40.13           H
ATOM   1664  HB2 LEU A 160       1.127  17.619  36.418  1.00 37.27           H
ATOM   1665  HB3 LEU A 160       1.451  16.528  35.335  1.00 37.27           H
ATOM   1666  HG  LEU A 160       3.427  16.317  35.986  1.00 39.78           H
ATOM   1667 HD11 LEU A 160       4.928  18.092  36.386  1.00 39.99           H
ATOM   1668 HD12 LEU A 160       4.338  18.061  34.920  1.00 39.99           H
ATOM   1669 HD13 LEU A 160       3.759  19.095  35.979  1.00 39.99           H
ATOM   1670 HD21 LEU A 160       3.866  17.129  38.138  1.00 42.23           H
ATOM   1671 HD22 LEU A 160       2.440  17.842  38.062  1.00 42.23           H
ATOM   1672 HD23 LEU A 160       2.545  16.262  37.976  1.00 42.23           H
ATOM   1673  N   PRO A 161      -0.486  17.587  33.384  1.00 33.77           N
ATOM   1674  CA  PRO A 161      -1.137  17.062  32.179  1.00 34.72           C
ATOM   1675  C   PRO A 161      -0.870  17.921  30.944  1.00 30.65           C
ATOM   1676  O   PRO A 161      -0.841  17.394  29.826  1.00 36.70           O
ATOM   1677  CB  PRO A 161      -2.623  17.019  32.585  1.00 36.39           C
ATOM   1678  CG  PRO A 161      -2.612  16.966  34.094  1.00 43.45           C
ATOM   1679  CD  PRO A 161      -1.422  17.786  34.507  1.00 34.09           C
ATOM   1680  HA  PRO A 161      -0.831  16.157  32.006  1.00 41.66           H
ATOM   1681  HB2 PRO A 161      -3.081  17.817  32.276  1.00 43.67           H
ATOM   1682  HB3 PRO A 161      -3.036  16.220  32.228  1.00 43.67           H
ATOM   1683  HG2 PRO A 161      -3.426  17.365  34.438  1.00 52.13           H
ATOM   1684  HG3 PRO A 161      -2.522  16.048  34.394  1.00 52.13           H
ATOM   1685  HD2 PRO A 161      -1.667  18.723  34.579  1.00 40.91           H
ATOM   1686  HD3 PRO A 161      -1.054  17.447  35.338  1.00 40.91           H
ATOM   1687  N   ASP A 162      -0.592  19.215  31.110  1.00 33.12           N
ATOM   1688  CA  ASP A 162      -0.425  20.109  29.964  1.00 32.22           C
ATOM   1689  C   ASP A 162       0.966  20.054  29.341  1.00 29.28           C
ATOM   1690  O   ASP A 162       1.202  20.734  28.341  1.00 32.86           O
ATOM   1691  CB  ASP A 162      -0.735  21.551  30.372  1.00 38.55           C
ATOM   1692  CG  ASP A 162      -0.980  22.461  29.179  1.00 37.93           C
ATOM   1693  OD1 ASP A 162      -0.358  23.536  29.123  1.00 37.32           O
ATOM   1694  OD2 ASP A 162      -1.753  22.086  28.272  1.00 38.85           O1-
ATOM   1695  H   ASP A 162      -0.491  19.599  31.874  1.00 39.74           H
ATOM   1696  HA  ASP A 162      -1.062  19.854  29.277  1.00 38.66           H
ATOM   1697  HB2 ASP A 162      -1.526  21.568  30.932  1.00 46.25           H
ATOM   1698  HB3 ASP A 162       0.027  21.902  30.858  1.00 46.25           H
ATOM   1699  N   ILE A 163       1.900  19.305  29.909  1.00 36.79           N
ATOM   1700  CA  ILE A 163       3.213  19.138  29.300  1.00 36.83           C
ATOM   1701  C   ILE A 163       3.490  17.668  28.971  1.00 33.06           C
ATOM   1702  O   ILE A 163       4.640  17.257  28.861  1.00 31.87           O
ATOM   1703  CB  ILE A 163       4.315  19.735  30.199  1.00 26.84           C
ATOM   1704  CG1 ILE A 163       4.266  19.107  31.584  1.00 29.29           C
ATOM   1705  CG2 ILE A 163       4.136  21.256  30.335  1.00 28.75           C
ATOM   1706  CD1 ILE A 163       5.325  19.612  32.480  1.00 29.03           C
ATOM   1707  H   ILE A 163       1.799  18.888  30.655  1.00 44.14           H
ATOM   1708  HA  ILE A 163       3.231  19.630  28.467  1.00 44.19           H
ATOM   1709  HB  ILE A 163       5.185  19.557  29.810  1.00 32.21           H
ATOM   1710 HG12 ILE A 163       3.413  19.310  31.998  1.00 35.15           H
ATOM   1711 HG13 ILE A 163       4.377  18.149  31.498  1.00 35.15           H
ATOM   1712 HG21 ILE A 163       4.875  21.632  30.838  1.00 34.49           H
ATOM   1713 HG22 ILE A 163       4.120  21.641  29.448  1.00 34.49           H
ATOM   1714 HG23 ILE A 163       3.300  21.437  30.787  1.00 34.49           H
ATOM   1715 HD11 ILE A 163       5.274  19.130  33.318  1.00 34.83           H
ATOM   1716 HD12 ILE A 163       6.187  19.461  32.061  1.00 34.83           H
ATOM   1717 HD13 ILE A 163       5.198  20.560  32.635  1.00 34.83           H
ATOM   1718  N   TYR A 164       2.439  16.876  28.781  1.00 29.60           N
ATOM   1719  CA  TYR A 164       2.535  15.439  28.539  1.00 31.92           C
ATOM   1720  C   TYR A 164       3.027  14.675  29.760  1.00 38.32           C
ATOM   1721  O   TYR A 164       3.494  13.542  29.632  1.00 35.51           O
ATOM   1722  CB  TYR A 164       3.416  15.122  27.322  1.00 37.58           C
ATOM   1723  CG  TYR A 164       2.809  15.647  26.053  1.00 38.35           C
ATOM   1724  CD1 TYR A 164       3.122  16.913  25.603  1.00 35.62           C
ATOM   1725  CD2 TYR A 164       1.884  14.897  25.323  1.00 39.14           C
ATOM   1726  CE1 TYR A 164       2.560  17.428  24.465  1.00 42.13           C
ATOM   1727  CE2 TYR A 164       1.310  15.408  24.169  1.00 39.49           C
ATOM   1728  CZ  TYR A 164       1.652  16.680  23.747  1.00 43.71           C
ATOM   1729  OH  TYR A 164       1.110  17.255  22.614  1.00 46.12           O
ATOM   1730  H   TYR A 164       1.628  17.161  28.788  1.00 35.52           H
ATOM   1731  HA  TYR A 164       1.646  15.114  28.328  1.00 38.29           H
ATOM   1732  HB2 TYR A 164       4.293  15.520  27.424  1.00 45.09           H
ATOM   1733  HB3 TYR A 164       3.500  14.160  27.235  1.00 45.09           H
ATOM   1734  HD1 TYR A 164       3.729  17.429  26.080  1.00 42.74           H
ATOM   1735  HD2 TYR A 164       1.651  14.045  25.614  1.00 46.96           H
ATOM   1736  HE1 TYR A 164       2.786  18.284  24.177  1.00 50.55           H
ATOM   1737  HE2 TYR A 164       0.696  14.900  23.689  1.00 47.38           H
ATOM   1738  HH  TYR A 164       0.636  16.694  22.208  1.00 55.33           H
ATOM   1739  N   GLY A 165       2.897  15.255  30.954  1.00 27.83           N
ATOM   1740  CA  GLY A 165       3.103  14.527  32.184  1.00 29.37           C
ATOM   1741  C   GLY A 165       4.558  14.485  32.606  1.00 27.11           C
ATOM   1742  O   GLY A 165       5.456  14.967  31.914  1.00 30.43           O
ATOM   1743  H   GLY A 165       2.681  16.078  31.071  1.00 33.39           H
ATOM   1744  HA2 GLY A 165       2.594  14.944  32.893  1.00 35.24           H
ATOM   1745  HA3 GLY A 165       2.784  13.621  32.069  1.00 35.24           H
ATOM   1746  N   TRP A 166       4.782  13.894  33.779  1.00 22.52           N
ATOM   1747  CA  TRP A 166       6.113  13.474  34.236  1.00 29.55           C
ATOM   1748  C   TRP A 166       6.047  11.973  34.521  1.00 27.09           C
ATOM   1749  O   TRP A 166       5.603  11.566  35.609  1.00 25.31           O
ATOM   1750  CB  TRP A 166       6.559  14.248  35.484  1.00 25.80           C
ATOM   1751  CG  TRP A 166       8.040  14.148  35.763  1.00 27.17           C
ATOM   1752  CD1 TRP A 166       9.049  13.904  34.843  1.00 28.10           C
ATOM   1753  CD2 TRP A 166       8.693  14.315  37.025  1.00 22.14           C
ATOM   1754  NE1 TRP A 166      10.270  13.898  35.468  1.00 28.66           N
ATOM   1755  CE2 TRP A 166      10.087  14.133  36.803  1.00 24.42           C
ATOM   1756  CE3 TRP A 166       8.247  14.582  38.326  1.00 20.42           C
ATOM   1757  CZ2 TRP A 166      11.033  14.226  37.838  1.00 26.83           C
ATOM   1758  CZ3 TRP A 166       9.194  14.660  39.346  1.00 26.24           C
ATOM   1759  CH2 TRP A 166      10.570  14.486  39.089  1.00 23.53           C
ATOM   1760  H   TRP A 166       4.158  13.735  34.348  1.00 27.02           H
ATOM   1761  HA  TRP A 166       6.758  13.644  33.535  1.00 35.45           H
ATOM   1762  HB2 TRP A 166       6.338  15.188  35.376  1.00 30.95           H
ATOM   1763  HB3 TRP A 166       6.099  13.895  36.261  1.00 30.95           H
ATOM   1764  HD1 TRP A 166       8.927  13.763  33.934  1.00 33.71           H
ATOM   1765  HE1 TRP A 166      11.028  13.758  35.084  1.00 34.38           H
ATOM   1766  HE3 TRP A 166       7.343  14.694  38.513  1.00 24.49           H
ATOM   1767  HZ2 TRP A 166      11.941  14.110  37.681  1.00 32.19           H
ATOM   1768  HZ3 TRP A 166       8.917  14.836  40.218  1.00 31.48           H
ATOM   1769  HH2 TRP A 166      11.173  14.549  39.797  1.00 28.23           H
ATOM   1770  N   PRO A 167       6.498  11.100  33.581  1.00 26.77           N
ATOM   1771  CA  PRO A 167       6.267   9.641  33.715  1.00 31.90           C
ATOM   1772  C   PRO A 167       6.553   9.045  35.090  1.00 27.85           C
ATOM   1773  O   PRO A 167       5.692   8.367  35.663  1.00 31.87           O
ATOM   1774  CB  PRO A 167       7.199   9.044  32.649  1.00 29.81           C
ATOM   1775  CG  PRO A 167       7.329  10.121  31.621  1.00 27.58           C
ATOM   1776  CD  PRO A 167       7.204  11.440  32.338  1.00 25.16           C
ATOM   1777  HA  PRO A 167       5.352   9.440  33.457  1.00 38.27           H
ATOM   1778  HB2 PRO A 167       8.058   8.820  33.033  1.00 35.76           H
ATOM   1779  HB3 PRO A 167       6.781   8.256  32.262  1.00 35.76           H
ATOM   1780  HG2 PRO A 167       8.191  10.057  31.180  1.00 33.10           H
ATOM   1781  HG3 PRO A 167       6.617  10.039  30.975  1.00 33.10           H
ATOM   1782  HD2 PRO A 167       8.082  11.807  32.540  1.00 30.19           H
ATOM   1783  HD3 PRO A 167       6.671  12.055  31.808  1.00 30.19           H
ATOM   1784  N   VAL A 168       7.762   9.262  35.622  1.00 28.44           N
ATOM   1785  CA  VAL A 168       8.154   8.856  36.972  1.00 25.95           C
ATOM   1786  C   VAL A 168       7.059   9.071  38.010  1.00 25.19           C
ATOM   1787  O   VAL A 168       6.946   8.305  38.969  1.00 27.47           O
ATOM   1788  CB  VAL A 168       9.436   9.601  37.436  1.00 35.38           C
ATOM   1789  CG1 VAL A 168       9.813  10.757  36.543  1.00 38.18           C
ATOM   1790  CG2 VAL A 168       9.261  10.230  38.773  1.00 40.74           C
ATOM   1791  H   VAL A 168       8.395   9.614  35.168  1.00 34.12           H
ATOM   1792  HA  VAL A 168       8.359   7.907  36.954  1.00 31.13           H
ATOM   1793  HB  VAL A 168      10.172   8.972  37.497  1.00 42.45           H
ATOM   1794 HG11 VAL A 168      10.334  11.393  37.055  1.00 45.80           H
ATOM   1795 HG12 VAL A 168      10.363  10.404  35.840  1.00 45.80           H
ATOM   1796 HG13 VAL A 168       9.024  11.198  36.194  1.00 45.80           H
ATOM   1797 HG21 VAL A 168      10.109  10.637  39.014  1.00 48.88           H
ATOM   1798 HG22 VAL A 168       8.594  10.934  38.709  1.00 48.88           H
ATOM   1799 HG23 VAL A 168       9.022   9.569  39.440  1.00 48.88           H
ATOM   1800  N   ALA A 169       6.312  10.165  37.891  1.00 32.98           N
ATOM   1801  CA  ALA A 169       5.338  10.547  38.902  1.00 35.54           C
ATOM   1802  C   ALA A 169       3.913  10.311  38.430  1.00 38.45           C
ATOM   1803  O   ALA A 169       2.976  10.882  38.997  1.00 34.92           O
ATOM   1804  CB  ALA A 169       5.525  12.010  39.311  1.00 31.60           C
ATOM   1805  H   ALA A 169       6.350  10.706  37.219  1.00 39.57           H
ATOM   1806  HA  ALA A 169       5.471  10.006  39.694  1.00 42.65           H
ATOM   1807  HB1 ALA A 169       4.864  12.228  39.984  1.00 37.92           H
ATOM   1808  HB2 ALA A 169       6.416  12.126  39.669  1.00 37.92           H
ATOM   1809  HB3 ALA A 169       5.404  12.575  38.531  1.00 37.92           H
ATOM   1810  N   THR A 170       3.743   9.488  37.398  1.00 37.29           N
ATOM   1811  CA  THR A 170       2.434   9.056  36.954  1.00 38.68           C
ATOM   1812  C   THR A 170       2.387   7.545  36.824  1.00 45.48           C
ATOM   1813  O   THR A 170       3.401   6.850  36.701  1.00 43.21           O
ATOM   1814  CB  THR A 170       2.031   9.636  35.607  1.00 36.24           C
ATOM   1815  OG1 THR A 170       2.833  10.776  35.315  1.00 39.65           O
ATOM   1816  CG2 THR A 170       0.557  10.032  35.647  1.00 42.58           C
ATOM   1817  H   THR A 170       4.388   9.159  36.935  1.00 44.74           H
ATOM   1818  HA  THR A 170       1.766   9.325  37.602  1.00 46.41           H
ATOM   1819  HB  THR A 170       2.147   8.961  34.919  1.00 43.48           H
ATOM   1820  HG1 THR A 170       2.640  11.077  34.556  1.00 47.57           H
ATOM   1821 HG21 THR A 170       0.276  10.359  34.778  1.00 51.10           H
ATOM   1822 HG22 THR A 170       0.018   9.262  35.884  1.00 51.10           H
ATOM   1823 HG23 THR A 170       0.413  10.725  36.311  1.00 51.10           H
ATOM   1824  N   GLU A 171       1.160   7.069  36.854  1.00 49.63           N
ATOM   1825  CA  GLU A 171       0.796   5.698  36.541  1.00 47.19           C
ATOM   1826  C   GLU A 171       0.361   5.590  35.083  1.00 41.00           C
ATOM   1827  O   GLU A 171      -0.219   6.513  34.501  1.00 41.18           O
ATOM   1828  CB  GLU A 171      -0.340   5.244  37.451  1.00 47.96           C
ATOM   1829  CG  GLU A 171      -1.456   6.272  37.481  1.00 51.51           C
ATOM   1830  CD  GLU A 171      -2.387   6.115  38.657  1.00 47.69           C
ATOM   1831  OE1 GLU A 171      -3.329   6.936  38.755  1.00 45.59           O
ATOM   1832  OE2 GLU A 171      -2.216   5.158  39.454  1.00 53.03           O1-
ATOM   1833  H   GLU A 171       0.507   7.572  37.059  1.00 59.55           H
ATOM   1834  HA  GLU A 171       1.553   5.107  36.684  1.00 56.63           H
ATOM   1835  HB2 GLU A 171      -0.710   4.419  37.101  1.00 57.54           H
ATOM   1836  HB3 GLU A 171      -0.010   5.109  38.354  1.00 57.54           H
ATOM   1837  HG2 GLU A 171      -1.114   7.170  37.552  1.00 61.81           H
ATOM   1838  HG3 GLU A 171      -1.953   6.204  36.656  1.00 61.81           H
ATOM   1839  N   ASN A 172       0.678   4.454  34.487  1.00 41.22           N
ATOM   1840  CA  ASN A 172       0.216   4.146  33.145  1.00 47.72           C
ATOM   1841  C   ASN A 172       0.473   5.314  32.195  1.00 42.86           C
ATOM   1842  O   ASN A 172      -0.342   5.645  31.332  1.00 37.10           O
ATOM   1843  CB  ASN A 172      -1.263   3.748  33.192  1.00 49.07           C
ATOM   1844  CG  ASN A 172      -1.469   2.402  33.873  1.00 44.41           C
ATOM   1845  OD1 ASN A 172      -0.939   1.390  33.414  1.00 47.14           O
ATOM   1846  ND2 ASN A 172      -2.204   2.387  34.989  1.00 40.38           N
ATOM   1847  H   ASN A 172       1.163   3.837  34.842  1.00 49.46           H
ATOM   1848  HA  ASN A 172       0.720   3.381  32.819  1.00 57.26           H
ATOM   1849  HB2 ASN A 172      -1.752   4.417  33.700  1.00 58.87           H
ATOM   1850  HB3 ASN A 172      -1.613   3.692  32.286  1.00 58.87           H
ATOM   1851 HD21 ASN A 172      -2.331   1.651  35.418  1.00 48.44           H
ATOM   1852 HD22 ASN A 172      -2.554   3.117  35.276  1.00 48.44           H
ATOM   1853  N   TRP A 173       1.653   5.929  32.340  1.00 43.19           N
ATOM   1854  CA  TRP A 173       2.006   7.063  31.493  1.00 39.23           C
ATOM   1855  C   TRP A 173       1.950   6.694  30.015  1.00 32.88           C
ATOM   1856  O   TRP A 173       1.555   7.513  29.173  1.00 32.23           O
ATOM   1857  CB  TRP A 173       3.407   7.594  31.854  1.00 38.70           C
ATOM   1858  CG  TRP A 173       3.801   8.787  31.006  1.00 30.10           C
ATOM   1859  CD1 TRP A 173       3.587  10.120  31.304  1.00 28.74           C
ATOM   1860  CD2 TRP A 173       4.440   8.769  29.725  1.00 29.47           C
ATOM   1861  NE1 TRP A 173       4.051  10.902  30.290  1.00 28.96           N
ATOM   1862  CE2 TRP A 173       4.582  10.104  29.309  1.00 30.33           C
ATOM   1863  CE3 TRP A 173       4.913   7.757  28.891  1.00 32.83           C
ATOM   1864  CZ2 TRP A 173       5.184  10.454  28.088  1.00 35.69           C
ATOM   1865  CZ3 TRP A 173       5.510   8.110  27.672  1.00 31.81           C
ATOM   1866  CH2 TRP A 173       5.621   9.438  27.279  1.00 33.61           C
ATOM   1867  H   TRP A 173       2.251   5.714  32.917  1.00 51.83           H
ATOM   1868  HA  TRP A 173       1.367   7.777  31.645  1.00 47.07           H
ATOM   1869  HB2 TRP A 173       3.407   7.877  32.783  1.00 46.44           H
ATOM   1870  HB3 TRP A 173       4.064   6.891  31.724  1.00 46.44           H
ATOM   1871  HD1 TRP A 173       3.176  10.441  32.073  1.00 34.48           H
ATOM   1872  HE1 TRP A 173       4.019  11.760  30.270  1.00 34.74           H
ATOM   1873  HE3 TRP A 173       4.826   6.864  29.140  1.00 39.39           H
ATOM   1874  HZ2 TRP A 173       5.267  11.344  27.827  1.00 42.83           H
ATOM   1875  HZ3 TRP A 173       5.822   7.448  27.102  1.00 38.16           H
ATOM   1876  HH2 TRP A 173       6.028   9.636  26.469  1.00 40.33           H
ATOM   1877  N   GLU A 174       2.396   5.492  29.660  1.00 33.71           N
ATOM   1878  CA  GLU A 174       2.454   5.171  28.240  1.00 40.51           C
ATOM   1879  C   GLU A 174       1.056   5.153  27.644  1.00 37.82           C
ATOM   1880  O   GLU A 174       0.852   5.537  26.488  1.00 34.82           O
ATOM   1881  CB  GLU A 174       3.150   3.829  28.023  1.00 42.11           C
ATOM   1882  CG  GLU A 174       4.659   3.838  28.240  1.00 38.50           C
ATOM   1883  CD  GLU A 174       5.067   3.844  29.722  1.00 42.68           C
ATOM   1884  OE1 GLU A 174       4.197   3.826  30.626  1.00 44.19           O
ATOM   1885  OE2 GLU A 174       6.288   3.843  29.975  1.00 44.38           O1-
ATOM   1886  H   GLU A 174       2.654   4.869  30.198  1.00 40.45           H
ATOM   1887  HA  GLU A 174       2.963   5.853  27.773  1.00 48.61           H
ATOM   1888  HB2 GLU A 174       2.771   3.187  28.645  1.00 50.52           H
ATOM   1889  HB3 GLU A 174       2.988   3.539  27.112  1.00 50.52           H
ATOM   1890  HG2 GLU A 174       5.026   3.034  27.845  1.00 46.20           H
ATOM   1891  HG3 GLU A 174       5.040   4.620  27.809  1.00 46.20           H
ATOM   1892  N   GLN A 175       0.081   4.763  28.438  1.00 40.16           N
ATOM   1893  CA  GLN A 175      -1.267   4.635  27.914  1.00 48.62           C
ATOM   1894  C   GLN A 175      -1.973   6.001  27.864  1.00 43.39           C
ATOM   1895  O   GLN A 175      -2.572   6.361  26.843  1.00 45.56           O
ATOM   1896  CB  GLN A 175      -1.992   3.592  28.765  1.00 48.65           C
ATOM   1897  CG  GLN A 175      -3.168   2.958  28.076  1.00 56.31           C
ATOM   1898  CD  GLN A 175      -4.370   3.830  28.289  1.00 64.93           C
ATOM   1899  OE1 GLN A 175      -4.338   4.667  29.196  1.00 59.56           O
ATOM   1900  NE2 GLN A 175      -5.407   3.698  27.446  1.00 61.52           N
ATOM   1901  H   GLN A 175       0.165   4.564  29.269  1.00 48.19           H
ATOM   1902  HA  GLN A 175      -1.225   4.291  27.006  1.00 58.34           H
ATOM   1903  HB2 GLN A 175      -1.367   2.888  28.998  1.00 58.38           H
ATOM   1904  HB3 GLN A 175      -2.293   4.016  29.582  1.00 58.38           H
ATOM   1905  HG2 GLN A 175      -2.995   2.895  27.121  1.00 67.57           H
ATOM   1906  HG3 GLN A 175      -3.331   2.072  28.448  1.00 67.57           H
ATOM   1907 HE21 GLN A 175      -5.262   3.493  26.624  1.00 73.81           H
ATOM   1908 HE22 GLN A 175      -6.209   3.840  27.722  1.00 73.81           H
ATOM   1909  N   LYS A 176      -1.853   6.808  28.922  1.00 43.84           N
ATOM   1910  CA  LYS A 176      -2.460   8.143  28.907  1.00 44.35           C
ATOM   1911  C   LYS A 176      -1.823   9.037  27.850  1.00 42.32           C
ATOM   1912  O   LYS A 176      -2.514   9.656  27.034  1.00 41.82           O
ATOM   1913  CB  LYS A 176      -2.314   8.807  30.270  1.00 34.99           C
ATOM   1914  CG  LYS A 176      -2.774   8.014  31.447  1.00 43.97           C
ATOM   1915  CD  LYS A 176      -2.731   8.899  32.724  1.00 49.40           C
ATOM   1916  CE  LYS A 176      -2.999   8.097  33.990  1.00 44.59           C
ATOM   1917  NZ  LYS A 176      -4.411   7.562  33.931  1.00 51.78           N1+
ATOM   1918  H   LYS A 176      -1.432   6.612  29.647  1.00 52.60           H
ATOM   1919  HA  LYS A 176      -3.405   8.068  28.707  1.00 53.22           H
ATOM   1920  HB2 LYS A 176      -1.375   8.995  30.409  1.00 41.98           H
ATOM   1921  HB3 LYS A 176      -2.808   9.641  30.261  1.00 41.98           H
ATOM   1922  HG2 LYS A 176      -3.687   7.720  31.299  1.00 52.75           H
ATOM   1923  HG3 LYS A 176      -2.191   7.249  31.574  1.00 52.75           H
ATOM   1924  HD2 LYS A 176      -1.857   9.313  32.805  1.00 59.27           H
ATOM   1925  HD3 LYS A 176      -3.417   9.585  32.661  1.00 59.27           H
ATOM   1926  HE2 LYS A 176      -2.383   7.350  34.036  1.00 53.50           H
ATOM   1927  HE3 LYS A 176      -2.901   8.667  34.769  1.00 53.50           H
ATOM   1928  HZ1 LYS A 176      -4.585   7.068  34.651  1.00 62.13           H
ATOM   1929  HZ2 LYS A 176      -4.994   8.236  33.896  1.00 62.13           H
ATOM   1930  HZ3 LYS A 176      -4.514   7.058  33.204  1.00 62.13           H
ATOM   1931  N   TYR A 177      -0.499   9.105  27.846  1.00 47.99           N
ATOM   1932  CA  TYR A 177       0.267  10.142  27.169  1.00 42.78           C
ATOM   1933  C   TYR A 177       1.128   9.612  26.042  1.00 42.84           C
ATOM   1934  O   TYR A 177       1.253  10.271  25.014  1.00 48.25           O
ATOM   1935  CB  TYR A 177       1.183  10.850  28.178  1.00 40.39           C
ATOM   1936  CG  TYR A 177       0.470  11.615  29.264  1.00 39.67           C
ATOM   1937  CD1 TYR A 177      -0.144  12.829  28.991  1.00 37.31           C
ATOM   1938  CD2 TYR A 177       0.456  11.148  30.575  1.00 36.66           C
ATOM   1939  CE1 TYR A 177      -0.776  13.537  29.985  1.00 37.30           C
ATOM   1940  CE2 TYR A 177      -0.178  11.849  31.577  1.00 35.07           C
ATOM   1941  CZ  TYR A 177      -0.791  13.049  31.275  1.00 37.26           C
ATOM   1942  OH  TYR A 177      -1.435  13.762  32.265  1.00 39.26           O
ATOM   1943  H   TYR A 177       0.002   8.530  28.243  1.00 57.58           H
ATOM   1944  HA  TYR A 177      -0.339  10.803  26.799  1.00 51.33           H
ATOM   1945  HB2 TYR A 177       1.736  10.183  28.613  1.00 48.46           H
ATOM   1946  HB3 TYR A 177       1.750  11.476  27.700  1.00 48.46           H
ATOM   1947  HD1 TYR A 177      -0.136  13.161  28.123  1.00 44.76           H
ATOM   1948  HD2 TYR A 177       0.870  10.340  30.777  1.00 43.98           H
ATOM   1949  HE1 TYR A 177      -1.195  14.344  29.785  1.00 44.75           H
ATOM   1950  HE2 TYR A 177      -0.187  11.518  32.448  1.00 42.08           H
ATOM   1951  HH  TYR A 177      -1.452  13.316  32.980  1.00 47.10           H
ATOM   1952  N   GLY A 178       1.741   8.441  26.223  1.00 47.81           N
ATOM   1953  CA  GLY A 178       2.592   7.887  25.179  1.00 43.73           C
ATOM   1954  C   GLY A 178       1.884   7.746  23.841  1.00 49.23           C
ATOM   1955  O   GLY A 178       2.488   7.960  22.784  1.00 44.95           O
ATOM   1956  H   GLY A 178       1.685   7.962  26.936  1.00 57.37           H
ATOM   1957  HA2 GLY A 178       3.364   8.463  25.058  1.00 52.47           H
ATOM   1958  HA3 GLY A 178       2.908   7.011  25.451  1.00 52.47           H
ATOM   1959  N   ALA A 179       0.595   7.383  23.866  1.00 53.14           N
ATOM   1960  CA  ALA A 179      -0.187   7.278  22.636  1.00 46.19           C
ATOM   1961  C   ALA A 179      -0.023   8.516  21.770  1.00 51.63           C
ATOM   1962  O   ALA A 179       0.447   8.438  20.630  1.00 53.70           O
ATOM   1963  CB  ALA A 179      -1.656   7.069  22.980  1.00 52.83           C
ATOM   1964  H   ALA A 179       0.155   7.194  24.580  1.00 63.76           H
ATOM   1965  HA  ALA A 179       0.115   6.513  22.123  1.00 55.43           H
ATOM   1966  HB1 ALA A 179      -2.166   7.008  22.157  1.00 63.39           H
ATOM   1967  HB2 ALA A 179      -1.745   6.253  23.496  1.00 63.39           H
ATOM   1968  HB3 ALA A 179      -1.957   7.829  23.502  1.00 63.39           H
ATOM   1969  N   SER A 180      -0.402   9.678  22.307  1.00 56.31           N
ATOM   1970  CA  SER A 180      -0.381  10.940  21.574  1.00 56.67           C
ATOM   1971  C   SER A 180       0.966  11.658  21.624  1.00 57.46           C
ATOM   1972  O   SER A 180       1.147  12.650  20.911  1.00 54.90           O
ATOM   1973  CB  SER A 180      -1.449  11.889  22.129  1.00 54.63           C
ATOM   1974  OG  SER A 180      -1.200  12.207  23.485  1.00 53.78           O
ATOM   1975  H   SER A 180      -0.689   9.756  23.114  1.00 67.57           H
ATOM   1976  HA  SER A 180      -0.599  10.760  20.645  1.00 68.00           H
ATOM   1977  HB2 SER A 180      -1.423  12.713  21.614  1.00 65.55           H
ATOM   1978  HB3 SER A 180      -2.321  11.471  22.052  1.00 65.55           H
ATOM   1979  HG  SER A 180      -1.833  12.669  23.788  1.00 64.53           H
ATOM   1980  N   TRP A 181       1.880  11.218  22.484  1.00 55.42           N
ATOM   1981  CA  TRP A 181       3.225  11.780  22.554  1.00 48.72           C
ATOM   1982  C   TRP A 181       3.930  11.753  21.202  1.00 42.92           C
ATOM   1983  O   TRP A 181       3.957  10.724  20.528  1.00 45.73           O
ATOM   1984  CB  TRP A 181       4.042  10.970  23.572  1.00 53.43           C
ATOM   1985  CG  TRP A 181       5.277  11.634  24.041  1.00 44.92           C
ATOM   1986  CD1 TRP A 181       5.412  12.401  25.152  1.00 44.06           C
ATOM   1987  CD2 TRP A 181       6.570  11.578  23.426  1.00 44.27           C
ATOM   1988  NE1 TRP A 181       6.699  12.843  25.263  1.00 37.41           N
ATOM   1989  CE2 TRP A 181       7.437  12.345  24.221  1.00 40.64           C
ATOM   1990  CE3 TRP A 181       7.077  10.956  22.282  1.00 46.05           C
ATOM   1991  CZ2 TRP A 181       8.782  12.508  23.909  1.00 39.22           C
ATOM   1992  CZ3 TRP A 181       8.410  11.122  21.973  1.00 41.71           C
ATOM   1993  CH2 TRP A 181       9.246  11.895  22.780  1.00 42.99           C
ATOM   1994  H   TRP A 181       1.731  10.602  23.065  1.00 66.50           H
ATOM   1995  HA  TRP A 181       3.176  12.700  22.854  1.00 58.45           H
ATOM   1996  HB2 TRP A 181       3.497  10.790  24.353  1.00 64.11           H
ATOM   1997  HB3 TRP A 181       4.301  10.131  23.157  1.00 64.11           H
ATOM   1998  HD1 TRP A 181       4.726  12.604  25.742  1.00 52.86           H
ATOM   1999  HE1 TRP A 181       6.999  13.340  25.895  1.00 44.88           H
ATOM   2000  HE3 TRP A 181       6.528  10.443  21.736  1.00 55.25           H
ATOM   2001  HZ2 TRP A 181       9.342  13.023  24.443  1.00 47.06           H
ATOM   2002  HZ3 TRP A 181       8.759  10.714  21.215  1.00 50.05           H
ATOM   2003  HH2 TRP A 181      10.142  11.986  22.550  1.00 51.58           H
ATOM   2004  N   THR A 182       4.496  12.894  20.808  1.00 41.91           N
ATOM   2005  CA  THR A 182       5.645  12.917  19.912  1.00 38.74           C
ATOM   2006  C   THR A 182       6.628  14.009  20.352  1.00 43.33           C
ATOM   2007  O   THR A 182       6.242  15.033  20.933  1.00 37.34           O
ATOM   2008  CB  THR A 182       5.248  13.144  18.461  1.00 44.17           C
ATOM   2009  OG1 THR A 182       4.881  14.513  18.280  1.00 34.47           O
ATOM   2010  CG2 THR A 182       4.085  12.217  18.056  1.00 45.35           C
ATOM   2011  H   THR A 182       4.219  13.673  21.038  1.00 50.29           H
ATOM   2012  HA  THR A 182       6.098  12.059  19.964  1.00 46.48           H
ATOM   2013  HB  THR A 182       6.007  12.931  17.896  1.00 53.00           H
ATOM   2014  HG1 THR A 182       5.363  14.850  17.680  1.00 41.35           H
ATOM   2015 HG21 THR A 182       3.930  12.278  17.103  1.00 54.42           H
ATOM   2016 HG22 THR A 182       4.304  11.298  18.278  1.00 54.42           H
ATOM   2017 HG23 THR A 182       3.273  12.466  18.524  1.00 54.42           H
ATOM   2018  N   ALA A 183       7.918  13.780  20.063  1.00 43.15           N
ATOM   2019  CA  ALA A 183       8.954  14.739  20.445  1.00 39.90           C
ATOM   2020  C   ALA A 183       8.689  16.121  19.852  1.00 35.08           C
ATOM   2021  O   ALA A 183       8.969  17.145  20.486  1.00 32.58           O
ATOM   2022  CB  ALA A 183      10.325  14.225  19.997  1.00 38.42           C
ATOM   2023  H   ALA A 183       8.214  13.084  19.656  1.00 51.78           H
ATOM   2024  HA  ALA A 183       8.960  14.819  21.413  1.00 47.88           H
ATOM   2025  HB1 ALA A 183      11.005  14.844  20.303  1.00 46.09           H
ATOM   2026  HB2 ALA A 183      10.461  13.352  20.394  1.00 46.09           H
ATOM   2027  HB3 ALA A 183      10.345  14.157  19.030  1.00 46.09           H
ATOM   2028  N   GLU A 184       8.171  16.167  18.630  1.00 25.10           N
ATOM   2029  CA  GLU A 184       7.819  17.428  17.999  1.00 31.76           C
ATOM   2030  C   GLU A 184       6.835  18.198  18.876  1.00 35.55           C
ATOM   2031  O   GLU A 184       6.991  19.404  19.097  1.00 34.70           O
ATOM   2032  CB  GLU A 184       7.206  17.168  16.606  1.00 36.91           C
ATOM   2033  CG  GLU A 184       8.039  16.352  15.608  1.00 32.81           C
ATOM   2034  CD  GLU A 184       8.150  14.846  15.898  1.00 38.09           C
ATOM   2035  OE1 GLU A 184       7.643  14.325  16.918  1.00 45.19           O
ATOM   2036  OE2 GLU A 184       8.779  14.167  15.069  1.00 52.76           O1-
ATOM   2037  H   GLU A 184       7.987  15.474  18.170  1.00 30.11           H
ATOM   2038  HA  GLU A 184       8.618  17.966  17.882  1.00 38.10           H
ATOM   2039  HB2 GLU A 184       6.358  16.715  16.722  1.00 44.29           H
ATOM   2040  HB3 GLU A 184       7.055  18.028  16.188  1.00 44.29           H
ATOM   2041  HG2 GLU A 184       7.630  16.434  14.736  1.00 39.36           H
ATOM   2042  HG3 GLU A 184       8.936  16.710  15.581  1.00 39.36           H
ATOM   2043  N   LYS A 185       5.823  17.497  19.395  1.00 36.41           N
ATOM   2044  CA  LYS A 185       4.733  18.118  20.145  1.00 36.51           C
ATOM   2045  C   LYS A 185       5.144  18.404  21.581  1.00 31.16           C
ATOM   2046  O   LYS A 185       4.820  19.467  22.112  1.00 34.05           O
ATOM   2047  CB  LYS A 185       3.481  17.210  20.140  1.00 40.37           C
ATOM   2048  CG  LYS A 185       2.679  17.127  18.797  1.00 39.71           C
ATOM   2049  CD  LYS A 185       1.327  16.399  18.969  1.00 42.10           C
ATOM   2050  CE  LYS A 185       1.469  14.950  19.434  1.00 43.93           C
ATOM   2051  NZ  LYS A 185       0.137  14.279  19.634  1.00 45.70           N1+
ATOM   2052  H   LYS A 185       5.744  16.643  19.319  1.00 43.69           H
ATOM   2053  HA  LYS A 185       4.498  18.961  19.724  1.00 43.80           H
ATOM   2054  HB2 LYS A 185       3.766  16.307  20.359  1.00 48.44           H
ATOM   2055  HB3 LYS A 185       2.872  17.517  20.830  1.00 48.44           H
ATOM   2056  HG2 LYS A 185       2.498  18.022  18.472  1.00 47.65           H
ATOM   2057  HG3 LYS A 185       3.194  16.629  18.145  1.00 47.65           H
ATOM   2058  HD2 LYS A 185       0.814  16.865  19.648  1.00 50.52           H
ATOM   2059  HD3 LYS A 185       0.846  16.398  18.129  1.00 50.52           H
ATOM   2060  HE2 LYS A 185       1.961  14.445  18.768  1.00 52.71           H
ATOM   2061  HE3 LYS A 185       1.937  14.922  20.284  1.00 52.71           H
ATOM   2062  HZ1 LYS A 185       0.245  13.471  19.988  1.00 54.84           H
ATOM   2063  HZ2 LYS A 185      -0.373  14.761  20.181  1.00 54.84           H
ATOM   2064  HZ3 LYS A 185      -0.282  14.193  18.852  1.00 54.84           H
ATOM   2065  N   ALA A 186       5.849  17.465  22.226  1.00 32.23           N
ATOM   2066  CA  ALA A 186       6.233  17.646  23.624  1.00 34.29           C
ATOM   2067  C   ALA A 186       7.308  18.726  23.774  1.00 31.09           C
ATOM   2068  O   ALA A 186       7.149  19.655  24.569  1.00 30.34           O
ATOM   2069  CB  ALA A 186       6.697  16.320  24.215  1.00 35.79           C
ATOM   2070  H   ALA A 186       6.113  16.725  21.875  1.00 38.66           H
ATOM   2071  HA  ALA A 186       5.454  17.928  24.127  1.00 41.15           H
ATOM   2072  HB1 ALA A 186       6.917  16.451  25.151  1.00 42.95           H
ATOM   2073  HB2 ALA A 186       5.984  15.672  24.130  1.00 42.95           H
ATOM   2074  HB3 ALA A 186       7.481  16.016  23.732  1.00 42.95           H
ATOM   2075  N   ILE A 187       8.381  18.660  22.982  1.00 28.67           N
ATOM   2076  CA  ILE A 187       9.375  19.730  23.001  1.00 25.42           C
ATOM   2077  C   ILE A 187       8.720  21.070  22.718  1.00 32.96           C
ATOM   2078  O   ILE A 187       9.022  22.082  23.371  1.00 26.71           O
ATOM   2079  CB  ILE A 187      10.506  19.467  21.982  1.00 31.49           C
ATOM   2080  CG1 ILE A 187      11.216  18.164  22.242  1.00 34.99           C
ATOM   2081  CG2 ILE A 187      11.580  20.580  22.031  1.00 30.58           C
ATOM   2082  CD1 ILE A 187      12.141  17.810  21.093  1.00 30.25           C
ATOM   2083  H   ILE A 187       8.552  18.022  22.439  1.00 34.39           H
ATOM   2084  HA  ILE A 187       9.755  19.773  23.891  1.00 30.49           H
ATOM   2085  HB  ILE A 187      10.125  19.440  21.089  1.00 37.78           H
ATOM   2086 HG12 ILE A 187      11.747  18.253  23.046  1.00 41.98           H
ATOM   2087 HG13 ILE A 187      10.562  17.457  22.352  1.00 41.98           H
ATOM   2088 HG21 ILE A 187      12.242  20.430  21.339  1.00 36.69           H
ATOM   2089 HG22 ILE A 187      11.165  21.442  21.890  1.00 36.69           H
ATOM   2090 HG23 ILE A 187      12.007  20.556  22.902  1.00 36.69           H
ATOM   2091 HD11 ILE A 187      12.504  16.929  21.256  1.00 36.29           H
ATOM   2092 HD12 ILE A 187      11.636  17.810  20.264  1.00 36.29           H
ATOM   2093 HD13 ILE A 187      12.861  18.455  21.039  1.00 36.29           H
ATOM   2094  N   ALA A 188       7.842  21.115  21.710  1.00 31.35           N
ATOM   2095  CA  ALA A 188       7.259  22.393  21.305  1.00 29.28           C
ATOM   2096  C   ALA A 188       6.321  22.957  22.376  1.00 21.43           C
ATOM   2097  O   ALA A 188       6.272  24.173  22.572  1.00 30.27           O
ATOM   2098  CB  ALA A 188       6.537  22.234  19.964  1.00 30.20           C
ATOM   2099  H   ALA A 188       7.567  20.434  21.266  1.00 37.61           H
ATOM   2100  HA  ALA A 188       7.974  23.036  21.174  1.00 35.13           H
ATOM   2101  HB1 ALA A 188       6.123  23.076  19.729  1.00 36.23           H
ATOM   2102  HB2 ALA A 188       7.182  21.981  19.287  1.00 36.23           H
ATOM   2103  HB3 ALA A 188       5.860  21.546  20.053  1.00 36.23           H
ATOM   2104  N   GLN A 189       5.556  22.109  23.060  1.00 25.95           N
ATOM   2105  CA  GLN A 189       4.681  22.588  24.131  1.00 27.93           C
ATOM   2106  C   GLN A 189       5.473  23.338  25.194  1.00 34.61           C
ATOM   2107  O   GLN A 189       5.165  24.487  25.528  1.00 35.07           O
ATOM   2108  CB  GLN A 189       3.948  21.433  24.810  1.00 29.32           C
ATOM   2109  CG  GLN A 189       2.471  21.270  24.545  1.00 39.19           C
ATOM   2110  CD  GLN A 189       1.641  22.514  24.783  1.00 35.11           C
ATOM   2111  OE1 GLN A 189       1.628  23.415  23.960  1.00 40.73           O
ATOM   2112  NE2 GLN A 189       0.901  22.538  25.877  1.00 37.09           N
ATOM   2113  H   GLN A 189       5.520  21.263  22.922  1.00 31.13           H
ATOM   2114  HA  GLN A 189       4.026  23.194  23.755  1.00 33.50           H
ATOM   2115  HB2 GLN A 189       4.379  20.604  24.554  1.00 35.17           H
ATOM   2116  HB3 GLN A 189       4.034  21.559  25.769  1.00 35.17           H
ATOM   2117  HG2 GLN A 189       2.345  20.997  23.622  1.00 47.02           H
ATOM   2118  HG3 GLN A 189       2.137  20.587  25.144  1.00 47.02           H
ATOM   2119 HE21 GLN A 189       0.895  21.861  26.404  1.00 44.50           H
ATOM   2120 HE22 GLN A 189       0.419  23.227  26.055  1.00 44.50           H
ATOM   2121  N   LEU A 190       6.464  22.664  25.781  1.00 28.34           N
ATOM   2122  CA  LEU A 190       7.312  23.284  26.789  1.00 26.75           C
ATOM   2123  C   LEU A 190       7.954  24.551  26.262  1.00 27.31           C
ATOM   2124  O   LEU A 190       8.084  25.539  26.999  1.00 30.63           O
ATOM   2125  CB  LEU A 190       8.389  22.290  27.240  1.00 29.45           C
ATOM   2126  CG  LEU A 190       8.044  21.230  28.296  1.00 33.64           C
ATOM   2127  CD1 LEU A 190       9.134  20.163  28.346  1.00 26.37           C
ATOM   2128  CD2 LEU A 190       7.859  21.862  29.662  1.00 28.20           C
ATOM   2129  H   LEU A 190       6.661  21.846  25.617  1.00 34.00           H
ATOM   2130  HA  LEU A 190       6.771  23.519  27.557  1.00 32.10           H
ATOM   2131  HB2 LEU A 190       8.668  21.801  26.453  1.00 35.33           H
ATOM   2132  HB3 LEU A 190       9.144  22.802  27.574  1.00 35.33           H
ATOM   2133  HG  LEU A 190       7.216  20.788  28.054  1.00 40.36           H
ATOM   2134 HD11 LEU A 190       8.904  19.505  29.022  1.00 31.64           H
ATOM   2135 HD12 LEU A 190       9.186  19.739  27.477  1.00 31.64           H
ATOM   2136 HD13 LEU A 190       9.986  20.579  28.562  1.00 31.64           H
ATOM   2137 HD21 LEU A 190       7.650  21.162  30.299  1.00 33.83           H
ATOM   2138 HD22 LEU A 190       8.679  22.315  29.917  1.00 33.83           H
ATOM   2139 HD23 LEU A 190       7.131  22.496  29.614  1.00 33.83           H
ATOM   2140  N   ASN A 191       8.403  24.540  25.000  1.00 26.15           N
ATOM   2141  CA  ASN A 191       9.049  25.724  24.433  1.00 27.63           C
ATOM   2142  C   ASN A 191       8.066  26.882  24.291  1.00 28.02           C
ATOM   2143  O   ASN A 191       8.338  28.002  24.742  1.00 30.16           O
ATOM   2144  CB  ASN A 191       9.676  25.384  23.079  1.00 23.13           C
ATOM   2145  CG  ASN A 191      10.285  26.586  22.372  1.00 28.79           C
ATOM   2146  OD1 ASN A 191       9.639  27.612  22.173  1.00 34.37           O
ATOM   2147  ND2 ASN A 191      11.536  26.443  21.939  1.00 33.48           N
ATOM   2148  H   ASN A 191       8.352  23.870  24.468  1.00 31.38           H
ATOM   2149  HA  ASN A 191       9.765  26.004  25.024  1.00 33.14           H
ATOM   2150  HB2 ASN A 191      10.381  24.736  23.218  1.00 27.75           H
ATOM   2151  HB3 ASN A 191       8.993  25.010  22.505  1.00 27.75           H
ATOM   2152 HD21 ASN A 191      11.933  27.091  21.535  1.00 40.17           H
ATOM   2153 HD22 ASN A 191      11.948  25.698  22.065  1.00 40.17           H
ATOM   2154  N   SER A 192       6.906  26.630  23.690  1.00 34.96           N
ATOM   2155  CA  SER A 192       6.060  27.721  23.199  1.00 37.03           C
ATOM   2156  C   SER A 192       5.134  28.254  24.267  1.00 25.86           C
ATOM   2157  O   SER A 192       4.827  29.442  24.279  1.00 22.23           O
ATOM   2158  CB  SER A 192       5.200  27.255  22.021  1.00 32.34           C
ATOM   2159  OG  SER A 192       4.179  26.419  22.511  1.00 25.74           O
ATOM   2160  H   SER A 192       6.576  25.846  23.569  1.00 41.95           H
ATOM   2161  HA  SER A 192       6.619  28.455  22.889  1.00 44.43           H
ATOM   2162  HB2 SER A 192       4.802  28.025  21.581  1.00 38.80           H
ATOM   2163  HB3 SER A 192       5.738  26.750  21.395  1.00 38.80           H
ATOM   2164  HG  SER A 192       3.488  26.501  22.042  1.00 30.89           H
ATOM   2165  N   LYS A 193       4.676  27.387  25.150  1.00 26.53           N
ATOM   2166  CA  LYS A 193       3.790  27.804  26.220  1.00 29.11           C
ATOM   2167  C   LYS A 193       4.552  28.298  27.455  1.00 29.68           C
ATOM   2168  O   LYS A 193       4.100  29.238  28.116  1.00 33.63           O
ATOM   2169  CB  LYS A 193       2.864  26.636  26.566  1.00 32.04           C
ATOM   2170  CG  LYS A 193       1.534  27.037  27.168  1.00 39.17           C
ATOM   2171  CD  LYS A 193       0.559  25.860  27.083  1.00 47.36           C
ATOM   2172  CE  LYS A 193      -0.899  26.270  27.082  1.00 37.92           C
ATOM   2173  NZ  LYS A 193      -1.582  25.838  28.347  1.00 38.94           N1+
ATOM   2174  H   LYS A 193       4.859  26.549  25.148  1.00 31.83           H
ATOM   2175  HA  LYS A 193       3.238  28.536  25.902  1.00 34.92           H
ATOM   2176  HB2 LYS A 193       2.684  26.142  25.749  1.00 38.44           H
ATOM   2177  HB3 LYS A 193       3.314  26.057  27.198  1.00 38.44           H
ATOM   2178  HG2 LYS A 193       1.653  27.268  28.104  1.00 46.99           H
ATOM   2179  HG3 LYS A 193       1.160  27.784  26.675  1.00 46.99           H
ATOM   2180  HD2 LYS A 193       0.732  25.361  26.269  1.00 56.82           H
ATOM   2181  HD3 LYS A 193       0.701  25.291  27.855  1.00 56.82           H
ATOM   2182  HE2 LYS A 193      -0.968  27.234  26.999  1.00 45.49           H
ATOM   2183  HE3 LYS A 193      -1.347  25.837  26.337  1.00 45.49           H
ATOM   2184  HZ1 LYS A 193      -2.322  26.313  28.480  1.00 46.73           H
ATOM   2185  HZ2 LYS A 193      -1.798  24.977  28.293  1.00 46.73           H
ATOM   2186  HZ3 LYS A 193      -1.038  25.954  29.043  1.00 46.73           H
ATOM   2187  N   TYR A 194       5.697  27.685  27.789  1.00 32.14           N
ATOM   2188  CA  TYR A 194       6.378  27.914  29.066  1.00 26.11           C
ATOM   2189  C   TYR A 194       7.804  28.433  28.928  1.00 25.58           C
ATOM   2190  O   TYR A 194       8.467  28.658  29.945  1.00 26.87           O
ATOM   2191  CB  TYR A 194       6.371  26.619  29.888  1.00 21.09           C
ATOM   2192  CG  TYR A 194       4.955  26.110  30.145  1.00 28.26           C
ATOM   2193  CD1 TYR A 194       4.118  26.764  31.015  1.00 27.71           C
ATOM   2194  CD2 TYR A 194       4.448  25.007  29.479  1.00 28.54           C
ATOM   2195  CE1 TYR A 194       2.818  26.316  31.259  1.00 27.19           C
ATOM   2196  CE2 TYR A 194       3.135  24.564  29.701  1.00 28.75           C
ATOM   2197  CZ  TYR A 194       2.337  25.224  30.604  1.00 34.72           C
ATOM   2198  OH  TYR A 194       1.048  24.808  30.851  1.00 30.50           O
ATOM   2199  H   TYR A 194       6.093  27.111  27.288  1.00 38.56           H
ATOM   2200  HA  TYR A 194       5.879  28.577  29.570  1.00 31.32           H
ATOM   2201  HB2 TYR A 194       6.847  25.935  29.402  1.00 25.30           H
ATOM   2202  HB3 TYR A 194       6.805  26.768  30.740  1.00 25.30           H
ATOM   2203  HD1 TYR A 194       4.444  27.506  31.475  1.00 33.24           H
ATOM   2204  HD2 TYR A 194       4.986  24.552  28.874  1.00 34.24           H
ATOM   2205  HE1 TYR A 194       2.271  26.768  31.864  1.00 32.62           H
ATOM   2206  HE2 TYR A 194       2.808  23.816  29.257  1.00 34.50           H
ATOM   2207  HH  TYR A 194       0.754  24.378  30.197  1.00 36.60           H
ATOM   2208  N   GLY A 195       8.291  28.647  27.709  1.00 30.70           N
ATOM   2209  CA  GLY A 195       9.642  29.146  27.501  1.00 30.66           C
ATOM   2210  C   GLY A 195      10.740  28.192  27.904  1.00 30.49           C
ATOM   2211  O   GLY A 195      11.899  28.605  28.035  1.00 29.33           O
ATOM   2212  H   GLY A 195       7.854  28.516  26.980  1.00 36.83           H
ATOM   2213  HA2 GLY A 195       9.759  29.347  26.558  1.00 36.78           H
ATOM   2214  HA3 GLY A 195       9.761  29.972  27.999  1.00 36.78           H
ATOM   2215  N   LYS A 196      10.416  26.920  28.105  1.00 27.90           N
ATOM   2216  CA  LYS A 196      11.385  25.931  28.557  1.00 25.94           C
ATOM   2217  C   LYS A 196      11.914  25.137  27.352  1.00 26.54           C
ATOM   2218  O   LYS A 196      11.144  24.493  26.645  1.00 23.82           O
ATOM   2219  CB  LYS A 196      10.726  25.027  29.597  1.00 24.97           C
ATOM   2220  CG  LYS A 196      11.618  23.948  30.181  1.00 30.13           C
ATOM   2221  CD  LYS A 196      13.038  24.451  30.518  1.00 28.87           C
ATOM   2222  CE  LYS A 196      13.074  25.291  31.750  1.00 25.03           C
ATOM   2223  NZ  LYS A 196      14.320  24.980  32.439  1.00 28.25           N1+
ATOM   2224  H   LYS A 196       9.624  26.600  27.990  1.00 33.47           H
ATOM   2225  HA  LYS A 196      12.116  26.407  28.974  1.00 31.12           H
ATOM   2226  HB2 LYS A 196      10.410  25.570  30.329  1.00 29.96           H
ATOM   2227  HB3 LYS A 196       9.967  24.586  29.183  1.00 29.96           H
ATOM   2228  HG2 LYS A 196      11.222  23.622  31.004  1.00 36.16           H
ATOM   2229  HG3 LYS A 196      11.701  23.220  29.544  1.00 36.16           H
ATOM   2230  HD2 LYS A 196      13.604  23.681  30.682  1.00 34.64           H
ATOM   2231  HD3 LYS A 196      13.405  24.965  29.784  1.00 34.64           H
ATOM   2232  HE2 LYS A 196      13.069  26.231  31.511  1.00 30.03           H
ATOM   2233  HE3 LYS A 196      12.325  25.078  32.330  1.00 30.03           H
ATOM   2234  HZ1 LYS A 196      14.455  25.562  33.097  1.00 33.89           H
ATOM   2235  HZ2 LYS A 196      14.277  24.158  32.783  1.00 33.89           H
ATOM   2236  HZ3 LYS A 196      15.002  25.026  31.871  1.00 33.89           H
ATOM   2237  N   LYS A 197      13.213  25.233  27.090  1.00 23.38           N
ATOM   2238  CA  LYS A 197      13.828  24.725  25.870  1.00 26.11           C
ATOM   2239  C   LYS A 197      14.669  23.509  26.250  1.00 24.49           C
ATOM   2240  O   LYS A 197      15.708  23.645  26.918  1.00 23.64           O
ATOM   2241  CB  LYS A 197      14.713  25.779  25.203  1.00 28.57           C
ATOM   2242  CG  LYS A 197      14.243  27.250  25.286  1.00 38.80           C
ATOM   2243  CD  LYS A 197      13.091  27.532  24.391  1.00 35.83           C
ATOM   2244  CE  LYS A 197      13.005  29.042  23.942  1.00 31.21           C
ATOM   2245  NZ  LYS A 197      13.865  29.951  24.751  1.00 45.33           N1+
ATOM   2246  H   LYS A 197      13.781  25.593  27.622  1.00 28.05           H
ATOM   2247  HA  LYS A 197      13.138  24.440  25.250  1.00 31.32           H
ATOM   2248  HB2 LYS A 197      15.580  25.744  25.627  1.00 34.27           H
ATOM   2249  HB3 LYS A 197      14.800  25.548  24.265  1.00 34.27           H
ATOM   2250  HG2 LYS A 197      13.962  27.448  26.194  1.00 46.55           H
ATOM   2251  HG3 LYS A 197      14.969  27.830  25.022  1.00 46.55           H
ATOM   2252  HD2 LYS A 197      13.193  26.977  23.603  1.00 43.00           H
ATOM   2253  HD3 LYS A 197      12.272  27.300  24.859  1.00 43.00           H
ATOM   2254  HE2 LYS A 197      13.282  29.128  23.014  1.00 37.45           H
ATOM   2255  HE3 LYS A 197      12.088  29.346  24.028  1.00 37.45           H
ATOM   2256  HZ1 LYS A 197      13.663  30.800  24.579  1.00 54.40           H
ATOM   2257  HZ2 LYS A 197      13.735  29.791  25.618  1.00 54.40           H
ATOM   2258  HZ3 LYS A 197      14.723  29.815  24.556  1.00 54.40           H
ATOM   2259  N   VAL A 198      14.191  22.329  25.881  1.00 24.45           N
ATOM   2260  CA  VAL A 198      14.840  21.061  26.211  1.00 27.58           C
ATOM   2261  C   VAL A 198      15.145  20.302  24.909  1.00 31.37           C
ATOM   2262  O   VAL A 198      14.401  20.402  23.925  1.00 29.37           O
ATOM   2263  CB  VAL A 198      13.960  20.244  27.187  1.00 32.15           C
ATOM   2264  CG1 VAL A 198      13.709  21.064  28.474  1.00 26.21           C
ATOM   2265  CG2 VAL A 198      12.640  19.929  26.562  1.00 31.70           C
ATOM   2266  H   VAL A 198      13.472  22.235  25.418  1.00 29.34           H
ATOM   2267  HA  VAL A 198      15.681  21.237  26.661  1.00 33.09           H
ATOM   2268  HB  VAL A 198      14.401  19.414  27.424  1.00 38.57           H
ATOM   2269 HG11 VAL A 198      13.188  20.535  29.098  1.00 31.44           H
ATOM   2270 HG12 VAL A 198      14.561  21.291  28.871  1.00 31.44           H
ATOM   2271 HG13 VAL A 198      13.222  21.873  28.248  1.00 31.44           H
ATOM   2272 HG21 VAL A 198      12.059  19.576  27.247  1.00 38.03           H
ATOM   2273 HG22 VAL A 198      12.260  20.739  26.189  1.00 38.03           H
ATOM   2274 HG23 VAL A 198      12.783  19.276  25.859  1.00 38.03           H
ATOM   2275  N   LEU A 199      16.285  19.582  24.906  1.00 29.63           N
ATOM   2276  CA  LEU A 199      16.827  18.769  23.812  1.00 27.34           C
ATOM   2277  C   LEU A 199      17.236  19.573  22.592  1.00 24.49           C
ATOM   2278  O   LEU A 199      18.352  19.417  22.079  1.00 24.85           O
ATOM   2279  CB  LEU A 199      15.844  17.688  23.393  1.00 23.74           C
ATOM   2280  CG  LEU A 199      15.480  16.601  24.398  1.00 27.19           C
ATOM   2281  CD1 LEU A 199      14.619  15.572  23.663  1.00 30.93           C
ATOM   2282  CD2 LEU A 199      16.699  15.921  25.005  1.00 28.87           C
ATOM   2283  H   LEU A 199      16.795  19.544  25.597  1.00 35.55           H
ATOM   2284  HA  LEU A 199      17.629  18.324  24.123  1.00 32.81           H
ATOM   2285  HB2 LEU A 199      15.018  18.116  23.124  1.00 28.48           H
ATOM   2286  HB3 LEU A 199      16.234  17.243  22.629  1.00 28.48           H
ATOM   2287  HG  LEU A 199      14.950  16.977  25.116  1.00 32.62           H
ATOM   2288 HD11 LEU A 199      14.407  14.848  24.273  1.00 37.11           H
ATOM   2289 HD12 LEU A 199      13.813  16.009  23.352  1.00 37.11           H
ATOM   2290 HD13 LEU A 199      15.120  15.227  22.907  1.00 37.11           H
ATOM   2291 HD21 LEU A 199      16.403  15.215  25.599  1.00 34.64           H
ATOM   2292 HD22 LEU A 199      17.238  15.546  24.291  1.00 34.64           H
ATOM   2293 HD23 LEU A 199      17.212  16.579  25.498  1.00 34.64           H
ATOM   2294  N   ILE A 200      16.356  20.432  22.099  1.00 18.40           N
ATOM   2295  CA  ILE A 200      16.662  21.267  20.950  1.00 18.50           C
ATOM   2296  C   ILE A 200      16.172  22.666  21.262  1.00 25.10           C
ATOM   2297  O   ILE A 200      14.989  22.848  21.553  1.00 27.43           O
ATOM   2298  CB  ILE A 200      15.978  20.753  19.664  1.00 26.07           C
ATOM   2299  CG1 ILE A 200      16.464  19.350  19.294  1.00 25.72           C
ATOM   2300  CG2 ILE A 200      16.195  21.718  18.502  1.00 29.85           C
ATOM   2301  CD1 ILE A 200      15.519  18.630  18.378  1.00 33.54           C
ATOM   2302  H   ILE A 200      15.563  20.550  22.406  1.00 22.08           H
ATOM   2303  HA  ILE A 200      17.617  21.307  20.824  1.00 22.19           H
ATOM   2304  HB  ILE A 200      15.021  20.713  19.820  1.00 31.28           H
ATOM   2305 HG12 ILE A 200      17.318  19.420  18.837  1.00 30.86           H
ATOM   2306 HG13 ILE A 200      16.556  18.819  20.098  1.00 30.86           H
ATOM   2307 HG21 ILE A 200      15.767  21.340  17.717  1.00 35.81           H
ATOM   2308 HG22 ILE A 200      15.798  22.582  18.705  1.00 35.81           H
ATOM   2309 HG23 ILE A 200      17.148  21.817  18.342  1.00 35.81           H
ATOM   2310 HD11 ILE A 200      15.894  17.753  18.211  1.00 40.24           H
ATOM   2311 HD12 ILE A 200      14.662  18.543  18.824  1.00 40.24           H
ATOM   2312 HD13 ILE A 200      15.425  19.120  17.551  1.00 40.24           H
ATOM   2313  N   ASN A 201      17.062  23.640  21.198  1.00 27.57           N
ATOM   2314  CA  ASN A 201      16.768  25.019  21.619  1.00 33.73           C
ATOM   2315  C   ASN A 201      16.427  25.845  20.391  1.00 27.74           C
ATOM   2316  O   ASN A 201      17.317  26.357  19.703  1.00 35.51           O
ATOM   2317  CB  ASN A 201      17.955  25.622  22.374  1.00 29.92           C
ATOM   2318  CG  ASN A 201      17.714  27.058  22.836  1.00 29.71           C
ATOM   2319  OD1 ASN A 201      16.600  27.565  22.836  1.00 25.80           O
ATOM   2320  ND2 ASN A 201      18.790  27.716  23.227  1.00 38.90           N
ATOM   2321  H   ASN A 201      17.867  23.525  20.913  1.00 33.08           H
ATOM   2322  HA  ASN A 201      15.993  25.026  22.206  1.00 40.47           H
ATOM   2323  HB2 ASN A 201      18.134  25.086  23.165  1.00 35.90           H
ATOM   2324  HB3 ASN A 201      18.733  25.632  21.799  1.00 35.90           H
ATOM   2325 HD21 ASN A 201      18.722  28.526  23.503  1.00 46.68           H
ATOM   2326 HD22 ASN A 201      19.562  27.330  23.205  1.00 46.68           H
ATOM   2327  N   LEU A 202      15.128  25.978  20.143  1.00 29.97           N
ATOM   2328  CA  LEU A 202      14.582  26.792  19.067  1.00 32.66           C
ATOM   2329  C   LEU A 202      14.066  28.102  19.646  1.00 27.33           C
ATOM   2330  O   LEU A 202      13.251  28.090  20.572  1.00 29.37           O
ATOM   2331  CB  LEU A 202      13.457  26.027  18.361  1.00 33.42           C
ATOM   2332  CG  LEU A 202      12.797  26.634  17.112  1.00 38.68           C
ATOM   2333  CD1 LEU A 202      11.882  27.842  17.381  1.00 36.30           C
ATOM   2334  CD2 LEU A 202      13.876  27.042  16.206  1.00 43.38           C
ATOM   2335  H   LEU A 202      14.521  25.581  20.606  1.00 35.96           H
ATOM   2336  HA  LEU A 202      15.284  26.988  18.430  1.00 39.19           H
ATOM   2337  HB2 LEU A 202      13.810  25.163  18.091  1.00 40.09           H
ATOM   2338  HB3 LEU A 202      12.754  25.875  19.010  1.00 40.09           H
ATOM   2339  HG  LEU A 202      12.281  25.949  16.657  1.00 46.41           H
ATOM   2340 HD11 LEU A 202      11.525  28.155  16.538  1.00 43.55           H
ATOM   2341 HD12 LEU A 202      11.154  27.568  17.960  1.00 43.55           H
ATOM   2342 HD13 LEU A 202      12.389  28.557  17.793  1.00 43.55           H
ATOM   2343 HD21 LEU A 202      13.570  26.932  15.293  1.00 52.05           H
ATOM   2344 HD22 LEU A 202      14.084  27.970  16.395  1.00 52.05           H
ATOM   2345 HD23 LEU A 202      14.652  26.491  16.372  1.00 52.05           H
ATOM   2346  N   PHE A 203      14.568  29.225  19.135  1.00 30.11           N
ATOM   2347  CA  PHE A 203      14.110  30.530  19.590  1.00 33.65           C
ATOM   2348  C   PHE A 203      14.051  31.492  18.417  1.00 34.09           C
ATOM   2349  O   PHE A 203      14.825  31.374  17.456  1.00 27.17           O
ATOM   2350  CB  PHE A 203      15.014  31.132  20.702  1.00 33.58           C
ATOM   2351  CG  PHE A 203      16.483  31.292  20.316  1.00 30.71           C
ATOM   2352  CD1 PHE A 203      16.973  32.495  19.879  1.00 24.04           C
ATOM   2353  CD2 PHE A 203      17.371  30.238  20.424  1.00 31.53           C
ATOM   2354  CE1 PHE A 203      18.297  32.642  19.542  1.00 29.08           C
ATOM   2355  CE2 PHE A 203      18.712  30.407  20.094  1.00 23.17           C
ATOM   2356  CZ  PHE A 203      19.161  31.589  19.664  1.00 27.94           C
ATOM   2357  H   PHE A 203      15.177  29.254  18.535  1.00 36.13           H
ATOM   2358  HA  PHE A 203      13.213  30.438  19.950  1.00 40.38           H
ATOM   2359  HB2 PHE A 203      14.688  32.018  20.918  1.00 40.29           H
ATOM   2360  HB3 PHE A 203      14.963  30.567  21.491  1.00 40.29           H
ATOM   2361  HD1 PHE A 203      16.399  33.217  19.794  1.00 28.84           H
ATOM   2362  HD2 PHE A 203      17.072  29.410  20.730  1.00 37.83           H
ATOM   2363  HE1 PHE A 203      18.614  33.457  19.241  1.00 34.89           H
ATOM   2364  HE2 PHE A 203      19.305  29.692  20.164  1.00 27.80           H
ATOM   2365  HZ  PHE A 203      20.057  31.682  19.435  1.00 33.52           H
ATOM   2366  N   VAL A 204      13.138  32.462  18.515  1.00 33.62           N
ATOM   2367  CA  VAL A 204      13.197  33.644  17.661  1.00 29.09           C
ATOM   2368  C   VAL A 204      14.174  34.644  18.255  1.00 33.00           C
ATOM   2369  O   VAL A 204      14.106  34.980  19.448  1.00 25.93           O
ATOM   2370  CB  VAL A 204      11.804  34.266  17.488  1.00 30.63           C
ATOM   2371  CG1 VAL A 204      11.883  35.559  16.688  1.00 34.29           C
ATOM   2372  CG2 VAL A 204      10.887  33.282  16.802  1.00 38.09           C
ATOM   2373  H   VAL A 204      12.479  32.457  19.066  1.00 40.34           H
ATOM   2374  HA  VAL A 204      13.531  33.401  16.788  1.00 34.90           H
ATOM   2375  HB  VAL A 204      11.436  34.470  18.362  1.00 36.75           H
ATOM   2376 HG11 VAL A 204      10.984  35.896  16.554  1.00 41.15           H
ATOM   2377 HG12 VAL A 204      12.410  36.212  17.175  1.00 41.15           H
ATOM   2378 HG13 VAL A 204      12.295  35.373  15.832  1.00 41.15           H
ATOM   2379 HG21 VAL A 204      10.017  33.694  16.689  1.00 45.70           H
ATOM   2380 HG22 VAL A 204      11.263  33.048  15.938  1.00 45.70           H
ATOM   2381 HG23 VAL A 204      10.807  32.487  17.355  1.00 45.70           H
ATOM   2382  N   GLY A 205      15.067  35.160  17.412  1.00 25.86           N
ATOM   2383  CA  GLY A 205      16.024  36.149  17.841  1.00 29.37           C
ATOM   2384  C   GLY A 205      16.368  37.082  16.701  1.00 34.20           C
ATOM   2385  O   GLY A 205      15.836  36.976  15.599  1.00 35.40           O
ATOM   2386  H   GLY A 205      15.123  34.960  16.587  1.00 31.03           H
ATOM   2387  HA2 GLY A 205      15.639  36.673  18.560  1.00 35.24           H
ATOM   2388  HA3 GLY A 205      16.825  35.718  18.157  1.00 35.24           H
ATOM   2389  N   THR A 206      17.259  38.014  16.983  1.00 29.81           N
ATOM   2390  CA  THR A 206      17.746  38.930  15.969  1.00 30.91           C
ATOM   2391  C   THR A 206      18.675  38.195  14.995  1.00 36.26           C
ATOM   2392  O   THR A 206      19.394  37.257  15.364  1.00 30.85           O
ATOM   2393  CB  THR A 206      18.465  40.095  16.647  1.00 27.39           C
ATOM   2394  OG1 THR A 206      17.567  40.746  17.547  1.00 33.80           O
ATOM   2395  CG2 THR A 206      18.986  41.139  15.650  1.00 32.58           C
ATOM   2396  H   THR A 206      17.598  38.138  17.755  1.00 35.76           H
ATOM   2397  HA  THR A 206      16.998  39.278  15.460  1.00 37.08           H
ATOM   2398  HB  THR A 206      19.226  39.763  17.147  1.00 32.86           H
ATOM   2399  HG1 THR A 206      17.943  41.412  17.895  1.00 40.55           H
ATOM   2400 HG21 THR A 206      19.483  41.833  16.118  1.00 39.09           H
ATOM   2401 HG22 THR A 206      19.571  40.720  15.001  1.00 39.09           H
ATOM   2402 HG23 THR A 206      18.240  41.552  15.185  1.00 39.09           H
ATOM   2403  N   ASP A 207      18.659  38.636  13.743  1.00 30.87           N
ATOM   2404  CA  ASP A 207      19.522  38.054  12.710  1.00 32.65           C
ATOM   2405  C   ASP A 207      20.892  38.699  12.800  1.00 28.09           C
ATOM   2406  O   ASP A 207      21.043  39.879  12.468  1.00 33.06           O
ATOM   2407  CB  ASP A 207      18.927  38.270  11.318  1.00 33.51           C
ATOM   2408  CG  ASP A 207      19.569  37.373  10.251  1.00 40.32           C
ATOM   2409  OD1 ASP A 207      18.871  37.012   9.270  1.00 35.20           O
ATOM   2410  OD2 ASP A 207      20.756  37.001  10.419  1.00 30.91           O1-
ATOM   2411  H   ASP A 207      18.156  39.272  13.461  1.00 37.04           H
ATOM   2412  HA  ASP A 207      19.623  37.103  12.859  1.00 39.17           H
ATOM   2413  HB2 ASP A 207      17.981  38.070  11.356  1.00 40.20           H
ATOM   2414  HB3 ASP A 207      19.059  39.193  11.055  1.00 40.20           H
ATOM   2415  N   ASP A 208      21.901  37.940  13.249  1.00 29.71           N
ATOM   2416  CA  ASP A 208      23.251  38.505  13.353  1.00 28.81           C
ATOM   2417  C   ASP A 208      23.683  39.214  12.074  1.00 28.95           C
ATOM   2418  O   ASP A 208      24.410  40.207  12.141  1.00 26.34           O
ATOM   2419  CB  ASP A 208      24.314  37.445  13.660  1.00 28.03           C
ATOM   2420  CG  ASP A 208      24.101  36.763  14.971  1.00 33.62           C
ATOM   2421  OD1 ASP A 208      24.367  35.537  15.023  1.00 24.22           O
ATOM   2422  OD2 ASP A 208      23.614  37.437  15.910  1.00 30.82           O1-
ATOM   2423  H   ASP A 208      21.827  37.124  13.497  1.00 35.65           H
ATOM   2424  HA  ASP A 208      23.258  39.157  14.070  1.00 34.56           H
ATOM   2425  HB2 ASP A 208      24.287  36.765  12.968  1.00 33.63           H
ATOM   2426  HB3 ASP A 208      25.185  37.868  13.680  1.00 33.63           H
ATOM   2427  N   LYS A 209      23.286  38.712  10.903  1.00 29.89           N
ATOM   2428  CA  LYS A 209      23.719  39.360   9.663  1.00 36.33           C
ATOM   2429  C   LYS A 209      22.729  40.379   9.096  1.00 38.29           C
ATOM   2430  O   LYS A 209      23.072  41.068   8.126  1.00 34.47           O
ATOM   2431  CB  LYS A 209      24.031  38.316   8.587  1.00 29.16           C
ATOM   2432  CG  LYS A 209      25.409  37.688   8.790  1.00 32.38           C
ATOM   2433  CD  LYS A 209      25.884  36.930   7.535  1.00 30.96           C
ATOM   2434  CE  LYS A 209      26.333  35.523   7.848  1.00 39.81           C
ATOM   2435  NZ  LYS A 209      27.791  35.258   7.667  1.00 41.00           N1+
ATOM   2436  H   LYS A 209      22.781  38.022  10.798  1.00 35.87           H
ATOM   2437  HA  LYS A 209      24.544  39.836   9.845  1.00 43.59           H
ATOM   2438  HB2 LYS A 209      23.362  37.613   8.626  1.00 34.98           H
ATOM   2439  HB3 LYS A 209      24.011  38.742   7.717  1.00 34.98           H
ATOM   2440  HG2 LYS A 209      26.054  38.391   8.971  1.00 38.84           H
ATOM   2441  HG3 LYS A 209      25.370  37.082   9.546  1.00 38.84           H
ATOM   2442  HD2 LYS A 209      25.155  36.889   6.898  1.00 37.14           H
ATOM   2443  HD3 LYS A 209      26.643  37.403   7.154  1.00 37.14           H
ATOM   2444  HE2 LYS A 209      26.143  35.349   8.776  1.00 47.77           H
ATOM   2445  HE3 LYS A 209      25.842  34.906   7.279  1.00 47.77           H
ATOM   2446  HZ1 LYS A 209      27.962  34.407   7.867  1.00 49.20           H
ATOM   2447  HZ2 LYS A 209      28.031  35.411   6.823  1.00 49.20           H
ATOM   2448  HZ3 LYS A 209      28.264  35.786   8.203  1.00 49.20           H
ATOM   2449  N   ASN A 210      21.516  40.485   9.637  1.00 32.70           N
ATOM   2450  CA  ASN A 210      20.598  41.560   9.237  1.00 36.02           C
ATOM   2451  C   ASN A 210      19.869  42.059  10.490  1.00 31.00           C
ATOM   2452  O   ASN A 210      18.783  41.579  10.815  1.00 30.71           O
ATOM   2453  CB  ASN A 210      19.625  41.085   8.169  1.00 39.17           C
ATOM   2454  CG  ASN A 210      18.924  42.243   7.490  1.00 45.97           C
ATOM   2455  OD1 ASN A 210      18.859  43.346   8.039  1.00 45.08           O
ATOM   2456  ND2 ASN A 210      18.430  42.014   6.285  1.00 49.26           N
ATOM   2457  H   ASN A 210      21.192  39.946  10.223  1.00 39.24           H
ATOM   2458  HA  ASN A 210      21.110  42.303   8.872  1.00 43.21           H
ATOM   2459  HB2 ASN A 210      20.114  40.592   7.493  1.00 47.00           H
ATOM   2460  HB3 ASN A 210      18.952  40.517   8.574  1.00 47.00           H
ATOM   2461 HD21 ASN A 210      18.093  42.663   5.830  1.00 59.11           H
ATOM   2462 HD22 ASN A 210      18.462  41.223   5.951  1.00 59.11           H
ATOM   2463  N   SER A 211      20.459  43.063  11.142  1.00 36.02           N
ATOM   2464  CA  SER A 211      20.119  43.452  12.512  1.00 39.55           C
ATOM   2465  C   SER A 211      18.745  44.106  12.650  1.00 39.81           C
ATOM   2466  O   SER A 211      18.333  44.407  13.774  1.00 29.18           O
ATOM   2467  CB  SER A 211      21.196  44.386  13.045  1.00 31.81           C
ATOM   2468  OG  SER A 211      21.246  45.616  12.349  1.00 36.93           O
ATOM   2469  H   SER A 211      21.082  43.551  10.798  1.00 43.21           H
ATOM   2470  HA  SER A 211      20.125  42.663  13.073  1.00 47.45           H
ATOM   2471  HB2 SER A 211      21.009  44.568  13.979  1.00 38.17           H
ATOM   2472  HB3 SER A 211      22.055  43.948  12.959  1.00 38.17           H
ATOM   2473  HG  SER A 211      21.899  46.067  12.623  1.00 44.31           H
ATOM   2474  N   VAL A 212      18.020  44.324  11.553  1.00 37.11           N
ATOM   2475  CA  VAL A 212      16.664  44.845  11.645  1.00 31.59           C
ATOM   2476  C   VAL A 212      15.629  43.747  11.682  1.00 28.50           C
ATOM   2477  O   VAL A 212      14.460  44.021  11.981  1.00 38.39           O
ATOM   2478  CB  VAL A 212      16.360  45.779  10.459  1.00 33.31           C
ATOM   2479  CG1 VAL A 212      17.442  46.784  10.339  1.00 34.12           C
ATOM   2480  CG2 VAL A 212      16.225  44.960   9.188  1.00 37.97           C
ATOM   2481  H   VAL A 212      18.297  44.183  10.752  1.00 44.53           H
ATOM   2482  HA  VAL A 212      16.584  45.365  12.457  1.00 37.90           H
ATOM   2483  HB  VAL A 212      15.524  46.248  10.609  1.00 39.96           H
ATOM   2484 HG11 VAL A 212      17.264  47.336   9.563  1.00 40.94           H
ATOM   2485 HG12 VAL A 212      17.458  47.328  11.139  1.00 40.94           H
ATOM   2486 HG13 VAL A 212      18.289  46.328  10.224  1.00 40.94           H
ATOM   2487 HG21 VAL A 212      16.124  45.563   8.435  1.00 45.56           H
ATOM   2488 HG22 VAL A 212      17.023  44.423   9.076  1.00 45.56           H
ATOM   2489 HG23 VAL A 212      15.446  44.388   9.245  1.00 45.56           H
ATOM   2490  N   ASN A 213      16.005  42.517  11.348  1.00 27.38           N
ATOM   2491  CA  ASN A 213      15.074  41.416  11.208  1.00 32.38           C
ATOM   2492  C   ASN A 213      15.247  40.420  12.336  1.00 30.81           C
ATOM   2493  O   ASN A 213      16.284  40.368  13.002  1.00 35.07           O
ATOM   2494  CB  ASN A 213      15.281  40.687   9.877  1.00 35.35           C
ATOM   2495  CG  ASN A 213      14.981  41.579   8.685  1.00 44.01           C
ATOM   2496  OD1 ASN A 213      14.130  42.468   8.771  1.00 37.33           O
ATOM   2497  ND2 ASN A 213      15.691  41.359   7.573  1.00 50.95           N
ATOM   2498  H   ASN A 213      16.819  42.302  11.178  1.00 32.85           H
ATOM   2499  HA  ASN A 213      14.166  41.759  11.241  1.00 38.85           H
ATOM   2500  HB2 ASN A 213      16.209  40.411   9.820  1.00 42.42           H
ATOM   2501  HB3 ASN A 213      14.703  39.911   9.839  1.00 42.42           H
ATOM   2502 HD21 ASN A 213      15.562  41.850   6.879  1.00 61.13           H
ATOM   2503 HD22 ASN A 213      16.274  40.724   7.546  1.00 61.13           H
ATOM   2504  N   HIS A 214      14.216  39.614  12.521  1.00 31.44           N
ATOM   2505  CA  HIS A 214      14.281  38.451  13.382  1.00 36.24           C
ATOM   2506  C   HIS A 214      14.304  37.199  12.527  1.00 37.33           C
ATOM   2507  O   HIS A 214      13.817  37.191  11.392  1.00 33.79           O
ATOM   2508  CB  HIS A 214      13.097  38.402  14.360  1.00 30.56           C
ATOM   2509  CG  HIS A 214      13.032  39.594  15.265  1.00 36.86           C
ATOM   2510  ND1 HIS A 214      12.148  40.633  15.068  1.00 40.96           N
ATOM   2511  CD2 HIS A 214      13.777  39.937  16.342  1.00 39.30           C
ATOM   2512  CE1 HIS A 214      12.343  41.558  15.993  1.00 37.78           C
ATOM   2513  NE2 HIS A 214      13.326  41.159  16.778  1.00 39.33           N
ATOM   2514  H   HIS A 214      13.451  39.726  12.143  1.00 37.72           H
ATOM   2515  HA  HIS A 214      15.102  38.483  13.894  1.00 43.48           H
ATOM   2516  HB2 HIS A 214      13.178  37.606  14.907  1.00 36.66           H
ATOM   2517  HB3 HIS A 214      12.276  38.366  13.846  1.00 36.66           H
ATOM   2518  HD1 HIS A 214      11.554  40.667  14.447  1.00 49.15           H
ATOM   2519  HD2 HIS A 214      14.471  39.445  16.709  1.00 47.15           H
ATOM   2520  HE1 HIS A 214      11.858  42.349  16.085  1.00 45.32           H
ATOM   2521  N   VAL A 215      14.883  36.143  13.086  1.00 27.64           N
ATOM   2522  CA  VAL A 215      14.931  34.845  12.447  1.00 27.69           C
ATOM   2523  C   VAL A 215      14.810  33.769  13.502  1.00 34.20           C
ATOM   2524  O   VAL A 215      15.176  33.952  14.661  1.00 34.94           O
ATOM   2525  CB  VAL A 215      16.245  34.614  11.669  1.00 38.69           C
ATOM   2526  CG1 VAL A 215      16.185  33.289  10.954  1.00 36.78           C
ATOM   2527  CG2 VAL A 215      16.450  35.702  10.673  1.00 42.58           C
ATOM   2528  H   VAL A 215      15.272  36.166  13.851  1.00 33.16           H
ATOM   2529  HA  VAL A 215      14.179  34.749  11.839  1.00 33.22           H
ATOM   2530  HB  VAL A 215      17.003  34.604  12.280  1.00 46.42           H
ATOM   2531 HG11 VAL A 215      16.939  33.231  10.346  1.00 44.13           H
ATOM   2532 HG12 VAL A 215      16.227  32.569  11.592  1.00 44.13           H
ATOM   2533 HG13 VAL A 215      15.352  33.248  10.456  1.00 44.13           H
ATOM   2534 HG21 VAL A 215      17.255  35.519  10.161  1.00 51.09           H
ATOM   2535 HG22 VAL A 215      15.684  35.735  10.076  1.00 51.09           H
ATOM   2536 HG23 VAL A 215      16.538  36.540  11.148  1.00 51.09           H
ATOM   2537  N   ILE A 216      14.328  32.619  13.069  1.00 33.65           N
ATOM   2538  CA  ILE A 216      14.347  31.444  13.913  1.00 33.08           C
ATOM   2539  C   ILE A 216      15.774  30.909  14.007  1.00 33.75           C
ATOM   2540  O   ILE A 216      16.528  30.901  13.025  1.00 29.54           O
ATOM   2541  CB  ILE A 216      13.374  30.409  13.341  1.00 34.23           C
ATOM   2542  CG1 ILE A 216      11.966  30.991  13.254  1.00 36.00           C
ATOM   2543  CG2 ILE A 216      13.371  29.145  14.169  1.00 36.03           C
ATOM   2544  CD1 ILE A 216      10.983  30.005  12.714  1.00 36.41           C
ATOM   2545  H   ILE A 216      13.980  32.494  12.295  1.00 40.38           H
ATOM   2546  HA  ILE A 216      14.054  31.684  14.804  1.00 39.68           H
ATOM   2547  HB  ILE A 216      13.670  30.184  12.446  1.00 41.07           H
ATOM   2548 HG12 ILE A 216      11.666  31.262  14.133  1.00 43.19           H
ATOM   2549 HG13 ILE A 216      11.972  31.752  12.655  1.00 43.19           H
ATOM   2550 HG21 ILE A 216      12.810  28.473  13.753  1.00 43.23           H
ATOM   2551 HG22 ILE A 216      14.278  28.802  14.225  1.00 43.23           H
ATOM   2552 HG23 ILE A 216      13.035  29.350  15.057  1.00 43.23           H
ATOM   2553 HD11 ILE A 216      10.132  30.449  12.584  1.00 43.68           H
ATOM   2554 HD12 ILE A 216      11.312  29.665  11.867  1.00 43.68           H
ATOM   2555 HD13 ILE A 216      10.881  29.279  13.348  1.00 43.68           H
ATOM   2556  N   HIS A 217      16.156  30.476  15.210  1.00 33.32           N
ATOM   2557  CA  HIS A 217      17.474  29.944  15.526  1.00 26.33           C
ATOM   2558  C   HIS A 217      17.340  28.539  16.076  1.00 24.94           C
ATOM   2559  O   HIS A 217      16.351  28.218  16.741  1.00 30.45           O
ATOM   2560  CB  HIS A 217      18.171  30.763  16.610  1.00 25.44           C
ATOM   2561  CG  HIS A 217      18.538  32.134  16.196  1.00 27.04           C
ATOM   2562  ND1 HIS A 217      19.844  32.531  16.072  1.00 29.28           N1+
ATOM   2563  CD2 HIS A 217      17.782  33.209  15.875  1.00 23.00           C
ATOM   2564  CE1 HIS A 217      19.882  33.797  15.701  1.00 30.55           C
ATOM   2565  NE2 HIS A 217      18.644  34.232  15.588  1.00 25.87           N
ATOM   2566  H   HIS A 217      15.636  30.479  15.890  1.00 39.97           H
ATOM   2567  HA  HIS A 217      18.031  29.931  14.733  1.00 31.59           H
ATOM   2568  HB2 HIS A 217      18.995  30.310  16.844  1.00 30.52           H
ATOM   2569  HB3 HIS A 217      17.595  30.831  17.384  1.00 30.52           H
ATOM   2570  HD1 HIS A 217      20.526  32.033  16.218  1.00 35.13           H
ATOM   2571  HD2 HIS A 217      16.858  33.249  15.874  1.00 27.60           H
ATOM   2572  HE1 HIS A 217      20.647  34.297  15.550  1.00 36.65           H
ATOM   2573  HE2 HIS A 217      18.416  35.026  15.344  1.00 31.04           H
ATOM   2574  N   ILE A 218      18.357  27.708  15.857  1.00 27.46           N
ATOM   2575  CA  ILE A 218      18.396  26.369  16.448  1.00 30.09           C
ATOM   2576  C   ILE A 218      19.733  26.228  17.161  1.00 22.26           C
ATOM   2577  O   ILE A 218      20.787  26.426  16.551  1.00 25.04           O
ATOM   2578  CB  ILE A 218      18.221  25.255  15.393  1.00 31.26           C
ATOM   2579  CG1 ILE A 218      16.962  25.485  14.568  1.00 34.03           C
ATOM   2580  CG2 ILE A 218      18.152  23.883  16.040  1.00 23.98           C
ATOM   2581  CD1 ILE A 218      15.779  24.655  14.990  1.00 35.48           C
ATOM   2582  H   ILE A 218      19.036  27.898  15.364  1.00 32.95           H
ATOM   2583  HA  ILE A 218      17.694  26.284  17.111  1.00 36.10           H
ATOM   2584  HB  ILE A 218      18.989  25.278  14.798  1.00 37.51           H
ATOM   2585 HG12 ILE A 218      16.699  26.415  14.620  1.00 40.83           H
ATOM   2586 HG13 ILE A 218      17.165  25.252  13.650  1.00 40.83           H
ATOM   2587 HG21 ILE A 218      17.971  23.215  15.365  1.00 28.77           H
ATOM   2588 HG22 ILE A 218      19.008  23.689  16.450  1.00 28.77           H
ATOM   2589 HG23 ILE A 218      17.463  23.870  16.719  1.00 28.77           H
ATOM   2590 HD11 ILE A 218      14.985  25.011  14.564  1.00 42.57           H
ATOM   2591 HD12 ILE A 218      15.915  23.741  14.699  1.00 42.57           H
ATOM   2592 HD13 ILE A 218      15.673  24.698  15.950  1.00 42.57           H
ATOM   2593  N   ASP A 219      19.697  25.910  18.443  1.00 23.07           N
ATOM   2594  CA  ASP A 219      20.932  25.854  19.209  1.00 23.57           C
ATOM   2595  C   ASP A 219      20.832  24.703  20.193  1.00 21.31           C
ATOM   2596  O   ASP A 219      19.762  24.112  20.404  1.00 23.20           O
ATOM   2597  CB  ASP A 219      21.221  27.189  19.910  1.00 21.35           C
ATOM   2598  CG  ASP A 219      22.668  27.335  20.336  1.00 25.27           C
ATOM   2599  OD1 ASP A 219      23.453  26.362  20.207  1.00 26.68           O
ATOM   2600  OD2 ASP A 219      23.045  28.441  20.783  1.00 24.87           O1-
ATOM   2601  H   ASP A 219      18.985  25.721  18.882  1.00 27.67           H
ATOM   2602  HA  ASP A 219      21.679  25.679  18.617  1.00 28.28           H
ATOM   2603  HB2 ASP A 219      21.020  27.908  19.293  1.00 25.61           H
ATOM   2604  HB3 ASP A 219      20.673  27.258  20.705  1.00 25.61           H
ATOM   2605  N   GLN A 220      21.973  24.376  20.791  1.00 24.26           N
ATOM   2606  CA  GLN A 220      21.989  23.335  21.798  1.00 22.42           C
ATOM   2607  C   GLN A 220      21.309  23.851  23.063  1.00 24.82           C
ATOM   2608  O   GLN A 220      21.316  25.049  23.338  1.00 21.06           O
ATOM   2609  CB  GLN A 220      23.425  22.898  22.108  1.00 21.43           C
ATOM   2610  CG  GLN A 220      24.293  23.982  22.652  1.00 27.44           C
ATOM   2611  CD  GLN A 220      25.785  23.637  22.640  1.00 22.61           C
ATOM   2612  OE1 GLN A 220      26.253  22.775  21.896  1.00 24.25           O
ATOM   2613  NE2 GLN A 220      26.522  24.330  23.462  1.00 21.32           N
ATOM   2614  H   GLN A 220      22.736  24.746  20.632  1.00 29.11           H
ATOM   2615  HA  GLN A 220      21.494  22.567  21.475  1.00 26.89           H
ATOM   2616  HB2 GLN A 220      23.416  22.194  22.773  1.00 25.71           H
ATOM   2617  HB3 GLN A 220      23.838  22.581  21.295  1.00 25.71           H
ATOM   2618  HG2 GLN A 220      24.170  24.787  22.127  1.00 32.93           H
ATOM   2619  HG3 GLN A 220      24.043  24.152  23.572  1.00 32.93           H
ATOM   2620 HE21 GLN A 220      26.144  24.863  24.012  1.00 25.57           H
ATOM   2621 HE22 GLN A 220      27.371  24.249  23.448  1.00 25.57           H
ATOM   2622  N   PRO A 221      20.729  22.969  23.859  1.00 20.71           N
ATOM   2623  CA  PRO A 221      19.990  23.422  25.047  1.00 27.58           C
ATOM   2624  C   PRO A 221      20.880  23.582  26.273  1.00 24.45           C
ATOM   2625  O   PRO A 221      21.976  23.037  26.352  1.00 20.75           O
ATOM   2626  CB  PRO A 221      18.976  22.298  25.261  1.00 21.82           C
ATOM   2627  CG  PRO A 221      19.781  21.034  24.803  1.00 27.43           C
ATOM   2628  CD  PRO A 221      20.633  21.511  23.654  1.00 29.28           C
ATOM   2629  HA  PRO A 221      19.536  24.254  24.871  1.00 33.09           H
ATOM   2630  HB2 PRO A 221      18.736  22.237  26.196  1.00 26.18           H
ATOM   2631  HB3 PRO A 221      18.195  22.444  24.705  1.00 26.18           H
ATOM   2632  HG2 PRO A 221      20.346  20.720  25.528  1.00 32.91           H
ATOM   2633  HG3 PRO A 221      19.185  20.327  24.504  1.00 32.91           H
ATOM   2634  HD2 PRO A 221      21.511  21.100  23.694  1.00 35.14           H
ATOM   2635  HD3 PRO A 221      20.190  21.321  22.813  1.00 35.14           H
ATOM   2636  N   ARG A 222      20.385  24.359  27.235  1.00 22.32           N
ATOM   2637  CA  ARG A 222      21.015  24.459  28.544  1.00 24.53           C
ATOM   2638  C   ARG A 222      20.806  23.154  29.318  1.00 25.09           C
ATOM   2639  O   ARG A 222      19.907  22.360  29.033  1.00 23.53           O
ATOM   2640  CB  ARG A 222      20.429  25.628  29.352  1.00 26.79           C
ATOM   2641  CG  ARG A 222      20.674  27.006  28.772  1.00 33.81           C
ATOM   2642  CD  ARG A 222      20.186  28.152  29.698  1.00 48.28           C
ATOM   2643  NE  ARG A 222      21.276  28.768  30.481  1.00 53.62           N
ATOM   2644  CZ  ARG A 222      21.398  30.074  30.735  1.00 58.44           C
ATOM   2645  NH1 ARG A 222      20.503  30.946  30.270  1.00 61.47           N
ATOM   2646  NH2 ARG A 222      22.429  30.522  31.452  1.00 62.21           N1+
ATOM   2647  H   ARG A 222      19.683  24.842  27.152  1.00 26.78           H
ATOM   2648  HA  ARG A 222      21.969  24.612  28.440  1.00 29.43           H
ATOM   2649  HB2 ARG A 222      19.470  25.508  29.419  1.00 32.14           H
ATOM   2650  HB3 ARG A 222      20.816  25.616  30.242  1.00 32.14           H
ATOM   2651  HG2 ARG A 222      21.627  27.122  28.630  1.00 40.56           H
ATOM   2652  HG3 ARG A 222      20.199  27.078  27.931  1.00 40.56           H
ATOM   2653  HD2 ARG A 222      19.765  28.832  29.148  1.00 57.93           H
ATOM   2654  HD3 ARG A 222      19.537  27.794  30.324  1.00 57.93           H
ATOM   2655  HE  ARG A 222      21.843  28.238  30.854  1.00 64.34           H
ATOM   2656 HH11 ARG A 222      19.833  30.678  29.803  1.00 73.76           H
ATOM   2657 HH12 ARG A 222      20.595  31.786  30.438  1.00 73.76           H
ATOM   2658 HH21 ARG A 222      23.013  29.970  31.757  1.00 74.64           H
ATOM   2659 HH22 ARG A 222      22.507  31.363  31.615  1.00 74.64           H
ATOM   2660  N   LEU A 223      21.642  22.950  30.321  1.00 20.30           N
ATOM   2661  CA  LEU A 223      21.654  21.733  31.118  1.00 20.31           C
ATOM   2662  C   LEU A 223      21.126  22.037  32.513  1.00 21.41           C
ATOM   2663  O   LEU A 223      21.111  23.181  32.945  1.00 18.16           O
ATOM   2664  CB  LEU A 223      23.085  21.171  31.192  1.00 24.94           C
ATOM   2665  CG  LEU A 223      23.772  20.976  29.841  1.00 28.98           C
ATOM   2666  CD1 LEU A 223      25.293  20.839  29.962  1.00 19.44           C
ATOM   2667  CD2 LEU A 223      23.190  19.753  29.160  1.00 29.19           C
ATOM   2668  H   LEU A 223      22.232  23.522  30.561  1.00 24.36           H
ATOM   2669  HA  LEU A 223      21.083  21.064  30.728  1.00 24.36           H
ATOM   2670  HB2 LEU A 223      23.631  21.787  31.699  1.00 29.93           H
ATOM   2671  HB3 LEU A 223      23.056  20.309  31.636  1.00 29.93           H
ATOM   2672  HG  LEU A 223      23.593  21.743  29.273  1.00 34.77           H
ATOM   2673 HD11 LEU A 223      25.661  20.679  29.079  1.00 23.32           H
ATOM   2674 HD12 LEU A 223      25.648  21.663  30.323  1.00 23.32           H
ATOM   2675 HD13 LEU A 223      25.501  20.095  30.547  1.00 23.32           H
ATOM   2676 HD21 LEU A 223      23.639  19.621  28.307  1.00 35.03           H
ATOM   2677 HD22 LEU A 223      23.330  18.978  29.730  1.00 35.03           H
ATOM   2678 HD23 LEU A 223      22.238  19.886  29.012  1.00 35.03           H
ATOM   2679  N   GLY A 224      20.726  20.996  33.239  1.00 17.07           N
ATOM   2680  CA  GLY A 224      20.268  21.208  34.605  1.00 17.52           C
ATOM   2681  C   GLY A 224      21.389  21.544  35.568  1.00 21.57           C
ATOM   2682  O   GLY A 224      21.164  22.245  36.563  1.00 19.14           O
ATOM   2683  H   GLY A 224      20.722  20.183  32.965  1.00 20.48           H
ATOM   2684  HA2 GLY A 224      19.639  21.942  34.597  1.00 21.02           H
ATOM   2685  HA3 GLY A 224      19.797  20.425  34.925  1.00 21.02           H
ATOM   2686  N   LEU A 225      22.637  21.064  35.277  1.00 17.28           N
ATOM   2687  CA  LEU A 225      23.791  21.469  36.053  1.00 18.61           C
ATOM   2688  C   LEU A 225      24.441  22.661  35.378  1.00 17.66           C
ATOM   2689  O   LEU A 225      24.146  22.956  34.217  1.00 15.71           O
ATOM   2690  CB  LEU A 225      24.788  20.308  36.184  1.00 23.00           C
ATOM   2691  CG  LEU A 225      24.246  19.092  36.932  1.00 23.95           C
ATOM   2692  CD1 LEU A 225      25.198  17.913  36.869  1.00 23.39           C
ATOM   2693  CD2 LEU A 225      23.996  19.472  38.376  1.00 25.83           C
ATOM   2694  H   LEU A 225      22.825  20.533  34.624  1.00 20.73           H
ATOM   2695  HA  LEU A 225      23.496  21.739  36.936  1.00 22.33           H
ATOM   2696  HB2 LEU A 225      25.065  20.029  35.298  1.00 27.59           H
ATOM   2697  HB3 LEU A 225      25.566  20.619  36.680  1.00 27.59           H
ATOM   2698  HG  LEU A 225      23.408  18.819  36.522  1.00 28.73           H
ATOM   2699 HD11 LEU A 225      24.754  17.147  37.258  1.00 28.06           H
ATOM   2700 HD12 LEU A 225      25.435  17.737  35.943  1.00 28.06           H
ATOM   2701 HD13 LEU A 225      25.993  18.121  37.382  1.00 28.06           H
ATOM   2702 HD21 LEU A 225      23.661  18.676  38.821  1.00 31.00           H
ATOM   2703 HD22 LEU A 225      24.813  19.774  38.786  1.00 31.00           H
ATOM   2704 HD23 LEU A 225      23.322  20.162  38.403  1.00 31.00           H
ATOM   2705  N   PRO A 226      25.316  23.394  36.075  1.00 15.82           N
ATOM   2706  CA  PRO A 226      25.743  24.710  35.538  1.00 14.71           C
ATOM   2707  C   PRO A 226      26.566  24.655  34.266  1.00 19.31           C
ATOM   2708  O   PRO A 226      26.478  25.594  33.464  1.00 14.79           O
ATOM   2709  CB  PRO A 226      26.545  25.336  36.694  1.00 20.93           C
ATOM   2710  CG  PRO A 226      25.988  24.688  37.917  1.00 18.47           C
ATOM   2711  CD  PRO A 226      25.656  23.242  37.497  1.00 18.50           C
ATOM   2712  HA  PRO A 226      24.959  25.251  35.370  1.00 17.64           H
ATOM   2713  HB2 PRO A 226      27.496  25.146  36.601  1.00 25.11           H
ATOM   2714  HB3 PRO A 226      26.380  26.290  36.708  1.00 25.11           H
ATOM   2715  HG2 PRO A 226      26.654  24.695  38.617  1.00 22.15           H
ATOM   2716  HG3 PRO A 226      25.184  25.157  38.185  1.00 22.15           H
ATOM   2717  HD2 PRO A 226      26.449  22.694  37.599  1.00 22.20           H
ATOM   2718  HD3 PRO A 226      24.910  22.889  38.012  1.00 22.20           H
ATOM   2719  N   SER A 227      27.364  23.616  34.028  1.00 16.66           N
ATOM   2720  CA  SER A 227      28.096  23.519  32.773  1.00 15.45           C
ATOM   2721  C   SER A 227      28.265  22.048  32.406  1.00 18.63           C
ATOM   2722  O   SER A 227      28.040  21.148  33.218  1.00 17.97           O
ATOM   2723  CB  SER A 227      29.472  24.169  32.841  1.00 20.02           C
ATOM   2724  OG  SER A 227      30.284  23.399  33.706  1.00 21.52           O
ATOM   2725  H   SER A 227      27.486  22.968  34.572  1.00 19.99           H
ATOM   2726  HA  SER A 227      27.600  23.970  32.072  1.00 18.54           H
ATOM   2727  HB2 SER A 227      29.866  24.177  31.961  1.00 24.02           H
ATOM   2728  HB3 SER A 227      29.388  25.076  33.183  1.00 24.02           H
ATOM   2729  HG  SER A 227      30.918  23.079  33.267  1.00 25.82           H
ATOM   2730  N   ARG A 228      28.702  21.813  31.170  1.00 15.49           N
ATOM   2731  CA  ARG A 228      28.901  20.440  30.725  1.00 21.88           C
ATOM   2732  C   ARG A 228      29.931  19.708  31.586  1.00 20.80           C
ATOM   2733  O   ARG A 228      29.861  18.481  31.752  1.00 17.55           O
ATOM   2734  CB  ARG A 228      29.288  20.465  29.247  1.00 23.00           C
ATOM   2735  CG  ARG A 228      30.627  21.095  28.986  1.00 25.95           C
ATOM   2736  CD  ARG A 228      30.811  21.479  27.515  1.00 24.83           C
ATOM   2737  NE  ARG A 228      30.637  20.362  26.580  1.00 24.02           N
ATOM   2738  CZ  ARG A 228      31.538  19.414  26.363  1.00 30.03           C
ATOM   2739  NH1 ARG A 228      32.666  19.443  27.026  1.00 22.90           N
ATOM   2740  NH2 ARG A 228      31.311  18.436  25.490  1.00 22.61           N1+
ATOM   2741  H   ARG A 228      28.903  22.414  30.589  1.00 18.59           H
ATOM   2742  HA  ARG A 228      28.068  19.961  30.811  1.00 26.25           H
ATOM   2743  HB2 ARG A 228      29.322  19.557  28.912  1.00 27.60           H
ATOM   2744  HB3 ARG A 228      28.623  20.971  28.760  1.00 27.60           H
ATOM   2745  HG2 ARG A 228      30.716  21.898  29.529  1.00 31.13           H
ATOM   2746  HG3 ARG A 228      31.324  20.461  29.218  1.00 31.13           H
ATOM   2747  HD2 ARG A 228      30.157  22.159  27.289  1.00 29.78           H
ATOM   2748  HD3 ARG A 228      31.700  21.841  27.382  1.00 29.78           H
ATOM   2749  HE  ARG A 228      29.928  20.356  26.092  1.00 28.82           H
ATOM   2750 HH11 ARG A 228      32.826  20.070  27.591  1.00 27.47           H
ATOM   2751 HH12 ARG A 228      33.251  18.831  26.885  1.00 27.47           H
ATOM   2752 HH21 ARG A 228      30.572  18.408  25.053  1.00 27.13           H
ATOM   2753 HH22 ARG A 228      31.909  17.834  25.366  1.00 27.13           H
ATOM   2754  N   ASP A 229      30.868  20.444  32.189  1.00 19.63           N
ATOM   2755  CA  ASP A 229      31.913  19.832  33.013  1.00 18.04           C
ATOM   2756  C   ASP A 229      31.360  19.034  34.179  1.00 22.11           C
ATOM   2757  O   ASP A 229      31.971  18.047  34.604  1.00 22.20           O
ATOM   2758  CB  ASP A 229      32.825  20.921  33.565  1.00 19.48           C
ATOM   2759  CG  ASP A 229      33.216  21.908  32.527  1.00 26.18           C
ATOM   2760  OD1 ASP A 229      32.440  22.855  32.286  1.00 21.56           O
ATOM   2761  OD2 ASP A 229      34.308  21.735  31.934  1.00 23.90           O1-
ATOM   2762  H   ASP A 229      30.912  21.292  32.140  1.00 23.55           H
ATOM   2763  HA  ASP A 229      32.437  19.223  32.469  1.00 21.65           H
ATOM   2764  HB2 ASP A 229      32.355  21.385  34.267  1.00 23.37           H
ATOM   2765  HB3 ASP A 229      33.632  20.521  33.911  1.00 23.37           H
ATOM   2766  N   TYR A 230      30.255  19.505  34.771  1.00 18.53           N
ATOM   2767  CA  TYR A 230      29.690  18.896  35.966  1.00 19.99           C
ATOM   2768  C   TYR A 230      29.358  17.443  35.722  1.00 19.68           C
ATOM   2769  O   TYR A 230      29.441  16.627  36.643  1.00 16.77           O
ATOM   2770  CB  TYR A 230      28.422  19.670  36.404  1.00 20.78           C
ATOM   2771  CG  TYR A 230      28.720  20.860  37.289  1.00 14.87           C
ATOM   2772  CD1 TYR A 230      29.273  22.036  36.773  1.00 16.69           C
ATOM   2773  CD2 TYR A 230      28.423  20.809  38.651  1.00 18.35           C
ATOM   2774  CE1 TYR A 230      29.546  23.138  37.618  1.00 18.00           C
ATOM   2775  CE2 TYR A 230      28.692  21.876  39.487  1.00 17.31           C
ATOM   2776  CZ  TYR A 230      29.244  23.041  38.975  1.00 17.61           C
ATOM   2777  OH  TYR A 230      29.501  24.099  39.857  1.00 18.82           O
ATOM   2778  H   TYR A 230      29.809  20.175  34.483  1.00 22.23           H
ATOM   2779  HA  TYR A 230      30.331  18.934  36.695  1.00 23.99           H
ATOM   2780  HB2 TYR A 230      27.937  19.986  35.626  1.00 24.92           H
ATOM   2781  HB3 TYR A 230      27.860  19.069  36.913  1.00 24.92           H
ATOM   2782  HD1 TYR A 230      29.476  22.097  35.873  1.00 20.02           H
ATOM   2783  HD2 TYR A 230      28.054  20.040  39.014  1.00 22.02           H
ATOM   2784  HE1 TYR A 230      29.920  23.915  37.274  1.00 21.60           H
ATOM   2785  HE2 TYR A 230      28.482  21.807  40.393  1.00 20.77           H
ATOM   2786  HH  TYR A 230      29.320  23.863  40.646  1.00 22.57           H
ATOM   2787  N   TYR A 231      29.009  17.104  34.484  1.00 19.67           N
ATOM   2788  CA  TYR A 231      28.562  15.761  34.148  1.00 19.94           C
ATOM   2789  C   TYR A 231      29.710  14.736  34.169  1.00 19.19           C
ATOM   2790  O   TYR A 231      29.450  13.525  34.017  1.00 15.58           O
ATOM   2791  CB  TYR A 231      27.819  15.817  32.789  1.00 21.55           C
ATOM   2792  CG  TYR A 231      26.504  16.592  32.966  1.00 22.18           C
ATOM   2793  CD1 TYR A 231      26.457  17.971  32.805  1.00 18.68           C
ATOM   2794  CD2 TYR A 231      25.349  15.951  33.374  1.00 16.97           C
ATOM   2795  CE1 TYR A 231      25.279  18.669  32.997  1.00 20.42           C
ATOM   2796  CE2 TYR A 231      24.161  16.650  33.581  1.00 24.05           C
ATOM   2797  CZ  TYR A 231      24.143  18.015  33.395  1.00 21.10           C
ATOM   2798  OH  TYR A 231      22.969  18.741  33.586  1.00 20.93           O
ATOM   2799  H   TYR A 231      29.027  17.639  33.810  1.00 23.59           H
ATOM   2800  HA  TYR A 231      27.895  15.489  34.798  1.00 23.92           H
ATOM   2801  HB2 TYR A 231      28.363  16.274  32.128  1.00 25.86           H
ATOM   2802  HB3 TYR A 231      27.611  14.918  32.494  1.00 25.86           H
ATOM   2803  HD1 TYR A 231      27.221  18.430  32.542  1.00 22.41           H
ATOM   2804  HD2 TYR A 231      25.355  15.030  33.503  1.00 20.36           H
ATOM   2805  HE1 TYR A 231      25.257  19.590  32.877  1.00 24.50           H
ATOM   2806  HE2 TYR A 231      23.388  16.203  33.842  1.00 28.85           H
ATOM   2807  HH  TYR A 231      22.324  18.231  33.725  1.00 25.10           H
ATOM   2808  N   GLU A 232      30.954  15.160  34.391  1.00 22.99           N
ATOM   2809  CA  GLU A 232      31.985  14.190  34.780  1.00 24.45           C
ATOM   2810  C   GLU A 232      31.579  13.480  36.055  1.00 23.27           C
ATOM   2811  O   GLU A 232      31.826  12.284  36.213  1.00 23.76           O
ATOM   2812  CB  GLU A 232      33.332  14.878  34.987  1.00 24.86           C
ATOM   2813  CG  GLU A 232      33.928  15.500  33.749  1.00 31.79           C
ATOM   2814  CD  GLU A 232      35.063  16.502  34.083  1.00 38.18           C
ATOM   2815  OE1 GLU A 232      35.119  17.586  33.450  1.00 34.91           O
ATOM   2816  OE2 GLU A 232      35.886  16.202  34.990  1.00 37.45           O1-
ATOM   2817  H   GLU A 232      31.217  15.974  34.326  1.00 27.58           H
ATOM   2818  HA  GLU A 232      32.078  13.525  34.086  1.00 29.33           H
ATOM   2819  HB2 GLU A 232      33.221  15.587  35.640  1.00 29.82           H
ATOM   2820  HB3 GLU A 232      33.959  14.223  35.325  1.00 29.82           H
ATOM   2821  HG2 GLU A 232      34.293  14.797  33.185  1.00 38.15           H
ATOM   2822  HG3 GLU A 232      33.233  15.976  33.269  1.00 38.15           H
ATOM   2823  N   CYS A 233      30.953  14.221  36.986  1.00 19.89           N
ATOM   2824  CA  CYS A 233      30.378  13.690  38.208  1.00 17.82           C
ATOM   2825  C   CYS A 233      31.418  13.016  39.104  1.00 23.09           C
ATOM   2826  O   CYS A 233      31.093  12.174  39.937  1.00 26.78           O
ATOM   2827  CB  CYS A 233      29.236  12.731  37.890  1.00 24.04           C
ATOM   2828  SG  CYS A 233      27.823  13.630  37.158  1.00 22.60           S
ATOM   2829  H   CYS A 233      30.863  15.074  36.923  1.00 23.86           H
ATOM   2830  HA  CYS A 233      30.014  14.432  38.711  1.00 21.38           H
ATOM   2831  HB2 CYS A 233      29.544  12.069  37.254  1.00 28.84           H
ATOM   2832  HB3 CYS A 233      28.941  12.309  38.705  1.00 28.84           H
ATOM   2833  N   THR A 234      32.663  13.418  38.995  1.00 22.18           N
ATOM   2834  CA  THR A 234      33.706  12.943  39.888  1.00 28.46           C
ATOM   2835  C   THR A 234      34.341  14.127  40.617  1.00 30.16           C
ATOM   2836  O   THR A 234      34.204  15.292  40.218  1.00 24.51           O
ATOM   2837  CB  THR A 234      34.773  12.178  39.097  1.00 22.73           C
ATOM   2838  OG1 THR A 234      35.304  13.040  38.094  1.00 26.50           O
ATOM   2839  CG2 THR A 234      34.186  10.919  38.434  1.00 25.08           C
ATOM   2840  H   THR A 234      32.944  13.963  38.395  1.00 26.61           H
ATOM   2841  HA  THR A 234      33.331  12.337  40.546  1.00 34.14           H
ATOM   2842  HB  THR A 234      35.488  11.899  39.694  1.00 27.27           H
ATOM   2843  HG1 THR A 234      35.891  12.634  37.647  1.00 31.79           H
ATOM   2844 HG21 THR A 234      34.896  10.440  37.982  1.00 30.10           H
ATOM   2845 HG22 THR A 234      33.796  10.343  39.111  1.00 30.10           H
ATOM   2846 HG23 THR A 234      33.510  11.153  37.779  1.00 30.10           H
ATOM   2847  N   GLY A 235      35.096  13.816  41.671  1.00 25.78           N
ATOM   2848  CA  GLY A 235      35.910  14.822  42.328  1.00 23.07           C
ATOM   2849  C   GLY A 235      35.060  16.009  42.738  1.00 23.52           C
ATOM   2850  O   GLY A 235      34.086  15.843  43.476  1.00 20.39           O
ATOM   2851  H   GLY A 235      35.132  13.037  42.033  1.00 30.93           H
ATOM   2852  HA2 GLY A 235      36.324  14.445  43.118  1.00 27.68           H
ATOM   2853  HA3 GLY A 235      36.614  15.130  41.734  1.00 27.68           H
ATOM   2854  N   ILE A 236      35.419  17.206  42.279  1.00 22.12           N
ATOM   2855  CA  ILE A 236      34.736  18.419  42.721  1.00 21.91           C
ATOM   2856  C   ILE A 236      33.304  18.520  42.220  1.00 18.75           C
ATOM   2857  O   ILE A 236      32.568  19.393  42.695  1.00 20.88           O
ATOM   2858  CB  ILE A 236      35.510  19.684  42.296  1.00 21.92           C
ATOM   2859  CG1 ILE A 236      35.592  19.765  40.764  1.00 22.60           C
ATOM   2860  CG2 ILE A 236      36.913  19.701  42.942  1.00 24.24           C
ATOM   2861  CD1 ILE A 236      36.262  20.950  40.290  1.00 21.64           C
ATOM   2862  H   ILE A 236      36.052  17.337  41.719  1.00 26.53           H
ATOM   2863  HA  ILE A 236      34.695  18.400  43.689  1.00 26.29           H
ATOM   2864  HB  ILE A 236      35.023  20.462  42.612  1.00 26.29           H
ATOM   2865 HG12 ILE A 236      36.059  18.989  40.421  1.00 27.11           H
ATOM   2866 HG13 ILE A 236      34.692  19.790  40.406  1.00 27.11           H
ATOM   2867 HG21 ILE A 236      37.358  20.532  42.720  1.00 29.08           H
ATOM   2868 HG22 ILE A 236      36.816  19.634  43.905  1.00 29.08           H
ATOM   2869 HG23 ILE A 236      37.431  18.952  42.605  1.00 29.08           H
ATOM   2870 HD11 ILE A 236      36.220  20.964  39.322  1.00 25.96           H
ATOM   2871 HD12 ILE A 236      35.810  21.726  40.654  1.00 25.96           H
ATOM   2872 HD13 ILE A 236      37.186  20.939  40.582  1.00 25.96           H
ATOM   2873  N   TYR A 237      32.871  17.628  41.336  1.00 17.55           N
ATOM   2874  CA  TYR A 237      31.513  17.640  40.797  1.00 16.38           C
ATOM   2875  C   TYR A 237      30.642  16.544  41.381  1.00 21.21           C
ATOM   2876  O   TYR A 237      29.440  16.480  41.075  1.00 20.91           O
ATOM   2877  CB  TYR A 237      31.528  17.496  39.266  1.00 21.14           C
ATOM   2878  CG  TYR A 237      32.361  18.520  38.586  1.00 17.47           C
ATOM   2879  CD1 TYR A 237      31.984  19.880  38.621  1.00 19.35           C
ATOM   2880  CD2 TYR A 237      33.518  18.182  37.918  1.00 19.70           C
ATOM   2881  CE1 TYR A 237      32.749  20.843  38.024  1.00 20.78           C
ATOM   2882  CE2 TYR A 237      34.288  19.161  37.290  1.00 24.25           C
ATOM   2883  CZ  TYR A 237      33.877  20.502  37.357  1.00 26.19           C
ATOM   2884  OH  TYR A 237      34.606  21.522  36.792  1.00 20.47           O
ATOM   2885  H   TYR A 237      33.356  16.990  41.031  1.00 21.05           H
ATOM   2886  HA  TYR A 237      31.109  18.495  41.013  1.00 19.65           H
ATOM   2887  HB2 TYR A 237      31.876  16.621  39.035  1.00 25.36           H
ATOM   2888  HB3 TYR A 237      30.625  17.581  38.931  1.00 25.36           H
ATOM   2889  HD1 TYR A 237      31.212  20.133  39.076  1.00 23.21           H
ATOM   2890  HD2 TYR A 237      33.782  17.291  37.878  1.00 23.64           H
ATOM   2891  HE1 TYR A 237      32.488  21.735  38.060  1.00 24.93           H
ATOM   2892  HE2 TYR A 237      35.076  18.934  36.842  1.00 29.09           H
ATOM   2893  HH  TYR A 237      35.283  21.202  36.416  1.00 24.56           H
ATOM   2894  N   LYS A 238      31.216  15.684  42.218  1.00 23.60           N
ATOM   2895  CA  LYS A 238      30.500  14.507  42.683  1.00 26.64           C
ATOM   2896  C   LYS A 238      29.275  14.892  43.501  1.00 21.50           C
ATOM   2897  O   LYS A 238      28.182  14.353  43.297  1.00 21.93           O
ATOM   2898  CB  LYS A 238      31.452  13.629  43.501  1.00 27.22           C
ATOM   2899  CG  LYS A 238      30.908  12.242  43.841  1.00 30.49           C
ATOM   2900  CD  LYS A 238      32.072  11.233  44.074  1.00 41.93           C
ATOM   2901  CE  LYS A 238      32.138  10.712  45.525  1.00 51.81           C
ATOM   2902  NZ  LYS A 238      32.636   9.280  45.590  1.00 50.01           N1+
ATOM   2903  H   LYS A 238      32.014  15.763  42.531  1.00 28.32           H
ATOM   2904  HA  LYS A 238      30.200  13.997  41.919  1.00 31.97           H
ATOM   2905  HB2 LYS A 238      32.275  13.517  43.000  1.00 32.65           H
ATOM   2906  HB3 LYS A 238      31.644  14.080  44.340  1.00 32.65           H
ATOM   2907  HG2 LYS A 238      30.386  12.296  44.655  1.00 36.59           H
ATOM   2908  HG3 LYS A 238      30.356  11.925  43.108  1.00 36.59           H
ATOM   2909  HD2 LYS A 238      31.951  10.471  43.485  1.00 50.31           H
ATOM   2910  HD3 LYS A 238      32.919  11.664  43.873  1.00 50.31           H
ATOM   2911  HE2 LYS A 238      32.753  11.266  46.033  1.00 62.17           H
ATOM   2912  HE3 LYS A 238      31.255  10.745  45.926  1.00 62.17           H
ATOM   2913  HZ1 LYS A 238      32.670   9.000  46.435  1.00 60.00           H
ATOM   2914  HZ2 LYS A 238      32.082   8.751  45.135  1.00 60.00           H
ATOM   2915  HZ3 LYS A 238      33.448   9.219  45.228  1.00 60.00           H
ATOM   2916  N   GLU A 239      29.440  15.818  44.442  1.00 20.72           N
ATOM   2917  CA  GLU A 239      28.313  16.187  45.299  1.00 21.85           C
ATOM   2918  C   GLU A 239      27.165  16.812  44.491  1.00 21.22           C
ATOM   2919  O   GLU A 239      25.990  16.558  44.766  1.00 19.81           O
ATOM   2920  CB  GLU A 239      28.808  17.130  46.401  1.00 27.56           C
ATOM   2921  CG  GLU A 239      27.704  17.772  47.277  1.00 34.12           C
ATOM   2922  CD  GLU A 239      26.765  16.738  47.951  1.00 40.15           C
ATOM   2923  OE1 GLU A 239      27.130  15.545  48.086  1.00 45.64           O
ATOM   2924  OE2 GLU A 239      25.642  17.127  48.343  1.00 38.45           O1-
ATOM   2925  H   GLU A 239      30.171  16.250  44.598  1.00 24.86           H
ATOM   2926  HA  GLU A 239      27.978  15.378  45.717  1.00 26.22           H
ATOM   2927  HB2 GLU A 239      29.395  16.630  46.992  1.00 33.06           H
ATOM   2928  HB3 GLU A 239      29.313  17.845  45.982  1.00 33.06           H
ATOM   2929  HG2 GLU A 239      28.115  18.305  47.977  1.00 40.94           H
ATOM   2930  HG3 GLU A 239      27.158  18.350  46.720  1.00 40.94           H
ATOM   2931  N   ALA A 240      27.479  17.623  43.482  1.00 18.77           N
ATOM   2932  CA  ALA A 240      26.418  18.239  42.688  1.00 21.08           C
ATOM   2933  C   ALA A 240      25.653  17.196  41.884  1.00 21.44           C
ATOM   2934  O   ALA A 240      24.434  17.296  41.716  1.00 17.07           O
ATOM   2935  CB  ALA A 240      27.005  19.281  41.748  1.00 17.53           C
ATOM   2936  H   ALA A 240      28.279  17.818  43.227  1.00 22.51           H
ATOM   2937  HA  ALA A 240      25.791  18.680  43.279  1.00 25.30           H
ATOM   2938  HB1 ALA A 240      26.278  19.694  41.259  1.00 21.03           H
ATOM   2939  HB2 ALA A 240      27.484  19.945  42.264  1.00 21.03           H
ATOM   2940  HB3 ALA A 240      27.608  18.839  41.129  1.00 21.03           H
ATOM   2941  N   CYS A 241      26.352  16.214  41.327  1.00 20.74           N
ATOM   2942  CA  CYS A 241      25.640  15.184  40.576  1.00 19.08           C
ATOM   2943  C   CYS A 241      24.783  14.350  41.491  1.00 22.86           C
ATOM   2944  O   CYS A 241      23.649  13.996  41.141  1.00 24.49           O
ATOM   2945  CB  CYS A 241      26.613  14.298  39.820  1.00 19.90           C
ATOM   2946  SG  CYS A 241      27.400  15.122  38.512  1.00 20.50           S
ATOM   2947  H   CYS A 241      27.205  16.130  41.358  1.00 24.88           H
ATOM   2948  HA  CYS A 241      25.066  15.602  39.916  1.00 22.89           H
ATOM   2949  HB2 CYS A 241      27.299  13.974  40.428  1.00 23.88           H
ATOM   2950  HB3 CYS A 241      26.131  13.557  39.433  1.00 23.88           H
ATOM   2951  N   THR A 242      25.317  13.999  42.653  1.00 22.54           N
ATOM   2952  CA  THR A 242      24.528  13.274  43.634  1.00 26.08           C
ATOM   2953  C   THR A 242      23.334  14.102  44.094  1.00 29.04           C
ATOM   2954  O   THR A 242      22.220  13.590  44.226  1.00 22.52           O
ATOM   2955  CB  THR A 242      25.424  12.883  44.808  1.00 22.54           C
ATOM   2956  OG1 THR A 242      26.440  11.993  44.335  1.00 18.94           O
ATOM   2957  CG2 THR A 242      24.645  12.218  45.921  1.00 26.15           C
ATOM   2958  H   THR A 242      26.123  14.175  42.891  1.00 27.04           H
ATOM   2959  HA  THR A 242      24.186  12.464  43.231  1.00 31.29           H
ATOM   2960  HB  THR A 242      25.835  13.680  45.166  1.00 27.04           H
ATOM   2961  HG1 THR A 242      26.883  12.367  43.719  1.00 22.72           H
ATOM   2962 HG21 THR A 242      25.253  11.975  46.637  1.00 31.37           H
ATOM   2963 HG22 THR A 242      23.982  12.825  46.276  1.00 31.37           H
ATOM   2964 HG23 THR A 242      24.203  11.421  45.589  1.00 31.37           H
ATOM   2965  N   ALA A 243      23.537  15.383  44.340  1.00 25.15           N
ATOM   2966  CA  ALA A 243      22.427  16.183  44.831  1.00 21.63           C
ATOM   2967  C   ALA A 243      21.355  16.348  43.760  1.00 17.29           C
ATOM   2968  O   ALA A 243      20.160  16.397  44.066  1.00 19.55           O
ATOM   2969  CB  ALA A 243      22.950  17.537  45.295  1.00 18.26           C
ATOM   2970  H   ALA A 243      24.273  15.802  44.232  1.00 30.17           H
ATOM   2971  HA  ALA A 243      22.026  15.724  45.589  1.00 25.95           H
ATOM   2972  HB1 ALA A 243      22.209  18.060  45.643  1.00 21.91           H
ATOM   2973  HB2 ALA A 243      23.622  17.393  45.981  1.00 21.91           H
ATOM   2974  HB3 ALA A 243      23.348  17.981  44.525  1.00 21.91           H
ATOM   2975  N   TYR A 244      21.782  16.478  42.514  1.00 21.21           N
ATOM   2976  CA  TYR A 244      20.889  16.641  41.377  1.00 15.99           C
ATOM   2977  C   TYR A 244      19.957  15.441  41.241  1.00 24.12           C
ATOM   2978  O   TYR A 244      18.739  15.592  41.077  1.00 18.38           O
ATOM   2979  CB  TYR A 244      21.746  16.820  40.122  1.00 15.85           C
ATOM   2980  CG  TYR A 244      21.039  17.144  38.813  1.00 22.79           C
ATOM   2981  CD1 TYR A 244      21.437  16.528  37.606  1.00 16.98           C
ATOM   2982  CD2 TYR A 244      20.021  18.091  38.764  1.00 19.78           C
ATOM   2983  CE1 TYR A 244      20.828  16.828  36.428  1.00 20.07           C
ATOM   2984  CE2 TYR A 244      19.423  18.417  37.586  1.00 19.66           C
ATOM   2985  CZ  TYR A 244      19.805  17.782  36.415  1.00 25.68           C
ATOM   2986  OH  TYR A 244      19.169  18.109  35.223  1.00 19.81           O
ATOM   2987  H   TYR A 244      22.611  16.462  42.301  1.00 25.45           H
ATOM   2988  HA  TYR A 244      20.348  17.433  41.512  1.00 19.18           H
ATOM   2989  HB2 TYR A 244      22.350  17.557  40.298  1.00 19.02           H
ATOM   2990  HB3 TYR A 244      22.272  16.021  39.981  1.00 19.02           H
ATOM   2991  HD1 TYR A 244      22.113  15.893  37.614  1.00 20.37           H
ATOM   2992  HD2 TYR A 244      19.758  18.518  39.541  1.00 23.73           H
ATOM   2993  HE1 TYR A 244      21.095  16.409  35.640  1.00 24.08           H
ATOM   2994  HE2 TYR A 244      18.737  19.041  37.577  1.00 23.59           H
ATOM   2995  HH  TYR A 244      19.649  17.901  34.564  1.00 23.76           H
ATOM   2996  N   VAL A 245      20.510  14.231  41.312  1.00 19.45           N
ATOM   2997  CA  VAL A 245      19.646  13.062  41.157  1.00 24.09           C
ATOM   2998  C   VAL A 245      18.794  12.863  42.409  1.00 23.08           C
ATOM   2999  O   VAL A 245      17.602  12.534  42.318  1.00 25.50           O
ATOM   3000  CB  VAL A 245      20.489  11.831  40.778  1.00 23.40           C
ATOM   3001  CG1 VAL A 245      19.649  10.563  40.669  1.00 25.88           C
ATOM   3002  CG2 VAL A 245      21.167  12.101  39.426  1.00 24.80           C
ATOM   3003  H   VAL A 245      21.343  14.073  41.433  1.00 23.33           H
ATOM   3004  HA  VAL A 245      19.038  13.223  40.417  1.00 28.90           H
ATOM   3005  HB  VAL A 245      21.178  11.689  41.444  1.00 28.08           H
ATOM   3006 HG11 VAL A 245      20.233   9.827  40.426  1.00 31.05           H
ATOM   3007 HG12 VAL A 245      19.234  10.376  41.525  1.00 31.05           H
ATOM   3008 HG13 VAL A 245      18.970  10.680  39.987  1.00 31.05           H
ATOM   3009 HG21 VAL A 245      21.736  11.348  39.209  1.00 29.75           H
ATOM   3010 HG22 VAL A 245      20.487  12.217  38.741  1.00 29.75           H
ATOM   3011 HG23 VAL A 245      21.698  12.908  39.500  1.00 29.75           H
ATOM   3012  N   ASP A 246      19.366  13.090  43.593  1.00 22.83           N
ATOM   3013  CA  ASP A 246      18.561  13.065  44.811  1.00 24.56           C
ATOM   3014  C   ASP A 246      17.409  14.056  44.713  1.00 26.59           C
ATOM   3015  O   ASP A 246      16.301  13.808  45.218  1.00 22.77           O
ATOM   3016  CB  ASP A 246      19.439  13.388  46.026  1.00 25.51           C
ATOM   3017  CG  ASP A 246      20.336  12.195  46.472  1.00 30.40           C
ATOM   3018  OD1 ASP A 246      20.237  11.060  45.930  1.00 28.71           O
ATOM   3019  OD2 ASP A 246      21.156  12.421  47.379  1.00 29.65           O1-
ATOM   3020  H   ASP A 246      20.196  13.265  43.719  1.00 27.39           H
ATOM   3021  HA  ASP A 246      18.176  12.180  44.924  1.00 29.47           H
ATOM   3022  HB2 ASP A 246      20.017  14.132  45.790  1.00 30.61           H
ATOM   3023  HB3 ASP A 246      18.870  13.639  46.774  1.00 30.61           H
ATOM   3024  N   PHE A 247      17.655  15.181  44.046  1.00 17.86           N
ATOM   3025  CA  PHE A 247      16.648  16.236  43.917  1.00 19.81           C
ATOM   3026  C   PHE A 247      15.523  15.768  43.007  1.00 24.60           C
ATOM   3027  O   PHE A 247      14.356  15.811  43.390  1.00 22.32           O
ATOM   3028  CB  PHE A 247      17.339  17.515  43.399  1.00 22.93           C
ATOM   3029  CG  PHE A 247      16.428  18.750  43.229  1.00 19.12           C
ATOM   3030  CD1 PHE A 247      16.801  19.742  42.338  1.00 19.98           C
ATOM   3031  CD2 PHE A 247      15.266  18.932  43.952  1.00 19.57           C
ATOM   3032  CE1 PHE A 247      16.013  20.921  42.146  1.00 22.21           C
ATOM   3033  CE2 PHE A 247      14.454  20.097  43.757  1.00 19.50           C
ATOM   3034  CZ  PHE A 247      14.861  21.094  42.849  1.00 20.23           C
ATOM   3035  H   PHE A 247      18.396  15.351  43.651  1.00 21.42           H
ATOM   3036  HA  PHE A 247      16.276  16.423  44.793  1.00 23.76           H
ATOM   3037  HB2 PHE A 247      18.059  17.756  44.005  1.00 27.51           H
ATOM   3038  HB3 PHE A 247      17.710  17.315  42.529  1.00 27.51           H
ATOM   3039  HD1 PHE A 247      17.586  19.642  41.856  1.00 23.97           H
ATOM   3040  HD2 PHE A 247      15.001  18.282  44.559  1.00 23.48           H
ATOM   3041  HE1 PHE A 247      16.282  21.571  41.538  1.00 26.65           H
ATOM   3042  HE2 PHE A 247      13.674  20.209  44.250  1.00 23.39           H
ATOM   3043  HZ  PHE A 247      14.346  21.855  42.717  1.00 24.27           H
ATOM   3044  N   MET A 248      15.856  15.292  41.803  1.00 20.05           N
ATOM   3045  CA  MET A 248      14.882  14.576  40.983  1.00 25.87           C
ATOM   3046  C   MET A 248      14.027  13.651  41.826  1.00 23.64           C
ATOM   3047  O   MET A 248      12.799  13.663  41.739  1.00 21.01           O
ATOM   3048  CB  MET A 248      15.582  13.731  39.931  1.00 22.05           C
ATOM   3049  CG  MET A 248      16.342  14.494  38.929  1.00 23.11           C
ATOM   3050  SD  MET A 248      17.233  13.397  37.814  1.00 23.30           S
ATOM   3051  CE  MET A 248      18.361  14.546  37.076  1.00 19.87           C
ATOM   3052  H   MET A 248      16.628  15.377  41.439  1.00 24.05           H
ATOM   3053  HA  MET A 248      14.311  15.208  40.520  1.00 31.04           H
ATOM   3054  HB2 MET A 248      16.194  13.135  40.381  1.00 26.46           H
ATOM   3055  HB3 MET A 248      14.914  13.210  39.463  1.00 26.46           H
ATOM   3056  HG2 MET A 248      15.738  15.026  38.393  1.00 27.73           H
ATOM   3057  HG3 MET A 248      16.987  15.051  39.384  1.00 27.73           H
ATOM   3058  HE1 MET A 248      18.911  14.069  36.443  1.00 23.84           H
ATOM   3059  HE2 MET A 248      17.855  15.240  36.628  1.00 23.84           H
ATOM   3060  HE3 MET A 248      18.906  14.935  37.772  1.00 23.84           H
ATOM   3061  N   ILE A 249      14.693  12.792  42.598  1.00 27.03           N
ATOM   3062  CA  ILE A 249      14.004  11.717  43.292  1.00 27.20           C
ATOM   3063  C   ILE A 249      13.069  12.293  44.340  1.00 28.10           C
ATOM   3064  O   ILE A 249      11.915  11.859  44.465  1.00 21.51           O
ATOM   3065  CB  ILE A 249      15.012  10.740  43.926  1.00 22.58           C
ATOM   3066  CG1 ILE A 249      15.749   9.933  42.847  1.00 24.72           C
ATOM   3067  CG2 ILE A 249      14.279   9.756  44.896  1.00 30.52           C
ATOM   3068  CD1 ILE A 249      16.840   9.136  43.428  1.00 25.62           C
ATOM   3069  H   ILE A 249      15.541  12.817  42.742  1.00 32.43           H
ATOM   3070  HA  ILE A 249      13.469  11.225  42.648  1.00 32.64           H
ATOM   3071  HB  ILE A 249      15.662  11.250  44.434  1.00 27.08           H
ATOM   3072 HG12 ILE A 249      15.121   9.326  42.429  1.00 29.66           H
ATOM   3073 HG13 ILE A 249      16.125  10.526  42.181  1.00 29.66           H
ATOM   3074 HG21 ILE A 249      14.936   9.184  45.320  1.00 36.61           H
ATOM   3075 HG22 ILE A 249      13.800  10.245  45.582  1.00 36.61           H
ATOM   3076 HG23 ILE A 249      13.657   9.212  44.383  1.00 36.61           H
ATOM   3077 HD11 ILE A 249      17.313   8.702  42.701  1.00 30.74           H
ATOM   3078 HD12 ILE A 249      17.434   9.728  43.917  1.00 30.74           H
ATOM   3079 HD13 ILE A 249      16.470   8.476  44.031  1.00 30.74           H
ATOM   3080  N   SER A 250      13.552  13.278  45.109  1.00 24.46           N
ATOM   3081  CA  SER A 250      12.731  13.853  46.175  1.00 27.87           C
ATOM   3082  C   SER A 250      11.452  14.483  45.627  1.00 32.94           C
ATOM   3083  O   SER A 250      10.394  14.417  46.272  1.00 27.60           O
ATOM   3084  CB  SER A 250      13.523  14.914  46.954  1.00 24.43           C
ATOM   3085  OG  SER A 250      14.701  14.386  47.491  1.00 31.75           O
ATOM   3086  H   SER A 250      14.338  13.614  45.039  1.00 29.34           H
ATOM   3087  HA  SER A 250      12.485  13.142  46.787  1.00 33.44           H
ATOM   3088  HB2 SER A 250      13.753  15.635  46.353  1.00 29.31           H
ATOM   3089  HB3 SER A 250      12.979  15.253  47.681  1.00 29.31           H
ATOM   3090  HG  SER A 250      15.192  14.125  46.861  1.00 38.09           H
ATOM   3091  N   VAL A 251      11.543  15.155  44.473  1.00 24.80           N
ATOM   3092  CA  VAL A 251      10.365  15.808  43.910  1.00 30.36           C
ATOM   3093  C   VAL A 251       9.383  14.765  43.403  1.00 26.74           C
ATOM   3094  O   VAL A 251       8.177  14.838  43.674  1.00 27.20           O
ATOM   3095  CB  VAL A 251      10.775  16.793  42.798  1.00 26.11           C
ATOM   3096  CG1 VAL A 251       9.561  17.373  42.124  1.00 25.18           C
ATOM   3097  CG2 VAL A 251      11.651  17.931  43.417  1.00 26.92           C
ATOM   3098  H   VAL A 251      12.257  15.229  44.003  1.00 29.75           H
ATOM   3099  HA  VAL A 251       9.919  16.306  44.612  1.00 36.43           H
ATOM   3100  HB  VAL A 251      11.295  16.329  42.123  1.00 31.32           H
ATOM   3101 HG11 VAL A 251       9.852  17.982  41.430  1.00 30.22           H
ATOM   3102 HG12 VAL A 251       9.031  16.666  41.725  1.00 30.22           H
ATOM   3103 HG13 VAL A 251       9.038  17.849  42.787  1.00 30.22           H
ATOM   3104 HG21 VAL A 251      11.888  18.553  42.710  1.00 32.30           H
ATOM   3105 HG22 VAL A 251      11.140  18.390  44.103  1.00 32.30           H
ATOM   3106 HG23 VAL A 251      12.451  17.552  43.811  1.00 32.30           H
ATOM   3107  N   ALA A 252       9.882  13.778  42.662  1.00 25.45           N
ATOM   3108  CA  ALA A 252       9.021  12.706  42.187  1.00 24.27           C
ATOM   3109  C   ALA A 252       8.262  12.072  43.342  1.00 24.73           C
ATOM   3110  O   ALA A 252       7.070  11.771  43.222  1.00 32.85           O
ATOM   3111  CB  ALA A 252       9.876  11.669  41.463  1.00 29.41           C
ATOM   3112  H   ALA A 252      10.702  13.705  42.422  1.00 30.53           H
ATOM   3113  HA  ALA A 252       8.375  13.068  41.562  1.00 29.12           H
ATOM   3114  HB1 ALA A 252       9.303  10.925  41.229  1.00 35.28           H
ATOM   3115  HB2 ALA A 252      10.266  12.072  40.670  1.00 35.28           H
ATOM   3116  HB3 ALA A 252      10.576  11.366  42.063  1.00 35.28           H
ATOM   3117  N   ARG A 253       8.935  11.916  44.490  1.00 30.17           N
ATOM   3118  CA  ARG A 253       8.337  11.303  45.670  1.00 33.06           C
ATOM   3119  C   ARG A 253       7.253  12.186  46.276  1.00 33.55           C
ATOM   3120  O   ARG A 253       6.172  11.690  46.604  1.00 27.93           O
ATOM   3121  CB  ARG A 253       9.413  10.990  46.702  1.00 26.58           C
ATOM   3122  CG  ARG A 253       9.008   9.942  47.735  1.00 30.29           C
ATOM   3123  CD  ARG A 253      10.200   9.428  48.563  1.00 37.24           C
ATOM   3124  NE  ARG A 253      11.141  10.490  48.823  1.00 47.01           N
ATOM   3125  CZ  ARG A 253      12.466  10.414  48.705  1.00 36.77           C
ATOM   3126  NH1 ARG A 253      13.095   9.286  48.377  1.00 37.01           N
ATOM   3127  NH2 ARG A 253      13.169  11.502  48.959  1.00 48.08           N1+
ATOM   3128  H   ARG A 253       9.750  12.166  44.605  1.00 36.19           H
ATOM   3129  HA  ARG A 253       7.929  10.462  45.416  1.00 39.67           H
ATOM   3130  HB2 ARG A 253      10.197  10.670  46.239  1.00 31.89           H
ATOM   3131  HB3 ARG A 253       9.623  11.804  47.180  1.00 31.89           H
ATOM   3132  HG2 ARG A 253       8.352  10.326  48.338  1.00 36.34           H
ATOM   3133  HG3 ARG A 253       8.629   9.183  47.271  1.00 36.34           H
ATOM   3134  HD2 ARG A 253       9.883   9.094  49.417  1.00 44.68           H
ATOM   3135  HD3 ARG A 253      10.656   8.728  48.075  1.00 44.68           H
ATOM   3136  HE  ARG A 253      10.810  11.255  49.041  1.00 56.41           H
ATOM   3137 HH11 ARG A 253      12.645   8.578  48.204  1.00 44.41           H
ATOM   3138 HH12 ARG A 253      13.952   9.275  48.316  1.00 44.41           H
ATOM   3139 HH21 ARG A 253      12.767  12.231  49.184  1.00 57.68           H
ATOM   3140 HH22 ARG A 253      14.030  11.486  48.908  1.00 57.68           H
ATOM   3141  N   LEU A 254       7.508  13.494  46.420  1.00 27.78           N
ATOM   3142  CA  LEU A 254       6.471  14.388  46.926  1.00 26.70           C
ATOM   3143  C   LEU A 254       5.241  14.364  46.036  1.00 26.70           C
ATOM   3144  O   LEU A 254       4.105  14.356  46.530  1.00 26.63           O
ATOM   3145  CB  LEU A 254       6.988  15.822  47.045  1.00 30.07           C
ATOM   3146  CG  LEU A 254       8.076  16.084  48.102  1.00 33.49           C
ATOM   3147  CD1 LEU A 254       8.681  17.514  47.953  1.00 30.99           C
ATOM   3148  CD2 LEU A 254       7.530  15.878  49.488  1.00 27.84           C
ATOM   3149  H   LEU A 254       8.255  13.874  46.232  1.00 33.33           H
ATOM   3150  HA  LEU A 254       6.206  14.096  47.811  1.00 32.03           H
ATOM   3151  HB2 LEU A 254       7.346  16.078  46.183  1.00 36.08           H
ATOM   3152  HB3 LEU A 254       6.231  16.391  47.259  1.00 36.08           H
ATOM   3153  HG  LEU A 254       8.793  15.443  47.975  1.00 40.18           H
ATOM   3154 HD11 LEU A 254       9.344  17.651  48.650  1.00 37.19           H
ATOM   3155 HD12 LEU A 254       9.100  17.591  47.082  1.00 37.19           H
ATOM   3156 HD13 LEU A 254       7.977  18.175  48.042  1.00 37.19           H
ATOM   3157 HD21 LEU A 254       8.209  16.117  50.133  1.00 33.40           H
ATOM   3158 HD22 LEU A 254       6.741  16.428  49.602  1.00 33.40           H
ATOM   3159 HD23 LEU A 254       7.293  14.946  49.588  1.00 33.40           H
ATOM   3160  N   ILE A 255       5.445  14.383  44.721  1.00 27.41           N
ATOM   3161  CA  ILE A 255       4.328  14.367  43.782  1.00 27.29           C
ATOM   3162  C   ILE A 255       3.524  13.078  43.936  1.00 34.04           C
ATOM   3163  O   ILE A 255       2.288  13.104  44.014  1.00 28.20           O
ATOM   3164  CB  ILE A 255       4.846  14.540  42.344  1.00 29.26           C
ATOM   3165  CG1 ILE A 255       5.547  15.924  42.206  1.00 23.73           C
ATOM   3166  CG2 ILE A 255       3.668  14.342  41.332  1.00 33.86           C
ATOM   3167  CD1 ILE A 255       5.961  16.300  40.791  1.00 28.86           C
ATOM   3168  H   ILE A 255       6.222  14.388  44.350  1.00 32.88           H
ATOM   3169  HA  ILE A 255       3.747  15.116  43.979  1.00 32.75           H
ATOM   3170  HB  ILE A 255       5.507  13.848  42.182  1.00 35.11           H
ATOM   3171 HG12 ILE A 255       4.946  16.609  42.536  1.00 28.46           H
ATOM   3172 HG13 ILE A 255       6.347  15.929  42.754  1.00 28.46           H
ATOM   3173 HG21 ILE A 255       3.997  14.470  40.429  1.00 40.63           H
ATOM   3174 HG22 ILE A 255       3.317  13.443  41.417  1.00 40.63           H
ATOM   3175 HG23 ILE A 255       2.966  14.982  41.521  1.00 40.63           H
ATOM   3176 HD11 ILE A 255       6.395  17.166  40.805  1.00 34.62           H
ATOM   3177 HD12 ILE A 255       6.576  15.630  40.450  1.00 34.62           H
ATOM   3178 HD13 ILE A 255       5.176  16.340  40.224  1.00 34.62           H
ATOM   3179  N   ARG A 256       4.217  11.928  43.973  1.00 27.99           N
ATOM   3180  CA  ARG A 256       3.534  10.645  44.157  1.00 32.26           C
ATOM   3181  C   ARG A 256       2.794  10.611  45.491  1.00 31.31           C
ATOM   3182  O   ARG A 256       1.615  10.246  45.546  1.00 39.84           O
ATOM   3183  CB  ARG A 256       4.534   9.477  44.051  1.00 28.89           C
ATOM   3184  CG  ARG A 256       5.132   9.271  42.671  1.00 32.48           C
ATOM   3185  CD  ARG A 256       5.445   7.795  42.387  1.00 40.93           C
ATOM   3186  NE  ARG A 256       5.144   7.540  40.994  1.00 49.42           N
ATOM   3187  CZ  ARG A 256       4.583   6.444  40.519  1.00 36.98           C
ATOM   3188  NH1 ARG A 256       4.252   5.446  41.317  1.00 41.24           N
ATOM   3189  NH2 ARG A 256       4.344   6.364  39.214  1.00 53.47           N1+
ATOM   3190  H   ARG A 256       5.071  11.865  43.896  1.00 33.58           H
ATOM   3191  HA  ARG A 256       2.873  10.528  43.458  1.00 38.70           H
ATOM   3192  HB2 ARG A 256       5.266   9.625  44.666  1.00 34.66           H
ATOM   3193  HB3 ARG A 256       4.076   8.659  44.290  1.00 34.66           H
ATOM   3194  HG2 ARG A 256       4.520   9.595  41.992  1.00 38.97           H
ATOM   3195  HG3 ARG A 256       5.968   9.756  42.614  1.00 38.97           H
ATOM   3196  HD2 ARG A 256       6.388   7.623  42.523  1.00 49.11           H
ATOM   3197  HD3 ARG A 256       4.904   7.217  42.944  1.00 49.11           H
ATOM   3198  HE  ARG A 256       5.253   8.192  40.444  1.00 59.30           H
ATOM   3199 HH11 ARG A 256       4.403   5.499  42.161  1.00 49.48           H
ATOM   3200 HH12 ARG A 256       3.889   4.740  40.992  1.00 49.48           H
ATOM   3201 HH21 ARG A 256       4.556   7.015  38.693  1.00 64.16           H
ATOM   3202 HH22 ARG A 256       3.980   5.653  38.888  1.00 64.16           H
ATOM   3203  N   GLN A 257       3.456  11.021  46.579  1.00 29.30           N
ATOM   3204  CA  GLN A 257       2.764  11.102  47.865  1.00 30.15           C
ATOM   3205  C   GLN A 257       1.523  11.973  47.758  1.00 37.88           C
ATOM   3206  O   GLN A 257       0.450  11.611  48.261  1.00 29.85           O
ATOM   3207  CB  GLN A 257       3.695  11.649  48.947  1.00 31.80           C
ATOM   3208  CG  GLN A 257       4.829  10.666  49.336  1.00 33.17           C
ATOM   3209  CD  GLN A 257       5.858  11.259  50.288  1.00 37.74           C
ATOM   3210  OE1 GLN A 257       6.094  12.475  50.316  1.00 28.97           O
ATOM   3211  NE2 GLN A 257       6.494  10.388  51.070  1.00 36.77           N
ATOM   3212  H   GLN A 257       4.282  11.257  46.602  1.00 35.15           H
ATOM   3213  HA  GLN A 257       2.479  10.210  48.129  1.00 36.18           H
ATOM   3214  HB2 GLN A 257       4.107  12.462  48.615  1.00 38.15           H
ATOM   3215  HB3 GLN A 257       3.177  11.847  49.742  1.00 38.15           H
ATOM   3216  HG2 GLN A 257       4.455   9.876  49.757  1.00 39.80           H
ATOM   3217  HG3 GLN A 257       5.310  10.419  48.533  1.00 39.80           H
ATOM   3218 HE21 GLN A 257       6.304   9.551  51.012  1.00 44.12           H
ATOM   3219 HE22 GLN A 257       7.090  10.658  51.631  1.00 44.12           H
ATOM   3220  N   GLU A 258       1.646  13.125  47.092  1.00 29.85           N
ATOM   3221  CA  GLU A 258       0.522  14.050  47.029  1.00 32.51           C
ATOM   3222  C   GLU A 258      -0.564  13.515  46.107  1.00 34.44           C
ATOM   3223  O   GLU A 258      -1.747  13.738  46.373  1.00 32.59           O
ATOM   3224  CB  GLU A 258       0.974  15.440  46.572  1.00 31.35           C
ATOM   3225  CG  GLU A 258      -0.019  16.558  46.869  1.00 35.35           C
ATOM   3226  CD  GLU A 258       0.579  17.955  46.749  1.00 34.66           C
ATOM   3227  OE1 GLU A 258       1.613  18.130  46.074  1.00 28.99           O
ATOM   3228  OE2 GLU A 258       0.003  18.896  47.324  1.00 33.88           O1-
ATOM   3229  H   GLU A 258       2.347  13.376  46.666  1.00 35.81           H
ATOM   3230  HA  GLU A 258       0.141  14.139  47.916  1.00 39.01           H
ATOM   3231  HB2 GLU A 258       1.810  15.665  47.012  1.00 37.61           H
ATOM   3232  HB3 GLU A 258       1.098  15.407  45.611  1.00 37.61           H
ATOM   3233  HG2 GLU A 258      -0.756  16.493  46.241  1.00 42.41           H
ATOM   3234  HG3 GLU A 258      -0.337  16.462  47.777  1.00 42.41           H
ATOM   3235  N   GLU A 259      -0.190  12.802  45.033  1.00 31.15           N
ATOM   3236  CA  GLU A 259      -1.175  12.164  44.174  1.00 30.76           C
ATOM   3237  C   GLU A 259      -1.718  10.884  44.780  1.00 39.28           C
ATOM   3238  O   GLU A 259      -2.471  10.175  44.102  1.00 39.23           O
ATOM   3239  CB  GLU A 259      -0.599  11.835  42.794  1.00 35.09           C
ATOM   3240  CG  GLU A 259      -0.382  13.036  41.867  1.00 39.85           C
ATOM   3241  CD  GLU A 259      -1.680  13.644  41.369  1.00 42.11           C
ATOM   3242  OE1 GLU A 259      -1.753  14.104  40.204  1.00 42.80           O
ATOM   3243  OE2 GLU A 259      -2.628  13.684  42.164  1.00 44.99           O1-
ATOM   3244  H   GLU A 259       0.626  12.674  44.795  1.00 37.37           H
ATOM   3245  HA  GLU A 259      -1.915  12.773  44.050  1.00 36.90           H
ATOM   3246  HB2 GLU A 259       0.253  11.393  42.923  1.00 42.10           H
ATOM   3247  HB3 GLU A 259      -1.211  11.228  42.350  1.00 42.10           H
ATOM   3248  HG2 GLU A 259       0.090  13.721  42.364  1.00 47.82           H
ATOM   3249  HG3 GLU A 259       0.145  12.759  41.103  1.00 47.82           H
ATOM   3250  N   ARG A 260      -1.369  10.593  46.032  1.00 36.34           N
ATOM   3251  CA  ARG A 260      -1.565   9.270  46.593  1.00 38.28           C
ATOM   3252  C   ARG A 260      -1.240   8.279  45.489  1.00 45.90           C
ATOM   3253  O   ARG A 260      -2.141   7.792  44.797  1.00 57.56           O
ATOM   3254  CB  ARG A 260      -2.985   9.079  47.141  1.00 42.95           C
ATOM   3255  CG  ARG A 260      -3.126   9.248  48.675  1.00 52.18           C
ATOM   3256  CD  ARG A 260      -3.183  10.722  49.109  1.00 58.41           C
ATOM   3257  NE  ARG A 260      -4.464  11.088  49.737  1.00 60.76           N
ATOM   3258  CZ  ARG A 260      -5.567  11.426  49.065  1.00 61.22           C
ATOM   3259  NH1 ARG A 260      -5.577  11.451  47.735  1.00 55.89           N
ATOM   3260  NH2 ARG A 260      -6.671  11.746  49.727  1.00 60.68           N1+
ATOM   3261  H   ARG A 260      -1.010  11.147  46.581  1.00 43.60           H
ATOM   3262  HA  ARG A 260      -0.937   9.133  47.321  1.00 45.93           H
ATOM   3263  HB2 ARG A 260      -3.582   9.720  46.721  1.00 51.53           H
ATOM   3264  HB3 ARG A 260      -3.280   8.181  46.935  1.00 51.53           H
ATOM   3265  HG2 ARG A 260      -3.948   8.825  48.972  1.00 62.60           H
ATOM   3266  HG3 ARG A 260      -2.367   8.836  49.119  1.00 62.60           H
ATOM   3267  HD2 ARG A 260      -2.475  10.890  49.755  1.00 70.09           H
ATOM   3268  HD3 ARG A 260      -3.056  11.287  48.332  1.00 70.09           H
ATOM   3269  HE  ARG A 260      -4.456  11.241  50.586  1.00 72.90           H
ATOM   3270 HH11 ARG A 260      -4.871  11.245  47.293  1.00 67.06           H
ATOM   3271 HH12 ARG A 260      -6.296  11.669  47.317  1.00 67.06           H
ATOM   3272 HH21 ARG A 260      -6.672  11.737  50.587  1.00 72.81           H
ATOM   3273 HH22 ARG A 260      -7.381  11.965  49.296  1.00 72.81           H
ATOM   3274  N   LEU A 261       0.038   7.996  45.286  1.00 37.02           N
ATOM   3275  CA  LEU A 261       0.469   6.925  44.406  1.00 40.85           C
ATOM   3276  C   LEU A 261       1.441   6.042  45.168  1.00 37.64           C
ATOM   3277  O   LEU A 261       2.055   6.469  46.156  1.00 36.26           O
ATOM   3278  CB  LEU A 261       1.134   7.431  43.117  1.00 34.70           C
ATOM   3279  CG  LEU A 261       0.255   8.247  42.188  1.00 37.54           C
ATOM   3280  CD1 LEU A 261       1.056   8.724  40.965  1.00 39.43           C
ATOM   3281  CD2 LEU A 261      -0.962   7.458  41.744  1.00 39.11           C
ATOM   3282  H   LEU A 261       0.683   8.429  45.651  1.00 44.42           H
ATOM   3283  HA  LEU A 261      -0.302   6.395  44.161  1.00 49.01           H
ATOM   3284  HB2 LEU A 261       1.904   7.976  43.346  1.00 41.63           H
ATOM   3285  HB3 LEU A 261       1.437   6.662  42.612  1.00 41.63           H
ATOM   3286  HG  LEU A 261      -0.061   9.028  42.672  1.00 45.05           H
ATOM   3287 HD11 LEU A 261       0.499   9.302  40.418  1.00 47.31           H
ATOM   3288 HD12 LEU A 261       1.838   9.212  41.268  1.00 47.31           H
ATOM   3289 HD13 LEU A 261       1.331   7.951  40.447  1.00 47.31           H
ATOM   3290 HD21 LEU A 261      -1.490   8.019  41.156  1.00 46.92           H
ATOM   3291 HD22 LEU A 261      -0.672   6.662  41.274  1.00 46.92           H
ATOM   3292 HD23 LEU A 261      -1.491   7.218  42.518  1.00 46.92           H
ATOM   3293  N   PRO A 262       1.556   4.783  44.774  1.00 44.75           N
ATOM   3294  CA  PRO A 262       2.552   3.918  45.408  1.00 43.07           C
ATOM   3295  C   PRO A 262       3.953   4.416  45.098  1.00 37.68           C
ATOM   3296  O   PRO A 262       4.223   4.995  44.036  1.00 32.90           O
ATOM   3297  CB  PRO A 262       2.285   2.538  44.793  1.00 41.81           C
ATOM   3298  CG  PRO A 262       1.545   2.804  43.515  1.00 43.69           C
ATOM   3299  CD  PRO A 262       0.808   4.110  43.694  1.00 41.75           C
ATOM   3300  HA  PRO A 262       2.418   3.886  46.369  1.00 51.68           H
ATOM   3301  HB2 PRO A 262       3.126   2.092  44.614  1.00 50.17           H
ATOM   3302  HB3 PRO A 262       1.737   2.015  45.402  1.00 50.17           H
ATOM   3303  HG2 PRO A 262       2.173   2.864  42.776  1.00 52.42           H
ATOM   3304  HG3 PRO A 262       0.918   2.084  43.365  1.00 52.42           H
ATOM   3305  HD2 PRO A 262       0.840   4.629  42.876  1.00 50.09           H
ATOM   3306  HD3 PRO A 262      -0.108   3.948  43.970  1.00 50.09           H
ATOM   3307  N   ILE A 263       4.841   4.207  46.055  1.00 35.71           N
ATOM   3308  CA  ILE A 263       6.211   4.691  45.962  1.00 46.34           C
ATOM   3309  C   ILE A 263       7.160   3.509  46.103  1.00 38.78           C
ATOM   3310  O   ILE A 263       7.193   2.845  47.147  1.00 37.55           O
ATOM   3311  CB  ILE A 263       6.491   5.784  47.006  1.00 44.09           C
ATOM   3312  CG1 ILE A 263       5.774   7.071  46.575  1.00 36.41           C
ATOM   3313  CG2 ILE A 263       7.983   6.059  47.108  1.00 38.57           C
ATOM   3314  CD1 ILE A 263       5.389   7.961  47.681  1.00 43.08           C
ATOM   3315  H   ILE A 263       4.664   3.795  46.790  1.00 42.84           H
ATOM   3316  HA  ILE A 263       6.356   5.075  45.084  1.00 55.61           H
ATOM   3317  HB  ILE A 263       6.154   5.497  47.869  1.00 52.90           H
ATOM   3318 HG12 ILE A 263       6.365   7.576  45.999  1.00 43.68           H
ATOM   3319 HG13 ILE A 263       4.967   6.841  46.089  1.00 43.68           H
ATOM   3320 HG21 ILE A 263       8.123   6.817  47.696  1.00 46.27           H
ATOM   3321 HG22 ILE A 263       8.438   5.282  47.469  1.00 46.27           H
ATOM   3322 HG23 ILE A 263       8.323   6.263  46.224  1.00 46.27           H
ATOM   3323 HD11 ILE A 263       4.937   8.730  47.302  1.00 51.69           H
ATOM   3324 HD12 ILE A 263       4.791   7.485  48.278  1.00 51.69           H
ATOM   3325 HD13 ILE A 263       6.187   8.239  48.156  1.00 51.69           H
ATOM   3326  N   ASP A 264       7.925   3.256  45.044  1.00 40.79           N
ATOM   3327  CA  ASP A 264       8.928   2.198  44.975  1.00 38.03           C
ATOM   3328  C   ASP A 264      10.285   2.887  44.850  1.00 34.87           C
ATOM   3329  O   ASP A 264      10.680   3.269  43.748  1.00 36.47           O
ATOM   3330  CB  ASP A 264       8.631   1.289  43.789  1.00 39.72           C
ATOM   3331  CG  ASP A 264       9.709   0.247  43.545  1.00 44.67           C
ATOM   3332  OD1 ASP A 264      10.734   0.220  44.272  1.00 43.52           O
ATOM   3333  OD2 ASP A 264       9.517  -0.535  42.595  1.00 44.92           O1-
ATOM   3334  H   ASP A 264       7.876   3.711  44.315  1.00 48.94           H
ATOM   3335  HA  ASP A 264       8.914   1.668  45.788  1.00 45.63           H
ATOM   3336  HB2 ASP A 264       7.804   0.813  43.962  1.00 47.66           H
ATOM   3337  HB3 ASP A 264       8.537   1.826  42.988  1.00 47.66           H
ATOM   3338  N   GLU A 265      10.977   3.067  45.981  1.00 43.55           N
ATOM   3339  CA  GLU A 265      12.238   3.815  46.001  1.00 39.43           C
ATOM   3340  C   GLU A 265      13.217   3.299  44.961  1.00 39.50           C
ATOM   3341  O   GLU A 265      13.938   4.080  44.327  1.00 36.62           O
ATOM   3342  CB  GLU A 265      12.877   3.731  47.390  1.00 40.61           C
ATOM   3343  CG  GLU A 265      12.064   4.369  48.500  1.00 37.00           C
ATOM   3344  CD  GLU A 265      11.910   5.879  48.302  1.00 45.01           C
ATOM   3345  OE1 GLU A 265      10.934   6.476  48.799  1.00 43.19           O
ATOM   3346  OE2 GLU A 265      12.782   6.469  47.641  1.00 42.84           O1-
ATOM   3347  H   GLU A 265      10.740   2.760  46.749  1.00 52.25           H
ATOM   3348  HA  GLU A 265      12.060   4.749  45.806  1.00 47.31           H
ATOM   3349  HB2 GLU A 265      13.006   2.799  47.616  1.00 48.72           H
ATOM   3350  HB3 GLU A 265      13.735   4.181  47.361  1.00 48.72           H
ATOM   3351  HG2 GLU A 265      11.181   3.973  48.517  1.00 44.40           H
ATOM   3352  HG3 GLU A 265      12.518   4.220  49.343  1.00 44.40           H
ATOM   3353  N   ASN A 266      13.268   1.978  44.782  1.00 39.68           N
ATOM   3354  CA  ASN A 266      14.204   1.398  43.833  1.00 34.70           C
ATOM   3355  C   ASN A 266      13.884   1.819  42.415  1.00 40.68           C
ATOM   3356  O   ASN A 266      14.793   2.091  41.614  1.00 28.79           O
ATOM   3357  CB  ASN A 266      14.182  -0.120  43.951  1.00 47.03           C
ATOM   3358  CG  ASN A 266      15.501  -0.663  44.397  1.00 49.17           C
ATOM   3359  OD1 ASN A 266      15.932  -0.411  45.528  1.00 57.52           O
ATOM   3360  ND2 ASN A 266      16.180  -1.391  43.507  1.00 53.39           N
ATOM   3361  H   ASN A 266      12.783   1.406  45.200  1.00 47.61           H
ATOM   3362  HA  ASN A 266      15.102   1.701  44.037  1.00 41.63           H
ATOM   3363  HB2 ASN A 266      13.510  -0.386  44.598  1.00 56.44           H
ATOM   3364  HB3 ASN A 266      13.981  -0.504  43.083  1.00 56.44           H
ATOM   3365 HD21 ASN A 266      16.963  -1.692  43.699  1.00 64.06           H
ATOM   3366 HD22 ASN A 266      15.836  -1.561  42.735  1.00 64.06           H
ATOM   3367  N   GLN A 267      12.593   1.855  42.081  1.00 38.02           N
ATOM   3368  CA  GLN A 267      12.164   2.279  40.756  1.00 39.11           C
ATOM   3369  C   GLN A 267      12.339   3.791  40.559  1.00 31.43           C
ATOM   3370  O   GLN A 267      12.619   4.228  39.440  1.00 31.48           O
ATOM   3371  CB  GLN A 267      10.711   1.845  40.539  1.00 36.65           C
ATOM   3372  CG  GLN A 267      10.036   2.375  39.289  1.00 39.20           C
ATOM   3373  CD  GLN A 267      10.593   1.783  38.008  1.00 45.59           C
ATOM   3374  OE1 GLN A 267      11.383   0.834  38.025  1.00 48.48           O
ATOM   3375  NE2 GLN A 267      10.166   2.336  36.880  1.00 45.02           N
ATOM   3376  H   GLN A 267      11.950   1.637  42.607  1.00 45.61           H
ATOM   3377  HA  GLN A 267      12.710   1.830  40.093  1.00 46.93           H
ATOM   3378  HB2 GLN A 267      10.699   0.878  40.475  1.00 43.97           H
ATOM   3379  HB3 GLN A 267      10.184   2.129  41.299  1.00 43.97           H
ATOM   3380  HG2 GLN A 267       9.087   2.174  39.333  1.00 47.04           H
ATOM   3381  HG3 GLN A 267      10.158   3.334  39.240  1.00 47.04           H
ATOM   3382 HE21 GLN A 267       9.701   3.060  36.905  1.00 54.02           H
ATOM   3383 HE22 GLN A 267      10.349   1.970  36.123  1.00 54.02           H
ATOM   3384  N   LEU A 268      12.152   4.597  41.614  1.00 31.16           N
ATOM   3385  CA  LEU A 268      12.468   6.029  41.536  1.00 33.65           C
ATOM   3386  C   LEU A 268      13.926   6.225  41.175  1.00 27.36           C
ATOM   3387  O   LEU A 268      14.262   6.926  40.213  1.00 28.75           O
ATOM   3388  CB  LEU A 268      12.182   6.728  42.869  1.00 40.07           C
ATOM   3389  CG  LEU A 268      10.736   6.974  43.301  1.00 37.90           C
ATOM   3390  CD1 LEU A 268      10.745   8.066  44.327  1.00 36.42           C
ATOM   3391  CD2 LEU A 268       9.874   7.330  42.134  1.00 34.90           C
ATOM   3392  H   LEU A 268      11.848   4.341  42.374  1.00 37.38           H
ATOM   3393  HA  LEU A 268      11.938   6.443  40.838  1.00 40.37           H
ATOM   3394  HB2 LEU A 268      12.582   6.188  43.568  1.00 48.07           H
ATOM   3395  HB3 LEU A 268      12.624   7.590  42.854  1.00 48.07           H
ATOM   3396  HG  LEU A 268      10.379   6.177  43.722  1.00 45.48           H
ATOM   3397 HD11 LEU A 268       9.832   8.243  44.604  1.00 43.70           H
ATOM   3398 HD12 LEU A 268      11.276   7.780  45.085  1.00 43.70           H
ATOM   3399 HD13 LEU A 268      11.131   8.864  43.931  1.00 43.70           H
ATOM   3400 HD21 LEU A 268       9.010   7.616  42.458  1.00 41.87           H
ATOM   3401 HD22 LEU A 268      10.298   8.046  41.635  1.00 41.87           H
ATOM   3402 HD23 LEU A 268       9.782   6.545  41.571  1.00 41.87           H
ATOM   3403  N   ALA A 269      14.808   5.605  41.953  1.00 27.18           N
ATOM   3404  CA  ALA A 269      16.230   5.710  41.692  1.00 23.12           C
ATOM   3405  C   ALA A 269      16.552   5.245  40.282  1.00 29.58           C
ATOM   3406  O   ALA A 269      17.311   5.895  39.557  1.00 34.46           O
ATOM   3407  CB  ALA A 269      16.982   4.906  42.744  1.00 28.21           C
ATOM   3408  H   ALA A 269      14.611   5.124  42.635  1.00 32.61           H
ATOM   3409  HA  ALA A 269      16.493   6.638  41.779  1.00 27.74           H
ATOM   3410  HB1 ALA A 269      17.936   5.016  42.611  1.00 33.85           H
ATOM   3411  HB2 ALA A 269      16.728   5.237  43.620  1.00 33.85           H
ATOM   3412  HB3 ALA A 269      16.731   3.976  42.652  1.00 33.85           H
ATOM   3413  N   LEU A 270      15.922   4.160  39.841  1.00 34.13           N
ATOM   3414  CA  LEU A 270      16.239   3.632  38.522  1.00 39.45           C
ATOM   3415  C   LEU A 270      15.851   4.618  37.439  1.00 27.96           C
ATOM   3416  O   LEU A 270      16.615   4.838  36.499  1.00 29.80           O
ATOM   3417  CB  LEU A 270      15.527   2.298  38.301  1.00 41.02           C
ATOM   3418  CG  LEU A 270      16.315   1.173  37.629  1.00 47.62           C
ATOM   3419  CD1 LEU A 270      17.355   0.534  38.580  1.00 46.94           C
ATOM   3420  CD2 LEU A 270      15.323   0.131  37.116  1.00 47.50           C
ATOM   3421  H   LEU A 270      15.318   3.725  40.271  1.00 40.95           H
ATOM   3422  HA  LEU A 270      17.200   3.485  38.459  1.00 47.34           H
ATOM   3423  HB2 LEU A 270      15.250   1.965  39.170  1.00 49.22           H
ATOM   3424  HB3 LEU A 270      14.742   2.463  37.757  1.00 49.22           H
ATOM   3425  HG  LEU A 270      16.795   1.538  36.868  1.00 57.14           H
ATOM   3426 HD11 LEU A 270      17.833  -0.165  38.108  1.00 56.32           H
ATOM   3427 HD12 LEU A 270      17.976   1.216  38.876  1.00 56.32           H
ATOM   3428 HD13 LEU A 270      16.894   0.156  39.348  1.00 56.32           H
ATOM   3429 HD21 LEU A 270      15.817  -0.587  36.694  1.00 56.99           H
ATOM   3430 HD22 LEU A 270      14.811  -0.215  37.866  1.00 56.99           H
ATOM   3431 HD23 LEU A 270      14.729   0.550  36.474  1.00 56.99           H
ATOM   3432  N   GLU A 271      14.668   5.229  37.555  1.00 29.33           N
ATOM   3433  CA  GLU A 271      14.195   6.126  36.501  1.00 28.77           C
ATOM   3434  C   GLU A 271      14.986   7.427  36.499  1.00 23.75           C
ATOM   3435  O   GLU A 271      15.358   7.936  35.438  1.00 22.92           O
ATOM   3436  CB  GLU A 271      12.687   6.388  36.663  1.00 31.99           C
ATOM   3437  CG  GLU A 271      11.833   5.503  35.773  1.00 35.04           C
ATOM   3438  CD  GLU A 271      10.370   5.726  35.961  1.00 35.87           C
ATOM   3439  OE1 GLU A 271       9.813   6.536  35.204  1.00 32.05           O
ATOM   3440  OE2 GLU A 271       9.773   5.093  36.866  1.00 44.66           O1-
ATOM   3441  H   GLU A 271      14.138   5.140  38.225  1.00 35.19           H
ATOM   3442  HA  GLU A 271      14.342   5.700  35.643  1.00 34.52           H
ATOM   3443  HB2 GLU A 271      12.432   6.224  37.583  1.00 38.38           H
ATOM   3444  HB3 GLU A 271      12.501   7.312  36.431  1.00 38.38           H
ATOM   3445  HG2 GLU A 271      12.037   5.701  34.845  1.00 42.05           H
ATOM   3446  HG3 GLU A 271      12.027   4.573  35.965  1.00 42.05           H
ATOM   3447  N   MET A 272      15.325   7.939  37.679  1.00 27.37           N
ATOM   3448  CA  MET A 272      16.041   9.206  37.706  1.00 23.36           C
ATOM   3449  C   MET A 272      17.500   9.017  37.336  1.00 24.11           C
ATOM   3450  O   MET A 272      18.129   9.943  36.826  1.00 23.39           O
ATOM   3451  CB  MET A 272      15.885   9.857  39.086  1.00 25.87           C
ATOM   3452  CG  MET A 272      14.419  10.345  39.346  1.00 29.49           C
ATOM   3453  SD  MET A 272      13.701  11.361  37.988  1.00 26.84           S
ATOM   3454  CE  MET A 272      12.820  10.174  36.956  1.00 32.48           C
ATOM   3455  H   MET A 272      15.166   7.585  38.446  1.00 32.84           H
ATOM   3456  HA  MET A 272      15.664   9.805  37.045  1.00 28.02           H
ATOM   3457  HB2 MET A 272      16.114   9.204  39.769  1.00 31.03           H
ATOM   3458  HB3 MET A 272      16.477  10.623  39.155  1.00 31.03           H
ATOM   3459  HG2 MET A 272      13.854   9.568  39.489  1.00 35.38           H
ATOM   3460  HG3 MET A 272      14.418  10.892  40.145  1.00 35.38           H
ATOM   3461  HE1 MET A 272      12.483  10.631  36.170  1.00 38.97           H
ATOM   3462  HE2 MET A 272      13.401   9.444  36.689  1.00 38.97           H
ATOM   3463  HE3 MET A 272      12.082   9.820  37.480  1.00 38.97           H
ATOM   3464  N   ASN A 273      18.057   7.826  37.513  1.00 26.76           N
ATOM   3465  CA  ASN A 273      19.432   7.687  37.061  1.00 25.69           C
ATOM   3466  C   ASN A 273      19.486   7.628  35.541  1.00 28.14           C
ATOM   3467  O   ASN A 273      20.423   8.161  34.944  1.00 26.45           O
ATOM   3468  CB  ASN A 273      20.104   6.473  37.716  1.00 28.94           C
ATOM   3469  CG  ASN A 273      20.636   6.789  39.111  1.00 26.03           C
ATOM   3470  OD1 ASN A 273      21.564   7.561  39.271  1.00 32.29           O
ATOM   3471  ND2 ASN A 273      20.059   6.177  40.116  1.00 32.59           N
ATOM   3472  H   ASN A 273      17.690   7.127  37.855  1.00 32.11           H
ATOM   3473  HA  ASN A 273      19.930   8.469  37.349  1.00 30.82           H
ATOM   3474  HB2 ASN A 273      19.443   5.766  37.808  1.00 34.72           H
ATOM   3475  HB3 ASN A 273      20.842   6.175  37.165  1.00 34.72           H
ATOM   3476 HD21 ASN A 273      20.317   6.348  40.919  1.00 39.11           H
ATOM   3477 HD22 ASN A 273      19.427   5.612  39.975  1.00 39.11           H
ATOM   3478  N   LYS A 274      18.471   7.045  34.889  1.00 26.58           N
ATOM   3479  CA  LYS A 274      18.395   7.110  33.427  1.00 27.32           C
ATOM   3480  C   LYS A 274      18.215   8.535  32.920  1.00 23.72           C
ATOM   3481  O   LYS A 274      18.709   8.860  31.833  1.00 28.13           O
ATOM   3482  CB  LYS A 274      17.252   6.230  32.898  1.00 30.56           C
ATOM   3483  CG  LYS A 274      17.678   4.793  32.615  1.00 43.51           C
ATOM   3484  CD  LYS A 274      18.101   4.603  31.155  1.00 40.15           C
ATOM   3485  CE  LYS A 274      18.895   3.305  30.980  1.00 40.57           C
ATOM   3486  NZ  LYS A 274      19.188   3.040  29.547  1.00 44.60           N1+
ATOM   3487  H   LYS A 274      17.828   6.620  35.267  1.00 31.89           H
ATOM   3488  HA  LYS A 274      19.228   6.781  33.057  1.00 32.78           H
ATOM   3489  HB2 LYS A 274      16.535   6.212  33.551  1.00 36.67           H
ATOM   3490  HB3 LYS A 274      16.928   6.600  32.062  1.00 36.67           H
ATOM   3491  HG2 LYS A 274      18.437   4.566  33.174  1.00 52.20           H
ATOM   3492  HG3 LYS A 274      16.937   4.194  32.801  1.00 52.20           H
ATOM   3493  HD2 LYS A 274      17.309   4.562  30.592  1.00 48.18           H
ATOM   3494  HD3 LYS A 274      18.660   5.347  30.880  1.00 48.18           H
ATOM   3495  HE2 LYS A 274      19.739   3.370  31.452  1.00 48.67           H
ATOM   3496  HE3 LYS A 274      18.377   2.561  31.325  1.00 48.67           H
ATOM   3497  HZ1 LYS A 274      19.616   2.265  29.466  1.00 53.51           H
ATOM   3498  HZ2 LYS A 274      18.428   3.005  29.085  1.00 53.51           H
ATOM   3499  HZ3 LYS A 274      19.697   3.688  29.215  1.00 53.51           H
ATOM   3500  N   VAL A 275      17.510   9.403  33.667  1.00 26.25           N
ATOM   3501  CA  VAL A 275      17.512  10.827  33.307  1.00 24.38           C
ATOM   3502  C   VAL A 275      18.933  11.385  33.326  1.00 17.72           C
ATOM   3503  O   VAL A 275      19.350  12.085  32.390  1.00 21.72           O
ATOM   3504  CB  VAL A 275      16.585  11.632  34.228  1.00 25.55           C
ATOM   3505  CG1 VAL A 275      16.853  13.136  34.004  1.00 25.57           C
ATOM   3506  CG2 VAL A 275      15.130  11.274  33.924  1.00 22.21           C
ATOM   3507  H   VAL A 275      17.041   9.203  34.368  1.00 31.49           H
ATOM   3508  HA  VAL A 275      17.175  10.937  32.408  1.00 29.25           H
ATOM   3509  HB  VAL A 275      16.771  11.416  35.158  1.00 30.65           H
ATOM   3510 HG11 VAL A 275      16.211  13.645  34.523  1.00 30.68           H
ATOM   3511 HG12 VAL A 275      17.750  13.367  34.291  1.00 30.68           H
ATOM   3512 HG13 VAL A 275      16.749  13.331  33.058  1.00 30.68           H
ATOM   3513 HG21 VAL A 275      14.561  11.765  34.537  1.00 26.64           H
ATOM   3514 HG22 VAL A 275      14.915  11.508  33.012  1.00 26.64           H
ATOM   3515 HG23 VAL A 275      15.009  10.323  34.058  1.00 26.64           H
ATOM   3516  N   MET A 276      19.694  11.084  34.395  1.00 22.43           N
ATOM   3517  CA  MET A 276      21.083  11.543  34.463  1.00 17.58           C
ATOM   3518  C   MET A 276      21.913  10.930  33.342  1.00 27.77           C
ATOM   3519  O   MET A 276      22.756  11.610  32.748  1.00 23.01           O
ATOM   3520  CB  MET A 276      21.709  11.219  35.818  1.00 24.60           C
ATOM   3521  CG  MET A 276      23.143  11.751  35.944  1.00 23.43           C
ATOM   3522  SD  MET A 276      23.181  13.572  35.669  1.00 28.81           S
ATOM   3523  CE  MET A 276      24.275  14.107  36.959  1.00 25.90           C
ATOM   3524  H   MET A 276      19.438  10.625  35.079  1.00 26.90           H
ATOM   3525  HA  MET A 276      21.093  12.501  34.349  1.00 21.09           H
ATOM   3526  HB2 MET A 276      21.173  11.616  36.524  1.00 29.51           H
ATOM   3527  HB3 MET A 276      21.735  10.257  35.939  1.00 29.51           H
ATOM   3528  HG2 MET A 276      23.473  11.557  36.832  1.00 28.12           H
ATOM   3529  HG3 MET A 276      23.709  11.336  35.280  1.00 28.12           H
ATOM   3530  HE1 MET A 276      24.363  15.066  36.920  1.00 31.07           H
ATOM   3531  HE2 MET A 276      23.905  13.838  37.807  1.00 31.07           H
ATOM   3532  HE3 MET A 276      25.128  13.691  36.810  1.00 31.07           H
ATOM   3533  N   GLU A 277      21.711   9.642  33.041  1.00 26.00           N
ATOM   3534  CA  GLU A 277      22.513   9.054  31.976  1.00 24.65           C
ATOM   3535  C   GLU A 277      22.193   9.722  30.654  1.00 22.28           C
ATOM   3536  O   GLU A 277      23.100  10.084  29.894  1.00 26.23           O
ATOM   3537  CB  GLU A 277      22.314   7.527  31.905  1.00 30.39           C
ATOM   3538  CG  GLU A 277      23.318   6.865  30.964  1.00 41.60           C
ATOM   3539  CD  GLU A 277      24.769   7.439  31.115  1.00 50.59           C
ATOM   3540  OE1 GLU A 277      25.203   8.277  30.252  1.00 34.81           O
ATOM   3541  OE2 GLU A 277      25.463   7.075  32.116  1.00 48.92           O1-
ATOM   3542  H   GLU A 277      21.154   9.115  33.424  1.00 31.19           H
ATOM   3543  HA  GLU A 277      23.441   9.240  32.173  1.00 29.57           H
ATOM   3544  HB2 GLU A 277      22.432   7.144  32.786  1.00 36.46           H
ATOM   3545  HB3 GLU A 277      21.421   7.331  31.582  1.00 36.46           H
ATOM   3546  HG2 GLU A 277      23.346   5.914  31.158  1.00 49.91           H
ATOM   3547  HG3 GLU A 277      23.027   7.005  30.048  1.00 49.91           H
ATOM   3548  N   LEU A 278      20.902   9.973  30.402  1.00 23.98           N
ATOM   3549  CA  LEU A 278      20.501  10.756  29.239  1.00 26.98           C
ATOM   3550  C   LEU A 278      21.190  12.110  29.192  1.00 22.81           C
ATOM   3551  O   LEU A 278      21.739  12.510  28.151  1.00 19.50           O
ATOM   3552  CB  LEU A 278      18.987  10.979  29.248  1.00 23.57           C
ATOM   3553  CG  LEU A 278      18.274  11.060  27.899  1.00 30.11           C
ATOM   3554  CD1 LEU A 278      17.031  11.878  28.059  1.00 30.41           C
ATOM   3555  CD2 LEU A 278      19.102  11.544  26.743  1.00 28.12           C
ATOM   3556  H   LEU A 278      20.242   9.696  30.888  1.00 28.77           H
ATOM   3557  HA  LEU A 278      20.745  10.266  28.437  1.00 32.37           H
ATOM   3558  HB2 LEU A 278      18.583  10.253  29.747  1.00 28.28           H
ATOM   3559  HB3 LEU A 278      18.808  11.810  29.714  1.00 28.28           H
ATOM   3560  HG  LEU A 278      17.987  10.165  27.664  1.00 36.12           H
ATOM   3561 HD11 LEU A 278      16.558  11.887  27.216  1.00 36.48           H
ATOM   3562 HD12 LEU A 278      16.483  11.486  28.754  1.00 36.48           H
ATOM   3563 HD13 LEU A 278      17.292  12.777  28.301  1.00 36.48           H
ATOM   3564 HD21 LEU A 278      18.542  11.593  25.957  1.00 33.73           H
ATOM   3565 HD22 LEU A 278      19.458  12.419  26.959  1.00 33.73           H
ATOM   3566 HD23 LEU A 278      19.819  10.911  26.585  1.00 33.73           H
ATOM   3567  N   GLU A 279      21.104  12.875  30.285  1.00 26.07           N
ATOM   3568  CA  GLU A 279      21.596  14.241  30.207  1.00 18.68           C
ATOM   3569  C   GLU A 279      23.111  14.287  30.179  1.00 17.31           C
ATOM   3570  O   GLU A 279      23.671  15.230  29.636  1.00 22.24           O
ATOM   3571  CB  GLU A 279      21.065  15.078  31.354  1.00 23.21           C
ATOM   3572  CG  GLU A 279      21.052  16.576  30.933  1.00 18.70           C
ATOM   3573  CD  GLU A 279      20.595  17.507  32.040  1.00 22.73           C
ATOM   3574  OE1 GLU A 279      20.804  17.128  33.227  1.00 18.90           O
ATOM   3575  OE2 GLU A 279      20.076  18.619  31.702  1.00 24.08           O1-
ATOM   3576  H   GLU A 279      20.777  12.644  31.045  1.00 31.28           H
ATOM   3577  HA  GLU A 279      21.269  14.645  29.389  1.00 22.40           H
ATOM   3578  HB2 GLU A 279      20.161  14.795  31.552  1.00 27.84           H
ATOM   3579  HB3 GLU A 279      21.631  14.964  32.135  1.00 27.84           H
ATOM   3580  HG2 GLU A 279      21.951  16.841  30.667  1.00 22.44           H
ATOM   3581  HG3 GLU A 279      20.451  16.685  30.182  1.00 22.44           H
ATOM   3582  N   LYS A 280      23.781  13.246  30.671  1.00 26.83           N
ATOM   3583  CA  LYS A 280      25.220  13.140  30.455  1.00 18.39           C
ATOM   3584  C   LYS A 280      25.552  13.097  28.971  1.00 22.70           C
ATOM   3585  O   LYS A 280      26.420  13.841  28.496  1.00 23.85           O
ATOM   3586  CB  LYS A 280      25.776  11.894  31.147  1.00 24.84           C
ATOM   3587  CG  LYS A 280      26.064  12.076  32.630  1.00 25.58           C
ATOM   3588  CD  LYS A 280      26.567  10.786  33.226  1.00 30.07           C
ATOM   3589  CE  LYS A 280      26.812  10.879  34.715  1.00 32.11           C
ATOM   3590  NZ  LYS A 280      27.127   9.553  35.344  1.00 33.95           N1+
ATOM   3591  H   LYS A 280      23.433  12.607  31.134  1.00 32.19           H
ATOM   3592  HA  LYS A 280      25.661  13.918  30.839  1.00 22.06           H
ATOM   3593  HB2 LYS A 280      25.135  11.169  31.056  1.00 29.80           H
ATOM   3594  HB3 LYS A 280      26.610  11.648  30.718  1.00 29.80           H
ATOM   3595  HG2 LYS A 280      26.749  12.753  32.739  1.00 30.69           H
ATOM   3596  HG3 LYS A 280      25.252  12.335  33.092  1.00 30.69           H
ATOM   3597  HD2 LYS A 280      25.906  10.096  33.073  1.00 36.08           H
ATOM   3598  HD3 LYS A 280      27.407  10.547  32.799  1.00 36.08           H
ATOM   3599  HE2 LYS A 280      27.566  11.469  34.877  1.00 38.52           H
ATOM   3600  HE3 LYS A 280      26.011  11.223  35.141  1.00 38.52           H
ATOM   3601  HZ1 LYS A 280      27.296   9.657  36.211  1.00 40.74           H
ATOM   3602  HZ2 LYS A 280      26.436   8.999  35.244  1.00 40.74           H
ATOM   3603  HZ3 LYS A 280      27.843   9.203  34.951  1.00 40.74           H
ATOM   3604  N   GLU A 281      24.884  12.212  28.222  1.00 22.42           N
ATOM   3605  CA  GLU A 281      25.102  12.136  26.776  1.00 21.99           C
ATOM   3606  C   GLU A 281      24.858  13.477  26.081  1.00 23.58           C
ATOM   3607  O   GLU A 281      25.653  13.900  25.235  1.00 27.98           O
ATOM   3608  CB  GLU A 281      24.223  11.023  26.184  1.00 21.79           C
ATOM   3609  CG  GLU A 281      24.585   9.664  26.720  1.00 23.45           C
ATOM   3610  CD  GLU A 281      24.256   8.558  25.742  1.00 25.74           C
ATOM   3611  OE1 GLU A 281      23.334   7.773  26.020  1.00 29.30           O
ATOM   3612  OE2 GLU A 281      24.912   8.527  24.678  1.00 33.46           O1-
ATOM   3613  H   GLU A 281      24.318  11.645  28.530  1.00 26.89           H
ATOM   3614  HA  GLU A 281      26.029  11.892  26.611  1.00 26.38           H
ATOM   3615  HB2 GLU A 281      23.290  11.183  26.386  1.00 26.15           H
ATOM   3616  HB3 GLU A 281      24.350  11.002  25.219  1.00 26.15           H
ATOM   3617  HG2 GLU A 281      25.538   9.636  26.902  1.00 28.13           H
ATOM   3618  HG3 GLU A 281      24.080   9.500  27.534  1.00 28.13           H
ATOM   3619  N   ILE A 282      23.760  14.163  26.411  1.00 19.82           N
ATOM   3620  CA  ILE A 282      23.502  15.486  25.853  1.00 20.51           C
ATOM   3621  C   ILE A 282      24.630  16.442  26.203  1.00 17.36           C
ATOM   3622  O   ILE A 282      25.124  17.205  25.357  1.00 19.37           O
ATOM   3623  CB  ILE A 282      22.143  15.998  26.369  1.00 25.21           C
ATOM   3624  CG1 ILE A 282      21.048  15.019  25.963  1.00 29.28           C
ATOM   3625  CG2 ILE A 282      21.842  17.408  25.846  1.00 23.17           C
ATOM   3626  CD1 ILE A 282      19.645  15.569  26.155  1.00 36.59           C
ATOM   3627  H   ILE A 282      23.156  13.882  26.950  1.00 23.78           H
ATOM   3628  HA  ILE A 282      23.463  15.428  24.884  1.00 24.61           H
ATOM   3629  HB  ILE A 282      22.178  16.034  27.340  1.00 30.25           H
ATOM   3630 HG12 ILE A 282      21.162  14.773  25.032  1.00 35.13           H
ATOM   3631 HG13 ILE A 282      21.121  14.230  26.524  1.00 35.13           H
ATOM   3632 HG21 ILE A 282      21.025  17.726  26.255  1.00 27.80           H
ATOM   3633 HG22 ILE A 282      22.568  18.000  26.080  1.00 27.80           H
ATOM   3634 HG23 ILE A 282      21.740  17.378  24.881  1.00 27.80           H
ATOM   3635 HD11 ILE A 282      19.006  14.852  26.024  1.00 43.91           H
ATOM   3636 HD12 ILE A 282      19.560  15.924  27.052  1.00 43.91           H
ATOM   3637 HD13 ILE A 282      19.497  16.273  25.504  1.00 43.91           H
ATOM   3638  N   ALA A 283      25.024  16.452  27.473  1.00 21.76           N
ATOM   3639  CA  ALA A 283      26.074  17.365  27.896  1.00 19.59           C
ATOM   3640  C   ALA A 283      27.334  17.121  27.079  1.00 22.04           C
ATOM   3641  O   ALA A 283      27.926  18.043  26.506  1.00 24.10           O
ATOM   3642  CB  ALA A 283      26.328  17.161  29.380  1.00 21.84           C
ATOM   3643  H   ALA A 283      24.705  15.950  28.096  1.00 26.10           H
ATOM   3644  HA  ALA A 283      25.795  18.281  27.751  1.00 23.51           H
ATOM   3645  HB1 ALA A 283      27.040  17.757  29.661  1.00 26.21           H
ATOM   3646  HB2 ALA A 283      25.512  17.358  29.865  1.00 26.21           H
ATOM   3647  HB3 ALA A 283      26.582  16.238  29.540  1.00 26.21           H
ATOM   3648  N   ASN A 284      27.703  15.864  26.955  1.00 20.80           N
ATOM   3649  CA  ASN A 284      28.899  15.513  26.202  1.00 25.55           C
ATOM   3650  C   ASN A 284      28.718  15.835  24.723  1.00 19.48           C
ATOM   3651  O   ASN A 284      29.683  16.159  24.025  1.00 23.25           O
ATOM   3652  CB  ASN A 284      29.216  14.025  26.435  1.00 28.87           C
ATOM   3653  CG  ASN A 284      30.435  13.557  25.638  1.00 26.76           C
ATOM   3654  OD1 ASN A 284      31.517  14.102  25.808  1.00 22.81           O
ATOM   3655  ND2 ASN A 284      30.248  12.567  24.745  1.00 31.31           N
ATOM   3656  H   ASN A 284      27.274  15.195  27.287  1.00 24.96           H
ATOM   3657  HA  ASN A 284      29.645  16.042  26.530  1.00 30.65           H
ATOM   3658  HB2 ASN A 284      29.402  13.892  27.378  1.00 34.63           H
ATOM   3659  HB3 ASN A 284      28.451  13.487  26.179  1.00 34.63           H
ATOM   3660 HD21 ASN A 284      30.917  12.084  24.487  1.00 37.57           H
ATOM   3661 HD22 ASN A 284      29.464  12.405  24.431  1.00 37.57           H
ATOM   3662  N   ALA A 285      27.496  15.790  24.233  1.00 22.04           N
ATOM   3663  CA  ALA A 285      27.286  16.166  22.853  1.00 23.76           C
ATOM   3664  C   ALA A 285      27.357  17.672  22.623  1.00 29.30           C
ATOM   3665  O   ALA A 285      27.593  18.086  21.481  1.00 27.37           O
ATOM   3666  CB  ALA A 285      25.944  15.626  22.373  1.00 23.06           C
ATOM   3667  H   ALA A 285      26.793  15.538  24.657  1.00 26.44           H
ATOM   3668  HA  ALA A 285      27.982  15.757  22.322  1.00 28.51           H
ATOM   3669  HB1 ALA A 285      25.798  15.879  21.451  1.00 27.67           H
ATOM   3670  HB2 ALA A 285      25.963  14.663  22.456  1.00 27.67           H
ATOM   3671  HB3 ALA A 285      25.245  15.993  22.932  1.00 27.67           H
ATOM   3672  N   THR A 286      27.145  18.504  23.652  1.00 23.85           N
ATOM   3673  CA  THR A 286      27.189  19.932  23.420  1.00 18.37           C
ATOM   3674  C   THR A 286      28.604  20.375  23.120  1.00 22.76           C
ATOM   3675  O   THR A 286      29.591  19.776  23.562  1.00 21.36           O
ATOM   3676  CB  THR A 286      26.659  20.741  24.604  1.00 21.36           C
ATOM   3677  OG1 THR A 286      27.514  20.585  25.738  1.00 18.09           O
ATOM   3678  CG2 THR A 286      25.265  20.338  24.935  1.00 20.84           C
ATOM   3679  H   THR A 286      26.977  18.272  24.464  1.00 28.62           H
ATOM   3680  HA  THR A 286      26.649  20.150  22.655  1.00 22.03           H
ATOM   3681  HB  THR A 286      26.658  21.680  24.355  1.00 25.63           H
ATOM   3682  HG1 THR A 286      27.534  19.771  25.961  1.00 21.70           H
ATOM   3683 HG21 THR A 286      24.952  20.846  25.702  1.00 25.01           H
ATOM   3684 HG22 THR A 286      24.679  20.505  24.182  1.00 25.01           H
ATOM   3685 HG23 THR A 286      25.236  19.401  25.150  1.00 25.01           H
ATOM   3686  N   ALA A 287      28.682  21.448  22.375  1.00 20.73           N
ATOM   3687  CA  ALA A 287      29.941  22.101  22.082  1.00 22.56           C
ATOM   3688  C   ALA A 287      30.389  22.987  23.229  1.00 25.25           C
ATOM   3689  O   ALA A 287      29.575  23.641  23.887  1.00 25.64           O
ATOM   3690  CB  ALA A 287      29.795  22.937  20.818  1.00 24.42           C
ATOM   3691  H   ALA A 287      28.006  21.814  21.999  1.00 24.87           H
ATOM   3692  HA  ALA A 287      30.616  21.425  21.942  1.00 27.06           H
ATOM   3693  HB1 ALA A 287      30.638  23.375  20.625  1.00 29.30           H
ATOM   3694  HB2 ALA A 287      29.545  22.347  20.093  1.00 29.30           H
ATOM   3695  HB3 ALA A 287      29.094  23.591  20.963  1.00 29.30           H
ATOM   3696  N   LYS A 288      31.698  23.015  23.450  1.00 26.86           N
ATOM   3697  CA  LYS A 288      32.299  23.833  24.495  1.00 28.15           C
ATOM   3698  C   LYS A 288      32.161  25.313  24.170  1.00 24.88           C
ATOM   3699  O   LYS A 288      32.139  25.690  22.993  1.00 22.46           O
ATOM   3700  CB  LYS A 288      33.783  23.516  24.619  1.00 26.36           C
ATOM   3701  CG  LYS A 288      34.115  22.209  25.262  1.00 32.45           C
ATOM   3702  CD  LYS A 288      35.614  21.856  25.046  1.00 37.51           C
ATOM   3703  CE  LYS A 288      35.860  20.343  25.193  1.00 43.39           C
ATOM   3704  NZ  LYS A 288      37.230  19.995  25.698  1.00 45.96           N1+
ATOM   3705  H   LYS A 288      32.270  22.562  22.997  1.00 32.22           H
ATOM   3706  HA  LYS A 288      31.864  23.645  25.339  1.00 33.77           H
ATOM   3707  HB2 LYS A 288      34.168  23.502  23.727  1.00 31.62           H
ATOM   3708  HB3 LYS A 288      34.193  24.213  25.150  1.00 31.62           H
ATOM   3709  HG2 LYS A 288      33.943  22.273  26.215  1.00 38.94           H
ATOM   3710  HG3 LYS A 288      33.568  21.511  24.869  1.00 38.94           H
ATOM   3711  HD2 LYS A 288      35.889  22.123  24.153  1.00 45.00           H
ATOM   3712  HD3 LYS A 288      36.154  22.315  25.711  1.00 45.00           H
ATOM   3713  HE2 LYS A 288      35.204  19.979  25.808  1.00 52.06           H
ATOM   3714  HE3 LYS A 288      35.754  19.931  24.320  1.00 52.06           H
ATOM   3715  HZ1 LYS A 288      37.319  19.110  25.751  1.00 55.15           H
ATOM   3716  HZ2 LYS A 288      37.846  20.316  25.143  1.00 55.15           H
ATOM   3717  HZ3 LYS A 288      37.357  20.346  26.507  1.00 55.15           H
ATOM   3718  N   PRO A 289      32.142  26.177  25.194  1.00 22.23           N
ATOM   3719  CA  PRO A 289      32.155  27.631  24.925  1.00 27.48           C
ATOM   3720  C   PRO A 289      33.329  28.062  24.058  1.00 26.16           C
ATOM   3721  O   PRO A 289      33.195  28.957  23.211  1.00 27.21           O
ATOM   3722  CB  PRO A 289      32.234  28.252  26.328  1.00 23.84           C
ATOM   3723  CG  PRO A 289      31.826  27.149  27.282  1.00 31.92           C
ATOM   3724  CD  PRO A 289      32.198  25.864  26.630  1.00 28.48           C
ATOM   3725  HA  PRO A 289      31.324  27.910  24.512  1.00 32.97           H
ATOM   3726  HB2 PRO A 289      33.139  28.550  26.505  1.00 28.60           H
ATOM   3727  HB3 PRO A 289      31.611  28.986  26.389  1.00 28.60           H
ATOM   3728  HG2 PRO A 289      32.304  27.245  28.122  1.00 38.30           H
ATOM   3729  HG3 PRO A 289      30.869  27.185  27.429  1.00 38.30           H
ATOM   3730  HD2 PRO A 289      33.097  25.599  26.876  1.00 34.17           H
ATOM   3731  HD3 PRO A 289      31.549  25.178  26.856  1.00 34.17           H
ATOM   3732  N   GLU A 290      34.491  27.439  24.256  1.00 27.69           N
ATOM   3733  CA  GLU A 290      35.679  27.771  23.466  1.00 30.79           C
ATOM   3734  C   GLU A 290      35.491  27.493  21.979  1.00 30.37           C
ATOM   3735  O   GLU A 290      36.192  28.078  21.146  1.00 27.73           O
ATOM   3736  CB  GLU A 290      36.887  26.971  23.963  1.00 28.74           C
ATOM   3737  CG  GLU A 290      37.277  27.299  25.344  1.00 30.19           C
ATOM   3738  CD  GLU A 290      36.804  26.287  26.349  1.00 31.76           C
ATOM   3739  OE1 GLU A 290      37.688  25.783  27.052  1.00 29.46           O
ATOM   3740  OE2 GLU A 290      35.582  25.982  26.424  1.00 27.77           O1-
ATOM   3741  H   GLU A 290      34.612  26.818  24.839  1.00 33.22           H
ATOM   3742  HA  GLU A 290      35.874  28.712  23.575  1.00 36.95           H
ATOM   3743  HB2 GLU A 290      36.675  26.023  23.934  1.00 34.49           H
ATOM   3744  HB3 GLU A 290      37.646  27.151  23.386  1.00 34.49           H
ATOM   3745  HG2 GLU A 290      38.243  27.324  25.399  1.00 36.22           H
ATOM   3746  HG3 GLU A 290      36.899  28.164  25.577  1.00 36.22           H
ATOM   3747  N   ASP A 291      34.582  26.603  21.618  1.00 23.65           N
ATOM   3748  CA  ASP A 291      34.310  26.335  20.212  1.00 27.44           C
ATOM   3749  C   ASP A 291      33.074  27.082  19.719  1.00 31.64           C
ATOM   3750  O   ASP A 291      32.550  26.754  18.653  1.00 25.93           O
ATOM   3751  CB  ASP A 291      34.140  24.832  20.008  1.00 29.23           C
ATOM   3752  CG  ASP A 291      35.394  24.051  20.393  1.00 33.96           C
ATOM   3753  OD1 ASP A 291      36.511  24.527  20.094  1.00 38.83           O
ATOM   3754  OD2 ASP A 291      35.253  22.972  20.993  1.00 32.10           O1-
ATOM   3755  H   ASP A 291      34.116  26.136  22.167  1.00 28.37           H
ATOM   3756  HA  ASP A 291      35.060  26.625  19.674  1.00 32.92           H
ATOM   3757  HB2 ASP A 291      33.410  24.520  20.563  1.00 35.07           H
ATOM   3758  HB3 ASP A 291      33.948  24.659  19.073  1.00 35.07           H
ATOM   3759  N   ARG A 292      32.588  28.059  20.495  1.00 28.75           N
ATOM   3760  CA  ARG A 292      31.374  28.805  20.188  1.00 23.75           C
ATOM   3761  C   ARG A 292      31.662  30.296  20.197  1.00 30.68           C
ATOM   3762  O   ARG A 292      30.729  31.103  20.102  1.00 29.58           O
ATOM   3763  CB  ARG A 292      30.257  28.464  21.189  1.00 26.07           C
ATOM   3764  CG  ARG A 292      29.668  27.091  21.010  1.00 26.01           C
ATOM   3765  CD  ARG A 292      28.722  26.683  22.171  1.00 24.79           C
ATOM   3766  NE  ARG A 292      27.636  27.643  22.402  1.00 30.13           N
ATOM   3767  CZ  ARG A 292      26.441  27.621  21.803  1.00 30.23           C
ATOM   3768  NH1 ARG A 292      26.141  26.662  20.919  1.00 30.15           N
ATOM   3769  NH2 ARG A 292      25.544  28.562  22.099  1.00 23.47           N1+
ATOM   3770  H   ARG A 292      32.967  28.328  21.218  1.00 34.50           H
ATOM   3771  HA  ARG A 292      31.067  28.561  19.302  1.00 28.49           H
ATOM   3772  HB2 ARG A 292      30.618  28.503  22.091  1.00 31.28           H
ATOM   3773  HB3 ARG A 292      29.535  29.106  21.099  1.00 31.28           H
ATOM   3774  HG2 ARG A 292      29.159  27.074  20.183  1.00 31.20           H
ATOM   3775  HG3 ARG A 292      30.392  26.445  20.966  1.00 31.20           H
ATOM   3776  HD2 ARG A 292      28.338  25.816  21.965  1.00 29.74           H
ATOM   3777  HD3 ARG A 292      29.247  26.622  22.985  1.00 29.74           H
ATOM   3778  HE  ARG A 292      27.741  28.199  23.049  1.00 36.15           H
ATOM   3779 HH11 ARG A 292      26.716  26.054  20.725  1.00 36.17           H
ATOM   3780 HH12 ARG A 292      25.369  26.653  20.544  1.00 36.17           H
ATOM   3781 HH21 ARG A 292      25.736  29.181  22.662  1.00 28.16           H
ATOM   3782 HH22 ARG A 292      24.774  28.558  21.721  1.00 28.16           H
ATOM   3783  N   ASN A 293      32.935  30.672  20.306  1.00 26.66           N
ATOM   3784  CA  ASN A 293      33.343  32.052  20.502  1.00 28.26           C
ATOM   3785  C   ASN A 293      33.594  32.804  19.194  1.00 28.01           C
ATOM   3786  O   ASN A 293      33.932  33.991  19.238  1.00 28.90           O
ATOM   3787  CB  ASN A 293      34.603  32.092  21.361  1.00 27.76           C
ATOM   3788  CG  ASN A 293      35.786  31.370  20.709  1.00 34.60           C
ATOM   3789  OD1 ASN A 293      35.622  30.530  19.802  1.00 33.23           O
ATOM   3790  ND2 ASN A 293      36.982  31.692  21.175  1.00 35.11           N
ATOM   3791  H   ASN A 293      33.598  30.126  20.273  1.00 31.99           H
ATOM   3792  HA  ASN A 293      32.650  32.513  20.996  1.00 33.90           H
ATOM   3793  HB2 ASN A 293      34.862  33.016  21.504  1.00 33.30           H
ATOM   3794  HB3 ASN A 293      34.413  31.665  22.211  1.00 33.30           H
ATOM   3795 HD21 ASN A 293      37.688  31.352  20.822  1.00 42.12           H
ATOM   3796 HD22 ASN A 293      37.051  32.244  21.829  1.00 42.12           H
ATOM   3797  N   ASP A 294      33.433  32.158  18.034  1.00 31.39           N
ATOM   3798  CA  ASP A 294      33.648  32.851  16.767  1.00 32.00           C
ATOM   3799  C   ASP A 294      32.298  33.060  16.099  1.00 29.88           C
ATOM   3800  O   ASP A 294      31.766  32.137  15.461  1.00 26.11           O
ATOM   3801  CB  ASP A 294      34.588  32.059  15.855  1.00 29.40           C
ATOM   3802  CG  ASP A 294      34.965  32.825  14.598  1.00 32.04           C
ATOM   3803  OD1 ASP A 294      34.195  33.708  14.185  1.00 31.40           O
ATOM   3804  OD2 ASP A 294      36.034  32.545  14.011  1.00 34.07           O1-
ATOM   3805  H   ASP A 294      33.191  31.333  17.956  1.00 37.66           H
ATOM   3806  HA  ASP A 294      34.063  33.714  16.931  1.00 38.39           H
ATOM   3807  HB2 ASP A 294      35.407  31.873  16.342  1.00 35.27           H
ATOM   3808  HB3 ASP A 294      34.159  31.231  15.595  1.00 35.27           H
ATOM   3809  N   PRO A 295      31.694  34.242  16.212  1.00 32.32           N
ATOM   3810  CA  PRO A 295      30.331  34.397  15.678  1.00 27.72           C
ATOM   3811  C   PRO A 295      30.230  34.092  14.188  1.00 27.17           C
ATOM   3812  O   PRO A 295      29.170  33.647  13.739  1.00 26.75           O
ATOM   3813  CB  PRO A 295      29.989  35.866  15.980  1.00 28.15           C
ATOM   3814  CG  PRO A 295      31.316  36.545  16.176  1.00 25.75           C
ATOM   3815  CD  PRO A 295      32.255  35.504  16.727  1.00 29.33           C
ATOM   3816  HA  PRO A 295      29.715  33.823  16.162  1.00 33.25           H
ATOM   3817  HB2 PRO A 295      29.513  36.262  15.233  1.00 33.77           H
ATOM   3818  HB3 PRO A 295      29.455  35.917  16.789  1.00 33.77           H
ATOM   3819  HG2 PRO A 295      31.638  36.870  15.321  1.00 30.89           H
ATOM   3820  HG3 PRO A 295      31.211  37.276  16.803  1.00 30.89           H
ATOM   3821  HD2 PRO A 295      33.149  35.636  16.376  1.00 35.19           H
ATOM   3822  HD3 PRO A 295      32.247  35.513  17.699  1.00 35.19           H
ATOM   3823  N   MET A 296      31.290  34.319  13.409  1.00 32.37           N
ATOM   3824  CA  MET A 296      31.252  33.968  11.989  1.00 33.27           C
ATOM   3825  C   MET A 296      31.147  32.462  11.795  1.00 31.65           C
ATOM   3826  O   MET A 296      30.472  31.987  10.880  1.00 34.43           O
ATOM   3827  CB  MET A 296      32.490  34.502  11.280  1.00 33.24           C
ATOM   3828  CG  MET A 296      32.421  35.955  10.981  1.00 40.78           C
ATOM   3829  SD  MET A 296      31.216  36.311   9.664  1.00 38.38           S
ATOM   3830  CE  MET A 296      31.583  38.052   9.547  1.00 33.15           C
ATOM   3831  H   MET A 296      32.025  34.680  13.671  1.00 38.83           H
ATOM   3832  HA  MET A 296      30.478  34.385  11.584  1.00 39.92           H
ATOM   3833  HB2 MET A 296      33.265  34.364  11.846  1.00 39.88           H
ATOM   3834  HB3 MET A 296      32.595  34.035  10.439  1.00 39.88           H
ATOM   3835  HG2 MET A 296      32.171  36.440  11.786  1.00 48.93           H
ATOM   3836  HG3 MET A 296      33.295  36.247  10.682  1.00 48.93           H
ATOM   3837  HE1 MET A 296      31.014  38.451   8.870  1.00 39.78           H
ATOM   3838  HE2 MET A 296      31.417  38.469  10.406  1.00 39.78           H
ATOM   3839  HE3 MET A 296      32.515  38.162   9.303  1.00 39.78           H
ATOM   3840  N   LEU A 297      31.837  31.693  12.617  1.00 32.08           N
ATOM   3841  CA  LEU A 297      31.691  30.256  12.496  1.00 31.90           C
ATOM   3842  C   LEU A 297      30.370  29.776  13.057  1.00 34.58           C
ATOM   3843  O   LEU A 297      29.846  28.752  12.616  1.00 33.39           O
ATOM   3844  CB  LEU A 297      32.846  29.559  13.208  1.00 42.60           C
ATOM   3845  CG  LEU A 297      34.252  29.718  12.624  1.00 37.38           C
ATOM   3846  CD1 LEU A 297      35.175  28.833  13.412  1.00 40.12           C
ATOM   3847  CD2 LEU A 297      34.279  29.377  11.148  1.00 36.33           C
ATOM   3848  H   LEU A 297      32.383  31.965  13.227  1.00 38.49           H
ATOM   3849  HA  LEU A 297      31.709  30.018  11.559  1.00 38.27           H
ATOM   3850  HB2 LEU A 297      32.885  29.925  14.108  1.00 51.11           H
ATOM   3851  HB3 LEU A 297      32.650  28.608  13.263  1.00 51.11           H
ATOM   3852  HG  LEU A 297      34.550  30.636  12.739  1.00 44.85           H
ATOM   3853 HD11 LEU A 297      36.064  28.890  13.030  1.00 48.13           H
ATOM   3854 HD12 LEU A 297      35.190  29.128  14.336  1.00 48.13           H
ATOM   3855 HD13 LEU A 297      34.849  27.919  13.364  1.00 48.13           H
ATOM   3856 HD21 LEU A 297      35.195  29.383  10.837  1.00 43.59           H
ATOM   3857 HD22 LEU A 297      33.889  28.498  11.027  1.00 43.59           H
ATOM   3858 HD23 LEU A 297      33.762  30.039  10.666  1.00 43.59           H
ATOM   3859  N   LEU A 298      29.815  30.468  14.038  1.00 32.04           N
ATOM   3860  CA  LEU A 298      28.610  29.926  14.643  1.00 28.26           C
ATOM   3861  C   LEU A 298      27.405  30.097  13.727  1.00 28.88           C
ATOM   3862  O   LEU A 298      26.469  29.298  13.797  1.00 26.66           O
ATOM   3863  CB  LEU A 298      28.358  30.589  16.012  1.00 24.14           C
ATOM   3864  CG  LEU A 298      28.394  29.786  17.312  1.00 31.95           C
ATOM   3865  CD1 LEU A 298      27.185  30.165  18.145  1.00 36.27           C
ATOM   3866  CD2 LEU A 298      28.447  28.310  17.137  1.00 35.05           C
ATOM   3867  H   LEU A 298      30.101  31.214  14.358  1.00 38.44           H
ATOM   3868  HA  LEU A 298      28.747  28.976  14.761  1.00 33.90           H
ATOM   3869  HB2 LEU A 298      29.012  31.293  16.129  1.00 28.97           H
ATOM   3870  HB3 LEU A 298      27.475  30.985  15.991  1.00 28.97           H
ATOM   3871  HG  LEU A 298      29.193  30.039  17.804  1.00 38.34           H
ATOM   3872 HD11 LEU A 298      27.184  29.612  18.939  1.00 43.52           H
ATOM   3873 HD12 LEU A 298      27.234  31.102  18.380  1.00 43.52           H
ATOM   3874 HD13 LEU A 298      26.388  29.993  17.620  1.00 43.52           H
ATOM   3875 HD21 LEU A 298      28.345  27.865  17.993  1.00 42.05           H
ATOM   3876 HD22 LEU A 298      27.730  28.057  16.537  1.00 42.05           H
ATOM   3877 HD23 LEU A 298      29.302  28.073  16.738  1.00 42.05           H
ATOM   3878  N   TYR A 299      27.430  31.120  12.865  1.00 32.66           N
ATOM   3879  CA  TYR A 299      26.301  31.494  12.014  1.00 28.89           C
ATOM   3880  C   TYR A 299      26.240  30.568  10.801  1.00 32.82           C
ATOM   3881  O   TYR A 299      27.063  30.674   9.889  1.00 35.36           O
ATOM   3882  CB  TYR A 299      26.441  32.947  11.566  1.00 29.65           C
ATOM   3883  CG  TYR A 299      25.207  33.529  10.872  1.00 36.44           C
ATOM   3884  CD1 TYR A 299      24.959  33.281   9.533  1.00 37.10           C
ATOM   3885  CD2 TYR A 299      24.292  34.343  11.560  1.00 35.81           C
ATOM   3886  CE1 TYR A 299      23.835  33.826   8.891  1.00 34.00           C
ATOM   3887  CE2 TYR A 299      23.165  34.882  10.916  1.00 33.89           C
ATOM   3888  CZ  TYR A 299      22.946  34.615   9.583  1.00 31.82           C
ATOM   3889  OH  TYR A 299      21.856  35.141   8.910  1.00 29.83           O
ATOM   3890  H   TYR A 299      28.120  31.623  12.748  1.00 39.18           H
ATOM   3891  HA  TYR A 299      25.471  31.405  12.505  1.00 34.66           H
ATOM   3892  HB2 TYR A 299      26.638  33.491  12.341  1.00 35.57           H
ATOM   3893  HB3 TYR A 299      27.180  33.011  10.938  1.00 35.57           H
ATOM   3894  HD1 TYR A 299      25.551  32.751   9.050  1.00 44.51           H
ATOM   3895  HD2 TYR A 299      24.428  34.532  12.462  1.00 42.97           H
ATOM   3896  HE1 TYR A 299      23.684  33.653   7.993  1.00 40.79           H
ATOM   3897  HE2 TYR A 299      22.569  35.419  11.388  1.00 40.66           H
ATOM   3898  HH  TYR A 299      21.393  35.613   9.420  1.00 35.79           H
ATOM   3899  N   ASN A 300      25.251  29.685  10.771  1.00 30.23           N
ATOM   3900  CA  ASN A 300      25.026  28.792   9.633  1.00 31.71           C
ATOM   3901  C   ASN A 300      23.555  28.904   9.229  1.00 30.31           C
ATOM   3902  O   ASN A 300      22.692  28.235   9.799  1.00 29.36           O
ATOM   3903  CB  ASN A 300      25.411  27.356   9.978  1.00 37.37           C
ATOM   3904  CG  ASN A 300      26.811  27.263  10.587  1.00 42.67           C
ATOM   3905  OD1 ASN A 300      27.819  27.390   9.882  1.00 43.14           O
ATOM   3906  ND2 ASN A 300      26.875  27.089  11.906  1.00 37.34           N
ATOM   3907  H   ASN A 300      24.687  29.573  11.410  1.00 36.27           H
ATOM   3908  HA  ASN A 300      25.577  29.082   8.887  1.00 38.05           H
ATOM   3909  HB2 ASN A 300      24.777  27.000  10.618  1.00 44.84           H
ATOM   3910  HB3 ASN A 300      25.394  26.820   9.167  1.00 44.84           H
ATOM   3911 HD21 ASN A 300      27.638  27.080  12.305  1.00 44.81           H
ATOM   3912 HD22 ASN A 300      26.153  26.990  12.362  1.00 44.81           H
ATOM   3913  N   LYS A 301      23.273  29.733   8.232  1.00 35.91           N
ATOM   3914  CA  LYS A 301      21.903  29.943   7.768  1.00 33.64           C
ATOM   3915  C   LYS A 301      21.547  28.906   6.707  1.00 40.55           C
ATOM   3916  O   LYS A 301      22.160  28.860   5.633  1.00 40.38           O
ATOM   3917  CB  LYS A 301      21.712  31.361   7.235  1.00 29.84           C
ATOM   3918  CG  LYS A 301      20.274  31.686   6.790  1.00 36.47           C
ATOM   3919  CD  LYS A 301      20.088  33.179   6.450  1.00 42.88           C
ATOM   3920  CE  LYS A 301      20.139  33.470   4.932  1.00 51.20           C
ATOM   3921  NZ  LYS A 301      18.904  34.201   4.453  1.00 53.65           N1+
ATOM   3922  H   LYS A 301      23.863  30.188   7.801  1.00 43.08           H
ATOM   3923  HA  LYS A 301      21.299  29.823   8.514  1.00 40.37           H
ATOM   3924  HB2 LYS A 301      21.948  31.986   7.936  1.00 35.80           H
ATOM   3925  HB3 LYS A 301      22.301  31.482   6.474  1.00 35.80           H
ATOM   3926  HG2 LYS A 301      20.056  31.160   6.007  1.00 43.76           H
ATOM   3927  HG3 LYS A 301      19.663  31.464   7.509  1.00 43.76           H
ATOM   3928  HD2 LYS A 301      19.231  33.483   6.792  1.00 51.46           H
ATOM   3929  HD3 LYS A 301      20.802  33.687   6.868  1.00 51.46           H
ATOM   3930  HE2 LYS A 301      20.910  34.028   4.737  1.00 61.44           H
ATOM   3931  HE3 LYS A 301      20.205  32.637   4.435  1.00 61.44           H
ATOM   3932  HZ1 LYS A 301      19.064  34.593   3.668  1.00 64.38           H
ATOM   3933  HZ2 LYS A 301      18.224  33.632   4.357  1.00 64.38           H
ATOM   3934  HZ3 LYS A 301      18.674  34.826   5.045  1.00 64.38           H
ATOM   3935  N   MET A 302      20.579  28.066   7.045  1.00 31.70           N
ATOM   3936  CA  MET A 302      19.972  27.033   6.224  1.00 36.78           C
ATOM   3937  C   MET A 302      18.496  27.341   6.068  1.00 44.49           C
ATOM   3938  O   MET A 302      17.961  28.216   6.751  1.00 37.32           O
ATOM   3939  CB  MET A 302      20.076  25.665   6.897  1.00 36.54           C
ATOM   3940  CG  MET A 302      21.238  24.849   6.540  1.00 45.53           C
ATOM   3941  SD  MET A 302      21.571  23.807   7.954  1.00 46.35           S
ATOM   3942  CE  MET A 302      22.771  24.893   8.688  1.00 37.74           C
ATOM   3943  H   MET A 302      20.219  28.087   7.822  1.00 38.04           H
ATOM   3944  HA  MET A 302      20.405  27.000   5.359  1.00 44.14           H
ATOM   3945  HB2 MET A 302      20.118  25.802   7.856  1.00 43.84           H
ATOM   3946  HB3 MET A 302      19.287  25.148   6.684  1.00 43.84           H
ATOM   3947  HG2 MET A 302      21.043  24.298   5.768  1.00 54.63           H
ATOM   3948  HG3 MET A 302      22.001  25.425   6.380  1.00 54.63           H
ATOM   3949  HE1 MET A 302      23.138  24.468   9.477  1.00 45.29           H
ATOM   3950  HE2 MET A 302      23.475  25.067   8.043  1.00 45.29           H
ATOM   3951  HE3 MET A 302      22.338  25.730   8.926  1.00 45.29           H
ATOM   3952  N   THR A 303      17.827  26.556   5.213  1.00 40.46           N
ATOM   3953  CA  THR A 303      16.374  26.449   5.178  1.00 40.15           C
ATOM   3954  C   THR A 303      15.966  25.210   5.966  1.00 31.97           C
ATOM   3955  O   THR A 303      16.765  24.308   6.192  1.00 39.96           O
ATOM   3956  CB  THR A 303      15.849  26.352   3.726  1.00 42.11           C
ATOM   3957  OG1 THR A 303      16.096  25.048   3.203  1.00 38.94           O
ATOM   3958  CG2 THR A 303      16.538  27.354   2.817  1.00 40.32           C
ATOM   3959  H   THR A 303      18.216  26.056   4.634  1.00 48.55           H
ATOM   3960  HA  THR A 303      15.979  27.229   5.593  1.00 48.18           H
ATOM   3961  HB  THR A 303      14.894  26.523   3.708  1.00 50.53           H
ATOM   3962  HG1 THR A 303      15.929  25.033   2.381  1.00 46.72           H
ATOM   3963 HG21 THR A 303      16.169  27.286   1.924  1.00 48.37           H
ATOM   3964 HG22 THR A 303      16.397  28.254   3.147  1.00 48.37           H
ATOM   3965 HG23 THR A 303      17.491  27.175   2.775  1.00 48.37           H
ATOM   3966  N   LEU A 304      14.716  25.173   6.409  1.00 33.57           N
ATOM   3967  CA  LEU A 304      14.239  23.981   7.100  1.00 34.37           C
ATOM   3968  C   LEU A 304      14.344  22.735   6.229  1.00 47.49           C
ATOM   3969  O   LEU A 304      14.440  21.613   6.752  1.00 40.90           O
ATOM   3970  CB  LEU A 304      12.791  24.157   7.523  1.00 38.58           C
ATOM   3971  CG  LEU A 304      12.422  24.840   8.823  1.00 43.48           C
ATOM   3972  CD1 LEU A 304      10.949  24.566   9.060  1.00 47.87           C
ATOM   3973  CD2 LEU A 304      13.232  24.328   9.981  1.00 42.75           C
ATOM   3974  H   LEU A 304      14.146  25.811   6.345  1.00 40.28           H
ATOM   3975  HA  LEU A 304      14.785  23.845   7.887  1.00 41.23           H
ATOM   3976  HB2 LEU A 304      12.358  24.673   6.826  1.00 46.29           H
ATOM   3977  HB3 LEU A 304      12.390  23.276   7.560  1.00 46.29           H
ATOM   3978  HG  LEU A 304      12.554  25.798   8.741  1.00 52.17           H
ATOM   3979 HD11 LEU A 304      10.684  24.986   9.893  1.00 57.44           H
ATOM   3980 HD12 LEU A 304      10.435  24.935   8.323  1.00 57.44           H
ATOM   3981 HD13 LEU A 304      10.809  23.606   9.114  1.00 57.44           H
ATOM   3982 HD21 LEU A 304      12.884  24.714  10.801  1.00 51.29           H
ATOM   3983 HD22 LEU A 304      13.164  23.360  10.017  1.00 51.29           H
ATOM   3984 HD23 LEU A 304      14.151  24.597   9.854  1.00 51.29           H
ATOM   3985  N   ALA A 305      14.246  22.899   4.908  1.00 42.46           N
ATOM   3986  CA  ALA A 305      14.525  21.789   4.007  1.00 48.42           C
ATOM   3987  C   ALA A 305      15.949  21.282   4.213  1.00 34.03           C
ATOM   3988  O   ALA A 305      16.172  20.102   4.499  1.00 40.52           O
ATOM   3989  CB  ALA A 305      14.303  22.219   2.548  1.00 40.20           C
ATOM   3990  H   ALA A 305      14.027  23.634   4.519  1.00 50.95           H
ATOM   3991  HA  ALA A 305      13.912  21.064   4.207  1.00 58.10           H
ATOM   3992  HB1 ALA A 305      14.495  21.472   1.960  1.00 48.24           H
ATOM   3993  HB2 ALA A 305      13.380  22.493   2.439  1.00 48.24           H
ATOM   3994  HB3 ALA A 305      14.895  22.958   2.337  1.00 48.24           H
ATOM   3995  N   GLN A 306      16.930  22.167   4.078  1.00 40.35           N
ATOM   3996  CA  GLN A 306      18.299  21.746   4.327  1.00 43.49           C
ATOM   3997  C   GLN A 306      18.409  21.063   5.693  1.00 40.27           C
ATOM   3998  O   GLN A 306      19.017  19.996   5.814  1.00 42.91           O
ATOM   3999  CB  GLN A 306      19.249  22.935   4.232  1.00 45.79           C
ATOM   4000  CG  GLN A 306      19.015  23.840   3.059  1.00 44.95           C
ATOM   4001  CD  GLN A 306      20.199  24.728   2.774  1.00 47.67           C
ATOM   4002  OE1 GLN A 306      20.128  25.962   2.898  1.00 46.96           O
ATOM   4003  NE2 GLN A 306      21.301  24.108   2.365  1.00 47.64           N
ATOM   4004  H   GLN A 306      16.829  22.992   3.857  1.00 48.41           H
ATOM   4005  HA  GLN A 306      18.558  21.110   3.643  1.00 52.18           H
ATOM   4006  HB2 GLN A 306      19.153  23.475   5.031  1.00 54.94           H
ATOM   4007  HB3 GLN A 306      20.160  22.604   4.162  1.00 54.94           H
ATOM   4008  HG2 GLN A 306      18.836  23.304   2.271  1.00 53.93           H
ATOM   4009  HG3 GLN A 306      18.264  24.414   3.257  1.00 53.93           H
ATOM   4010 HE21 GLN A 306      21.319  23.249   2.329  1.00 57.16           H
ATOM   4011 HE22 GLN A 306      21.995  24.565   2.144  1.00 57.16           H
ATOM   4012  N   ILE A 307      17.766  21.636   6.718  1.00 44.35           N
ATOM   4013  CA  ILE A 307      17.831  21.084   8.073  1.00 38.56           C
ATOM   4014  C   ILE A 307      17.277  19.674   8.099  1.00 40.48           C
ATOM   4015  O   ILE A 307      17.839  18.773   8.736  1.00 39.90           O
ATOM   4016  CB  ILE A 307      17.071  22.000   9.059  1.00 40.71           C
ATOM   4017  CG1 ILE A 307      17.824  23.302   9.256  1.00 35.08           C
ATOM   4018  CG2 ILE A 307      16.842  21.304  10.380  1.00 35.26           C
ATOM   4019  CD1 ILE A 307      17.146  24.251  10.198  1.00 43.94           C
ATOM   4020  H   ILE A 307      17.291  22.348   6.654  1.00 53.22           H
ATOM   4021  HA  ILE A 307      18.757  21.039   8.357  1.00 46.26           H
ATOM   4022  HB  ILE A 307      16.207  22.212   8.676  1.00 48.85           H
ATOM   4023 HG12 ILE A 307      18.709  23.107   9.602  1.00 42.09           H
ATOM   4024 HG13 ILE A 307      17.896  23.747   8.400  1.00 42.09           H
ATOM   4025 HG21 ILE A 307      16.364  21.897  10.975  1.00 42.31           H
ATOM   4026 HG22 ILE A 307      16.313  20.504  10.250  1.00 42.31           H
ATOM   4027 HG23 ILE A 307      17.702  21.075  10.762  1.00 42.31           H
ATOM   4028 HD11 ILE A 307      17.647  25.080  10.213  1.00 52.73           H
ATOM   4029 HD12 ILE A 307      16.248  24.415   9.877  1.00 52.73           H
ATOM   4030 HD13 ILE A 307      17.122  23.869  11.089  1.00 52.73           H
ATOM   4031  N   GLN A 308      16.121  19.475   7.466  1.00 46.65           N
ATOM   4032  CA  GLN A 308      15.515  18.152   7.462  1.00 44.16           C
ATOM   4033  C   GLN A 308      16.432  17.148   6.789  1.00 44.76           C
ATOM   4034  O   GLN A 308      16.509  15.987   7.203  1.00 43.06           O
ATOM   4035  CB  GLN A 308      14.164  18.186   6.744  1.00 43.29           C
ATOM   4036  CG  GLN A 308      13.395  16.910   6.902  1.00 38.06           C
ATOM   4037  CD  GLN A 308      13.017  16.652   8.339  1.00 46.40           C
ATOM   4038  OE1 GLN A 308      12.440  17.514   8.989  1.00 43.99           O
ATOM   4039  NE2 GLN A 308      13.325  15.464   8.842  1.00 46.36           N
ATOM   4040  H   GLN A 308      15.676  20.078   7.045  1.00 55.97           H
ATOM   4041  HA  GLN A 308      15.371  17.870   8.378  1.00 52.99           H
ATOM   4042  HB2 GLN A 308      13.624  18.906   7.107  1.00 51.94           H
ATOM   4043  HB3 GLN A 308      14.310  18.331   5.798  1.00 51.94           H
ATOM   4044  HG2 GLN A 308      12.577  16.975   6.392  1.00 45.66           H
ATOM   4045  HG3 GLN A 308      13.927  16.166   6.586  1.00 45.66           H
ATOM   4046 HE21 GLN A 308      13.763  14.895   8.371  1.00 55.63           H
ATOM   4047 HE22 GLN A 308      13.089  15.268   9.646  1.00 55.63           H
ATOM   4048  N   ASN A 309      17.141  17.579   5.755  1.00 49.35           N
ATOM   4049  CA  ASN A 309      17.961  16.657   4.977  1.00 55.42           C
ATOM   4050  C   ASN A 309      19.353  16.475   5.554  1.00 50.43           C
ATOM   4051  O   ASN A 309      19.949  15.407   5.376  1.00 54.63           O
ATOM   4052  CB  ASN A 309      18.048  17.142   3.521  1.00 60.23           C
ATOM   4053  CG  ASN A 309      17.178  16.307   2.564  1.00 66.43           C
ATOM   4054  OD1 ASN A 309      16.041  15.931   2.885  1.00 60.45           O
ATOM   4055  ND2 ASN A 309      17.729  16.000   1.389  1.00 70.80           N
ATOM   4056  H   ASN A 309      17.164  18.398   5.485  1.00 59.21           H
ATOM   4057  HA  ASN A 309      17.531  15.786   4.972  1.00 66.50           H
ATOM   4058  HB2 ASN A 309      17.738  18.061   3.470  1.00 72.27           H
ATOM   4059  HB3 ASN A 309      18.969  17.091   3.221  1.00 72.27           H
ATOM   4060 HD21 ASN A 309      17.298  15.522   0.817  1.00 84.95           H
ATOM   4061 HD22 ASN A 309      18.526  16.272   1.207  1.00 84.95           H
ATOM   4062  N   ASN A 310      19.871  17.466   6.276  1.00 47.35           N
ATOM   4063  CA  ASN A 310      21.225  17.411   6.814  1.00 47.11           C
ATOM   4064  C   ASN A 310      21.292  17.098   8.306  1.00 48.10           C
ATOM   4065  O   ASN A 310      22.389  16.829   8.803  1.00 45.43           O
ATOM   4066  CB  ASN A 310      21.944  18.736   6.550  1.00 47.65           C
ATOM   4067  CG  ASN A 310      22.296  18.917   5.089  1.00 48.59           C
ATOM   4068  OD1 ASN A 310      22.503  17.946   4.373  1.00 55.24           O
ATOM   4069  ND2 ASN A 310      22.376  20.158   4.642  1.00 50.65           N
ATOM   4070  H   ASN A 310      19.448  18.187   6.474  1.00 56.81           H
ATOM   4071  HA  ASN A 310      21.714  16.714   6.358  1.00 56.52           H
ATOM   4072  HB2 ASN A 310      21.363  19.467   6.814  1.00 57.17           H
ATOM   4073  HB3 ASN A 310      22.761  18.764   7.073  1.00 57.17           H
ATOM   4074 HD21 ASN A 310      22.617  20.305   3.828  1.00 60.77           H
ATOM   4075 HD22 ASN A 310      22.186  20.817   5.159  1.00 60.77           H
ATOM   4076  N   PHE A 311      20.168  17.129   9.040  1.00 45.98           N
ATOM   4077  CA  PHE A 311      20.160  16.857  10.484  1.00 38.33           C
ATOM   4078  C   PHE A 311      18.927  16.052  10.883  1.00 42.49           C
ATOM   4079  O   PHE A 311      18.082  16.504  11.658  1.00 43.57           O
ATOM   4080  CB  PHE A 311      20.213  18.146  11.314  1.00 36.73           C
ATOM   4081  CG  PHE A 311      21.386  18.985  11.020  1.00 34.48           C
ATOM   4082  CD1 PHE A 311      22.652  18.559  11.343  1.00 32.98           C
ATOM   4083  CD2 PHE A 311      21.232  20.211  10.417  1.00 36.37           C
ATOM   4084  CE1 PHE A 311      23.753  19.347  11.055  1.00 35.91           C
ATOM   4085  CE2 PHE A 311      22.325  20.986  10.128  1.00 41.76           C
ATOM   4086  CZ  PHE A 311      23.587  20.549  10.448  1.00 30.98           C
ATOM   4087  H   PHE A 311      19.394  17.312   8.725  1.00 55.17           H
ATOM   4088  HA  PHE A 311      20.945  16.328  10.700  1.00 45.98           H
ATOM   4089  HB2 PHE A 311      19.423  18.679  11.145  1.00 44.07           H
ATOM   4090  HB3 PHE A 311      20.256  17.916  12.256  1.00 44.07           H
ATOM   4091  HD1 PHE A 311      22.768  17.735  11.753  1.00 39.57           H
ATOM   4092  HD2 PHE A 311      20.385  20.511  10.187  1.00 43.64           H
ATOM   4093  HE1 PHE A 311      24.608  19.058  11.273  1.00 43.08           H
ATOM   4094  HE2 PHE A 311      22.215  21.813   9.716  1.00 50.11           H
ATOM   4095  HZ  PHE A 311      24.323  21.084  10.260  1.00 37.18           H
ATOM   4096  N   SER A 312      18.843  14.818  10.399  1.00 43.48           N
ATOM   4097  CA  SER A 312      17.709  13.966  10.717  1.00 40.66           C
ATOM   4098  C   SER A 312      17.844  13.354  12.108  1.00 40.86           C
ATOM   4099  O   SER A 312      18.939  13.056  12.588  1.00 35.29           O
ATOM   4100  CB  SER A 312      17.559  12.852   9.685  1.00 40.10           C
ATOM   4101  OG  SER A 312      18.745  12.076   9.595  1.00 44.13           O
ATOM   4102  H   SER A 312      19.419  14.462   9.874  1.00 52.17           H
ATOM   4103  HA  SER A 312      16.896  14.492  10.697  1.00 48.79           H
ATOM   4104  HB2 SER A 312      16.822  12.277   9.945  1.00 48.12           H
ATOM   4105  HB3 SER A 312      17.378  13.253   8.821  1.00 48.12           H
ATOM   4106  HG  SER A 312      18.634  11.442   9.056  1.00 52.95           H
ATOM   4107  N   LEU A 313      16.704  13.193  12.761  1.00 34.62           N
ATOM   4108  CA  LEU A 313      16.613  12.531  14.040  1.00 37.24           C
ATOM   4109  C   LEU A 313      15.485  11.531  13.972  1.00 38.86           C
ATOM   4110  O   LEU A 313      14.494  11.744  13.269  1.00 44.12           O
ATOM   4111  CB  LEU A 313      16.337  13.511  15.179  1.00 43.87           C
ATOM   4112  CG  LEU A 313      17.392  14.588  15.409  1.00 35.79           C
ATOM   4113  CD1 LEU A 313      16.779  15.728  16.199  1.00 31.28           C
ATOM   4114  CD2 LEU A 313      18.575  14.039  16.130  1.00 37.76           C
ATOM   4115  H   LEU A 313      15.945  13.465  12.472  1.00 41.54           H
ATOM   4116  HA  LEU A 313      17.438  12.058  14.224  1.00 44.68           H
ATOM   4117  HB2 LEU A 313      15.496  13.961  14.994  1.00 52.64           H
ATOM   4118  HB3 LEU A 313      16.255  13.002  16.000  1.00 52.64           H
ATOM   4119  HG  LEU A 313      17.691  14.931  14.552  1.00 42.95           H
ATOM   4120 HD11 LEU A 313      17.454  16.411  16.341  1.00 37.54           H
ATOM   4121 HD12 LEU A 313      16.039  16.099  15.693  1.00 37.54           H
ATOM   4122 HD13 LEU A 313      16.464  15.384  17.049  1.00 37.54           H
ATOM   4123 HD21 LEU A 313      19.195  14.762  16.311  1.00 45.31           H
ATOM   4124 HD22 LEU A 313      18.281  13.635  16.962  1.00 45.31           H
ATOM   4125 HD23 LEU A 313      18.998  13.376  15.563  1.00 45.31           H
ATOM   4126  N   GLU A 314      15.634  10.454  14.728  1.00 34.30           N
ATOM   4127  CA  GLU A 314      14.580   9.464  14.882  1.00 43.75           C
ATOM   4128  C   GLU A 314      14.350   9.261  16.370  1.00 38.68           C
ATOM   4129  O   GLU A 314      15.251   8.816  17.087  1.00 41.56           O
ATOM   4130  CB  GLU A 314      14.955   8.162  14.175  1.00 52.02           C
ATOM   4131  CG  GLU A 314      14.296   6.927  14.732  1.00 57.24           C
ATOM   4132  CD  GLU A 314      14.097   5.849  13.683  1.00 61.43           C
ATOM   4133  OE1 GLU A 314      12.916   5.549  13.384  1.00 59.32           O
ATOM   4134  OE2 GLU A 314      15.114   5.316  13.166  1.00 59.23           O1-
ATOM   4135  H   GLU A 314      16.348  10.269  15.165  1.00 41.16           H
ATOM   4136  HA  GLU A 314      13.761   9.802  14.490  1.00 52.50           H
ATOM   4137  HB2 GLU A 314      14.699   8.234  13.242  1.00 62.42           H
ATOM   4138  HB3 GLU A 314      15.914   8.038  14.239  1.00 62.42           H
ATOM   4139  HG2 GLU A 314      14.857   6.559  15.433  1.00 68.68           H
ATOM   4140  HG3 GLU A 314      13.422   7.157  15.086  1.00 68.68           H
ATOM   4141  N   ILE A 315      13.153   9.613  16.837  1.00 46.25           N
ATOM   4142  CA  ILE A 315      12.798   9.592  18.255  1.00 43.70           C
ATOM   4143  C   ILE A 315      11.598   8.678  18.430  1.00 45.91           C
ATOM   4144  O   ILE A 315      10.570   8.864  17.768  1.00 47.90           O
ATOM   4145  CB  ILE A 315      12.436  10.987  18.809  1.00 39.13           C
ATOM   4146  CG1 ILE A 315      13.606  11.975  18.917  1.00 41.93           C
ATOM   4147  CG2 ILE A 315      11.895  10.832  20.225  1.00 40.76           C
ATOM   4148  CD1 ILE A 315      14.651  11.889  17.868  1.00 43.66           C
ATOM   4149  H   ILE A 315      12.513   9.882  16.333  1.00 55.49           H
ATOM   4150  HA  ILE A 315      13.537   9.233  18.765  1.00 52.43           H
ATOM   4151  HB  ILE A 315      11.746  11.376  18.250  1.00 46.95           H
ATOM   4152 HG12 ILE A 315      13.249  12.877  18.885  1.00 50.31           H
ATOM   4153 HG13 ILE A 315      14.045  11.835  19.771  1.00 50.31           H
ATOM   4154 HG21 ILE A 315      11.810  11.710  20.622  1.00 48.90           H
ATOM   4155 HG22 ILE A 315      11.032  10.392  20.208  1.00 48.90           H
ATOM   4156 HG23 ILE A 315      12.526  10.304  20.738  1.00 48.90           H
ATOM   4157 HD11 ILE A 315      15.244  12.650  17.964  1.00 52.39           H
ATOM   4158 HD12 ILE A 315      15.151  11.070  17.996  1.00 52.39           H
ATOM   4159 HD13 ILE A 315      14.234  11.909  16.994  1.00 52.39           H
ATOM   4160  N   ASN A 316      11.696   7.734  19.358  1.00 44.87           N
ATOM   4161  CA  ASN A 316      10.606   6.790  19.587  1.00 51.11           C
ATOM   4162  C   ASN A 316      10.132   6.149  18.283  1.00 55.00           C
ATOM   4163  O   ASN A 316       8.991   5.686  18.205  1.00 49.96           O
ATOM   4164  CB  ASN A 316       9.422   7.474  20.273  1.00 45.76           C
ATOM   4165  CG  ASN A 316       8.703   6.564  21.248  1.00 52.35           C
ATOM   4166  OD1 ASN A 316       9.328   5.834  22.029  1.00 56.02           O
ATOM   4167  ND2 ASN A 316       7.380   6.618  21.230  1.00 50.13           N
ATOM   4168  H   ASN A 316      12.379   7.618  19.865  1.00 53.84           H
ATOM   4169  HA  ASN A 316      10.930   6.089  20.174  1.00 61.32           H
ATOM   4170  HB2 ASN A 316       9.746   8.248  20.757  1.00 54.90           H
ATOM   4171  HB3 ASN A 316       8.791   7.751  19.592  1.00 54.90           H
ATOM   4172 HD21 ASN A 316       6.921   6.142  21.781  1.00 60.15           H
ATOM   4173 HD22 ASN A 316       6.981   7.132  20.668  1.00 60.15           H
ATOM   4174  N   GLY A 317      11.003   6.126  17.266  1.00 55.72           N
ATOM   4175  CA  GLY A 317      10.662   5.719  15.917  1.00 53.02           C
ATOM   4176  C   GLY A 317       9.681   6.660  15.257  1.00 56.70           C
ATOM   4177  O   GLY A 317       8.513   6.298  15.100  1.00 62.06           O
ATOM   4178  H   GLY A 317      11.827   6.362  17.341  1.00 66.86           H
ATOM   4179  HA2 GLY A 317      11.465   5.694  15.374  1.00 63.61           H
ATOM   4180  HA3 GLY A 317      10.275   4.831  15.927  1.00 63.61           H
ATOM   4181  N   LYS A 318      10.111   7.875  14.879  1.00 57.51           N
ATOM   4182  CA  LYS A 318       9.174   8.744  14.181  1.00 59.12           C
ATOM   4183  C   LYS A 318       9.398   8.570  12.675  1.00 58.05           C
ATOM   4184  O   LYS A 318       8.652   7.803  12.052  1.00 62.13           O
ATOM   4185  CB  LYS A 318       9.302  10.205  14.627  1.00 65.04           C
ATOM   4186  CG  LYS A 318       8.098  10.858  15.320  1.00 62.05           C
ATOM   4187  CD  LYS A 318       6.907  11.027  14.341  1.00 55.15           C
ATOM   4188  CE  LYS A 318       6.725  12.448  13.780  1.00 51.04           C
ATOM   4189  NZ  LYS A 318       5.330  12.955  13.906  1.00 48.19           N1+
ATOM   4190  H   LYS A 318      10.899   8.201  15.001  1.00 69.01           H
ATOM   4191  HA  LYS A 318       8.270   8.464  14.387  1.00 70.94           H
ATOM   4192  HB2 LYS A 318      10.107  10.339  15.153  1.00 78.04           H
ATOM   4193  HB3 LYS A 318       9.328  10.706  13.827  1.00 78.04           H
ATOM   4194  HG2 LYS A 318       7.817  10.324  16.079  1.00 74.46           H
ATOM   4195  HG3 LYS A 318       8.377  11.739  15.618  1.00 74.46           H
ATOM   4196  HD2 LYS A 318       7.055  10.443  13.581  1.00 66.18           H
ATOM   4197  HD3 LYS A 318       6.090  10.783  14.796  1.00 66.18           H
ATOM   4198  HE2 LYS A 318       7.289  13.058  14.258  1.00 61.24           H
ATOM   4199  HE3 LYS A 318       6.959  12.459  12.838  1.00 61.24           H
ATOM   4200  HZ1 LYS A 318       5.281  13.800  13.629  1.00 57.82           H
ATOM   4201  HZ2 LYS A 318       4.783  12.460  13.408  1.00 57.82           H
ATOM   4202  HZ3 LYS A 318       5.069  12.914  14.754  1.00 57.82           H
ATOM   4203  N   PRO A 319      10.393   9.231  12.032  1.00 56.57           N
ATOM   4204  CA  PRO A 319      11.407  10.169  12.508  1.00 48.04           C
ATOM   4205  C   PRO A 319      10.944  11.630  12.479  1.00 49.73           C
ATOM   4206  O   PRO A 319       9.786  11.929  12.176  1.00 42.63           O
ATOM   4207  CB  PRO A 319      12.560   9.945  11.527  1.00 58.32           C
ATOM   4208  CG  PRO A 319      11.876   9.696  10.238  1.00 54.77           C
ATOM   4209  CD  PRO A 319      10.554   9.008  10.576  1.00 52.19           C
ATOM   4210  HA  PRO A 319      11.687   9.935  13.408  1.00 57.65           H
ATOM   4211  HB2 PRO A 319      13.125  10.734  11.476  1.00 69.98           H
ATOM   4212  HB3 PRO A 319      13.078   9.170  11.798  1.00 69.98           H
ATOM   4213  HG2 PRO A 319      11.721  10.540   9.787  1.00 65.72           H
ATOM   4214  HG3 PRO A 319      12.436   9.122   9.690  1.00 65.72           H
ATOM   4215  HD2 PRO A 319       9.835   9.434  10.084  1.00 62.62           H
ATOM   4216  HD3 PRO A 319      10.612   8.062  10.371  1.00 62.62           H
ATOM   4217  N   PHE A 320      11.853  12.532  12.810  1.00 42.53           N
ATOM   4218  CA  PHE A 320      11.488  13.815  13.377  1.00 44.16           C
ATOM   4219  C   PHE A 320      11.251  14.831  12.267  1.00 44.11           C
ATOM   4220  O   PHE A 320      12.092  14.993  11.375  1.00 41.94           O
ATOM   4221  CB  PHE A 320      12.615  14.235  14.325  1.00 39.83           C
ATOM   4222  CG  PHE A 320      12.394  15.522  15.024  1.00 32.76           C
ATOM   4223  CD1 PHE A 320      12.876  16.698  14.484  1.00 34.38           C
ATOM   4224  CD2 PHE A 320      11.772  15.557  16.259  1.00 31.98           C
ATOM   4225  CE1 PHE A 320      12.723  17.899  15.154  1.00 34.54           C
ATOM   4226  CE2 PHE A 320      11.607  16.772  16.930  1.00 31.88           C
ATOM   4227  CZ  PHE A 320      12.083  17.927  16.377  1.00 26.95           C
ATOM   4228  H   PHE A 320      12.701  12.427  12.708  1.00 51.03           H
ATOM   4229  HA  PHE A 320      10.667  13.720  13.886  1.00 52.98           H
ATOM   4230  HB2 PHE A 320      12.713  13.552  15.006  1.00 47.79           H
ATOM   4231  HB3 PHE A 320      13.441  14.306  13.825  1.00 47.79           H
ATOM   4232  HD1 PHE A 320      13.308  16.683  13.664  1.00 41.25           H
ATOM   4233  HD2 PHE A 320      11.452  14.774  16.640  1.00 38.37           H
ATOM   4234  HE1 PHE A 320      13.037  18.687  14.774  1.00 41.44           H
ATOM   4235  HE2 PHE A 320      11.177  16.798  17.755  1.00 38.25           H
ATOM   4236  HZ  PHE A 320      11.966  18.734  16.822  1.00 32.33           H
ATOM   4237  N   SER A 321      10.098  15.509  12.313  1.00 37.06           N
ATOM   4238  CA  SER A 321       9.750  16.482  11.281  1.00 44.93           C
ATOM   4239  C   SER A 321      10.087  17.865  11.801  1.00 37.61           C
ATOM   4240  O   SER A 321       9.379  18.402  12.658  1.00 40.55           O
ATOM   4241  CB  SER A 321       8.274  16.407  10.876  1.00 38.54           C
ATOM   4242  OG  SER A 321       7.965  17.434   9.942  1.00 35.66           O
ATOM   4243  H   SER A 321       9.508  15.426  12.937  1.00 44.47           H
ATOM   4244  HA  SER A 321      10.294  16.327  10.492  1.00 53.91           H
ATOM   4245  HB2 SER A 321       8.113  15.550  10.457  1.00 46.25           H
ATOM   4246  HB3 SER A 321       7.713  16.496  11.658  1.00 46.25           H
ATOM   4247  HG  SER A 321       7.158  17.386   9.714  1.00 42.79           H
ATOM   4248  N   TRP A 322      11.149  18.451  11.254  1.00 38.79           N
ATOM   4249  CA  TRP A 322      11.511  19.818  11.609  1.00 40.23           C
ATOM   4250  C   TRP A 322      10.412  20.806  11.224  1.00 45.73           C
ATOM   4251  O   TRP A 322      10.148  21.774  11.953  1.00 37.06           O
ATOM   4252  CB  TRP A 322      12.843  20.197  10.950  1.00 38.58           C
ATOM   4253  CG  TRP A 322      14.032  19.525  11.599  1.00 42.55           C
ATOM   4254  CD1 TRP A 322      14.640  18.368  11.202  1.00 45.09           C
ATOM   4255  CD2 TRP A 322      14.739  19.962  12.772  1.00 43.53           C
ATOM   4256  NE1 TRP A 322      15.675  18.056  12.058  1.00 43.63           N
ATOM   4257  CE2 TRP A 322      15.759  19.021  13.022  1.00 40.51           C
ATOM   4258  CE3 TRP A 322      14.606  21.050  13.634  1.00 36.26           C
ATOM   4259  CZ2 TRP A 322      16.632  19.135  14.097  1.00 37.46           C
ATOM   4260  CZ3 TRP A 322      15.471  21.152  14.702  1.00 36.81           C
ATOM   4261  CH2 TRP A 322      16.473  20.208  14.916  1.00 31.18           C
ATOM   4262  H   TRP A 322      11.673  18.077  10.688  1.00 46.54           H
ATOM   4263  HA  TRP A 322      11.623  19.864  12.573  1.00 48.28           H
ATOM   4264  HB2 TRP A 322      12.822  19.938  10.017  1.00 46.29           H
ATOM   4265  HB3 TRP A 322      12.974  21.157  11.019  1.00 46.29           H
ATOM   4266  HD1 TRP A 322      14.388  17.862  10.464  1.00 54.10           H
ATOM   4267  HE1 TRP A 322      16.193  17.375  11.992  1.00 52.35           H
ATOM   4268  HE3 TRP A 322      13.939  21.684  13.502  1.00 43.50           H
ATOM   4269  HZ2 TRP A 322      17.299  18.506  14.246  1.00 44.95           H
ATOM   4270  HZ3 TRP A 322      15.399  21.874  15.281  1.00 44.16           H
ATOM   4271  HH2 TRP A 322      17.046  20.310  15.639  1.00 37.41           H
ATOM   4272  N   LEU A 323       9.769  20.596  10.073  1.00 43.08           N
ATOM   4273  CA  LEU A 323       8.667  21.470   9.681  1.00 40.23           C
ATOM   4274  C   LEU A 323       7.539  21.431  10.702  1.00 38.92           C
ATOM   4275  O   LEU A 323       6.918  22.456  11.007  1.00 40.07           O
ATOM   4276  CB  LEU A 323       8.124  21.044   8.327  1.00 40.92           C
ATOM   4277  CG  LEU A 323       7.045  21.959   7.778  1.00 46.55           C
ATOM   4278  CD1 LEU A 323       7.569  23.389   7.781  1.00 44.55           C
ATOM   4279  CD2 LEU A 323       6.635  21.507   6.369  1.00 48.29           C
ATOM   4280  H   LEU A 323       9.951  19.972   9.511  1.00 51.69           H
ATOM   4281  HA  LEU A 323       9.007  22.374   9.624  1.00 48.27           H
ATOM   4282  HB2 LEU A 323       8.847  21.009   7.685  1.00 49.10           H
ATOM   4283  HB3 LEU A 323       7.726  20.167   8.433  1.00 49.10           H
ATOM   4284  HG  LEU A 323       6.261  21.916   8.349  1.00 55.85           H
ATOM   4285 HD11 LEU A 323       6.957  23.947   7.276  1.00 53.45           H
ATOM   4286 HD12 LEU A 323       7.627  23.714   8.693  1.00 53.45           H
ATOM   4287 HD13 LEU A 323       8.447  23.401   7.367  1.00 53.45           H
ATOM   4288 HD21 LEU A 323       5.845  22.000   6.106  1.00 57.95           H
ATOM   4289 HD22 LEU A 323       7.352  21.696   5.749  1.00 57.95           H
ATOM   4290 HD23 LEU A 323       6.444  20.557   6.377  1.00 57.95           H
ATOM   4291  N   ASN A 324       7.253  20.243  11.214  1.00 35.28           N
ATOM   4292  CA  ASN A 324       6.138  20.027  12.118  1.00 34.82           C
ATOM   4293  C   ASN A 324       6.442  20.585  13.505  1.00 41.32           C
ATOM   4294  O   ASN A 324       5.663  21.373  14.056  1.00 36.59           O
ATOM   4295  CB  ASN A 324       5.871  18.524  12.160  1.00 39.27           C
ATOM   4296  CG  ASN A 324       4.761  18.123  13.094  1.00 40.71           C
ATOM   4297  OD1 ASN A 324       5.007  17.502  14.137  1.00 42.37           O
ATOM   4298  ND2 ASN A 324       3.520  18.440  12.727  1.00 47.19           N
ATOM   4299  H   ASN A 324       7.699  19.530  11.046  1.00 42.34           H
ATOM   4300  HA  ASN A 324       5.350  20.477  11.775  1.00 41.78           H
ATOM   4301  HB2 ASN A 324       6.675  18.089  12.472  1.00 47.12           H
ATOM   4302  HB3 ASN A 324       5.660  18.211  11.265  1.00 47.12           H
ATOM   4303 HD21 ASN A 324       3.355  18.848  11.988  1.00 56.63           H
ATOM   4304  N   PHE A 325       7.570  20.164  14.086  1.00 40.13           N
ATOM   4305  CA  PHE A 325       8.110  20.773  15.309  1.00 37.99           C
ATOM   4306  C   PHE A 325       8.037  22.297  15.256  1.00 31.66           C
ATOM   4307  O   PHE A 325       7.475  22.927  16.153  1.00 38.11           O
ATOM   4308  CB  PHE A 325       9.565  20.289  15.511  1.00 33.00           C
ATOM   4309  CG  PHE A 325      10.359  21.047  16.583  1.00 29.75           C
ATOM   4310  CD1 PHE A 325      11.569  21.670  16.265  1.00 33.19           C
ATOM   4311  CD2 PHE A 325       9.912  21.104  17.883  1.00 33.75           C
ATOM   4312  CE1 PHE A 325      12.308  22.330  17.227  1.00 31.76           C
ATOM   4313  CE2 PHE A 325      10.649  21.759  18.863  1.00 33.72           C
ATOM   4314  CZ  PHE A 325      11.833  22.380  18.537  1.00 30.35           C
ATOM   4315  H   PHE A 325       8.048  19.519  13.780  1.00 48.16           H
ATOM   4316  HA  PHE A 325       7.583  20.479  16.070  1.00 45.58           H
ATOM   4317  HB2 PHE A 325       9.543  19.356  15.779  1.00 39.60           H
ATOM   4318  HB3 PHE A 325      10.045  20.375  14.674  1.00 39.60           H
ATOM   4319  HD1 PHE A 325      11.891  21.641  15.393  1.00 39.82           H
ATOM   4320  HD2 PHE A 325       9.113  20.686  18.116  1.00 40.49           H
ATOM   4321  HE1 PHE A 325      13.105  22.748  17.003  1.00 38.10           H
ATOM   4322  HE2 PHE A 325      10.329  21.795  19.735  1.00 40.46           H
ATOM   4323  HZ  PHE A 325      12.321  22.829  19.190  1.00 36.41           H
ATOM   4324  N   THR A 326       8.565  22.901  14.191  1.00 32.86           N
ATOM   4325  CA  THR A 326       8.646  24.363  14.093  1.00 29.52           C
ATOM   4326  C   THR A 326       7.273  25.017  13.968  1.00 39.49           C
ATOM   4327  O   THR A 326       7.049  26.114  14.504  1.00 33.32           O
ATOM   4328  CB  THR A 326       9.505  24.757  12.900  1.00 33.37           C
ATOM   4329  OG1 THR A 326      10.871  24.346  13.109  1.00 41.81           O
ATOM   4330  CG2 THR A 326       9.477  26.239  12.673  1.00 27.95           C
ATOM   4331  H   THR A 326       8.889  22.486  13.514  1.00 39.42           H
ATOM   4332  HA  THR A 326       9.064  24.708  14.897  1.00 35.42           H
ATOM   4333  HB  THR A 326       9.149  24.330  12.105  1.00 40.04           H
ATOM   4334  HG1 THR A 326      10.906  23.520  13.265  1.00 50.16           H
ATOM   4335 HG21 THR A 326      10.093  26.469  11.962  1.00 33.54           H
ATOM   4336 HG22 THR A 326       8.593  26.525  12.416  1.00 33.54           H
ATOM   4337 HG23 THR A 326       9.744  26.710  13.476  1.00 33.54           H
ATOM   4338  N   ASN A 327       6.363  24.407  13.202  1.00 40.54           N
ATOM   4339  CA  ASN A 327       4.994  24.924  13.156  1.00 42.98           C
ATOM   4340  C   ASN A 327       4.249  24.668  14.464  1.00 37.22           C
ATOM   4341  O   ASN A 327       3.425  25.494  14.883  1.00 35.31           O
ATOM   4342  CB  ASN A 327       4.235  24.323  11.945  1.00 39.62           C
ATOM   4343  CG  ASN A 327       4.541  25.072  10.646  1.00 36.81           C
ATOM   4344  OD1 ASN A 327       4.452  26.300  10.596  1.00 34.57           O
ATOM   4345  ND2 ASN A 327       4.962  24.342   9.609  1.00 43.80           N
ATOM   4346  H   ASN A 327       6.508  23.717  12.710  1.00 48.64           H
ATOM   4347  HA  ASN A 327       5.032  25.888  13.035  1.00 51.56           H
ATOM   4348  HB2 ASN A 327       4.495  23.396  11.825  1.00 47.53           H
ATOM   4349  HB3 ASN A 327       3.280  24.374  12.103  1.00 47.53           H
ATOM   4350 HD21 ASN A 327       5.161  24.729   8.862  1.00 52.55           H
ATOM   4351 HD22 ASN A 327       5.032  23.489   9.680  1.00 52.55           H
ATOM   4352  N   GLU A 328       4.518  23.550  15.136  1.00 38.46           N
ATOM   4353  CA  GLU A 328       3.860  23.313  16.409  1.00 32.54           C
ATOM   4354  C   GLU A 328       4.266  24.336  17.449  1.00 39.45           C
ATOM   4355  O   GLU A 328       3.554  24.502  18.444  1.00 36.76           O
ATOM   4356  CB  GLU A 328       4.172  21.913  16.910  1.00 34.36           C
ATOM   4357  CG  GLU A 328       3.324  20.864  16.261  1.00 46.45           C
ATOM   4358  CD  GLU A 328       2.161  20.443  17.133  1.00 44.56           C
ATOM   4359  OE1 GLU A 328       2.069  20.965  18.266  1.00 39.32           O
ATOM   4360  OE2 GLU A 328       1.342  19.594  16.684  1.00 43.38           O1-
ATOM   4361  H   GLU A 328       5.069  22.940  14.890  1.00 46.14           H
ATOM   4362  HA  GLU A 328       2.904  23.396  16.285  1.00 39.04           H
ATOM   4363  HB2 GLU A 328       5.094  21.703  16.708  1.00 41.23           H
ATOM   4364  HB3 GLU A 328       4.032  21.885  17.865  1.00 41.23           H
ATOM   4365  HG2 GLU A 328       2.958  21.224  15.435  1.00 55.74           H
ATOM   4366  HG3 GLU A 328       3.864  20.082  16.070  1.00 55.74           H
ATOM   4367  N   ILE A 329       5.401  25.007  17.246  1.00 34.22           N
ATOM   4368  CA  ILE A 329       5.762  26.157  18.068  1.00 33.24           C
ATOM   4369  C   ILE A 329       5.107  27.417  17.526  1.00 40.07           C
ATOM   4370  O   ILE A 329       4.332  28.089  18.219  1.00 37.22           O
ATOM   4371  CB  ILE A 329       7.299  26.308  18.129  1.00 38.26           C
ATOM   4372  CG1 ILE A 329       7.932  25.212  19.020  1.00 33.00           C
ATOM   4373  CG2 ILE A 329       7.719  27.739  18.593  1.00 31.36           C
ATOM   4374  CD1 ILE A 329       9.468  25.112  18.901  1.00 31.67           C
ATOM   4375  H   ILE A 329       5.982  24.812  16.643  1.00 41.06           H
ATOM   4376  HA  ILE A 329       5.434  26.015  18.970  1.00 39.88           H
ATOM   4377  HB  ILE A 329       7.636  26.179  17.228  1.00 45.91           H
ATOM   4378 HG12 ILE A 329       7.717  25.398  19.947  1.00 39.59           H
ATOM   4379 HG13 ILE A 329       7.570  24.354  18.763  1.00 39.59           H
ATOM   4380 HG21 ILE A 329       8.685  27.776  18.659  1.00 37.62           H
ATOM   4381 HG22 ILE A 329       7.423  28.401  17.950  1.00 37.62           H
ATOM   4382 HG23 ILE A 329       7.326  27.918  19.462  1.00 37.62           H
ATOM   4383 HD11 ILE A 329       9.779  24.413  19.495  1.00 38.00           H
ATOM   4384 HD12 ILE A 329       9.707  24.897  17.986  1.00 38.00           H
ATOM   4385 HD13 ILE A 329       9.868  25.961  19.147  1.00 38.00           H
ATOM   4386  N   MET A 330       5.384  27.736  16.261  1.00 33.24           N
ATOM   4387  CA  MET A 330       4.969  29.013  15.701  1.00 36.35           C
ATOM   4388  C   MET A 330       3.454  29.112  15.519  1.00 41.19           C
ATOM   4389  O   MET A 330       2.926  30.224  15.485  1.00 39.23           O
ATOM   4390  CB  MET A 330       5.686  29.243  14.375  1.00 39.58           C
ATOM   4391  CG  MET A 330       7.197  29.350  14.541  1.00 31.86           C
ATOM   4392  SD  MET A 330       7.690  30.686  15.656  1.00 33.53           S
ATOM   4393  CE  MET A 330       6.719  32.074  15.067  1.00 32.02           C
ATOM   4394  H   MET A 330       5.804  27.226  15.709  1.00 39.88           H
ATOM   4395  HA  MET A 330       5.250  29.715  16.310  1.00 43.61           H
ATOM   4396  HB2 MET A 330       5.508  28.492  13.788  1.00 47.49           H
ATOM   4397  HB3 MET A 330       5.361  30.063  13.971  1.00 47.49           H
ATOM   4398  HG2 MET A 330       7.529  28.517  14.906  1.00 38.22           H
ATOM   4399  HG3 MET A 330       7.600  29.521  13.678  1.00 38.22           H
ATOM   4400  HE1 MET A 330       6.950  32.858  15.588  1.00 38.42           H
ATOM   4401  HE2 MET A 330       6.919  32.227  14.132  1.00 38.42           H
ATOM   4402  HE3 MET A 330       5.780  31.872  15.178  1.00 38.42           H
ATOM   4403  N   SER A 331       2.745  27.985  15.407  1.00 40.97           N
ATOM   4404  CA  SER A 331       1.284  28.030  15.417  1.00 44.29           C
ATOM   4405  C   SER A 331       0.752  28.745  16.654  1.00 46.44           C
ATOM   4406  O   SER A 331      -0.365  29.277  16.626  1.00 47.77           O
ATOM   4407  CB  SER A 331       0.725  26.604  15.365  1.00 50.40           C
ATOM   4408  OG  SER A 331       0.906  25.941  16.622  1.00 46.78           O
ATOM   4409  H   SER A 331       3.081  27.200  15.319  1.00 49.16           H
ATOM   4410  HA  SER A 331       0.978  28.507  14.629  1.00 53.14           H
ATOM   4411  HB2 SER A 331      -0.219  26.644  15.144  1.00 60.47           H
ATOM   4412  HB3 SER A 331       1.195  26.111  14.673  1.00 60.47           H
ATOM   4413  HG  SER A 331       0.541  25.183  16.610  1.00 56.13           H
ATOM   4414  N   THR A 332       1.540  28.763  17.738  1.00 50.44           N
ATOM   4415  CA  THR A 332       1.127  29.364  18.999  1.00 42.94           C
ATOM   4416  C   THR A 332       0.796  30.842  18.845  1.00 36.50           C
ATOM   4417  O   THR A 332      -0.032  31.366  19.589  1.00 44.86           O
ATOM   4418  CB  THR A 332       2.246  29.162  20.044  1.00 43.05           C
ATOM   4419  OG1 THR A 332       2.169  27.842  20.605  1.00 46.74           O
ATOM   4420  CG2 THR A 332       2.192  30.198  21.164  1.00 45.30           C
ATOM   4421  H   THR A 332       2.335  28.434  17.763  1.00 60.52           H
ATOM   4422  HA  THR A 332       0.331  28.909  19.311  1.00 51.52           H
ATOM   4423  HB  THR A 332       3.104  29.260  19.609  1.00 51.65           H
ATOM   4424  HG1 THR A 332       2.587  27.295  20.124  1.00 56.09           H
ATOM   4425 HG21 THR A 332       2.819  29.954  21.865  1.00 54.35           H
ATOM   4426 HG22 THR A 332       2.444  31.070  20.824  1.00 54.35           H
ATOM   4427 HG23 THR A 332       1.299  30.244  21.540  1.00 54.35           H
ATOM   4428  N   VAL A 333       1.451  31.532  17.923  1.00 37.73           N
ATOM   4429  CA  VAL A 333       1.126  32.913  17.601  1.00 42.97           C
ATOM   4430  C   VAL A 333       0.569  33.033  16.174  1.00 39.49           C
ATOM   4431  O   VAL A 333       0.813  34.024  15.482  1.00 35.61           O
ATOM   4432  CB  VAL A 333       2.378  33.781  17.806  1.00 44.90           C
ATOM   4433  CG1 VAL A 333       2.117  35.241  17.448  1.00 54.63           C
ATOM   4434  CG2 VAL A 333       2.820  33.707  19.261  1.00 45.81           C
ATOM   4435  H   VAL A 333       2.108  31.221  17.464  1.00 45.27           H
ATOM   4436  HA  VAL A 333       0.446  33.229  18.216  1.00 51.56           H
ATOM   4437  HB  VAL A 333       3.099  33.453  17.244  1.00 53.87           H
ATOM   4438 HG11 VAL A 333       2.876  35.737  17.759  1.00 65.54           H
ATOM   4439 HG12 VAL A 333       2.034  35.376  16.492  1.00 65.54           H
ATOM   4440 HG13 VAL A 333       1.315  35.544  17.905  1.00 65.54           H
ATOM   4441 HG21 VAL A 333       3.586  34.289  19.390  1.00 54.96           H
ATOM   4442 HG22 VAL A 333       2.085  34.003  19.820  1.00 54.96           H
ATOM   4443 HG23 VAL A 333       3.054  32.796  19.479  1.00 54.96           H
ATOM   4444  N   ASN A 334      -0.163  32.020  15.709  1.00 49.57           N
ATOM   4445  CA  ASN A 334      -0.807  32.053  14.385  1.00 50.81           C
ATOM   4446  C   ASN A 334       0.178  32.434  13.283  1.00 48.88           C
ATOM   4447  O   ASN A 334      -0.099  33.291  12.441  1.00 53.59           O
ATOM   4448  CB  ASN A 334      -1.999  33.020  14.386  1.00 56.16           C
ATOM   4449  CG  ASN A 334      -2.969  32.755  13.239  1.00 59.46           C
ATOM   4450  OD1 ASN A 334      -3.748  31.796  13.289  1.00 62.75           O
ATOM   4451  ND2 ASN A 334      -2.946  33.618  12.211  1.00 58.43           N
ATOM   4452  H   ASN A 334      -0.312  31.292  16.143  1.00 59.47           H
ATOM   4453  HA  ASN A 334      -1.149  31.169  14.179  1.00 60.96           H
ATOM   4454  HB2 ASN A 334      -2.484  32.924  15.221  1.00 67.38           H
ATOM   4455  HB3 ASN A 334      -1.672  33.928  14.292  1.00 67.38           H
ATOM   4456 HD21 ASN A 334      -3.477  33.504  11.543  1.00 70.11           H
ATOM   4457 HD22 ASN A 334      -2.410  34.290  12.220  1.00 70.11           H
ATOM   4458  N   ILE A 335       1.341  31.783  13.278  1.00 39.83           N
ATOM   4459  CA  ILE A 335       2.374  32.054  12.291  1.00 42.26           C
ATOM   4460  C   ILE A 335       2.729  30.744  11.608  1.00 48.27           C
ATOM   4461  O   ILE A 335       2.891  29.700  12.258  1.00 44.83           O
ATOM   4462  CB  ILE A 335       3.627  32.730  12.892  1.00 47.06           C
ATOM   4463  CG1 ILE A 335       3.291  34.168  13.356  1.00 44.87           C
ATOM   4464  CG2 ILE A 335       4.729  32.769  11.868  1.00 41.64           C
ATOM   4465  CD1 ILE A 335       4.486  35.039  13.834  1.00 39.81           C
ATOM   4466  H   ILE A 335       1.546  31.162  13.833  1.00 47.80           H
ATOM   4467  HA  ILE A 335       2.024  32.647  11.611  1.00 50.71           H
ATOM   4468  HB  ILE A 335       3.926  32.209  13.654  1.00 56.47           H
ATOM   4469 HG12 ILE A 335       2.865  34.639  12.623  1.00 53.84           H
ATOM   4470 HG13 ILE A 335       2.675  34.107  14.101  1.00 53.84           H
ATOM   4471 HG21 ILE A 335       5.500  33.214  12.246  1.00 49.96           H
ATOM   4472 HG22 ILE A 335       4.972  31.867  11.610  1.00 49.96           H
ATOM   4473 HG23 ILE A 335       4.410  33.262  11.096  1.00 49.96           H
ATOM   4474 HD11 ILE A 335       4.144  35.886  14.159  1.00 47.76           H
ATOM   4475 HD12 ILE A 335       4.944  34.578  14.552  1.00 47.76           H
ATOM   4476 HD13 ILE A 335       5.096  35.201  13.097  1.00 47.76           H
ATOM   4477  N   SER A 336       2.837  30.817  10.287  1.00 48.71           N
ATOM   4478  CA  SER A 336       2.968  29.671   9.406  1.00 43.47           C
ATOM   4479  C   SER A 336       4.396  29.601   8.894  1.00 41.09           C
ATOM   4480  O   SER A 336       4.983  30.615   8.500  1.00 42.09           O
ATOM   4481  CB  SER A 336       1.991  29.783   8.226  1.00 50.76           C
ATOM   4482  OG  SER A 336       2.181  31.007   7.521  1.00 51.73           O
ATOM   4483  H   SER A 336       2.848  31.565   9.863  1.00 58.44           H
ATOM   4484  HA  SER A 336       2.775  28.856   9.893  1.00 52.15           H
ATOM   4485  HB2 SER A 336       2.137  29.044   7.615  1.00 60.91           H
ATOM   4486  HB3 SER A 336       1.084  29.752   8.570  1.00 60.91           H
ATOM   4487  HG  SER A 336       1.562  31.123   6.964  1.00 62.07           H
ATOM   4488  N   ILE A 337       4.948  28.397   8.896  1.00 48.01           N
ATOM   4489  CA  ILE A 337       6.345  28.180   8.564  1.00 40.28           C
ATOM   4490  C   ILE A 337       6.421  27.274   7.354  1.00 30.39           C
ATOM   4491  O   ILE A 337       5.937  26.136   7.385  1.00 31.04           O
ATOM   4492  CB  ILE A 337       7.118  27.571   9.741  1.00 43.14           C
ATOM   4493  CG1 ILE A 337       6.993  28.486  10.975  1.00 40.50           C
ATOM   4494  CG2 ILE A 337       8.575  27.383   9.355  1.00 41.85           C
ATOM   4495  CD1 ILE A 337       7.566  29.884  10.757  1.00 34.80           C
ATOM   4496  H   ILE A 337       4.521  27.676   9.091  1.00 57.61           H
ATOM   4497  HA  ILE A 337       6.758  29.028   8.321  1.00 48.33           H
ATOM   4498  HB  ILE A 337       6.734  26.701   9.945  1.00 51.76           H
ATOM   4499 HG12 ILE A 337       6.054  28.576  11.211  1.00 48.59           H
ATOM   4500 HG13 ILE A 337       7.473  28.085  11.712  1.00 48.59           H
ATOM   4501 HG21 ILE A 337       9.046  27.008  10.115  1.00 50.22           H
ATOM   4502 HG22 ILE A 337       8.626  26.769   8.609  1.00 50.22           H
ATOM   4503 HG23 ILE A 337       8.966  28.236   9.109  1.00 50.22           H
ATOM   4504 HD11 ILE A 337       7.501  30.386  11.583  1.00 41.75           H
ATOM   4505 HD12 ILE A 337       8.495  29.807  10.494  1.00 41.75           H
ATOM   4506 HD13 ILE A 337       7.058  30.334  10.063  1.00 41.75           H
ATOM   4507  N   THR A 338       7.087  27.758   6.320  1.00 38.81           N
ATOM   4508  CA  THR A 338       7.315  26.964   5.125  1.00 46.76           C
ATOM   4509  C   THR A 338       8.580  26.140   5.313  1.00 47.12           C
ATOM   4510  O   THR A 338       9.608  26.663   5.760  1.00 42.67           O
ATOM   4511  CB  THR A 338       7.463  27.871   3.896  1.00 48.39           C
ATOM   4512  OG1 THR A 338       6.485  28.930   3.926  1.00 48.72           O
ATOM   4513  CG2 THR A 338       7.259  27.073   2.647  1.00 54.55           C
ATOM   4514  H   THR A 338       7.429  28.550   6.292  1.00 46.56           H
ATOM   4515  HA  THR A 338       6.570  26.355   4.983  1.00 56.10           H
ATOM   4516  HB  THR A 338       8.353  28.252   3.870  1.00 58.06           H
ATOM   4517  HG1 THR A 338       6.526  29.390   3.220  1.00 58.45           H
ATOM   4518 HG21 THR A 338       7.385  27.643   1.872  1.00 65.46           H
ATOM   4519 HG22 THR A 338       7.895  26.344   2.625  1.00 65.46           H
ATOM   4520 HG23 THR A 338       6.360  26.708   2.631  1.00 65.46           H
ATOM   4521  N   ASN A 339       8.527  24.865   4.908  1.00 50.38           N
ATOM   4522  CA  ASN A 339       9.734  24.043   4.794  1.00 50.72           C
ATOM   4523  C   ASN A 339      10.851  24.772   4.045  1.00 39.85           C
ATOM   4524  O   ASN A 339      11.976  24.273   3.968  1.00 43.02           O
ATOM   4525  CB  ASN A 339       9.434  22.713   4.090  1.00 51.72           C
ATOM   4526  CG  ASN A 339       9.785  21.491   4.948  1.00 62.35           C
ATOM   4527  OD1 ASN A 339       9.052  20.487   4.953  1.00 59.63           O
ATOM   4528  ND2 ASN A 339      10.896  21.574   5.687  1.00 61.03           N
ATOM   4529  H   ASN A 339       7.798  24.452   4.715  1.00 60.45           H
ATOM   4530  HA  ASN A 339      10.058  23.850   5.691  1.00 60.85           H
ATOM   4531  HB2 ASN A 339       8.488  22.667   3.884  1.00 62.05           H
ATOM   4532  HB3 ASN A 339       9.956  22.658   3.275  1.00 62.05           H
ATOM   4533 HD21 ASN A 339      11.069  20.969   6.276  1.00 73.23           H
ATOM   4534 HD22 ASN A 339      11.429  22.242   5.593  1.00 73.23           H
ATOM   4535  N   GLU A 340      10.558  25.951   3.504  1.00 42.97           N
ATOM   4536  CA  GLU A 340      11.536  26.845   2.896  1.00 37.60           C
ATOM   4537  C   GLU A 340      11.917  28.041   3.788  1.00 44.35           C
ATOM   4538  O   GLU A 340      12.561  28.977   3.312  1.00 46.97           O
ATOM   4539  CB  GLU A 340      10.972  27.321   1.559  1.00 52.41           C
ATOM   4540  CG  GLU A 340      10.438  26.154   0.682  1.00 53.69           C
ATOM   4541  CD  GLU A 340       8.979  26.308   0.266  1.00 62.80           C
ATOM   4542  OE1 GLU A 340       8.602  27.413  -0.210  1.00 60.85           O
ATOM   4543  OE2 GLU A 340       8.207  25.316   0.436  1.00 59.76           O1-
ATOM   4544  H   GLU A 340       9.765  26.251   3.419  1.00 51.56           H
ATOM   4545  HA  GLU A 340      12.345  26.339   2.720  1.00 45.12           H
ATOM   4546  HB2 GLU A 340      10.233  27.925   1.733  1.00 62.88           H
ATOM   4547  HB3 GLU A 340      11.667  27.774   1.059  1.00 62.88           H
ATOM   4548  HG2 GLU A 340      10.976  26.075  -0.120  1.00 64.42           H
ATOM   4549  HG3 GLU A 340      10.486  25.326   1.185  1.00 64.42           H
ATOM   4550  N   GLU A 341      11.545  28.015   5.069  1.00 55.57           N
ATOM   4551  CA  GLU A 341      11.925  29.045   6.045  1.00 43.21           C
ATOM   4552  C   GLU A 341      13.432  29.038   6.304  1.00 36.63           C
ATOM   4553  O   GLU A 341      14.023  27.983   6.541  1.00 43.20           O
ATOM   4554  CB  GLU A 341      11.165  28.779   7.355  1.00 39.52           C
ATOM   4555  CG  GLU A 341      11.411  29.746   8.477  1.00 48.24           C
ATOM   4556  CD  GLU A 341      10.607  31.020   8.350  1.00 46.51           C
ATOM   4557  OE1 GLU A 341      10.812  31.919   9.187  1.00 35.36           O
ATOM   4558  OE2 GLU A 341       9.772  31.124   7.417  1.00 47.46           O1-
ATOM   4559  H   GLU A 341      11.067  27.387   5.407  1.00 66.68           H
ATOM   4560  HA  GLU A 341      11.682  29.920   5.714  1.00 51.84           H
ATOM   4561  HB2 GLU A 341      10.211  28.794   7.173  1.00 47.41           H
ATOM   4562  HB3 GLU A 341      11.410  27.901   7.683  1.00 47.41           H
ATOM   4563  HG2 GLU A 341      11.176  29.323   9.318  1.00 57.88           H
ATOM   4564  HG3 GLU A 341      12.345  29.999   8.479  1.00 57.88           H
ATOM   4565  N   ASP A 342      14.043  30.216   6.298  1.00 35.49           N
ATOM   4566  CA  ASP A 342      15.447  30.372   6.670  1.00 40.94           C
ATOM   4567  C   ASP A 342      15.661  30.316   8.184  1.00 43.27           C
ATOM   4568  O   ASP A 342      14.919  30.926   8.953  1.00 38.29           O
ATOM   4569  CB  ASP A 342      15.975  31.695   6.146  1.00 42.51           C
ATOM   4570  CG  ASP A 342      16.447  31.600   4.718  1.00 44.41           C
ATOM   4571  OD1 ASP A 342      16.586  30.460   4.199  1.00 39.72           O
ATOM   4572  OD2 ASP A 342      16.676  32.669   4.129  1.00 34.99           O1-
ATOM   4573  H   ASP A 342      13.660  30.951   6.070  1.00 42.59           H
ATOM   4574  HA  ASP A 342      15.959  29.658   6.267  1.00 49.12           H
ATOM   4575  HB2 ASP A 342      15.258  32.351   6.174  1.00 51.00           H
ATOM   4576  HB3 ASP A 342      16.712  31.988   6.705  1.00 51.00           H
ATOM   4577  N   VAL A 343      16.704  29.602   8.602  1.00 40.68           N
ATOM   4578  CA  VAL A 343      16.958  29.300  10.007  1.00 31.99           C
ATOM   4579  C   VAL A 343      18.453  29.446  10.247  1.00 39.49           C
ATOM   4580  O   VAL A 343      19.265  29.079   9.392  1.00 31.81           O
ATOM   4581  CB  VAL A 343      16.475  27.889  10.379  1.00 31.22           C
ATOM   4582  CG1 VAL A 343      16.874  27.538  11.811  1.00 35.69           C
ATOM   4583  CG2 VAL A 343      14.978  27.765  10.210  1.00 35.20           C
ATOM   4584  H   VAL A 343      17.292  29.271   8.074  1.00 48.81           H
ATOM   4585  HA  VAL A 343      16.490  29.931  10.567  1.00 38.38           H
ATOM   4586  HB  VAL A 343      16.899  27.245   9.790  1.00 37.46           H
ATOM   4587 HG11 VAL A 343      16.509  26.668  12.034  1.00 42.83           H
ATOM   4588 HG12 VAL A 343      17.841  27.518  11.877  1.00 42.83           H
ATOM   4589 HG13 VAL A 343      16.514  28.210  12.410  1.00 42.83           H
ATOM   4590 HG21 VAL A 343      14.704  26.867  10.457  1.00 42.23           H
ATOM   4591 HG22 VAL A 343      14.539  28.412  10.785  1.00 42.23           H
ATOM   4592 HG23 VAL A 343      14.746  27.935   9.284  1.00 42.23           H
ATOM   4593  N   VAL A 344      18.824  30.006  11.400  1.00 32.58           N
ATOM   4594  CA  VAL A 344      20.221  30.106  11.814  1.00 31.24           C
ATOM   4595  C   VAL A 344      20.497  28.944  12.760  1.00 32.92           C
ATOM   4596  O   VAL A 344      19.838  28.792  13.798  1.00 26.95           O
ATOM   4597  CB  VAL A 344      20.508  31.468  12.463  1.00 31.87           C
ATOM   4598  CG1 VAL A 344      21.914  31.525  13.058  1.00 35.61           C
ATOM   4599  CG2 VAL A 344      20.341  32.558  11.431  1.00 29.50           C
ATOM   4600  H   VAL A 344      18.276  30.343  11.966  1.00 39.09           H
ATOM   4601  HA  VAL A 344      20.805  30.008  11.050  1.00 37.48           H
ATOM   4602  HB  VAL A 344      19.866  31.624  13.176  1.00 38.24           H
ATOM   4603 HG11 VAL A 344      22.063  32.406  13.439  1.00 42.72           H
ATOM   4604 HG12 VAL A 344      21.986  30.854  13.756  1.00 42.72           H
ATOM   4605 HG13 VAL A 344      22.567  31.357  12.359  1.00 42.72           H
ATOM   4606 HG21 VAL A 344      20.496  33.416  11.851  1.00 35.39           H
ATOM   4607 HG22 VAL A 344      20.984  32.416  10.720  1.00 35.39           H
ATOM   4608 HG23 VAL A 344      19.439  32.521  11.078  1.00 35.39           H
ATOM   4609  N   VAL A 345      21.431  28.094  12.391  1.00 29.88           N
ATOM   4610  CA  VAL A 345      21.723  26.890  13.154  1.00 30.45           C
ATOM   4611  C   VAL A 345      23.058  27.090  13.840  1.00 25.66           C
ATOM   4612  O   VAL A 345      24.109  27.085  13.194  1.00 27.43           O
ATOM   4613  CB  VAL A 345      21.757  25.643  12.275  1.00 33.90           C
ATOM   4614  CG1 VAL A 345      22.159  24.434  13.126  1.00 26.84           C
ATOM   4615  CG2 VAL A 345      20.398  25.455  11.599  1.00 31.82           C
ATOM   4616  H   VAL A 345      21.920  28.192  11.697  1.00 35.85           H
ATOM   4617  HA  VAL A 345      21.045  26.760  13.831  1.00 36.54           H
ATOM   4618  HB  VAL A 345      22.424  25.768  11.584  1.00 40.68           H
ATOM   4619 HG11 VAL A 345      22.143  23.640  12.568  1.00 32.20           H
ATOM   4620 HG12 VAL A 345      23.051  24.567  13.476  1.00 32.20           H
ATOM   4621 HG13 VAL A 345      21.529  24.335  13.855  1.00 32.20           H
ATOM   4622 HG21 VAL A 345      20.430  24.666  11.033  1.00 38.18           H
ATOM   4623 HG22 VAL A 345      19.712  25.350  12.277  1.00 38.18           H
ATOM   4624 HG23 VAL A 345      20.211  26.243  11.064  1.00 38.18           H
ATOM   4625  N   TYR A 346      23.020  27.240  15.154  1.00 33.02           N
ATOM   4626  CA  TYR A 346      24.204  27.562  15.919  1.00 29.01           C
ATOM   4627  C   TYR A 346      25.006  26.335  16.329  1.00 29.51           C
ATOM   4628  O   TYR A 346      26.149  26.490  16.767  1.00 28.58           O
ATOM   4629  CB  TYR A 346      23.803  28.321  17.199  1.00 30.16           C
ATOM   4630  CG  TYR A 346      23.628  29.826  17.083  1.00 26.19           C
ATOM   4631  CD1 TYR A 346      24.211  30.556  16.049  1.00 28.12           C
ATOM   4632  CD2 TYR A 346      22.911  30.520  18.055  1.00 28.83           C
ATOM   4633  CE1 TYR A 346      24.073  31.940  15.982  1.00 23.75           C
ATOM   4634  CE2 TYR A 346      22.780  31.871  18.011  1.00 25.45           C
ATOM   4635  CZ  TYR A 346      23.343  32.591  16.969  1.00 30.88           C
ATOM   4636  OH  TYR A 346      23.177  33.954  16.917  1.00 22.89           O
ATOM   4637  H   TYR A 346      22.311  27.157  15.629  1.00 39.62           H
ATOM   4638  HA  TYR A 346      24.788  28.118  15.378  1.00 34.81           H
ATOM   4639  HB2 TYR A 346      22.960  27.961  17.520  1.00 36.18           H
ATOM   4640  HB3 TYR A 346      24.488  28.174  17.872  1.00 36.18           H
ATOM   4641  HD1 TYR A 346      24.704  30.115  15.395  1.00 33.74           H
ATOM   4642  HD2 TYR A 346      22.529  30.052  18.763  1.00 34.59           H
ATOM   4643  HE1 TYR A 346      24.452  32.421  15.284  1.00 28.50           H
ATOM   4644  HE2 TYR A 346      22.282  32.300  18.666  1.00 30.54           H
ATOM   4645  HH  TYR A 346      23.676  34.283  16.327  1.00 27.46           H
ATOM   4646  N   ALA A 347      24.422  25.147  16.260  1.00 28.00           N
ATOM   4647  CA  ALA A 347      25.020  23.938  16.838  1.00 28.31           C
ATOM   4648  C   ALA A 347      24.777  22.774  15.882  1.00 27.80           C
ATOM   4649  O   ALA A 347      24.180  21.746  16.241  1.00 25.41           O
ATOM   4650  CB  ALA A 347      24.446  23.650  18.223  1.00 24.74           C
ATOM   4651  H   ALA A 347      23.665  25.011  15.875  1.00 33.60           H
ATOM   4652  HA  ALA A 347      25.977  24.067  16.925  1.00 33.97           H
ATOM   4653  HB1 ALA A 347      24.868  22.855  18.570  1.00 29.68           H
ATOM   4654  HB2 ALA A 347      24.643  24.400  18.802  1.00 29.68           H
ATOM   4655  HB3 ALA A 347      23.490  23.520  18.150  1.00 29.68           H
ATOM   4656  N   PRO A 348      25.223  22.924  14.631  1.00 26.97           N
ATOM   4657  CA  PRO A 348      25.161  21.795  13.687  1.00 28.16           C
ATOM   4658  C   PRO A 348      25.769  20.519  14.242  1.00 27.19           C
ATOM   4659  O   PRO A 348      25.159  19.444  14.138  1.00 31.76           O
ATOM   4660  CB  PRO A 348      25.937  22.317  12.469  1.00 29.79           C
ATOM   4661  CG  PRO A 348      26.722  23.511  12.954  1.00 30.10           C
ATOM   4662  CD  PRO A 348      25.959  24.080  14.103  1.00 23.37           C
ATOM   4663  HA  PRO A 348      24.241  21.629  13.426  1.00 33.79           H
ATOM   4664  HB2 PRO A 348      26.536  21.621  12.160  1.00 35.74           H
ATOM   4665  HB3 PRO A 348      25.314  22.564  11.769  1.00 35.74           H
ATOM   4666  HG2 PRO A 348      27.604  23.234  13.245  1.00 36.12           H
ATOM   4667  HG3 PRO A 348      26.786  24.166  12.243  1.00 36.12           H
ATOM   4668  HD2 PRO A 348      26.570  24.450  14.762  1.00 28.04           H
ATOM   4669  HD3 PRO A 348      25.324  24.749  13.794  1.00 28.04           H
ATOM   4670  N   GLU A 349      26.977  20.601  14.808  1.00 29.39           N
ATOM   4671  CA  GLU A 349      27.617  19.389  15.284  1.00 26.09           C
ATOM   4672  C   GLU A 349      26.790  18.749  16.372  1.00 29.63           C
ATOM   4673  O   GLU A 349      26.724  17.515  16.458  1.00 21.58           O
ATOM   4674  CB  GLU A 349      29.030  19.676  15.789  1.00 37.48           C
ATOM   4675  CG  GLU A 349      29.871  20.488  14.825  1.00 44.88           C
ATOM   4676  CD  GLU A 349      31.369  20.289  15.029  1.00 56.82           C
ATOM   4677  OE1 GLU A 349      32.112  21.277  14.819  1.00 62.42           O
ATOM   4678  OE2 GLU A 349      31.796  19.162  15.403  1.00 52.34           O1-
ATOM   4679  H   GLU A 349      27.429  21.327  14.922  1.00 35.26           H
ATOM   4680  HA  GLU A 349      27.682  18.756  14.551  1.00 31.31           H
ATOM   4681  HB2 GLU A 349      28.973  20.158  16.628  1.00 44.97           H
ATOM   4682  HB3 GLU A 349      29.480  18.829  15.925  1.00 44.97           H
ATOM   4683  HG2 GLU A 349      29.628  20.277  13.911  1.00 53.84           H
ATOM   4684  HG3 GLU A 349      29.714  21.419  14.990  1.00 53.84           H
ATOM   4685  N   TYR A 350      26.120  19.564  17.200  1.00 24.95           N
ATOM   4686  CA  TYR A 350      25.342  18.995  18.287  1.00 23.59           C
ATOM   4687  C   TYR A 350      24.165  18.196  17.740  1.00 22.01           C
ATOM   4688  O   TYR A 350      23.862  17.100  18.222  1.00 27.08           O
ATOM   4689  CB  TYR A 350      24.852  20.110  19.224  1.00 26.19           C
ATOM   4690  CG  TYR A 350      23.777  19.644  20.164  1.00 24.03           C
ATOM   4691  CD1 TYR A 350      22.447  19.930  19.915  1.00 28.68           C
ATOM   4692  CD2 TYR A 350      24.090  18.922  21.306  1.00 24.33           C
ATOM   4693  CE1 TYR A 350      21.468  19.514  20.747  1.00 19.52           C
ATOM   4694  CE2 TYR A 350      23.109  18.487  22.162  1.00 31.36           C
ATOM   4695  CZ  TYR A 350      21.787  18.794  21.871  1.00 32.08           C
ATOM   4696  OH  TYR A 350      20.813  18.361  22.722  1.00 25.42           O
ATOM   4697  H   TYR A 350      26.107  20.419  17.160  1.00 29.94           H
ATOM   4698  HA  TYR A 350      25.904  18.398  18.814  1.00 28.30           H
ATOM   4699  HB2 TYR A 350      25.595  20.436  19.757  1.00 31.42           H
ATOM   4700  HB3 TYR A 350      24.482  20.832  18.696  1.00 31.42           H
ATOM   4701  HD1 TYR A 350      22.226  20.412  19.153  1.00 34.41           H
ATOM   4702  HD2 TYR A 350      24.979  18.718  21.491  1.00 29.20           H
ATOM   4703  HE1 TYR A 350      20.584  19.715  20.553  1.00 23.42           H
ATOM   4704  HE2 TYR A 350      23.324  17.999  22.925  1.00 37.62           H
ATOM   4705  HH  TYR A 350      20.064  18.580  22.423  1.00 30.50           H
ATOM   4706  N   LEU A 351      23.445  18.771  16.782  1.00 27.97           N
ATOM   4707  CA  LEU A 351      22.345  18.051  16.160  1.00 25.64           C
ATOM   4708  C   LEU A 351      22.827  16.739  15.550  1.00 25.38           C
ATOM   4709  O   LEU A 351      22.168  15.698  15.679  1.00 26.27           O
ATOM   4710  CB  LEU A 351      21.715  18.934  15.089  1.00 26.46           C
ATOM   4711  CG  LEU A 351      21.062  20.232  15.553  1.00 28.68           C
ATOM   4712  CD1 LEU A 351      20.569  20.953  14.330  1.00 34.00           C
ATOM   4713  CD2 LEU A 351      19.923  19.931  16.484  1.00 25.63           C
ATOM   4714  H   LEU A 351      23.586  19.565  16.466  1.00 33.56           H
ATOM   4715  HA  LEU A 351      21.680  17.840  16.827  1.00 30.76           H
ATOM   4716  HB2 LEU A 351      22.410  19.183  14.459  1.00 31.74           H
ATOM   4717  HB3 LEU A 351      21.034  18.423  14.629  1.00 31.74           H
ATOM   4718  HG  LEU A 351      21.712  20.790  16.011  1.00 34.41           H
ATOM   4719 HD11 LEU A 351      20.139  21.778  14.603  1.00 40.80           H
ATOM   4720 HD12 LEU A 351      21.324  21.140  13.748  1.00 40.80           H
ATOM   4721 HD13 LEU A 351      19.932  20.382  13.868  1.00 40.80           H
ATOM   4722 HD21 LEU A 351      19.534  20.768  16.784  1.00 30.75           H
ATOM   4723 HD22 LEU A 351      19.264  19.407  16.005  1.00 30.75           H
ATOM   4724 HD23 LEU A 351      20.252  19.431  17.247  1.00 30.75           H
ATOM   4725  N   THR A 352      23.957  16.781  14.851  1.00 32.32           N
ATOM   4726  CA  THR A 352      24.511  15.551  14.292  1.00 35.98           C
ATOM   4727  C   THR A 352      24.730  14.523  15.396  1.00 35.12           C
ATOM   4728  O   THR A 352      24.258  13.383  15.307  1.00 29.12           O
ATOM   4729  CB  THR A 352      25.807  15.866  13.552  1.00 29.76           C
ATOM   4730  OG1 THR A 352      25.519  16.704  12.433  1.00 33.52           O
ATOM   4731  CG2 THR A 352      26.489  14.622  13.045  1.00 34.67           C
ATOM   4732  H   THR A 352      24.415  17.495  14.688  1.00 38.78           H
ATOM   4733  HA  THR A 352      23.889  15.172  13.649  1.00 43.17           H
ATOM   4734  HB  THR A 352      26.425  16.320  14.147  1.00 35.71           H
ATOM   4735  HG1 THR A 352      25.380  17.487  12.693  1.00 40.22           H
ATOM   4736 HG21 THR A 352      27.298  14.875  12.573  1.00 41.60           H
ATOM   4737 HG22 THR A 352      26.728  14.039  13.780  1.00 41.60           H
ATOM   4738 HG23 THR A 352      25.899  14.148  12.435  1.00 41.60           H
ATOM   4739  N   LYS A 353      25.405  14.925  16.483  1.00 32.43           N
ATOM   4740  CA  LYS A 353      25.681  13.972  17.561  1.00 30.75           C
ATOM   4741  C   LYS A 353      24.399  13.490  18.240  1.00 27.72           C
ATOM   4742  O   LYS A 353      24.354  12.385  18.791  1.00 21.80           O
ATOM   4743  CB  LYS A 353      26.639  14.619  18.569  1.00 30.24           C
ATOM   4744  CG  LYS A 353      27.997  14.959  17.955  1.00 27.59           C
ATOM   4745  CD  LYS A 353      28.948  15.511  18.974  1.00 30.97           C
ATOM   4746  CE  LYS A 353      29.568  16.762  18.527  1.00 35.87           C
ATOM   4747  NZ  LYS A 353      30.894  16.921  19.152  1.00 41.87           N1+
ATOM   4748  H   LYS A 353      25.712  15.719  16.613  1.00 38.90           H
ATOM   4749  HA  LYS A 353      26.121  13.192  17.187  1.00 36.89           H
ATOM   4750  HB2 LYS A 353      26.249  15.446  18.897  1.00 36.28           H
ATOM   4751  HB3 LYS A 353      26.784  14.010  19.311  1.00 36.28           H
ATOM   4752  HG2 LYS A 353      28.390  14.152  17.596  1.00 33.10           H
ATOM   4753  HG3 LYS A 353      27.872  15.616  17.257  1.00 33.10           H
ATOM   4754  HD2 LYS A 353      28.466  15.691  19.795  1.00 37.15           H
ATOM   4755  HD3 LYS A 353      29.664  14.874  19.126  1.00 37.15           H
ATOM   4756  HE2 LYS A 353      29.680  16.762  17.566  1.00 43.03           H
ATOM   4757  HE3 LYS A 353      29.012  17.505  18.808  1.00 43.03           H
ATOM   4758  HZ1 LYS A 353      31.239  17.703  18.900  1.00 50.24           H
ATOM   4759  HZ2 LYS A 353      30.821  16.909  20.039  1.00 50.24           H
ATOM   4760  HZ3 LYS A 353      31.431  16.262  18.890  1.00 50.24           H
ATOM   4761  N   LEU A 354      23.342  14.290  18.194  1.00 31.66           N
ATOM   4762  CA  LEU A 354      22.110  13.953  18.902  1.00 28.03           C
ATOM   4763  C   LEU A 354      21.431  12.707  18.337  1.00 29.31           C
ATOM   4764  O   LEU A 354      20.790  11.961  19.085  1.00 35.70           O
ATOM   4765  CB  LEU A 354      21.187  15.163  18.807  1.00 30.68           C
ATOM   4766  CG  LEU A 354      20.195  15.405  19.915  1.00 34.92           C
ATOM   4767  CD1 LEU A 354      20.863  15.457  21.232  1.00 29.73           C
ATOM   4768  CD2 LEU A 354      19.406  16.716  19.624  1.00 28.60           C
ATOM   4769  H   LEU A 354      23.309  15.034  17.762  1.00 37.99           H
ATOM   4770  HA  LEU A 354      22.312  13.775  19.830  1.00 33.62           H
ATOM   4771  HB2 LEU A 354      21.740  15.960  18.752  1.00 36.80           H
ATOM   4772  HB3 LEU A 354      20.678  15.087  17.987  1.00 36.80           H
ATOM   4773  HG  LEU A 354      19.590  14.670  19.933  1.00 41.89           H
ATOM   4774 HD11 LEU A 354      20.201  15.690  21.898  1.00 35.67           H
ATOM   4775 HD12 LEU A 354      21.230  14.585  21.436  1.00 35.67           H
ATOM   4776 HD13 LEU A 354      21.565  16.127  21.201  1.00 35.67           H
ATOM   4777 HD21 LEU A 354      18.786  16.875  20.352  1.00 34.31           H
ATOM   4778 HD22 LEU A 354      20.030  17.457  19.548  1.00 34.31           H
ATOM   4779 HD23 LEU A 354      18.917  16.607  18.794  1.00 34.31           H
ATOM   4780  N   LYS A 355      21.541  12.482  17.016  1.00 30.97           N
ATOM   4781  CA  LYS A 355      20.850  11.414  16.284  1.00 31.61           C
ATOM   4782  C   LYS A 355      21.151  10.065  16.918  1.00 30.41           C
ATOM   4783  O   LYS A 355      20.231   9.391  17.404  1.00 28.70           O
ATOM   4784  CB  LYS A 355      21.230  11.456  14.785  1.00 27.11           C
ATOM   4785  CG  LYS A 355      20.468  10.438  13.914  1.00 34.32           C
ATOM   4786  CD  LYS A 355      21.268  10.063  12.696  1.00 37.28           C
ATOM   4787  CE  LYS A 355      20.515   9.111  11.778  1.00 37.53           C
ATOM   4788  NZ  LYS A 355      19.575   9.864  10.918  1.00 41.14           N1+
ATOM   4789  H   LYS A 355      22.028  12.968  16.500  1.00 37.15           H
ATOM   4790  HA  LYS A 355      19.894  11.551  16.353  1.00 37.93           H
ATOM   4791  HB2 LYS A 355      21.002  12.331  14.441  1.00 32.53           H
ATOM   4792  HB3 LYS A 355      22.178  11.311  14.659  1.00 32.53           H
ATOM   4793  HG2 LYS A 355      20.300   9.634  14.428  1.00 41.17           H
ATOM   4794  HG3 LYS A 355      19.633  10.832  13.618  1.00 41.17           H
ATOM   4795  HD2 LYS A 355      21.468  10.869  12.195  1.00 44.73           H
ATOM   4796  HD3 LYS A 355      22.089   9.632  12.976  1.00 44.73           H
ATOM   4797  HE2 LYS A 355      21.144   8.644  11.208  1.00 45.03           H
ATOM   4798  HE3 LYS A 355      20.011   8.475  12.310  1.00 45.03           H
ATOM   4799  HZ1 LYS A 355      19.457   9.434  10.148  1.00 49.36           H
ATOM   4800  HZ2 LYS A 355      18.788   9.957  11.326  1.00 49.36           H
ATOM   4801  HZ3 LYS A 355      19.906  10.672  10.744  1.00 49.36           H
ATOM   4802  N   PRO A 356      22.416   9.651  17.005  1.00 32.24           N
ATOM   4803  CA  PRO A 356      22.703   8.376  17.685  1.00 30.91           C
ATOM   4804  C   PRO A 356      22.241   8.338  19.130  1.00 32.03           C
ATOM   4805  O   PRO A 356      21.963   7.252  19.649  1.00 29.59           O
ATOM   4806  CB  PRO A 356      24.235   8.259  17.572  1.00 33.76           C
ATOM   4807  CG  PRO A 356      24.706   9.617  17.267  1.00 35.11           C
ATOM   4808  CD  PRO A 356      23.642  10.252  16.453  1.00 33.83           C
ATOM   4809  HA  PRO A 356      22.308   7.638  17.202  1.00 37.09           H
ATOM   4810  HB2 PRO A 356      24.604   7.959  18.417  1.00 40.50           H
ATOM   4811  HB3 PRO A 356      24.478   7.651  16.856  1.00 40.50           H
[truncated: 573,747 more chars]
